# Supplementary material for: The influence of HLA genetic variation on plasma protein expression
Source: Nat Commun. 2024 Jul 31;15:6469. doi: 10.1038/s41467-024-50583-8 (PMC11291675; doi:10.1038/s41467-024-50583-8)
Supplement: Supplementary file 4 — Supplementary Data 1-21 [file 41467_2024_50583_MOESM4_ESM.zip]

Archive with 43 entries (42 files):
- Supplementary_tables/
- Supplementary_tables/Supplementary_Data18.xls
- __MACOSX/Supplementary_tables/._Supplementary_Data18.xls
- Supplementary_tables/Supplementary_Data19.xls
- __MACOSX/Supplementary_tables/._Supplementary_Data19.xls
- Supplementary_tables/Supplementary_Data1.xls
- __MACOSX/Supplementary_tables/._Supplementary_Data1.xls
- Supplementary_tables/Supplementary_Data3.xls
- __MACOSX/Supplementary_tables/._Supplementary_Data3.xls
- Supplementary_tables/Supplementary_Data2.xls
- __MACOSX/Supplementary_tables/._Supplementary_Data2.xls
- Supplementary_tables/Supplementary_Data6.xls
- __MACOSX/Supplementary_tables/._Supplementary_Data6.xls
- Supplementary_tables/Supplementary_Data7.xls
- __MACOSX/Supplementary_tables/._Supplementary_Data7.xls
- Supplementary_tables/Supplementary_Data5.xls
- __MACOSX/Supplementary_tables/._Supplementary_Data5.xls
- Supplementary_tables/Supplementary_Data21.xls
- __MACOSX/Supplementary_tables/._Supplementary_Data21.xls
- Supplementary_tables/Supplementary_Data20.xls
- __MACOSX/Supplementary_tables/._Supplementary_Data20.xls
- Supplementary_tables/Supplementary_Data4.xls
- __MACOSX/Supplementary_tables/._Supplementary_Data4.xls
- Supplementary_tables/Supplementary_Data9.xls
- __MACOSX/Supplementary_tables/._Supplementary_Data9.xls
- Supplementary_tables/Supplementary_Data11.xls
- __MACOSX/Supplementary_tables/._Supplementary_Data11.xls
- Supplementary_tables/Supplementary_Data10.xls
- __MACOSX/Supplementary_tables/._Supplementary_Data10.xls
- Supplementary_tables/Supplementary_Data8.xls
- __MACOSX/Supplementary_tables/._Supplementary_Data8.xls
- Supplementary_tables/Supplementary_Data12.xls
- __MACOSX/Supplementary_tables/._Supplementary_Data12.xls
- Supplementary_tables/Supplementary_Data13.xls
- __MACOSX/Supplementary_tables/._Supplementary_Data13.xls
- Supplementary_tables/Supplementary_Data17.xls
- __MACOSX/Supplementary_tables/._Supplementary_Data17.xls
- Supplementary_tables/Supplementary_Data16.xls
- __MACOSX/Supplementary_tables/._Supplementary_Data16.xls
- Supplementary_tables/Supplementary_Data14.xls
- __MACOSX/Supplementary_tables/._Supplementary_Data14.xls
- Supplementary_tables/Supplementary_Data15.xls
- __MACOSX/Supplementary_tables/._Supplementary_Data15.xls
