# Supplementary material for: The influence of HLA genetic variation on plasma protein expression
Source: Nat Commun. 2024 Jul 31;15:6469. doi: 10.1038/s41467-024-50583-8 (PMC11291675; doi:10.1038/s41467-024-50583-8)
Supplement: Supplementary file 4 — Supplementary Data 1-21 [file 41467_2024_50583_MOESM4_ESM.zip › Supplementary_tables/Supplementary_Data18.xls]

## Sheet: ST18_legend
variant	lead HLA variant or cis-eQTL of indicated protein / corresponding gene from GTEx whole blood
variant_type	indicates whether the variant is an HLA allele from our analysis or cis eQTL
gene	protein used in the analysis
beta	beta from combined model incorporating the lead HLA variant and the indicated cis-eQTL SNPs for the gene
pval	p-value for the indicated variant from the combined model. P-values are two-sided, unadjusted and determined via t-test and linear regression analysis.

## Sheet: ST18
variants	variant_type	gene	beta	pval
HLA_DRB1_03	HLA	ACY3_Q96HD9_OID30086_v1_Cardiometabolic_II	0.0412705	7.8771e-14
eQTL_rs74909140	eQTL	ACY3_Q96HD9_OID30086_v1_Cardiometabolic_II	-0.0155669	0.00480929
AA_B_24_31324665_exon2_A	HLA	ADAM15_Q13444_OID20109_v1_Cardiometabolic	0.0519155	1.18694e-21
eQTL_rs45444697	eQTL	ADAM15_Q13444_OID20109_v1_Cardiometabolic	-0.164848	6.84938e-200
AA_B_156_31324024_exon3_LW	HLA	ADAM8_P78325_OID21039_v1_Neurology	-0.0548769	5.64146e-24
eQTL_rs35517221	eQTL	ADAM8_P78325_OID21039_v1_Neurology	0.0103846	0.0558414
HLA_B_08	HLA	ADAM9_Q13443_OID31488_v1_Oncology_II	0.0615645	3.13419e-27
eQTL_rs10093975	eQTL	ADAM9_Q13443_OID31488_v1_Oncology_II	0.0224161	0.000416681
eQTL_rs4733931	eQTL	ADAM9_Q13443_OID31488_v1_Oncology_II	0.00271652	0.634231
eQTL_rs11270005	eQTL	ADAM9_Q13443_OID31488_v1_Oncology_II	0.039064	7.12164e-10
eQTL_rs149552396	eQTL	ADAM9_Q13443_OID31488_v1_Oncology_II	0.00112424	0.844145
AA_B_12_31324701_exon2	HLA	ADAMTS13_Q76LX8_OID20249_v1_Cardiometabolic	-0.0401471	2.47512e-13
eQTL_rs3118665	eQTL	ADAMTS13_Q76LX8_OID20249_v1_Cardiometabolic	-0.00229969	0.674862
AA_B_97_31324201_exon3_NRV	HLA	ADGRE2_Q9UHX3_OID20755_v1_Inflammation	0.0398725	7.70155e-13
eQTL_rs2286361	eQTL	ADGRE2_Q9UHX3_OID20755_v1_Inflammation	-0.00411607	0.61137
eQTL_rs9749404	eQTL	ADGRE2_Q9UHX3_OID20755_v1_Inflammation	0.0131268	0.0184774
eQTL_rs6511971	eQTL	ADGRE2_Q9UHX3_OID20755_v1_Inflammation	0.0110636	0.171619
eQTL_rs11881045	eQTL	ADGRE2_Q9UHX3_OID20755_v1_Inflammation	-0.00265489	0.633906
AA_DRB1_74_32551940_exon2_LR	HLA	ADGRG1_Q9Y653_OID21294_v1_Oncology	-0.0378573	5.07603e-12
eQTL_rs8059267	eQTL	ADGRG1_Q9Y653_OID21294_v1_Oncology	0.049314	2.49022e-19
eQTL_rs61749563	eQTL	ADGRG1_Q9Y653_OID21294_v1_Oncology	-0.00778776	0.155466
AA_DRB1_71_32551949_exon2_AER	HLA	AGER_Q15109_OID20756_v1_Inflammation	0.0621464	4.24126e-26
eQTL_rs151138218	eQTL	AGER_Q15109_OID20756_v1_Inflammation	0.00642758	0.237325
eQTL_rs9468892	eQTL	AGER_Q15109_OID20756_v1_Inflammation	0.00175755	0.836234
eQTL_rs420668	eQTL	AGER_Q15109_OID20756_v1_Inflammation	-0.306302	0.00153681
eQTL_rs9265980	eQTL	AGER_Q15109_OID20756_v1_Inflammation	0.249887	0.00980548
eQTL_rs204995	eQTL	AGER_Q15109_OID20756_v1_Inflammation	-0.0809364	3.78494e-42
AA_DRB1_96_32549647_exon3_EYx	HLA	AIF1_P55008_OID21234_v1_Oncology	-0.072106	3.49573e-39
eQTL_rs2736182	eQTL	AIF1_P55008_OID21234_v1_Oncology	-0.0780591	1.33797e-45
HLA_DRB1_15_01	HLA	ALCAM_Q13740_OID20273_v1_Cardiometabolic	0.0673813	2.06388e-34
eQTL_rs12486550	eQTL	ALCAM_Q13740_OID20273_v1_Cardiometabolic	-0.0291187	4.5837e-07
eQTL_rs2134548	eQTL	ALCAM_Q13740_OID20273_v1_Cardiometabolic	-0.0213835	0.000212437
eQTL_rs901281	eQTL	ALCAM_Q13740_OID20273_v1_Cardiometabolic	0.0187675	0.000707522
eQTL_rs72991870	eQTL	ALCAM_Q13740_OID20273_v1_Cardiometabolic	0.000321053	0.953791
AA_DQA1_53_32609237_exon2_KR	HLA	ANXA11_P50995_OID20583_v1_Inflammation	0.0711797	8.36656e-39
eQTL_rs116964619	eQTL	ANXA11_P50995_OID20583_v1_Inflammation	-0.0200969	0.000236887
eQTL_rs35180576	eQTL	ANXA11_P50995_OID20583_v1_Inflammation	0.0346775	2.27165e-10
HLA_B_14_01	HLA	APOM_O95445_OID20374_v1_Cardiometabolic	-0.149986	3.21765e-163
eQTL_rs3132451	eQTL	APOM_O95445_OID20374_v1_Cardiometabolic	0.0727523	3.85006e-40
HLA_B_15_01	HLA	ARHGEF5_Q12774_OID30871_v1_Neurology_II	-0.0468331	2.38507e-16
eQTL_rs76402438	eQTL	ARHGEF5_Q12774_OID30871_v1_Neurology_II	0.00493185	0.511899
eQTL_rs1731186	eQTL	ARHGEF5_Q12774_OID30871_v1_Neurology_II	-0.0304981	1.21501e-07
eQTL_rs184695056	eQTL	ARHGEF5_Q12774_OID30871_v1_Neurology_II	-0.000170582	0.981974
AA_A_95_29911057_exon3_IL	HLA	ASGR2_P07307_OID30679_v1_Inflammation_II	0.0475801	9.94575e-18
eQTL_rs4796297	eQTL	ASGR2_P07307_OID30679_v1_Inflammation_II	0.121381	2.06308e-29
eQTL_rs148814818	eQTL	ASGR2_P07307_OID30679_v1_Inflammation_II	0.00949372	0.0878275
eQTL_rs425694	eQTL	ASGR2_P07307_OID30679_v1_Inflammation_II	0.0411272	0.00015721
eQTL_rs35359731	eQTL	ASGR2_P07307_OID30679_v1_Inflammation_II	-0.0971436	3.81054e-46
AA_DRB1_71_32551949_exon2_AEx	HLA	ASPSCR1_Q9BZE9_OID31055_v1_Neurology_II	0.0548872	3.71017e-24
eQTL_rs35834288	eQTL	ASPSCR1_Q9BZE9_OID31055_v1_Neurology_II	0.126799	1.52816e-120
AA_DRB1_142_32549509_exon3_V	HLA	ATP6V1D_Q9Y5K8_OID21341_v1_Oncology	-0.0424948	7.56849e-15
eQTL_rs17104106	eQTL	ATP6V1D_Q9Y5K8_OID21341_v1_Oncology	0.00395786	0.468801
HLA_B_44_03	HLA	ATP6V1G2_O95670_OID30167_v1_Cardiometabolic_II	0.051155	3.69247e-20
eQTL_rs2523507	eQTL	ATP6V1G2_O95670_OID30167_v1_Cardiometabolic_II	-0.0159496	0.0041165
AA_B_156_31324024_exon3_D	HLA	B2M_P61769_OID30725_v1_Inflammation_II	0.189178	4.9264e-269
eQTL_rs4780	eQTL	B2M_P61769_OID30725_v1_Inflammation_II	0.00424048	0.427944
AA_DQB1_57_32632681_exon2_A	HLA	BCL2L15_Q5TBC7_OID30498_v1_Inflammation_II	0.0369543	2.34347e-11
eQTL_rs3827733	eQTL	BCL2L15_Q5TBC7_OID30498_v1_Inflammation_II	0.0493413	4.64054e-19
HLA_A_01_01	HLA	BTN2A1_Q7KYR7_OID20713_v1_Inflammation	0.248126	0
eQTL_rs2273193	eQTL	BTN2A1_Q7KYR7_OID20713_v1_Inflammation	0.056869	4.34009e-13
eQTL_rs6456724	eQTL	BTN2A1_Q7KYR7_OID20713_v1_Inflammation	0.147936	5.84511e-79
HLA_A_01_01	HLA	BTN3A2_P78410_OID20540_v1_Inflammation	-0.00331347	0.511618
eQTL_rs9379851	eQTL	BTN3A2_P78410_OID20540_v1_Inflammation	-0.657099	0
eQTL_rs9467722	eQTL	BTN3A2_P78410_OID20540_v1_Inflammation	0.124054	4.19178e-141
AA_A_62_29910717_exon2_EQ	HLA	C1QA_P02745_OID20654_v1_Inflammation	0.0365584	1.46807e-11
eQTL_rs12058824	eQTL	C1QA_P02745_OID20654_v1_Inflammation	-0.0998904	1.17402e-75
AA_DQB1_26_32632774_exon2_L	HLA	C1R_P00736_OID30753_v1_Inflammation_II	0.0442974	3.91579e-16
eQTL_rs6488561	eQTL	C1R_P00736_OID30753_v1_Inflammation_II	-0.00165123	0.761419
HLA_C_12_03	HLA	C2_P06681_OID20410_v1_Cardiometabolic	-0.168309	9.91039e-217
eQTL_rs3117097	eQTL	C2_P06681_OID20410_v1_Cardiometabolic	0.145697	1.62395e-163
AA_DRB1_96_32549647_exon3_HI	HLA	CA4_P22748_OID20241_v1_Cardiometabolic	0.0457404	2.12633e-17
eQTL_rs62082086	eQTL	CA4_P22748_OID20241_v1_Cardiometabolic	-0.10627	3.76691e-86
AA_C_1_31239645_exon2_G	HLA	CANT1_Q8WVQ1_OID20181_v1_Cardiometabolic	0.0592591	9.35658e-28
eQTL_rs8079368	eQTL	CANT1_Q8WVQ1_OID20181_v1_Cardiometabolic	0.0920813	2.07733e-64
HLA_DRB1_15_01	HLA	CAPG_P40121_OID21431_v1_Oncology	0.0874516	2.75191e-58
eQTL_rs2229668	eQTL	CAPG_P40121_OID21431_v1_Oncology	-0.0984331	6.49581e-72
eQTL_rs3770102	eQTL	CAPG_P40121_OID21431_v1_Oncology	-0.0853927	1.22489e-54
AA_DRB1_104_32549623_exon3_S	HLA	CAPS_Q13938_OID31126_v1_Neurology_II	-0.199488	1.11746e-296
eQTL_rs447980	eQTL	CAPS_Q13938_OID31126_v1_Neurology_II	0.0101093	0.0594806
AA_DRB1_78_32551928_exon2_LY	HLA	CARHSP1_Q9Y2V2_OID20859_v1_Neurology	-0.0447612	8.96303e-15
eQTL_rs11862263	eQTL	CARHSP1_Q9Y2V2_OID20859_v1_Neurology	0.042406	0.00244114
eQTL_rs7203331	eQTL	CARHSP1_Q9Y2V2_OID20859_v1_Neurology	0.0925662	3.08019e-30
eQTL_rs2673866	eQTL	CARHSP1_Q9Y2V2_OID20859_v1_Neurology	0.0675069	1.33301e-06
AA_DRB1_77_32551931_exon2_Nx	HLA	CCDC134_Q9H6E4_OID31413_v1_Oncology_II	0.0492737	1.83219e-19
eQTL_rs12170228	eQTL	CCDC134_Q9H6E4_OID31413_v1_Oncology_II	0.0336141	4.33676e-09
eQTL_rs17002706	eQTL	CCDC134_Q9H6E4_OID31413_v1_Oncology_II	0.00370711	0.517254
AA_DRB1_73_32551943_exon2_A	HLA	CCL20_P78556_OID20671_v1_Inflammation	0.0464759	1.19543e-17
eQTL_rs1811711	eQTL	CCL20_P78556_OID20671_v1_Inflammation	-0.0183958	0.000706415
AA_DQB1_67_32632651_exon2_I	HLA	CCL23_P55773_OID20693_v1_Inflammation	-0.0412285	9.42478e-14
eQTL_rs2735477	eQTL	CCL23_P55773_OID20693_v1_Inflammation	0.0417086	5.20038e-14
eQTL_rs75319758	eQTL	CCL23_P55773_OID20693_v1_Inflammation	0.00644814	0.244368
AA_DQA1_175_32610016_exon3_E	HLA	CCL4_P13236_OID20695_v1_Inflammation	0.0401723	1.8556e-13
eQTL_rs1719148	eQTL	CCL4_P13236_OID20695_v1_Inflammation	-0.0643241	5.22121e-32
AA_DQB1_30_32632762_exon2_H	HLA	CCNE1_P24864_OID30456_v1_Inflammation_II	0.0560944	7.42849e-24
eQTL_rs142252059	eQTL	CCNE1_P24864_OID30456_v1_Inflammation_II	-0.00306068	0.582367
HLA_DQA1_01_02	HLA	CD101_Q93033_OID31480_v1_Oncology_II	0.0751344	2.53577e-43
eQTL_rs12130298	eQTL	CD101_Q93033_OID31480_v1_Oncology_II	-0.110698	1.2801e-88
eQTL_rs72693795	eQTL	CD101_Q93033_OID31480_v1_Oncology_II	0.0021669	0.690315
eQTL_rs6658748	eQTL	CD101_Q93033_OID31480_v1_Oncology_II	-0.0292479	1.29579e-06
eQTL_rs10923198	eQTL	CD101_Q93033_OID31480_v1_Oncology_II	-0.0353032	3.24711e-09
HLA_DQA1_01_02	HLA	CD200R1_Q8TD46_OID20595_v1_Inflammation	0.0750209	3.04919e-42
eQTL_rs113171095	eQTL	CD200R1_Q8TD46_OID20595_v1_Inflammation	-0.0142028	0.0130043
eQTL_rs62263759	eQTL	CD200R1_Q8TD46_OID20595_v1_Inflammation	-0.0679919	1.65682e-32
eQTL_rs1553190	eQTL	CD200R1_Q8TD46_OID20595_v1_Inflammation	-0.010962	0.0464159
AA_DRB1_74_32551940_exon2_GR	HLA	CD207_Q9UJ71_OID21298_v1_Oncology	-0.109389	1.12733e-87
eQTL_rs74960448	eQTL	CD207_Q9UJ71_OID21298_v1_Oncology	0.0055191	0.315153
AA_DRB1_30_32552072_exon2_FHL	HLA	CD28_P10747_OID21265_v1_Oncology	-0.0423223	2.03087e-14
eQTL_rs13404978	eQTL	CD28_P10747_OID21265_v1_Oncology	-0.0788084	6.24976e-46
AA_DRB1_minus1_32557434_exon1_S	HLA	CD300E_Q496F6_OID21418_v1_Oncology	-0.0561096	2.81886e-25
eQTL_rs34999839	eQTL	CD300E_Q496F6_OID21418_v1_Oncology	-0.19858	1.82473e-290
AA_DQB1_37_32632741_exon2_Y	HLA	CD300LF_Q8TDQ1_OID21469_v1_Oncology	0.0513706	6.94133e-22
eQTL_rs11077760	eQTL	CD300LF_Q8TDQ1_OID21469_v1_Oncology	-0.208686	0
AA_A_145_29911207_exon3_H	HLA	CD302_Q8IX05_OID21328_v1_Oncology	-0.086218	1.71987e-56
eQTL_rs11682886	eQTL	CD302_Q8IX05_OID21328_v1_Oncology	0.0922019	1.01663e-63
eQTL_rs13029308	eQTL	CD302_Q8IX05_OID21328_v1_Oncology	-0.0218023	6.52897e-05
AA_DRB1_13_32552123_exon2_HRS	HLA	CD33_P20138_OID21472_v1_Oncology	0.0412724	3.1326e-14
eQTL_rs201074739	eQTL	CD33_P20138_OID21472_v1_Oncology	0.00215662	0.69559
eQTL_rs1875425	eQTL	CD33_P20138_OID21472_v1_Oncology	-0.00864348	0.115635
eQTL_rs2455069	eQTL	CD33_P20138_OID21472_v1_Oncology	0.0847356	4.86304e-50
eQTL_rs116953977	eQTL	CD33_P20138_OID21472_v1_Oncology	-0.00332585	0.551018
AA_C_9_31239621_exon2_DF	HLA	CD48_P09326_OID20692_v1_Inflammation	-0.0877565	1.90999e-57
eQTL_rs34154650	eQTL	CD48_P09326_OID20692_v1_Inflammation	0.0790597	8.50996e-47
eQTL_rs114628928	eQTL	CD48_P09326_OID20692_v1_Inflammation	0.0188086	0.000619935
AA_B_156_31324024_exon3_DG	HLA	CD5L_O43866_OID30775_v1_Inflammation_II	-0.0739231	6.83182e-42
eQTL_rs12089433	eQTL	CD5L_O43866_OID30775_v1_Inflammation_II	0.00590749	0.277842
AA_B_97_31324201_exon3_CNS	HLA	CD6_P30203_OID20649_v1_Inflammation	0.0405966	7.6918e-14
eQTL_rs34383631	eQTL	CD6_P30203_OID20649_v1_Inflammation	0.0197668	0.00027157
AA_A_282_29912299_exon5_I	HLA	CD70_P32970_OID20599_v1_Inflammation	-0.0380664	4.11755e-12
eQTL_rs2029745	eQTL	CD70_P32970_OID20599_v1_Inflammation	-0.0227724	3.34596e-05
HLA_DRB1_15_01	HLA	CD72_P21854_OID30641_v1_Inflammation_II	0.124975	7.26642e-113
eQTL_rs62545498	eQTL	CD72_P21854_OID30641_v1_Inflammation_II	0.0464384	3.83402e-17
AA_DPB1_55_33048604_exon2_D	HLA	CD83_Q01151_OID20565_v1_Inflammation	-0.0525326	4.26399e-22
eQTL_rs76627429	eQTL	CD83_Q01151_OID20565_v1_Inflammation	-0.087413	4.72078e-58
AA_A_77_29910762_exon2_DP	HLA	CD84_Q9UIB8_OID20607_v1_Inflammation	0.0360286	2.92248e-11
eQTL_rs10908790	eQTL	CD84_Q9UIB8_OID20607_v1_Inflammation	0.12181	3.29485e-111
AA_DRB1_13_32552123_exon2_RSY	HLA	CD86_P42081_OID31500_v1_Oncology_II	0.0393502	4.99132e-13
eQTL_rs13088702	eQTL	CD86_P42081_OID31500_v1_Oncology_II	0.0367581	1.80305e-11
eQTL_rs6780894	eQTL	CD86_P42081_OID31500_v1_Oncology_II	0.0555096	3.47609e-24
HLA_C_06	HLA	CD8A_P01732_OID21018_v1_Neurology	0.217854	0
eQTL_rs6743139	eQTL	CD8A_P01732_OID21018_v1_Neurology	-0.0111845	0.0375216
AA_DQA1_129_32609878_exon3_Q	HLA	CD93_Q9NPY3_OID20397_v1_Cardiometabolic	0.0433825	8.79885e-15
eQTL_rs844884	eQTL	CD93_Q9NPY3_OID20397_v1_Cardiometabolic	-0.022507	0.000416871
eQTL_rs3746732	eQTL	CD93_Q9NPY3_OID20397_v1_Cardiometabolic	-0.0137161	0.0314893
AA_DRB1_11_32552129_exon2_LS	HLA	CDCP1_Q9H5V8_OID20940_v1_Neurology	-0.0805597	9.02638e-48
eQTL_rs1863837	eQTL	CDCP1_Q9H5V8_OID20940_v1_Neurology	0.0669623	2.08767e-33
eQTL_rs2037358	eQTL	CDCP1_Q9H5V8_OID20940_v1_Neurology	0.062702	1.66218e-29
HLA_B_14_02	HLA	CEACAM6_P40199_OID30362_v1_Cardiometabolic_II	0.042819	4.16509e-15
eQTL_rs1805223	eQTL	CEACAM6_P40199_OID30362_v1_Cardiometabolic_II	-0.0617452	1.11992e-29
HLA_DQB1_06_02	HLA	CGREF1_Q99674_OID20152_v1_Cardiometabolic	-0.0491003	1.94525e-19
eQTL_rs12617392	eQTL	CGREF1_Q99674_OID20152_v1_Cardiometabolic	0.130144	2.58473e-125
AA_DQA1_47_32609219_exon2_CQ	HLA	CHIT1_Q13231_OID20312_v1_Cardiometabolic	-0.0449846	1.46355e-15
eQTL_rs150192398	eQTL	CHIT1_Q13231_OID20312_v1_Cardiometabolic	-0.202703	8.33232e-266
eQTL_rs2014975	eQTL	CHIT1_Q13231_OID20312_v1_Cardiometabolic	0.00625858	0.282333
eQTL_rs111467700	eQTL	CHIT1_Q13231_OID20312_v1_Cardiometabolic	0.000870428	0.883386
eQTL_rs115551220	eQTL	CHIT1_Q13231_OID20312_v1_Cardiometabolic	0.0266781	2.47022e-06
eQTL_rs74136959	eQTL	CHIT1_Q13231_OID20312_v1_Cardiometabolic	-0.0224276	6.87752e-05
AA_DRB1_96_32549647_exon3_QY	HLA	CLEC10A_Q8IUN9_OID20928_v1_Neurology	-0.0566757	3.68014e-25
eQTL_rs35310447	eQTL	CLEC10A_Q8IUN9_OID20928_v1_Neurology	0.1267	5.82861e-118
AA_B_97_31324201_exon3_CNR	HLA	CLEC1A_Q8NC01_OID20099_v1_Cardiometabolic	0.0376969	5.39893e-11
eQTL_rs6488262	eQTL	CLEC1A_Q8NC01_OID20099_v1_Cardiometabolic	-0.0251975	1.54691e-05
eQTL_rs7297681	eQTL	CLEC1A_Q8NC01_OID20099_v1_Cardiometabolic	0.0625036	8.72858e-27
eQTL_rs7309870	eQTL	CLEC1A_Q8NC01_OID20099_v1_Cardiometabolic	0.0103279	0.0722638
AA_B_180_31323952_exon3_Q	HLA	CLEC4A_Q9UMR7_OID20573_v1_Inflammation	0.0449924	3.19659e-16
eQTL_rs6486847	eQTL	CLEC4A_Q9UMR7_OID20573_v1_Inflammation	0.0153644	0.00582834
eQTL_rs4883480	eQTL	CLEC4A_Q9UMR7_OID20573_v1_Inflammation	-0.0155025	0.00560193
eQTL_rs4883071	eQTL	CLEC4A_Q9UMR7_OID20573_v1_Inflammation	0.065891	1.62615e-32
AA_DRB1_26_32552084_exon2_F	HLA	CLEC4C_Q8WTT0_OID20547_v1_Inflammation	-0.0475734	2.27399e-18
eQTL_rs7302014	eQTL	CLEC4C_Q8WTT0_OID20547_v1_Inflammation	0.101988	4.55318e-78
AA_A_97_29911063_exon3_RV	HLA	CLEC4G_Q6UXB4_OID20590_v1_Inflammation	0.0710353	8.11833e-38
eQTL_rs4804778	eQTL	CLEC4G_Q6UXB4_OID20590_v1_Inflammation	0.0411879	1.28474e-13
eQTL_rs75666670	eQTL	CLEC4G_Q6UXB4_OID20590_v1_Inflammation	-0.0843562	1.18314e-35
eQTL_rs117034642	eQTL	CLEC4G_Q6UXB4_OID20590_v1_Inflammation	0.139991	9.05181e-95
AA_B_325_31322303_exon7_C	HLA	CLEC6A_Q6EIG7_OID21228_v1_Oncology	-0.0383571	2.34008e-12
eQTL_rs61920546	eQTL	CLEC6A_Q6EIG7_OID21228_v1_Oncology	-0.148567	8.63022e-161
AA_DRB1_74_32551940_exon2_GQx	HLA	CNPY4_Q8N129_OID21317_v1_Oncology	0.0925628	4.39444e-65
eQTL_rs77686669	eQTL	CNPY4_Q8N129_OID21317_v1_Oncology	-0.228591	0
eQTL_rs3735242	eQTL	CNPY4_Q8N129_OID21317_v1_Oncology	0.151114	1.15202e-150
AA_DRB1_77_32551931_exon2_N	HLA	CPVL_Q9H3G5_OID21435_v1_Oncology	0.345521	0
eQTL_rs245883	eQTL	CPVL_Q9H3G5_OID21435_v1_Oncology	0.0496745	6.33292e-19
eQTL_rs6959504	eQTL	CPVL_Q9H3G5_OID21435_v1_Oncology	-0.0541724	4.48353e-21
eQTL_rs245882	eQTL	CPVL_Q9H3G5_OID21435_v1_Oncology	0.00955307	0.0754986
HLA_DRB1_01_01	HLA	CR1_P17927_OID30697_v1_Inflammation_II	0.0510736	1.76536e-20
eQTL_rs28371660	eQTL	CR1_P17927_OID30697_v1_Inflammation_II	0.0165755	0.00259456
HLA_DRB1_03_01	HLA	CREG1_O75629_OID21515_v1_Oncology	0.0464222	7.16245e-15
eQTL_rs78452229	eQTL	CREG1_O75629_OID21515_v1_Oncology	-0.0731634	2.18262e-33
eQTL_rs909937	eQTL	CREG1_O75629_OID21515_v1_Oncology	-0.00331911	0.584422
AA_C_303_31237785_exon5_V	HLA	CRISP3_P54108_OID30715_v1_Inflammation_II	0.0534461	5.3064e-31
eQTL_rs74800100	eQTL	CRISP3_P54108_OID30715_v1_Inflammation_II	-0.502645	0
eQTL_rs495335	eQTL	CRISP3_P54108_OID30715_v1_Inflammation_II	-0.397968	0
HLA_B_44_02	HLA	CRTAP_O75718_OID30902_v1_Neurology_II	0.0584448	1.74626e-25
eQTL_rs7611841	eQTL	CRTAP_O75718_OID30902_v1_Neurology_II	-0.0170563	0.00504119
eQTL_rs3924071	eQTL	CRTAP_O75718_OID30902_v1_Neurology_II	-0.0089452	0.141318
AA_DRB1_11_32552129_exon2_LS	HLA	CSDE1_O75534_OID30183_v1_Cardiometabolic_II	-0.0533478	6.13688e-22
eQTL_rs4446967	eQTL	CSDE1_O75534_OID30183_v1_Cardiometabolic_II	-0.00388755	0.482648
AA_DQA1_187_32610410_exon4_A	HLA	CSF1R_P07333_OID30681_v1_Inflammation_II	-0.0515672	3.73848e-21
eQTL_rs2304061	eQTL	CSF1R_P07333_OID30681_v1_Inflammation_II	-0.00117269	0.829915
AA_C_156_31238934_exon3_CDL	HLA	CSF3R_Q99062_OID30527_v1_Inflammation_II	-0.0499722	3.52413e-19
eQTL_rs9662337	eQTL	CSF3R_Q99062_OID30527_v1_Inflammation_II	-0.0774732	1.03652e-43
AA_DRB1_74_32551940_exon2_R	HLA	CSNK1D_P48730_OID30492_v1_Inflammation_II	-0.0400415	8.75083e-13
eQTL_rs73366302	eQTL	CSNK1D_P48730_OID30492_v1_Inflammation_II	-0.0368636	0.600219
eQTL_rs11655036	eQTL	CSNK1D_P48730_OID30492_v1_Inflammation_II	-0.00553932	0.326783
eQTL_rs59024561	eQTL	CSNK1D_P48730_OID30492_v1_Inflammation_II	0.0404329	0.56538
AA_B_156_31324024_exon3_DGx	HLA	CST7_O76096_OID20704_v1_Inflammation	0.0365565	1.49355e-11
eQTL_rs227646	eQTL	CST7_O76096_OID20704_v1_Inflammation	-0.130754	3.55978e-124
eQTL_rs114023927	eQTL	CST7_O76096_OID20704_v1_Inflammation	-0.0253469	0.000286513
eQTL_rs73112274	eQTL	CST7_O76096_OID20704_v1_Inflammation	-0.0971571	2.00452e-70
eQTL_rs6114991	eQTL	CST7_O76096_OID20704_v1_Inflammation	-0.105567	9.423e-82
eQTL_rs73906071	eQTL	CST7_O76096_OID20704_v1_Inflammation	0.00667619	0.339335
AA_DQB1_71_32632639_exon2_T	HLA	CTSB_P07858_OID20276_v1_Cardiometabolic	-0.0433124	4.77743e-15
eQTL_rs1293303	eQTL	CTSB_P07858_OID20276_v1_Cardiometabolic	0.063267	1.63045e-20
eQTL_rs2729940	eQTL	CTSB_P07858_OID20276_v1_Cardiometabolic	-0.0315645	1.49003e-08
eQTL_rs11774140	eQTL	CTSB_P07858_OID20276_v1_Cardiometabolic	0.0433703	2.09805e-10
AA_DRB1_77_32551931_exon2_LN	HLA	CTSC_P53634_OID20679_v1_Inflammation	0.0926674	1.63728e-65
eQTL_rs11600158	eQTL	CTSC_P53634_OID20679_v1_Inflammation	0.118936	1.58621e-97
eQTL_rs217087	eQTL	CTSC_P53634_OID20679_v1_Inflammation	-0.0781675	1.20456e-42
eQTL_rs10765488	eQTL	CTSC_P53634_OID20679_v1_Inflammation	0.00709776	0.219341
HLA_DRB1_03_01	HLA	CTSE_P14091_OID30628_v1_Inflammation_II	-0.0574601	1.34516e-25
eQTL_rs74144314	eQTL	CTSE_P14091_OID30628_v1_Inflammation_II	-0.00182707	0.739276
AA_DQB1_87_32632591_exon2_F	HLA	CTSL_P07711_OID20228_v1_Cardiometabolic	0.055659	1.60428e-24
eQTL_rs2378778	eQTL	CTSL_P07711_OID20228_v1_Cardiometabolic	-0.0561848	5.90727e-25
AA_B_24_31324665_exon2_S	HLA	CTSO_P43234_OID20660_v1_Inflammation	-0.0440091	7.68481e-16
eQTL_rs2292538	eQTL	CTSO_P43234_OID20660_v1_Inflammation	-0.0747333	1.4735e-42
AA_DRB1_77_32551931_exon2_LN	HLA	CTSZ_Q9UBR2_OID20365_v1_Cardiometabolic	0.0438666	1.00701e-15
eQTL_rs141888952	eQTL	CTSZ_Q9UBR2_OID20365_v1_Cardiometabolic	-0.0199811	0.000254979
AA_DRB1_86_32551904_exon2_DVx	HLA	CXCL1_P09341_OID20762_v1_Inflammation	0.0784556	5.05147e-47
eQTL_rs2071425	eQTL	CXCL1_P09341_OID20762_v1_Inflammation	0.157508	8.31409e-182
eQTL_rs7681932	eQTL	CXCL1_P09341_OID20762_v1_Inflammation	0.00421562	0.438691
AA_DRB1_112_32549599_exon3_Y	HLA	CXCL16_Q9H2A7_OID20282_v1_Cardiometabolic	-0.0801032	1.12129e-48
eQTL_rs7220938	eQTL	CXCL16_Q9H2A7_OID20282_v1_Cardiometabolic	0.027745	3.74844e-07
eQTL_rs7224262	eQTL	CXCL16_Q9H2A7_OID20282_v1_Cardiometabolic	0.010367	0.0575711
HLA_DQA1_05_01	HLA	CXCL6_P80162_OID20613_v1_Inflammation	0.04096	4.32398e-14
eQTL_rs6446966	eQTL	CXCL6_P80162_OID20613_v1_Inflammation	0.00793719	0.143251
AA_C_147_31238961_exon3_Lx	HLA	CXCL8_P10145_OID20631_v1_Inflammation	0.0408092	1.9206e-13
eQTL_rs1951705	eQTL	CXCL8_P10145_OID20631_v1_Inflammation	-0.0517283	1.16797e-20
AA_C_147_31238961_exon3_Lx	HLA	CXCL8_P10145_OID20997_v1_Neurology	0.0376785	1.1312e-11
eQTL_rs1951705	eQTL	CXCL8_P10145_OID20997_v1_Neurology	-0.0516103	1.45825e-20
AA_C_147_31238961_exon3_Lx	HLA	CXCL8_P10145_OID21430_v1_Oncology	0.0387549	1.52643e-12
eQTL_rs1951703	eQTL	CXCL8_P10145_OID21430_v1_Oncology	-0.0519639	2.5522e-21
AA_DRB1_74_32551940_exon2_LR	HLA	DDI2_Q5TDH0_OID30602_v1_Inflammation_II	0.0381866	3.83589e-12
eQTL_rs78917815	eQTL	DDI2_Q5TDH0_OID30602_v1_Inflammation_II	-0.046347	3.59663e-17
HLA_C_06	HLA	DDR1_Q08345_OID21009_v1_Neurology	0.0378612	1.54559e-08
eQTL_rs2286655	eQTL	DDR1_Q08345_OID21009_v1_Neurology	0.704961	1.14327e-115
eQTL_rs56760833	eQTL	DDR1_Q08345_OID21009_v1_Neurology	-0.0240634	5.48291e-05
eQTL_rs35808532	eQTL	DDR1_Q08345_OID21009_v1_Neurology	-0.0227789	0.00499887
eQTL_rs2250264	eQTL	DDR1_Q08345_OID21009_v1_Neurology	0.0169918	0.00833173
eQTL_rs3094720	eQTL	DDR1_Q08345_OID21009_v1_Neurology	0.244045	8.44254e-237
eQTL_rs12697941	eQTL	DDR1_Q08345_OID21009_v1_Neurology	-0.577464	4.74315e-77
AA_C_156_31238934_exon3_CDx	HLA	DLL1_O00548_OID21525_v1_Oncology	0.0811061	9.96753e-50
eQTL_rs62428586	eQTL	DLL1_O00548_OID21525_v1_Oncology	0.0118952	0.0294132
HLA_DRB1_03_01	HLA	DSC2_Q02487_OID21079_v1_Neurology	-0.0748735	1.72132e-42
eQTL_rs16961335	eQTL	DSC2_Q02487_OID21079_v1_Neurology	-0.0171129	0.00176825
HLA_C_03_03	HLA	DXO_O77932_OID31080_v1_Neurology_II	-0.131946	4.57912e-125
eQTL_rs1065356	eQTL	DXO_O77932_OID31080_v1_Neurology_II	-0.122829	9.21899e-109
HLA_DRB1_04_01	HLA	EFCAB14_O75071_OID31460_v1_Oncology_II	-0.0917663	3.33338e-63
eQTL_rs1545206	eQTL	EFCAB14_O75071_OID31460_v1_Oncology_II	0.0442714	6.77876e-16
eQTL_rs11211303	eQTL	EFCAB14_O75071_OID31460_v1_Oncology_II	0.0327127	2.40423e-09
AA_DRB1_37_32552051_exon2_N	HLA	EPS8L2_Q9H6S3_OID21397_v1_Oncology	0.0389711	1.11847e-12
eQTL_rs9734804	eQTL	EPS8L2_Q9H6S3_OID21397_v1_Oncology	-0.0405523	1.32597e-13
HLA_A_02_01	HLA	ERMAP_Q96PL5_OID30539_v1_Inflammation_II	-0.050152	1.86252e-19
eQTL_rs11581978	eQTL	ERMAP_Q96PL5_OID30539_v1_Inflammation_II	0.060486	1.55765e-27
eQTL_rs77236314	eQTL	ERMAP_Q96PL5_OID30539_v1_Inflammation_II	-0.00310661	0.57621
AA_DRB1_149_32549488_exon3_H	HLA	ESM1_Q9NQ30_OID20758_v1_Inflammation	-0.0446263	5.39998e-16
eQTL_rs4865911	eQTL	ESM1_Q9NQ30_OID20758_v1_Inflammation	-0.0493088	3.5137e-19
AA_DRB1_77_32551931_exon2_Nx	HLA	FAM3B_P58499_OID21372_v1_Oncology	-0.0784231	1.45871e-46
eQTL_rs66817580	eQTL	FAM3B_P58499_OID21372_v1_Oncology	0.0859231	1.66288e-55
eQTL_rs117995466	eQTL	FAM3B_P58499_OID21372_v1_Oncology	0.00229552	0.674438
HLA_DRB1_13	HLA	FAS_P25445_OID20316_v1_Cardiometabolic	0.0822162	6.373e-52
eQTL_rs2031610	eQTL	FAS_P25445_OID20316_v1_Cardiometabolic	0.0748467	2.30263e-42
eQTL_rs12359678	eQTL	FAS_P25445_OID20316_v1_Cardiometabolic	0.0148945	0.00656686
AA_C_minus9_31239802_exon1_A	HLA	FCAR_P24071_OID20564_v1_Inflammation	0.0390298	2.32979e-09
eQTL_rs17771979	eQTL	FCAR_P24071_OID20564_v1_Inflammation	-0.11167	5.76931e-62
eQTL_rs60955532	eQTL	FCAR_P24071_OID20564_v1_Inflammation	0.0209323	0.00143327
eQTL_rs7258306	eQTL	FCAR_P24071_OID20564_v1_Inflammation	0.0719668	5.60571e-27
AA_C_116_31239054_exon3_Sx	HLA	FCER2_P06734_OID21133_v1_Neurology	0.0708893	1.5675e-36
eQTL_rs11260012	eQTL	FCER2_P06734_OID21133_v1_Neurology	-0.0857763	1.75404e-52
eQTL_rs12980031	eQTL	FCER2_P06734_OID21133_v1_Neurology	0.155128	6.05868e-166
AA_DQB1_37_32632741_exon2_Y	HLA	FCGR3B_O75015_OID20387_v1_Cardiometabolic	0.0413475	1.41523e-13
eQTL_rs181468352	eQTL	FCGR3B_O75015_OID20387_v1_Cardiometabolic	0.00936097	0.093993
eQTL_rs115264949	eQTL	FCGR3B_O75015_OID20387_v1_Cardiometabolic	-0.0310972	2.66207e-08
eQTL_rs188672904	eQTL	FCGR3B_O75015_OID20387_v1_Cardiometabolic	0.0457472	2.82024e-16
eQTL_rs34642771	eQTL	FCGR3B_O75015_OID20387_v1_Cardiometabolic	-0.0168799	0.00252794
eQTL_rs146797688	eQTL	FCGR3B_O75015_OID20387_v1_Cardiometabolic	-0.0201215	0.000318201
AA_C_116_31239054_exon3_Sx	HLA	FCRL1_Q96LA6_OID20172_v1_Cardiometabolic	0.0613925	9.12409e-30
eQTL_rs12749630	eQTL	FCRL1_Q96LA6_OID20172_v1_Cardiometabolic	0.111464	1.18075e-93
AA_A_152_29911228_exon3_R	HLA	FCRL2_Q96LA5_OID20639_v1_Inflammation	0.198742	4.09137e-293
eQTL_rs12131778	eQTL	FCRL2_Q96LA5_OID20639_v1_Inflammation	-0.0421081	4.96504e-15
AA_B_156_31324024_exon3_RW	HLA	FCRL5_Q96RD9_OID21111_v1_Neurology	0.0482274	7.56575e-19
eQTL_rs1581997	eQTL	FCRL5_Q96RD9_OID21111_v1_Neurology	-0.0730054	5.18658e-41
HLA_C_07_01	HLA	FGFR4_P22455_OID30646_v1_Inflammation_II	0.0740604	2.03871e-41
eQTL_rs10068703	eQTL	FGFR4_P22455_OID30646_v1_Inflammation_II	0.0104985	0.0628913
eQTL_rs10060406	eQTL	FGFR4_P22455_OID30646_v1_Inflammation_II	-0.0115568	0.0377643
eQTL_rs42409	eQTL	FGFR4_P22455_OID30646_v1_Inflammation_II	-0.0380778	8.92952e-12
AA_DRB1_30_32552072_exon2_FG	HLA	FGR_P09769_OID20828_v1_Neurology	0.0464278	4.00603e-17
eQTL_rs75800899	eQTL	FGR_P09769_OID20828_v1_Neurology	0.000699405	0.899098
AA_DQB1_minus10_32634317_exon1_A	HLA	FKBPL_Q9UIM3_OID31499_v1_Oncology_II	0.0573906	1.83855e-25
eQTL_rs12215107	eQTL	FKBPL_Q9UIM3_OID31499_v1_Oncology_II	0.0650957	2.87072e-32
AA_DRB1_96_32549647_exon3_QY	HLA	FLT4_P35916_OID21491_v1_Oncology	0.0524743	2.00674e-21
eQTL_rs2387281	eQTL	FLT4_P35916_OID21491_v1_Oncology	0.117573	0.303989
eQTL_rs9800264	eQTL	FLT4_P35916_OID21491_v1_Oncology	-0.104689	0.359962
eQTL_rs2290983	eQTL	FLT4_P35916_OID21491_v1_Oncology	0.0246146	1.63479e-05
AA_DRB1_37_32552051_exon2_PSY	HLA	FOLR3_P41439_OID21485_v1_Oncology	-0.0569135	5.6251e-22
eQTL_rs117774840	eQTL	FOLR3_P41439_OID21485_v1_Oncology	0.0765921	2.28894e-37
eQTL_rs77313897	eQTL	FOLR3_P41439_OID21485_v1_Oncology	0.0980996	1.87506e-58
eQTL_rs499716	eQTL	FOLR3_P41439_OID21485_v1_Oncology	0.00519469	0.39905
eQTL_rs142024885	eQTL	FOLR3_P41439_OID21485_v1_Oncology	-0.00545098	0.355781
AA_DRB1_11_32552129_exon2_DGP	HLA	FOXO3_O43524_OID21271_v1_Oncology	-0.0389087	1.77695e-12
eQTL_rs57867182	eQTL	FOXO3_O43524_OID21271_v1_Oncology	-0.00411796	0.455348
HLA_DQA1_01_02	HLA	GAS6_Q14393_OID20318_v1_Cardiometabolic	-0.0562257	5.83045e-25
eQTL_rs7399367	eQTL	GAS6_Q14393_OID20318_v1_Cardiometabolic	-0.038694	1.21333e-12
AA_DRB1_96_32549647_exon3_EIx	HLA	GFRA2_O00451_OID21330_v1_Oncology	-0.0621515	5.98177e-30
eQTL_rs1479057	eQTL	GFRA2_O00451_OID21330_v1_Oncology	-0.0104357	0.056044
AA_B_97_31324201_exon3_CS	HLA	GGH_Q92820_OID20416_v1_Cardiometabolic	-0.0380964	5.14509e-12
eQTL_rs72656550	eQTL	GGH_Q92820_OID20416_v1_Cardiometabolic	-0.0180773	0.833038
eQTL_rs10504360	eQTL	GGH_Q92820_OID20416_v1_Cardiometabolic	-0.026844	0.754248
eQTL_rs4346986	eQTL	GGH_Q92820_OID20416_v1_Cardiometabolic	-0.0071441	0.195756
HLA_DRB1_03_01	HLA	GIMAP7_Q8NHV1_OID30639_v1_Inflammation_II	0.0387396	1.56198e-12
eQTL_rs36200127	eQTL	GIMAP7_Q8NHV1_OID30639_v1_Inflammation_II	-0.0892867	1.72653e-59
AA_DQB1_26_32632774_exon2_FL	HLA	GNAS_O95467_OID31008_v1_Neurology_II	0.0450266	1.8428e-16
eQTL_rs7121	eQTL	GNAS_O95467_OID31008_v1_Neurology_II	-0.00478717	0.388347
eQTL_rs116897918	eQTL	GNAS_O95467_OID31008_v1_Neurology_II	-0.00020692	0.970257
AA_C_95_31239117_exon3_L	HLA	GNLY_P22749_OID21132_v1_Neurology	-0.0910844	2.44997e-62
eQTL_rs12151621	eQTL	GNLY_P22749_OID21132_v1_Neurology	-0.133599	1.20368e-27
eQTL_rs3755007	eQTL	GNLY_P22749_OID21132_v1_Neurology	-0.295974	9.60932e-106
eQTL_rs59754851	eQTL	GNLY_P22749_OID21132_v1_Neurology	-0.302925	3.79673e-103
AA_DRB1_85_32551907_exon2_A	HLA	GORASP2_Q9H8Y8_OID31438_v1_Oncology_II	-0.0434307	2.21152e-15
eQTL_rs13417709	eQTL	GORASP2_Q9H8Y8_OID31438_v1_Oncology_II	0.0697595	4.23916e-37
AA_A_99_29911069_exon3_CSY	HLA	GRN_P28799_OID21159_v1_Neurology	-0.0940699	1.65597e-66
eQTL_rs34365655	eQTL	GRN_P28799_OID21159_v1_Neurology	0.0141465	0.00983397
eQTL_rs56221983	eQTL	GRN_P28799_OID21159_v1_Neurology	0.00226537	0.678098
eQTL_rs72824731	eQTL	GRN_P28799_OID21159_v1_Neurology	-0.00320082	0.558998
HLA_DRB1_03_01	HLA	HAVCR2_Q8TDQ0_OID21137_v1_Neurology	-0.0938764	1.40294e-66
eQTL_rs6891966	eQTL	HAVCR2_Q8TDQ0_OID21137_v1_Neurology	0.0284498	1.65632e-07
AA_DQA1_25_32609153_exon2	HLA	HEG1_Q9ULI3_OID30579_v1_Inflammation_II	0.05825	2.31956e-26
eQTL_rs4368548	eQTL	HEG1_Q9ULI3_OID30579_v1_Inflammation_II	-0.0604652	2.8421e-28
AA_A_166_29911270_exon3_D	HLA	HLA-A_P04439_OID31048_v1_Neurology_II	0.591655	0
eQTL_rs3094165	eQTL	HLA-A_P04439_OID31048_v1_Neurology_II	0.0522453	1.25145e-45
eQTL_rs2844809	eQTL	HLA-A_P04439_OID31048_v1_Neurology_II	-0.271779	0
AA_B_minus23_31324931_exon1_L	HLA	HLA-E_P13747_OID20532_v1_Inflammation	0.273999	0
eQTL_rs3130240	eQTL	HLA-E_P13747_OID20532_v1_Inflammation	-0.2091	0
AA_B_62_31324551_exon2	HLA	HS6ST1_O60243_OID21441_v1_Oncology	0.0476887	2.56177e-18
eQTL_rs2218014	eQTL	HS6ST1_O60243_OID21441_v1_Oncology	0.00202446	0.710814
eQTL_rs35473853	eQTL	HS6ST1_O60243_OID21441_v1_Oncology	-0.0576005	5.63227e-26
HLA_C_06_02	HLA	ICAM2_P13598_OID20248_v1_Cardiometabolic	-0.0400308	1.90578e-13
eQTL_rs9907731	eQTL	ICAM2_P13598_OID20248_v1_Cardiometabolic	-0.0306522	1.77153e-08
HLA_B_08	HLA	ICAM3_P32942_OID20277_v1_Cardiometabolic	-0.126804	2.21186e-122
eQTL_rs2304240	eQTL	ICAM3_P32942_OID20277_v1_Cardiometabolic	-0.06578	1.88771e-34
AA_A_152_29911228_exon3_GRx	HLA	ICAM5_Q9UMF0_OID20145_v1_Cardiometabolic	0.0395972	5.44166e-13
eQTL_rs73510898	eQTL	ICAM5_Q9UMF0_OID20145_v1_Cardiometabolic	0.011151	0.0421324
HLA_A_11	HLA	IFI30_P13284_OID31505_v1_Oncology_II	0.0702764	4.63639e-39
eQTL_rs2921	eQTL	IFI30_P13284_OID31505_v1_Oncology_II	-0.249956	0
HLA_A_23	HLA	IFNGR1_P15260_OID20678_v1_Inflammation	0.0659117	9.80112e-35
eQTL_rs7749390	eQTL	IFNGR1_P15260_OID20678_v1_Inflammation	-0.200617	7.05224e-301
HLA_DRB1_04_01	HLA	IFNL1_Q8IU54_OID20795_v1_Neurology	-0.0570513	4.72677e-25
eQTL_rs194016	eQTL	IFNL1_Q8IU54_OID20795_v1_Neurology	-0.0262357	1.96234e-06
HLA_B_15_01	HLA	IGLC2_P0DOY2_OID30740_v1_Inflammation_II	0.0414809	1.93958e-13
eQTL_rs457529	eQTL	IGLC2_P0DOY2_OID30740_v1_Inflammation_II	-0.0625714	1.47899e-28
AA_DRB1_30_32552072_exon2_CR	HLA	IL10_P22301_OID20431_v1_Inflammation	0.0932678	1.13272e-64
eQTL_rs1518111	eQTL	IL10_P22301_OID20431_v1_Inflammation	-0.0147229	0.00722469
AA_C_minus9_31239802_exon1_A	HLA	IL12RB1_P42701_OID20486_v1_Inflammation	0.0771267	1.94795e-44
eQTL_rs393548	eQTL	IL12RB1_P42701_OID20486_v1_Inflammation	-0.0693439	3.29991e-36
eQTL_rs74795670	eQTL	IL12RB1_P42701_OID20486_v1_Inflammation	0.00671044	0.223468
AA_DRB1_13_32552123_exon2_FLS	HLA	IL12RB2_Q99665_OID30422_v1_Inflammation_II	-0.0432399	4.29869e-15
eQTL_rs17129794	eQTL	IL12RB2_Q99665_OID30422_v1_Inflammation_II	-0.000567029	0.918014
AA_B_minus23_31324931_exon1_L	HLA	IL15_P40933_OID20562_v1_Inflammation	0.0847386	1.07064e-49
eQTL_rs1435135	eQTL	IL15_P40933_OID20562_v1_Inflammation	0.0134336	0.0266017
eQTL_rs6831004	eQTL	IL15_P40933_OID20562_v1_Inflammation	-0.00364229	0.547705
AA_B_67_31324536_exon2_CRY	HLA	IL15RA_Q13261_OID20498_v1_Inflammation	-0.0449422	4.42365e-16
eQTL_rs8177637	eQTL	IL15RA_Q13261_OID20498_v1_Inflammation	-0.179563	5.27367e-23
eQTL_rs594741	eQTL	IL15RA_Q13261_OID20498_v1_Inflammation	-0.0228071	0.000322104
eQTL_rs2274034	eQTL	IL15RA_Q13261_OID20498_v1_Inflammation	0.232381	1.52394e-39
AA_DRB1_11_32552129_exon2_DS	HLA	IL16_Q14005_OID20633_v1_Inflammation	0.0455386	1.02278e-16
eQTL_rs139842422	eQTL	IL16_Q14005_OID20633_v1_Inflammation	-0.0335441	9.54337e-10
AA_B_131_31324099_exon3_R	HLA	IL17RB_Q9NRM6_OID20585_v1_Inflammation	0.0464712	3.119e-17
eQTL_rs2276846	eQTL	IL17RB_Q9NRM6_OID20585_v1_Inflammation	-0.00992158	0.0735862
eQTL_rs3733080	eQTL	IL17RB_Q9NRM6_OID20585_v1_Inflammation	0.00588887	0.288248
AA_A_95_29911057_exon3_PV	HLA	IL18RAP_O95256_OID20900_v1_Neurology	-0.0486352	1.30508e-18
eQTL_rs6737668	eQTL	IL18RAP_O95256_OID20900_v1_Neurology	0.00164404	0.943157
eQTL_rs4851005	eQTL	IL18RAP_O95256_OID20900_v1_Neurology	-0.00590037	0.331982
eQTL_rs4851575	eQTL	IL18RAP_O95256_OID20900_v1_Neurology	-0.0111601	0.631615
eQTL_rs6745467	eQTL	IL18RAP_O95256_OID20900_v1_Neurology	-0.00426186	0.440091
AA_C_285_31237839_exon5_V	HLA	IL1R1_P14778_OID21116_v1_Neurology	-0.0550344	6.46805e-24
eQTL_rs13392502	eQTL	IL1R1_P14778_OID21116_v1_Neurology	0.000920322	0.865979
AA_DQB1_30_32632762_exon2_H	HLA	IL1R2_P27930_OID20757_v1_Inflammation	-0.068627	2.46558e-36
eQTL_rs4141134	eQTL	IL1R2_P27930_OID20757_v1_Inflammation	0.0451977	1.0782e-16
AA_DQB1_37_32632741_exon2_Y	HLA	IL1RN_P18510_OID20700_v1_Inflammation	-0.0377153	4.59879e-12
eQTL_rs439154	eQTL	IL1RN_P18510_OID20700_v1_Inflammation	0.0645571	2.65466e-32
AA_DRB1_96_32549647_exon3_EY	HLA	IL6R_P08887_OID20385_v1_Cardiometabolic	0.0371544	7.24284e-12
eQTL_rs4553185	eQTL	IL6R_P08887_OID20385_v1_Cardiometabolic	-0.161679	5.58418e-193
AA_DRB1_13_32552123_exon2_HR	HLA	ITGA6_P23229_OID20528_v1_Inflammation	0.0420189	1.55882e-14
eQTL_rs35821653	eQTL	ITGA6_P23229_OID20528_v1_Inflammation	0.0380011	3.69047e-12
AA_DRB1_77_32551931_exon2_Tx	HLA	ITGB7_P26010_OID21393_v1_Oncology	-0.0650758	4.60604e-33
eQTL_rs59374937	eQTL	ITGB7_P26010_OID21393_v1_Oncology	0.0284773	1.55177e-07
AA_DQA1_207_32610470_exon4_M	HLA	KDR_P35968_OID21497_v1_Oncology	0.0554072	2.39293e-24
eQTL_rs12331510	eQTL	KDR_P35968_OID21497_v1_Oncology	-0.005511	0.310831
AA_C_194_31238233_exon4_LP	HLA	KIR2DL3_P43628_OID21196_v1_Oncology	0.402532	0
eQTL_rs647211	eQTL	KIR2DL3_P43628_OID21196_v1_Oncology	-0.0246517	0.000258708
eQTL_rs375452286	eQTL	KIR2DL3_P43628_OID21196_v1_Oncology	0.0264404	9.54728e-05
eQTL_rs608316	eQTL	KIR2DL3_P43628_OID21196_v1_Oncology	0.00950557	0.161187
AA_C_minus9_31239802_exon1_A	HLA	KIR2DS4_P43632_OID31432_v1_Oncology_II	-0.0365616	1.24319e-08
eQTL_rs581623	eQTL	KIR2DS4_P43632_OID31432_v1_Oncology_II	0.0513121	1.36932e-15
HLA_A_32_01	HLA	KIR3DL1_P43629_OID21185_v1_Oncology	0.238299	3.98214e-261
eQTL_rs604077	eQTL	KIR3DL1_P43629_OID21185_v1_Oncology	-0.026341	0.000108192
eQTL_rs111804705	eQTL	KIR3DL1_P43629_OID21185_v1_Oncology	-0.00111704	0.869568
HLA_A_03	HLA	KLRD1_Q13241_OID20632_v1_Inflammation	0.171351	8.60538e-221
eQTL_rs11053711	eQTL	KLRD1_Q13241_OID20632_v1_Inflammation	0.104321	7.37433e-84
AA_B_178_31323958_exon3_K	HLA	KLRK1_P26718_OID31082_v1_Neurology_II	-0.0512279	1.02497e-20
eQTL_rs11053711	eQTL	KLRK1_P26718_OID31082_v1_Neurology_II	0.0174954	0.00144452
eQTL_rs2682487	eQTL	KLRK1_P26718_OID31082_v1_Neurology_II	0.0198807	0.000294794
HLA_DRB1_04_04	HLA	KYNU_Q16719_OID20669_v1_Inflammation	0.0493394	1.28793e-20
eQTL_rs78189771	eQTL	KYNU_Q16719_OID20669_v1_Inflammation	0.214844	0
eQTL_rs73961708	eQTL	KYNU_Q16719_OID20669_v1_Inflammation	-0.0262012	7.9299e-07
AA_DRB1_11_32552129_exon2_PV	HLA	LAIR1_Q6GTX8_OID20737_v1_Inflammation	0.0644444	1.6428e-31
eQTL_rs147889088	eQTL	LAIR1_Q6GTX8_OID20737_v1_Inflammation	-0.0473044	9.85635e-18
eQTL_rs12983788	eQTL	LAIR1_Q6GTX8_OID20737_v1_Inflammation	-0.0168914	0.00218662
AA_B_97_31324201_exon3_W	HLA	LAMA4_Q16363_OID20769_v1_Inflammation	-0.0396679	4.3067e-13
eQTL_rs62420459	eQTL	LAMA4_Q16363_OID20769_v1_Inflammation	0.0117546	0.0317279
AA_DRB1_11_32552129_exon2_DGV	HLA	LAMB1_P07942_OID30280_v1_Cardiometabolic_II	0.0600986	9.33902e-28
eQTL_rs73423513	eQTL	LAMB1_P07942_OID30280_v1_Cardiometabolic_II	0.00409272	0.456718
AA_DRB1_11_32552129_exon2_V	HLA	LGALS3BP_Q08380_OID30765_v1_Inflammation_II	-0.0427968	3.16874e-15
eQTL_rs17655792	eQTL	LGALS3BP_Q08380_OID30765_v1_Inflammation_II	-0.00535177	0.323959
AA_DRB1_60_32551982_exon2_SY	HLA	LGALS8_O00214_OID21041_v1_Neurology	-0.0478887	2.93333e-19
eQTL_rs16833777	eQTL	LGALS8_O00214_OID21041_v1_Neurology	0.0588094	0.553388
eQTL_rs55954490	eQTL	LGALS8_O00214_OID21041_v1_Neurology	0.00343205	0.97241
eQTL_rs11402241	eQTL	LGALS8_O00214_OID21041_v1_Neurology	-0.196568	1.37696e-274
eQTL_rs9287218	eQTL	LGALS8_O00214_OID21041_v1_Neurology	0.00394589	0.45949
AA_DRB1_67_32551961_exon2_FI	HLA	LILRA2_Q8N149_OID21152_v1_Neurology	0.0520863	2.74099e-22
eQTL_rs28384500	eQTL	LILRA2_Q8N149_OID21152_v1_Neurology	-0.224003	2.58143e-168
eQTL_rs3760857	eQTL	LILRA2_Q8N149_OID21152_v1_Neurology	0.0591871	2.04915e-13
AA_C_116_31239054_exon3_FL	HLA	LILRB1_Q8NHL6_OID20323_v1_Cardiometabolic	0.211093	0
eQTL_rs103294	eQTL	LILRB1_Q8NHL6_OID20323_v1_Cardiometabolic	-0.15384	1.75006e-180
eQTL_rs4806787	eQTL	LILRB1_Q8NHL6_OID20323_v1_Cardiometabolic	0.0839706	2.01694e-51
eQTL_rs12459158	eQTL	LILRB1_Q8NHL6_OID20323_v1_Cardiometabolic	-0.0608722	7.00595e-28
eQTL_rs112224147	eQTL	LILRB1_Q8NHL6_OID20323_v1_Cardiometabolic	0.00104253	0.84512
AA_B_minus8_31324886_exon1_L	HLA	LILRB2_Q8N423_OID20301_v1_Cardiometabolic	-0.123778	8.1184e-108
eQTL_rs452717	eQTL	LILRB2_Q8N423_OID20301_v1_Cardiometabolic	-0.000494553	0.929528
eQTL_rs3745410	eQTL	LILRB2_Q8N423_OID20301_v1_Cardiometabolic	0.00756929	0.177873
eQTL_rs12459843	eQTL	LILRB2_Q8N423_OID20301_v1_Cardiometabolic	0.153283	6.79001e-162
HLA_DRB1_15_01	HLA	LILRB4_Q8NHJ6_OID20429_v1_Inflammation	0.488285	0
eQTL_rs370156	eQTL	LILRB4_Q8NHJ6_OID20429_v1_Inflammation	0.0816703	1.91291e-64
eQTL_rs255775	eQTL	LILRB4_Q8NHJ6_OID20429_v1_Inflammation	0.00460771	0.337866
AA_B_97_31324201_exon3_W	HLA	LRPAP1_P30533_OID21059_v1_Neurology	0.64055	0
eQTL_rs3184	eQTL	LRPAP1_P30533_OID21059_v1_Neurology	0.00352831	0.416622
eQTL_rs79595315	eQTL	LRPAP1_P30533_OID21059_v1_Neurology	-0.00477453	0.271649
eQTL_rs2344004	eQTL	LRPAP1_P30533_OID21059_v1_Neurology	0.0351835	3.48493e-17
AA_DRB1_13_32552123_exon2_FGY	HLA	LRRC25_Q8N386_OID21333_v1_Oncology	-0.0731246	1.38939e-40
eQTL_rs4808128	eQTL	LRRC25_Q8N386_OID21333_v1_Oncology	-0.0190915	0.000489043
AA_B_194_31323336_exon4_V	HLA	LTA_P01374_OID20586_v1_Inflammation	-0.289556	0
eQTL_rs3219190	eQTL	LTA_P01374_OID20586_v1_Inflammation	-0.0367744	1.98221e-12
AA_DRB1_minus1_32557434_exon1_S	HLA	LTBR_P36941_OID20768_v1_Inflammation	-0.0587398	3.36508e-25
eQTL_rs10849448	eQTL	LTBR_P36941_OID20768_v1_Inflammation	0.128893	1.34236e-113
eQTL_rs4149570	eQTL	LTBR_P36941_OID20768_v1_Inflammation	-0.00557925	0.32487
eQTL_rs113427253	eQTL	LTBR_P36941_OID20768_v1_Inflammation	-0.0075794	0.180508
AA_C_219_31238158_exon4_R	HLA	LY75_O60449_OID20580_v1_Inflammation	-0.0503122	9.36667e-21
eQTL_rs9636280	eQTL	LY75_O60449_OID20580_v1_Inflammation	0.0483496	4.52621e-06
eQTL_rs1397718	eQTL	LY75_O60449_OID20580_v1_Inflammation	-0.00704489	0.200488
eQTL_rs925407	eQTL	LY75_O60449_OID20580_v1_Inflammation	-0.22059	3.29055e-96
AA_B_67_31324536_exon2_CSY	HLA	LY96_Q9Y6Y9_OID20945_v1_Neurology	0.042955	4.42204e-15
eQTL_rs1812615	eQTL	LY96_Q9Y6Y9_OID20945_v1_Neurology	-0.0010641	0.845892
HLA_DRB1_04_01	HLA	MANSC1_Q9H8J5_OID21492_v1_Oncology	-0.0564058	9.98878e-25
eQTL_rs75149358	eQTL	MANSC1_Q9H8J5_OID21492_v1_Oncology	0.00652804	0.234398
eQTL_rs78287562	eQTL	MANSC1_Q9H8J5_OID21492_v1_Oncology	0.00345286	0.529381
AA_DRB1_13_32552123_exon2_HRY	HLA	MAPRE3_Q9UPY8_OID31177_v1_Oncology_II	0.0461123	1.17548e-16
eQTL_rs6705514	eQTL	MAPRE3_Q9UPY8_OID31177_v1_Oncology_II	0.0110122	0.047739
HLA_A_03_01	HLA	MELTF_P08582_OID30347_v1_Cardiometabolic_II	-0.0434625	1.96813e-14
eQTL_rs73210513	eQTL	MELTF_P08582_OID30347_v1_Cardiometabolic_II	-0.0222593	8.82605e-05
eQTL_rs116879008	eQTL	MELTF_P08582_OID30347_v1_Cardiometabolic_II	0.0114429	0.0438284
AA_DRB1_180_32549395_exon3_V	HLA	MERTK_Q12866_OID20657_v1_Inflammation	0.0630394	4.05045e-31
eQTL_rs10203902	eQTL	MERTK_Q12866_OID20657_v1_Inflammation	-0.0223196	4.92291e-05
eQTL_rs11893308	eQTL	MERTK_Q12866_OID20657_v1_Inflammation	-0.0392345	9.76106e-13
AA_B_156_31324024_exon3_LW	HLA	MICB_MICA_Q29980_Q29983_OID20593_v1_Inflammation	-0.657442	0
eQTL_rs41293856	eQTL	MICB_MICA_Q29980_Q29983_OID20593_v1_Inflammation	-0.178436	6.6711016203456e-318
eQTL_rs3094006	eQTL	MICB_MICA_Q29980_Q29983_OID20593_v1_Inflammation	-0.0698978	1.07988e-50
eQTL_rs75565243	eQTL	MICB_MICA_Q29980_Q29983_OID20593_v1_Inflammation	0.0853068	7.19379e-87
eQTL_rs929138	eQTL	MICB_MICA_Q29980_Q29983_OID20593_v1_Inflammation	0.127033	4.12779e-133
AA_C_9_31239621_exon2_DF	HLA	MILR1_Q7Z6M3_OID20482_v1_Inflammation	-0.0573501	6.47337e-26
eQTL_rs138176943	eQTL	MILR1_Q7Z6M3_OID20482_v1_Inflammation	0.152005	1.24869e-169
HLA_A_23	HLA	MOG_Q16653_OID21384_v1_Oncology	-0.132505	9.6258e-130
eQTL_rs1611284	eQTL	MOG_Q16653_OID21384_v1_Oncology	-0.0217574	6.43759e-05
HLA_DRB1_03	HLA	MSLN_Q13421_OID21380_v1_Oncology	-0.060429	2.23951e-28
eQTL_rs146897759	eQTL	MSLN_Q13421_OID21380_v1_Oncology	-0.0161812	0.00306749
AA_DRB1_71_32551949_exon2_AKx	HLA	MSR1_P21757_OID21063_v1_Neurology	0.0904273	4.3234e-62
eQTL_rs55979812	eQTL	MSR1_P21757_OID21063_v1_Neurology	-0.032542	2.29312e-09
eQTL_rs112055915	eQTL	MSR1_P21757_OID21063_v1_Neurology	-0.0819841	3.13916e-51
eQTL_rs1429640	eQTL	MSR1_P21757_OID21063_v1_Neurology	0.00339543	0.533478
AA_DQB1_37_32632741_exon2_Y	HLA	MST1_P26927_OID30713_v1_Inflammation_II	0.0414422	3.49734e-14
eQTL_rs13100791	eQTL	MST1_P26927_OID30713_v1_Inflammation_II	-0.0757991	2.10609e-43
eQTL_rs13324950	eQTL	MST1_P26927_OID30713_v1_Inflammation_II	-0.0270811	7.7537e-07
HLA_DQB1_03	HLA	MYOC_Q99972_OID21121_v1_Neurology	0.0436201	2.26619e-15
eQTL_rs61807084	eQTL	MYOC_Q99972_OID21121_v1_Neurology	0.00252605	0.646087
AA_B_116_31324144_exon3_LNS	HLA	MZB1_Q8WU39_OID20732_v1_Inflammation	0.0425891	7.59666e-15
eQTL_rs35532745	eQTL	MZB1_Q8WU39_OID20732_v1_Inflammation	0.0068378	0.211771
AA_DQB1_30_32632762_exon2_H	HLA	NAGA_P17050_OID30509_v1_Inflammation_II	0.0417555	4.95291e-14
eQTL_rs28371702	eQTL	NAGA_P17050_OID30509_v1_Inflammation_II	0.0316005	4.83749e-08
eQTL_rs73167135	eQTL	NAGA_P17050_OID30509_v1_Inflammation_II	-0.0464882	1.00251e-15
eQTL_rs6002987	eQTL	NAGA_P17050_OID30509_v1_Inflammation_II	-0.00668561	0.227576
AA_A_152_29911228_exon3_GVx	HLA	NCR1_O76036_OID20566_v1_Inflammation	-0.040166	7.51676e-12
eQTL_rs55745930	eQTL	NCR1_O76036_OID20566_v1_Inflammation	-0.0603092	3.93571e-20
eQTL_rs139090261	eQTL	NCR1_O76036_OID20566_v1_Inflammation	0.0495384	4.34544e-14
HLA_B_44_02	HLA	NELL2_Q99435_OID20706_v1_Inflammation	-0.0455807	5.22308e-17
eQTL_rs4768577	eQTL	NELL2_Q99435_OID20706_v1_Inflammation	-0.0463705	1.65544e-17
eQTL_rs12582671	eQTL	NELL2_Q99435_OID20706_v1_Inflammation	0.0107957	0.0472954
HLA_DRB1_04_01	HLA	NFATC3_Q12968_OID20470_v1_Inflammation	0.0768352	8.51097e-44
eQTL_rs3743733	eQTL	NFATC3_Q12968_OID20470_v1_Inflammation	-0.009162	0.151691
eQTL_rs111481044	eQTL	NFATC3_Q12968_OID20470_v1_Inflammation	-0.00174458	0.755868
eQTL_rs150378217	eQTL	NFATC3_Q12968_OID20470_v1_Inflammation	-0.00726965	0.245508
eQTL_rs1134760	eQTL	NFATC3_Q12968_OID20470_v1_Inflammation	0.0136198	0.0509938
AA_C_minus17_31239826_exon1_T	HLA	NHLRC3_Q5JS37_OID30614_v1_Inflammation_II	0.0990376	3.56541e-71
eQTL_rs73458085	eQTL	NHLRC3_Q5JS37_OID30614_v1_Inflammation_II	0.0022948	0.678617
AA_B_67_31324536_exon2_FM	HLA	NID1_P14543_OID20362_v1_Cardiometabolic	0.0445956	6.2564e-16
eQTL_rs35788378	eQTL	NID1_P14543_OID20362_v1_Cardiometabolic	0.0272115	8.03973e-07
AA_DRB1_74_32551940_exon2_AEx	HLA	NINJ1_Q92982_OID21167_v1_Oncology	0.0400756	3.71366e-13
eQTL_rs7032525	eQTL	NINJ1_Q92982_OID21167_v1_Oncology	-0.00333861	0.951802
eQTL_rs7033638	eQTL	NINJ1_Q92982_OID21167_v1_Oncology	-0.0693393	0.209389
eQTL_rs1106192	eQTL	NINJ1_Q92982_OID21167_v1_Oncology	-0.0396821	8.21689e-13
AA_DQB1_9_32632825_exon2_CFL	HLA	NPC2_P61916_OID30418_v1_Cardiometabolic_II	0.0452773	1.41836e-16
eQTL_rs12898083	eQTL	NPC2_P61916_OID30418_v1_Cardiometabolic_II	-0.0137619	0.0119795
HLA_DQB1_06_02	HLA	NPL_Q9BXD5_OID30329_v1_Cardiometabolic_II	0.0496908	1.60755e-18
eQTL_rs116451520	eQTL	NPL_Q9BXD5_OID30329_v1_Cardiometabolic_II	-0.11029	2.91742e-12
eQTL_rs606796	eQTL	NPL_Q9BXD5_OID30329_v1_Cardiometabolic_II	0.00844505	0.136051
eQTL_rs112826228	eQTL	NPL_Q9BXD5_OID30329_v1_Cardiometabolic_II	0.0299186	0.0582493
AA_A_77_29910762_exon2_D	HLA	NPTX2_P47972_OID30390_v1_Cardiometabolic_II	-0.0561158	5.68629e-25
eQTL_rs12670451	eQTL	NPTX2_P47972_OID30390_v1_Cardiometabolic_II	0.00349479	0.520059
AA_DRB1_11_32552129_exon2_DPV	HLA	NPTXR_O95502_OID20191_v1_Cardiometabolic	0.0385266	2.24733e-12
eQTL_rs9607582	eQTL	NPTXR_O95502_OID20191_v1_Cardiometabolic	0.0148866	0.00667406
AA_B_156_31324024_exon3_DRx	HLA	NUCB2_P80303_OID21448_v1_Oncology	-0.0530173	2.58548e-25
eQTL_rs214084	eQTL	NUCB2_P80303_OID21448_v1_Oncology	0.344986	0
AA_DRB1_71_32551949_exon2_AS	HLA	OMG_P23515_OID21352_v1_Oncology	0.0411863	5.0612e-14
eQTL_rs8069170	eQTL	OMG_P23515_OID21352_v1_Oncology	0.00897976	0.103478
eQTL_rs149734157	eQTL	OMG_P23515_OID21352_v1_Oncology	0.000961996	0.860925
eQTL_rs9904854	eQTL	OMG_P23515_OID21352_v1_Oncology	-0.00589039	0.287555
AA_DQA1_47_32609219_exon2_CQ	HLA	OSCAR_Q8IYS5_OID20776_v1_Inflammation	-0.0609186	2.40507e-26
eQTL_rs10415777	eQTL	OSCAR_Q8IYS5_OID20776_v1_Inflammation	0.0980058	5.85525e-56
eQTL_rs11665958	eQTL	OSCAR_Q8IYS5_OID20776_v1_Inflammation	0.0613207	2.18079e-26
eQTL_rs17239531	eQTL	OSCAR_Q8IYS5_OID20776_v1_Inflammation	0.113745	5.33446e-86
eQTL_rs8112468	eQTL	OSCAR_Q8IYS5_OID20776_v1_Inflammation	-0.157861	2.47731e-141
AA_DRB1_13_32552123_exon2_FLS	HLA	PAG1_Q9NWQ8_OID20108_v1_Cardiometabolic	0.0376494	9.03856e-12
eQTL_rs4739612	eQTL	PAG1_Q9NWQ8_OID20108_v1_Cardiometabolic	0.0285185	2.37174e-07
HLA_C_06	HLA	PCSK7_Q16549_OID31410_v1_Oncology_II	0.0528063	3.17426e-22
eQTL_rs11216321	eQTL	PCSK7_Q16549_OID31410_v1_Oncology_II	0.0115853	0.0342447
eQTL_rs10047459	eQTL	PCSK7_Q16549_OID31410_v1_Oncology_II	-0.021387	9.30123e-05
AA_B_156_31324024_exon3_DGL	HLA	PDCD1_Q15116_OID21396_v1_Oncology	0.0402143	1.30443e-12
eQTL_rs34667857	eQTL	PDCD1_Q15116_OID21396_v1_Oncology	0.0025396	0.696684
eQTL_rs62192002	eQTL	PDCD1_Q15116_OID21396_v1_Oncology	0.0387781	1.32375e-11
eQTL_rs79645712	eQTL	PDCD1_Q15116_OID21396_v1_Oncology	-0.0355032	2.36793e-09
eQTL_rs67727847	eQTL	PDCD1_Q15116_OID21396_v1_Oncology	-0.000111602	0.986216
AA_B_116_31324144_exon3_FPS	HLA	PDCD1LG2_Q9BQ51_OID21273_v1_Oncology	-0.040462	3.2651e-13
eQTL_rs58970962	eQTL	PDCD1LG2_Q9BQ51_OID21273_v1_Oncology	-0.0520847	2.10521e-07
eQTL_rs59906468	eQTL	PDCD1LG2_Q9BQ51_OID21273_v1_Oncology	0.00584345	0.296019
eQTL_rs16923189	eQTL	PDCD1LG2_Q9BQ51_OID21273_v1_Oncology	0.171405	3.62589e-65
HLA_DPB1_13_01	HLA	PDIA3_P30101_OID30573_v1_Inflammation_II	0.0378009	5.88384e-12
eQTL_rs7175129	eQTL	PDIA3_P30101_OID30573_v1_Inflammation_II	-0.0271878	7.38543e-07
AA_A_74_29910753_exon2_Dx	HLA	PDIA4_P13667_OID30375_v1_Cardiometabolic_II	-0.0521249	4.84348e-22
eQTL_rs12667507	eQTL	PDIA4_P13667_OID30375_v1_Cardiometabolic_II	-0.155797	5.08272e-181
AA_B_9_31324710_exon2_D	HLA	PDIA5_Q14554_OID31209_v1_Oncology_II	0.154392	7.66568e-168
eQTL_rs836834	eQTL	PDIA5_Q14554_OID31209_v1_Oncology_II	0.02862	2.62225e-07
AA_B_62_31324551_exon2	HLA	PGLYRP1_O75594_OID20338_v1_Cardiometabolic	-0.110471	2.78988e-93
eQTL_rs2072563	eQTL	PGLYRP1_O75594_OID20338_v1_Cardiometabolic	-0.124458	1.11059e-117
AA_DRB1_74_32551940_exon2_LR	HLA	PIK3IP1_Q96FE7_OID21094_v1_Neurology	-0.0496295	4.65324e-20
eQTL_rs148659786	eQTL	PIK3IP1_Q96FE7_OID21094_v1_Neurology	-0.128513	8.16963e-124
AA_DRB1_77_32551931_exon2_NP	HLA	PLA2G15_Q8NCC3_OID21473_v1_Oncology	0.096708	5.29211e-71
eQTL_rs139277503	eQTL	PLA2G15_Q8NCC3_OID21473_v1_Oncology	0.0390001	6.06398e-13
AA_DRB1_13_32552123_exon2_GHL	HLA	PLA2G7_Q13093_OID21105_v1_Neurology	-0.0353997	2.45481e-10
eQTL_rs6921815	eQTL	PLA2G7_Q13093_OID21105_v1_Neurology	-0.0230101	3.87842e-05
eQTL_rs150566209	eQTL	PLA2G7_Q13093_OID21105_v1_Neurology	-0.0105511	0.0592021
eQTL_rs140166385	eQTL	PLA2G7_Q13093_OID21105_v1_Neurology	-0.0200833	0.000329167
HLA_B_44_02	HLA	PLB1_Q6P1J6_OID31110_v1_Neurology_II	0.0528466	2.01587e-20
eQTL_rs61590899	eQTL	PLB1_Q6P1J6_OID31110_v1_Neurology_II	0.00261462	0.692178
eQTL_rs7579759	eQTL	PLB1_Q6P1J6_OID31110_v1_Neurology_II	0.0285658	1.61965e-05
eQTL_rs875789	eQTL	PLB1_Q6P1J6_OID31110_v1_Neurology_II	-0.0133531	0.0425317
eQTL_rs200808725	eQTL	PLB1_Q6P1J6_OID31110_v1_Neurology_II	0.00392805	0.490932
eQTL_rs1881255	eQTL	PLB1_Q6P1J6_OID31110_v1_Neurology_II	-0.00840691	0.182624
eQTL_rs12476553	eQTL	PLB1_Q6P1J6_OID31110_v1_Neurology_II	-0.00219681	0.713949
AA_DRB1_minus24_32557503_exon1_F	HLA	PLXDC2_Q6UX71_OID31101_v1_Neurology_II	-0.187224	1.4743e-260
eQTL_rs117754203	eQTL	PLXDC2_Q6UX71_OID31101_v1_Neurology_II	-0.000383447	0.943193
AA_B_325_31322303_exon7_C	HLA	PLXNA4_Q9HCM2_OID20597_v1_Inflammation	0.0470067	1.15436e-17
eQTL_rs2971755	eQTL	PLXNA4_Q9HCM2_OID20597_v1_Inflammation	-0.000792426	0.885228
eQTL_rs12706996	eQTL	PLXNA4_Q9HCM2_OID20597_v1_Inflammation	-0.008065	0.141826
eQTL_rs6978371	eQTL	PLXNA4_Q9HCM2_OID20597_v1_Inflammation	-0.0120377	0.0283351
AA_DRB1_30_32552072_exon2_AFG	HLA	PLXNB2_O15031_OID20317_v1_Cardiometabolic	0.0417737	1.47176e-14
eQTL_rs62241231	eQTL	PLXNB2_O15031_OID20317_v1_Cardiometabolic	-0.0494339	9.1581e-20
AA_B_156_31324024_exon3_W	HLA	PNPT1_Q8TCS8_OID20445_v1_Inflammation	-0.0453614	1.93379e-16
eQTL_rs782595	eQTL	PNPT1_Q8TCS8_OID20445_v1_Inflammation	-0.0099329	0.0715172
AA_B_45_31324602_exon2_GM	HLA	PRG2_P13727_OID30381_v1_Cardiometabolic_II	0.0373546	8.33544e-12
eQTL_rs11229226	eQTL	PRG2_P13727_OID30381_v1_Cardiometabolic_II	0.00704195	0.197571
AA_DQB1_30_32632762_exon2_Y	HLA	PRSS22_Q9GZN4_OID30483_v1_Inflammation_II	0.038978	1.5672e-12
eQTL_rs1557762	eQTL	PRSS22_Q9GZN4_OID30483_v1_Inflammation_II	-0.0746211	1.32433e-41
eQTL_rs187241525	eQTL	PRSS22_Q9GZN4_OID30483_v1_Inflammation_II	-0.00570586	0.300834
HLA_C_05_01	HLA	PRSS53_Q2L4Q9_OID31093_v1_Neurology_II	0.0373259	6.09328e-12
eQTL_rs7199949	eQTL	PRSS53_Q2L4Q9_OID31093_v1_Neurology_II	0.0701784	3.50812e-38
AA_B_97_31324201_exon3_W	HLA	PRTN3_P24158_OID20329_v1_Cardiometabolic	0.0918214	2.48169e-56
eQTL_rs138303849	eQTL	PRTN3_P24158_OID20329_v1_Cardiometabolic	0.161183	4.07755e-168
AA_B_94_31324210_exon3_.I	HLA	PTPRF_P10586_OID20310_v1_Cardiometabolic	-0.0491823	1.47708e-19
eQTL_rs12075949	eQTL	PTPRF_P10586_OID20310_v1_Cardiometabolic	0.00233954	0.666768
HLA_C_07_01	HLA	QPCT_Q16769_OID20320_v1_Cardiometabolic	-0.0413909	2.96759e-14
eQTL_rs17020741	eQTL	QPCT_Q16769_OID20320_v1_Cardiometabolic	-0.00669013	0.219118
AA_DQB1_140_32629543_exon3_A	HLA	RAP1A_P62834_OID30452_v1_Inflammation_II	0.044303	9.0673e-16
eQTL_rs1780555	eQTL	RAP1A_P62834_OID30452_v1_Inflammation_II	0.00110938	0.840388
AA_DRB1_74_32551940_exon2_LRx	HLA	RCC1_P18754_OID31356_v1_Oncology_II	0.0359459	6.19466e-11
eQTL_rs141113629	eQTL	RCC1_P18754_OID31356_v1_Oncology_II	-0.00159249	0.772186
eQTL_rs2066726	eQTL	RCC1_P18754_OID31356_v1_Oncology_II	0.00884916	0.11177
eQTL_rs139825237	eQTL	RCC1_P18754_OID31356_v1_Oncology_II	0.00756265	0.174148
AA_A_97_29911063_exon3_IMx	HLA	RGMA_Q96B86_OID21065_v1_Neurology	-0.0402238	1.27144e-13
eQTL_rs7168353	eQTL	RGMA_Q96B86_OID21065_v1_Neurology	0.0290717	8.50965e-08
AA_DRB1_minus24_32557503_exon1_L	HLA	RGMB_Q6NW40_OID21045_v1_Neurology	-0.0365876	1.9045e-11
eQTL_rs1318105	eQTL	RGMB_Q6NW40_OID21045_v1_Neurology	0.0546446	1.21799e-23
AA_DRB1_77_32551931_exon2_PT	HLA	RNASE6_Q93091_OID30689_v1_Inflammation_II	-0.0738978	8.13114e-41
eQTL_rs8003813	eQTL	RNASE6_Q93091_OID30689_v1_Inflammation_II	0.152417	2.17374e-163
eQTL_rs145499732	eQTL	RNASE6_Q93091_OID30689_v1_Inflammation_II	-0.0722243	1.9733e-38
eQTL_rs8009569	eQTL	RNASE6_Q93091_OID30689_v1_Inflammation_II	0.065356	2.68187e-32
AA_DRB1_77_32551931_exon2_PT	HLA	RNASET2_O00584_OID20321_v1_Cardiometabolic	-0.178221	5.52989e-293
eQTL_rs364283	eQTL	RNASET2_O00584_OID20321_v1_Cardiometabolic	0.213528	3.09504e-274
eQTL_rs1077453	eQTL	RNASET2_O00584_OID20321_v1_Cardiometabolic	-0.0375258	6.13459e-14
eQTL_rs9366076	eQTL	RNASET2_O00584_OID20321_v1_Cardiometabolic	0.267937	0
AA_DRB1_74_32551940_exon2_AE	HLA	RPA2_P15927_OID30453_v1_Inflammation_II	-0.045679	1.04346e-16
eQTL_rs17185052	eQTL	RPA2_P15927_OID30453_v1_Inflammation_II	0.0834911	3.80836e-46
eQTL_rs2064710	eQTL	RPA2_P15927_OID30453_v1_Inflammation_II	-0.0144533	0.0134146
HLA_DPB1_03	HLA	SCARB2_Q14108_OID20943_v1_Neurology	0.0647989	1.36229e-31
eQTL_rs13111888	eQTL	SCARB2_Q14108_OID20943_v1_Neurology	0.0127985	0.0496381
eQTL_rs4241590	eQTL	SCARB2_Q14108_OID20943_v1_Neurology	0.110134	3.29615e-62
eQTL_rs3816248	eQTL	SCARB2_Q14108_OID20943_v1_Neurology	-0.197756	5.42406e-161
HLA_DRB1_04_04	HLA	SDK2_Q58EX2_OID30662_v1_Inflammation_II	0.0725088	5.86227e-40
eQTL_rs11655934	eQTL	SDK2_Q58EX2_OID30662_v1_Inflammation_II	-0.195457	6.1323e-274
AA_DRB1_74_32551940_exon2_AE	HLA	SEZ6L_Q9BYH1_OID21488_v1_Oncology	-0.0405885	1.69577e-13
eQTL_rs5761497	eQTL	SEZ6L_Q9BYH1_OID21488_v1_Oncology	-0.0435101	2.76876e-15
AA_B_147_31324051_exon3_CW	HLA	SFTPD_P35247_OID20214_v1_Cardiometabolic	-0.310279	0
eQTL_rs2493723	eQTL	SFTPD_P35247_OID20214_v1_Cardiometabolic	0.0113651	0.0301055
HLA_B_14_02	HLA	SGSH_P51688_OID30341_v1_Cardiometabolic_II	0.534766	0
eQTL_rs9894254	eQTL	SGSH_P51688_OID30341_v1_Cardiometabolic_II	-0.16569	6.84764e-44
eQTL_rs9914873	eQTL	SGSH_P51688_OID30341_v1_Cardiometabolic_II	0.00374064	0.448809
eQTL_rs114747872	eQTL	SGSH_P51688_OID30341_v1_Cardiometabolic_II	0.212125	1.49452e-70
eQTL_rs34568243	eQTL	SGSH_P51688_OID30341_v1_Cardiometabolic_II	-0.0100687	0.0424822
eQTL_rs12951666	eQTL	SGSH_P51688_OID30341_v1_Cardiometabolic_II	-0.00131243	0.79049
AA_B_97_31324201_exon3_RTV	HLA	SIGLEC10_Q96LC7_OID20537_v1_Inflammation	0.0634643	2.14703e-33
eQTL_rs148783636	eQTL	SIGLEC10_Q96LC7_OID20537_v1_Inflammation	-0.312082	0
eQTL_rs73598657	eQTL	SIGLEC10_Q96LC7_OID20537_v1_Inflammation	0.0019983	0.704254
eQTL_rs34798200	eQTL	SIGLEC10_Q96LC7_OID20537_v1_Inflammation	-0.1214	1.89445e-116
eQTL_rs59271122	eQTL	SIGLEC10_Q96LC7_OID20537_v1_Inflammation	-0.000828117	0.875182
HLA_DQA1_01_02	HLA	SIGLEC9_Q9Y336_OID21390_v1_Oncology	0.0897455	1.06012e-60
eQTL_rs12983058	eQTL	SIGLEC9_Q9Y336_OID21390_v1_Oncology	0.0359772	4.11013e-11
eQTL_rs111386194	eQTL	SIGLEC9_Q9Y336_OID21390_v1_Oncology	0.00578555	0.288366
eQTL_rs273688	eQTL	SIGLEC9_Q9Y336_OID21390_v1_Oncology	-0.0597415	6.40698e-28
AA_DRB1_13_32552123_exon2_HLR	HLA	SIRPA_P78324_OID20304_v1_Cardiometabolic	0.0584581	2.48938e-26
eQTL_rs59014889	eQTL	SIRPA_P78324_OID20304_v1_Cardiometabolic	0.0206167	0.00017895
eQTL_rs2577669	eQTL	SIRPA_P78324_OID20304_v1_Cardiometabolic	-0.0343839	4.18594e-10
eQTL_rs6082293	eQTL	SIRPA_P78324_OID20304_v1_Cardiometabolic	-0.000969273	0.860172
AA_DRB1_11_32552129_exon2_GP	HLA	SIRT1_Q96EB6_OID30439_v1_Inflammation_II	-0.0411538	8.79875e-14
eQTL_rs7894483	eQTL	SIRT1_Q96EB6_OID30439_v1_Inflammation_II	0.036429	4.05133e-11
AA_C_9_31239621_exon2_D	HLA	SLAMF1_Q13291_OID20496_v1_Inflammation	-0.0540263	1.03634e-22
eQTL_rs11807714	eQTL	SLAMF1_Q13291_OID20496_v1_Inflammation	0.0291564	1.18342e-07
AA_DRB1_78_32551928_exon2_TV	HLA	SLAMF8_Q9P0V8_OID21214_v1_Oncology	0.0410653	1.08125e-13
eQTL_rs75087057	eQTL	SLAMF8_Q9P0V8_OID21214_v1_Oncology	0.0295547	8.84958e-08
eQTL_rs2494511	eQTL	SLAMF8_Q9P0V8_OID21214_v1_Oncology	-0.00488576	0.376498
eQTL_rs115492172	eQTL	SLAMF8_Q9P0V8_OID21214_v1_Oncology	0.00865411	0.117244
AA_C_156_31238934_exon3_DMR	HLA	SLC39A5_Q6ZMH5_OID20539_v1_Inflammation	-0.0569995	1.44575e-25
eQTL_rs7971289	eQTL	SLC39A5_Q6ZMH5_OID20539_v1_Inflammation	-7.81047e-06	0.998856
AA_DRB1_74_32551940_exon2_AL	HLA	SNX2_O60749_OID31374_v1_Oncology_II	-0.050054	3.84251e-20
eQTL_rs10066638	eQTL	SNX2_O60749_OID31374_v1_Oncology_II	-0.0268486	8.10016e-07
AA_DRB1_32_32552066_exon2_Y	HLA	SPINT1_O43278_OID21109_v1_Neurology	0.0543692	2.52805e-23
eQTL_rs117454282	eQTL	SPINT1_O43278_OID21109_v1_Neurology	-0.0414433	3.68066e-14
eQTL_rs690507	eQTL	SPINT1_O43278_OID21109_v1_Neurology	0.00461923	0.398513
AA_C_minus15_31239820_exon1_I	HLA	SPP1_P10451_OID20322_v1_Cardiometabolic	0.0359052	5.18063e-11
eQTL_rs6532024	eQTL	SPP1_P10451_OID20322_v1_Cardiometabolic	-0.0454596	3.58713e-16
eQTL_rs28357094	eQTL	SPP1_P10451_OID20322_v1_Cardiometabolic	-0.0463918	8.85696e-17
AA_DRB1_77_32551931_exon2_Tx	HLA	SSH3_Q8TE77_OID31216_v1_Oncology_II	0.0472597	1.41098e-17
eQTL_rs11227761	eQTL	SSH3_Q8TE77_OID31216_v1_Oncology_II	-0.0227589	3.9648e-05
eQTL_rs11819783	eQTL	SSH3_Q8TE77_OID31216_v1_Oncology_II	0.0119041	0.0317102
eQTL_rs116909378	eQTL	SSH3_Q8TE77_OID31216_v1_Oncology_II	-0.0222831	5.79859e-05
AA_DRB1_11_32552129_exon2_DPV	HLA	STAB2_Q8WWQ8_OID30401_v1_Cardiometabolic_II	0.0468886	6.16089e-18
eQTL_rs697210	eQTL	STAB2_Q8WWQ8_OID30401_v1_Cardiometabolic_II	0.00182527	0.736786
HLA_C_08_02	HLA	SUMF2_Q8NBJ7_OID21032_v1_Neurology	0.10159	2.5642e-78
eQTL_rs2242509	eQTL	SUMF2_Q8NBJ7_OID21032_v1_Neurology	0.0053183	0.325362
eQTL_rs114162034	eQTL	SUMF2_Q8NBJ7_OID21032_v1_Neurology	-0.00908674	0.0929437
AA_A_99_29911069_exon3_CSY	HLA	TACSTD2_P09758_OID21447_v1_Oncology	-0.0428862	1.2803e-13
eQTL_rs59924197	eQTL	TACSTD2_P09758_OID21447_v1_Oncology	-0.0308328	9.97091e-08
AA_C_1_31239645_exon2_G	HLA	TCL1A_P56279_OID20987_v1_Neurology	-0.0601897	4.07992e-28
eQTL_rs1957937	eQTL	TCL1A_P56279_OID20987_v1_Neurology	-0.0453253	1.20859e-16
AA_B_32_31324641_exon2	HLA	TEK_Q02763_OID21496_v1_Oncology	0.201353	5.04776e-303
eQTL_rs578327	eQTL	TEK_Q02763_OID21496_v1_Oncology	-0.0226066	2.44425e-05
eQTL_rs10967838	eQTL	TEK_Q02763_OID21496_v1_Oncology	-0.00128086	0.811003
HLA_B_44_03	HLA	TFF3_Q07654_OID20371_v1_Cardiometabolic	0.263171	0
eQTL_rs2839503	eQTL	TFF3_Q07654_OID20371_v1_Cardiometabolic	-0.0141751	0.00723044
AA_DRB1_104_32549623_exon3_S	HLA	TFPI_P10646_OID20388_v1_Cardiometabolic	0.0533543	2.22323e-22
eQTL_rs148720234	eQTL	TFPI_P10646_OID20388_v1_Cardiometabolic	0.00769167	0.160371
AA_B_67_31324536_exon2_FR	HLA	THBD_P07204_OID20231_v1_Cardiometabolic	0.0497707	9.20298e-20
eQTL_rs844884	eQTL	THBD_P07204_OID20231_v1_Cardiometabolic	-0.00104946	0.847775
AA_DRB1_30_32552072_exon2_FG	HLA	TIMP2_P16035_OID30318_v1_Cardiometabolic_II	0.0939553	1.48698e-65
eQTL_rs12937000	eQTL	TIMP2_P16035_OID30318_v1_Cardiometabolic_II	-0.0390514	7.16858e-12
eQTL_rs9898050	eQTL	TIMP2_P16035_OID30318_v1_Cardiometabolic_II	-0.0477163	5.58928e-17
AA_DRB1_13_32552123_exon2_LRY	HLA	TLR1_Q15399_OID30532_v1_Inflammation_II	0.038595	2.53003e-12
eQTL_rs5743591	eQTL	TLR1_Q15399_OID30532_v1_Inflammation_II	7.67421e-05	0.988888
AA_A_161_29911255_exon3_DG	HLA	TNFRSF10A_O00220_OID20967_v1_Neurology	-0.051846	1.18889e-21
eQTL_rs13278062	eQTL	TNFRSF10A_O00220_OID20967_v1_Neurology	0.139218	5.35379e-144
eQTL_rs118169462	eQTL	TNFRSF10A_O00220_OID20967_v1_Neurology	-0.0147974	0.00635222
AA_C_156_31238934_exon3_LMx	HLA	TNFRSF10C_O14798_OID20265_v1_Cardiometabolic	-0.0617714	1.09576e-29
eQTL_rs6557616	eQTL	TNFRSF10C_O14798_OID20265_v1_Cardiometabolic	-0.0639367	8.15977e-30
eQTL_rs11989235	eQTL	TNFRSF10C_O14798_OID20265_v1_Cardiometabolic	0.0402403	9.17998e-13
AA_B_116_31324144_exon3_FN	HLA	TNFRSF13C_Q96RJ3_OID20480_v1_Inflammation	-0.0533195	2.81003e-22
eQTL_rs7287486	eQTL	TNFRSF13C_Q96RJ3_OID20480_v1_Inflammation	-0.0953885	2.4809e-67
eQTL_rs9611656	eQTL	TNFRSF13C_Q96RJ3_OID20480_v1_Inflammation	-0.00102491	0.85189
HLA_DRB1_03	HLA	TNFRSF1A_P19438_OID21155_v1_Neurology	0.040292	3.36332e-13
eQTL_rs1800692	eQTL	TNFRSF1A_P19438_OID21155_v1_Neurology	0.0631656	3.97201e-30
AA_B_minus23_31324931_exon1_L	HLA	TNFRSF4_P43489_OID20653_v1_Inflammation	0.102853	1.2447e-79
eQTL_rs12036216	eQTL	TNFRSF4_P43489_OID20653_v1_Inflammation	0.00672599	0.69599
eQTL_rs111559683	eQTL	TNFRSF4_P43489_OID20653_v1_Inflammation	-0.0763004	2.15943e-43
eQTL_rs7536568	eQTL	TNFRSF4_P43489_OID20653_v1_Inflammation	-0.00380777	0.824661
eQTL_rs139510351	eQTL	TNFRSF4_P43489_OID20653_v1_Inflammation	-0.0127195	0.024534
AA_DRB1_57_32551991_exon2_S	HLA	TNFRSF6B_O95407_OID20964_v1_Neurology	0.0492791	2.57259e-19
eQTL_rs2236511	eQTL	TNFRSF6B_O95407_OID20964_v1_Neurology	0.0194352	0.000391626
HLA_B_08	HLA	TNFRSF9_Q07011_OID20985_v1_Neurology	0.0596166	1.22957e-27
eQTL_rs72854860	eQTL	TNFRSF9_Q07011_OID20985_v1_Neurology	-1.97943e-05	0.997111
eQTL_rs74625202	eQTL	TNFRSF9_Q07011_OID20985_v1_Neurology	0.00359662	0.510656
AA_B_32_31324641_exon2	HLA	TNFSF12_O43508_OID20624_v1_Inflammation	0.0362434	1.28999e-11
eQTL_rs116600817	eQTL	TNFSF12_O43508_OID20624_v1_Inflammation	0.160846	4.91605e-176
eQTL_rs1642763	eQTL	TNFSF12_O43508_OID20624_v1_Inflammation	-0.0402427	1.10589e-12
AA_A_79_29910768_exon2_Rx	HLA	TNFSF13_O75888_OID20733_v1_Inflammation	0.044711	3.2092e-16
eQTL_rs77711855	eQTL	TNFSF13_O75888_OID20733_v1_Inflammation	-0.0232627	2.13939e-05
AA_B_67_31324536_exon2_CMS	HLA	TNFSF13B_Q9Y275_OID20272_v1_Cardiometabolic	0.0738701	2.31897e-42
eQTL_rs73609091	eQTL	TNFSF13B_Q9Y275_OID20272_v1_Cardiometabolic	-0.0468085	5.14418e-18
AA_B_24_31324665_exon2_S	HLA	TNFSF8_P32971_OID30384_v1_Cardiometabolic_II	0.0501058	8.78868e-20
eQTL_rs13288059	eQTL	TNFSF8_P32971_OID30384_v1_Cardiometabolic_II	0.0708452	1.04904e-37
eQTL_rs10118244	eQTL	TNFSF8_P32971_OID30384_v1_Cardiometabolic_II	-0.0295264	8.57057e-08
HLA_B_18_01	HLA	TNXB_P22105_OID21107_v1_Neurology	0.178927	8.35941e-153
eQTL_rs188138917	eQTL	TNXB_P22105_OID21107_v1_Neurology	-0.00799445	0.235587
AA_DRB1_13_32552123_exon2_FLS	HLA	TRAF3_Q13114-2_OID30479_v1_Inflammation_II	0.0650471	1.1352e-31
eQTL_rs12886625	eQTL	TRAF3_Q13114-2_OID30479_v1_Inflammation_II	-0.00334746	0.546343
AA_C_156_31238934_exon3_QWx	HLA	TXNDC15_Q96J42_OID21495_v1_Oncology	-0.150889	8.43971e-176
eQTL_rs9327697	eQTL	TXNDC15_Q96J42_OID21495_v1_Oncology	0.17484	2.1773e-234
AA_DRB1_11_32552129_exon2_LS	HLA	TXNL1_O43396_OID30872_v1_Neurology_II	-0.0456284	1.66747e-16
eQTL_rs72921078	eQTL	TXNL1_O43396_OID30872_v1_Neurology_II	-0.00174431	0.752523
AA_DRB1_149_32549488_exon3_Q	HLA	VSIG2_Q96IQ7_OID31371_v1_Oncology_II	0.0401543	1.66875e-13
eQTL_rs117171466	eQTL	VSIG2_Q96IQ7_OID31371_v1_Oncology_II	0.0024816	0.648502
AA_A_142_29911198_exon3_T	HLA	VSIR_Q9H7M9_OID20131_v1_Cardiometabolic	0.0417299	2.1119e-14
eQTL_rs7094860	eQTL	VSIR_Q9H7M9_OID20131_v1_Cardiometabolic	0.00427592	0.433302
AA_A_245_29912086_exon4_A	HLA	VSTM1_Q6UX27_OID20851_v1_Neurology	-0.0723669	8.40754e-37
eQTL_rs10415777	eQTL	VSTM1_Q6UX27_OID20851_v1_Neurology	0.210299	1.39047e-159
eQTL_rs118038383	eQTL	VSTM1_Q6UX27_OID20851_v1_Neurology	0.00176885	0.76907
eQTL_rs612529	eQTL	VSTM1_Q6UX27_OID20851_v1_Neurology	-0.0303184	1.35748e-06
eQTL_rs62147261	eQTL	VSTM1_Q6UX27_OID20851_v1_Neurology	-0.232906	2.13927e-228
AA_DRB1_37_32552051_exon2_NS	HLA	WASL_O00401_OID30467_v1_Inflammation_II	0.0695648	1.53742e-36
eQTL_rs35392021	eQTL	WASL_O00401_OID30467_v1_Inflammation_II	-0.000919542	0.867515
eQTL_rs11769021	eQTL	WASL_O00401_OID30467_v1_Inflammation_II	-0.00388081	0.481429
AA_DRB1_30_32552072_exon2_CL	HLA	WFIKKN1_Q96NZ8_OID20939_v1_Neurology	0.0529818	4.66479e-22
eQTL_rs111742284	eQTL	WFIKKN1_Q96NZ8_OID20939_v1_Neurology	0.0587934	8.87156e-27
AA_C_138_31238988_exon3_T	HLA	XCL1_P47992_OID21398_v1_Oncology	-0.0589194	1.21287e-27
eQTL_rs2223582	eQTL	XCL1_P47992_OID21398_v1_Oncology	0.132674	5.4762e-132
