# Supplementary material for: The influence of HLA genetic variation on plasma protein expression
Source: Nat Commun. 2024 Jul 31;15:6469. doi: 10.1038/s41467-024-50583-8 (PMC11291675; doi:10.1038/s41467-024-50583-8)
Supplement: Supplementary file 4 — Supplementary Data 1-21 [file 41467_2024_50583_MOESM4_ESM.zip › Supplementary_tables/Supplementary_Data19.xls]

## Sheet: ST19_legend
allele	conditional HLA variant (1 or 2 field allele) in the discovery cohort affecting expression of the protein
conditioned_on	which alleles the allele in (1) are being conditioned on
gene	full name of Olink protein. Only genes with at least one conditional allele association are shown.
beta	beta from HLA-pQTL linear model
beta_CI_low	95% confidence interval on beta (lower bound)
beta_CI_high	95% confidence interval on beta (upper bound)
SE	standard error from HLA-pQTL linear model
tval	t-statistic from HLA-pQTL linear model
DF	degrees of freedom from HLA-pQTL linear model
pval	p-value from linear model. P-values are two-sided, unadjusted and determined via t-test and linear regression analysis.
minus_log10P	negative 1 * log10(pval)
var_explained	variance explained by lead HLA variant
N	total N used for the indicated HLA-pQTL
conditional_round	conditional round of the analysis for the indicated HLA-pQTL (corresponds to the number of conditionally independent HLA-pQTL per pGene)

## Sheet: ST19
allele	conditioned_on	gene	beta	beta_CI_low	beta_CI_high	SE	tval	DF	pval	minus_log10P	var_explained	N	conditional_round
HLA_B_51	NA	ADAM15_Q13444_OID20109_v1_Cardiometabolic	0.0500779	0.0392946	0.0608612	0.00550158	9.10245	32956	9.31471e-20	19.0308	0.00250779	32958	NA
HLA_A_02_01	HLA_B_51	ADAM15_Q13444_OID20109_v1_Cardiometabolic	0.043774	0.0329939	0.054554	0.00549992	7.95901	32955	1.7894e-15	14.7473	0.00442149	32958	1
HLA_B_18_01	HLA_B_51,HLA_A_02_01	ADAM15_Q13444_OID20109_v1_Cardiometabolic	-0.0316214	-0.0424051	-0.0208378	0.00550178	-5.7475	32954	9.13726e-09	8.03918	0.00541847	32958	2
HLA_C_07	NA	ADAM8_P78325_OID21039_v1_Neurology	0.0398429	0.0291913	0.0504945	0.0054344	7.3316	33807	2.32508e-13	12.6336	0.00158745	33809	NA
HLA_DRB1_01	HLA_C_07	ADAM8_P78325_OID21039_v1_Neurology	-0.0309219	-0.0416122	-0.0202315	0.00545416	-5.66941	33806	1.44454e-08	7.84027	0.00253583	33809	1
HLA_B_08	NA	ADAM9_Q13443_OID31488_v1_Oncology_II	0.0641679	0.0535142	0.0748217	0.00543548	11.8054	33708	4.23484e-32	31.3732	0.00411753	33710	NA
HLA_A_24	HLA_B_08	ADAM9_Q13443_OID31488_v1_Oncology_II	0.0325171	0.0218385	0.0431958	0.00544821	5.96841	33707	2.41969e-09	8.61624	0.00516887	33710	1
HLA_C_07	NA	ADGRE5_P48960_OID20260_v1_Cardiometabolic	-0.0409673	-0.0516181	-0.0303165	0.00543399	-7.53908	33809	4.85115e-14	13.3142	0.00167832	33811	NA
HLA_DRB1_04_01	HLA_C_07	ADGRE5_P48960_OID20260_v1_Cardiometabolic	0.0335789	0.0228103	0.0443476	0.00549413	6.11179	33808	9.95964e-10	9.00176	0.00278014	33811	1
HLA_DQA1_01	NA	AGER_Q15109_OID20756_v1_Inflammation	0.0823947	0.0717207	0.0930687	0.00544582	15.1299	33490	1.52326e-51	50.8172	0.00678889	33492	NA
HLA_C_05_01	HLA_DQA1_01	AGER_Q15109_OID20756_v1_Inflammation	-0.0537955	-0.0644896	-0.0431015	0.00545605	-9.8598	33489	6.68054e-23	22.1752	0.00966375	33492	1
HLA_B_08_01	HLA_DQA1_01,HLA_C_05_01	AGER_Q15109_OID20756_v1_Inflammation	-0.0597296	-0.0707994	-0.0486598	0.00564774	-10.5758	33488	4.24093e-26	25.3725	0.0129604	33492	2
HLA_DRB1_11	HLA_DQA1_01,HLA_C_05_01,HLA_B_08_01	AGER_Q15109_OID20756_v1_Inflammation	0.0398036	0.0288531	0.0507541	0.00558689	7.12447	33487	1.06589e-12	11.9723	0.0144543	33492	3
HLA_DQB1_03_02	HLA_DQA1_01,HLA_C_05_01,HLA_B_08_01,HLA_DRB1_11	AGER_Q15109_OID20756_v1_Inflammation	0.0394778	0.0280971	0.0508584	0.00580634	6.79908	33486	1.07058e-11	10.9704	0.0158129	33492	4
HLA_DRB1_12	HLA_DQA1_01,HLA_C_05_01,HLA_B_08_01,HLA_DRB1_11,HLA_DQB1_03_02	AGER_Q15109_OID20756_v1_Inflammation	0.0355067	0.0247261	0.0462873	0.0055002	6.45553	33485	1.09315e-10	9.96132	0.0170363	33492	5
HLA_DRB1_08	HLA_DQA1_01,HLA_C_05_01,HLA_B_08_01,HLA_DRB1_11,HLA_DQB1_03_02,HLA_DRB1_12	AGER_Q15109_OID20756_v1_Inflammation	0.0335189	0.02268	0.0443578	0.00552998	6.06131	33484	1.36458e-09	8.865	0.0181136	33492	6
HLA_DRB1_04_07	HLA_DQA1_01,HLA_C_05_01,HLA_B_08_01,HLA_DRB1_11,HLA_DQB1_03_02,HLA_DRB1_12,HLA_DRB1_08	AGER_Q15109_OID20756_v1_Inflammation	0.0315414	0.0207757	0.042307	0.00549258	5.74254	33483	9.40729e-09	8.02654	0.0190797	33492	7
HLA_DQB1_02_01	NA	AIF1_P55008_OID21234_v1_Oncology	0.0518481	0.0410433	0.0626529	0.00551255	9.40546	32819	5.50543e-21	20.2592	0.00268822	32821	NA
HLA_B_27_05	HLA_DQB1_02_01	AIF1_P55008_OID21234_v1_Oncology	-0.0429399	-0.0537726	-0.0321073	0.00552676	-7.76945	32818	8.11154e-15	14.0909	0.00451928	32821	1
HLA_DQA1_01_02	HLA_DQB1_02_01,HLA_B_27_05	AIF1_P55008_OID21234_v1_Oncology	0.0390863	0.0277999	0.0503727	0.00575826	6.78786	32817	1.15741e-11	10.9365	0.00591498	32821	2
HLA_DRB1_03_01	NA	AMBP_P02760_OID21413_v1_Oncology	-0.0821416	-0.0927638	-0.0715195	0.00541938	-15.157	33819	1.00742e-51	50.9968	0.00674725	33821	NA
HLA_DQA1_02	HLA_DRB1_03_01	AMBP_P02760_OID21413_v1_Oncology	0.0503624	0.039592	0.0611329	0.00549502	9.1651	33818	5.22121e-20	19.2822	0.00920823	33821	1
HLA_B_14_02	HLA_DRB1_03_01,HLA_DQA1_02	AMBP_P02760_OID21413_v1_Oncology	0.0495448	0.0389362	0.0601533	0.00541243	9.15388	33817	5.7918e-20	19.2372	0.0116572	33821	2
HLA_C_03_03	HLA_DRB1_03_01,HLA_DQA1_02,HLA_B_14_02	AMBP_P02760_OID21413_v1_Oncology	0.0323828	0.0217076	0.0430581	0.00544646	5.94566	33816	2.78035e-09	8.5559	0.0126893	33821	3
HLA_A_11_01	HLA_DRB1_03_01,HLA_DQA1_02,HLA_B_14_02,HLA_C_03_03	AMBP_P02760_OID21413_v1_Oncology	-0.0313307	-0.0419847	-0.0206767	0.00543562	-5.76397	33815	8.28718e-09	8.08159	0.0136584	33821	4
HLA_DQA1_05	NA	ANXA11_P50995_OID20583_v1_Inflammation	-0.0691444	-0.0798163	-0.0584725	0.00544474	-12.6993	33571	7.25372e-37	36.1394	0.00478095	33573	NA
HLA_DQB1_06_03	HLA_DQA1_05	ANXA11_P50995_OID20583_v1_Inflammation	0.0422273	0.0314718	0.0529828	0.0054874	7.69532	33570	1.44998e-14	13.8386	0.00653344	33573	1
HLA_DRB1_15_01	HLA_DQA1_05,HLA_DQB1_06_03	ANXA11_P50995_OID20583_v1_Inflammation	0.0373922	0.0263881	0.0483963	0.00561424	6.66024	33569	2.77599e-11	10.5566	0.00784449	33573	2
HLA_B_14_01	NA	APOM_O95445_OID20374_v1_Cardiometabolic	-0.137188	-0.147772	-0.126605	0.00539953	-25.4075	33654	4.47256e-141	140.349	0.0188207	33656	NA
HLA_DRB1_03_01	HLA_B_14_01	APOM_O95445_OID20374_v1_Cardiometabolic	0.0754447	0.0648821	0.0860074	0.00538901	13.9997	33653	2.08473e-44	43.681	0.0245019	33656	1
HLA_DQB1_02	HLA_B_14_01,HLA_DRB1_03_01	APOM_O95445_OID20374_v1_Cardiometabolic	-0.0707501	-0.0857427	-0.0557576	0.00764913	-9.24944	33652	2.38569e-20	19.6224	0.0269756	33656	2
HLA_B_44_03	HLA_B_14_01,HLA_DRB1_03_01,HLA_DQB1_02	APOM_O95445_OID20374_v1_Cardiometabolic	0.0457206	0.0333349	0.0581063	0.00631911	7.23529	33651	4.74434e-13	12.3238	0.0284869	33656	3
HLA_B_13	HLA_B_14_01,HLA_DRB1_03_01,HLA_DQB1_02,HLA_B_44_03	APOM_O95445_OID20374_v1_Cardiometabolic	0.0395881	0.0282559	0.0509203	0.00578164	6.84721	33650	7.65943e-12	11.1158	0.0298387	33656	4
HLA_C_06	HLA_B_14_01,HLA_DRB1_03_01,HLA_DQB1_02,HLA_B_44_03,HLA_B_13	APOM_O95445_OID20374_v1_Cardiometabolic	-0.0503978	-0.0622007	-0.0385949	0.00602179	-8.36923	33649	6.02074e-17	16.2204	0.031854	33656	5
HLA_B_37_01	HLA_B_14_01,HLA_DRB1_03_01,HLA_DQB1_02,HLA_B_44_03,HLA_B_13,HLA_C_06	APOM_O95445_OID20374_v1_Cardiometabolic	0.0425123	0.0308816	0.0541431	0.00593394	7.16427	33648	7.98092e-13	12.0979	0.0333285	33656	6
HLA_B_57_01	HLA_B_14_01,HLA_DRB1_03_01,HLA_DQB1_02,HLA_B_44_03,HLA_B_13,HLA_C_06,HLA_B_37_01	APOM_O95445_OID20374_v1_Cardiometabolic	0.103223	0.0861332	0.120312	0.00871897	11.8389	33647	2.84867e-32	31.5454	0.0373385	33656	7
HLA_B_44_03	NA	ATP6V1G2_O95670_OID30167_v1_Cardiometabolic_II	0.0531596	0.0423484	0.0639707	0.00551579	9.63771	32776	5.92548e-22	21.2273	0.00282594	32778	NA
HLA_B_13	HLA_B_44_03	ATP6V1G2_O95670_OID30167_v1_Cardiometabolic_II	0.0437055	0.0328984	0.0545127	0.00551376	7.92664	32775	2.32254e-15	14.634	0.00473392	32778	1
HLA_B_55	HLA_B_44_03,HLA_B_13	ATP6V1G2_O95670_OID30167_v1_Cardiometabolic_II	0.03119	0.0203833	0.0419967	0.00551354	5.65698	32774	1.55338e-08	7.80872	0.00570478	32778	2
HLA_C_03	NA	B2M_P61769_OID30725_v1_Inflammation_II	-0.154776	-0.165292	-0.14426	0.00536525	-28.8479	33907	8.29206e-181	180.081	0.0239556	33909	NA
HLA_B_08_01	HLA_C_03	B2M_P61769_OID30725_v1_Inflammation_II	0.125873	0.115307	0.13644	0.00539093	23.3491	33906	1.2418e-119	118.906	0.0394012	33909	1
HLA_B_44_02	HLA_C_03,HLA_B_08_01	B2M_P61769_OID30725_v1_Inflammation_II	0.106636	0.0959889	0.117283	0.0054321	19.6307	33905	2.52062e-85	84.5985	0.0501967	33909	2
HLA_A_03_01	HLA_C_03,HLA_B_08_01,HLA_B_44_02	B2M_P61769_OID30725_v1_Inflammation_II	0.110528	0.0999967	0.12106	0.00537322	20.5702	33904	1.89015e-93	92.7235	0.0619045	33909	3
HLA_C_01_02	HLA_C_03,HLA_B_08_01,HLA_B_44_02,HLA_A_03_01	B2M_P61769_OID30725_v1_Inflammation_II	-0.0677099	-0.0781188	-0.057301	0.00531056	-12.7501	33903	3.79217e-37	36.4211	0.0663811	33909	4
HLA_B_57_01	HLA_C_03,HLA_B_08_01,HLA_B_44_02,HLA_A_03_01,HLA_C_01_02	B2M_P61769_OID30725_v1_Inflammation_II	-0.0565323	-0.0669977	-0.046067	0.00533937	-10.5878	33902	3.7286e-26	25.4285	0.0694581	33909	5
HLA_A_02	HLA_C_03,HLA_B_08_01,HLA_B_44_02,HLA_A_03_01,HLA_C_01_02,HLA_B_57_01	B2M_P61769_OID30725_v1_Inflammation_II	-0.0596743	-0.0709781	-0.0483706	0.0057671	-10.3474	33901	4.68754e-25	24.3291	0.0723878	33909	6
HLA_B_44_03	HLA_C_03,HLA_B_08_01,HLA_B_44_02,HLA_A_03_01,HLA_C_01_02,HLA_B_57_01,HLA_A_02	B2M_P61769_OID30725_v1_Inflammation_II	-0.0474632	-0.0581261	-0.0368003	0.00544017	-8.72458	33900	2.79136e-18	17.5542	0.0744659	33909	7
HLA_DRB1_03	HLA_C_03,HLA_B_08_01,HLA_B_44_02,HLA_A_03_01,HLA_C_01_02,HLA_B_57_01,HLA_A_02,HLA_B_44_03	B2M_P61769_OID30725_v1_Inflammation_II	0.059706	0.0449232	0.0744889	0.00754215	7.91631	33899	2.52071e-15	14.5985	0.0761738	33909	8
HLA_B_15_01	HLA_C_03,HLA_B_08_01,HLA_B_44_02,HLA_A_03_01,HLA_C_01_02,HLA_B_57_01,HLA_A_02,HLA_B_44_03,HLA_DRB1_03	B2M_P61769_OID30725_v1_Inflammation_II	-0.0500404	-0.0624326	-0.0376481	0.00632246	-7.9147	33898	2.55351e-15	14.5929	0.0778778	33909	9
HLA_A_68_01	HLA_C_03,HLA_B_08_01,HLA_B_44_02,HLA_A_03_01,HLA_C_01_02,HLA_B_57_01,HLA_A_02,HLA_B_44_03,HLA_DRB1_03,HLA_B_15_01	B2M_P61769_OID30725_v1_Inflammation_II	-0.039173	-0.0496759	-0.0286702	0.0053585	-7.31045	33897	2.72122e-13	12.5652	0.0793294	33909	10
HLA_A_23	HLA_C_03,HLA_B_08_01,HLA_B_44_02,HLA_A_03_01,HLA_C_01_02,HLA_B_57_01,HLA_A_02,HLA_B_44_03,HLA_DRB1_03,HLA_B_15_01,HLA_A_68_01	B2M_P61769_OID30725_v1_Inflammation_II	-0.02999	-0.0406665	-0.0193136	0.00544706	-5.50573	33896	3.70308e-08	7.43144	0.080152	33909	11
HLA_DRB1_04_04	NA	B4GALT1_P15291_OID20780_v1_Inflammation	-0.0508698	-0.0615235	-0.0402161	0.00543546	-9.35888	33760	8.54023e-21	20.0685	0.00258773	33762	NA
HLA_DQA1_03	HLA_DRB1_04_04	B4GALT1_P15291_OID20780_v1_Inflammation	-0.0331263	-0.0448411	-0.0214116	0.00597682	-5.54246	33759	3.00469e-08	7.5222	0.0034945	33762	1
HLA_C_07	NA	BGN_P21810_OID21198_v1_Oncology	-0.0618894	-0.0726988	-0.0510801	0.00551486	-11.2223	32754	3.58253e-29	28.4458	0.0038303	32756	NA
HLA_C_16_01	HLA_C_07	BGN_P21810_OID21198_v1_Oncology	-0.0336999	-0.0446353	-0.0227645	0.00557916	-6.04032	32753	1.55467e-09	8.80836	0.00493876	32756	1
HLA_C_08	NA	BMP10_O95393_OID30575_v1_Inflammation_II	-0.0375018	-0.0482671	-0.0267366	0.00549238	-6.82797	33103	8.76068e-12	11.0575	0.00140639	33105	NA
HLA_B_44_02	HLA_C_08	BMP10_O95393_OID30575_v1_Inflammation_II	0.033139	0.0223524	0.0439255	0.00550323	6.02173	33102	1.7438e-09	8.7585	0.00249909	33105	1
HLA_A_01_01	NA	BTN2A1_Q7KYR7_OID20713_v1_Inflammation	0.227675	0.217288	0.238063	0.00529957	42.9611	33760	0	391.927	0.051836	33762	NA
HLA_B_08_01	HLA_A_01_01	BTN2A1_Q7KYR7_OID20713_v1_Inflammation	0.120769	0.107752	0.133786	0.00664132	18.1845	33759	1.53966e-73	72.8126	0.0610333	33762	1
HLA_DRB1_15	HLA_A_01_01,HLA_B_08_01	BTN2A1_Q7KYR7_OID20713_v1_Inflammation	-0.0640554	-0.0744648	-0.0536459	0.00531086	-12.0612	33758	1.98378e-33	32.7025	0.0650622	33762	2
HLA_B_37	HLA_A_01_01,HLA_B_08_01,HLA_DRB1_15	BTN2A1_Q7KYR7_OID20713_v1_Inflammation	-0.0372149	-0.0477275	-0.0267023	0.00536347	-6.93859	33757	4.03165e-12	11.3945	0.0663937	33762	3
HLA_A_31	HLA_A_01_01,HLA_B_08_01,HLA_DRB1_15,HLA_B_37	BTN2A1_Q7KYR7_OID20713_v1_Inflammation	0.030838	0.0204924	0.0411836	0.00527829	5.84242	33756	5.19192e-09	8.28467	0.0673368	33762	4
HLA_A_01_01	NA	BTN3A2_P78410_OID20540_v1_Inflammation	-0.315385	-0.325537	-0.305234	0.00517926	-60.8939	33571	0	765.612	0.0994677	33573	NA
HLA_B_08	HLA_A_01_01	BTN3A2_P78410_OID20540_v1_Inflammation	-0.148093	-0.160788	-0.135397	0.00647724	-22.8636	33570	8.09204e-115	114.092	0.113276	33573	1
HLA_B_13	HLA_A_01_01,HLA_B_08	BTN3A2_P78410_OID20540_v1_Inflammation	-0.0487803	-0.0588608	-0.0386999	0.00514299	-9.48483	33569	2.5818e-21	20.5881	0.115646	33573	2
HLA_B_57_01	HLA_A_01_01,HLA_B_08,HLA_B_13	BTN3A2_P78410_OID20540_v1_Inflammation	0.0380647	0.0275961	0.0485333	0.00534103	7.12685	33568	1.04761e-12	11.9798	0.116982	33573	3
HLA_A_24	HLA_A_01_01,HLA_B_08,HLA_B_13,HLA_B_57_01	BTN3A2_P78410_OID20540_v1_Inflammation	-0.0342479	-0.0443972	-0.0240986	0.00517813	-6.61395	33567	3.79817e-11	10.4204	0.118131	33573	4
HLA_B_37_01	HLA_A_01_01,HLA_B_08,HLA_B_13,HLA_B_57_01,HLA_A_24	BTN3A2_P78410_OID20540_v1_Inflammation	0.0333541	0.0230806	0.0436277	0.00524153	6.36344	33566	1.9983e-10	9.69934	0.119193	33573	5
HLA_C_07	NA	C1QTNF9_P0C862_OID30620_v1_Inflammation_II	0.0561471	0.0453818	0.0669124	0.00549239	10.2227	33045	1.70643e-24	23.7679	0.0031525	33047	NA
HLA_C_04_01	HLA_C_07	C1QTNF9_P0C862_OID30620_v1_Inflammation_II	0.051946	0.0409299	0.0629622	0.00562038	9.24244	33044	2.54926e-20	19.5936	0.00572282	33047	1
HLA_C_03_03	HLA_C_07,HLA_C_04_01	C1QTNF9_P0C862_OID30620_v1_Inflammation_II	0.0489151	0.0378997	0.0599305	0.00562	8.70375	33043	3.3569e-18	17.4741	0.00799712	33047	2
HLA_DRB1_03	HLA_C_07,HLA_C_04_01,HLA_C_03_03	C1QTNF9_P0C862_OID30620_v1_Inflammation_II	0.0384056	0.0268068	0.0500044	0.00591765	6.49001	33042	8.70465e-11	10.0602	0.00926006	33047	3
HLA_C_12_03	NA	C2_P06681_OID20410_v1_Cardiometabolic	-0.166884	-0.177419	-0.15635	0.00537463	-31.0504	33654	1.00294e-208	207.999	0.0278503	33656	NA
HLA_DRB1_15_01	HLA_C_12_03	C2_P06681_OID20410_v1_Cardiometabolic	-0.154571	-0.164991	-0.144152	0.00531595	-29.0768	33653	1.32389e-183	182.878	0.051675	33656	1
HLA_DRB1_03	HLA_C_12_03,HLA_DRB1_15_01	C2_P06681_OID20410_v1_Cardiometabolic	0.128495	0.118014	0.138977	0.00534779	24.0278	33652	1.6641e-126	125.779	0.06767	33656	2
HLA_A_25_01	HLA_C_12_03,HLA_DRB1_15_01,HLA_DRB1_03	C2_P06681_OID20410_v1_Cardiometabolic	-0.10266	-0.113737	-0.0915823	0.00565154	-18.1649	33651	2.19866e-73	72.6578	0.0767231	33656	3
HLA_B_14_02	HLA_C_12_03,HLA_DRB1_15_01,HLA_DRB1_03,HLA_A_25_01	C2_P06681_OID20410_v1_Cardiometabolic	-0.0736876	-0.0839461	-0.0634292	0.00523379	-14.0792	33650	6.83892e-45	44.165	0.0821301	33656	4
HLA_B_18	HLA_C_12_03,HLA_DRB1_15_01,HLA_DRB1_03,HLA_A_25_01,HLA_B_14_02	C2_P06681_OID20410_v1_Cardiometabolic	-0.0793195	-0.0902054	-0.0684336	0.00555393	-14.2817	33649	3.88463e-46	45.4107	0.0876603	33656	5
HLA_B_57_01	HLA_C_12_03,HLA_DRB1_15_01,HLA_DRB1_03,HLA_A_25_01,HLA_B_14_02,HLA_B_18	C2_P06681_OID20410_v1_Cardiometabolic	0.0394572	0.0291795	0.0497348	0.00524361	7.52481	33648	5.41138e-14	13.2667	0.089193	33656	6
HLA_C_07_01	HLA_C_12_03,HLA_DRB1_15_01,HLA_DRB1_03,HLA_A_25_01,HLA_B_14_02,HLA_B_18,HLA_B_57_01	C2_P06681_OID20410_v1_Cardiometabolic	0.0513543	0.038274	0.0644347	0.00667353	7.69523	33647	1.45094e-14	13.8384	0.0907931	33656	7
HLA_B_18_01	HLA_C_12_03,HLA_DRB1_15_01,HLA_DRB1_03,HLA_A_25_01,HLA_B_14_02,HLA_B_18,HLA_B_57_01,HLA_C_07_01	C2_P06681_OID20410_v1_Cardiometabolic	0.0990553	0.0746876	0.123423	0.0124323	7.96757	33646	1.66896e-15	14.7776	0.0925054	33656	8
HLA_A_30	HLA_C_12_03,HLA_DRB1_15_01,HLA_DRB1_03,HLA_A_25_01,HLA_B_14_02,HLA_B_18,HLA_B_57_01,HLA_C_07_01,HLA_B_18_01	C2_P06681_OID20410_v1_Cardiometabolic	0.036685	0.026135	0.0472349	0.00538253	6.81555	33645	9.54827e-12	11.0201	0.0937566	33656	9
HLA_DQB1_06_09	HLA_C_12_03,HLA_DRB1_15_01,HLA_DRB1_03,HLA_A_25_01,HLA_B_14_02,HLA_B_18,HLA_B_57_01,HLA_C_07_01,HLA_B_18_01,HLA_A_30	C2_P06681_OID20410_v1_Cardiometabolic	0.0341497	0.0229491	0.0453503	0.00571449	5.97599	33644	2.30994e-09	8.6364	0.0947175	33656	10
HLA_B_39	HLA_C_12_03,HLA_DRB1_15_01,HLA_DRB1_03,HLA_A_25_01,HLA_B_14_02,HLA_B_18,HLA_B_57_01,HLA_C_07_01,HLA_B_18_01,HLA_A_30,HLA_DQB1_06_09	C2_P06681_OID20410_v1_Cardiometabolic	0.032132	0.0215	0.0427641	0.00542442	5.92359	33643	3.18048e-09	8.49751	0.0956607	33656	11
HLA_B_35_01	HLA_C_12_03,HLA_DRB1_15_01,HLA_DRB1_03,HLA_A_25_01,HLA_B_14_02,HLA_B_18,HLA_B_57_01,HLA_C_07_01,HLA_B_18_01,HLA_A_30,HLA_DQB1_06_09,HLA_B_39	C2_P06681_OID20410_v1_Cardiometabolic	0.0300381	0.0197373	0.0403389	0.00525541	5.71566	33642	1.10203e-08	7.95781	0.096538	33656	12
HLA_DQA1_02	HLA_C_12_03,HLA_DRB1_15_01,HLA_DRB1_03,HLA_A_25_01,HLA_B_14_02,HLA_B_18,HLA_B_57_01,HLA_C_07_01,HLA_B_18_01,HLA_A_30,HLA_DQB1_06_09,HLA_B_39,HLA_B_35_01	C2_P06681_OID20410_v1_Cardiometabolic	0.0326191	0.0213043	0.0439339	0.00577276	5.65052	33641	1.61258e-08	7.79248	0.0973947	33656	13
HLA_DQA1_03_01	NA	C4BPB_P20851_OID21481_v1_Oncology	-0.045096	-0.0557569	-0.0344351	0.00543914	-8.29101	33733	1.16409e-16	15.934	0.00203365	33735	NA
HLA_B_08	HLA_DQA1_03_01	C4BPB_P20851_OID21481_v1_Oncology	0.0357703	0.0250059	0.0465346	0.00549192	6.51325	33732	7.45747e-11	10.1274	0.00328714	33735	1
HLA_C_07	NA	CANT1_Q8WVQ1_OID20181_v1_Cardiometabolic	-0.0549473	-0.0656232	-0.0442713	0.0054468	-10.088	33605	6.75275e-24	23.1705	0.0030192	33607	NA
HLA_C_03	HLA_C_07	CANT1_Q8WVQ1_OID20181_v1_Cardiometabolic	0.0330545	0.0218909	0.0442181	0.00569561	5.80351	33604	6.55243e-09	8.1836	0.00401746	33607	1
HLA_DQA1_03	NA	CAPS_Q13938_OID31126_v1_Neurology_II	0.175414	0.164913	0.185915	0.00535764	32.7409	33766	1.72475e-231	230.763	0.0307701	33768	NA
HLA_DQA1_02	HLA_DQA1_03	CAPS_Q13938_OID31126_v1_Neurology_II	0.110797	0.100116	0.121478	0.00544942	20.3318	33765	2.37436e-91	90.6245	0.0424928	33768	1
HLA_DQB1_03_03	HLA_DQA1_03,HLA_DQA1_02	CAPS_Q13938_OID31126_v1_Neurology_II	-0.054372	-0.0659043	-0.0428397	0.00588372	-9.24108	33764	2.5785e-20	19.5886	0.0449085	33768	2
HLA_B_08_01	NA	CBLIF_P27352_OID20179_v1_Cardiometabolic	-0.0464197	-0.0571105	-0.0357288	0.00545444	-8.51044	33540	1.80373e-17	16.7438	0.00215478	33542	NA
HLA_DQA1_01	HLA_B_08_01	CBLIF_P27352_OID20179_v1_Cardiometabolic	0.0334111	0.0224609	0.0443613	0.00558674	5.98043	33539	2.24792e-09	8.64822	0.00321774	33542	1
HLA_DQA1_04	NA	CCL19_Q99731_OID21030_v1_Neurology	0.189551	0.179094	0.200007	0.00533484	35.5307	33874	1.62053e-271	270.79	0.0359295	33876	NA
HLA_DRB1_15	HLA_DQA1_04	CCL19_Q99731_OID21030_v1_Neurology	0.111669	0.101256	0.122081	0.00531248	21.0201	33873	1.80418e-97	96.7437	0.048343	33876	1
HLA_DRB1_01_03	HLA_DQA1_04,HLA_DRB1_15	CCL19_Q99731_OID21030_v1_Neurology	0.0854381	0.0750651	0.0958111	0.00529224	16.144	33872	2.06792e-58	57.6845	0.0556097	33876	2
HLA_DQA1_02	HLA_DQA1_04,HLA_DRB1_15,HLA_DRB1_01_03	CCL19_Q99731_OID21030_v1_Neurology	0.0645338	0.054035	0.0750327	0.00535647	12.0478	33871	2.33014e-33	32.6326	0.0596395	33876	3
HLA_DRB1_03	HLA_DQA1_04,HLA_DRB1_15,HLA_DRB1_01_03,HLA_DQA1_02	CCL19_Q99731_OID21030_v1_Neurology	-0.0395054	-0.0503239	-0.028687	0.00551953	-7.1574	33870	8.38933e-13	12.0763	0.0610596	33876	4
HLA_C_07	HLA_DQA1_04,HLA_DRB1_15,HLA_DRB1_01_03,HLA_DQA1_02,HLA_DRB1_03	CCL19_Q99731_OID21030_v1_Neurology	0.0453071	0.0333803	0.057234	0.00608502	7.44568	33869	9.87351e-14	13.0055	0.062594	33876	5
HLA_DQA1_03	HLA_DQA1_04,HLA_DRB1_15,HLA_DRB1_01_03,HLA_DQA1_02,HLA_DRB1_03,HLA_C_07	CCL19_Q99731_OID21030_v1_Neurology	-0.0410429	-0.0526638	-0.029422	0.00592893	-6.92248	33868	4.51709e-12	11.3451	0.0639185	33876	6
HLA_C_12	HLA_DQA1_04,HLA_DRB1_15,HLA_DRB1_01_03,HLA_DQA1_02,HLA_DRB1_03,HLA_C_07,HLA_DQA1_03	CCL19_Q99731_OID21030_v1_Neurology	0.0329114	0.0223665	0.0434562	0.00537993	6.11743	33867	9.61352e-10	9.01712	0.0649517	33876	7
HLA_DRB1_08	HLA_DQA1_04,HLA_DRB1_15,HLA_DRB1_01_03,HLA_DQA1_02,HLA_DRB1_03,HLA_C_07,HLA_DQA1_03,HLA_C_12	CCL19_Q99731_OID21030_v1_Neurology	0.0789816	0.0519512	0.106012	0.0137908	5.72712	33866	1.03012e-08	7.98711	0.0658565	33876	8
HLA_DQB1_02	NA	CCL20_P78556_OID20671_v1_Inflammation	-0.045498	-0.0561229	-0.0348732	0.00542076	-8.3933	33961	4.9074e-17	16.3091	0.00207007	33963	NA
HLA_DQB1_06_02	HLA_DQB1_02	CCL20_P78556_OID20671_v1_Inflammation	-0.042432	-0.053373	-0.031491	0.00558204	-7.60152	33960	3.00189e-14	13.5226	0.00376517	33963	1
HLA_DPB1_17	NA	CCL21_O00585_OID20686_v1_Inflammation	0.104387	0.0937779	0.114996	0.00541277	19.2853	33760	1.98229e-82	81.7028	0.0108967	33762	NA
HLA_DPB1_10	HLA_DPB1_17	CCL21_O00585_OID20686_v1_Inflammation	0.0734493	0.0628677	0.0840309	0.00539869	13.605	33759	4.82624e-42	41.3164	0.0162903	33762	1
HLA_C_07	HLA_DPB1_17,HLA_DPB1_10	CCL21_O00585_OID20686_v1_Inflammation	0.0466904	0.0361093	0.0572715	0.00539843	8.64889	33758	5.42572e-18	17.2655	0.0184652	33762	2
HLA_DRB1_04	HLA_DPB1_17,HLA_DPB1_10,HLA_C_07	CCL21_O00585_OID20686_v1_Inflammation	-0.0393853	-0.0500977	-0.0286729	0.00546541	-7.20628	33757	5.87048e-13	12.2313	0.0199728	33762	3
HLA_C_07	NA	CCL3_P10147_OID20610_v1_Inflammation	-0.049372	-0.0600565	-0.0386876	0.00545115	-9.05719	33571	1.40899e-19	18.8511	0.0024376	33573	NA
HLA_B_14	HLA_C_07	CCL3_P10147_OID20610_v1_Inflammation	0.0361439	0.0253633	0.0469244	0.0055002	6.57137	33570	5.0582e-11	10.296	0.00371917	33573	1
HLA_DQB1_03	HLA_C_07,HLA_B_14	CCL3_P10147_OID20610_v1_Inflammation	0.0348956	0.0239359	0.0458554	0.00559161	6.24071	33569	4.40782e-10	9.35578	0.00487371	33573	2
HLA_DQA1_02	NA	CCL7_P80098_OID20523_v1_Inflammation	0.0416862	0.030998	0.0523744	0.00545306	7.64455	33571	2.15259e-14	13.667	0.00173774	33573	NA
HLA_B_14_02	HLA_DQA1_02	CCL7_P80098_OID20523_v1_Inflammation	0.0340059	0.0233197	0.0446921	0.00545206	6.23726	33570	4.50607e-10	9.3462	0.00289326	33573	1
HLA_DQB1_02	NA	CCNE1_P24864_OID30456_v1_Inflammation_II	-0.0517207	-0.0625131	-0.0409283	0.00550622	-9.39314	32895	6.18637e-21	20.2086	0.00267503	32897	NA
HLA_DRB1_15	HLA_DQB1_02	CCNE1_P24864_OID30456_v1_Inflammation_II	-0.0489511	-0.0600771	-0.0378252	0.0056764	-8.62362	32894	6.7729e-18	17.1692	0.00492469	32897	1
HLA_DQA1_01_02	NA	CD101_Q93033_OID31480_v1_Oncology_II	0.0742646	0.0636184	0.0849109	0.00543166	13.6726	33708	1.92279e-42	41.7161	0.00551524	33710	NA
HLA_DRB1_07_01	HLA_DQA1_01_02	CD101_Q93033_OID31480_v1_Oncology_II	-0.0329749	-0.0438402	-0.0221096	0.00554342	-5.94846	33707	2.73336e-09	8.5633	0.00655811	33710	1
HLA_C_07	NA	CD160_O95971_OID20647_v1_Inflammation	-0.104362	-0.11494	-0.0937843	0.00539674	-19.338	33961	7.18995e-83	82.1433	0.0108915	33963	NA
HLA_C_02	HLA_C_07	CD160_O95971_OID20647_v1_Inflammation	-0.0820222	-0.0926728	-0.0713716	0.00543387	-15.0946	33960	2.57895e-51	50.5886	0.0174834	33963	1
HLA_B_35	HLA_C_07,HLA_C_02	CD160_O95971_OID20647_v1_Inflammation	-0.0594927	-0.0702287	-0.0487567	0.00547746	-10.8614	33959	1.95384e-27	26.7091	0.0208848	33963	2
HLA_C_03_03	HLA_C_07,HLA_C_02,HLA_B_35	CD160_O95971_OID20647_v1_Inflammation	0.0346096	0.0238113	0.0454079	0.00550926	6.28208	33958	3.38112e-10	9.47094	0.0220213	33963	3
HLA_B_44	HLA_C_07,HLA_C_02,HLA_B_35,HLA_C_03_03	CD160_O95971_OID20647_v1_Inflammation	0.0338856	0.0225523	0.0452189	0.00578219	5.86034	33957	4.66188e-09	8.33144	0.0230094	33963	4
HLA_A_68	HLA_C_07,HLA_C_02,HLA_B_35,HLA_C_03_03,HLA_B_44	CD160_O95971_OID20647_v1_Inflammation	-0.0295379	-0.0400614	-0.0190144	0.00536905	-5.50151	33956	3.79259e-08	7.42106	0.0238795	33963	5
HLA_B_08	NA	CD1C_P29017_OID21483_v1_Oncology	0.152353	0.141806	0.1629	0.00538112	28.3125	33733	2.662e-174	173.575	0.0232115	33735	NA
HLA_C_07	HLA_B_08	CD1C_P29017_OID21483_v1_Oncology	0.085859	0.0732658	0.0984522	0.006425	13.3633	33732	1.25777e-40	39.9004	0.0283554	33735	1
HLA_B_44	HLA_B_08,HLA_C_07	CD1C_P29017_OID21483_v1_Oncology	0.0900887	0.0792207	0.100957	0.00554483	16.2473	33731	3.915e-59	58.4073	0.0359003	33735	2
HLA_A_02	HLA_B_08,HLA_C_07,HLA_B_44	CD1C_P29017_OID21483_v1_Oncology	-0.0536713	-0.0644273	-0.0429154	0.00548763	-9.78042	33730	1.46419e-22	21.8344	0.0386268	33735	3
HLA_C_08_02	HLA_B_08,HLA_C_07,HLA_B_44,HLA_A_02	CD1C_P29017_OID21483_v1_Oncology	-0.0555004	-0.0661691	-0.0448317	0.00544312	-10.1964	33729	2.23163e-24	23.6514	0.041581	33735	4
HLA_A_03_01	HLA_B_08,HLA_C_07,HLA_B_44,HLA_A_02,HLA_C_08_02	CD1C_P29017_OID21483_v1_Oncology	0.0422384	0.0308561	0.0536208	0.00580721	7.27346	33728	3.58022e-13	12.4461	0.043082	33735	5
HLA_DRB1_15_01	HLA_B_08,HLA_C_07,HLA_B_44,HLA_A_02,HLA_C_08_02,HLA_A_03_01	CD1C_P29017_OID21483_v1_Oncology	-0.042835	-0.0543415	-0.0313285	0.00587057	-7.29657	33727	3.01701e-13	12.5204	0.0445901	33735	6
HLA_C_03_03	HLA_B_08,HLA_C_07,HLA_B_44,HLA_A_02,HLA_C_08_02,HLA_A_03_01,HLA_DRB1_15_01	CD1C_P29017_OID21483_v1_Oncology	0.0400989	0.0292693	0.0509285	0.0055252	7.25745	33726	4.02956e-13	12.3947	0.0460799	33735	7
HLA_DRB1_03_01	HLA_B_08,HLA_C_07,HLA_B_44,HLA_A_02,HLA_C_08_02,HLA_A_03_01,HLA_DRB1_15_01,HLA_C_03_03	CD1C_P29017_OID21483_v1_Oncology	0.0469189	0.0317261	0.0621117	0.00775127	6.05306	33725	1.43617e-09	8.84279	0.0471151	33735	8
HLA_DQA1_01	HLA_B_08,HLA_C_07,HLA_B_44,HLA_A_02,HLA_C_08_02,HLA_A_03_01,HLA_DRB1_15_01,HLA_C_03_03,HLA_DRB1_03_01	CD1C_P29017_OID21483_v1_Oncology	0.0358692	0.0230426	0.0486957	0.00654404	5.48119	33724	4.2549e-08	7.37111	0.0479632	33735	9
HLA_DQA1_01_02	NA	CD200R1_Q8TD46_OID20595_v1_Inflammation	0.0754141	0.0647253	0.086103	0.0054534	13.8288	33434	2.24884e-43	42.648	0.00568729	33436	NA
HLA_DRB1_04_01	HLA_DQA1_01_02	CD200R1_Q8TD46_OID20595_v1_Inflammation	0.0363287	0.0254787	0.0471788	0.00553564	6.56269	33433	5.36156e-11	10.2707	0.00696654	33436	1
HLA_DRB1_03	NA	CD207_Q9UJ71_OID21298_v1_Oncology	-0.108619	-0.119372	-0.0978655	0.00548623	-19.7984	32832	9.86297e-87	86.006	0.011798	32834	NA
HLA_DRB1_04	HLA_DRB1_03	CD207_Q9UJ71_OID21298_v1_Oncology	-0.0671976	-0.0781497	-0.0562455	0.00558769	-12.026	32831	3.04745e-33	32.5161	0.0161321	32834	1
HLA_DQB1_06_02	HLA_DRB1_03,HLA_DRB1_04	CD207_Q9UJ71_OID21298_v1_Oncology	-0.0360905	-0.0472916	-0.0248895	0.00571472	-6.31536	32830	2.72985e-10	9.56386	0.0173259	32834	2
HLA_DRB1_15_01	NA	CD22_P20273_OID20637_v1_Inflammation	0.18301	0.172554	0.193466	0.00533473	34.3054	33961	1.41001e-253	252.851	0.0334927	33963	NA
HLA_C_07	HLA_DRB1_15_01	CD22_P20273_OID20637_v1_Inflammation	0.0481115	0.0372779	0.0589451	0.00552724	8.70443	33960	3.33291e-18	17.4772	0.0356443	33963	1
HLA_DRB1_04	HLA_DRB1_15_01,HLA_C_07	CD22_P20273_OID20637_v1_Inflammation	-0.0362341	-0.0469534	-0.0255148	0.00546893	-6.62544	33959	3.51383e-11	10.4542	0.0368892	33963	2
HLA_DQA1_02	NA	CD28_P10747_OID21265_v1_Oncology	-0.0406379	-0.0514483	-0.0298274	0.00551542	-7.36805	32819	1.77218e-13	12.7515	0.00165144	32821	NA
HLA_B_15	HLA_DQA1_02	CD28_P10747_OID21265_v1_Oncology	-0.0311247	-0.0419662	-0.0202831	0.00553129	-5.62702	32818	1.84841e-08	7.7332	0.00261373	32821	1
HLA_A_02	NA	CD302_Q8IX05_OID21328_v1_Oncology	-0.0824441	-0.0931253	-0.071763	0.00544946	-15.1289	33445	1.54819e-51	50.8102	0.00679703	33447	NA
HLA_B_08_01	HLA_A_02	CD302_Q8IX05_OID21328_v1_Oncology	0.0534006	0.0425549	0.0642463	0.00553343	9.65054	33444	5.22375e-22	21.282	0.00955517	33447	1
HLA_DQB1_02	NA	CD4_P01730_OID20584_v1_Inflammation	-0.0809244	-0.0915969	-0.0702518	0.0054451	-14.8619	33507	8.39909e-50	49.0758	0.00654875	33509	NA
HLA_DRB1_04_04	HLA_DQB1_02	CD4_P01730_OID20584_v1_Inflammation	0.067139	0.0564202	0.0778577	0.00546866	12.277	33506	1.428e-34	33.8453	0.0109977	33509	1
HLA_DQB1_03_03	HLA_DQB1_02,HLA_DRB1_04_04	CD4_P01730_OID20584_v1_Inflammation	-0.055645	-0.0663975	-0.0448925	0.00548589	-10.1433	33505	3.84611e-24	23.415	0.0140255	33509	2
HLA_DRB1_11	HLA_DQB1_02,HLA_DRB1_04_04,HLA_DQB1_03_03	CD4_P01730_OID20584_v1_Inflammation	0.0509004	0.0401031	0.0616978	0.00550876	9.23991	33504	2.60808e-20	19.5837	0.0165316	33509	3
HLA_DQA1_01_02	HLA_DQB1_02,HLA_DRB1_04_04,HLA_DQB1_03_03,HLA_DRB1_11	CD4_P01730_OID20584_v1_Inflammation	0.0474472	0.0358501	0.0590443	0.0059168	8.01907	33503	1.09989e-15	14.9586	0.0184156	33509	4
HLA_DQA1_03	HLA_DQB1_02,HLA_DRB1_04_04,HLA_DQB1_03_03,HLA_DRB1_11,HLA_DQA1_01_02	CD4_P01730_OID20584_v1_Inflammation	0.0487084	0.0354734	0.0619433	0.0067524	7.21349	33502	5.56923e-13	12.2542	0.0199378	33509	5
HLA_C_07	NA	CD48_P09326_OID20692_v1_Inflammation	-0.0879528	-0.098589	-0.0773165	0.00542656	-16.2078	33696	7.41687e-59	58.1298	0.00773569	33698	NA
HLA_A_03_01	HLA_C_07	CD48_P09326_OID20692_v1_Inflammation	0.0516366	0.0409375	0.0623357	0.00545862	9.45965	33695	3.28297e-21	20.4837	0.0103639	33698	1
HLA_B_44_02	HLA_C_07,HLA_A_03_01	CD48_P09326_OID20692_v1_Inflammation	0.0426839	0.0318742	0.0534936	0.00551505	7.73952	33694	1.02573e-14	13.989	0.0121201	33698	2
HLA_C_04_01	HLA_C_07,HLA_A_03_01,HLA_B_44_02	CD48_P09326_OID20692_v1_Inflammation	0.0408268	0.0297828	0.0518708	0.0056346	7.24574	33693	4.39308e-13	12.3572	0.013657	33698	3
HLA_DRB1_04_04	HLA_C_07,HLA_A_03_01,HLA_B_44_02,HLA_C_04_01	CD48_P09326_OID20692_v1_Inflammation	-0.0303185	-0.0409526	-0.0196843	0.0054255	-5.58814	33692	2.31286e-08	7.63585	0.0145704	33698	4
HLA_DRB1_01	HLA_C_07,HLA_A_03_01,HLA_B_44_02,HLA_C_04_01,HLA_DRB1_04_04	CD48_P09326_OID20692_v1_Inflammation	-0.0339483	-0.0449901	-0.0229064	0.0056335	-6.02614	33691	1.69661e-09	8.77042	0.0156314	33698	5
HLA_DRB1_15_01	NA	CD5_P06127_OID21449_v1_Oncology	0.0655805	0.0549452	0.0762157	0.00542605	12.0862	33819	1.4648e-33	32.8342	0.0043008	33821	NA
HLA_DRB1_03	HLA_DRB1_15_01	CD5_P06127_OID21449_v1_Oncology	-0.0437654	-0.0545498	-0.032981	0.00550216	-7.95423	33818	1.85835e-15	14.7309	0.00616016	33821	1
HLA_B_44_02	NA	CD5L_O43866_OID30775_v1_Inflammation_II	-0.0519028	-0.0625636	-0.0412419	0.00543912	-9.5425	33711	1.48453e-21	20.8284	0.0026939	33713	NA
HLA_C_07_01	HLA_B_44_02	CD5L_O43866_OID30775_v1_Inflammation_II	-0.059243	-0.0700333	-0.0484528	0.00550513	-10.7614	33710	5.79201e-27	26.2372	0.00610834	33713	1
HLA_DQA1_02	HLA_B_44_02,HLA_C_07_01	CD5L_O43866_OID30775_v1_Inflammation_II	-0.0399415	-0.0507725	-0.0291106	0.00552591	-7.22805	33709	5.00386e-13	12.3007	0.00764636	33713	2
HLA_DRB1_11	HLA_B_44_02,HLA_C_07_01,HLA_DQA1_02	CD5L_O43866_OID30775_v1_Inflammation_II	-0.0352362	-0.0459403	-0.0245321	0.00546116	-6.45215	33708	1.11768e-10	9.95168	0.00887043	33713	3
HLA_B_15	HLA_B_44_02,HLA_C_07_01,HLA_DQA1_02,HLA_DRB1_11	CD5L_O43866_OID30775_v1_Inflammation_II	0.0349172	0.0240744	0.04576	0.00553194	6.31193	33707	2.79006e-10	9.55439	0.0100405	33713	4
HLA_B_35	HLA_B_44_02,HLA_C_07_01,HLA_DQA1_02,HLA_DRB1_11,HLA_B_15	CD5L_O43866_OID30775_v1_Inflammation_II	0.0344773	0.023587	0.0453676	0.00555617	6.20523	33706	5.52508e-10	9.25766	0.0111701	33713	5
HLA_A_31_01	HLA_B_44_02,HLA_C_07_01,HLA_DQA1_02,HLA_DRB1_11,HLA_B_15,HLA_B_35	CD5L_O43866_OID30775_v1_Inflammation_II	0.0307819	0.0201283	0.0414356	0.00543543	5.6632	33705	1.49783e-08	7.82454	0.0121102	33713	6
HLA_DRB1_12	HLA_B_44_02,HLA_C_07_01,HLA_DQA1_02,HLA_DRB1_11,HLA_B_15,HLA_B_35,HLA_A_31_01	CD5L_O43866_OID30775_v1_Inflammation_II	0.0297297	0.0190484	0.0404111	0.00544955	5.45545	33704	4.91931e-08	7.3081	0.0129817	33713	7
HLA_DRB1_15_01	NA	CD72_P21854_OID30641_v1_Inflammation_II	0.122618	0.111927	0.13331	0.00545477	22.4791	33103	4.5166e-111	110.345	0.0150353	33105	NA
HLA_A_24	HLA_DRB1_15_01	CD72_P21854_OID30641_v1_Inflammation_II	0.0810154	0.070355	0.0916758	0.00543886	14.8957	33102	5.10997e-50	49.2916	0.0215935	33105	1
HLA_DPB1_03	HLA_DRB1_15_01,HLA_A_24	CD72_P21854_OID30641_v1_Inflammation_II	0.0751455	0.0645055	0.0857854	0.00542846	13.8429	33101	1.8575e-43	42.7311	0.027225	33105	2
HLA_A_23_01	HLA_DRB1_15_01,HLA_A_24,HLA_DPB1_03	CD72_P21854_OID30641_v1_Inflammation_II	0.0602602	0.0496441	0.0708763	0.0054163	11.1257	33100	1.05746e-28	27.9757	0.0308492	33105	3
HLA_DRB1_04_04	NA	CD74_P04233_OID21040_v1_Neurology	0.177644	0.167164	0.188124	0.00534692	33.2237	33874	3.30898e-238	237.48	0.0315575	33876	NA
HLA_DQA1_05	HLA_DRB1_04_04	CD74_P04233_OID21040_v1_Neurology	0.149244	0.138814	0.159675	0.00532173	28.0443	33873	4.24753e-171	170.372	0.0535332	33876	1
HLA_DRB1_01	HLA_DRB1_04_04,HLA_DQA1_05	CD74_P04233_OID21040_v1_Neurology	-0.116346	-0.126837	-0.105855	0.00535254	-21.7366	33872	4.76597e-104	103.322	0.0665538	33876	2
HLA_DPB1_03	HLA_DRB1_04_04,HLA_DQA1_05,HLA_DRB1_01	CD74_P04233_OID21040_v1_Neurology	-0.0897314	-0.099985	-0.0794779	0.00523129	-17.1528	33871	1.13496e-65	64.945	0.0745923	33876	3
HLA_DPB1_02	HLA_DRB1_04_04,HLA_DQA1_05,HLA_DRB1_01,HLA_DPB1_03	CD74_P04233_OID21040_v1_Neurology	0.0775557	0.0672593	0.0878522	0.00525318	14.7636	33870	3.57879e-49	48.4463	0.0805095	33876	4
HLA_DQB1_03_01	HLA_DRB1_04_04,HLA_DQA1_05,HLA_DRB1_01,HLA_DPB1_03,HLA_DPB1_02	CD74_P04233_OID21040_v1_Neurology	-0.0764199	-0.0871208	-0.0657189	0.0054596	-13.9973	33869	2.15201e-44	43.6672	0.085798	33876	5
HLA_DPB1_04_01	HLA_DRB1_04_04,HLA_DQA1_05,HLA_DRB1_01,HLA_DPB1_03,HLA_DPB1_02,HLA_DQB1_03_01	CD74_P04233_OID21040_v1_Neurology	0.0659053	0.0541257	0.0776848	0.00600988	10.9662	33868	6.19446e-28	27.208	0.0890326	33876	6
HLA_DQB1_06_02	HLA_DRB1_04_04,HLA_DQA1_05,HLA_DRB1_01,HLA_DPB1_03,HLA_DPB1_02,HLA_DQB1_03_01,HLA_DPB1_04_01	CD74_P04233_OID21040_v1_Neurology	-0.056363	-0.0674902	-0.0452358	0.00567707	-9.92819	33867	3.37693e-23	22.4715	0.0916762	33876	7
HLA_DRB1_09_01	HLA_DRB1_04_04,HLA_DQA1_05,HLA_DRB1_01,HLA_DPB1_03,HLA_DPB1_02,HLA_DQB1_03_01,HLA_DPB1_04_01,HLA_DQB1_06_02	CD74_P04233_OID21040_v1_Neurology	-0.0365077	-0.0467407	-0.0262747	0.00522081	-6.99272	33866	2.74601e-12	11.5613	0.0929858	33876	8
HLA_DQB1_03_03	HLA_DRB1_04_04,HLA_DQA1_05,HLA_DRB1_01,HLA_DPB1_03,HLA_DPB1_02,HLA_DQB1_03_01,HLA_DPB1_04_01,HLA_DQB1_06_02,HLA_DRB1_09_01	CD74_P04233_OID21040_v1_Neurology	0.0532885	0.0414648	0.0651121	0.00603239	8.83372	33865	1.06021e-18	17.9746	0.095071	33876	9
HLA_B_40_01	HLA_DRB1_04_04,HLA_DQA1_05,HLA_DRB1_01,HLA_DPB1_03,HLA_DPB1_02,HLA_DQB1_03_01,HLA_DPB1_04_01,HLA_DQB1_06_02,HLA_DRB1_09_01,HLA_DQB1_03_03	CD74_P04233_OID21040_v1_Neurology	0.0296357	0.0190216	0.0402498	0.00541526	5.47263	33864	4.46545e-08	7.35013	0.0958707	33876	10
HLA_DQB1_02	NA	CD80_P33681_OID30291_v1_Cardiometabolic_II	-0.0661742	-0.0768034	-0.0555451	0.00542295	-12.2026	33855	3.55091e-34	33.4497	0.00437903	33857	NA
HLA_DRB1_15_01	HLA_DQB1_02	CD80_P33681_OID30291_v1_Cardiometabolic_II	0.0520419	0.0411029	0.062981	0.00558105	9.32476	33854	1.17763e-20	19.929	0.00692965	33857	1
HLA_DQA1_03	HLA_DQB1_02,HLA_DRB1_15_01	CD80_P33681_OID30291_v1_Cardiometabolic_II	0.055174	0.0435833	0.0667646	0.00591348	9.3302	33853	1.11886e-20	19.9512	0.00947677	33857	2
HLA_C_05_01	NA	CD83_Q01151_OID20565_v1_Inflammation	0.0441635	0.0334765	0.0548506	0.00545248	8.09972	33571	5.6933e-16	15.2446	0.00195042	33573	NA
HLA_DPB1_04_01	HLA_C_05_01	CD83_Q01151_OID20565_v1_Inflammation	0.0399066	0.0292168	0.0505964	0.00545387	7.31712	33570	2.59016e-13	12.5867	0.00353966	33573	1
HLA_DQA1_02	HLA_C_05_01,HLA_DPB1_04_01	CD83_Q01151_OID20565_v1_Inflammation	0.0359538	0.0252048	0.0467027	0.00548407	6.55604	33569	5.60562e-11	10.2514	0.00481389	33573	2
HLA_DPB1_01	HLA_C_05_01,HLA_DPB1_04_01,HLA_DQA1_02	CD83_Q01151_OID20565_v1_Inflammation	0.03222	0.0212573	0.0431827	0.00559312	5.76064	33568	8.45257e-09	8.07301	0.00579675	33573	3
HLA_DQA1_03	HLA_C_05_01,HLA_DPB1_04_01,HLA_DQA1_02,HLA_DPB1_01	CD83_Q01151_OID20565_v1_Inflammation	0.0336187	0.0224842	0.0447532	0.00568078	5.91797	33567	3.29097e-09	8.48268	0.00683298	33573	4
HLA_C_06	NA	CD8A_P01732_OID21018_v1_Neurology	0.219117	0.208727	0.229508	0.0053013	41.3327	33874	0	363.626	0.0480124	33876	NA
HLA_C_07	HLA_C_06	CD8A_P01732_OID21018_v1_Neurology	-0.0916304	-0.102288	-0.0809725	0.0054376	-16.8512	33873	1.86421e-63	62.7295	0.0559268	33876	1
HLA_B_07_02	HLA_C_06,HLA_C_07	CD8A_P01732_OID21018_v1_Neurology	-0.0468002	-0.0591974	-0.034403	0.00632499	-7.39925	33872	1.40125e-13	12.8535	0.0574502	33876	2
HLA_DRB1_04_04	HLA_C_06,HLA_C_07,HLA_B_07_02	CD8A_P01732_OID21018_v1_Neurology	-0.0375943	-0.0479538	-0.0272349	0.00528535	-7.11293	33871	1.15855e-12	11.9361	0.058856	33876	3
HLA_A_68	HLA_C_06,HLA_C_07,HLA_B_07_02,HLA_DRB1_04_04	CD8A_P01732_OID21018_v1_Neurology	0.0362874	0.0259341	0.0466407	0.00528219	6.86976	33870	6.54181e-12	11.1843	0.0601656	33876	4
HLA_C_16	HLA_C_06,HLA_C_07,HLA_B_07_02,HLA_DRB1_04_04,HLA_A_68	CD8A_P01732_OID21018_v1_Neurology	0.0318951	0.0213577	0.0424325	0.00537611	5.93274	33869	3.00804e-09	8.52172	0.0611413	33876	5
HLA_DRB1_15	NA	CDCP1_Q9H5V8_OID20940_v1_Neurology	0.0631838	0.0524723	0.0738954	0.005465	11.5616	33349	7.39024e-31	30.1313	0.0039922	33351	NA
HLA_DRB1_04	HLA_DRB1_15	CDCP1_Q9H5V8_OID20940_v1_Neurology	0.0429011	0.0320203	0.0537819	0.00555133	7.72807	33348	1.12245e-14	13.9498	0.00577276	33351	1
HLA_DQA1_02	HLA_DRB1_15,HLA_DRB1_04	CDCP1_Q9H5V8_OID20940_v1_Neurology	0.0391698	0.0280857	0.050254	0.00565509	6.92648	33347	4.39271e-12	11.3573	0.0072011	33351	2
HLA_DQA1_02_01	NA	CDH17_Q12864_OID20134_v1_Cardiometabolic	-0.0540259	-0.0647024	-0.0433495	0.00544707	-9.91834	33605	3.72822e-23	22.4285	0.0029188	33607	NA
HLA_DPB1_03	HLA_DQA1_02_01	CDH17_Q12864_OID20134_v1_Cardiometabolic	0.0436688	0.0329903	0.0543472	0.0054481	8.01542	33604	1.13292e-15	14.9458	0.00482147	33607	1
HLA_DQA1_03	HLA_DQA1_02_01,HLA_DPB1_03	CDH17_Q12864_OID20134_v1_Cardiometabolic	-0.0401879	-0.0510983	-0.0292776	0.00556642	-7.21971	33603	5.3204e-13	12.2741	0.00636277	33607	2
HLA_DQB1_05	HLA_DQA1_02_01,HLA_DPB1_03,HLA_DQA1_03	CDH17_Q12864_OID20134_v1_Cardiometabolic	-0.0445535	-0.0557389	-0.0333682	0.00570671	-7.80722	33602	6.01527e-15	14.2207	0.00816193	33607	3
HLA_DPB1_02	HLA_DQA1_02_01,HLA_DPB1_03,HLA_DQA1_03,HLA_DQB1_05	CDH17_Q12864_OID20134_v1_Cardiometabolic	-0.0310952	-0.0418322	-0.0203583	0.00547792	-5.67647	33601	1.38636e-08	7.85812	0.00911216	33607	4
HLA_DPB1_04	HLA_DQA1_02_01,HLA_DPB1_03,HLA_DQA1_03,HLA_DQB1_05,HLA_DPB1_02	CDH17_Q12864_OID20134_v1_Cardiometabolic	-0.0394185	-0.0528964	-0.0259405	0.00687639	-5.73244	33600	9.9843e-09	8.00068	0.0100803	33607	5
HLA_C_03	NA	CDSN_Q15517_OID20667_v1_Inflammation	-0.250997	-0.261301	-0.240693	0.00525723	-47.7432	33902	0	480.802	0.0629995	33904	NA
HLA_C_07_02	HLA_C_03	CDSN_Q15517_OID20667_v1_Inflammation	-0.292206	-0.302189	-0.282222	0.00509342	-57.3692	33901	0	683.919	0.145917	33904	1
HLA_C_16_01	HLA_C_03,HLA_C_07_02	CDSN_Q15517_OID20667_v1_Inflammation	-0.20943	-0.219112	-0.199748	0.0049397	-42.3973	33900	0	382.047	0.188924	33904	2
HLA_B_35	HLA_C_03,HLA_C_07_02,HLA_C_16_01	CDSN_Q15517_OID20667_v1_Inflammation	-0.161379	-0.170974	-0.151783	0.00489566	-32.9636	33899	1.38183e-234	233.86	0.214115	33904	3
HLA_C_02	HLA_C_03,HLA_C_07_02,HLA_C_16_01,HLA_B_35	CDSN_Q15517_OID20667_v1_Inflammation	-0.163557	-0.172956	-0.154157	0.00479548	-34.1064	33898	1.04141e-250	249.982	0.240188	33904	4
HLA_B_49	HLA_C_03,HLA_C_07_02,HLA_C_16_01,HLA_B_35,HLA_C_02	CDSN_Q15517_OID20667_v1_Inflammation	-0.0969188	-0.106183	-0.087655	0.00472638	-20.5059	33897	6.99008e-93	92.1555	0.249498	33904	5
HLA_B_14_02	HLA_C_03,HLA_C_07_02,HLA_C_16_01,HLA_B_35,HLA_C_02,HLA_B_49	CDSN_Q15517_OID20667_v1_Inflammation	-0.0827242	-0.0919933	-0.073455	0.00472906	-17.4927	33896	3.24852e-68	67.4883	0.256213	33904	6
HLA_C_07_01	HLA_C_03,HLA_C_07_02,HLA_C_16_01,HLA_B_35,HLA_C_02,HLA_B_49,HLA_B_14_02	CDSN_Q15517_OID20667_v1_Inflammation	0.0749322	0.0646391	0.0852253	0.00525148	14.2688	33895	4.65814e-46	45.3318	0.260654	33904	7
HLA_DQB1_06_09	HLA_C_03,HLA_C_07_02,HLA_C_16_01,HLA_B_35,HLA_C_02,HLA_B_49,HLA_B_14_02,HLA_C_07_01	CDSN_Q15517_OID20667_v1_Inflammation	0.0661153	0.0560565	0.076174	0.00513195	12.8831	33894	6.88123e-38	37.1623	0.264257	33904	8
HLA_C_04	HLA_C_03,HLA_C_07_02,HLA_C_16_01,HLA_B_35,HLA_C_02,HLA_B_49,HLA_B_14_02,HLA_C_07_01,HLA_DQB1_06_09	CDSN_Q15517_OID20667_v1_Inflammation	-0.0902929	-0.105639	-0.0749464	0.00782973	-11.5321	33893	1.03786e-30	29.9839	0.267132	33904	9
HLA_B_44_03	HLA_C_03,HLA_C_07_02,HLA_C_16_01,HLA_B_35,HLA_C_02,HLA_B_49,HLA_B_14_02,HLA_C_07_01,HLA_DQB1_06_09,HLA_C_04	CDSN_Q15517_OID20667_v1_Inflammation	0.15277	0.13275	0.172791	0.0102143	14.9565	33892	2.04749e-50	49.6888	0.271938	33904	10
HLA_C_01	HLA_C_03,HLA_C_07_02,HLA_C_16_01,HLA_B_35,HLA_C_02,HLA_B_49,HLA_B_14_02,HLA_C_07_01,HLA_DQB1_06_09,HLA_C_04,HLA_B_44_03	CDSN_Q15517_OID20667_v1_Inflammation	-0.0462623	-0.0556665	-0.0368582	0.00479796	-9.64208	33891	5.6668e-22	21.2467	0.27393	33904	11
HLA_B_27	HLA_C_03,HLA_C_07_02,HLA_C_16_01,HLA_B_35,HLA_C_02,HLA_B_49,HLA_B_14_02,HLA_C_07_01,HLA_DQB1_06_09,HLA_C_04,HLA_B_44_03,HLA_C_01	CDSN_Q15517_OID20667_v1_Inflammation	0.052235	0.0394633	0.0650068	0.0065161	8.01631	33890	1.12442e-15	14.9491	0.275304	33904	12
HLA_B_07	HLA_C_03,HLA_C_07_02,HLA_C_16_01,HLA_B_35,HLA_C_02,HLA_B_49,HLA_B_14_02,HLA_C_07_01,HLA_DQB1_06_09,HLA_C_04,HLA_B_44_03,HLA_C_01,HLA_B_27	CDSN_Q15517_OID20667_v1_Inflammation	-0.0941517	-0.119291	-0.0690126	0.0128259	-7.34077	33889	2.17135e-13	12.6633	0.276454	33904	13
HLA_C_16_01	NA	CFB_P00751_OID30755_v1_Inflammation_II	0.218795	0.208313	0.229277	0.00534775	40.9134	33293	0	356.341	0.0478712	33295	NA
HLA_DRB1_13	HLA_C_16_01	CFB_P00751_OID30755_v1_Inflammation_II	0.128985	0.11858	0.13939	0.0053085	24.2978	33292	2.77136e-129	128.557	0.0644616	33295	1
HLA_DQA1_02	HLA_C_16_01,HLA_DRB1_13	CFB_P00751_OID30755_v1_Inflammation_II	0.1465	0.135392	0.157609	0.00566752	25.8491	33291	6.8795e-146	145.162	0.0828691	33295	2
HLA_B_55	HLA_C_16_01,HLA_DRB1_13,HLA_DQA1_02	CFB_P00751_OID30755_v1_Inflammation_II	-0.0906637	-0.10092	-0.0804076	0.0052326	-17.3267	33290	5.82206e-67	66.2349	0.091066	33295	3
HLA_DQA1_01_02	HLA_C_16_01,HLA_DRB1_13,HLA_DQA1_02,HLA_B_55	CFB_P00751_OID30755_v1_Inflammation_II	-0.0872812	-0.0978081	-0.0767544	0.00537075	-16.2512	33289	3.70179e-59	58.4316	0.0982204	33295	4
HLA_DQB1_06_09	HLA_C_16_01,HLA_DRB1_13,HLA_DQA1_02,HLA_B_55,HLA_DQA1_01_02	CFB_P00751_OID30755_v1_Inflammation_II	0.0732708	0.062405	0.0841366	0.00554367	13.217	33288	8.81685e-40	39.0547	0.102928	33295	5
HLA_C_12_03	HLA_C_16_01,HLA_DRB1_13,HLA_DQA1_02,HLA_B_55,HLA_DQA1_01_02,HLA_DQB1_06_09	CFB_P00751_OID30755_v1_Inflammation_II	-0.0636292	-0.0738279	-0.0534304	0.00520335	-12.2285	33287	2.59471e-34	33.5859	0.10694	33295	6
HLA_DRB1_14_01	HLA_C_16_01,HLA_DRB1_13,HLA_DQA1_02,HLA_B_55,HLA_DQA1_01_02,HLA_DQB1_06_09,HLA_C_12_03	CFB_P00751_OID30755_v1_Inflammation_II	-0.0594203	-0.0699218	-0.0489187	0.00535783	-11.0903	33286	1.56799e-28	27.8047	0.110228	33295	7
HLA_DQB1_03_02	HLA_C_16_01,HLA_DRB1_13,HLA_DQA1_02,HLA_B_55,HLA_DQA1_01_02,HLA_DQB1_06_09,HLA_C_12_03,HLA_DRB1_14_01	CFB_P00751_OID30755_v1_Inflammation_II	-0.0584849	-0.0690371	-0.0479326	0.00538371	-10.8633	33285	1.91719e-27	26.7173	0.113371	33295	8
HLA_DQB1_03_03	HLA_C_16_01,HLA_DRB1_13,HLA_DQA1_02,HLA_B_55,HLA_DQA1_01_02,HLA_DQB1_06_09,HLA_C_12_03,HLA_DRB1_14_01,HLA_DQB1_03_02	CFB_P00751_OID30755_v1_Inflammation_II	-0.0463904	-0.0578028	-0.0349781	0.00582252	-7.96742	33284	1.67156e-15	14.7769	0.115059	33295	9
HLA_DRB1_13_01	HLA_C_16_01,HLA_DRB1_13,HLA_DQA1_02,HLA_B_55,HLA_DQA1_01_02,HLA_DQB1_06_09,HLA_C_12_03,HLA_DRB1_14_01,HLA_DQB1_03_02,HLA_DQB1_03_03	CFB_P00751_OID30755_v1_Inflammation_II	0.0626085	0.0468607	0.0783562	0.00803444	7.79251	33283	6.75953e-15	14.1701	0.116671	33295	10
HLA_C_03_03	HLA_C_16_01,HLA_DRB1_13,HLA_DQA1_02,HLA_B_55,HLA_DQA1_01_02,HLA_DQB1_06_09,HLA_C_12_03,HLA_DRB1_14_01,HLA_DQB1_03_02,HLA_DQB1_03_03,HLA_DRB1_13_01	CFB_P00751_OID30755_v1_Inflammation_II	-0.050556	-0.062708	-0.038404	0.0061999	-8.15432	33282	3.63347e-16	15.4397	0.118432	33295	11
HLA_B_07_02	HLA_C_16_01,HLA_DRB1_13,HLA_DQA1_02,HLA_B_55,HLA_DQA1_01_02,HLA_DQB1_06_09,HLA_C_12_03,HLA_DRB1_14_01,HLA_DQB1_03_02,HLA_DQB1_03_03,HLA_DRB1_13_01,HLA_C_03_03	CFB_P00751_OID30755_v1_Inflammation_II	-0.0481808	-0.0598932	-0.0364684	0.00597561	-8.06291	33281	7.69746e-16	15.1137	0.120151	33295	12
HLA_B_18	HLA_C_16_01,HLA_DRB1_13,HLA_DQA1_02,HLA_B_55,HLA_DQA1_01_02,HLA_DQB1_06_09,HLA_C_12_03,HLA_DRB1_14_01,HLA_DQB1_03_02,HLA_DQB1_03_03,HLA_DRB1_13_01,HLA_C_03_03,HLA_B_07_02	CFB_P00751_OID30755_v1_Inflammation_II	-0.0437449	-0.0543415	-0.0331482	0.00540636	-8.09138	33280	6.09812e-16	15.2148	0.121878	33295	13
HLA_C_04_01	HLA_C_16_01,HLA_DRB1_13,HLA_DQA1_02,HLA_B_55,HLA_DQA1_01_02,HLA_DQB1_06_09,HLA_C_12_03,HLA_DRB1_14_01,HLA_DQB1_03_02,HLA_DQB1_03_03,HLA_DRB1_13_01,HLA_C_03_03,HLA_B_07_02,HLA_B_18	CFB_P00751_OID30755_v1_Inflammation_II	-0.0301284	-0.0404661	-0.0197907	0.00527423	-5.71238	33279	1.12355e-08	7.94941	0.122738	33295	14
HLA_B_35_01	HLA_C_16_01,HLA_DRB1_13,HLA_DQA1_02,HLA_B_55,HLA_DQA1_01_02,HLA_DQB1_06_09,HLA_C_12_03,HLA_DRB1_14_01,HLA_DQB1_03_02,HLA_DQB1_03_03,HLA_DRB1_13_01,HLA_C_03_03,HLA_B_07_02,HLA_B_18,HLA_C_04_01	CFB_P00751_OID30755_v1_Inflammation_II	0.0442236	0.0293886	0.0590586	0.00756874	5.84293	33278	5.17689e-09	8.28593	0.123637	33295	15
HLA_DRB1_15_01	NA	CFP_P27918_OID30784_v1_Inflammation_II	0.0585576	0.0479315	0.0691837	0.00542137	10.8012	33907	3.75953e-27	26.4249	0.003429	33909	NA
HLA_C_03_03	HLA_DRB1_15_01	CFP_P27918_OID30784_v1_Inflammation_II	0.0601506	0.0495328	0.0707684	0.00541716	11.1037	33906	1.348e-28	27.8703	0.00703971	33909	1
HLA_C_07	HLA_DRB1_15_01,HLA_C_03_03	CFP_P27918_OID30784_v1_Inflammation_II	0.0520533	0.0408785	0.0632281	0.00570134	9.13001	33905	7.21731e-20	19.1416	0.00947496	33909	2
HLA_DRB1_14_01	HLA_DRB1_15_01,HLA_C_03_03,HLA_C_07	CFP_P27918_OID30784_v1_Inflammation_II	0.0424969	0.0317995	0.0531943	0.00545774	7.78654	33904	7.08236e-15	14.1498	0.0112431	33909	3
HLA_C_12_03	HLA_DRB1_15_01,HLA_C_03_03,HLA_C_07,HLA_DRB1_14_01	CFP_P27918_OID30784_v1_Inflammation_II	0.0397091	0.0289652	0.0504529	0.00548147	7.24424	33903	4.44129e-13	12.3525	0.0127713	33909	4
HLA_B_35_01	HLA_DRB1_15_01,HLA_C_03_03,HLA_C_07,HLA_DRB1_14_01,HLA_C_12_03	CFP_P27918_OID30784_v1_Inflammation_II	-0.031885	-0.0426658	-0.0211043	0.0055003	-5.79697	33902	6.81215e-09	8.16672	0.0137489	33909	5
HLA_DRB1_04	NA	CLEC10A_Q8IUN9_OID20928_v1_Neurology	-0.0446088	-0.0553311	-0.0338864	0.00547049	-8.15444	33349	3.62969e-16	15.4401	0.00198994	33351	NA
HLA_DQB1_06	HLA_DRB1_04	CLEC10A_Q8IUN9_OID20928_v1_Neurology	-0.0454247	-0.0565579	-0.0342916	0.00568008	-7.9972	33348	1.31365e-15	14.8815	0.00390027	33351	1
HLA_B_08	NA	CLEC14A_Q86T13_OID21090_v1_Neurology	-0.0441769	-0.0548594	-0.0334945	0.00545012	-8.10568	33600	5.42141e-16	15.2659	0.0019516	33602	NA
HLA_DQB1_05_01	HLA_B_08	CLEC14A_Q86T13_OID21090_v1_Neurology	0.0340221	0.0232864	0.0447577	0.00547727	6.2115	33599	5.30951e-10	9.27495	0.00309638	33602	1
HLA_C_03	NA	CLEC4C_Q8WTT0_OID20547_v1_Inflammation	-0.04017	-0.0508588	-0.0294811	0.0054534	-7.36605	33571	1.79799e-13	12.7452	0.00161363	33573	NA
HLA_DRB1_01	HLA_C_03	CLEC4C_Q8WTT0_OID20547_v1_Inflammation	0.035658	0.024959	0.0463569	0.00545854	6.53251	33570	6.5601e-11	10.1831	0.00288115	33573	1
HLA_DRB1_03_01	HLA_C_03,HLA_DRB1_01	CLEC4C_Q8WTT0_OID20547_v1_Inflammation	0.0329027	0.0220104	0.0437949	0.00555717	5.92076	33569	3.2356e-09	8.49005	0.00392133	33573	2
HLA_C_05	NA	CLEC4G_Q6UXB4_OID20590_v1_Inflammation	0.0711354	0.060465	0.0818057	0.00544398	13.0668	33571	6.34358e-39	38.1977	0.00506024	33573	NA
HLA_A_02	HLA_C_05	CLEC4G_Q6UXB4_OID20590_v1_Inflammation	0.0556571	0.0446039	0.0667102	0.00563926	9.86956	33570	6.06209e-23	22.2174	0.00793885	33573	1
HLA_DRB1_07	NA	CNPY4_Q8N129_OID21317_v1_Oncology	0.0908694	0.0801961	0.101543	0.00544545	16.6872	33445	2.90206e-62	61.5373	0.00825724	33447	NA
HLA_DPB1_13	HLA_DRB1_07	CNPY4_Q8N129_OID21317_v1_Oncology	0.0591339	0.048414	0.0698537	0.00546921	10.8121	33444	3.34495e-27	26.4756	0.0117118	33447	1
HLA_DRB1_03_01	NA	CPVL_Q9H3G5_OID21435_v1_Oncology	0.345307	0.335303	0.35531	0.00510366	67.6587	33814	0	934.167	0.119237	33816	NA
HLA_DQA1_03	HLA_DRB1_03_01	CPVL_Q9H3G5_OID21435_v1_Oncology	-0.0787673	-0.088963	-0.0685717	0.00520177	-15.1424	33813	1.25644e-51	50.9009	0.125169	33816	1
HLA_B_13	HLA_DRB1_03_01,HLA_DQA1_03	CPVL_Q9H3G5_OID21435_v1_Oncology	0.0393991	0.0294051	0.0493931	0.0050989	7.72697	33812	1.13171e-14	13.9463	0.126711	33816	2
HLA_C_05	HLA_DRB1_03_01,HLA_DQA1_03,HLA_B_13	CPVL_Q9H3G5_OID21435_v1_Oncology	-0.0329702	-0.0431342	-0.0228061	0.00518565	-6.35796	33811	2.07057e-10	9.68391	0.127754	33816	3
HLA_C_12	HLA_DRB1_03_01,HLA_DQA1_03,HLA_B_13,HLA_C_05	CPVL_Q9H3G5_OID21435_v1_Oncology	-0.0294896	-0.0395073	-0.019472	0.00511097	-5.76987	33810	8.0022e-09	8.09679	0.128612	33816	4
HLA_B_37	HLA_DRB1_03_01,HLA_DQA1_03,HLA_B_13,HLA_C_05,HLA_C_12	CPVL_Q9H3G5_OID21435_v1_Oncology	-0.0282555	-0.038229	-0.0182821	0.00508842	-5.55291	33809	2.83053e-08	7.54813	0.129406	33816	5
HLA_DRB1_04	NA	CR2_P20023_OID20393_v1_Cardiometabolic	-0.125194	-0.135783	-0.114604	0.00540281	-23.172	33721	7.29232e-118	117.137	0.0156735	33723	NA
HLA_DRB1_15	HLA_DRB1_04	CR2_P20023_OID20393_v1_Cardiometabolic	-0.0305764	-0.0413359	-0.0198169	0.00548944	-5.57004	33720	2.56616e-08	7.59072	0.0165783	33723	1
HLA_C_05_01	NA	CRH_P06850_OID21257_v1_Oncology	-0.0428206	-0.0536397	-0.0320014	0.00551988	-7.75752	32760	8.91102e-15	14.0501	0.0018336	32762	NA
HLA_C_08_02	HLA_C_05_01	CRH_P06850_OID21257_v1_Oncology	-0.030254	-0.0410961	-0.0194119	0.00553158	-5.46933	32759	4.55045e-08	7.34195	0.00274424	32762	1
HLA_B_44_02	NA	CRTAM_O95727_OID20914_v1_Neurology	0.0739512	0.0632476	0.0846549	0.00546094	13.5418	33349	1.14138e-41	40.9426	0.00546879	33351	NA
HLA_C_06	HLA_B_44_02	CRTAM_O95727_OID20914_v1_Neurology	0.0402627	0.0295014	0.051024	0.00549035	7.33336	33348	2.29559e-13	12.6391	0.00707002	33351	1
HLA_B_44	HLA_B_44_02,HLA_C_06	CRTAM_O95727_OID20914_v1_Neurology	-0.0582967	-0.0755104	-0.0410831	0.00878232	-6.63797	33347	3.22908e-11	10.4909	0.00838028	33351	2
HLA_DRB1_01_03	HLA_B_44_02,HLA_C_06,HLA_B_44	CRTAM_O95727_OID20914_v1_Neurology	-0.0361719	-0.0468675	-0.0254763	0.00545684	-6.62873	33346	3.43742e-11	10.4638	0.00968522	33351	3
HLA_DRB1_04_01	HLA_B_44_02,HLA_C_06,HLA_B_44,HLA_DRB1_01_03	CRTAM_O95727_OID20914_v1_Neurology	0.0325624	0.0213908	0.0437339	0.00569969	5.71301	33345	1.11939e-08	7.95102	0.0106536	33351	4
HLA_B_44_02	NA	CRTAP_O75718_OID30902_v1_Neurology_II	0.0572129	0.0464295	0.0679963	0.00550164	10.3992	32930	2.73518e-25	24.563	0.00327331	32932	NA
HLA_DRB1_11	HLA_B_44_02	CRTAP_O75718_OID30902_v1_Neurology_II	0.0362255	0.0254269	0.0470242	0.00550942	6.5752	32929	4.93144e-11	10.307	0.00458022	32932	1
HLA_DQA1_05	HLA_B_44_02,HLA_DRB1_11	CRTAP_O75718_OID30902_v1_Neurology_II	-0.036787	-0.0488647	-0.0247093	0.00616199	-5.96998	32928	2.39704e-09	8.62032	0.00565648	32932	2
HLA_DRB1_03	NA	CSNK1D_P48730_OID30492_v1_Inflammation_II	-0.0400876	-0.0508858	-0.0292895	0.00550917	-7.27653	32895	3.50156e-13	12.4557	0.00160702	32897	NA
HLA_DRB1_04_01	HLA_DRB1_03	CSNK1D_P48730_OID30492_v1_Inflammation_II	0.0341516	0.0232282	0.0450751	0.00557307	6.12797	32894	9.00142e-10	9.04569	0.00274549	32897	1
HLA_DQB1_03	NA	CX3CL1_P78423_OID20976_v1_Neurology	-0.0553471	-0.0660636	-0.0446305	0.00546755	-10.1228	33349	4.74027e-24	23.3242	0.0030633	33351	NA
HLA_C_07	HLA_DQB1_03	CX3CL1_P78423_OID20976_v1_Neurology	0.0456943	0.034745	0.0566435	0.00558625	8.17977	33348	2.94366e-16	15.5311	0.00505952	33351	1
HLA_DRB1_15_01	NA	CXCL1_P09341_OID20762_v1_Inflammation	0.0739268	0.0632572	0.0845965	0.0054436	13.5805	33562	6.74523e-42	41.171	0.00546518	33564	NA
HLA_DQB1_05_01	HLA_DRB1_15_01	CXCL1_P09341_OID20762_v1_Inflammation	-0.0569702	-0.0677353	-0.0462051	0.00549229	-10.3728	33561	3.60064e-25	24.4436	0.0086434	33564	1
HLA_DPB1_02_01	HLA_DRB1_15_01,HLA_DQB1_05_01	CXCL1_P09341_OID20762_v1_Inflammation	0.0420973	0.0314393	0.0527554	0.00543768	7.74179	33560	1.00772e-14	13.9967	0.0104107	33564	2
HLA_DQB1_03_01	HLA_DRB1_15_01,HLA_DQB1_05_01,HLA_DPB1_02_01	CXCL1_P09341_OID20762_v1_Inflammation	-0.0395339	-0.0506121	-0.0284556	0.00565206	-6.99459	33559	2.71008e-12	11.567	0.0118513	33564	3
HLA_DQA1_03	NA	CXCL10_P02778_OID20697_v1_Inflammation	-0.0407529	-0.0514115	-0.0300943	0.00543798	-7.49412	33760	6.8377e-14	13.1651	0.0016608	33762	NA
HLA_DRB1_07_01	HLA_DQA1_03	CXCL10_P02778_OID20697_v1_Inflammation	-0.0310031	-0.041872	-0.0201343	0.00554524	-5.59094	33759	2.27583e-08	7.64286	0.00258434	33762	1
HLA_DRB1_13	HLA_DQA1_03,HLA_DRB1_07_01	CXCL10_P02778_OID20697_v1_Inflammation	-0.0309674	-0.0419309	-0.0200038	0.00559357	-5.53625	33758	3.11319e-08	7.50679	0.00348911	33762	2
HLA_DRB1_14_01	NA	CXCL16_Q9H2A7_OID20282_v1_Cardiometabolic	-0.0810031	-0.0916083	-0.070398	0.00541069	-14.9709	33934	1.64911e-50	49.7828	0.00656151	33936	NA
HLA_B_44_02	HLA_DRB1_14_01	CXCL16_Q9H2A7_OID20282_v1_Cardiometabolic	-0.057911	-0.0684995	-0.0473225	0.0054022	-10.7199	33933	9.06302e-27	26.0427	0.00991449	33936	1
HLA_A_11_01	HLA_DRB1_14_01,HLA_B_44_02	CXCL16_Q9H2A7_OID20282_v1_Cardiometabolic	0.0365175	0.0259043	0.0471306	0.00541476	6.74406	33932	1.56486e-11	10.8055	0.0112398	33936	2
HLA_DQB1_05	HLA_DRB1_14_01,HLA_B_44_02,HLA_A_11_01	CXCL16_Q9H2A7_OID20282_v1_Cardiometabolic	0.0348422	0.0235134	0.0461709	0.00577989	6.02818	33931	1.67528e-09	8.77591	0.0122976	33936	3
HLA_DRB1_15_01	NA	CXCL3_P19876_OID20788_v1_Inflammation	0.088668	0.0780121	0.099324	0.00543663	16.3094	33567	1.43554e-59	58.843	0.00786202	33569	NA
HLA_DQB1_05_01	HLA_DRB1_15_01	CXCL3_P19876_OID20788_v1_Inflammation	-0.0432847	-0.0540432	-0.0325261	0.00548896	-7.88576	33566	3.22037e-15	14.4921	0.00969668	33569	1
HLA_DRB1_04_01	HLA_DRB1_15_01,HLA_DQB1_05_01	CXCL3_P19876_OID20788_v1_Inflammation	-0.050841	-0.0617318	-0.0399502	0.00555643	-9.14995	33565	6.00816e-20	19.2213	0.0121607	33569	2
HLA_C_06	NA	DDR1_Q08345_OID21009_v1_Neurology	0.137242	0.126693	0.147791	0.00538193	25.5005	33874	4.27759e-142	141.369	0.0188354	33876	NA
HLA_C_03_04	HLA_C_06	DDR1_Q08345_OID21009_v1_Neurology	-0.0710708	-0.0816344	-0.0605072	0.00538948	-13.1869	33873	1.3066e-39	38.8839	0.0238467	33876	1
HLA_B_15	HLA_C_06,HLA_C_03_04	DDR1_Q08345_OID21009_v1_Neurology	0.0591766	0.0483895	0.0699637	0.00550352	10.7525	33872	6.375e-27	26.1955	0.0271673	33876	2
HLA_B_40	HLA_C_06,HLA_C_03_04,HLA_B_15	DDR1_Q08345_OID21009_v1_Neurology	0.0834427	0.066141	0.100744	0.00882723	9.45288	33871	3.50068e-21	20.4558	0.029727	33876	3
HLA_B_14_01	HLA_C_06,HLA_C_03_04,HLA_B_15,HLA_B_40	DDR1_Q08345_OID21009_v1_Neurology	0.046784	0.0362861	0.057282	0.00535601	8.73487	33870	2.54923e-18	17.5936	0.0319078	33876	4
HLA_C_07_04	HLA_C_06,HLA_C_03_04,HLA_B_15,HLA_B_40,HLA_B_14_01	DDR1_Q08345_OID21009_v1_Neurology	0.0436791	0.0331591	0.0541991	0.00536727	8.13805	33869	4.15314e-16	15.3816	0.0337971	33876	5
HLA_C_07_02	HLA_C_06,HLA_C_03_04,HLA_B_15,HLA_B_40,HLA_B_14_01,HLA_C_07_04	DDR1_Q08345_OID21009_v1_Neurology	0.0468349	0.0360415	0.0576283	0.00550673	8.50503	33868	1.88892e-17	16.7238	0.0358564	33876	6
HLA_C_16	HLA_C_06,HLA_C_03_04,HLA_B_15,HLA_B_40,HLA_B_14_01,HLA_C_07_04,HLA_C_07_02	DDR1_Q08345_OID21009_v1_Neurology	0.0487736	0.0381528	0.0593944	0.0054187	9.00098	33867	2.35077e-19	18.6288	0.0381573	33876	7
HLA_B_51	HLA_C_06,HLA_C_03_04,HLA_B_15,HLA_B_40,HLA_B_14_01,HLA_C_07_04,HLA_C_07_02,HLA_C_16	DDR1_Q08345_OID21009_v1_Neurology	0.0397145	0.029124	0.050305	0.00540324	7.35013	33866	2.02478e-13	12.6936	0.0396892	33876	8
HLA_DQA1_03	HLA_C_06,HLA_C_03_04,HLA_B_15,HLA_B_40,HLA_B_14_01,HLA_C_07_04,HLA_C_07_02,HLA_C_16,HLA_B_51	DDR1_Q08345_OID21009_v1_Neurology	0.037676	0.0268749	0.0484771	0.00551066	6.83694	33865	8.22742e-12	11.0847	0.0410129	33876	9
HLA_A_30	HLA_C_06,HLA_C_03_04,HLA_B_15,HLA_B_40,HLA_B_14_01,HLA_C_07_04,HLA_C_07_02,HLA_C_16,HLA_B_51,HLA_DQA1_03	DDR1_Q08345_OID21009_v1_Neurology	-0.0355696	-0.0461418	-0.0249974	0.00539388	-6.59444	33864	4.33139e-11	10.3634	0.0422428	33876	10
HLA_A_11	HLA_C_06,HLA_C_03_04,HLA_B_15,HLA_B_40,HLA_B_14_01,HLA_C_07_04,HLA_C_07_02,HLA_C_16,HLA_B_51,HLA_DQA1_03,HLA_A_30	DDR1_Q08345_OID21009_v1_Neurology	-0.0349796	-0.0454604	-0.0244987	0.00534728	-6.54156	33863	6.17454e-11	10.2094	0.0434516	33876	11
HLA_A_25_01	HLA_C_06,HLA_C_03_04,HLA_B_15,HLA_B_40,HLA_B_14_01,HLA_C_07_04,HLA_C_07_02,HLA_C_16,HLA_B_51,HLA_DQA1_03,HLA_A_30,HLA_A_11	DDR1_Q08345_OID21009_v1_Neurology	-0.036215	-0.0466771	-0.0257528	0.00533772	-6.78472	33862	1.18221e-11	10.9273	0.0447502	33876	12
HLA_DQB1_05_03	HLA_C_06,HLA_C_03_04,HLA_B_15,HLA_B_40,HLA_B_14_01,HLA_C_07_04,HLA_C_07_02,HLA_C_16,HLA_B_51,HLA_DQA1_03,HLA_A_30,HLA_A_11,HLA_A_25_01	DDR1_Q08345_OID21009_v1_Neurology	-0.0316291	-0.0420859	-0.0211724	0.00533497	-5.92865	33861	3.08395e-09	8.51089	0.0457407	33876	13
HLA_B_07	HLA_C_06,HLA_C_03_04,HLA_B_15,HLA_B_40,HLA_B_14_01,HLA_C_07_04,HLA_C_07_02,HLA_C_16,HLA_B_51,HLA_DQA1_03,HLA_A_30,HLA_A_11,HLA_A_25_01,HLA_DQB1_05_03	DDR1_Q08345_OID21009_v1_Neurology	-0.086434	-0.11537	-0.0574976	0.0147632	-5.85469	33860	4.8231e-09	8.31667	0.0467058	33876	14
HLA_DPB1_03	NA	DEFA1_DEFA1B_P59665_OID20344_v1_Cardiometabolic	0.114613	0.103877	0.125349	0.00547726	20.9252	32895	1.34619e-96	95.8709	0.0131362	32897	NA
HLA_DRB1_04_04	HLA_DPB1_03	DEFA1_DEFA1B_P59665_OID20344_v1_Cardiometabolic	0.0318661	0.0211319	0.0426003	0.00547652	5.81868	32894	5.98644e-09	8.22283	0.0141509	32897	1
HLA_DQB1_03	NA	DEFB4A_DEFB4B_O15263_OID21373_v1_Oncology	0.0485242	0.0377684	0.05928	0.00548754	8.84262	33130	9.80236e-19	18.0087	0.0023546	33132	NA
HLA_C_06	HLA_DQB1_03	DEFB4A_DEFB4B_O15263_OID21373_v1_Oncology	0.0310175	0.0202066	0.0418283	0.00551564	5.62354	33129	1.88587e-08	7.72449	0.00330602	33132	1
HLA_C_07_04	NA	DLL1_O00548_OID21525_v1_Oncology	0.0803159	0.0696786	0.0909532	0.00542709	14.7991	33733	2.12304e-49	48.673	0.00645064	33735	NA
HLA_C_07_02	HLA_C_07_04	DLL1_O00548_OID21525_v1_Oncology	0.056156	0.0455189	0.0667931	0.005427	10.3475	33732	4.68163e-25	24.3296	0.00959436	33735	1
HLA_DRB1_03_01	NA	DSC2_Q02487_OID21079_v1_Neurology	-0.0745259	-0.0852511	-0.0638006	0.00547196	-13.6196	33212	3.97573e-42	41.4006	0.0055541	33214	NA
HLA_DQA1_03	HLA_DRB1_03_01	DSC2_Q02487_OID21079_v1_Neurology	0.0307751	0.0198132	0.041737	0.00559273	5.5027	33211	3.76775e-08	7.42392	0.00645995	33214	1
HLA_C_03_03	NA	DXO_O77932_OID31080_v1_Neurology_II	-0.16023	-0.170759	-0.149702	0.00537171	-29.8285	33766	5.35876e-193	192.271	0.0256737	33768	NA
HLA_A_25	HLA_C_03_03	DXO_O77932_OID31080_v1_Neurology_II	-0.110719	-0.121183	-0.100255	0.00533875	-20.7388	33765	6.05643e-95	94.2178	0.0379286	33768	1
HLA_B_55	HLA_C_03_03,HLA_A_25	DXO_O77932_OID31080_v1_Neurology_II	0.107909	0.0955577	0.12026	0.00630154	17.1242	33764	1.85205e-65	64.7323	0.0462122	33768	2
HLA_DQB1_03_02	HLA_C_03_03,HLA_A_25,HLA_B_55	DXO_O77932_OID31080_v1_Neurology_II	-0.0855497	-0.0959815	-0.0751178	0.00532228	-16.0739	33763	6.38497e-58	57.1948	0.0534556	33768	3
HLA_B_57_01	HLA_C_03_03,HLA_A_25,HLA_B_55,HLA_DQB1_03_02	DXO_O77932_OID31080_v1_Neurology_II	-0.0725359	-0.082909	-0.0621627	0.00529234	-13.7058	33762	1.21887e-42	41.914	0.0586929	33768	4
HLA_B_18	HLA_C_03_03,HLA_A_25,HLA_B_55,HLA_DQB1_03_02,HLA_B_57_01	DXO_O77932_OID31080_v1_Neurology_II	-0.0740249	-0.0847376	-0.0633123	0.00546553	-13.544	33761	1.10567e-41	40.9564	0.0637798	33768	5
HLA_DRB1_11	HLA_C_03_03,HLA_A_25,HLA_B_55,HLA_DQB1_03_02,HLA_B_57_01,HLA_B_18	DXO_O77932_OID31080_v1_Neurology_II	0.0596915	0.0492943	0.0700887	0.0053046	11.2528	33760	2.53075e-29	28.5968	0.0672782	33768	6
HLA_C_12_03	HLA_C_03_03,HLA_A_25,HLA_B_55,HLA_DQB1_03_02,HLA_B_57_01,HLA_B_18,HLA_DRB1_11	DXO_O77932_OID31080_v1_Neurology_II	-0.0610285	-0.0723818	-0.0496753	0.00579238	-10.536	33759	6.46751e-26	25.1893	0.0703352	33768	7
HLA_B_13_02	HLA_C_03_03,HLA_A_25,HLA_B_55,HLA_DQB1_03_02,HLA_B_57_01,HLA_B_18,HLA_DRB1_11,HLA_C_12_03	DXO_O77932_OID31080_v1_Neurology_II	-0.0446813	-0.0549746	-0.034388	0.00525159	-8.50815	33758	1.83909e-17	16.7354	0.0723244	33768	8
HLA_DRB1_04_04	HLA_C_03_03,HLA_A_25,HLA_B_55,HLA_DQB1_03_02,HLA_B_57_01,HLA_B_18,HLA_DRB1_11,HLA_C_12_03,HLA_B_13_02	DXO_O77932_OID31080_v1_Neurology_II	0.0529758	0.0401824	0.0657692	0.00652712	8.11626	33757	4.96939e-16	15.3037	0.0741312	33768	9
HLA_B_14_02	HLA_C_03_03,HLA_A_25,HLA_B_55,HLA_DQB1_03_02,HLA_B_57_01,HLA_B_18,HLA_DRB1_11,HLA_C_12_03,HLA_B_13_02,HLA_DRB1_04_04	DXO_O77932_OID31080_v1_Neurology_II	-0.0415299	-0.051827	-0.0312327	0.00525355	-7.9051	33756	2.75819e-15	14.5594	0.075842	33768	10
HLA_B_44_03	HLA_C_03_03,HLA_A_25,HLA_B_55,HLA_DQB1_03_02,HLA_B_57_01,HLA_B_18,HLA_DRB1_11,HLA_C_12_03,HLA_B_13_02,HLA_DRB1_04_04,HLA_B_14_02	DXO_O77932_OID31080_v1_Neurology_II	-0.0359775	-0.0463281	-0.0256269	0.00528083	-6.81285	33755	9.72895e-12	11.0119	0.0771111	33768	11
HLA_B_49	HLA_C_03_03,HLA_A_25,HLA_B_55,HLA_DQB1_03_02,HLA_B_57_01,HLA_B_18,HLA_DRB1_11,HLA_C_12_03,HLA_B_13_02,HLA_DRB1_04_04,HLA_B_14_02,HLA_B_44_03	DXO_O77932_OID31080_v1_Neurology_II	0.0293694	0.0190684	0.0396704	0.00525552	5.5883	33754	2.31067e-08	7.63626	0.0779641	33768	12
HLA_DQA1_02	NA	EBI3_IL27_Q14213_Q8NEV9_OID21389_v1_Oncology	0.0494604	0.0388149	0.0601058	0.00543126	9.10661	33817	8.95273e-20	19.048	0.00244633	33819	NA
HLA_DQB1_03_02	HLA_DQA1_02	EBI3_IL27_Q14213_Q8NEV9_OID21389_v1_Oncology	0.0394747	0.0287294	0.05022	0.00548221	7.2005	33816	6.12395e-13	12.213	0.00397346	33819	1
HLA_DRB1_04_01	NA	EFCAB14_O75071_OID31460_v1_Oncology_II	-0.0907356	-0.101367	-0.0801039	0.00542423	-16.7278	33708	1.47047e-62	61.8325	0.00823295	33710	NA
HLA_C_07	HLA_DRB1_04_01	EFCAB14_O75071_OID31460_v1_Oncology_II	-0.0401357	-0.0508814	-0.0293899	0.00548242	-7.3208	33707	2.52006e-13	12.5986	0.00980735	33710	1
HLA_B_08_01	NA	ESM1_Q9NQ30_OID20758_v1_Inflammation	-0.0372121	-0.0479038	-0.0265204	0.00545484	-6.82186	33561	9.13942e-12	11.0391	0.00138474	33563	NA
HLA_DQB1_06_04	HLA_B_08_01	ESM1_Q9NQ30_OID20758_v1_Inflammation	-0.0306122	-0.0413107	-0.0199137	0.00545832	-5.60836	33560	2.05854e-08	7.68644	0.00231981	33563	1
HLA_DPB1_04_01	NA	FABP6_P51161_OID20076_v1_Cardiometabolic	0.122017	0.111301	0.132733	0.00546733	22.3175	32956	1.62381e-109	108.789	0.0148881	32958	NA
HLA_DRB1_04_04	HLA_DPB1_04_01	FABP6_P51161_OID20076_v1_Cardiometabolic	0.0612614	0.0505488	0.071974	0.00546551	11.2087	32955	4.17079e-29	28.3798	0.0186295	32958	1
HLA_DRB1_15_01	HLA_DPB1_04_01,HLA_DRB1_04_04	FABP6_P51161_OID20076_v1_Cardiometabolic	0.0376676	0.0267052	0.0486301	0.005593	6.73478	32954	1.66874e-11	10.7776	0.0199783	32958	2
HLA_B_14_02	NA	FAM172A_Q8WUF8_OID30248_v1_Cardiometabolic_II	0.090659	0.0799068	0.101411	0.00548573	16.5264	32957	4.17869e-61	60.379	0.00821906	32959	NA
HLA_DPB1_13	HLA_B_14_02	FAM172A_Q8WUF8_OID30248_v1_Cardiometabolic_II	0.0583494	0.0476154	0.0690834	0.00547641	10.6547	32956	1.83123e-26	25.7373	0.0116237	32959	1
HLA_DRB1_03_01	NA	FAM3B_P58499_OID21372_v1_Oncology	-0.0787556	-0.0894399	-0.0680712	0.00545109	-14.4477	33445	3.59752e-47	46.444	0.00620244	33447	NA
HLA_DRB1_04_01	HLA_DRB1_03_01	FAM3B_P58499_OID21372_v1_Oncology	-0.0302472	-0.0410562	-0.0194382	0.00551468	-5.48485	33444	4.16808e-08	7.38006	0.00709558	33447	1
HLA_C_07	NA	FAP_Q12884_OID20330_v1_Cardiometabolic	-0.0757933	-0.0863924	-0.0651943	0.00540758	-14.0161	34001	1.65276e-44	43.7818	0.00574463	34003	NA
HLA_A_02	HLA_C_07	FAP_Q12884_OID20330_v1_Cardiometabolic	0.0543576	0.0436588	0.0650565	0.00545849	9.95837	34000	2.49546e-23	22.6028	0.00863618	34003	1
HLA_A_30	HLA_C_07,HLA_A_02	FAP_Q12884_OID20330_v1_Cardiometabolic	-0.0390836	-0.0497641	-0.028403	0.00544915	-7.17241	33999	7.51894e-13	12.1238	0.0101339	34003	2
HLA_A_31_01	HLA_C_07,HLA_A_02,HLA_A_30	FAP_Q12884_OID20330_v1_Cardiometabolic	-0.0346342	-0.0453202	-0.0239482	0.00545194	-6.35264	33998	2.1432e-10	9.66894	0.0113075	34003	3
HLA_DRB1_13	NA	FAS_P25445_OID20316_v1_Cardiometabolic	0.0828839	0.0722706	0.0934973	0.00541488	15.3067	33871	1.03615e-52	51.9846	0.00686975	33873	NA
HLA_DQB1_02_01	HLA_DRB1_13	FAS_P25445_OID20316_v1_Cardiometabolic	0.0346106	0.0238111	0.0454101	0.00550985	6.28158	33870	3.39205e-10	9.46954	0.00802539	33873	1
HLA_A_03	NA	FASLG_P48023_OID20665_v1_Inflammation	0.0422966	0.0316702	0.0529229	0.00542152	7.80161	33961	6.28671e-15	14.2016	0.001789	33963	NA
HLA_C_03	HLA_A_03	FASLG_P48023_OID20665_v1_Inflammation	0.0336236	0.0229856	0.0442616	0.00542745	6.1951	33960	5.89143e-10	9.22978	0.00291584	33963	1
HLA_DQA1_03_01	NA	FCER2_P06734_OID21133_v1_Neurology	-0.051494	-0.0621727	-0.0408153	0.00544821	-9.45155	33600	3.54701e-21	20.4501	0.00265163	33602	NA
HLA_C_07	HLA_DQA1_03_01	FCER2_P06734_OID21133_v1_Neurology	0.0422489	0.0314315	0.0530663	0.005519	7.65517	33599	1.98226e-14	13.7028	0.00438813	33602	1
HLA_B_27	HLA_DQA1_03_01,HLA_C_07	FCER2_P06734_OID21133_v1_Neurology	0.0376408	0.0268654	0.0484162	0.00549756	6.84682	33598	7.68045e-12	11.1146	0.00577536	33602	2
HLA_DQA1_01	HLA_DQA1_03_01,HLA_C_07,HLA_B_27	FCER2_P06734_OID21133_v1_Neurology	-0.0407672	-0.0524174	-0.029117	0.00594389	-6.85868	33597	7.07017e-12	11.1506	0.0071655	33602	3
HLA_DRB1_04	NA	FCRL1_Q96LA6_OID20172_v1_Cardiometabolic	-0.0523071	-0.0629845	-0.0416297	0.00544757	-9.60191	33605	8.37077e-22	21.0772	0.00273603	33607	NA
HLA_C_05_01	HLA_DRB1_04	FCRL1_Q96LA6_OID20172_v1_Cardiometabolic	-0.0394424	-0.0503199	-0.0285649	0.00554965	-7.10719	33604	1.20784e-12	11.918	0.00423283	33607	1
HLA_A_03	HLA_DRB1_04,HLA_C_05_01	FCRL1_Q96LA6_OID20172_v1_Cardiometabolic	0.0332225	0.0225033	0.0439416	0.00546884	6.07486	33603	1.25426e-09	8.90161	0.00532521	33607	2
HLA_A_30	NA	FCRL2_Q96LA5_OID20639_v1_Inflammation	0.134671	0.124121	0.145221	0.00538257	25.0198	33890	6.52977e-137	136.185	0.0181363	33892	NA
HLA_A_30_01	HLA_A_30	FCRL2_Q96LA5_OID20639_v1_Inflammation	-0.199758	-0.214285	-0.18523	0.00741194	-26.9508	33889	2.61756e-158	157.582	0.038739	33892	1
HLA_B_14_02	HLA_A_30,HLA_A_30_01	FCRL2_Q96LA5_OID20639_v1_Inflammation	0.0648383	0.0544211	0.0752555	0.00531479	12.1996	33888	3.68436e-34	33.4336	0.0429423	33892	2
HLA_A_03	HLA_A_30,HLA_A_30_01,HLA_B_14_02	FCRL2_Q96LA5_OID20639_v1_Inflammation	0.0528153	0.0423319	0.0632986	0.00534857	9.87466	33887	5.75855e-23	22.2397	0.0456883	33892	3
HLA_B_44_03	HLA_A_30,HLA_A_30_01,HLA_B_14_02,HLA_A_03	FCRL2_Q96LA5_OID20639_v1_Inflammation	-0.0394641	-0.0498929	-0.0290352	0.00532074	-7.41702	33886	1.22583e-13	12.9116	0.047235	33892	4
HLA_C_07	HLA_A_30,HLA_A_30_01,HLA_B_14_02,HLA_A_03,HLA_B_44_03	FCRL2_Q96LA5_OID20639_v1_Inflammation	-0.0441916	-0.0549459	-0.0334373	0.00548679	-8.05419	33885	8.2608e-16	15.083	0.0490555	33892	5
HLA_C_06	HLA_A_30,HLA_A_30_01,HLA_B_14_02,HLA_A_03,HLA_B_44_03,HLA_C_07	FCRL2_Q96LA5_OID20639_v1_Inflammation	-0.0323548	-0.0435167	-0.021193	0.00569472	-5.68155	33884	1.34576e-08	7.87103	0.0499606	33892	6
HLA_DQB1_02	NA	FCRL5_Q96RD9_OID21111_v1_Neurology	-0.0433351	-0.0540179	-0.0326522	0.00545032	-7.95092	33600	1.90897e-15	14.7192	0.00187793	33602	NA
HLA_B_44_02	HLA_DQB1_02	FCRL5_Q96RD9_OID21111_v1_Neurology	-0.0332368	-0.0440515	-0.0224222	0.00551757	-6.02382	33599	1.72117e-09	8.76418	0.00295472	33602	1
HLA_B_14	HLA_DQB1_02,HLA_B_44_02	FCRL5_Q96RD9_OID21111_v1_Neurology	-0.0298186	-0.0405283	-0.0191088	0.00546404	-5.45723	33598	4.8703e-08	7.31244	0.00383772	33602	2
HLA_C_07	NA	FCRL6_Q6DN72_OID20529_v1_Inflammation	-0.094919	-0.105568	-0.0842698	0.00543316	-17.4703	33571	4.82802e-68	67.3162	0.00900962	33573	NA
HLA_C_12_03	HLA_C_07	FCRL6_Q6DN72_OID20529_v1_Inflammation	-0.0949963	-0.105683	-0.0843093	0.00545242	-17.4228	33570	1.10136e-67	66.9581	0.0178902	33573	1
HLA_DRB1_04	HLA_C_07,HLA_C_12_03	FCRL6_Q6DN72_OID20529_v1_Inflammation	-0.0829387	-0.0936673	-0.0722101	0.00547367	-15.1523	33569	1.08537e-51	50.9644	0.0245616	33573	2
HLA_DRB1_15	HLA_C_07,HLA_C_12_03,HLA_DRB1_04	FCRL6_Q6DN72_OID20529_v1_Inflammation	-0.0569136	-0.0679133	-0.045914	0.00561197	-10.1415	33568	3.91822e-24	23.4069	0.0275412	33573	3
HLA_C_03	HLA_C_07,HLA_C_12_03,HLA_DRB1_04,HLA_DRB1_15	FCRL6_Q6DN72_OID20529_v1_Inflammation	0.051751	0.0404609	0.0630411	0.00576015	8.9843	33567	2.73637e-19	18.5628	0.029874	33573	4
HLA_DRB1_04_04	HLA_C_07,HLA_C_12_03,HLA_DRB1_04,HLA_DRB1_15,HLA_C_03	FCRL6_Q6DN72_OID20529_v1_Inflammation	-0.0547828	-0.0666159	-0.0429496	0.00603722	-9.07417	33566	1.20618e-19	18.9186	0.032248	33573	5
HLA_DRB1_01_03	HLA_C_07,HLA_C_12_03,HLA_DRB1_04,HLA_DRB1_15,HLA_C_03,HLA_DRB1_04_04	FCRL6_Q6DN72_OID20529_v1_Inflammation	-0.0383635	-0.0489412	-0.0277857	0.00539673	-7.10864	33565	1.19526e-12	11.9225	0.0337028	33573	6
HLA_DQB1_03_01	HLA_C_07,HLA_C_12_03,HLA_DRB1_04,HLA_DRB1_15,HLA_C_03,HLA_DRB1_04_04,HLA_DRB1_01_03	FCRL6_Q6DN72_OID20529_v1_Inflammation	0.0377736	0.0259719	0.0495752	0.00602115	6.27348	33564	3.57366e-10	9.44689	0.0348345	33573	7
HLA_C_07_01	NA	FGFR4_P22455_OID30646_v1_Inflammation_II	0.0744451	0.0637022	0.0851881	0.005481	13.5824	33103	6.59701e-42	41.1807	0.00554208	33105	NA
HLA_C_05	HLA_C_07_01	FGFR4_P22455_OID30646_v1_Inflammation_II	-0.0576612	-0.0685422	-0.0467802	0.00555143	-10.3867	33102	3.11624e-25	24.5064	0.00877262	33105	1
HLA_C_04_01	HLA_C_07_01,HLA_C_05	FGFR4_P22455_OID30646_v1_Inflammation_II	-0.0312304	-0.0421431	-0.0203178	0.00556757	-5.60935	33101	2.04706e-08	7.68887	0.00971396	33105	2
HLA_DQA1_01_02	NA	FLT4_P35916_OID21491_v1_Oncology	0.0478738	0.0372143	0.0585334	0.00543844	8.80286	33733	1.39589e-18	17.8551	0.0022919	33735	NA
HLA_B_44_02	HLA_DQA1_01_02	FLT4_P35916_OID21491_v1_Oncology	0.041167	0.0304942	0.0518398	0.00544519	7.56025	33732	4.12494e-14	13.3846	0.00397962	33735	1
HLA_C_05_01	HLA_DQA1_01_02,HLA_B_44_02	FLT4_P35916_OID21491_v1_Oncology	-0.0555216	-0.0751211	-0.0359221	0.00999957	-5.5524	33731	2.83895e-08	7.54684	0.00488912	33735	2
HLA_DRB1_13	NA	FOLH1_Q04609_OID30430_v1_Inflammation_II	0.0546722	0.0438815	0.0654629	0.00550535	9.93074	32895	3.29885e-23	22.4816	0.00298905	32897	NA
HLA_DQB1_05_01	HLA_DRB1_13	FOLH1_Q04609_OID30430_v1_Inflammation_II	0.0428743	0.0320037	0.0537448	0.0055461	7.73053	32894	1.1014e-14	13.9581	0.00479712	32897	1
HLA_DQB1_03_01	HLA_DRB1_13,HLA_DQB1_05_01	FOLH1_Q04609_OID30430_v1_Inflammation_II	0.036376	0.0253954	0.0473566	0.00560224	6.49312	32893	8.52706e-11	10.0692	0.00607109	32897	2
HLA_DRB1_15_01	NA	FOLR2_P14207_OID21062_v1_Neurology	-0.0728379	-0.0834591	-0.0622166	0.00541891	-13.4414	33874	4.40622e-41	40.3559	0.00530536	33876	NA
HLA_DQB1_02	HLA_DRB1_15_01	FOLR2_P14207_OID21062_v1_Neurology	0.0368299	0.0258927	0.047767	0.00558009	6.60022	33873	4.16588e-11	10.3803	0.00658296	33876	1
HLA_DRB1_15	NA	FOLR3_P41439_OID21485_v1_Oncology	-0.0579117	-0.0685754	-0.047248	0.00544055	-10.6445	33671	2.03849e-26	25.6907	0.00335377	33673	NA
HLA_DRB1_04_01	HLA_DRB1_15	FOLR3_P41439_OID21485_v1_Oncology	-0.0309513	-0.0416991	-0.0202036	0.00548345	-5.6445	33670	1.66994e-08	7.7773	0.00429595	33673	1
HLA_DRB1_03	NA	FRZB_Q92765_OID20968_v1_Neurology	-0.081953	-0.09267	-0.071236	0.00546778	-14.9884	33224	1.28112e-50	49.8924	0.00671629	33226	NA
HLA_DQA1_03	HLA_DRB1_03	FRZB_Q92765_OID20968_v1_Neurology	-0.0556529	-0.0665969	-0.0447089	0.00558359	-9.96724	33223	2.28701e-23	22.6407	0.00967763	33226	1
HLA_C_05	HLA_DRB1_03,HLA_DQA1_03	FRZB_Q92765_OID20968_v1_Neurology	-0.0345315	-0.0454414	-0.0236216	0.00556618	-6.2038	33222	5.57651e-10	9.25364	0.0108236	33226	2
HLA_DQB1_05	NA	GABARAP_O95166_OID31414_v1_Oncology_II	0.0958787	0.0852491	0.106508	0.00542314	17.6796	33689	1.24447e-69	68.905	0.00919272	33691	NA
HLA_DPB1_03	HLA_DQB1_05	GABARAP_O95166_OID31414_v1_Oncology_II	0.036665	0.0260422	0.0472877	0.00541969	6.76514	33688	1.35354e-11	10.8685	0.010537	33691	1
HLA_B_14_02	HLA_DQB1_05,HLA_DPB1_03	GABARAP_O95166_OID31414_v1_Oncology_II	0.0371754	0.0265437	0.0478071	0.00542425	6.85356	33687	7.32743e-12	11.135	0.0119147	33691	2
HLA_DRB1_01_03	HLA_DQB1_05,HLA_DPB1_03,HLA_B_14_02	GABARAP_O95166_OID31414_v1_Oncology_II	-0.0304592	-0.041364	-0.0195545	0.00556355	-5.47479	33686	4.41154e-08	7.35541	0.0127931	33691	3
HLA_DRB1_03_01	NA	GAST_P01350_OID31083_v1_Neurology_II	-0.0617618	-0.072408	-0.0511157	0.00543163	-11.3708	33766	6.62777e-30	29.1786	0.00381452	33768	NA
HLA_DRB1_04_01	HLA_DRB1_03_01	GAST_P01350_OID31083_v1_Neurology_II	-0.0313199	-0.0420879	-0.020552	0.00549376	-5.701	33765	1.20098e-08	7.92046	0.00477251	33768	1
HLA_DRB1_01	NA	GFRA2_O00451_OID21330_v1_Oncology	-0.0617084	-0.0724056	-0.0510112	0.00545765	-11.3068	33445	1.37496e-29	28.8617	0.00380793	33447	NA
HLA_DRB1_04_04	HLA_DRB1_01	GFRA2_O00451_OID21330_v1_Oncology	-0.0401227	-0.0508478	-0.0293977	0.00547187	-7.33254	33444	2.30937e-13	12.6365	0.00540688	33447	1
HLA_DRB1_04_01	NA	GIGYF2_Q6Y7W6_OID31062_v1_Neurology_II	0.0543998	0.043752	0.0650476	0.00543243	10.0139	33785	1.4286e-23	22.8451	0.00295934	33787	NA
HLA_DQA1_02	HLA_DRB1_04_01	GIGYF2_Q6Y7W6_OID31062_v1_Neurology_II	0.0350993	0.0243517	0.0458469	0.00548337	6.40105	33784	1.56338e-10	9.80594	0.00416709	33787	1
HLA_C_03	NA	GNLY_P22749_OID21132_v1_Neurology	0.0811922	0.0705346	0.0918497	0.00543744	14.9321	33600	2.95564e-50	49.5293	0.00659217	33602	NA
HLA_C_07_04	HLA_C_03	GNLY_P22749_OID21132_v1_Neurology	0.0532942	0.0426325	0.063956	0.00543955	9.79754	33599	1.2371e-22	21.9076	0.00942223	33602	1
HLA_DRB1_01_03	HLA_C_03,HLA_C_07_04	GNLY_P22749_OID21132_v1_Neurology	-0.0396166	-0.0502568	-0.0289764	0.00542859	-7.29776	33598	2.99061e-13	12.5242	0.0109899	33602	2
HLA_C_01	HLA_C_03,HLA_C_07_04,HLA_DRB1_01_03	GNLY_P22749_OID21132_v1_Neurology	0.0414435	0.0307202	0.0521668	0.00547097	7.57517	33597	3.67859e-14	13.4343	0.0126763	33602	3
HLA_C_07	HLA_C_03,HLA_C_07_04,HLA_DRB1_01_03,HLA_C_01	GNLY_P22749_OID21132_v1_Neurology	-0.033722	-0.045161	-0.0222829	0.00583615	-5.77812	33596	7.62052e-09	8.11802	0.0136565	33602	4
HLA_B_27_05	NA	GP1BB_P13224_OID30174_v1_Cardiometabolic_II	-0.153378	-0.164076	-0.142679	0.00545824	-28.1002	32776	1.0637e-171	170.973	0.0235247	32778	NA
HLA_A_02	HLA_B_27_05	GP1BB_P13224_OID30174_v1_Cardiometabolic_II	-0.0891279	-0.0997942	-0.0784615	0.00544192	-16.378	32775	4.75815e-60	59.3226	0.0314515	32778	1
HLA_B_14	HLA_B_27_05,HLA_A_02	GP1BB_P13224_OID30174_v1_Cardiometabolic_II	-0.0826665	-0.0933106	-0.0720223	0.0054306	-15.2224	32774	3.79098e-52	51.4212	0.0382513	32778	2
HLA_B_39	HLA_B_27_05,HLA_A_02,HLA_B_14	GP1BB_P13224_OID30174_v1_Cardiometabolic_II	-0.0711107	-0.0817065	-0.0605149	0.00540594	-13.1542	32773	2.02688e-39	38.6932	0.0433024	32778	3
HLA_A_68	HLA_B_27_05,HLA_A_02,HLA_B_14,HLA_B_39	GP1BB_P13224_OID30174_v1_Cardiometabolic_II	-0.061017	-0.0716949	-0.050339	0.00544782	-11.2003	32772	4.59143e-29	28.3381	0.0469506	32778	4
HLA_A_24	NA	GRN_P28799_OID21159_v1_Neurology	0.0802222	0.0695355	0.0909089	0.00545233	14.7134	33422	7.5224e-49	48.1236	0.0064356	33424	NA
HLA_A_23_01	HLA_A_24	GRN_P28799_OID21159_v1_Neurology	0.0489132	0.038232	0.0595944	0.00544952	8.97569	33421	2.95916e-19	18.5288	0.00882488	33424	1
HLA_A_25_01	HLA_A_24,HLA_A_23_01	GRN_P28799_OID21159_v1_Neurology	0.0345297	0.02385	0.0452093	0.00544869	6.33724	33420	2.36892e-10	9.62545	0.0100145	33424	2
HLA_C_03	HLA_A_24,HLA_A_23_01,HLA_A_25_01	GRN_P28799_OID21159_v1_Neurology	-0.0330639	-0.0437715	-0.0223563	0.00546297	-6.05237	33419	1.44246e-09	8.8409	0.0110985	33424	3
HLA_C_07	NA	GZMA_P12544_OID20663_v1_Inflammation	-0.225216	-0.235579	-0.214854	0.00528696	-42.5984	33961	0	385.591	0.0507224	33963	NA
HLA_B_44_02	HLA_C_07	GZMA_P12544_OID20663_v1_Inflammation	0.0554393	0.0449324	0.0659462	0.00536057	10.3421	33960	4.95345e-25	24.3051	0.0537028	33963	1
HLA_C_07_02	HLA_C_07,HLA_B_44_02	GZMA_P12544_OID20663_v1_Inflammation	-0.0390301	-0.0518526	-0.0262076	0.00654197	-5.96611	33959	2.45374e-09	8.61017	0.0546936	33963	2
HLA_C_12	HLA_C_07,HLA_B_44_02,HLA_C_07_02	GZMA_P12544_OID20663_v1_Inflammation	-0.0308137	-0.0412895	-0.020338	0.00534468	-5.76531	33958	8.22149e-09	8.08505	0.055618	33963	3
HLA_DRB1_01_03	HLA_C_07,HLA_B_44_02,HLA_C_07_02,HLA_C_12	GZMA_P12544_OID20663_v1_Inflammation	-0.0291562	-0.0395125	-0.0187999	0.00528375	-5.51809	33957	3.45203e-08	7.46193	0.0564641	33963	4
HLA_B_40_01	NA	GZMB_P10144_OID20604_v1_Inflammation	0.151825	0.141251	0.162398	0.00539453	28.1442	33571	2.83974e-172	171.547	0.0230508	33573	NA
HLA_C_07	HLA_B_40_01	GZMB_P10144_OID20604_v1_Inflammation	-0.0350542	-0.0457805	-0.0243279	0.00547251	-6.40552	33570	1.51841e-10	9.81861	0.0242434	33573	1
HLA_C_07	NA	GZMH_P20718_OID20096_v1_Cardiometabolic	-0.0868461	-0.0976021	-0.07609	0.00548768	-15.8256	32956	3.3372e-56	55.4766	0.00754224	32958	NA
HLA_DRB1_01_03	HLA_C_07	GZMH_P20718_OID20096_v1_Cardiometabolic	-0.0521033	-0.0628506	-0.0413559	0.00548324	-9.50229	32955	2.18701e-21	20.6601	0.010254	32958	1
HLA_B_44	HLA_C_07,HLA_DRB1_01_03	GZMH_P20718_OID20096_v1_Cardiometabolic	0.036722	0.0255991	0.0478449	0.00567486	6.471	32954	9.87229e-11	10.0056	0.0115101	32958	2
HLA_C_06	HLA_C_07,HLA_DRB1_01_03,HLA_B_44	GZMH_P20718_OID20096_v1_Cardiometabolic	0.0351812	0.023848	0.0465143	0.00578213	6.08446	32953	1.1817e-09	8.92749	0.0126194	32958	3
HLA_B_08_01	NA	HBEGF_Q99075_OID21465_v1_Oncology	0.0736585	0.0630199	0.0842972	0.0054278	13.5706	33759	7.70462e-42	41.1132	0.00542558	33761	NA
HLA_C_07_02	HLA_B_08_01	HBEGF_Q99075_OID21465_v1_Oncology	0.0409097	0.0301182	0.0517013	0.00550581	7.43029	33758	1.1092e-13	12.955	0.00704949	33761	1
HLA_C_04_01	NA	HCG22_E2RYF7_OID30088_v1_Cardiometabolic_II	0.136293	0.125567	0.147018	0.00547205	24.907	32776	1.14442e-135	134.941	0.0185757	32778	NA
HLA_C_05	HLA_C_04_01	HCG22_E2RYF7_OID30088_v1_Cardiometabolic_II	0.131828	0.121133	0.142522	0.00545627	24.1608	32775	7.57801e-128	127.12	0.0357495	32778	1
HLA_B_14_01	HLA_C_04_01,HLA_C_05	HCG22_E2RYF7_OID30088_v1_Cardiometabolic_II	0.104261	0.0936757	0.114847	0.00540072	19.3051	32774	1.40119e-82	81.8535	0.0465911	32778	2
HLA_C_07_04	HLA_C_04_01,HLA_C_05,HLA_B_14_01	HCG22_E2RYF7_OID30088_v1_Cardiometabolic_II	0.0914564	0.0809091	0.102004	0.0053812	16.9955	32773	1.67539e-64	63.7759	0.0549207	32778	3
HLA_C_01_02	HLA_C_04_01,HLA_C_05,HLA_B_14_01,HLA_C_07_04	HCG22_E2RYF7_OID30088_v1_Cardiometabolic_II	0.0882003	0.0776555	0.0987451	0.00537991	16.3944	32772	3.64408e-60	59.4384	0.0626086	32778	4
HLA_B_18	HLA_C_04_01,HLA_C_05,HLA_B_14_01,HLA_C_07_04,HLA_C_01_02	HCG22_E2RYF7_OID30088_v1_Cardiometabolic_II	0.086014	0.0754245	0.0966036	0.00540272	15.9205	32771	7.46373e-57	56.127	0.0698031	32778	5
HLA_C_15_02	HLA_C_04_01,HLA_C_05,HLA_B_14_01,HLA_C_07_04,HLA_C_01_02,HLA_B_18	HCG22_E2RYF7_OID30088_v1_Cardiometabolic_II	0.081935	0.0714925	0.0923776	0.00532774	15.379	32770	3.47716e-53	52.4588	0.0764685	32778	6
HLA_C_08	HLA_C_04_01,HLA_C_05,HLA_B_14_01,HLA_C_07_04,HLA_C_01_02,HLA_B_18,HLA_C_15_02	HCG22_E2RYF7_OID30088_v1_Cardiometabolic_II	0.0571503	0.0446858	0.0696149	0.00635933	8.98684	32769	2.6772e-19	18.5723	0.0787391	32778	7
HLA_B_51	HLA_C_04_01,HLA_C_05,HLA_B_14_01,HLA_C_07_04,HLA_C_01_02,HLA_B_18,HLA_C_15_02,HLA_C_08	HCG22_E2RYF7_OID30088_v1_Cardiometabolic_II	0.0512422	0.0384873	0.0639972	0.00650752	7.87431	32768	3.53153e-15	14.452	0.080479	32778	8
HLA_B_39	HLA_C_04_01,HLA_C_05,HLA_B_14_01,HLA_C_07_04,HLA_C_01_02,HLA_B_18,HLA_C_15_02,HLA_C_08,HLA_B_51	HCG22_E2RYF7_OID30088_v1_Cardiometabolic_II	0.0392015	0.0287876	0.0496154	0.0053131	7.37828	32767	1.64149e-13	12.7848	0.0820042	32778	9
HLA_DQA1_01_03	HLA_C_04_01,HLA_C_05,HLA_B_14_01,HLA_C_07_04,HLA_C_01_02,HLA_B_18,HLA_C_15_02,HLA_C_08,HLA_B_51,HLA_B_39	HCG22_E2RYF7_OID30088_v1_Cardiometabolic_II	0.0295882	0.0191767	0.0399997	0.00531189	5.57018	32766	2.56471e-08	7.59096	0.0828726	32778	10
HLA_DRB1_13_01	HLA_C_04_01,HLA_C_05,HLA_B_14_01,HLA_C_07_04,HLA_C_01_02,HLA_B_18,HLA_C_15_02,HLA_C_08,HLA_B_51,HLA_B_39,HLA_DQA1_01_03	HCG22_E2RYF7_OID30088_v1_Cardiometabolic_II	-0.0927818	-0.121015	-0.0645486	0.0144045	-6.44119	32765	1.2018e-10	9.92017	0.0840325	32778	11
HLA_DQA1_02_01	NA	HEG1_Q9ULI3_OID30579_v1_Inflammation_II	-0.0578837	-0.0686384	-0.0471289	0.00548703	-10.5492	33103	5.63526e-26	25.2491	0.00335052	33105	NA
HLA_DQA1_01_02	HLA_DQA1_02_01	HEG1_Q9ULI3_OID30579_v1_Inflammation_II	0.0343857	0.0234029	0.0453686	0.00560341	6.13658	33102	8.52736e-10	9.06919	0.00448304	33105	1
HLA_B_49	NA	HSPA1A_P0DMV8_OID20718_v1_Inflammation	-0.0978571	-0.108483	-0.0872309	0.00542144	-18.05	33697	1.73329e-72	71.7611	0.00957601	33699	NA
HLA_B_14_02	HLA_B_49	HSPA1A_P0DMV8_OID20718_v1_Inflammation	-0.0670178	-0.0776226	-0.056413	0.00541052	-12.3866	33696	3.68494e-35	34.4336	0.0140653	33699	1
HLA_B_13	HLA_B_49,HLA_B_14_02	HSPA1A_P0DMV8_OID20718_v1_Inflammation	-0.065264	-0.0758471	-0.0546808	0.00539949	-12.0871	33695	1.45095e-33	32.8383	0.0183217	33699	2
HLA_DQB1_06_04	HLA_B_49,HLA_B_14_02,HLA_B_13	HSPA1A_P0DMV8_OID20718_v1_Inflammation	-0.0619308	-0.0725119	-0.0513497	0.00539843	-11.472	33694	2.07696e-30	29.6826	0.0221412	33699	3
HLA_DQB1_06_09	HLA_B_49,HLA_B_14_02,HLA_B_13,HLA_DQB1_06_04	HSPA1A_P0DMV8_OID20718_v1_Inflammation	0.04454	0.032923	0.0561569	0.0059269	7.51488	33693	5.8372e-14	13.2338	0.0237774	33699	4
HLA_DRB1_04_01	HLA_B_49,HLA_B_14_02,HLA_B_13,HLA_DQB1_06_04,HLA_DQB1_06_09	HSPA1A_P0DMV8_OID20718_v1_Inflammation	0.0323471	0.0217602	0.042934	0.00540139	5.98866	33692	2.13714e-09	8.67017	0.0248155	33699	5
HLA_B_18_01	HLA_B_49,HLA_B_14_02,HLA_B_13,HLA_DQB1_06_04,HLA_DQB1_06_09,HLA_DRB1_04_01	HSPA1A_P0DMV8_OID20718_v1_Inflammation	-0.0306739	-0.0412395	-0.0201083	0.00539051	-5.69034	33691	1.27836e-08	7.89335	0.0257518	33699	6
HLA_DRB1_11_01	HLA_B_49,HLA_B_14_02,HLA_B_13,HLA_DQB1_06_04,HLA_DQB1_06_09,HLA_DRB1_04_01,HLA_B_18_01	HSPA1A_P0DMV8_OID20718_v1_Inflammation	0.0302874	0.0196916	0.0408832	0.00540594	5.60261	33690	2.12792e-08	7.67204	0.0266587	33699	7
HLA_B_08	NA	ICAM3_P32942_OID20277_v1_Cardiometabolic	-0.12643	-0.136974	-0.115886	0.00537966	-23.5015	34001	3.65225e-121	120.437	0.0159846	34003	NA
HLA_C_07	HLA_B_08	ICAM3_P32942_OID20277_v1_Cardiometabolic	-0.067558	-0.0801653	-0.0549507	0.00643219	-10.5031	34000	9.15408e-26	25.0384	0.0191669	34003	1
HLA_A_02_01	HLA_B_08,HLA_C_07	ICAM3_P32942_OID20277_v1_Cardiometabolic	-0.0506459	-0.0613439	-0.0399479	0.00545807	-9.27909	33999	1.80719e-20	19.743	0.0216446	34003	2
HLA_B_40	HLA_B_08,HLA_C_07,HLA_A_02_01	ICAM3_P32942_OID20277_v1_Cardiometabolic	0.0483458	0.0376458	0.0590458	0.00545908	8.85604	33998	8.68405e-19	18.0613	0.0238964	34003	3
HLA_DQA1_02	HLA_B_08,HLA_C_07,HLA_A_02_01,HLA_B_40	ICAM3_P32942_OID20277_v1_Cardiometabolic	-0.0393982	-0.0502683	-0.0285282	0.00554587	-7.10407	33997	1.23512e-12	11.9083	0.0253432	34003	4
HLA_A_11	NA	IFI30_P13284_OID31505_v1_Oncology_II	0.0694945	0.0587126	0.0802764	0.00550085	12.6334	32888	1.67987e-36	35.7747	0.00482949	32890	NA
HLA_A_02_01	HLA_A_11	IFI30_P13284_OID31505_v1_Oncology_II	0.0318282	0.0209138	0.0427425	0.00556845	5.71581	32887	1.10128e-08	7.9581	0.00581712	32890	1
HLA_A_23	NA	IFNGR1_P15260_OID20678_v1_Inflammation	0.0645525	0.0539072	0.0751977	0.00543115	11.8856	33760	1.6331e-32	31.787	0.00416702	33762	NA
HLA_A_24_02	HLA_A_23	IFNGR1_P15260_OID20678_v1_Inflammation	0.0350923	0.024446	0.0457386	0.00543169	6.46065	33759	1.0567e-10	9.97605	0.00539676	33762	1
HLA_C_07_01	HLA_A_23,HLA_A_24_02	IFNGR1_P15260_OID20678_v1_Inflammation	0.0360123	0.0253557	0.0466688	0.00543691	6.62366	33758	3.5566e-11	10.449	0.0066877	33762	2
HLA_DRB1_15_01	NA	IGF1R_P08069_OID21274_v1_Oncology	0.0871998	0.076523	0.0978766	0.00544725	16.0081	33445	1.83662e-57	56.736	0.0076038	33447	NA
HLA_DPB1_03	HLA_DRB1_15_01	IGF1R_P08069_OID21274_v1_Oncology	0.0326806	0.0219941	0.0433672	0.00545223	5.994	33444	2.06839e-09	8.68437	0.00866876	33447	1
HLA_DRB1_03	NA	IGF2R_P11717_OID21146_v1_Neurology	0.0984744	0.0878335	0.109115	0.00542893	18.1388	33600	3.52033e-73	72.4534	0.00969721	33602	NA
HLA_DRB1_01	HLA_DRB1_03	IGF2R_P11717_OID21146_v1_Neurology	-0.0325567	-0.0433144	-0.021799	0.00548853	-5.93176	33599	3.02625e-09	8.5191	0.0107332	33602	1
HLA_A_32	HLA_DRB1_03,HLA_DRB1_01	IGF2R_P11717_OID21146_v1_Neurology	-0.0307873	-0.0414303	-0.0201443	0.00543	-5.66986	33598	1.44083e-08	7.84139	0.0116788	33602	2
HLA_B_15_01	NA	IGLC2_P0DOY2_OID30740_v1_Inflammation_II	0.0411361	0.030491	0.0517812	0.00543106	7.57423	33845	3.70469e-14	13.4312	0.00169218	33847	NA
HLA_DPB1_04	HLA_B_15_01	IGLC2_P0DOY2_OID30740_v1_Inflammation_II	-0.0333278	-0.043968	-0.0226875	0.00542862	-6.13927	33844	8.38224e-10	9.07664	0.00280272	33847	1
HLA_DQB1_02_01	NA	IKZF2_Q9UKS7_OID21213_v1_Oncology	-0.0423856	-0.0531953	-0.031576	0.00551502	-7.68549	32819	1.5665e-14	13.8051	0.00179654	32821	NA
HLA_DQB1_06_03	HLA_DQB1_02_01	IKZF2_Q9UKS7_OID21213_v1_Oncology	0.0334131	0.0225093	0.044317	0.0055631	6.00621	32818	1.91902e-09	8.71692	0.00289259	32821	1
HLA_DRB1_01_03	NA	IL10_P22301_OID20431_v1_Inflammation	0.0915276	0.080783	0.102272	0.0054818	16.6966	32999	2.5006e-62	61.602	0.00837729	33001	NA
HLA_DQB1_05_01	HLA_DRB1_01_03	IL10_P22301_OID20431_v1_Inflammation	0.0656997	0.0545973	0.076802	0.00566436	11.5988	32998	4.80206e-31	30.3186	0.0124037	33001	1
HLA_C_07	HLA_DRB1_01_03,HLA_DQB1_05_01	IL10_P22301_OID20431_v1_Inflammation	0.0498799	0.0391181	0.0606416	0.00549059	9.08461	32997	1.09711e-19	18.9598	0.0148676	33001	2
HLA_DRB1_04	HLA_DRB1_01_03,HLA_DQB1_05_01,HLA_C_07	IL10_P22301_OID20431_v1_Inflammation	0.0362427	0.0251719	0.0473135	0.00564826	6.41661	32996	1.41233e-10	9.85006	0.0160954	33001	3
HLA_B_08	NA	IL12A_IL12B_P29459_P29460_OID21327_v1_Oncology	0.0770479	0.0663621	0.0877336	0.00545182	14.1325	33445	3.23257e-45	44.4905	0.00593637	33447	NA
HLA_DRB1_15_01	HLA_B_08	IL12A_IL12B_P29459_P29460_OID21327_v1_Oncology	-0.053961	-0.0647066	-0.0432155	0.00548233	-9.84272	33444	7.91494e-23	22.1016	0.00880762	33447	1
HLA_C_03	HLA_B_08,HLA_DRB1_15_01	IL12A_IL12B_P29459_P29460_OID21327_v1_Oncology	-0.0597103	-0.0705554	-0.0488652	0.0055331	-10.7915	33443	4.18642e-27	26.3782	0.0122472	33447	2
HLA_C_07	HLA_B_08,HLA_DRB1_15_01,HLA_C_03	IL12A_IL12B_P29459_P29460_OID21327_v1_Oncology	-0.0528998	-0.0671912	-0.0386083	0.00729141	-7.25508	33442	4.10135e-13	12.3871	0.0137994	33447	3
HLA_DRB1_11	HLA_B_08,HLA_DRB1_15_01,HLA_C_03,HLA_C_07	IL12A_IL12B_P29459_P29460_OID21327_v1_Oncology	-0.0343659	-0.0451513	-0.0235806	0.00550264	-6.24535	33441	4.27931e-10	9.36863	0.0149483	33447	4
HLA_B_08	NA	IL12B_P29460_OID20666_v1_Inflammation	0.0825278	0.0719282	0.0931274	0.00540786	15.2607	33961	2.08616e-52	51.6807	0.00681084	33963	NA
HLA_C_03	HLA_B_08	IL12B_P29460_OID20666_v1_Inflammation	-0.053276	-0.0639959	-0.0425561	0.00546924	-9.74102	33960	2.15613e-22	21.6663	0.00957817	33963	1
HLA_C_07	HLA_B_08,HLA_C_03	IL12B_P29460_OID20666_v1_Inflammation	-0.0757342	-0.0888097	-0.0626587	0.00667106	-11.3526	33959	8.14471e-30	29.0891	0.0133228	33963	2
HLA_DRB1_15_01	HLA_B_08,HLA_C_03,HLA_C_07	IL12B_P29460_OID20666_v1_Inflammation	-0.0407849	-0.0523774	-0.0291924	0.00591442	-6.89585	33958	5.4481e-12	11.2638	0.0147026	33963	3
HLA_DRB1_11	HLA_B_08,HLA_C_03,HLA_C_07,HLA_DRB1_15_01	IL12B_P29460_OID20666_v1_Inflammation	-0.0349026	-0.0456	-0.0242052	0.00545776	-6.39504	33957	1.62588e-10	9.78891	0.0158878	33963	4
HLA_B_08_01	NA	IL15_P40933_OID20562_v1_Inflammation	0.0652224	0.0545477	0.0758971	0.00544618	11.9758	33571	5.55469e-33	32.2553	0.00425397	33573	NA
HLA_B_14_02	HLA_B_08_01	IL15_P40933_OID20562_v1_Inflammation	0.046378	0.0356939	0.0570622	0.00545102	8.50813	33570	1.83975e-17	16.7352	0.00639651	33573	1
HLA_B_37	HLA_B_08_01,HLA_B_14_02	IL15_P40933_OID20562_v1_Inflammation	0.0361663	0.0254921	0.0468405	0.00544592	6.64099	33569	3.16324e-11	10.4999	0.00770019	33573	2
HLA_C_07_02	HLA_B_08_01,HLA_B_14_02,HLA_B_37	IL15_P40933_OID20562_v1_Inflammation	0.0388845	0.0280193	0.0497496	0.00554335	7.01462	33568	2.34931e-12	11.6291	0.0091526	33573	3
HLA_DRB1_13_02	NA	IL1A_P01583_OID20488_v1_Inflammation	-0.0744738	-0.0852336	-0.063714	0.00548961	-13.5663	32999	8.21469e-42	41.0854	0.00554635	33001	NA
HLA_DQB1_05	HLA_DRB1_13_02	IL1A_P01583_OID20488_v1_Inflammation	-0.0354992	-0.0462894	-0.024709	0.00550511	-6.44841	32998	1.1459e-10	9.94085	0.00679792	33001	1
HLA_DQB1_05	NA	IL1R2_P27930_OID20757_v1_Inflammation	-0.0626222	-0.0733103	-0.0519341	0.00545302	-11.4839	33498	1.8117e-30	29.7419	0.00392154	33500	NA
HLA_DQB1_03_01	HLA_DQB1_05	IL1R2_P27930_OID20757_v1_Inflammation	0.0314969	0.0205994	0.0423945	0.00555987	5.66505	33497	1.48189e-08	7.82918	0.00487495	33500	1
HLA_DPB1_13	HLA_DQB1_05,HLA_DQB1_03_01	IL1R2_P27930_OID20757_v1_Inflammation	-0.0299562	-0.0406373	-0.0192751	0.00544947	-5.49709	33496	3.88925e-08	7.41013	0.00577188	33500	2
HLA_C_07	NA	IL2RA_P01589_OID20267_v1_Cardiometabolic	0.064677	0.0539589	0.0753951	0.00546833	11.8276	33302	3.26252e-32	31.4864	0.00418311	33304	NA
HLA_DQB1_03	HLA_C_07	IL2RA_P01589_OID20267_v1_Cardiometabolic	-0.0415592	-0.052509	-0.0306093	0.00558654	-7.43915	33301	1.03771e-13	12.9839	0.00583526	33304	1
HLA_A_01	HLA_C_07,HLA_DQB1_03	IL2RA_P01589_OID20267_v1_Cardiometabolic	0.0380692	0.0267374	0.049401	0.00578144	6.58474	33300	4.62463e-11	10.3349	0.00712804	33304	2
HLA_DRB1_03	NA	IL5RA_Q01344_OID20601_v1_Inflammation	-0.0826243	-0.0932852	-0.0719634	0.00543914	-15.1907	33571	6.06986e-52	51.2168	0.00682677	33573	NA
HLA_B_44_02	HLA_DRB1_03	IL5RA_Q01344_OID20601_v1_Inflammation	-0.0527892	-0.0635194	-0.0420591	0.00547448	-9.64279	33570	5.63126e-22	21.2494	0.0095701	33573	1
HLA_C_07_01	HLA_DRB1_03,HLA_B_44_02	IL5RA_Q01344_OID20601_v1_Inflammation	-0.0509002	-0.0645114	-0.037289	0.00694436	-7.32971	33569	2.35838e-13	12.6274	0.0111527	33573	2
HLA_B_14	HLA_DRB1_03,HLA_B_44_02,HLA_C_07_01	IL5RA_Q01344_OID20601_v1_Inflammation	-0.037679	-0.048397	-0.026961	0.00546827	-6.89048	33568	5.65853e-12	11.2473	0.0125493	33573	3
HLA_C_06	NA	IL7R_P16871_OID21136_v1_Neurology	0.10227	0.0916332	0.112907	0.00542684	18.8452	33600	8.20991e-79	78.0857	0.0104592	33602	NA
HLA_DRB1_15_01	HLA_C_06	IL7R_P16871_OID21136_v1_Neurology	-0.0679605	-0.0786036	-0.0573175	0.00543003	-12.5157	33599	7.36894e-36	35.1326	0.0150511	33602	1
HLA_B_44_02	NA	JCHAIN_P01591_OID20494_v1_Inflammation	-0.0460317	-0.0568101	-0.0352534	0.00549907	-8.37082	32999	5.94442e-17	16.2259	0.00211892	33001	NA
HLA_DRB1_12	HLA_B_44_02	JCHAIN_P01591_OID20494_v1_Inflammation	0.0352522	0.0244277	0.0460767	0.0055226	6.38327	32998	1.7565e-10	9.75535	0.00334959	33001	1
HLA_DQA1_02	HLA_B_44_02,HLA_DRB1_12	JCHAIN_P01591_OID20494_v1_Inflammation	-0.0324107	-0.0432395	-0.0215819	0.00552478	-5.86643	32997	4.49533e-09	8.34724	0.00438798	33001	2
HLA_C_07	HLA_B_44_02,HLA_DRB1_12,HLA_DQA1_02	JCHAIN_P01591_OID20494_v1_Inflammation	-0.0351454	-0.0464296	-0.0238612	0.00575713	-6.10468	32996	1.04154e-09	8.98232	0.0055112	33001	3
HLA_DQB1_03_01	HLA_B_44_02,HLA_DRB1_12,HLA_DQA1_02,HLA_C_07	JCHAIN_P01591_OID20494_v1_Inflammation	-0.0335143	-0.0454235	-0.0216052	0.00607598	-5.51587	32995	3.49653e-08	7.45636	0.00642738	33001	4
HLA_DQA1_02_01	NA	KDM3A_Q9Y4C1_OID30426_v1_Inflammation_II	-0.0455684	-0.056364	-0.0347727	0.00550787	-8.27332	32895	1.35134e-16	15.8692	0.00207648	32897	NA
HLA_DRB1_13	HLA_DQA1_02_01	KDM3A_Q9Y4C1_OID30426_v1_Inflammation_II	0.0398888	0.0290023	0.0507753	0.00555423	7.1817	32894	7.03116e-13	12.153	0.00363874	32897	1
HLA_DQA1_01_02	HLA_DQA1_02_01,HLA_DRB1_13	KDM3A_Q9Y4C1_OID30426_v1_Inflammation_II	-0.0329103	-0.0440385	-0.021782	0.00567759	-5.79652	32893	6.83245e-09	8.16542	0.00465547	32897	2
HLA_DQA1_01_02	NA	KDR_P35968_OID21497_v1_Oncology	0.0552611	0.0446056	0.0659166	0.00543636	10.1651	33733	3.07659e-24	23.5119	0.00305379	33735	NA
HLA_DQA1_03	HLA_DQA1_01_02	KDR_P35968_OID21497_v1_Oncology	0.0390598	0.0280744	0.0500453	0.00560471	6.96911	33732	3.24802e-12	11.4884	0.00448716	33735	1
HLA_C_07	NA	KIR2DL2_P43627_OID31431_v1_Oncology_II	0.420686	0.410999	0.430374	0.00494267	85.1131	33689	0	1426.83	0.176977	33691	NA
HLA_C_07_02	HLA_C_07	KIR2DL2_P43627_OID31431_v1_Oncology_II	0.212706	0.200933	0.22448	0.00600686	35.4106	33688	1.05374e-269	268.977	0.206512	33691	1
HLA_C_16_01	HLA_C_07,HLA_C_07_02	KIR2DL2_P43627_OID31431_v1_Oncology_II	0.069773	0.060172	0.079374	0.00489839	14.2441	33687	6.6346e-46	45.1782	0.211262	33691	2
HLA_C_03	HLA_C_07,HLA_C_07_02,HLA_C_16_01	KIR2DL2_P43627_OID31431_v1_Oncology_II	0.0580706	0.0480717	0.0680695	0.00510137	11.3833	33686	5.74395e-30	29.2408	0.214284	33691	3
HLA_C_01	HLA_C_07,HLA_C_07_02,HLA_C_16_01,HLA_C_03	KIR2DL2_P43627_OID31431_v1_Oncology_II	0.0459113	0.0362614	0.0555613	0.00492336	9.32521	33685	1.17298e-20	19.9307	0.216308	33691	4
HLA_C_12	HLA_C_07,HLA_C_07_02,HLA_C_16_01,HLA_C_03,HLA_C_01	KIR2DL2_P43627_OID31431_v1_Oncology_II	0.0372825	0.0276179	0.0469471	0.00493083	7.5611	33684	4.09825e-14	13.3874	0.217636	33691	5
HLA_A_11	HLA_C_07,HLA_C_07_02,HLA_C_16_01,HLA_C_03,HLA_C_01,HLA_C_12	KIR2DL2_P43627_OID31431_v1_Oncology_II	-0.0330288	-0.0425176	-0.0235399	0.00484117	-6.82247	33683	9.1001e-12	11.041	0.218715	33691	6
HLA_C_08_02	HLA_C_07,HLA_C_07_02,HLA_C_16_01,HLA_C_03,HLA_C_01,HLA_C_12,HLA_A_11	KIR2DL2_P43627_OID31431_v1_Oncology_II	0.0305259	0.0208111	0.0402406	0.00495643	6.15885	33682	7.41044e-10	9.13016	0.219594	33691	7
HLA_C_07	NA	KIR2DL3_P43628_OID21196_v1_Oncology	0.393085	0.383137	0.403034	0.00507563	77.4456	32819	0	1198.12	0.154516	32821	NA
HLA_C_07_02	HLA_C_07	KIR2DL3_P43628_OID21196_v1_Oncology	0.195074	0.182945	0.207204	0.00618835	31.5228	32818	6.83647e-215	214.165	0.179364	32821	1
HLA_C_16_01	HLA_C_07,HLA_C_07_02	KIR2DL3_P43628_OID21196_v1_Oncology	0.0688745	0.0589818	0.0787672	0.00504719	13.6461	32817	2.77812e-42	41.5562	0.183994	32821	2
HLA_C_03	HLA_C_07,HLA_C_07_02,HLA_C_16_01	KIR2DL3_P43628_OID21196_v1_Oncology	0.0640391	0.0537337	0.0743444	0.00525774	12.18	32816	4.70853e-34	33.3271	0.187667	32821	3
HLA_C_01	HLA_C_07,HLA_C_07_02,HLA_C_16_01,HLA_C_03	KIR2DL3_P43628_OID21196_v1_Oncology	0.0475797	0.0376354	0.057524	0.00507353	9.37804	32815	7.13791e-21	20.1464	0.189838	32821	4
HLA_A_11	HLA_C_07,HLA_C_07_02,HLA_C_16_01,HLA_C_03,HLA_C_01	KIR2DL3_P43628_OID21196_v1_Oncology	-0.0351328	-0.0449113	-0.0253544	0.00498891	-7.04219	32814	1.92957e-12	11.7145	0.19106	32821	5
HLA_C_02_02	HLA_C_07,HLA_C_07_02,HLA_C_16_01,HLA_C_03,HLA_C_01,HLA_A_11	KIR2DL3_P43628_OID21196_v1_Oncology	-0.0320721	-0.0420476	-0.0220965	0.00508947	-6.30165	32813	2.98224e-10	9.52546	0.192038	32821	6
HLA_C_12	HLA_C_07,HLA_C_07_02,HLA_C_16_01,HLA_C_03,HLA_C_01,HLA_A_11,HLA_C_02_02	KIR2DL3_P43628_OID21196_v1_Oncology	0.0282645	0.0182704	0.0382586	0.00509894	5.54322	32812	2.99247e-08	7.52397	0.192794	32821	7
HLA_C_08_02	HLA_C_07,HLA_C_07_02,HLA_C_16_01,HLA_C_03,HLA_C_01,HLA_A_11,HLA_C_02_02,HLA_C_12	KIR2DL3_P43628_OID21196_v1_Oncology	0.0310021	0.0209518	0.0410525	0.00512765	6.04607	32811	1.50019e-09	8.82385	0.193692	32821	8
HLA_A_32_01	NA	KIR3DL1_P43629_OID21185_v1_Oncology	0.207717	0.197134	0.2183	0.00539958	38.4691	32819	1.02537712208614e-316	315.989	0.0431463	32821	NA
HLA_B_49	HLA_A_32_01	KIR3DL1_P43629_OID21185_v1_Oncology	0.132128	0.121641	0.142615	0.00535048	24.6946	32818	2.02334e-133	132.694	0.0606022	32821	1
HLA_B_44	HLA_A_32_01,HLA_B_49	KIR3DL1_P43629_OID21185_v1_Oncology	0.128152	0.11774	0.138563	0.00531186	24.1256	32817	1.74205e-127	126.759	0.0769731	32821	2
HLA_B_51_01	HLA_A_32_01,HLA_B_49,HLA_B_44	KIR3DL1_P43629_OID21185_v1_Oncology	0.0379148	0.0274844	0.0483452	0.00532153	7.12478	32816	1.06392e-12	11.9731	0.0783987	32821	3
HLA_B_44	NA	KLRB1_Q12918_OID20629_v1_Inflammation	0.0755966	0.0649912	0.0862021	0.00541085	13.9713	33961	3.09359e-44	43.5095	0.00571485	33963	NA
HLA_C_07	HLA_B_44	KLRB1_Q12918_OID20629_v1_Inflammation	-0.0585371	-0.0695003	-0.0475739	0.00559338	-10.4654	33960	1.3622e-25	24.8658	0.00891123	33963	1
HLA_C_06	HLA_B_44,HLA_C_07	KLRB1_Q12918_OID20629_v1_Inflammation	-0.0412219	-0.0523801	-0.0300636	0.00569288	-7.24095	33959	4.54996e-13	12.342	0.0104391	33963	2
HLA_DRB1_15	HLA_B_44,HLA_C_07,HLA_C_06	KLRB1_Q12918_OID20629_v1_Inflammation	-0.0321124	-0.0429894	-0.0212354	0.0055494	-5.78664	33958	7.24365e-09	8.14004	0.0114139	33963	3
HLA_A_03	NA	KLRD1_Q13241_OID20632_v1_Inflammation	0.170998	0.160519	0.181477	0.00534645	31.9835	33961	3.57396e-221	220.447	0.0292404	33963	NA
HLA_A_02_01	HLA_A_03	KLRD1_Q13241_OID20632_v1_Inflammation	0.0971282	0.086334	0.107922	0.00550713	17.6368	33960	2.62071e-69	68.5816	0.0380514	33963	1
HLA_DRB1_01_03	HLA_A_03,HLA_A_02_01	KLRD1_Q13241_OID20632_v1_Inflammation	-0.0550768	-0.0654931	-0.0446605	0.00531434	-10.3638	33959	3.94865e-25	24.4036	0.0410843	33963	2
HLA_B_27_05	HLA_A_03,HLA_A_02_01,HLA_DRB1_01_03	KLRD1_Q13241_OID20632_v1_Inflammation	0.0520222	0.0415564	0.062488	0.00533962	9.74267	33958	2.12136e-22	21.6734	0.0437572	33963	3
HLA_A_11	HLA_A_03,HLA_A_02_01,HLA_DRB1_01_03,HLA_B_27_05	KLRD1_Q13241_OID20632_v1_Inflammation	0.044182	0.0334764	0.0548876	0.00546195	8.08905	33957	6.21139e-16	15.2068	0.0455963	33963	4
HLA_DQB1_04_02	HLA_A_03,HLA_A_02_01,HLA_DRB1_01_03,HLA_B_27_05,HLA_A_11	KLRD1_Q13241_OID20632_v1_Inflammation	-0.0359386	-0.0463425	-0.0255346	0.00530804	-6.7706	33956	1.30339e-11	10.8849	0.046883	33963	5
HLA_C_07	NA	KLRF1_Q9NZS2_OID30464_v1_Inflammation_II	-0.0814052	-0.0921762	-0.0706342	0.0054953	-14.8136	32895	1.72812e-49	48.7624	0.0066268	32897	NA
HLA_B_44	HLA_C_07	KLRF1_Q9NZS2_OID30464_v1_Inflammation_II	0.0490633	0.0379276	0.0601991	0.0056814	8.63579	32894	6.09063e-18	17.2153	0.00887387	32897	1
HLA_C_04	HLA_C_07,HLA_B_44	KLRF1_Q9NZS2_OID30464_v1_Inflammation_II	0.0497723	0.0387473	0.0607973	0.0056249	8.84857	32893	9.29817e-19	18.0316	0.0112275	32897	2
HLA_A_03_01	HLA_C_07,HLA_B_44,HLA_C_04	KLRF1_Q9NZS2_OID30464_v1_Inflammation_II	0.039174	0.0282529	0.050095	0.00557187	7.03066	32892	2.09557e-12	11.6787	0.0127112	32897	3
HLA_B_07	NA	KLRK1_P26718_OID31082_v1_Neurology_II	-0.0475553	-0.0582098	-0.0369008	0.00543586	-8.74843	33766	2.26163e-18	17.6456	0.00226151	33768	NA
HLA_DRB1_04_04	HLA_B_07	KLRK1_P26718_OID31082_v1_Neurology_II	-0.039178	-0.0498261	-0.0285299	0.00543262	-7.21163	33765	5.64471e-13	12.2484	0.00379594	33768	1
HLA_B_57_01	HLA_B_07,HLA_DRB1_04_04	KLRK1_P26718_OID31082_v1_Neurology_II	0.0315623	0.0208739	0.0422506	0.00545316	5.78789	33764	7.19067e-09	8.14323	0.00478336	33768	2
HLA_C_05	HLA_B_07,HLA_DRB1_04_04,HLA_B_57_01	KLRK1_P26718_OID31082_v1_Neurology_II	0.031707	0.0208985	0.0425154	0.00551444	5.7498	33763	9.01161e-09	8.0452	0.00575691	33768	3
HLA_C_05_01	NA	LAG3_P18627_OID21315_v1_Oncology	0.0705235	0.0598326	0.0812144	0.00545446	12.9295	33445	3.78717e-38	37.4217	0.00497356	33447	NA
HLA_DPA1_02	HLA_C_05_01	LAG3_P18627_OID21315_v1_Oncology	-0.0470951	-0.0577928	-0.0363974	0.00545793	-8.62875	33444	6.47195e-18	17.189	0.00718384	33447	1
HLA_DRB1_07	HLA_C_05_01,HLA_DPA1_02	LAG3_P18627_OID21315_v1_Oncology	0.0416588	0.030783	0.0525346	0.0055488	7.50771	33443	6.16658e-14	13.21	0.00885434	33447	2
HLA_DQB1_06_04	HLA_C_05_01,HLA_DPA1_02,HLA_DRB1_07	LAG3_P18627_OID21315_v1_Oncology	-0.0345836	-0.0452899	-0.0238773	0.00546229	-6.33134	33442	2.46129e-10	9.60884	0.010041	33447	3
HLA_DRB1_15_01	NA	LAIR1_Q6GTX8_OID20737_v1_Inflammation	0.0589598	0.0482794	0.0696403	0.00544912	10.8201	33561	3.06761e-27	26.5132	0.00347626	33563	NA
HLA_DRB1_04_04	HLA_DRB1_15_01	LAIR1_Q6GTX8_OID20737_v1_Inflammation	0.0485028	0.0377902	0.0592154	0.00546551	8.87435	33560	7.3752e-19	18.1322	0.00580929	33563	1
HLA_DQA1_03	NA	LAMB1_P07942_OID30280_v1_Cardiometabolic_II	0.0565135	0.0457341	0.0672929	0.00549961	10.2759	32957	9.86075e-25	24.0061	0.00319377	32959	NA
HLA_B_44	HLA_DQA1_03	LAMB1_P07942_OID30280_v1_Cardiometabolic_II	0.0375323	0.0266826	0.0483821	0.00553548	6.78033	32956	1.21926e-11	10.9139	0.00458236	32959	1
HLA_DRB1_04_04	HLA_DQA1_03,HLA_B_44	LAMB1_P07942_OID30280_v1_Cardiometabolic_II	0.0393357	0.0274144	0.051257	0.00608217	6.46737	32955	1.01116e-10	9.99518	0.00584415	32959	2
HLA_DPB1_04	NA	LAMP3_Q9UQV4_OID20638_v1_Inflammation	0.0410447	0.0304082	0.0516811	0.00542668	7.5635	33900	4.0229e-14	13.3955	0.00168466	33902	NA
HLA_DQA1_05	HLA_DPB1_04	LAMP3_Q9UQV4_OID20638_v1_Inflammation	-0.0375953	-0.0482369	-0.0269537	0.0054293	-6.92451	33899	4.45267e-12	11.3514	0.00309475	33902	1
HLA_B_35	HLA_DPB1_04,HLA_DQA1_05	LAMP3_Q9UQV4_OID20638_v1_Inflammation	-0.0321588	-0.0428095	-0.0215082	0.0054339	-5.91819	33898	3.28628e-09	8.4833	0.00412373	33902	2
HLA_DQB1_03_02	NA	LIFR_P42702_OID20606_v1_Inflammation	0.0435606	0.0328733	0.0542479	0.00545262	7.98893	33571	1.40436e-15	14.8525	0.00189753	33573	NA
HLA_C_06_02	HLA_DQB1_03_02	LIFR_P42702_OID20606_v1_Inflammation	-0.0341811	-0.0448753	-0.0234869	0.00545614	-6.26472	33570	3.78032e-10	9.42247	0.00306304	33573	1
HLA_DRB1_04	NA	LILRA2_Q8N149_OID21152_v1_Neurology	-0.0428819	-0.0535649	-0.0321988	0.00545043	-7.86761	33600	3.72261e-15	14.4292	0.00183885	33602	NA
HLA_B_08_01	HLA_DRB1_04	LILRA2_Q8N149_OID21152_v1_Neurology	-0.0355933	-0.04637	-0.0248166	0.00549822	-6.47361	33599	9.70063e-11	10.0132	0.0030823	33602	1
HLA_C_16_01	HLA_DRB1_04,HLA_B_08_01	LILRA2_Q8N149_OID21152_v1_Neurology	-0.0330504	-0.0437851	-0.0223158	0.00547677	-6.03465	33598	1.60968e-09	8.79326	0.00416169	33602	2
HLA_B_44_02	NA	LILRB1_Q8NHL6_OID20323_v1_Cardiometabolic	0.187386	0.176944	0.197827	0.00532712	35.1758	34001	2.82946e-266	265.548	0.0351134	34003	NA
HLA_B_35	HLA_B_44_02	LILRB1_Q8NHL6_OID20323_v1_Cardiometabolic	0.14159	0.131216	0.151964	0.00529292	26.7509	34000	4.99612e-156	155.301	0.0550031	34003	1
HLA_C_03	HLA_B_44_02,HLA_B_35	LILRB1_Q8NHL6_OID20323_v1_Cardiometabolic	-0.101466	-0.111921	-0.0910102	0.00533427	-19.0215	33999	2.96166e-80	79.5285	0.0649538	34003	2
HLA_B_18	HLA_B_44_02,HLA_B_35,HLA_C_03	LILRB1_Q8NHL6_OID20323_v1_Cardiometabolic	0.0874618	0.0771366	0.0977869	0.00526785	16.6029	33998	1.16168e-61	60.9349	0.0724743	34003	3
HLA_B_51	HLA_B_44_02,HLA_B_35,HLA_C_03,HLA_B_18	LILRB1_Q8NHL6_OID20323_v1_Cardiometabolic	0.0837354	0.0734407	0.0940301	0.00525232	15.9426	33997	5.16737e-57	56.2867	0.0793571	34003	4
HLA_A_03_01	HLA_B_44_02,HLA_B_35,HLA_C_03,HLA_B_18,HLA_B_51	LILRB1_Q8NHL6_OID20323_v1_Cardiometabolic	0.0761792	0.0658781	0.0864802	0.00525554	14.495	33996	1.80507e-47	46.7435	0.085012	34003	5
HLA_B_07_02	HLA_B_44_02,HLA_B_35,HLA_C_03,HLA_B_18,HLA_B_51,HLA_A_03_01	LILRB1_Q8NHL6_OID20323_v1_Cardiometabolic	-0.0881896	-0.0994731	-0.0769062	0.00575677	-15.3193	33995	8.53377e-53	52.0689	0.0912852	34003	6
HLA_B_44_03	HLA_B_44_02,HLA_B_35,HLA_C_03,HLA_B_18,HLA_B_51,HLA_A_03_01,HLA_B_07_02	LILRB1_Q8NHL6_OID20323_v1_Cardiometabolic	-0.0677854	-0.078266	-0.0573048	0.00534715	-12.6769	33994	9.61714e-37	36.017	0.0955609	34003	7
HLA_B_37	HLA_B_44_02,HLA_B_35,HLA_C_03,HLA_B_18,HLA_B_51,HLA_A_03_01,HLA_B_07_02,HLA_B_44_03	LILRB1_Q8NHL6_OID20323_v1_Cardiometabolic	0.0502641	0.0400588	0.0604694	0.00520668	9.65377	33993	5.05704e-22	21.2961	0.0980337	34003	8
HLA_A_30	HLA_B_44_02,HLA_B_35,HLA_C_03,HLA_B_18,HLA_B_51,HLA_A_03_01,HLA_B_07_02,HLA_B_44_03,HLA_B_37	LILRB1_Q8NHL6_OID20323_v1_Cardiometabolic	0.0480645	0.0377353	0.0583938	0.00526993	9.12053	33992	7.87472e-20	19.1038	0.100236	34003	9
HLA_C_06_02	HLA_B_44_02,HLA_B_35,HLA_C_03,HLA_B_18,HLA_B_51,HLA_A_03_01,HLA_B_07_02,HLA_B_44_03,HLA_B_37,HLA_A_30	LILRB1_Q8NHL6_OID20323_v1_Cardiometabolic	-0.0550946	-0.0668863	-0.0433028	0.00601608	-9.15788	33991	5.58002e-20	19.2534	0.10245	34003	10
HLA_B_49	HLA_B_44_02,HLA_B_35,HLA_C_03,HLA_B_18,HLA_B_51,HLA_A_03_01,HLA_B_07_02,HLA_B_44_03,HLA_B_37,HLA_A_30,HLA_C_06_02	LILRB1_Q8NHL6_OID20323_v1_Cardiometabolic	-0.0456024	-0.0557827	-0.0354221	0.00519394	-8.77991	33990	1.71089e-18	17.7668	0.104481	34003	11
HLA_C_01_02	HLA_B_44_02,HLA_B_35,HLA_C_03,HLA_B_18,HLA_B_51,HLA_A_03_01,HLA_B_07_02,HLA_B_44_03,HLA_B_37,HLA_A_30,HLA_C_06_02,HLA_B_49	LILRB1_Q8NHL6_OID20323_v1_Cardiometabolic	-0.0477741	-0.0581785	-0.0373696	0.0053083	-8.99988	33989	2.37393e-19	18.6245	0.10661	34003	12
HLA_A_11	HLA_B_44_02,HLA_B_35,HLA_C_03,HLA_B_18,HLA_B_51,HLA_A_03_01,HLA_B_07_02,HLA_B_44_03,HLA_B_37,HLA_A_30,HLA_C_06_02,HLA_B_49,HLA_C_01_02	LILRB1_Q8NHL6_OID20323_v1_Cardiometabolic	-0.0449614	-0.0554042	-0.0345186	0.00532787	-8.4389	33988	3.32831e-17	16.4778	0.108478	34003	13
HLA_B_13_02	HLA_B_44_02,HLA_B_35,HLA_C_03,HLA_B_18,HLA_B_51,HLA_A_03_01,HLA_B_07_02,HLA_B_44_03,HLA_B_37,HLA_A_30,HLA_C_06_02,HLA_B_49,HLA_C_01_02,HLA_A_11	LILRB1_Q8NHL6_OID20323_v1_Cardiometabolic	0.0379979	0.0258406	0.0501552	0.00620259	6.12613	33987	9.10309e-10	9.04081	0.109461	34003	14
HLA_B_15	HLA_B_44_02,HLA_B_35,HLA_C_03,HLA_B_18,HLA_B_51,HLA_A_03_01,HLA_B_07_02,HLA_B_44_03,HLA_B_37,HLA_A_30,HLA_C_06_02,HLA_B_49,HLA_C_01_02,HLA_A_11,HLA_B_13_02	LILRB1_Q8NHL6_OID20323_v1_Cardiometabolic	-0.037004	-0.0489607	-0.0250473	0.00610024	-6.06599	33986	1.32524e-09	8.8777	0.110425	34003	15
HLA_C_12	HLA_B_44_02,HLA_B_35,HLA_C_03,HLA_B_18,HLA_B_51,HLA_A_03_01,HLA_B_07_02,HLA_B_44_03,HLA_B_37,HLA_A_30,HLA_C_06_02,HLA_B_49,HLA_C_01_02,HLA_A_11,HLA_B_13_02,HLA_B_15	LILRB1_Q8NHL6_OID20323_v1_Cardiometabolic	0.0310279	0.0204584	0.0415973	0.00539249	5.75391	33985	8.79518e-09	8.05576	0.11129	34003	16
HLA_A_25_01	HLA_B_44_02,HLA_B_35,HLA_C_03,HLA_B_18,HLA_B_51,HLA_A_03_01,HLA_B_07_02,HLA_B_44_03,HLA_B_37,HLA_A_30,HLA_C_06_02,HLA_B_49,HLA_C_01_02,HLA_A_11,HLA_B_13_02,HLA_B_15,HLA_C_12	LILRB1_Q8NHL6_OID20323_v1_Cardiometabolic	-0.0422771	-0.0531922	-0.031362	0.00556883	-7.59173	33984	3.23732e-14	13.4898	0.112795	34003	17
HLA_B_44_02	NA	LILRB2_Q8N423_OID20301_v1_Cardiometabolic	0.1229	0.112321	0.133478	0.00539733	22.7704	33809	6.49264e-114	113.188	0.0151043	33811	NA
HLA_A_03	HLA_B_44_02	LILRB2_Q8N423_OID20301_v1_Cardiometabolic	0.0621325	0.0515231	0.0727419	0.00541285	11.4787	33808	1.92197e-30	29.7163	0.0189279	33811	1
HLA_B_07_02	HLA_B_44_02,HLA_A_03	LILRB2_Q8N423_OID20301_v1_Cardiometabolic	-0.0734645	-0.0846296	-0.0622994	0.00569637	-12.8967	33807	5.77298e-38	37.2386	0.023731	33811	2
HLA_C_03	HLA_B_44_02,HLA_A_03,HLA_B_07_02	LILRB2_Q8N423_OID20301_v1_Cardiometabolic	-0.0616144	-0.0724201	-0.0508087	0.00551301	-11.1762	33806	5.99568e-29	28.2222	0.0273248	33811	3
HLA_A_30	HLA_B_44_02,HLA_A_03,HLA_B_07_02,HLA_C_03	LILRB2_Q8N423_OID20301_v1_Cardiometabolic	0.0453117	0.0347464	0.055877	0.00539038	8.40603	33805	4.40503e-17	16.3561	0.0293537	33811	4
HLA_B_08	HLA_B_44_02,HLA_A_03,HLA_B_07_02,HLA_C_03,HLA_A_30	LILRB2_Q8N423_OID20301_v1_Cardiometabolic	-0.0388166	-0.0500675	-0.0275656	0.00574018	-6.76226	33804	1.38067e-11	10.8599	0.030665	33811	5
HLA_B_44	HLA_B_44_02,HLA_A_03,HLA_B_07_02,HLA_C_03,HLA_A_30,HLA_B_08	LILRB2_Q8N423_OID20301_v1_Cardiometabolic	-0.0631362	-0.0806223	-0.0456501	0.00892133	-7.077	33803	1.50176e-12	11.8234	0.0320991	33811	6
HLA_B_27	HLA_B_44_02,HLA_A_03,HLA_B_07_02,HLA_C_03,HLA_A_30,HLA_B_08,HLA_B_44	LILRB2_Q8N423_OID20301_v1_Cardiometabolic	-0.0317749	-0.0426225	-0.0209272	0.00553442	-5.74132	33802	9.47432e-09	8.02345	0.033042	33811	7
HLA_B_15_01	HLA_B_44_02,HLA_A_03,HLA_B_07_02,HLA_C_03,HLA_A_30,HLA_B_08,HLA_B_44,HLA_B_27	LILRB2_Q8N423_OID20301_v1_Cardiometabolic	-0.0378935	-0.0505673	-0.0252198	0.00646609	-5.86034	33801	4.66185e-09	8.33144	0.0340235	33811	8
HLA_B_55	HLA_B_44_02,HLA_A_03,HLA_B_07_02,HLA_C_03,HLA_A_30,HLA_B_08,HLA_B_44,HLA_B_27,HLA_B_15_01	LILRB2_Q8N423_OID20301_v1_Cardiometabolic	-0.0328946	-0.0445421	-0.0212472	0.00594249	-5.5355	33800	3.12645e-08	7.50495	0.0348984	33811	9
HLA_DRB1_15_01	NA	LILRB4_Q8NHJ6_OID20429_v1_Inflammation	0.488596	0.479182	0.498011	0.00480308	101.726	32999	0	1956.57	0.238726	33001	NA
HLA_DRB1_04_04	HLA_DRB1_15_01	LILRB4_Q8NHJ6_OID20429_v1_Inflammation	0.271455	0.262465	0.280444	0.0045865	59.1856	32998	0	724.776	0.311785	33001	1
HLA_DRB1_01	HLA_DRB1_15_01,HLA_DRB1_04_04	LILRB4_Q8NHJ6_OID20429_v1_Inflammation	-0.126566	-0.13556	-0.117572	0.00458874	-27.5819	32997	1.39202e-165	164.856	0.327294	33001	2
HLA_DQA1_03	HLA_DRB1_15_01,HLA_DRB1_04_04,HLA_DRB1_01	LILRB4_Q8NHJ6_OID20429_v1_Inflammation	0.100425	0.0903508	0.110499	0.00513983	19.5386	32996	1.55159e-84	83.8092	0.334988	33001	3
HLA_DPA1_01	HLA_DRB1_15_01,HLA_DRB1_04_04,HLA_DRB1_01,HLA_DQA1_03	LILRB4_Q8NHJ6_OID20429_v1_Inflammation	0.0659513	0.0569925	0.0749102	0.00457076	14.429	32995	4.73313e-47	46.3249	0.339158	33001	4
HLA_DRB1_11	HLA_DRB1_15_01,HLA_DRB1_04_04,HLA_DRB1_01,HLA_DQA1_03,HLA_DPA1_01	LILRB4_Q8NHJ6_OID20429_v1_Inflammation	0.043551	0.0344714	0.0526306	0.00463236	9.40146	32994	5.71631e-21	20.2429	0.340924	33001	5
HLA_DRB1_04_01	HLA_DRB1_15_01,HLA_DRB1_04_04,HLA_DRB1_01,HLA_DQA1_03,HLA_DPA1_01,HLA_DRB1_11	LILRB4_Q8NHJ6_OID20429_v1_Inflammation	-0.0672628	-0.0820972	-0.0524284	0.00756845	-8.88727	32993	6.57357e-19	18.1822	0.342498	33001	6
HLA_DRB1_09	HLA_DRB1_15_01,HLA_DRB1_04_04,HLA_DRB1_01,HLA_DQA1_03,HLA_DPA1_01,HLA_DRB1_11,HLA_DRB1_04_01	LILRB4_Q8NHJ6_OID20429_v1_Inflammation	-0.0502271	-0.0602846	-0.0401697	0.00513125	-9.78848	32992	1.35446e-22	21.8682	0.344402	33001	7
HLA_C_06	HLA_DRB1_15_01,HLA_DRB1_04_04,HLA_DRB1_01,HLA_DQA1_03,HLA_DPA1_01,HLA_DRB1_11,HLA_DRB1_04_01,HLA_DRB1_09	LILRB4_Q8NHJ6_OID20429_v1_Inflammation	-0.0363227	-0.0451945	-0.0274509	0.00452633	-8.02475	32991	1.05074e-15	14.9785	0.345679	33001	8
HLA_DPB1_05	HLA_DRB1_15_01,HLA_DRB1_04_04,HLA_DRB1_01,HLA_DQA1_03,HLA_DPA1_01,HLA_DRB1_11,HLA_DRB1_04_01,HLA_DRB1_09,HLA_C_06	LILRB4_Q8NHJ6_OID20429_v1_Inflammation	-0.0371545	-0.0463245	-0.0279845	0.00467847	-7.9416	32990	2.05889e-15	14.6864	0.346928	33001	9
HLA_DRB1_03_01	HLA_DRB1_15_01,HLA_DRB1_04_04,HLA_DRB1_01,HLA_DQA1_03,HLA_DPA1_01,HLA_DRB1_11,HLA_DRB1_04_01,HLA_DRB1_09,HLA_C_06,HLA_DPB1_05	LILRB4_Q8NHJ6_OID20429_v1_Inflammation	-0.0400352	-0.0499822	-0.0300882	0.00507491	-7.88884	32989	3.14365e-15	14.5026	0.348157	33001	10
HLA_DRB1_13	HLA_DRB1_15_01,HLA_DRB1_04_04,HLA_DRB1_01,HLA_DQA1_03,HLA_DPA1_01,HLA_DRB1_11,HLA_DRB1_04_01,HLA_DRB1_09,HLA_C_06,HLA_DPB1_05,HLA_DRB1_03_01	LILRB4_Q8NHJ6_OID20429_v1_Inflammation	-0.0497161	-0.0599671	-0.0394651	0.00523002	-9.50591	32988	2.11219e-21	20.6753	0.349938	33001	11
HLA_DRB1_01_03	HLA_DRB1_15_01,HLA_DRB1_04_04,HLA_DRB1_01,HLA_DQA1_03,HLA_DPA1_01,HLA_DRB1_11,HLA_DRB1_04_01,HLA_DRB1_09,HLA_C_06,HLA_DPB1_05,HLA_DRB1_03_01,HLA_DRB1_13	LILRB4_Q8NHJ6_OID20429_v1_Inflammation	0.0376048	0.0282391	0.0469704	0.00477829	7.86992	32987	3.65668e-15	14.4369	0.351156	33001	12
HLA_B_14_02	NA	LRP1_Q07954_OID21293_v1_Oncology	0.487658	0.478301	0.497015	0.00477382	102.153	33445	0	1974.25	0.237811	33447	NA
HLA_B_14_01	HLA_B_14_02	LRP1_Q07954_OID21293_v1_Oncology	0.101284	0.0919896	0.110579	0.00474218	21.3582	33444	1.53935e-100	99.8127	0.248067	33447	1
HLA_B_14	NA	LRPAP1_P30533_OID21059_v1_Neurology	0.63786	0.629658	0.646062	0.0041845	152.434	33874	0	3844.27	0.406865	33876	NA
HLA_B_14_02	HLA_B_14	LRPAP1_P30533_OID21059_v1_Neurology	0.243314	0.22899	0.257637	0.00730771	33.2955	33873	3.26909e-239	238.486	0.425662	33876	1
HLA_DQA1_01_02	NA	LRRC25_Q8N386_OID21333_v1_Oncology	0.055457	0.0447558	0.0661581	0.00545966	10.1576	33445	3.3242e-24	23.4783	0.00307547	33447	NA
HLA_DQA1_02	HLA_DQA1_01_02	LRRC25_Q8N386_OID21333_v1_Oncology	-0.0435581	-0.0544833	-0.032633	0.00557396	-7.81458	33444	5.6757e-15	14.246	0.00489251	33447	1
HLA_DRB1_01	HLA_DQA1_01_02,HLA_DQA1_02	LRRC25_Q8N386_OID21333_v1_Oncology	-0.0385994	-0.0496825	-0.0275163	0.00565454	-6.82627	33443	8.86382e-12	11.0524	0.00627711	33447	2
HLA_B_35_01	NA	LTA_P01374_OID20586_v1_Inflammation	-0.265653	-0.275966	-0.255339	0.0052617	-50.488	33571	0	535.294	0.0705713	33573	NA
HLA_B_51	HLA_B_35_01	LTA_P01374_OID20586_v1_Inflammation	-0.198639	-0.208745	-0.188534	0.00515574	-38.5278	33570	8.25424605062762e-318	317.083	0.109928	33573	1
HLA_B_40_01	HLA_B_35_01,HLA_B_51	LTA_P01374_OID20586_v1_Inflammation	-0.094257	-0.104334	-0.0841799	0.00514133	-18.3332	33569	1.04201e-74	73.9821	0.118752	33573	2
HLA_DRB1_01_03	HLA_B_35_01,HLA_B_51,HLA_B_40_01	LTA_P01374_OID20586_v1_Inflammation	-0.0927552	-0.10293	-0.0825807	0.005191	-17.8685	33568	4.43458e-71	70.3531	0.127055	33573	3
HLA_B_44_02	HLA_B_35_01,HLA_B_51,HLA_B_40_01,HLA_DRB1_01_03	LTA_P01374_OID20586_v1_Inflammation	-0.0807582	-0.0908197	-0.0706968	0.00513329	-15.7323	33567	1.43674e-55	54.8426	0.133444	33573	4
HLA_DRB1_04_07	HLA_B_35_01,HLA_B_51,HLA_B_40_01,HLA_DRB1_01_03,HLA_B_44_02	LTA_P01374_OID20586_v1_Inflammation	-0.073968	-0.0839476	-0.0639883	0.00509158	-14.5275	33566	1.13208e-47	46.9461	0.138859	33573	5
HLA_C_15_02	HLA_B_35_01,HLA_B_51,HLA_B_40_01,HLA_DRB1_01_03,HLA_B_44_02,HLA_DRB1_04_07	LTA_P01374_OID20586_v1_Inflammation	-0.0836314	-0.0956448	-0.0716179	0.0061292	-13.6447	33565	2.81407e-42	41.5507	0.143609	33573	6
HLA_B_07_02	HLA_B_35_01,HLA_B_51,HLA_B_40_01,HLA_DRB1_01_03,HLA_B_44_02,HLA_DRB1_04_07,HLA_C_15_02	LTA_P01374_OID20586_v1_Inflammation	0.0612233	0.0510327	0.071414	0.00519921	11.7755	33564	6.03427e-32	31.2194	0.147132	33573	7
HLA_B_44_03	HLA_B_35_01,HLA_B_51,HLA_B_40_01,HLA_DRB1_01_03,HLA_B_44_02,HLA_DRB1_04_07,HLA_C_15_02,HLA_B_07_02	LTA_P01374_OID20586_v1_Inflammation	0.0552888	0.0452071	0.0653705	0.00514362	10.749	33563	6.62743e-27	26.1787	0.150058	33573	8
HLA_B_55	HLA_B_35_01,HLA_B_51,HLA_B_40_01,HLA_DRB1_01_03,HLA_B_44_02,HLA_DRB1_04_07,HLA_C_15_02,HLA_B_07_02,HLA_B_44_03	LTA_P01374_OID20586_v1_Inflammation	0.0550627	0.0450516	0.0650739	0.00510764	10.7805	33562	4.71527e-27	26.3265	0.152991	33573	9
HLA_A_11_01	HLA_B_35_01,HLA_B_51,HLA_B_40_01,HLA_DRB1_01_03,HLA_B_44_02,HLA_DRB1_04_07,HLA_C_15_02,HLA_B_07_02,HLA_B_44_03,HLA_B_55	LTA_P01374_OID20586_v1_Inflammation	-0.0471996	-0.0575494	-0.0368498	0.00528041	-8.93863	33561	4.13681e-19	18.3833	0.155003	33573	10
HLA_B_13	HLA_B_35_01,HLA_B_51,HLA_B_40_01,HLA_DRB1_01_03,HLA_B_44_02,HLA_DRB1_04_07,HLA_C_15_02,HLA_B_07_02,HLA_B_44_03,HLA_B_55,HLA_A_11_01	LTA_P01374_OID20586_v1_Inflammation	0.044388	0.0344651	0.0543109	0.00506262	8.76779	33560	1.90619e-18	17.7198	0.156934	33573	11
HLA_DRB1_08_01	HLA_B_35_01,HLA_B_51,HLA_B_40_01,HLA_DRB1_01_03,HLA_B_44_02,HLA_DRB1_04_07,HLA_C_15_02,HLA_B_07_02,HLA_B_44_03,HLA_B_55,HLA_A_11_01,HLA_B_13	LTA_P01374_OID20586_v1_Inflammation	-0.0393658	-0.0492102	-0.0295213	0.00502261	-7.83771	33559	4.72335e-15	14.3257	0.158475	33573	12
HLA_DRB1_09_01	HLA_B_35_01,HLA_B_51,HLA_B_40_01,HLA_DRB1_01_03,HLA_B_44_02,HLA_DRB1_04_07,HLA_C_15_02,HLA_B_07_02,HLA_B_44_03,HLA_B_55,HLA_A_11_01,HLA_B_13,HLA_DRB1_08_01	LTA_P01374_OID20586_v1_Inflammation	-0.0334604	-0.043291	-0.0236298	0.00501554	-6.67134	33558	2.57409e-11	10.5894	0.159589	33573	13
HLA_C_04_01	HLA_B_35_01,HLA_B_51,HLA_B_40_01,HLA_DRB1_01_03,HLA_B_44_02,HLA_DRB1_04_07,HLA_C_15_02,HLA_B_07_02,HLA_B_44_03,HLA_B_55,HLA_A_11_01,HLA_B_13,HLA_DRB1_08_01,HLA_DRB1_09_01	LTA_P01374_OID20586_v1_Inflammation	-0.0477956	-0.0627667	-0.0328244	0.0076382	-6.25744	33557	3.96062e-10	9.40224	0.160569	33573	14
HLA_DRB1_14_01	HLA_B_35_01,HLA_B_51,HLA_B_40_01,HLA_DRB1_01_03,HLA_B_44_02,HLA_DRB1_04_07,HLA_C_15_02,HLA_B_07_02,HLA_B_44_03,HLA_B_55,HLA_A_11_01,HLA_B_13,HLA_DRB1_08_01,HLA_DRB1_09_01,HLA_C_04_01	LTA_P01374_OID20586_v1_Inflammation	-0.0293029	-0.0394255	-0.0191803	0.00516448	-5.67393	33556	1.40706e-08	7.85169	0.161373	33573	15
HLA_DQB1_06_04	HLA_B_35_01,HLA_B_51,HLA_B_40_01,HLA_DRB1_01_03,HLA_B_44_02,HLA_DRB1_04_07,HLA_C_15_02,HLA_B_07_02,HLA_B_44_03,HLA_B_55,HLA_A_11_01,HLA_B_13,HLA_DRB1_08_01,HLA_DRB1_09_01,HLA_C_04_01,HLA_DRB1_14_01	LTA_P01374_OID20586_v1_Inflammation	0.0281822	0.0181279	0.0382365	0.00512964	5.49399	33555	3.95801e-08	7.40252	0.162127	33573	16
HLA_B_35	NA	LTB_Q06643_OID31383_v1_Oncology_II	-0.088213	-0.0988501	-0.0775759	0.005427	-16.2545	33689	3.48965e-59	58.4572	0.00778153	33691	NA
HLA_A_02	HLA_B_35	LTB_Q06643_OID31383_v1_Oncology_II	-0.0963033	-0.106936	-0.0856706	0.00542476	-17.7525	33688	3.44339e-70	69.463	0.0169777	33691	1
HLA_B_57_01	HLA_B_35,HLA_A_02	LTB_Q06643_OID31383_v1_Oncology_II	0.0726863	0.062112	0.0832606	0.00539496	13.473	33687	2.88478e-41	40.5399	0.0222464	33691	2
HLA_C_07	HLA_B_35,HLA_A_02,HLA_B_57_01	LTB_Q06643_OID31383_v1_Oncology_II	0.0647637	0.0537546	0.0757729	0.00561682	11.5303	33686	1.05968e-30	29.9748	0.0260901	33691	3
HLA_A_03_01	HLA_B_35,HLA_A_02,HLA_B_57_01,HLA_C_07	LTB_Q06643_OID31383_v1_Oncology_II	-0.0428511	-0.0538742	-0.0318279	0.00562397	-7.61936	33685	2.6161e-14	13.5823	0.0277657	33691	4
HLA_C_05	HLA_B_35,HLA_A_02,HLA_B_57_01,HLA_C_07,HLA_A_03_01	LTB_Q06643_OID31383_v1_Oncology_II	-0.0434936	-0.0548967	-0.0320906	0.0058178	-7.47596	33684	7.8504e-14	13.1051	0.0293762	33691	5
HLA_DQB1_03_01	HLA_B_35,HLA_A_02,HLA_B_57_01,HLA_C_07,HLA_A_03_01,HLA_C_05	LTB_Q06643_OID31383_v1_Oncology_II	-0.0329062	-0.0438662	-0.0219462	0.00559174	-5.88478	33683	4.02353e-09	8.39539	0.0303731	33691	6
HLA_A_68	HLA_B_35,HLA_A_02,HLA_B_57_01,HLA_C_07,HLA_A_03_01,HLA_C_05,HLA_DQB1_03_01	LTB_Q06643_OID31383_v1_Oncology_II	-0.0299038	-0.0405984	-0.0192092	0.00545634	-5.48056	33682	4.27011e-08	7.36956	0.031237	33691	7
HLA_C_03	NA	LY75_O60449_OID20580_v1_Inflammation	0.04815	0.0374649	0.058835	0.00545147	8.83247	33571	1.07252e-18	17.9696	0.00231842	33573	NA
HLA_DRB1_15	HLA_C_03	LY75_O60449_OID20580_v1_Inflammation	-0.0367857	-0.0475018	-0.0260695	0.00546731	-6.7283	33570	1.74414e-11	10.7584	0.00366201	33573	1
HLA_B_57_01	HLA_C_03,HLA_DRB1_15	LY75_O60449_OID20580_v1_Inflammation	-0.0310161	-0.0417357	-0.0202966	0.00546906	-5.6712	33569	1.42966e-08	7.84477	0.00461568	33573	2
HLA_A_02	NA	LY9_Q9HBG7_OID20670_v1_Inflammation	0.0476604	0.0369156	0.0584053	0.00548198	8.69403	33200	3.65586e-18	17.437	0.00227152	33202	NA
HLA_A_03	HLA_A_02	LY9_Q9HBG7_OID20670_v1_Inflammation	0.0325784	0.0214441	0.0437126	0.00568064	5.73499	33199	9.83643e-09	8.00716	0.00325898	33202	1
HLA_DRB1_03	NA	MAN1A2_O60476_OID30262_v1_Cardiometabolic_II	-0.0484682	-0.0592522	-0.0376842	0.00550193	-8.8093	32957	1.31961e-18	17.8796	0.00234917	32959	NA
HLA_DRB1_04	HLA_DRB1_03	MAN1A2_O60476_OID30262_v1_Cardiometabolic_II	0.0323838	0.0213816	0.0433861	0.00561329	5.76914	32956	8.03883e-09	8.09481	0.0033557	32959	1
HLA_C_07_01	NA	MANF_P55145_OID20707_v1_Inflammation	-0.0493927	-0.0600472	-0.0387382	0.00543586	-9.08645	33760	1.07742e-19	18.9676	0.00243964	33762	NA
HLA_A_02	HLA_C_07_01	MANF_P55145_OID20707_v1_Inflammation	0.0361083	0.0253344	0.0468822	0.00549678	6.569	33759	5.13905e-11	10.2891	0.00371312	33762	1
HLA_C_01_02	HLA_C_07_01,HLA_A_02	MANF_P55145_OID20707_v1_Inflammation	0.0302256	0.0195357	0.0409156	0.00545396	5.54197	33758	3.01325e-08	7.52096	0.00461873	33762	2
HLA_DRB1_04_01	NA	MANSC1_Q9H8J5_OID21492_v1_Oncology	-0.0571365	-0.0677909	-0.0464822	0.00543579	-10.5112	33733	8.41149e-26	25.0751	0.00326458	33735	NA
HLA_A_02	HLA_DRB1_04_01	MANSC1_Q9H8J5_OID21492_v1_Oncology	0.0482313	0.0373882	0.0590745	0.00553213	8.71841	33732	2.94801e-18	17.5305	0.00550554	33735	1
HLA_B_14_02	HLA_DRB1_04_01,HLA_A_02	MANSC1_Q9H8J5_OID21492_v1_Oncology	0.040066	0.0294059	0.0507261	0.00543872	7.3668	33731	1.78767e-13	12.7477	0.00710301	33735	2
HLA_B_57	HLA_DRB1_04_01,HLA_A_02,HLA_B_14_02	MANSC1_Q9H8J5_OID21492_v1_Oncology	0.0323373	0.0216831	0.0429915	0.00543571	5.94905	33730	2.72364e-09	8.56485	0.00814372	33735	3
HLA_DQB1_05_01	NA	MANSC4_A6NHS7_OID30141_v1_Cardiometabolic_II	-0.108738	-0.1195	-0.0979753	0.00549085	-19.8034	32776	8.95873e-87	86.0478	0.0118239	32778	NA
HLA_C_07	HLA_DQB1_05_01	MANSC4_A6NHS7_OID30141_v1_Cardiometabolic_II	0.0687507	0.0579606	0.0795409	0.00550509	12.4886	32775	1.03936e-35	34.9832	0.016504	32778	1
HLA_DRB1_12_01	HLA_DQB1_05_01,HLA_C_07	MANSC4_A6NHS7_OID30141_v1_Cardiometabolic_II	-0.0544277	-0.0651732	-0.0436823	0.00548227	-9.92796	32774	3.39285e-23	22.4694	0.0194529	32778	2
HLA_DRB1_04_07	HLA_DQB1_05_01,HLA_C_07,HLA_DRB1_12_01	MANSC4_A6NHS7_OID30141_v1_Cardiometabolic_II	-0.0525975	-0.0633202	-0.0418748	0.00547065	-9.61449	32773	7.42269e-22	21.1294	0.0222108	32778	3
HLA_DQA1_01_02	HLA_DQB1_05_01,HLA_C_07,HLA_DRB1_12_01,HLA_DRB1_04_07	MANSC4_A6NHS7_OID30141_v1_Cardiometabolic_II	0.0377854	0.0266391	0.0489317	0.00568679	6.64442	32772	3.09167e-11	10.5098	0.0235262	32778	4
HLA_DRB1_03	HLA_DQB1_05_01,HLA_C_07,HLA_DRB1_12_01,HLA_DRB1_04_07,HLA_DQA1_01_02	MANSC4_A6NHS7_OID30141_v1_Cardiometabolic_II	0.0482402	0.0358317	0.0606487	0.00633074	7.62	32771	2.60504e-14	13.5842	0.0252533	32778	5
HLA_DPB1_03	NA	MCTS1_Q9ULC4_OID31444_v1_Oncology_II	-0.052403	-0.063064	-0.0417419	0.00543922	-9.63429	33708	6.11455e-22	21.2136	0.00274607	33710	NA
HLA_DQA1_05	HLA_DPB1_03	MCTS1_Q9ULC4_OID31444_v1_Oncology_II	-0.0500479	-0.0606988	-0.039397	0.00543404	-9.21007	33707	3.44162e-20	19.4632	0.00524941	33710	1
HLA_DQB1_06	HLA_DPB1_03,HLA_DQA1_05	MCTS1_Q9ULC4_OID31444_v1_Oncology_II	-0.0526451	-0.0638433	-0.041447	0.00571325	-9.21458	33706	3.30055e-20	19.4814	0.00774898	33710	2
HLA_DQB1_05_03	HLA_DPB1_03,HLA_DQA1_05,HLA_DQB1_06	MCTS1_Q9ULC4_OID31444_v1_Oncology_II	-0.0358509	-0.0465783	-0.0251234	0.00547308	-6.5504	33705	5.82088e-11	10.235	0.00901055	33710	3
HLA_DPB1_10	HLA_DPB1_03,HLA_DQA1_05,HLA_DQB1_06,HLA_DQB1_05_03	MCTS1_Q9ULC4_OID31444_v1_Oncology_II	-0.030773	-0.0414154	-0.0201305	0.00542974	-5.66748	33704	1.4609e-08	7.83538	0.00995408	33710	4
HLA_DPB1_14	HLA_DPB1_03,HLA_DQA1_05,HLA_DQB1_06,HLA_DQB1_05_03,HLA_DPB1_10	MCTS1_Q9ULC4_OID31444_v1_Oncology_II	-0.0308195	-0.0414528	-0.0201862	0.00542505	-5.68096	33703	1.35039e-08	7.86954	0.0109012	33710	5
HLA_DQA1_03	NA	MERTK_Q12866_OID20657_v1_Inflammation	-0.0631713	-0.073786	-0.0525567	0.00541554	-11.6648	33961	2.21283e-31	30.6551	0.00399062	33963	NA
HLA_C_05_01	HLA_DQA1_03	MERTK_Q12866_OID20657_v1_Inflammation	-0.0326625	-0.0434832	-0.0218418	0.00552066	-5.91642	33960	3.32182e-09	8.47862	0.00501619	33963	1
HLA_DQA1_01_02	HLA_DQA1_03,HLA_C_05_01	MERTK_Q12866_OID20657_v1_Inflammation	0.0309845	0.0200361	0.041933	0.00558584	5.54698	33959	2.92812e-08	7.53341	0.00591689	33963	2
HLA_B_08_01	NA	MICB_MICA_Q29980_Q29983_OID20593_v1_Inflammation	0.340986	0.33093	0.351042	0.00513071	66.4598	33571	0	902.957	0.116271	33573	NA
HLA_B_44_02	HLA_B_08_01	MICB_MICA_Q29980_Q29983_OID20593_v1_Inflammation	0.388326	0.379039	0.397613	0.00473806	81.9588	33570	0	1331.62	0.263619	33573	1
HLA_B_37_01	HLA_B_08_01,HLA_B_44_02	MICB_MICA_Q29980_Q29983_OID20593_v1_Inflammation	0.273057	0.264327	0.281787	0.00445399	61.3061	33569	0	775.455	0.337764	33573	2
HLA_B_07	HLA_B_08_01,HLA_B_44_02,HLA_B_37_01	MICB_MICA_Q29980_Q29983_OID20593_v1_Inflammation	0.243427	0.234804	0.252051	0.00439985	55.3263	33568	0	637.929	0.393105	33573	3
HLA_B_40	HLA_B_08_01,HLA_B_44_02,HLA_B_37_01,HLA_B_07	MICB_MICA_Q29980_Q29983_OID20593_v1_Inflammation	0.262695	0.254638	0.270753	0.00411081	63.9035	33567	0	838.705	0.45893	33573	4
HLA_B_44	HLA_B_08_01,HLA_B_44_02,HLA_B_37_01,HLA_B_07,HLA_B_40	MICB_MICA_Q29980_Q29983_OID20593_v1_Inflammation	0.354967	0.342557	0.367376	0.00633134	56.065	33566	0	654.29	0.50526	33573	5
HLA_B_51	HLA_B_08_01,HLA_B_44_02,HLA_B_37_01,HLA_B_07,HLA_B_40,HLA_B_44	MICB_MICA_Q29980_Q29983_OID20593_v1_Inflammation	0.24275	0.235479	0.250021	0.00370965	65.4375	33565	0	877.02	0.561236	33573	6
HLA_B_13_02	HLA_B_08_01,HLA_B_44_02,HLA_B_37_01,HLA_B_07,HLA_B_40,HLA_B_44,HLA_B_51	MICB_MICA_Q29980_Q29983_OID20593_v1_Inflammation	0.243258	0.236552	0.249964	0.00342136	71.0997	33564	0	1024.43	0.618669	33573	7
HLA_B_14_01	HLA_B_08_01,HLA_B_44_02,HLA_B_37_01,HLA_B_07,HLA_B_40,HLA_B_44,HLA_B_51,HLA_B_13_02	MICB_MICA_Q29980_Q29983_OID20593_v1_Inflammation	0.178337	0.17195	0.184724	0.00325871	54.7263	33563	0	624.769	0.649909	33573	8
HLA_B_40_01	HLA_B_08_01,HLA_B_44_02,HLA_B_37_01,HLA_B_07,HLA_B_40,HLA_B_44,HLA_B_51,HLA_B_13_02,HLA_B_14_01	MICB_MICA_Q29980_Q29983_OID20593_v1_Inflammation	-0.348231	-0.36398	-0.332483	0.00803489	-43.3399	33562	0	398.597	0.668464	33573	9
HLA_B_49	HLA_B_08_01,HLA_B_44_02,HLA_B_37_01,HLA_B_07,HLA_B_40,HLA_B_44,HLA_B_51,HLA_B_13_02,HLA_B_14_01,HLA_B_40_01	MICB_MICA_Q29980_Q29983_OID20593_v1_Inflammation	0.1237	0.117618	0.129782	0.00310301	39.8647	33561	0	338.856	0.683453	33573	10
HLA_C_03	HLA_B_08_01,HLA_B_44_02,HLA_B_37_01,HLA_B_07,HLA_B_40,HLA_B_44,HLA_B_51,HLA_B_13_02,HLA_B_14_01,HLA_B_40_01,HLA_B_49	MICB_MICA_Q29980_Q29983_OID20593_v1_Inflammation	-0.0846143	-0.0925975	-0.0766312	0.00407297	-20.7746	33560	2.92651e-95	94.5337	0.687472	33573	11
HLA_B_57_01	HLA_B_08_01,HLA_B_44_02,HLA_B_37_01,HLA_B_07,HLA_B_40,HLA_B_44,HLA_B_51,HLA_B_13_02,HLA_B_14_01,HLA_B_40_01,HLA_B_49,HLA_C_03	MICB_MICA_Q29980_Q29983_OID20593_v1_Inflammation	-0.06559	-0.0718503	-0.0593297	0.00319399	-20.5355	33559	3.8852e-93	92.4106	0.691351	33573	12
HLA_C_06	HLA_B_08_01,HLA_B_44_02,HLA_B_37_01,HLA_B_07,HLA_B_40,HLA_B_44,HLA_B_51,HLA_B_13_02,HLA_B_14_01,HLA_B_40_01,HLA_B_49,HLA_C_03,HLA_B_57_01	MICB_MICA_Q29980_Q29983_OID20593_v1_Inflammation	0.278418	0.266802	0.290035	0.00592665	46.9773	33558	0	465.872	0.710396	33573	13
HLA_DRB1_01	HLA_B_08_01,HLA_B_44_02,HLA_B_37_01,HLA_B_07,HLA_B_40,HLA_B_44,HLA_B_51,HLA_B_13_02,HLA_B_14_01,HLA_B_40_01,HLA_B_49,HLA_C_03,HLA_B_57_01,HLA_C_06	MICB_MICA_Q29980_Q29983_OID20593_v1_Inflammation	-0.0546222	-0.0605931	-0.0486514	0.0030463	-17.9307	33557	1.46751e-71	70.8334	0.713144	33573	14
HLA_C_07_04	HLA_B_08_01,HLA_B_44_02,HLA_B_37_01,HLA_B_07,HLA_B_40,HLA_B_44,HLA_B_51,HLA_B_13_02,HLA_B_14_01,HLA_B_40_01,HLA_B_49,HLA_C_03,HLA_B_57_01,HLA_C_06,HLA_DRB1_01	MICB_MICA_Q29980_Q29983_OID20593_v1_Inflammation	0.0501938	0.0442586	0.056129	0.00302811	16.5759	33556	1.82774e-61	60.7381	0.715474	33573	15
HLA_B_14_02	HLA_B_08_01,HLA_B_44_02,HLA_B_37_01,HLA_B_07,HLA_B_40,HLA_B_44,HLA_B_51,HLA_B_13_02,HLA_B_14_01,HLA_B_40_01,HLA_B_49,HLA_C_03,HLA_B_57_01,HLA_C_06,HLA_DRB1_01,HLA_C_07_04	MICB_MICA_Q29980_Q29983_OID20593_v1_Inflammation	-0.0470973	-0.0530445	-0.0411501	0.00303425	-15.5219	33555	3.80673e-54	53.4194	0.717502	33573	16
HLA_B_27_05	HLA_B_08_01,HLA_B_44_02,HLA_B_37_01,HLA_B_07,HLA_B_40,HLA_B_44,HLA_B_51,HLA_B_13_02,HLA_B_14_01,HLA_B_40_01,HLA_B_49,HLA_C_03,HLA_B_57_01,HLA_C_06,HLA_DRB1_01,HLA_C_07_04,HLA_B_14_02	MICB_MICA_Q29980_Q29983_OID20593_v1_Inflammation	-0.0557697	-0.0619168	-0.0496225	0.00313625	-17.7823	33554	2.04155e-70	69.69	0.72014	33573	17
HLA_B_35_01	HLA_B_08_01,HLA_B_44_02,HLA_B_37_01,HLA_B_07,HLA_B_40,HLA_B_44,HLA_B_51,HLA_B_13_02,HLA_B_14_01,HLA_B_40_01,HLA_B_49,HLA_C_03,HLA_B_57_01,HLA_C_06,HLA_DRB1_01,HLA_C_07_04,HLA_B_14_02,HLA_B_27_05	MICB_MICA_Q29980_Q29983_OID20593_v1_Inflammation	-0.0696032	-0.0764263	-0.0627802	0.00348109	-19.9947	33553	2.00981e-88	87.6968	0.723435	33573	18
HLA_B_18	HLA_B_08_01,HLA_B_44_02,HLA_B_37_01,HLA_B_07,HLA_B_40,HLA_B_44,HLA_B_51,HLA_B_13_02,HLA_B_14_01,HLA_B_40_01,HLA_B_49,HLA_C_03,HLA_B_57_01,HLA_C_06,HLA_DRB1_01,HLA_C_07_04,HLA_B_14_02,HLA_B_27_05,HLA_B_35_01	MICB_MICA_Q29980_Q29983_OID20593_v1_Inflammation	-0.0862026	-0.0927405	-0.0796647	0.0033356	-25.8432	33552	7.78484e-146	145.109	0.728833	33573	19
HLA_B_39	HLA_B_08_01,HLA_B_44_02,HLA_B_37_01,HLA_B_07,HLA_B_40,HLA_B_44,HLA_B_51,HLA_B_13_02,HLA_B_14_01,HLA_B_40_01,HLA_B_49,HLA_C_03,HLA_B_57_01,HLA_C_06,HLA_DRB1_01,HLA_C_07_04,HLA_B_14_02,HLA_B_27_05,HLA_B_35_01,HLA_B_18	MICB_MICA_Q29980_Q29983_OID20593_v1_Inflammation	-0.0888756	-0.0949225	-0.0828286	0.00308514	-28.8076	33551	2.71403e-180	179.566	0.735378	33573	20
HLA_B_15_01	HLA_B_08_01,HLA_B_44_02,HLA_B_37_01,HLA_B_07,HLA_B_40,HLA_B_44,HLA_B_51,HLA_B_13_02,HLA_B_14_01,HLA_B_40_01,HLA_B_49,HLA_C_03,HLA_B_57_01,HLA_C_06,HLA_DRB1_01,HLA_C_07_04,HLA_B_14_02,HLA_B_27_05,HLA_B_35_01,HLA_B_18,HLA_B_39	MICB_MICA_Q29980_Q29983_OID20593_v1_Inflammation	-0.0823845	-0.0909825	-0.0737865	0.00438665	-18.7807	33550	2.74036e-78	77.5622	0.738131	33573	21
HLA_B_55	HLA_B_08_01,HLA_B_44_02,HLA_B_37_01,HLA_B_07,HLA_B_40,HLA_B_44,HLA_B_51,HLA_B_13_02,HLA_B_14_01,HLA_B_40_01,HLA_B_49,HLA_C_03,HLA_B_57_01,HLA_C_06,HLA_DRB1_01,HLA_C_07_04,HLA_B_14_02,HLA_B_27_05,HLA_B_35_01,HLA_B_18,HLA_B_39,HLA_B_15_01	MICB_MICA_Q29980_Q29983_OID20593_v1_Inflammation	-0.122618	-0.130768	-0.114469	0.00415782	-29.491	33549	9.69047e-189	188.014	0.744748	33573	22
HLA_B_15	HLA_B_08_01,HLA_B_44_02,HLA_B_37_01,HLA_B_07,HLA_B_40,HLA_B_44,HLA_B_51,HLA_B_13_02,HLA_B_14_01,HLA_B_40_01,HLA_B_49,HLA_C_03,HLA_B_57_01,HLA_C_06,HLA_DRB1_01,HLA_C_07_04,HLA_B_14_02,HLA_B_27_05,HLA_B_35_01,HLA_B_18,HLA_B_39,HLA_B_15_01,HLA_B_55	MICB_MICA_Q29980_Q29983_OID20593_v1_Inflammation	0.210264	0.192278	0.22825	0.00917633	22.9137	33548	2.6088e-115	114.584	0.748682	33573	23
HLA_C_12_03	HLA_B_08_01,HLA_B_44_02,HLA_B_37_01,HLA_B_07,HLA_B_40,HLA_B_44,HLA_B_51,HLA_B_13_02,HLA_B_14_01,HLA_B_40_01,HLA_B_49,HLA_C_03,HLA_B_57_01,HLA_C_06,HLA_DRB1_01,HLA_C_07_04,HLA_B_14_02,HLA_B_27_05,HLA_B_35_01,HLA_B_18,HLA_B_39,HLA_B_15_01,HLA_B_55,HLA_B_15	MICB_MICA_Q29980_Q29983_OID20593_v1_Inflammation	-0.0535099	-0.0595749	-0.0474448	0.00309437	-17.2927	33547	1.04086e-66	65.9826	0.750902	33573	24
HLA_C_12	HLA_B_08_01,HLA_B_44_02,HLA_B_37_01,HLA_B_07,HLA_B_40,HLA_B_44,HLA_B_51,HLA_B_13_02,HLA_B_14_01,HLA_B_40_01,HLA_B_49,HLA_C_03,HLA_B_57_01,HLA_C_06,HLA_DRB1_01,HLA_C_07_04,HLA_B_14_02,HLA_B_27_05,HLA_B_35_01,HLA_B_18,HLA_B_39,HLA_B_15_01,HLA_B_55,HLA_B_15,HLA_C_12_03	MICB_MICA_Q29980_Q29983_OID20593_v1_Inflammation	0.163877	0.149834	0.17792	0.00716459	22.8732	33546	6.5231e-115	114.186	0.754727	33573	25
HLA_B_35	HLA_B_08_01,HLA_B_44_02,HLA_B_37_01,HLA_B_07,HLA_B_40,HLA_B_44,HLA_B_51,HLA_B_13_02,HLA_B_14_01,HLA_B_40_01,HLA_B_49,HLA_C_03,HLA_B_57_01,HLA_C_06,HLA_DRB1_01,HLA_C_07_04,HLA_B_14_02,HLA_B_27_05,HLA_B_35_01,HLA_B_18,HLA_B_39,HLA_B_15_01,HLA_B_55,HLA_B_15,HLA_C_12_03,HLA_C_12	MICB_MICA_Q29980_Q29983_OID20593_v1_Inflammation	0.0968089	0.08363	0.109988	0.0067238	14.3979	33545	7.35579e-47	46.1334	0.756234	33573	26
HLA_B_44_03	HLA_B_08_01,HLA_B_44_02,HLA_B_37_01,HLA_B_07,HLA_B_40,HLA_B_44,HLA_B_51,HLA_B_13_02,HLA_B_14_01,HLA_B_40_01,HLA_B_49,HLA_C_03,HLA_B_57_01,HLA_C_06,HLA_DRB1_01,HLA_C_07_04,HLA_B_14_02,HLA_B_27_05,HLA_B_35_01,HLA_B_18,HLA_B_39,HLA_B_15_01,HLA_B_55,HLA_B_15,HLA_C_12_03,HLA_C_12,HLA_B_35	MICB_MICA_Q29980_Q29983_OID20593_v1_Inflammation	-0.14147	-0.167282	-0.115658	0.0131691	-10.7425	33544	7.10615e-27	26.1484	0.75707	33573	27
HLA_C_07	HLA_B_08_01,HLA_B_44_02,HLA_B_37_01,HLA_B_07,HLA_B_40,HLA_B_44,HLA_B_51,HLA_B_13_02,HLA_B_14_01,HLA_B_40_01,HLA_B_49,HLA_C_03,HLA_B_57_01,HLA_C_06,HLA_DRB1_01,HLA_C_07_04,HLA_B_14_02,HLA_B_27_05,HLA_B_35_01,HLA_B_18,HLA_B_39,HLA_B_15_01,HLA_B_55,HLA_B_15,HLA_C_12_03,HLA_C_12,HLA_B_35,HLA_B_44_03	MICB_MICA_Q29980_Q29983_OID20593_v1_Inflammation	-0.0648873	-0.0819075	-0.0478671	0.00868362	-7.47238	33543	8.06755e-14	13.0933	0.757473	33573	28
HLA_C_01	HLA_B_08_01,HLA_B_44_02,HLA_B_37_01,HLA_B_07,HLA_B_40,HLA_B_44,HLA_B_51,HLA_B_13_02,HLA_B_14_01,HLA_B_40_01,HLA_B_49,HLA_C_03,HLA_B_57_01,HLA_C_06,HLA_DRB1_01,HLA_C_07_04,HLA_B_14_02,HLA_B_27_05,HLA_B_35_01,HLA_B_18,HLA_B_39,HLA_B_15_01,HLA_B_55,HLA_B_15,HLA_C_12_03,HLA_C_12,HLA_B_35,HLA_B_44_03,HLA_C_07	MICB_MICA_Q29980_Q29983_OID20593_v1_Inflammation	-0.0271896	-0.0338299	-0.0205494	0.00338784	-8.02566	33542	1.04248e-15	14.9819	0.757938	33573	29
HLA_C_02	HLA_B_08_01,HLA_B_44_02,HLA_B_37_01,HLA_B_07,HLA_B_40,HLA_B_44,HLA_B_51,HLA_B_13_02,HLA_B_14_01,HLA_B_40_01,HLA_B_49,HLA_C_03,HLA_B_57_01,HLA_C_06,HLA_DRB1_01,HLA_C_07_04,HLA_B_14_02,HLA_B_27_05,HLA_B_35_01,HLA_B_18,HLA_B_39,HLA_B_15_01,HLA_B_55,HLA_B_15,HLA_C_12_03,HLA_C_12,HLA_B_35,HLA_B_44_03,HLA_C_07,HLA_C_01	MICB_MICA_Q29980_Q29983_OID20593_v1_Inflammation	-0.032961	-0.0410242	-0.0248978	0.00411381	-8.01229	33541	1.16213e-15	14.9347	0.758401	33573	30
HLA_C_15	HLA_B_08_01,HLA_B_44_02,HLA_B_37_01,HLA_B_07,HLA_B_40,HLA_B_44,HLA_B_51,HLA_B_13_02,HLA_B_14_01,HLA_B_40_01,HLA_B_49,HLA_C_03,HLA_B_57_01,HLA_C_06,HLA_DRB1_01,HLA_C_07_04,HLA_B_14_02,HLA_B_27_05,HLA_B_35_01,HLA_B_18,HLA_B_39,HLA_B_15_01,HLA_B_55,HLA_B_15,HLA_C_12_03,HLA_C_12,HLA_B_35,HLA_B_44_03,HLA_C_07,HLA_C_01,HLA_C_02	MICB_MICA_Q29980_Q29983_OID20593_v1_Inflammation	-0.0289917	-0.0357046	-0.0222787	0.00342491	-8.46494	33540	2.66542e-17	16.5742	0.758916	33573	31
HLA_C_05_01	HLA_B_08_01,HLA_B_44_02,HLA_B_37_01,HLA_B_07,HLA_B_40,HLA_B_44,HLA_B_51,HLA_B_13_02,HLA_B_14_01,HLA_B_40_01,HLA_B_49,HLA_C_03,HLA_B_57_01,HLA_C_06,HLA_DRB1_01,HLA_C_07_04,HLA_B_14_02,HLA_B_27_05,HLA_B_35_01,HLA_B_18,HLA_B_39,HLA_B_15_01,HLA_B_55,HLA_B_15,HLA_C_12_03,HLA_C_12,HLA_B_35,HLA_B_44_03,HLA_C_07,HLA_C_01,HLA_C_02,HLA_C_15	MICB_MICA_Q29980_Q29983_OID20593_v1_Inflammation	-0.0714323	-0.0877289	-0.0551357	0.00831444	-8.59135	33539	8.9608e-18	17.0477	0.759445	33573	32
HLA_C_04	HLA_B_08_01,HLA_B_44_02,HLA_B_37_01,HLA_B_07,HLA_B_40,HLA_B_44,HLA_B_51,HLA_B_13_02,HLA_B_14_01,HLA_B_40_01,HLA_B_49,HLA_C_03,HLA_B_57_01,HLA_C_06,HLA_DRB1_01,HLA_C_07_04,HLA_B_14_02,HLA_B_27_05,HLA_B_35_01,HLA_B_18,HLA_B_39,HLA_B_15_01,HLA_B_55,HLA_B_15,HLA_C_12_03,HLA_C_12,HLA_B_35,HLA_B_44_03,HLA_C_07,HLA_C_01,HLA_C_02,HLA_C_15,HLA_C_05_01	MICB_MICA_Q29980_Q29983_OID20593_v1_Inflammation	-0.0452958	-0.0560998	-0.0344918	0.00551216	-8.21742	33538	2.15314e-16	15.6669	0.759928	33573	33
HLA_C_16	HLA_B_08_01,HLA_B_44_02,HLA_B_37_01,HLA_B_07,HLA_B_40,HLA_B_44,HLA_B_51,HLA_B_13_02,HLA_B_14_01,HLA_B_40_01,HLA_B_49,HLA_C_03,HLA_B_57_01,HLA_C_06,HLA_DRB1_01,HLA_C_07_04,HLA_B_14_02,HLA_B_27_05,HLA_B_35_01,HLA_B_18,HLA_B_39,HLA_B_15_01,HLA_B_55,HLA_B_15,HLA_C_12_03,HLA_C_12,HLA_B_35,HLA_B_44_03,HLA_C_07,HLA_C_01,HLA_C_02,HLA_C_15,HLA_C_05_01,HLA_C_04	MICB_MICA_Q29980_Q29983_OID20593_v1_Inflammation	-0.142033	-0.155543	-0.128524	0.00689233	-20.6074	33537	8.98317e-94	93.0466	0.76293	33573	34
HLA_DRB1_04_04	HLA_B_08_01,HLA_B_44_02,HLA_B_37_01,HLA_B_07,HLA_B_40,HLA_B_44,HLA_B_51,HLA_B_13_02,HLA_B_14_01,HLA_B_40_01,HLA_B_49,HLA_C_03,HLA_B_57_01,HLA_C_06,HLA_DRB1_01,HLA_C_07_04,HLA_B_14_02,HLA_B_27_05,HLA_B_35_01,HLA_B_18,HLA_B_39,HLA_B_15_01,HLA_B_55,HLA_B_15,HLA_C_12_03,HLA_C_12,HLA_B_35,HLA_B_44_03,HLA_C_07,HLA_C_01,HLA_C_02,HLA_C_15,HLA_C_05_01,HLA_C_04,HLA_C_16	MICB_MICA_Q29980_Q29983_OID20593_v1_Inflammation	-0.0182489	-0.0237358	-0.012762	0.00279939	-6.51888	33536	7.18401e-11	10.1436	0.76323	33573	35
HLA_C_08	HLA_B_08_01,HLA_B_44_02,HLA_B_37_01,HLA_B_07,HLA_B_40,HLA_B_44,HLA_B_51,HLA_B_13_02,HLA_B_14_01,HLA_B_40_01,HLA_B_49,HLA_C_03,HLA_B_57_01,HLA_C_06,HLA_DRB1_01,HLA_C_07_04,HLA_B_14_02,HLA_B_27_05,HLA_B_35_01,HLA_B_18,HLA_B_39,HLA_B_15_01,HLA_B_55,HLA_B_15,HLA_C_12_03,HLA_C_12,HLA_B_35,HLA_B_44_03,HLA_C_07,HLA_C_01,HLA_C_02,HLA_C_15,HLA_C_05_01,HLA_C_04,HLA_C_16,HLA_DRB1_04_04	MICB_MICA_Q29980_Q29983_OID20593_v1_Inflammation	-0.0885452	-0.117194	-0.0598968	0.0146163	-6.05799	33535	1.39298e-09	8.85606	0.763489	33573	36
HLA_A_01_01	NA	MILR1_Q7Z6M3_OID20482_v1_Inflammation	-0.0434374	-0.054217	-0.0326577	0.00549971	-7.89812	32999	2.91871e-15	14.5348	0.0018868	33001	NA
HLA_B_35	HLA_A_01_01	MILR1_Q7Z6M3_OID20482_v1_Inflammation	0.0318478	0.0210351	0.0426605	0.00551657	5.77311	32998	7.8518e-09	8.10503	0.00289391	33001	1
HLA_C_03_04	HLA_A_01_01,HLA_B_35	MILR1_Q7Z6M3_OID20482_v1_Inflammation	0.0342581	0.0233915	0.0451248	0.00554411	6.1792	32997	6.51803e-10	9.18588	0.00404637	33001	2
HLA_DPB1_01	NA	MLN_P12872_OID20541_v1_Inflammation	0.0608678	0.0501902	0.0715455	0.00544768	11.1732	33571	6.20724e-29	28.2071	0.00370489	33573	NA
HLA_DPB1_06	HLA_DPB1_01	MLN_P12872_OID20541_v1_Inflammation	-0.0510831	-0.0617551	-0.0404112	0.00544477	-9.38205	33570	6.8627e-21	20.1635	0.00631041	33573	1
HLA_DPB1_11	HLA_DPB1_01,HLA_DPB1_06	MLN_P12872_OID20541_v1_Inflammation	-0.0510275	-0.0616892	-0.0403659	0.00543952	-9.38089	33569	6.93829e-21	20.1587	0.00890856	33573	2
HLA_DPB1_04_01	HLA_DPB1_01,HLA_DPB1_06,HLA_DPB1_11	MLN_P12872_OID20541_v1_Inflammation	-0.0324553	-0.0436793	-0.0212313	0.00572643	-5.66763	33568	1.45969e-08	7.83574	0.00985606	33573	3
HLA_B_08	NA	MMP9_P14780_OID21103_v1_Neurology	0.0499473	0.039257	0.0606377	0.00545416	9.15765	33532	5.59577e-20	19.2521	0.00249473	33534	NA
HLA_B_44	HLA_B_08	MMP9_P14780_OID21103_v1_Neurology	0.0332181	0.0223362	0.0440999	0.00555187	5.98323	33531	2.20976e-09	8.65565	0.00355857	33534	1
HLA_A_23	NA	MOG_Q16653_OID21384_v1_Oncology	-0.135636	-0.146186	-0.125085	0.00538289	-25.1976	33877	8.11354e-139	138.091	0.0183971	33879	NA
HLA_A_31_01	HLA_A_23	MOG_Q16653_OID21384_v1_Oncology	-0.0956361	-0.106141	-0.0851311	0.00535961	-17.8439	33876	6.81757e-71	70.1664	0.0275373	33879	1
HLA_A_02_01	HLA_A_23,HLA_A_31_01	MOG_Q16653_OID21384_v1_Oncology	0.065555	0.0549743	0.0761357	0.00539822	12.1438	33875	7.27668e-34	33.1381	0.0317525	33879	2
HLA_A_29_02	HLA_A_23,HLA_A_31_01,HLA_A_02_01	MOG_Q16653_OID21384_v1_Oncology	0.059442	0.0488802	0.0700038	0.00538859	11.0311	33874	3.02248e-28	27.5196	0.0352183	33879	3
HLA_A_11	HLA_A_23,HLA_A_31_01,HLA_A_02_01,HLA_A_29_02	MOG_Q16653_OID21384_v1_Oncology	-0.0451454	-0.0557953	-0.0344955	0.00543353	-8.30868	33873	1.00333e-16	15.9986	0.0371806	33879	4
HLA_A_03	HLA_A_23,HLA_A_31_01,HLA_A_02_01,HLA_A_29_02,HLA_A_11	MOG_Q16653_OID21384_v1_Oncology	-0.0459036	-0.0570648	-0.0347424	0.00569439	-8.06121	33872	7.80078e-16	15.1079	0.0390242	33879	5
HLA_A_68_01	HLA_A_23,HLA_A_31_01,HLA_A_02_01,HLA_A_29_02,HLA_A_11,HLA_A_03	MOG_Q16653_OID21384_v1_Oncology	-0.0445261	-0.0551785	-0.0338738	0.00543477	-8.19283	33871	2.64031e-16	15.5783	0.0409248	33879	6
HLA_A_25	HLA_A_23,HLA_A_31_01,HLA_A_02_01,HLA_A_29_02,HLA_A_11,HLA_A_03,HLA_A_68_01	MOG_Q16653_OID21384_v1_Oncology	0.03461	0.0240055	0.0452146	0.00541039	6.39695	33870	1.60575e-10	9.79432	0.0420821	33879	7
HLA_A_30_01	HLA_A_23,HLA_A_31_01,HLA_A_02_01,HLA_A_29_02,HLA_A_11,HLA_A_03,HLA_A_68_01,HLA_A_25	MOG_Q16653_OID21384_v1_Oncology	0.0315903	0.0210835	0.042097	0.0053605	5.89315	33869	3.82482e-09	8.41739	0.0430634	33879	8
HLA_DQB1_05	NA	MRC1_P22897_OID30694_v1_Inflammation_II	0.0654986	0.0548755	0.0761216	0.00541983	12.085	33897	1.48654e-33	32.8278	0.00429006	33899	NA
HLA_DRB1_11	HLA_DQB1_05	MRC1_P22897_OID30694_v1_Inflammation_II	-0.0433426	-0.054017	-0.0326682	0.00544601	-7.9586	33896	1.79388e-15	14.7462	0.00614721	33899	1
HLA_DQB1_06	HLA_DQB1_05,HLA_DRB1_11	MRC1_P22897_OID30694_v1_Inflammation_II	-0.0393548	-0.0504114	-0.0282982	0.00564103	-6.97652	33895	3.08128e-12	11.5113	0.00757229	33899	2
HLA_DQA1_02	HLA_DQB1_05,HLA_DRB1_11,HLA_DQB1_06	MRC1_P22897_OID30694_v1_Inflammation_II	-0.0338917	-0.0453072	-0.0224761	0.00582415	-5.81916	33894	5.96748e-09	8.22421	0.00856281	33899	3
HLA_DRB1_03	NA	MSLN_Q13421_OID21380_v1_Oncology	-0.060419	-0.0711266	-0.0497113	0.00546299	-11.0597	33385	2.20425e-28	27.6567	0.00365045	33387	NA
HLA_B_35	HLA_DRB1_03	MSLN_Q13421_OID21380_v1_Oncology	-0.0300881	-0.040831	-0.0193452	0.00548097	-5.48955	33384	4.05895e-08	7.39159	0.00454903	33387	1
HLA_DRB1_11	NA	MSR1_P21757_OID21063_v1_Neurology	-0.0683892	-0.0790138	-0.0577646	0.00542062	-12.6165	33874	2.06842e-36	35.6844	0.00467709	33876	NA
HLA_DRB1_13	HLA_DRB1_11	MSR1_P21757_OID21063_v1_Neurology	-0.0542023	-0.0648387	-0.0435659	0.00542664	-9.98819	33873	1.85009e-23	22.7328	0.00759994	33876	1
HLA_DQB1_05	HLA_DRB1_11,HLA_DRB1_13	MSR1_P21757_OID21063_v1_Neurology	-0.0610861	-0.0718593	-0.0503129	0.00549643	-11.1138	33872	1.20526e-28	27.9189	0.0112056	33876	2
HLA_DQB1_06_02	HLA_DRB1_11,HLA_DRB1_13,HLA_DQB1_05	MSR1_P21757_OID21063_v1_Neurology	0.0366407	0.0256583	0.0476231	0.00560317	6.53928	33871	6.26922e-11	10.2028	0.0124524	33876	3
HLA_DRB1_03	HLA_DRB1_11,HLA_DRB1_13,HLA_DQB1_05,HLA_DQB1_06_02	MSR1_P21757_OID21063_v1_Neurology	0.0397746	0.028392	0.0511572	0.00580735	6.849	33870	7.56354e-12	11.1213	0.0138182	33876	4
HLA_DRB1_04_01	NA	NFATC3_Q12968_OID20470_v1_Inflammation	0.0773602	0.0666028	0.0881177	0.00548841	14.0952	32999	5.49074e-45	44.2604	0.00598461	33001	NA
HLA_DPB1_01	HLA_DRB1_04_01	NFATC3_Q12968_OID20470_v1_Inflammation	0.0446236	0.033855	0.0553923	0.00549412	8.12207	32998	4.74097e-16	15.3241	0.00796783	33001	1
HLA_DQB1_05	HLA_DRB1_04_01,HLA_DPB1_01	NFATC3_Q12968_OID20470_v1_Inflammation	-0.0350126	-0.0459091	-0.0241161	0.00555933	-6.29798	32997	3.05335e-10	9.51522	0.00915889	33001	2
HLA_B_08	NA	NID1_P14543_OID20362_v1_Cardiometabolic	0.0387488	0.0280613	0.0494363	0.00545273	7.10631	33583	1.21557e-12	11.9152	0.00150147	33585	NA
HLA_B_44_02	HLA_B_08	NID1_P14543_OID20362_v1_Cardiometabolic	-0.0317793	-0.042585	-0.0209735	0.00551303	-5.76439	33582	8.26695e-09	8.08265	0.00248847	33585	1
HLA_A_02	NA	NPTX1_Q15818_OID21074_v1_Neurology	-0.181386	-0.191902	-0.170871	0.00536495	-33.8094	33600	1.95997e-246	245.708	0.0329009	33602	NA
HLA_A_68	HLA_A_02	NPTX1_Q15818_OID21074_v1_Neurology	-0.0950594	-0.10561	-0.0845093	0.00538261	-17.6605	33599	1.74379e-69	68.7585	0.0417957	33602	1
HLA_B_55_01	HLA_A_02,HLA_A_68	NPTX1_Q15818_OID21074_v1_Neurology	-0.0830277	-0.0934668	-0.0725887	0.00532597	-15.5892	33598	1.33922e-54	53.8731	0.0486769	33602	2
HLA_A_31_01	HLA_A_02,HLA_A_68,HLA_B_55_01	NPTX1_Q15818_OID21074_v1_Neurology	-0.0636128	-0.074099	-0.0531267	0.00534997	-11.8903	33597	1.54463e-32	31.8112	0.0526634	33602	3
HLA_A_29	HLA_A_02,HLA_A_68,HLA_B_55_01,HLA_A_31_01	NPTX1_Q15818_OID21074_v1_Neurology	-0.0603731	-0.0708898	-0.0498565	0.00536554	-11.252	33596	2.55435e-29	28.5927	0.0562201	33602	4
HLA_A_03_01	HLA_A_02,HLA_A_68,HLA_B_55_01,HLA_A_31_01,HLA_A_29	NPTX1_Q15818_OID21074_v1_Neurology	-0.0554889	-0.0664924	-0.0444853	0.00561395	-9.8841	33595	5.24538e-23	22.2802	0.0589566	33602	5
HLA_B_18_01	HLA_A_02,HLA_A_68,HLA_B_55_01,HLA_A_31_01,HLA_A_29,HLA_A_03_01	NPTX1_Q15818_OID21074_v1_Neurology	-0.0347199	-0.0451232	-0.0243167	0.00530771	-6.54142	33594	6.18107e-11	10.2089	0.0601538	33602	6
HLA_B_14	HLA_A_02,HLA_A_68,HLA_B_55_01,HLA_A_31_01,HLA_A_29,HLA_A_03_01,HLA_B_18_01	NPTX1_Q15818_OID21074_v1_Neurology	-0.0338818	-0.0443272	-0.0234364	0.00532919	-6.35777	33593	2.07327e-10	9.68334	0.0612833	33602	7
HLA_A_31_01	NA	NPTX2_P47972_OID30390_v1_Cardiometabolic_II	-0.0508446	-0.0614864	-0.0402029	0.00542936	-9.36476	33836	8.07729e-21	20.0927	0.00258518	33838	NA
HLA_C_05	HLA_A_31_01	NPTX2_P47972_OID30390_v1_Cardiometabolic_II	-0.0423072	-0.0529438	-0.0316706	0.00542673	-7.79607	33835	6.56881e-15	14.1825	0.00437365	33838	1
HLA_A_03	HLA_A_31_01,HLA_C_05	NPTX2_P47972_OID30390_v1_Cardiometabolic_II	-0.0351525	-0.0458609	-0.0244441	0.00546337	-6.43421	33834	1.25771e-10	9.90042	0.0055904	33838	2
HLA_C_04	HLA_A_31_01,HLA_C_05,HLA_A_03	NPTX2_P47972_OID30390_v1_Cardiometabolic_II	-0.0310718	-0.0417803	-0.0203633	0.00546344	-5.68722	33833	1.30184e-08	7.88544	0.00654016	33838	3
HLA_C_05_01	NA	NRP2_O60462_OID21081_v1_Neurology	-0.0561872	-0.0668631	-0.0455112	0.00544683	-10.3156	33600	6.528e-25	24.1852	0.003157	33602	NA
HLA_B_07	HLA_C_05_01	NRP2_O60462_OID21081_v1_Neurology	0.0454555	0.0346642	0.0562468	0.00550568	8.25612	33599	1.55926e-16	15.8071	0.00517524	33602	1
HLA_A_02_01	HLA_C_05_01,HLA_B_07	NRP2_O60462_OID21081_v1_Neurology	-0.0356631	-0.0467452	-0.024581	0.00565403	-6.30756	33598	2.86998e-10	9.54212	0.00635187	33602	2
HLA_C_01_02	HLA_C_05_01,HLA_B_07,HLA_A_02_01	NRP2_O60462_OID21081_v1_Neurology	0.0330177	0.0222741	0.0437612	0.00548131	6.02368	33597	1.72269e-09	8.76379	0.00742385	33602	3
HLA_C_07	NA	NUCB2_P80303_OID21448_v1_Oncology	-0.0494206	-0.0600664	-0.0387748	0.00543143	-9.099	33815	9.60184e-20	19.0176	0.00244239	33817	NA
HLA_C_16_01	HLA_C_07	NUCB2_P80303_OID21448_v1_Oncology	0.0305731	0.0198018	0.0413443	0.00549543	5.56336	33814	2.66629e-08	7.57409	0.00335465	33817	1
HLA_DRB1_03	NA	OSCAR_Q8IYS5_OID20776_v1_Inflammation	-0.0574622	-0.0681331	-0.0467912	0.00544425	-10.5547	33627	5.3089e-26	25.275	0.0033019	33629	NA
HLA_DQA1_03	HLA_DRB1_03	OSCAR_Q8IYS5_OID20776_v1_Inflammation	-0.0695597	-0.0804496	-0.0586698	0.00555598	-12.5198	33626	6.9974e-36	35.1551	0.00792638	33629	1
HLA_B_14_02	HLA_DRB1_03,HLA_DQA1_03	OSCAR_Q8IYS5_OID20776_v1_Inflammation	0.0454543	0.034793	0.0561156	0.00543934	8.35658	33625	6.70106e-17	16.1739	0.00998245	33629	2
HLA_A_68	HLA_DRB1_03,HLA_DQA1_03,HLA_B_14_02	OSCAR_Q8IYS5_OID20776_v1_Inflammation	0.0312995	0.0206045	0.0419945	0.00545655	5.73614	33624	9.7687e-09	8.01016	0.0109503	33629	3
HLA_A_68_01	HLA_DRB1_03,HLA_DQA1_03,HLA_B_14_02,HLA_A_68	OSCAR_Q8IYS5_OID20776_v1_Inflammation	-0.242369	-0.269392	-0.215346	0.0137869	-17.5797	33623	7.17234e-69	68.1443	0.0199583	33629	4
HLA_C_04	HLA_DRB1_03,HLA_DQA1_03,HLA_B_14_02,HLA_A_68,HLA_A_68_01	OSCAR_Q8IYS5_OID20776_v1_Inflammation	-0.0313214	-0.042023	-0.0206198	0.00545991	-5.73661	33622	9.74162e-09	8.01137	0.0209167	33629	5
HLA_B_08	NA	OSM_P13725_OID20574_v1_Inflammation	0.0563223	0.0456214	0.0670232	0.00545956	10.3163	33443	6.48325e-25	24.1882	0.0031722	33445	NA
HLA_B_44	HLA_B_08	OSM_P13725_OID20574_v1_Inflammation	0.0365985	0.0257054	0.0474915	0.00555757	6.58533	33442	4.60589e-11	10.3367	0.00446318	33445	1
HLA_DQA1_01_01	NA	PAFAH1B3_Q15102_OID30998_v1_Neurology_II	-0.0435604	-0.0542139	-0.032907	0.00543533	-8.01432	33785	1.14287e-15	14.942	0.00189751	33787	NA
HLA_DRB1_13	HLA_DQA1_01_01	PAFAH1B3_Q15102_OID30998_v1_Neurology_II	-0.0374236	-0.0481724	-0.0266748	0.00548399	-6.82415	33784	8.99372e-12	11.0461	0.00327144	33787	1
HLA_DQA1_05	HLA_DQA1_01_01,HLA_DRB1_13	PAFAH1B3_Q15102_OID30998_v1_Neurology_II	-0.0416052	-0.0526308	-0.0305797	0.00562519	-7.39624	33783	1.43345e-13	12.8436	0.00488282	33787	2
HLA_DRB1_03	NA	PAMR1_Q6UXH9_OID21153_v1_Neurology	-0.11757	-0.128189	-0.106952	0.00541761	-21.7015	33600	1.02528e-103	102.989	0.0138228	33602	NA
HLA_DQA1_02	HLA_DRB1_03	PAMR1_Q6UXH9_OID21153_v1_Neurology	0.088646	0.0779085	0.0993835	0.00547824	16.1815	33599	1.13615e-58	57.9446	0.0214487	33602	1
HLA_B_14_02	HLA_DRB1_03,HLA_DQA1_02	PAMR1_Q6UXH9_OID21153_v1_Neurology	0.060693	0.050123	0.0712631	0.00539277	11.2545	33598	2.48339e-29	28.605	0.025124	33602	2
HLA_C_03_03	HLA_DRB1_03,HLA_DQA1_02,HLA_B_14_02	PAMR1_Q6UXH9_OID21153_v1_Neurology	0.0462353	0.0356046	0.0568659	0.00542369	8.52468	33597	1.59532e-17	16.7972	0.0272281	33602	3
HLA_C_06	HLA_DRB1_03,HLA_DQA1_02,HLA_B_14_02,HLA_C_03_03	PAMR1_Q6UXH9_OID21153_v1_Neurology	0.0411443	0.0296369	0.0526517	0.00587102	7.00804	33596	2.4623e-12	11.6087	0.0286481	33602	4
HLA_B_44_03	HLA_DRB1_03,HLA_DQA1_02,HLA_B_14_02,HLA_C_03_03,HLA_C_06	PAMR1_Q6UXH9_OID21153_v1_Neurology	0.0474942	0.0353349	0.0596535	0.00620361	7.6559	33595	1.97093e-14	13.7053	0.0303399	33602	5
HLA_DQB1_06_04	HLA_DRB1_03,HLA_DQA1_02,HLA_B_14_02,HLA_C_03_03,HLA_C_06,HLA_B_44_03	PAMR1_Q6UXH9_OID21153_v1_Neurology	-0.032399	-0.0429966	-0.0218014	0.00540684	-5.99223	33594	2.09089e-09	8.67967	0.0313752	33602	6
HLA_B_27	HLA_DRB1_03,HLA_DQA1_02,HLA_B_14_02,HLA_C_03_03,HLA_C_06,HLA_B_44_03,HLA_DQB1_06_04	PAMR1_Q6UXH9_OID21153_v1_Neurology	0.0297192	0.0190918	0.0403466	0.00542205	5.48116	33593	4.25569e-08	7.37103	0.0322407	33602	7
HLA_A_02	NA	PDIA4_P13667_OID30375_v1_Cardiometabolic_II	0.0517115	0.0410702	0.0623527	0.00542912	9.52484	33836	1.75875e-21	20.7548	0.00267407	33838	NA
HLA_C_07	HLA_A_02	PDIA4_P13667_OID30375_v1_Cardiometabolic_II	-0.0340737	-0.0448219	-0.0233255	0.00548368	-6.21366	33835	5.23678e-10	9.28094	0.00381084	33838	1
HLA_DRB1_04	NA	PDZK1_Q5T2W1_OID30550_v1_Inflammation_II	-0.0928365	-0.103597	-0.0820763	0.00548979	-16.9108	32895	6.98392e-64	63.1559	0.00861861	32897	NA
HLA_DRB1_04_04	HLA_DRB1_04	PDZK1_Q5T2W1_OID30550_v1_Inflammation_II	0.0673253	0.0553388	0.0793118	0.00611546	11.009	32894	3.87138e-28	27.4121	0.012258	32897	1
HLA_DRB1_04_07	HLA_DRB1_04,HLA_DRB1_04_04	PDZK1_Q5T2W1_OID30550_v1_Inflammation_II	-0.0432384	-0.0544267	-0.0320501	0.00570822	-7.57476	32893	3.69205e-14	13.4327	0.0139779	32897	2
HLA_B_57	NA	PGLYRP1_O75594_OID20338_v1_Cardiometabolic	0.105873	0.0952736	0.116473	0.00540799	19.5772	33809	7.14826e-85	84.1458	0.0112092	33811	NA
HLA_DRB1_03	HLA_B_57	PGLYRP1_O75594_OID20338_v1_Cardiometabolic	-0.0463576	-0.0569753	-0.0357398	0.00541713	-8.5576	33808	1.2003e-17	16.9207	0.0133464	33811	1
HLA_DRB1_15_01	HLA_B_57,HLA_DRB1_03	PGLYRP1_O75594_OID20338_v1_Cardiometabolic	0.0316	0.0208268	0.0423733	0.00549647	5.74915	33807	9.04653e-09	8.04352	0.0143101	33811	2
HLA_DQB1_02_01	NA	PGR_P06401_OID30460_v1_Inflammation_II	-0.0415437	-0.0523413	-0.0307462	0.00550884	-7.54129	32895	4.77325e-14	13.3212	0.00172588	32897	NA
HLA_DRB1_15	HLA_DQB1_02_01	PGR_P06401_OID30460_v1_Inflammation_II	-0.0404643	-0.0515994	-0.0293293	0.00568106	-7.12268	32894	1.0802e-12	11.9665	0.00326315	32897	1
HLA_C_16	NA	PLA2G10_O15496_OID21002_v1_Neurology	0.204428	0.193922	0.214934	0.0053603	38.1374	33349	1.54958697533271e-311	310.81	0.0417908	33351	NA
HLA_C_12_03	HLA_C_16	PLA2G10_O15496_OID21002_v1_Neurology	0.0886136	0.0781433	0.0990838	0.00534187	16.5885	33348	1.49084e-61	60.8266	0.0496329	33351	1
HLA_B_14	HLA_C_16,HLA_C_12_03	PLA2G10_O15496_OID21002_v1_Neurology	0.0803986	0.0699556	0.0908415	0.00532792	15.09	33347	2.78246e-51	50.5556	0.0560785	33351	2
HLA_A_30_01	HLA_C_16,HLA_C_12_03,HLA_B_14	PLA2G10_O15496_OID21002_v1_Neurology	0.047771	0.0373512	0.0581908	0.00531615	8.98601	33346	2.69508e-19	18.5694	0.0583587	33351	3
HLA_DRB1_03_01	NA	PLA2G15_Q8NCC3_OID21473_v1_Oncology	0.0966186	0.0859968	0.10724	0.00541921	17.8289	33733	8.91397e-71	70.0499	0.00933515	33735	NA
HLA_DRB1_15_01	HLA_DRB1_03_01	PLA2G15_Q8NCC3_OID21473_v1_Oncology	0.0310194	0.0202439	0.0417949	0.0054976	5.64235	33732	1.69085e-08	7.77189	0.0102693	33735	1
HLA_DRB1_04	NA	PLXDC2_Q6UX71_OID31101_v1_Neurology_II	-0.184017	-0.194501	-0.173532	0.00534909	-34.4015	33766	6.13912e-255	254.212	0.0338621	33768	NA
HLA_DRB1_04_04	HLA_DRB1_04	PLXDC2_Q6UX71_OID31101_v1_Neurology_II	-0.0403902	-0.0520901	-0.0286904	0.00596922	-6.76641	33765	1.34167e-11	10.8724	0.0351704	33768	1
HLA_B_08_01	HLA_DRB1_04,HLA_DRB1_04_04	PLXDC2_Q6UX71_OID31101_v1_Neurology_II	-0.0294719	-0.0400447	-0.018899	0.00539422	-5.4636	33764	4.69867e-08	7.32802	0.0360226	33768	2
HLA_B_07_02	NA	PLXNA4_Q9HCM2_OID20597_v1_Inflammation	0.0456117	0.0349253	0.056298	0.00545212	8.36586	33571	6.19564e-17	16.2079	0.00208043	33573	NA
HLA_B_14_02	HLA_B_07_02	PLXNA4_Q9HCM2_OID20597_v1_Inflammation	-0.0309884	-0.0416919	-0.0202849	0.00546087	-5.67463	33570	1.40135e-08	7.85345	0.00303674	33573	1
HLA_B_35_01	HLA_B_07_02,HLA_B_14_02	PLXNA4_Q9HCM2_OID20597_v1_Inflammation	-0.0306128	-0.0413474	-0.0198782	0.00547674	-5.5896	33569	2.29358e-08	7.63949	0.00396378	33573	2
HLA_DRB1_03	NA	PRG3_Q9Y2Y8_OID30383_v1_Cardiometabolic_II	-0.0368974	-0.0475456	-0.0262491	0.00543269	-6.79174	33836	1.12622e-11	10.9484	0.00136142	33838	NA
HLA_B_15	HLA_DRB1_03	PRG3_Q9Y2Y8_OID30383_v1_Cardiometabolic_II	0.0309624	0.0202825	0.0416424	0.00544887	5.68236	33835	1.33935e-08	7.87311	0.00231352	33838	1
HLA_B_14	NA	PRTN3_P24158_OID20329_v1_Cardiometabolic	0.0891871	0.0783754	0.0999988	0.00551608	16.1686	32604	1.42069e-58	57.8475	0.00795434	32606	NA
HLA_B_40	HLA_B_14	PRTN3_P24158_OID20329_v1_Cardiometabolic	0.0450917	0.0342775	0.0559058	0.00551731	8.17276	32603	3.12207e-16	15.5056	0.0099826	32606	1
HLA_B_08_01	NA	PSAPL1_Q6NUJ1_OID31473_v1_Oncology_II	-0.0467058	-0.0573699	-0.0360417	0.00544076	-8.58443	33708	9.51339e-18	17.0217	0.00218143	33710	NA
HLA_B_07_02	HLA_B_08_01	PSAPL1_Q6NUJ1_OID31473_v1_Oncology_II	0.0381842	0.0273702	0.0489982	0.00551727	6.92085	33707	4.56962e-12	11.3401	0.00359734	33710	1
HLA_C_07	NA	PTPRF_P10586_OID20310_v1_Cardiometabolic	0.0426915	0.0320716	0.0533114	0.00541824	7.87922	34001	3.39193e-15	14.4696	0.00182256	34003	NA
HLA_B_44_02	HLA_C_07	PTPRF_P10586_OID20310_v1_Cardiometabolic	-0.0326468	-0.0434255	-0.021868	0.00549927	-5.93657	34000	2.93869e-09	8.53185	0.00285616	34003	1
HLA_DRB1_03_01	NA	RARRES2_Q99969_OID20373_v1_Cardiometabolic	-0.0532283	-0.0638772	-0.0425794	0.00543302	-9.79718	33782	1.24097e-22	21.9062	0.00283325	33784	NA
HLA_DRB1_04	HLA_DRB1_03_01	RARRES2_Q99969_OID20373_v1_Cardiometabolic	-0.0486498	-0.0595068	-0.0377927	0.0055392	-8.78281	33781	1.66796e-18	17.7778	0.00510506	33784	1
HLA_B_35_01	HLA_DRB1_03_01,HLA_DRB1_04	RARRES2_Q99969_OID20373_v1_Cardiometabolic	-0.0312029	-0.0418901	-0.0205157	0.00545254	-5.72264	33780	1.05769e-08	7.97564	0.00606864	33784	2
HLA_A_02	NA	RGMA_Q96B86_OID21065_v1_Neurology	0.0370896	0.0264474	0.0477318	0.0054296	6.831	33874	8.57473e-12	11.0668	0.00137564	33876	NA
HLA_B_08_01	HLA_A_02	RGMA_Q96B86_OID21065_v1_Neurology	0.030161	0.0193464	0.0409755	0.00551752	5.4664	33873	4.62507e-08	7.33488	0.00225581	33876	1
HLA_A_02_01	NA	SDC4_P31431_OID20216_v1_Cardiometabolic	-0.0628242	-0.0734951	-0.0521532	0.00544427	-11.5395	33605	9.53051e-31	30.0209	0.00394688	33607	NA
HLA_A_68	HLA_A_02_01	SDC4_P31431_OID20216_v1_Cardiometabolic	-0.0359607	-0.0467038	-0.0252176	0.00548108	-6.56087	33604	5.42692e-11	10.2654	0.00522114	33607	1
HLA_C_04_01	NA	SELPLG_Q14242_OID20560_v1_Inflammation	0.0415636	0.0308754	0.0522518	0.00545309	7.62203	33571	2.56281e-14	13.5913	0.00172753	33573	NA
HLA_DRB1_01_03	HLA_C_04_01	SELPLG_Q14242_OID20560_v1_Inflammation	-0.035314	-0.0461004	-0.0245276	0.00550316	-6.41705	33570	1.40794e-10	9.85142	0.00295056	33573	1
HLA_DRB1_03	NA	SEPTIN3_Q9UH03_OID31025_v1_Neurology_II	0.0565541	0.0459076	0.0672006	0.00543178	10.4117	33785	2.39515e-25	24.6207	0.00319837	33787	NA
HLA_DRB1_04	HLA_DRB1_03	SEPTIN3_Q9UH03_OID31025_v1_Neurology_II	-0.0442148	-0.0550691	-0.0333606	0.0055378	-7.98419	33784	1.45899e-15	14.8359	0.0050757	33787	1
HLA_B_40_01	NA	SFTPD_P35247_OID20214_v1_Cardiometabolic	0.307511	0.297337	0.317685	0.00519071	59.2425	33605	0	726.739	0.094563	33607	NA
HLA_DQB1_03_01	HLA_B_40_01	SFTPD_P35247_OID20214_v1_Cardiometabolic	0.0719736	0.0618226	0.0821245	0.00517895	13.8973	33604	8.69251e-44	43.0609	0.0997372	33607	1
HLA_DQA1_05	HLA_B_40_01,HLA_DQB1_03_01	SFTPD_P35247_OID20214_v1_Cardiometabolic	-0.0552226	-0.0658408	-0.0446045	0.00541733	-10.1937	33603	2.29565e-24	23.6391	0.102512	33607	2
HLA_DRB1_03	HLA_B_40_01,HLA_DQB1_03_01,HLA_DQA1_05	SFTPD_P35247_OID20214_v1_Cardiometabolic	0.0705851	0.0517149	0.0894554	0.00962752	7.3316	33602	2.32536e-13	12.6335	0.103946	33607	3
HLA_DRB1_04_07	HLA_B_40_01,HLA_DQB1_03_01,HLA_DQA1_05,HLA_DRB1_03	SFTPD_P35247_OID20214_v1_Cardiometabolic	-0.0335709	-0.044372	-0.0227697	0.0055107	-6.09194	33601	1.12759e-09	8.94785	0.104934	33607	4
HLA_B_14_02	NA	SGSH_P51688_OID30341_v1_Cardiometabolic_II	0.538358	0.529304	0.547413	0.00461951	116.54	33279	0	2475.34	0.28983	33281	NA
HLA_B_08_01	HLA_B_14_02	SGSH_P51688_OID30341_v1_Cardiometabolic_II	0.0394091	0.0303468	0.0484714	0.00462354	8.52358	33278	1.61118e-17	16.7929	0.291377	33281	1
HLA_DQA1_03	HLA_B_14_02,HLA_B_08_01	SGSH_P51688_OID30341_v1_Cardiometabolic_II	0.0262224	0.01707	0.0353748	0.00466951	5.61568	33277	1.97356e-08	7.70475	0.292047	33281	2
HLA_C_05	NA	SIGLEC10_Q96LC7_OID20537_v1_Inflammation	0.053183	0.0425007	0.0638654	0.00545008	9.75821	33571	1.82245e-22	21.7393	0.00282843	33573	NA
HLA_C_07_02	HLA_C_05	SIGLEC10_Q96LC7_OID20537_v1_Inflammation	-0.0414674	-0.0522764	-0.0306585	0.00551468	-7.51946	33570	5.63748e-14	13.2489	0.00450516	33573	1
HLA_DRB1_04	HLA_C_05,HLA_C_07_02	SIGLEC10_Q96LC7_OID20537_v1_Inflammation	0.0362572	0.0253732	0.0471412	0.00555297	6.52934	33569	6.70017e-11	10.1739	0.00576782	33573	2
HLA_DPA1_01_03	HLA_C_05,HLA_C_07_02,HLA_DRB1_04	SIGLEC10_Q96LC7_OID20537_v1_Inflammation	-0.0404351	-0.0512267	-0.0296435	0.00550583	-7.34406	33568	2.11916e-13	12.6738	0.00736273	33573	3
HLA_DRB1_03_01	HLA_C_05,HLA_C_07_02,HLA_DRB1_04,HLA_DPA1_01_03	SIGLEC10_Q96LC7_OID20537_v1_Inflammation	-0.0331847	-0.044276	-0.0220933	0.00565875	-5.86431	33567	4.55212e-09	8.34179	0.00837867	33573	4
HLA_B_08_01	NA	SIGLEC6_O43699_OID21394_v1_Oncology	0.0751474	0.0645284	0.0857663	0.00541774	13.8706	33877	1.25654e-43	42.9008	0.00564712	33879	NA
HLA_B_44_02	HLA_B_08_01	SIGLEC6_O43699_OID21394_v1_Oncology	-0.0448797	-0.0556099	-0.0341495	0.00547448	-8.19799	33876	2.52965e-16	15.5969	0.00761593	33879	1
HLA_DQA1_01_02	NA	SIGLEC9_Q9Y336_OID21390_v1_Oncology	0.0894983	0.0788829	0.100114	0.00541593	16.525	33819	4.21202e-61	60.3755	0.00800994	33821	NA
HLA_B_08	HLA_DQA1_01_02	SIGLEC9_Q9Y336_OID21390_v1_Oncology	-0.0313082	-0.0420139	-0.0206024	0.00546202	-5.73198	33818	1.00107e-08	7.99953	0.00897277	33821	1
HLA_DQB1_03_03	HLA_DQA1_01_02,HLA_B_08	SIGLEC9_Q9Y336_OID21390_v1_Oncology	-0.0302443	-0.0409799	-0.0195086	0.00547728	-5.52177	33817	3.38074e-08	7.47099	0.00986549	33821	2
HLA_DRB1_15	NA	SIRPA_P78324_OID20304_v1_Cardiometabolic	0.0417047	0.0310253	0.0523841	0.00544859	7.65421	33626	1.99695e-14	13.6996	0.00173928	33628	NA
HLA_DQA1_03	HLA_DRB1_15	SIRPA_P78324_OID20304_v1_Cardiometabolic	0.0399935	0.0291612	0.0508258	0.00552658	7.23658	33625	4.69971e-13	12.3279	0.00329157	33628	1
HLA_C_07	NA	SLAMF1_Q13291_OID20496_v1_Inflammation	-0.0412433	-0.0520239	-0.0304627	0.00550022	-7.49848	32999	6.61804e-14	13.1793	0.00170101	33001	NA
HLA_B_57_01	HLA_C_07	SLAMF1_Q13291_OID20496_v1_Inflammation	-0.0357243	-0.0466114	-0.0248373	0.0055545	-6.43161	32998	1.27988e-10	9.89283	0.00295089	33001	1
HLA_C_05_01	NA	SLC39A5_Q6ZMH5_OID20539_v1_Inflammation	-0.054591	-0.0652725	-0.0439095	0.00544966	-10.0173	33571	1.38077e-23	22.8599	0.00298018	33573	NA
HLA_C_04	HLA_C_05_01	SLC39A5_Q6ZMH5_OID20539_v1_Inflammation	-0.0339605	-0.0446992	-0.0232218	0.00547883	-6.1985	33570	5.76666e-10	9.23908	0.00411998	33573	1
HLA_B_08	NA	SNX2_O60749_OID31374_v1_Oncology_II	0.0407692	0.0300993	0.051439	0.00544371	7.48923	33689	7.09717e-14	13.1489	0.00166213	33691	NA
HLA_DQB1_03_03	HLA_B_08	SNX2_O60749_OID31374_v1_Oncology_II	0.0365643	0.0258668	0.0472618	0.00545781	6.69945	33688	2.12492e-11	10.6727	0.00299045	33691	1
HLA_A_24_02	NA	SORT1_Q99523_OID20213_v1_Cardiometabolic	-0.0469277	-0.0576183	-0.036237	0.00545431	-8.60378	33540	8.04312e-18	17.0946	0.00220221	33542	NA
HLA_B_44	HLA_A_24_02	SORT1_Q99523_OID20213_v1_Cardiometabolic	-0.0383341	-0.0490339	-0.0276342	0.00545902	-7.02216	33539	2.22624e-12	11.6524	0.00366706	33542	1
HLA_A_25	HLA_A_24_02,HLA_B_44	SORT1_Q99523_OID20213_v1_Cardiometabolic	-0.0358458	-0.0465337	-0.0251579	0.00545291	-6.5737	33538	4.97987e-11	10.3028	0.00494918	33542	2
HLA_B_51	HLA_A_24_02,HLA_B_44,HLA_A_25	SORT1_Q99523_OID20213_v1_Cardiometabolic	-0.0305415	-0.0412563	-0.0198267	0.00546664	-5.58688	33537	2.32975e-08	7.63269	0.00587443	33542	3
HLA_DQA1_03	NA	STAB2_Q8WWQ8_OID30401_v1_Cardiometabolic_II	0.0433277	0.0326822	0.0539732	0.00543128	7.97743	33836	1.54093e-15	14.8122	0.00187729	33838	NA
HLA_DRB1_03	HLA_DQA1_03	STAB2_Q8WWQ8_OID30401_v1_Cardiometabolic_II	-0.0343886	-0.0452678	-0.0235094	0.0055505	-6.19559	33835	5.87355e-10	9.2311	0.00300836	33838	1
HLA_A_24	NA	TACSTD2_P09758_OID21447_v1_Oncology	0.0413318	0.0300009	0.0526626	0.00578091	7.14969	29872	8.89693e-13	12.0508	0.00170831	29874	NA
HLA_B_14_02	HLA_A_24	TACSTD2_P09758_OID21447_v1_Oncology	-0.0370885	-0.0484152	-0.0257618	0.0057788	-6.41802	29871	1.40123e-10	9.85349	0.00308303	29874	1
HLA_DQA1_03	HLA_A_24,HLA_B_14_02	TACSTD2_P09758_OID21447_v1_Oncology	0.0326154	0.0212823	0.0439485	0.00578207	5.64078	29870	1.70809e-08	7.76749	0.00414384	29874	2
HLA_B_15_01	NA	TCL1A_P56279_OID20987_v1_Neurology	-0.0449574	-0.0556888	-0.0342261	0.00547508	-8.21128	33292	2.2666e-16	15.6446	0.00202117	33294	NA
HLA_B_35	HLA_B_15_01	TCL1A_P56279_OID20987_v1_Neurology	-0.0391126	-0.0498633	-0.0283618	0.00548497	-7.13086	33291	1.01771e-12	11.9924	0.00354318	33294	1
HLA_B_40	HLA_B_15_01,HLA_B_35	TCL1A_P56279_OID20987_v1_Neurology	-0.0323198	-0.0431052	-0.0215343	0.00550268	-5.87346	33290	4.30845e-09	8.36568	0.00457471	33294	2
HLA_B_27	NA	TEK_Q02763_OID21496_v1_Oncology	-0.143935	-0.154496	-0.133375	0.00538799	-26.7141	33733	1.34738e-155	154.871	0.0207174	33735	NA
HLA_B_44	HLA_B_27	TEK_Q02763_OID21496_v1_Oncology	-0.101928	-0.112488	-0.0913677	0.00538772	-18.9185	33732	2.07118e-79	78.6838	0.0309989	33735	1
HLA_B_40	HLA_B_27,HLA_B_44	TEK_Q02763_OID21496_v1_Oncology	-0.114299	-0.124837	-0.103762	0.00537615	-21.2604	33731	1.19207e-99	98.9237	0.0438121	33735	2
HLA_DQA1_05	HLA_B_27,HLA_B_44,HLA_B_40	TEK_Q02763_OID21496_v1_Oncology	-0.0658112	-0.0763418	-0.0552807	0.00537262	-12.2494	33730	2.00412e-34	33.6981	0.0480469	33735	3
HLA_C_06	HLA_B_27,HLA_B_44,HLA_B_40,HLA_DQA1_05	TEK_Q02763_OID21496_v1_Oncology	-0.0561633	-0.0668491	-0.0454775	0.00545186	-10.3017	33729	7.53695e-25	24.1228	0.0510327	33735	4
HLA_B_15	HLA_B_27,HLA_B_44,HLA_B_40,HLA_DQA1_05,HLA_C_06	TEK_Q02763_OID21496_v1_Oncology	0.0465186	0.0358059	0.0572314	0.00546561	8.51116	33728	1.79217e-17	16.7466	0.0530665	33735	5
HLA_A_03	HLA_B_27,HLA_B_44,HLA_B_40,HLA_DQA1_05,HLA_C_06,HLA_B_15	TEK_Q02763_OID21496_v1_Oncology	-0.0379774	-0.0486627	-0.0272921	0.00545157	-6.96632	33727	3.3129e-12	11.4798	0.0544271	33735	6
HLA_A_03	NA	TF_P02787_OID30783_v1_Inflammation_II	-0.0690602	-0.0796791	-0.0584412	0.00541773	-12.7471	33907	3.93924e-37	36.4046	0.00476931	33909	NA
HLA_DQB1_06_02	HLA_A_03	TF_P02787_OID30783_v1_Inflammation_II	-0.044596	-0.0553627	-0.0338293	0.00549311	-8.11854	33906	4.87625e-16	15.3119	0.00670021	33909	1
HLA_B_44_03	NA	TFF3_Q07654_OID20371_v1_Cardiometabolic	0.263108	0.25278	0.273436	0.00526935	49.9318	33522	0	523.981	0.0692258	33524	NA
HLA_B_18	HLA_B_44_03	TFF3_Q07654_OID20371_v1_Cardiometabolic	0.111932	0.101662	0.122201	0.00523946	21.3632	33521	1.37888e-100	99.8605	0.0817281	33524	1
HLA_A_24	HLA_B_44_03,HLA_B_18	TFF3_Q07654_OID20371_v1_Cardiometabolic	0.0780249	0.0677884	0.0882614	0.0052226	14.9399	33520	2.63382e-50	49.5794	0.0878021	33524	2
HLA_B_40	HLA_B_44_03,HLA_B_18,HLA_A_24	TFF3_Q07654_OID20371_v1_Cardiometabolic	0.0701445	0.0599068	0.0803822	0.0052232	13.4294	33519	5.19314e-41	40.2846	0.0926839	33524	3
HLA_C_07	NA	TFPI_P10646_OID20388_v1_Cardiometabolic	0.047917	0.037213	0.0586211	0.00546114	8.77418	33453	1.80144e-18	17.7444	0.00229604	33455	NA
HLA_DRB1_04	HLA_C_07	TFPI_P10646_OID20388_v1_Cardiometabolic	-0.0349584	-0.0457966	-0.0241202	0.0055296	-6.32205	33452	2.61371e-10	9.58274	0.00348667	33455	1
HLA_DRB1_03	NA	TGFBR2_P37173_OID21493_v1_Oncology	0.0547497	0.0440939	0.0654054	0.00543652	10.0707	33733	8.04253e-24	23.0946	0.00299753	33735	NA
HLA_DQB1_05_01	HLA_DRB1_03	TGFBR2_P37173_OID21493_v1_Oncology	-0.0322303	-0.0430102	-0.0214504	0.00549984	-5.86022	33732	4.66537e-09	8.33111	0.00401153	33735	1
HLA_B_35	NA	THBD_P07204_OID20231_v1_Cardiometabolic	0.0430336	0.0323515	0.0537158	0.00544999	7.8961	33605	2.96479e-15	14.528	0.00185189	33607	NA
HLA_C_07	HLA_B_35	THBD_P07204_OID20231_v1_Cardiometabolic	0.0455906	0.0347377	0.0564435	0.00553708	8.23369	33604	1.88024e-16	15.7258	0.00386153	33607	1
HLA_DQA1_05	HLA_B_35,HLA_C_07	THBD_P07204_OID20231_v1_Cardiometabolic	0.0310211	0.0199346	0.0421075	0.00565624	5.48439	33603	4.17874e-08	7.37895	0.00475239	33607	2
HLA_DRB1_15_01	NA	TIMD4_Q96H15_OID20375_v1_Cardiometabolic	0.0953612	0.0847362	0.105986	0.00542083	17.5916	33721	5.81037e-69	68.2358	0.00909377	33723	NA
HLA_DQA1_02	HLA_DRB1_15_01	TIMD4_Q96H15_OID20375_v1_Cardiometabolic	-0.0575592	-0.0683333	-0.0467851	0.00549689	-10.4712	33720	1.28205e-25	24.8921	0.0123054	33723	1
HLA_B_44_02	HLA_DRB1_15_01,HLA_DQA1_02	TIMD4_Q96H15_OID20375_v1_Cardiometabolic	0.0380857	0.027404	0.0487673	0.00544971	6.98856	33719	2.8287e-12	11.5484	0.013734	33723	2
HLA_C_07_01	HLA_DRB1_15_01,HLA_DQA1_02,HLA_B_44_02	TIMD4_Q96H15_OID20375_v1_Cardiometabolic	0.0440063	0.0329775	0.0550352	0.00562687	7.82075	33718	5.40346e-15	14.2673	0.0155198	33723	3
HLA_A_02_01	NA	TIMP1_P01033_OID20418_v1_Cardiometabolic	-0.0903115	-0.101035	-0.0795877	0.00547123	-16.5066	33134	5.76183e-61	60.2394	0.00815617	33136	NA
HLA_B_08	HLA_A_02_01	TIMP1_P01033_OID20418_v1_Cardiometabolic	-0.0345704	-0.0454568	-0.023684	0.00555419	-6.2242	33133	4.89798e-10	9.30998	0.00931453	33136	1
HLA_B_35	NA	TNF_P01375_OID20074_v1_Cardiometabolic	-0.05375	-0.0645313	-0.0429688	0.00550053	-9.77179	32956	1.59664e-22	21.7968	0.00288906	32958	NA
HLA_B_07	HLA_B_35	TNF_P01375_OID20074_v1_Cardiometabolic	0.0371815	0.0263447	0.0480182	0.00552886	6.72497	32955	1.78491e-11	10.7484	0.00425556	32958	1
HLA_B_35	NA	TNF_P01375_OID20473_v1_Inflammation	-0.0600353	-0.0708056	-0.0492649	0.00549497	-10.9255	32999	9.71449e-28	27.0126	0.00360423	33001	NA
HLA_B_07	HLA_B_35	TNF_P01375_OID20473_v1_Inflammation	0.0388356	0.0280096	0.0496616	0.00552336	7.03116	32998	2.08796e-12	11.6803	0.00509479	33001	1
HLA_B_27	HLA_B_35,HLA_B_07	TNF_P01375_OID20473_v1_Inflammation	0.0362011	0.0253771	0.0470251	0.00552236	6.55537	32997	5.63223e-11	10.2493	0.0063888	33001	2
HLA_A_03	HLA_B_35,HLA_B_07,HLA_B_27	TNF_P01375_OID20473_v1_Inflammation	-0.0333296	-0.0447734	-0.0218859	0.00583854	-5.70856	32996	1.14913e-08	7.93963	0.00736914	33001	3
HLA_B_35	NA	TNF_P01375_OID20848_v1_Neurology	-0.0594778	-0.0703389	-0.0486167	0.00554128	-10.7336	32452	7.85277e-27	26.105	0.00353761	32454	NA
HLA_B_15_01	HLA_B_35	TNF_P01375_OID20848_v1_Neurology	-0.0405252	-0.0514061	-0.0296443	0.00555138	-7.30003	32451	2.9431e-13	12.5312	0.0051713	32454	1
HLA_B_07_02	HLA_B_35,HLA_B_15_01	TNF_P01375_OID20848_v1_Neurology	0.0311206	0.0201284	0.0421129	0.00560818	5.54914	32450	2.89311e-08	7.53864	0.00611443	32454	2
HLA_B_27_05	HLA_B_35,HLA_B_15_01,HLA_B_07_02	TNF_P01375_OID20848_v1_Neurology	0.033012	0.0220741	0.0439499	0.00558047	5.91563	32449	3.33916e-09	8.47636	0.00718513	32454	3
HLA_B_35	NA	TNF_P01375_OID21237_v1_Oncology	-0.0551913	-0.0659941	-0.0443884	0.00551156	-10.0137	32819	1.43421e-23	22.8434	0.00304608	32821	NA
HLA_B_07	HLA_B_35	TNF_P01375_OID21237_v1_Oncology	0.0375741	0.026715	0.0484332	0.00554025	6.78201	32818	1.20519e-11	10.9189	0.00444139	32821	1
HLA_B_27	HLA_B_35,HLA_B_07	TNF_P01375_OID21237_v1_Oncology	0.0336391	0.0227813	0.0444969	0.00553959	6.07249	32817	1.27324e-09	8.89509	0.0055588	32821	2
HLA_A_01	NA	TNFRSF13B_O14836_OID20702_v1_Inflammation	-0.0399808	-0.0506608	-0.0293008	0.0054489	-7.33741	33627	2.22678e-13	12.6523	0.00159846	33629	NA
HLA_C_03	HLA_A_01	TNFRSF13B_O14836_OID20702_v1_Inflammation	0.0339941	0.0232344	0.0447539	0.00548957	6.19249	33626	5.99042e-10	9.22254	0.00273574	33629	1
HLA_DQB1_02_01	NA	TNFRSF13C_Q96RJ3_OID20480_v1_Inflammation	0.045793	0.0350145	0.0565714	0.00549913	8.32731	32999	8.58512e-17	16.0663	0.00209699	33001	NA
HLA_B_14_02	HLA_DQB1_02_01	TNFRSF13C_Q96RJ3_OID20480_v1_Inflammation	-0.0404071	-0.0511836	-0.0296307	0.00549809	-7.34931	32998	2.03853e-13	12.6907	0.00372773	33001	1
HLA_C_03	HLA_DQB1_02_01,HLA_B_14_02	TNFRSF13C_Q96RJ3_OID20480_v1_Inflammation	0.0378376	0.026912	0.0487632	0.00557418	6.788	32997	1.15617e-11	10.937	0.00511698	33001	2
HLA_B_39	HLA_DQB1_02_01,HLA_B_14_02,HLA_C_03	TNFRSF13C_Q96RJ3_OID20480_v1_Inflammation	-0.0346976	-0.0454882	-0.023907	0.0055053	-6.30259	32996	2.96409e-10	9.52811	0.00631324	33001	3
HLA_C_05	NA	TNFRSF1B_P20333_OID21145_v1_Neurology	0.0433013	0.0326184	0.0539841	0.00545033	7.94471	33600	2.00689e-15	14.6975	0.001875	33602	NA
HLA_B_07	HLA_C_05	TNFRSF1B_P20333_OID21145_v1_Neurology	-0.0313461	-0.0421504	-0.0205419	0.00551228	-5.68661	33599	1.30663e-08	7.88385	0.00283473	33602	1
HLA_C_07	NA	TNFRSF4_P43489_OID20653_v1_Inflammation	0.100686	0.090095	0.111278	0.00540365	18.633	33900	4.21617e-77	76.3751	0.0101377	33902	NA
HLA_B_15_01	HLA_C_07	TNFRSF4_P43489_OID20653_v1_Inflammation	-0.0440309	-0.0548157	-0.0332461	0.00550236	-8.00219	33899	1.26095e-15	14.8993	0.0120041	33902	1
HLA_A_01_01	HLA_C_07,HLA_B_15_01	TNFRSF4_P43489_OID20653_v1_Inflammation	0.0383754	0.0271886	0.0495621	0.00570743	6.72376	33898	1.79896e-11	10.745	0.01332	33902	2
HLA_DQB1_03	HLA_C_07,HLA_B_15_01,HLA_A_01_01	TNFRSF4_P43489_OID20653_v1_Inflammation	-0.0343002	-0.0451499	-0.0234505	0.00553548	-6.19643	33897	5.84211e-10	9.23343	0.0144363	33902	3
HLA_DRB1_08_01	NA	TNFRSF6B_O95407_OID20964_v1_Neurology	0.0458994	0.0351777	0.0566211	0.00547017	8.39086	33349	5.01379e-17	16.2998	0.00210675	33351	NA
HLA_DRB1_01_03	HLA_DRB1_08_01	TNFRSF6B_O95407_OID20964_v1_Neurology	0.0433566	0.032641	0.0540721	0.00546702	7.93057	33348	2.24916e-15	14.648	0.00398523	33351	1
HLA_B_08	NA	TNFRSF8_P28908_OID21049_v1_Neurology	0.0649224	0.0542953	0.0755495	0.00542188	11.9742	33874	5.65809e-33	32.2473	0.00421492	33876	NA
HLA_C_03	HLA_B_08	TNFRSF8_P28908_OID21049_v1_Neurology	-0.0396694	-0.050424	-0.0289148	0.00548693	-7.2298	33873	4.93931e-13	12.3063	0.00574916	33876	1
HLA_B_08	NA	TNFRSF9_Q07011_OID20985_v1_Neurology	0.0596586	0.0489447	0.0703725	0.00546619	10.9141	33349	1.09929e-27	26.9589	0.00355915	33351	NA
HLA_B_44_03	HLA_B_08	TNFRSF9_Q07011_OID20985_v1_Neurology	-0.0355309	-0.0462914	-0.0247705	0.00548992	-6.47203	33348	9.80338e-11	10.0086	0.00480917	33351	1
HLA_B_08	NA	TNFSF13B_Q9Y275_OID20272_v1_Cardiometabolic	-0.0694111	-0.0800256	-0.0587967	0.00541544	-12.8173	33934	1.6041e-37	36.7948	0.0048179	33936	NA
HLA_DRB1_15_01	HLA_B_08	TNFSF13B_Q9Y275_OID20272_v1_Cardiometabolic	-0.0521724	-0.0628478	-0.0414969	0.00544658	-9.57892	33933	1.04469e-21	20.981	0.00750164	33936	1
HLA_DQA1_02	HLA_B_08,HLA_DRB1_15_01	TNFSF13B_Q9Y275_OID20272_v1_Cardiometabolic	0.0403944	0.0294842	0.0513046	0.00556635	7.25689	33932	4.04577e-13	12.393	0.00903961	33936	2
HLA_A_03_01	HLA_B_08,HLA_DRB1_15_01,HLA_DQA1_02	TNFSF13B_Q9Y275_OID20272_v1_Cardiometabolic	-0.0319385	-0.0427783	-0.0210987	0.0055304	-5.77508	33931	7.7589e-09	8.1102	0.0100127	33936	3
HLA_C_07	NA	TNFSF8_P32971_OID30384_v1_Cardiometabolic_II	0.0378418	0.0271939	0.0484897	0.00543249	6.96583	33836	3.32438e-12	11.4783	0.001432	33838	NA
HLA_DQA1_02	HLA_C_07	TNFSF8_P32971_OID30384_v1_Cardiometabolic_II	-0.0307911	-0.0417105	-0.0198717	0.00557102	-5.52702	33835	3.28118e-08	7.48397	0.00233275	33838	1
HLA_B_18_01	NA	TNXB_P22105_OID21107_v1_Neurology	0.175945	0.165419	0.186471	0.00537034	32.7624	33600	9.08945e-232	231.041	0.0309567	33602	NA
HLA_DQA1_02	HLA_B_18_01	TNXB_P22105_OID21107_v1_Neurology	0.13862	0.128186	0.149054	0.00532334	26.0401	33599	5.14274e-148	147.289	0.0501268	33602	1
HLA_DQA1_05	HLA_B_18_01,HLA_DQA1_02	TNXB_P22105_OID21107_v1_Neurology	0.11448	0.103779	0.125182	0.00546001	20.967	33598	5.49307e-97	96.2602	0.062395	33602	2
HLA_C_05_01	HLA_B_18_01,HLA_DQA1_02,HLA_DQA1_05	TNXB_P22105_OID21107_v1_Neurology	0.110059	0.0995057	0.120612	0.00538415	20.4413	33597	2.62303e-92	91.5812	0.0739127	33602	3
HLA_B_57	HLA_B_18_01,HLA_DQA1_02,HLA_DQA1_05,HLA_C_05_01	TNXB_P22105_OID21107_v1_Neurology	0.0940286	0.0831026	0.104955	0.00557439	16.868	33596	1.41533e-63	62.8491	0.08169	33602	4
HLA_A_30	HLA_B_18_01,HLA_DQA1_02,HLA_DQA1_05,HLA_C_05_01,HLA_B_57	TNXB_P22105_OID21107_v1_Neurology	0.0811967	0.0706163	0.091777	0.00539804	15.0419	33595	5.72274e-51	50.2424	0.0878333	33602	5
HLA_DRB1_13_01	HLA_B_18_01,HLA_DQA1_02,HLA_DQA1_05,HLA_C_05_01,HLA_B_57,HLA_A_30	TNXB_P22105_OID21107_v1_Neurology	0.0710689	0.0607181	0.0814198	0.00528094	13.4576	33594	3.55142e-41	40.4496	0.0927245	33602	6
HLA_C_12_03	HLA_B_18_01,HLA_DQA1_02,HLA_DQA1_05,HLA_C_05_01,HLA_B_57,HLA_A_30,HLA_DRB1_13_01	TNXB_P22105_OID21107_v1_Neurology	-0.0699076	-0.0804977	-0.0593176	0.00540298	-12.9387	33593	3.35871e-38	37.4738	0.0972235	33602	7
HLA_B_35_01	HLA_B_18_01,HLA_DQA1_02,HLA_DQA1_05,HLA_C_05_01,HLA_B_57,HLA_A_30,HLA_DRB1_13_01,HLA_C_12_03	TNXB_P22105_OID21107_v1_Neurology	-0.0549108	-0.0652142	-0.0446075	0.00525671	-10.4459	33592	1.67491e-25	24.776	0.100146	33602	8
HLA_C_07_01	HLA_B_18_01,HLA_DQA1_02,HLA_DQA1_05,HLA_C_05_01,HLA_B_57,HLA_A_30,HLA_DRB1_13_01,HLA_C_12_03,HLA_B_35_01	TNXB_P22105_OID21107_v1_Neurology	-0.0647775	-0.0767157	-0.0528394	0.00609078	-10.6353	33591	2.24783e-26	25.6482	0.103166	33602	9
HLA_B_44_02	HLA_B_18_01,HLA_DQA1_02,HLA_DQA1_05,HLA_C_05_01,HLA_B_57,HLA_A_30,HLA_DRB1_13_01,HLA_C_12_03,HLA_B_35_01,HLA_C_07_01	TNXB_P22105_OID21107_v1_Neurology	-0.112037	-0.132883	-0.0911908	0.0106355	-10.5342	33590	6.59629e-26	25.1807	0.106119	33602	10
HLA_C_07_04	HLA_B_18_01,HLA_DQA1_02,HLA_DQA1_05,HLA_C_05_01,HLA_B_57,HLA_A_30,HLA_DRB1_13_01,HLA_C_12_03,HLA_B_35_01,HLA_C_07_01,HLA_B_44_02	TNXB_P22105_OID21107_v1_Neurology	0.0852582	0.0722098	0.0983066	0.00665724	12.8068	33589	1.83755e-37	36.7358	0.110463	33602	11
HLA_DRB1_15_01	HLA_B_18_01,HLA_DQA1_02,HLA_DQA1_05,HLA_C_05_01,HLA_B_57,HLA_A_30,HLA_DRB1_13_01,HLA_C_12_03,HLA_B_35_01,HLA_C_07_01,HLA_B_44_02,HLA_C_07_04	TNXB_P22105_OID21107_v1_Neurology	-0.0580007	-0.0689684	-0.047033	0.00559566	-10.3653	33588	3.89218e-25	24.4098	0.113299	33602	12
HLA_C_03_03	HLA_B_18_01,HLA_DQA1_02,HLA_DQA1_05,HLA_C_05_01,HLA_B_57,HLA_A_30,HLA_DRB1_13_01,HLA_C_12_03,HLA_B_35_01,HLA_C_07_01,HLA_B_44_02,HLA_C_07_04,HLA_DRB1_15_01	TNXB_P22105_OID21107_v1_Neurology	-0.0551624	-0.0656072	-0.0447175	0.00532893	-10.3515	33587	4.49425e-25	24.3473	0.116119	33602	13
HLA_B_14_01	HLA_B_18_01,HLA_DQA1_02,HLA_DQA1_05,HLA_C_05_01,HLA_B_57,HLA_A_30,HLA_DRB1_13_01,HLA_C_12_03,HLA_B_35_01,HLA_C_07_01,HLA_B_44_02,HLA_C_07_04,HLA_DRB1_15_01,HLA_C_03_03	TNXB_P22105_OID21107_v1_Neurology	0.0499459	0.039635	0.0602568	0.00526058	9.49438	33586	2.35637e-21	20.6278	0.118485	33602	14
HLA_B_49	HLA_B_18_01,HLA_DQA1_02,HLA_DQA1_05,HLA_C_05_01,HLA_B_57,HLA_A_30,HLA_DRB1_13_01,HLA_C_12_03,HLA_B_35_01,HLA_C_07_01,HLA_B_44_02,HLA_C_07_04,HLA_DRB1_15_01,HLA_C_03_03,HLA_B_14_01	TNXB_P22105_OID21107_v1_Neurology	0.0483774	0.0379751	0.0587798	0.00530722	9.1154	33585	8.26123e-20	19.083	0.120661	33602	15
HLA_DRB1_03	HLA_B_18_01,HLA_DQA1_02,HLA_DQA1_05,HLA_C_05_01,HLA_B_57,HLA_A_30,HLA_DRB1_13_01,HLA_C_12_03,HLA_B_35_01,HLA_C_07_01,HLA_B_44_02,HLA_C_07_04,HLA_DRB1_15_01,HLA_C_03_03,HLA_B_14_01,HLA_B_49	TNXB_P22105_OID21107_v1_Neurology	0.0714174	0.0542594	0.0885753	0.0087539	8.15835	33584	3.5135e-16	15.4543	0.1224	33602	16
HLA_DRB1_04_07	HLA_B_18_01,HLA_DQA1_02,HLA_DQA1_05,HLA_C_05_01,HLA_B_57,HLA_A_30,HLA_DRB1_13_01,HLA_C_12_03,HLA_B_35_01,HLA_C_07_01,HLA_B_44_02,HLA_C_07_04,HLA_DRB1_15_01,HLA_C_03_03,HLA_B_14_01,HLA_B_49,HLA_DRB1_03	TNXB_P22105_OID21107_v1_Neurology	-0.0405953	-0.0507281	-0.0304625	0.0051697	-7.85255	33583	4.19719e-15	14.377	0.124008	33602	17
HLA_A_25	HLA_B_18_01,HLA_DQA1_02,HLA_DQA1_05,HLA_C_05_01,HLA_B_57,HLA_A_30,HLA_DRB1_13_01,HLA_C_12_03,HLA_B_35_01,HLA_C_07_01,HLA_B_44_02,HLA_C_07_04,HLA_DRB1_15_01,HLA_C_03_03,HLA_B_14_01,HLA_B_49,HLA_DRB1_03,HLA_DRB1_04_07	TNXB_P22105_OID21107_v1_Neurology	-0.0371607	-0.0481453	-0.026176	0.0056043	-6.63074	33582	3.39064e-11	10.4697	0.125154	33602	18
HLA_B_13	HLA_B_18_01,HLA_DQA1_02,HLA_DQA1_05,HLA_C_05_01,HLA_B_57,HLA_A_30,HLA_DRB1_13_01,HLA_C_12_03,HLA_B_35_01,HLA_C_07_01,HLA_B_44_02,HLA_C_07_04,HLA_DRB1_15_01,HLA_C_03_03,HLA_B_14_01,HLA_B_49,HLA_DRB1_03,HLA_DRB1_04_07,HLA_A_25	TNXB_P22105_OID21107_v1_Neurology	0.0351543	0.0238346	0.046474	0.00577525	6.08706	33581	1.16246e-09	8.93462	0.126118	33602	19
HLA_A_30_01	HLA_B_18_01,HLA_DQA1_02,HLA_DQA1_05,HLA_C_05_01,HLA_B_57,HLA_A_30,HLA_DRB1_13_01,HLA_C_12_03,HLA_B_35_01,HLA_C_07_01,HLA_B_44_02,HLA_C_07_04,HLA_DRB1_15_01,HLA_C_03_03,HLA_B_14_01,HLA_B_49,HLA_DRB1_03,HLA_DRB1_04_07,HLA_A_25,HLA_B_13	TNXB_P22105_OID21107_v1_Neurology	-0.0555969	-0.0716092	-0.0395847	0.00816939	-6.80552	33580	1.02373e-11	10.9898	0.127322	33602	20
HLA_DRB1_04_04	HLA_B_18_01,HLA_DQA1_02,HLA_DQA1_05,HLA_C_05_01,HLA_B_57,HLA_A_30,HLA_DRB1_13_01,HLA_C_12_03,HLA_B_35_01,HLA_C_07_01,HLA_B_44_02,HLA_C_07_04,HLA_DRB1_15_01,HLA_C_03_03,HLA_B_14_01,HLA_B_49,HLA_DRB1_03,HLA_DRB1_04_07,HLA_A_25,HLA_B_13,HLA_A_30_01	TNXB_P22105_OID21107_v1_Neurology	0.0318616	0.021452	0.0422711	0.0053109	5.99928	33579	2.00226e-09	8.69848	0.128256	33602	21
HLA_DQB1_03_03	HLA_B_18_01,HLA_DQA1_02,HLA_DQA1_05,HLA_C_05_01,HLA_B_57,HLA_A_30,HLA_DRB1_13_01,HLA_C_12_03,HLA_B_35_01,HLA_C_07_01,HLA_B_44_02,HLA_C_07_04,HLA_DRB1_15_01,HLA_C_03_03,HLA_B_14_01,HLA_B_49,HLA_DRB1_03,HLA_DRB1_04_07,HLA_A_25,HLA_B_13,HLA_A_30_01,HLA_DRB1_04_04	TNXB_P22105_OID21107_v1_Neurology	0.0403529	0.0272524	0.0534534	0.00668383	6.03739	33578	1.58265e-09	8.80062	0.129201	33602	22
HLA_DRB1_04	NA	TP53BP1_Q12888_OID30470_v1_Inflammation_II	0.0647447	0.0539605	0.0755289	0.00550203	11.7674	32895	6.65815e-32	31.1766	0.00419187	32897	NA
HLA_DRB1_03	HLA_DRB1_04	TP53BP1_Q12888_OID30470_v1_Inflammation_II	-0.0465311	-0.0575274	-0.0355349	0.00561021	-8.29401	32894	1.1362e-16	15.9445	0.00627004	32897	1
HLA_DQB1_05	HLA_DRB1_04,HLA_DRB1_03	TP53BP1_Q12888_OID30470_v1_Inflammation_II	-0.0343811	-0.0456737	-0.0230885	0.0057614	-5.96749	32893	2.43392e-09	8.61369	0.00734472	32897	2
HLA_DRB1_13	HLA_DRB1_04,HLA_DRB1_03,HLA_DQB1_05	TP53BP1_Q12888_OID30470_v1_Inflammation_II	-0.0346701	-0.0460404	-0.0232999	0.00580104	-5.97653	32892	2.30279e-09	8.63775	0.00842152	32897	3
HLA_DRB1_04	NA	TRAF3_Q13114-2_OID30479_v1_Inflammation_II	-0.0627421	-0.0735277	-0.0519566	0.00550273	-11.402	32895	4.65448e-30	29.3321	0.00393657	32897	NA
HLA_DRB1_13	HLA_DRB1_04	TRAF3_Q13114-2_OID30479_v1_Inflammation_II	0.0372097	0.0262847	0.0481348	0.0055739	6.6757	32894	2.49957e-11	10.6021	0.00528422	32897	1
HLA_DRB1_03	NA	TREM2_Q9NZC2_OID20731_v1_Inflammation	-0.0563841	-0.0670661	-0.045702	0.00544993	-10.3458	33561	4.76733e-25	24.3217	0.00317916	33563	NA
HLA_DRB1_15	HLA_DRB1_03	TREM2_Q9NZC2_OID20731_v1_Inflammation	0.0361962	0.0253238	0.0470685	0.00554703	6.52533	33560	6.88191e-11	10.1623	0.00444229	33563	1
HLA_A_02_01	NA	TRIM40_Q6P9F5_OID30885_v1_Neurology_II	-0.141991	-0.152683	-0.131299	0.00545483	-26.0303	32930	7.0674e-148	147.151	0.0201615	32932	NA
HLA_B_57	HLA_A_02_01	TRIM40_Q6P9F5_OID30885_v1_Neurology_II	-0.060616	-0.0712879	-0.0499441	0.00544474	-11.133	32929	9.75878e-29	28.0106	0.0238357	32932	1
HLA_C_12	NA	TXNDC15_Q96J42_OID21495_v1_Oncology	-0.114299	-0.124901	-0.103698	0.005409	-21.1313	33733	1.78488e-98	97.7484	0.0130643	33735	NA
HLA_C_06	HLA_C_12	TXNDC15_Q96J42_OID21495_v1_Oncology	-0.0905318	-0.101112	-0.0799516	0.00539798	-16.7714	33732	7.10422e-63	62.1485	0.021226	33735	1
HLA_C_03	HLA_C_12,HLA_C_06	TXNDC15_Q96J42_OID21495_v1_Oncology	0.0787152	0.0680765	0.0893539	0.0054278	14.5022	33731	1.63094e-47	46.7876	0.0272909	33735	2
HLA_B_51	HLA_C_12,HLA_C_06,HLA_C_03	TXNDC15_Q96J42_OID21495_v1_Oncology	-0.0701155	-0.08067	-0.059561	0.00538486	-13.0209	33730	1.15429e-38	37.9377	0.0321558	33735	3
HLA_C_04	HLA_C_12,HLA_C_06,HLA_C_03,HLA_B_51	TXNDC15_Q96J42_OID21495_v1_Oncology	0.0595005	0.0488153	0.0701856	0.00545151	10.9145	33729	1.09335e-27	26.9612	0.035562	33735	4
HLA_C_07	HLA_C_12,HLA_C_06,HLA_C_03,HLA_B_51,HLA_C_04	TXNDC15_Q96J42_OID21495_v1_Oncology	0.0804484	0.0676086	0.0932882	0.00655082	12.2807	33728	1.36421e-34	33.8651	0.0398553	33735	5
HLA_C_15	HLA_C_12,HLA_C_06,HLA_C_03,HLA_B_51,HLA_C_04,HLA_C_07	TXNDC15_Q96J42_OID21495_v1_Oncology	-0.0373154	-0.0497922	-0.0248385	0.00636563	-5.86201	33727	4.61546e-09	8.33579	0.0408326	33735	6
HLA_DQB1_02	NA	TYRP1_P17643_OID30517_v1_Inflammation_II	0.0441069	0.0333105	0.0549032	0.00550823	8.00744	32895	1.20946e-15	14.9174	0.00194542	32897	NA
HLA_DRB1_04	HLA_DQB1_02	TYRP1_P17643_OID30517_v1_Inflammation_II	-0.0322983	-0.0434894	-0.0211072	0.00570966	-5.65678	32894	1.55519e-08	7.80822	0.00291537	32897	1
HLA_DRB1_01_01	NA	VSIG4_Q9Y279_OID21144_v1_Neurology	0.0396751	0.0289907	0.0503596	0.00545115	7.2783	33600	3.45438e-13	12.4616	0.00157412	33602	NA
HLA_DRB1_03_01	HLA_DRB1_01_01	VSIG4_Q9Y279_OID21144_v1_Neurology	-0.0337166	-0.0444902	-0.0229431	0.00549662	-6.13407	33599	8.66158e-10	9.0624	0.00269098	33602	1
HLA_DPB1_02_01	HLA_DRB1_01_01,HLA_DRB1_03_01	VSIG4_Q9Y279_OID21144_v1_Neurology	-0.0343194	-0.0450045	-0.0236343	0.00545149	-6.29541	33598	3.10366e-10	9.50813	0.00386602	33602	2
HLA_DRB1_04_01	HLA_DRB1_01_01,HLA_DRB1_03_01,HLA_DPB1_02_01	VSIG4_Q9Y279_OID21144_v1_Neurology	-0.0304344	-0.0413558	-0.019513	0.00557206	-5.46197	33597	4.74216e-08	7.32402	0.00474977	33602	3
HLA_A_02	NA	VSIR_Q9H7M9_OID20131_v1_Cardiometabolic	0.0407251	0.0300419	0.0514083	0.00545052	7.47178	33605	8.10371e-14	13.0913	0.00165853	33607	NA
HLA_C_06	HLA_A_02	VSIR_Q9H7M9_OID20131_v1_Cardiometabolic	-0.0315863	-0.0422649	-0.0209078	0.00544813	-5.79765	33604	6.78497e-09	8.16845	0.00265614	33607	1
HLA_A_68	NA	VSTM1_Q6UX27_OID20851_v1_Neurology	0.0686932	0.0579027	0.0794837	0.00550526	12.4777	32839	1.1899e-35	34.9245	0.00471875	32841	NA
HLA_A_31_01	HLA_A_68	VSTM1_Q6UX27_OID20851_v1_Neurology	0.0311646	0.0203736	0.0419556	0.00550552	5.66062	32838	1.52082e-08	7.81792	0.00568898	32841	1
HLA_B_08	NA	WFDC2_Q14508_OID21505_v1_Oncology	-0.0417919	-0.0527025	-0.0308813	0.00556653	-7.50771	32216	6.1726e-14	13.2095	0.00174656	32218	NA
HLA_B_14_02	HLA_B_08	WFDC2_Q14508_OID21505_v1_Oncology	-0.032799	-0.0437249	-0.021873	0.00557435	-5.88391	32215	4.04643e-09	8.39293	0.0028182	32218	1
HLA_DRB1_03_01	NA	WFIKKN1_Q96NZ8_OID20939_v1_Neurology	-0.0503651	-0.0611054	-0.0396249	0.0054796	-9.1914	33220	4.09656e-20	19.3876	0.00253665	33222	NA
HLA_DRB1_07_01	HLA_DRB1_03_01	WFIKKN1_Q96NZ8_OID20939_v1_Neurology	0.0386805	0.0277887	0.0495723	0.00555693	6.96077	33219	3.44685e-12	11.4626	0.0039894	33222	1
HLA_DRB1_04_01	NA	WNT9A_O14904_OID20460_v1_Inflammation	0.0545285	0.0437548	0.0653023	0.00549671	9.92021	32999	3.66416e-23	22.436	0.00297336	33001	NA
HLA_DQB1_05	HLA_DRB1_04_01	WNT9A_O14904_OID20460_v1_Inflammation	-0.0344634	-0.0453556	-0.0235712	0.00555712	-6.20166	32998	5.65307e-10	9.24772	0.00413409	33001	1
HLA_C_05	NA	XCL1_P47992_OID21398_v1_Oncology	0.0428864	0.0322472	0.0535257	0.0054281	7.90082	33877	2.85415e-15	14.5445	0.00183924	33879	NA
HLA_DQA1_02	HLA_C_05	XCL1_P47992_OID21398_v1_Oncology	0.0447692	0.0340906	0.0554478	0.00544816	8.2173	33876	2.15464e-16	15.6666	0.00382489	33879	1
HLA_B_14	HLA_C_05,HLA_DQA1_02	XCL1_P47992_OID21398_v1_Oncology	0.0378665	0.0271857	0.0485474	0.00544932	6.94885	33875	3.74934e-12	11.426	0.00524285	33879	2
HLA_DPA1_02	HLA_C_05,HLA_DQA1_02,HLA_B_14	XCL1_P47992_OID21398_v1_Oncology	0.0318405	0.02105	0.042631	0.00550524	5.78367	33874	7.37307e-09	8.13235	0.00622421	33879	3
HLA_C_07	NA	ZNRD2_O60232_OID31450_v1_Oncology_II	-0.054435	-0.0650949	-0.0437751	0.00543862	-10.009	33708	1.50156e-23	22.8235	0.00296317	33710	NA
HLA_B_44_02	HLA_C_07	ZNRD2_O60232_OID31450_v1_Oncology_II	0.0422743	0.0314588	0.0530898	0.005518	7.66117	33707	1.89179e-14	13.7231	0.00469628	33710	1
HLA_DQB1_03_02	HLA_C_07,HLA_B_44_02	ZNRD2_O60232_OID31450_v1_Oncology_II	-0.0319567	-0.0426557	-0.0212577	0.00545857	-5.85441	33706	4.83132e-09	8.31593	0.00570733	33710	2
HLA_DRB1_15_01	HLA_C_07,HLA_B_44_02,HLA_DQB1_03_02	ZNRD2_O60232_OID31450_v1_Oncology_II	-0.0329241	-0.0440522	-0.021796	0.00567749	-5.79905	33705	6.72856e-09	8.17208	0.00669839	33710	3
HLA_DRB1_03_01	HLA_C_07,HLA_B_44_02,HLA_DQB1_03_02,HLA_DRB1_15_01	ZNRD2_O60232_OID31450_v1_Oncology_II	-0.0430781	-0.055267	-0.0308891	0.00621872	-6.92716	33704	4.37081e-12	11.3594	0.00811058	33710	4
