# Supplementary material for: The influence of HLA genetic variation on plasma protein expression
Source: Nat Commun. 2024 Jul 31;15:6469. doi: 10.1038/s41467-024-50583-8 (PMC11291675; doi:10.1038/s41467-024-50583-8)
Supplement: Supplementary file 4 — Supplementary Data 1-21 [file 41467_2024_50583_MOESM4_ESM.zip › Supplementary_tables/Supplementary_Data1.xls]

## Sheet: ST1_legend
gene_short	abbreviated name of Olink protein
allele	lead HLA variant in the discovery cohort affecting expression of the protein
gene	full name of Olink protein
beta	beta from HLA-pQTL linear model
beta_CI_low	95% confidence interval on beta (lower bound)
beta_CI_high	95% confidence interval on beta (upper bound)
SE	standard error from HLA-pQTL linear model
tval	t-statistic from HLA-pQTL linear model
DF	degrees of freedom from HLA-pQTL linear model
pval	p-value from linear model. P-values are two-sided, unadjusted and determined via t-test and linear regression analysis. The p-value threshold is after Bonferroni correction for the total number of proteins tested (5 x 10- 8 / 2940 proteins tested = P <= 1.70 x 10-11)
minus_log10P	negative 1 * log10(pval)
var_explained	variance explained by lead HLA variant
N	total N used for the indicated HLA-pQTL
allele_gene	concatenated HLA variant and protein name
ptype	indicates whether the lead HLA variant is a 1 or 2 field allele, or amino acid variant
locus	HLA locus of the lead variant
class	indicates whether the lead variant is class I or class II
PBG	indicates whether the lead HLA variant is in the peptide binding groove (only populated for amino acid variants)

## Sheet: ST1
gene_short	allele	gene	beta	beta_CI_low	beta_CI_high	SE	tval	DF	pval	minus_log10P	var_explained	N	chromosome_name	allele_gene	ptype	locus	class	PBG
ACE2	HLA_A_11	ACE2_Q9BYF1_OID20105_v1_Cardiometabolic	-0.0490929	-0.0598767	-0.038309	0.00550185	-8.92297	32956	4.76829e-19	18.3216	0.00241011	32958	X	HLA_A_11.ACE2_Q9BYF1_OID20105_v1_Cardiometabolic	allele	HLA_A	HLAI	NA
ACVRL1	AA_C_156_31238934_exon3_RW	ACVRL1_P37023_OID20999_v1_Neurology	-0.0534012	-0.0641292	-0.0426732	0.00547338	-9.75653	33285	1.85398e-22	21.7319	0.00285169	33287	12	AA_C_156_31238934_exon3_RW.ACVRL1_P37023_OID20999_v1_Neurology	AA	HLA_C	HLAI	1
ACY3	HLA_DRB1_03	ACY3_Q96HD9_OID30086_v1_Cardiometabolic_II	0.0409952	0.0301778	0.0518125	0.00551895	7.42807	32776	1.12873e-13	12.9474	0.0016806	32778	11	HLA_DRB1_03.ACY3_Q96HD9_OID30086_v1_Cardiometabolic_II	allele	HLA_DRB1	HLAII	NA
ADA2	AA_DRB1_77_32551931_exon2_PT	ADA2_Q9NZK5_OID20394_v1_Cardiometabolic	-0.123298	-0.133954	-0.112643	0.00543636	-22.6803	33322	5.0379e-113	112.298	0.0152025	33324	22	AA_DRB1_77_32551931_exon2_PT.ADA2_Q9NZK5_OID20394_v1_Cardiometabolic	AA	HLA_DRB1	HLAII	1
ADAM15	AA_B_24_31324665_exon2_A	ADAM15_Q13444_OID20109_v1_Cardiometabolic	0.0520686	0.0412864	0.0628508	0.00550102	9.46525	32956	3.1162e-21	20.5064	0.00271113	32958	1	AA_B_24_31324665_exon2_A.ADAM15_Q13444_OID20109_v1_Cardiometabolic	AA	HLA_B	HLAI	1
ADAM8	AA_B_156_31324024_exon3_LW	ADAM8_P78325_OID21039_v1_Neurology	-0.0549075	-0.0655515	-0.0442635	0.00543052	-10.1109	33807	5.34624e-24	23.272	0.00301483	33809	10	AA_B_156_31324024_exon3_LW.ADAM8_P78325_OID21039_v1_Neurology	AA	HLA_B	HLAI	1
ADAM9	HLA_B_08	ADAM9_Q13443_OID31488_v1_Oncology_II	0.0641679	0.0535142	0.0748217	0.00543548	11.8054	33708	4.23484e-32	31.3732	0.00411753	33710	8	HLA_B_08.ADAM9_Q13443_OID31488_v1_Oncology_II	allele	HLA_B	HLAI	NA
ADAMTS13	AA_B_12_31324701_exon2	ADAMTS13_Q76LX8_OID20249_v1_Cardiometabolic	-0.0404155	-0.0510364	-0.0297945	0.00541875	-7.45845	34001	8.96335e-14	13.0475	0.00163341	34003	9	AA_B_12_31324701_exon2.ADAMTS13_Q76LX8_OID20249_v1_Cardiometabolic	AA	HLA_B	HLAI	1
ADGRE2	AA_B_97_31324201_exon3_NRV	ADGRE2_Q9UHX3_OID20755_v1_Inflammation	0.0393068	0.0286475	0.049966	0.0054383	7.22777	33760	5.01374e-13	12.2998	0.00154502	33762	19	AA_B_97_31324201_exon3_NRV.ADGRE2_Q9UHX3_OID20755_v1_Inflammation	AA	HLA_B	HLAI	1
ADGRE5	AA_DQA1_34_32609180_exon2	ADGRE5_P48960_OID20260_v1_Cardiometabolic	-0.0472878	-0.0579356	-0.0366399	0.00543247	-8.70464	33809	3.32742e-18	17.4779	0.00223613	33811	19	AA_DQA1_34_32609180_exon2.ADGRE5_P48960_OID20260_v1_Cardiometabolic	AA	HLA_DQA1	HLAII	1
ADGRF5	AA_C_73_31239429_exon2_A	ADGRF5_Q8IZF2_OID30349_v1_Cardiometabolic_II	0.0443417	0.0336996	0.0549837	0.00542952	8.16678	33855	3.27606e-16	15.4846	0.00196619	33857	6	AA_C_73_31239429_exon2_A.ADGRF5_Q8IZF2_OID30349_v1_Cardiometabolic_II	AA	HLA_C	HLAI	1
ADGRG1	AA_DRB1_74_32551940_exon2_LR	ADGRG1_Q9Y653_OID21294_v1_Oncology	-0.0375391	-0.0482491	-0.026829	0.00546422	-6.86998	33445	6.53336e-12	11.1849	0.00140918	33447	16	AA_DRB1_74_32551940_exon2_LR.ADGRG1_Q9Y653_OID21294_v1_Oncology	AA	HLA_DRB1	HLAII	1
ADM	AA_C_147_31238961_exon3_Lx	ADM_P35318_OID21467_v1_Oncology	0.0382768	0.0276355	0.048918	0.00542912	7.05028	33877	1.81976e-12	11.74	0.00146511	33879	11	AA_C_147_31238961_exon3_Lx.ADM_P35318_OID21467_v1_Oncology	AA	HLA_C	HLAI	1
AFP	AA_C_184_31238263_exon4_HK	AFP_P02771_OID20978_v1_Neurology	-0.0380962	-0.0488422	-0.0273501	0.00548258	-6.94858	33220	3.75763e-12	11.4251	0.00145132	33222	4	AA_C_184_31238263_exon4_HK.AFP_P02771_OID20978_v1_Neurology	AA	HLA_C	HLAI	0
AGER	AA_DRB1_71_32551949_exon2_AER	AGER_Q15109_OID20756_v1_Inflammation	0.0963485	0.0856879	0.107009	0.00543898	17.7144	33490	6.76639e-70	69.1696	0.00928303	33492	6	AA_DRB1_71_32551949_exon2_AER.AGER_Q15109_OID20756_v1_Inflammation	AA	HLA_DRB1	HLAII	1
AGRP	HLA_DQA1_03_01	AGRP_O00253_OID20658_v1_Inflammation	-0.0410844	-0.0517113	-0.0304575	0.00542179	-7.57764	33961	3.60841e-14	13.4427	0.00168793	33963	16	HLA_DQA1_03_01.AGRP_O00253_OID20658_v1_Inflammation	allele	HLA_DQA1	HLAII	NA
AHSP	AA_A_161_29911255_exon3_E	AHSP_Q9NZD4_OID21078_v1_Neurology	-0.0403937	-0.0510885	-0.0296989	0.00545644	-7.40295	33533	1.36319e-13	12.8654	0.00163165	33535	16	AA_A_161_29911255_exon3_E.AHSP_Q9NZD4_OID21078_v1_Neurology	AA	HLA_A	HLAI	1
AIF1	AA_DRB1_96_32549647_exon3_EYx	AIF1_P55008_OID21234_v1_Oncology	-0.0677879	-0.0785824	-0.0569934	0.00550728	-12.3088	32819	9.69321e-35	34.0135	0.0045952	32821	6	AA_DRB1_96_32549647_exon3_EYx.AIF1_P55008_OID21234_v1_Oncology	AA	HLA_DRB1	HLAII	0
ALCAM	HLA_DRB1_15_01	ALCAM_Q13740_OID20273_v1_Cardiometabolic	0.0666793	0.0560733	0.0772853	0.00541111	12.3227	34001	8.1174e-35	34.0906	0.00444613	34003	3	HLA_DRB1_15_01.ALCAM_Q13740_OID20273_v1_Cardiometabolic	allele	HLA_DRB1	HLAII	NA
ALPP	HLA_DPB1_04	ALPP_P05187_OID21383_v1_Oncology	0.0430083	0.0323007	0.053716	0.00546301	7.87264	33445	3.57665e-15	14.4465	0.00184972	33447	2	HLA_DPB1_04.ALPP_P05187_OID21383_v1_Oncology	allele	HLA_DPB1	HLAII	NA
AMBP	HLA_DRB1_03_01	AMBP_P02760_OID21413_v1_Oncology	-0.0821416	-0.0927638	-0.0715195	0.00541938	-15.157	33819	1.00742e-51	50.9968	0.00674725	33821	9	HLA_DRB1_03_01.AMBP_P02760_OID21413_v1_Oncology	allele	HLA_DRB1	HLAII	NA
ANXA11	AA_DQA1_53_32609237_exon2_KR	ANXA11_P50995_OID20583_v1_Inflammation	0.0710755	0.060405	0.0817459	0.005444	13.0557	33571	7.32981e-39	38.1349	0.00505172	33573	10	AA_DQA1_53_32609237_exon2_KR.ANXA11_P50995_OID20583_v1_Inflammation	AA	HLA_DQA1	HLAII	1
APCS	HLA_DQA1_05	APCS_P02743_OID30778_v1_Inflammation_II	0.0403498	0.0296668	0.0510329	0.00545044	7.40305	33607	1.36209e-13	12.8658	0.00162811	33609	1	HLA_DQA1_05.APCS_P02743_OID30778_v1_Inflammation_II	allele	HLA_DQA1	HLAII	NA
APOA4	HLA_DQB1_06_02	APOA4_P06727_OID30733_v1_Inflammation_II	-0.0467	-0.0573327	-0.0360672	0.00542477	-8.60865	33907	7.7057e-18	17.1132	0.00218089	33909	11	HLA_DQB1_06_02.APOA4_P06727_OID30733_v1_Inflammation_II	allele	HLA_DQB1	HLAII	NA
APOM	HLA_B_14_01	APOM_O95445_OID20374_v1_Cardiometabolic	-0.137188	-0.147772	-0.126605	0.00539953	-25.4075	33654	4.47256e-141	140.349	0.0188207	33656	6	HLA_B_14_01.APOM_O95445_OID20374_v1_Cardiometabolic	allele	HLA_B	HLAI	NA
ARHGEF12	AA_DQA1_25_32609153_exon2	ARHGEF12_Q9NZN5_OID20554_v1_Inflammation	0.0432732	0.0325857	0.0539607	0.00545269	7.93612	33571	2.15049e-15	14.6675	0.00187257	33573	11	AA_DQA1_25_32609153_exon2.ARHGEF12_Q9NZN5_OID20554_v1_Inflammation	AA	HLA_DQA1	HLAII	1
ARHGEF5	HLA_B_15_01	ARHGEF5_Q12774_OID30871_v1_Neurology_II	-0.0474824	-0.0582955	-0.0366693	0.00551678	-8.60691	32783	7.83457e-18	17.106	0.00225458	32785	7	HLA_B_15_01.ARHGEF5_Q12774_OID30871_v1_Neurology_II	allele	HLA_B	HLAI	NA
ASGR2	AA_A_95_29911057_exon3_IL	ASGR2_P07307_OID30679_v1_Inflammation_II	0.0441177	0.0334821	0.0547532	0.00542621	8.13049	33897	4.4199e-16	15.3546	0.00194637	33899	17	AA_A_95_29911057_exon3_IL.ASGR2_P07307_OID30679_v1_Inflammation_II	AA	HLA_A	HLAI	1
ASPSCR1	AA_DRB1_71_32551949_exon2_AEx	ASPSCR1_Q9BZE9_OID31055_v1_Neurology_II	0.054463	0.0438152	0.0651107	0.00543242	10.0256	33785	1.27005e-23	22.8962	0.00296621	33787	17	AA_DRB1_71_32551949_exon2_AEx.ASPSCR1_Q9BZE9_OID31055_v1_Neurology_II	AA	HLA_DRB1	HLAII	1
ATP6AP2	AA_DRB1_71_32551949_exon2_AKS	ATP6AP2_O75787_OID21178_v1_Oncology	0.0382452	0.0274337	0.0490566	0.00551594	6.93357	32819	4.17933e-12	11.3789	0.00146269	32821	12	AA_DRB1_71_32551949_exon2_AKS.ATP6AP2_O75787_OID21178_v1_Oncology	AA	HLA_DRB1	HLAII	1
ATP6V1D	AA_DRB1_142_32549509_exon3_V	ATP6V1D_Q9Y5K8_OID21341_v1_Oncology	-0.0425586	-0.0532665	-0.0318507	0.00546312	-7.79016	33445	6.88519e-15	14.1621	0.00181123	33447	14	AA_DRB1_142_32549509_exon3_V.ATP6V1D_Q9Y5K8_OID21341_v1_Oncology	AA	HLA_DRB1	HLAII	0
ATP6V1G2	HLA_B_44_03	ATP6V1G2_O95670_OID30167_v1_Cardiometabolic_II	0.0531596	0.0423484	0.0639707	0.00551579	9.63771	32776	5.92548e-22	21.2273	0.00282594	32778	6	HLA_B_44_03.ATP6V1G2_O95670_OID30167_v1_Cardiometabolic_II	allele	HLA_B	HLAI	NA
AXL	AA_DRB1_30_32552072_exon2_CGL	AXL_P30530_OID20363_v1_Cardiometabolic	0.0391976	0.0285321	0.049863	0.00544147	7.2035	33721	5.99157e-13	12.2225	0.00153645	33723	19	AA_DRB1_30_32552072_exon2_CGL.AXL_P30530_OID20363_v1_Cardiometabolic	AA	HLA_DRB1	HLAII	1
B2M	AA_B_156_31324024_exon3_D	B2M_P61769_OID30725_v1_Inflammation_II	0.188992	0.17854	0.199445	0.00533283	35.4394	33907	3.65948e-270	269.437	0.035718	33909	15	AA_B_156_31324024_exon3_D.B2M_P61769_OID30725_v1_Inflammation_II	AA	HLA_B	HLAI	1
B3GNT7	HLA_DPB1_04_01	B3GNT7_Q8NFL0_OID30281_v1_Cardiometabolic_II	-0.0633699	-0.0741449	-0.052595	0.00549734	-11.5274	32957	1.09953e-30	29.9588	0.00401575	32959	2	HLA_DPB1_04_01.B3GNT7_Q8NFL0_OID30281_v1_Cardiometabolic_II	allele	HLA_DPB1	HLAII	NA
B4GALT1	HLA_DRB1_04_04	B4GALT1_P15291_OID20780_v1_Inflammation	-0.0508698	-0.0615235	-0.0402161	0.00543546	-9.35888	33760	8.54023e-21	20.0685	0.00258773	33762	9	HLA_DRB1_04_04.B4GALT1_P15291_OID20780_v1_Inflammation	allele	HLA_DRB1	HLAII	NA
B4GAT1	AA_DRB1_77_32551931_exon2_LN	B4GAT1_O43505_OID21127_v1_Neurology	-0.0401181	-0.0508023	-0.0294338	0.00545106	-7.35969	33600	1.88554e-13	12.7246	0.00160946	33602	11	AA_DRB1_77_32551931_exon2_LN.B4GAT1_O43505_OID21127_v1_Neurology	AA	HLA_DRB1	HLAII	1
BCAM	AA_DRB1_11_32552129_exon2_DGS	BCAM_P50895_OID21076_v1_Neurology	-0.0514778	-0.0621565	-0.0407991	0.00544821	-9.44857	33600	3.64932e-21	20.4378	0.00264997	33602	19	AA_DRB1_11_32552129_exon2_DGS.BCAM_P50895_OID21076_v1_Neurology	AA	HLA_DRB1	HLAII	1
BCAN	AA_DRB1_71_32551949_exon2_AS	BCAN_Q96GW7_OID20998_v1_Neurology	0.0421019	0.0313784	0.0528254	0.00547108	7.69535	33349	1.44994e-14	13.8387	0.00177257	33351	1	AA_DRB1_71_32551949_exon2_AS.BCAN_Q96GW7_OID20998_v1_Neurology	AA	HLA_DRB1	HLAII	1
BCL2L15	AA_DQB1_57_32632681_exon2_A	BCL2L15_Q5TBC7_OID30498_v1_Inflammation_II	0.0375535	0.0267542	0.0483527	0.00550971	6.81587	32895	9.53093e-12	11.0209	0.00141026	32897	1	AA_DQB1_57_32632681_exon2_A.BCL2L15_Q5TBC7_OID30498_v1_Inflammation_II	AA	HLA_DQB1	HLAII	1
BGN	AA_C_152_31238946_exon3_AT	BGN_P21810_OID21198_v1_Oncology	-0.0692187	-0.0800228	-0.0584146	0.0055122	-12.5574	32754	4.3865e-36	35.3579	0.00479123	32756	X	AA_C_152_31238946_exon3_AT.BGN_P21810_OID21198_v1_Oncology	AA	HLA_C	HLAI	1
BID	AA_DRB1_13_32552123_exon2_RY	BID_P55957_OID20517_v1_Inflammation	0.0411735	0.0304851	0.0518619	0.00545317	7.55038	33571	4.44998e-14	13.3516	0.00169526	33573	22	AA_DRB1_13_32552123_exon2_RY.BID_P55957_OID20517_v1_Inflammation	AA	HLA_DRB1	HLAII	1
BMP10	HLA_C_08	BMP10_O95393_OID30575_v1_Inflammation_II	-0.0375018	-0.0482671	-0.0267366	0.00549238	-6.82797	33103	8.76068e-12	11.0575	0.00140639	33105	2	HLA_C_08.BMP10_O95393_OID30575_v1_Inflammation_II	allele	HLA_C	HLAI	NA
BPIFA2	AA_DQB1_84_32632600_exon2	BPIFA2_Q96DR5_OID30279_v1_Cardiometabolic_II	0.0416997	0.0307103	0.0526891	0.00560672	7.43744	31756	1.05244e-13	12.9778	0.00173886	31758	20	AA_DQB1_84_32632600_exon2.BPIFA2_Q96DR5_OID30279_v1_Cardiometabolic_II	AA	HLA_DQB1	HLAII	1
BTN2A1	HLA_A_01_01	BTN2A1_Q7KYR7_OID20713_v1_Inflammation	0.227675	0.217288	0.238063	0.00529957	42.9611	33760	0	391.927	0.051836	33762	6	HLA_A_01_01.BTN2A1_Q7KYR7_OID20713_v1_Inflammation	allele	HLA_A	HLAI	NA
BTN3A2	HLA_A_01_01	BTN3A2_P78410_OID20540_v1_Inflammation	-0.315385	-0.325537	-0.305234	0.00517926	-60.8939	33571	0	765.612	0.0994677	33573	6	HLA_A_01_01.BTN3A2_P78410_OID20540_v1_Inflammation	allele	HLA_A	HLAI	NA
C17orf49	AA_DRB1_13_32552123_exon2_LS	BAP18_Q8IXM2_OID31150_v1_Neurology_II	-0.0481437	-0.0587978	-0.0374895	0.00543571	-8.85692	33766	8.61803e-19	18.0646	0.00231781	33768	17	AA_DRB1_13_32552123_exon2_LS.BAP18_Q8IXM2_OID31150_v1_Neurology_II	AA	HLA_DRB1	HLAII	1
C1QA	AA_A_62_29910717_exon2_EQ	C1QA_P02745_OID20654_v1_Inflammation	0.0373573	0.0267094	0.0480052	0.00543251	6.87661	33837	6.23559e-12	11.2051	0.00139557	33839	1	AA_A_62_29910717_exon2_EQ.C1QA_P02745_OID20654_v1_Inflammation	AA	HLA_A	HLAI	1
C1QTNF9	AA_C_304_31237782_exon5_M	C1QTNF9_P0C862_OID30620_v1_Inflammation_II	-0.0664456	-0.0772041	-0.0556872	0.00548891	-12.1054	33045	1.16491e-33	32.9337	0.00441502	33047	13	AA_C_304_31237782_exon5_M.C1QTNF9_P0C862_OID30620_v1_Inflammation_II	AA	HLA_C	HLAI	0
C1R	AA_DQB1_26_32632774_exon2_FL	C1R_P00736_OID30753_v1_Inflammation_II	0.0444196	0.0337858	0.0550535	0.00542533	8.18745	33907	2.76068e-16	15.559	0.0019731	33909	12	AA_DQB1_26_32632774_exon2_FL.C1R_P00736_OID30753_v1_Inflammation_II	AA	HLA_DQB1	HLAII	1
C1S	AA_DRB1_37_32552051_exon2_SYx	C1S_P09871_OID30731_v1_Inflammation_II	-0.0388748	-0.0495111	-0.0282385	0.00542659	-7.16376	33907	8.00916e-13	12.0964	0.00151125	33909	12	AA_DRB1_37_32552051_exon2_SYx.C1S_P09871_OID30731_v1_Inflammation_II	AA	HLA_DRB1	HLAII	1
C2	HLA_C_12_03	C2_P06681_OID20410_v1_Cardiometabolic	-0.166884	-0.177419	-0.15635	0.00537463	-31.0504	33654	1.00294e-208	207.999	0.0278503	33656	6	HLA_C_12_03.C2_P06681_OID20410_v1_Cardiometabolic	allele	HLA_C	HLAI	NA
C4BPB	AA_DRB1_minus24_32557503_exon1_L	C4BPB_P20851_OID21481_v1_Oncology	0.0465009	0.0358406	0.0571611	0.00543879	8.54985	33733	1.28358e-17	16.8916	0.00216233	33735	1	AA_DRB1_minus24_32557503_exon1_L.C4BPB_P20851_OID21481_v1_Oncology	AA	HLA_DRB1	HLAII	0
CA4	AA_DRB1_96_32549647_exon3_HI	CA4_P22748_OID20241_v1_Cardiometabolic	0.0462959	0.0356777	0.0569141	0.00541737	8.54584	34001	1.32848e-17	16.8766	0.00214331	34003	17	AA_DRB1_96_32549647_exon3_HI.CA4_P22748_OID20241_v1_Cardiometabolic	AA	HLA_DRB1	HLAII	0
CA9	AA_DQA1_34_32609180_exon2	CA9_Q16790_OID21417_v1_Oncology	-0.0367138	-0.0473556	-0.0260719	0.00542943	-6.76198	33877	1.38321e-11	10.8591	0.0013479	33879	9	AA_DQA1_34_32609180_exon2.CA9_Q16790_OID21417_v1_Oncology	AA	HLA_DQA1	HLAII	1
CANT1	AA_C_1_31239645_exon2_G	CANT1_Q8WVQ1_OID20181_v1_Cardiometabolic	0.0592592	0.0485859	0.0699325	0.00544545	10.8823	33605	1.55565e-27	26.8081	0.00351166	33607	17	AA_C_1_31239645_exon2_G.CANT1_Q8WVQ1_OID20181_v1_Cardiometabolic	AA	HLA_C	HLAI	1
CAPG	HLA_DRB1_15_01	CAPG_P40121_OID21431_v1_Oncology	0.08599	0.0752895	0.0966905	0.00545934	15.751	33304	1.0749e-55	54.9686	0.00739428	33306	2	HLA_DRB1_15_01.CAPG_P40121_OID21431_v1_Oncology	allele	HLA_DRB1	HLAII	NA
CAPS	AA_DRB1_104_32549623_exon3_S	CAPS_Q13938_OID31126_v1_Neurology_II	-0.199972	-0.210423	-0.189521	0.0053321	-37.5035	33766	1.27826e-301	300.893	0.0399889	33768	19	AA_DRB1_104_32549623_exon3_S.CAPS_Q13938_OID31126_v1_Neurology_II	AA	HLA_DRB1	HLAII	0
CARHSP1	AA_DRB1_78_32551928_exon2_LY	CARHSP1_Q9Y2V2_OID20859_v1_Neurology	-0.0444092	-0.0552146	-0.0336038	0.00551285	-8.05557	32839	8.17638e-16	15.0874	0.00197217	32841	16	AA_DRB1_78_32551928_exon2_LY.CARHSP1_Q9Y2V2_OID20859_v1_Neurology	AA	HLA_DRB1	HLAII	1
CBLIF	AA_DQB1_57_32632681_exon2_A	CBLIF_P27352_OID20179_v1_Cardiometabolic	-0.0501188	-0.0608078	-0.0394298	0.00545346	-9.19027	33540	4.13742e-20	19.3833	0.00251189	33542	11	AA_DQB1_57_32632681_exon2_A.CBLIF_P27352_OID20179_v1_Cardiometabolic	AA	HLA_DQB1	HLAII	1
CCDC134	AA_DRB1_77_32551931_exon2_Nx	CCDC134_Q9H6E4_OID31413_v1_Oncology_II	0.0489802	0.0383143	0.0596461	0.0054417	9.00091	33689	2.35294e-19	18.6284	0.00239906	33691	22	AA_DRB1_77_32551931_exon2_Nx.CCDC134_Q9H6E4_OID31413_v1_Oncology_II	AA	HLA_DRB1	HLAII	1
CCL11	AA_DRB1_37_32552051_exon2_NSY	CCL11_P51671_OID20668_v1_Inflammation	-0.0365447	-0.0471735	-0.025916	0.00542275	-6.73915	33961	1.61855e-11	10.7909	0.00133552	33963	17	AA_DRB1_37_32552051_exon2_NSY.CCL11_P51671_OID20668_v1_Inflammation	AA	HLA_DRB1	HLAII	1
CCL13	HLA_DRB1_03_01	CCL13_Q99616_OID20655_v1_Inflammation	0.0486189	0.0379848	0.059253	0.00542547	8.96122	33892	3.3711e-19	18.4722	0.00236379	33894	17	HLA_DRB1_03_01.CCL13_Q99616_OID20655_v1_Inflammation	allele	HLA_DRB1	HLAII	NA
CCL14	AA_DRB1_74_32551940_exon2_GLR	CCL14_Q16627_OID20401_v1_Cardiometabolic	-0.0381863	-0.0488948	-0.0274778	0.00546343	-6.98943	33453	2.81167e-12	11.551	0.00145819	33455	17	AA_DRB1_74_32551940_exon2_GLR.CCL14_Q16627_OID20401_v1_Cardiometabolic	AA	HLA_DRB1	HLAII	1
CCL16	AA_DRB1_74_32551940_exon2_EGR	CCL16_O15467_OID20334_v1_Cardiometabolic	-0.045138	-0.0557568	-0.0345192	0.00541765	-8.33166	34001	8.26739e-17	16.0826	0.00203744	34003	17	AA_DRB1_74_32551940_exon2_EGR.CCL16_O15467_OID20334_v1_Cardiometabolic	AA	HLA_DRB1	HLAII	1
CCL17	AA_DRB1_30_32552072_exon2_CHY	CCL17_Q92583_OID20745_v1_Inflammation	-0.0399798	-0.0506803	-0.0292792	0.00545938	-7.32313	33498	2.47691e-13	12.6061	0.00159838	33500	16	AA_DRB1_30_32552072_exon2_CHY.CCL17_Q92583_OID20745_v1_Inflammation	AA	HLA_DRB1	HLAII	1
CCL19	HLA_DQA1_04	CCL19_Q99731_OID21030_v1_Neurology	0.189551	0.179094	0.200007	0.00533484	35.5307	33874	1.62053e-271	270.79	0.0359295	33876	9	HLA_DQA1_04.CCL19_Q99731_OID21030_v1_Neurology	allele	HLA_DQA1	HLAII	NA
CCL20	AA_DRB1_73_32551943_exon2_A	CCL20_P78556_OID20671_v1_Inflammation	0.0466403	0.0360159	0.0572646	0.00542047	8.60447	33961	7.99106e-18	17.0974	0.00217531	33963	2	AA_DRB1_73_32551943_exon2_A.CCL20_P78556_OID20671_v1_Inflammation	AA	HLA_DRB1	HLAII	1
CCL21	AA_DPB1_9_33048466_exon2_H	CCL21_O00585_OID20686_v1_Inflammation	0.112357	0.101757	0.122957	0.00540804	20.7758	33760	2.82991e-95	94.5482	0.012624	33762	9	AA_DPB1_9_33048466_exon2_H.CCL21_O00585_OID20686_v1_Inflammation	AA	HLA_DPB1	HLAII	1
CCL22	AA_DRB1_37_32552051_exon2_SYx	CCL22_O00626_OID20765_v1_Inflammation	-0.0400744	-0.0508159	-0.029333	0.00548026	-7.31251	33243	2.68097e-13	12.5717	0.00160596	33245	16	AA_DRB1_37_32552051_exon2_SYx.CCL22_O00626_OID20765_v1_Inflammation	AA	HLA_DRB1	HLAII	1
CCL23	AA_DQB1_67_32632651_exon2_I	CCL23_P55773_OID20693_v1_Inflammation	-0.0404809	-0.0511397	-0.0298222	0.00543804	-7.44403	33760	9.99875e-14	13.0001	0.00163871	33762	17	AA_DQB1_67_32632651_exon2_I.CCL23_P55773_OID20693_v1_Inflammation	AA	HLA_DQB1	HLAII	1
CCL25	AA_DRB1_74_32551940_exon2_GR	CCL25_O15444_OID20674_v1_Inflammation	0.045238	0.034613	0.055863	0.00542082	8.34524	33961	7.37258e-17	16.1324	0.00204648	33963	19	AA_DRB1_74_32551940_exon2_GR.CCL25_O15444_OID20674_v1_Inflammation	AA	HLA_DRB1	HLAII	1
CCL26	AA_DRB1_77_32551931_exon2_LT	CCL26_Q9Y258_OID20546_v1_Inflammation	0.0464273	0.0357414	0.0571133	0.00545192	8.51578	33571	1.72262e-17	16.7638	0.0021555	33573	7	AA_DRB1_77_32551931_exon2_LT.CCL26_Q9Y258_OID20546_v1_Inflammation	AA	HLA_DRB1	HLAII	1
CCL28	AA_B_156_31324024_exon3_Rx	CCL28_Q9NRJ3_OID20569_v1_Inflammation	0.0368651	0.0261545	0.0475758	0.00546452	6.74627	33443	1.54163e-11	10.812	0.00135904	33445	5	AA_B_156_31324024_exon3_Rx.CCL28_Q9NRJ3_OID20569_v1_Inflammation	AA	HLA_B	HLAI	1
CCL3	AA_B_97_31324201_exon3_CS	CCL3_P10147_OID20610_v1_Inflammation	-0.0537881	-0.0644701	-0.0431061	0.0054499	-9.86955	33571	6.06275e-23	22.2173	0.00289316	33573	17	AA_B_97_31324201_exon3_CS.CCL3_P10147_OID20610_v1_Inflammation	AA	HLA_B	HLAI	1
CCL4	AA_DQA1_175_32610016_exon3_Ex	CCL4_P13236_OID20695_v1_Inflammation	0.0400065	0.0293271	0.0506859	0.00544857	7.34257	33631	2.14267e-13	12.669	0.00160052	33633	17	AA_DQA1_175_32610016_exon3_Ex.CCL4_P13236_OID20695_v1_Inflammation	AA	HLA_DQA1	HLAII	0
CCL7	AA_DRB1_57_32551991_exon2_AD	CCL7_P80098_OID20523_v1_Inflammation	-0.0421494	-0.0528374	-0.0314614	0.00545295	-7.72965	33571	1.10845e-14	13.9553	0.00177657	33573	17	AA_DRB1_57_32551991_exon2_AD.CCL7_P80098_OID20523_v1_Inflammation	AA	HLA_DRB1	HLAII	1
CCNE1	AA_DQB1_30_32632762_exon2_H	CCNE1_P24864_OID30456_v1_Inflammation_II	0.0568077	0.0460183	0.0675971	0.00550469	10.3199	32895	6.25528e-25	24.2038	0.00322711	32897	19	AA_DQB1_30_32632762_exon2_H.CCNE1_P24864_OID30456_v1_Inflammation_II	AA	HLA_DQB1	HLAII	1
CD101	HLA_DQA1_01_02	CD101_Q93033_OID31480_v1_Oncology_II	0.0742646	0.0636184	0.0849109	0.00543166	13.6726	33708	1.92279e-42	41.7161	0.00551524	33710	1	HLA_DQA1_01_02.CD101_Q93033_OID31480_v1_Oncology_II	allele	HLA_DQA1	HLAII	NA
CD160	AA_C_minus15_31239820_exon1_I	CD160_O95971_OID20647_v1_Inflammation	0.12057	0.110012	0.131128	0.00538679	22.3825	33961	3.65613e-110	109.437	0.0145371	33963	1	AA_C_minus15_31239820_exon1_I.CD160_O95971_OID20647_v1_Inflammation	AA	HLA_C	HLAI	0
CD1C	AA_B_9_31324710_exon2_D	CD1C_P29017_OID21483_v1_Oncology	0.152692	0.142146	0.163239	0.00538084	28.3771	33733	4.45019e-175	174.352	0.023315	33735	1	AA_B_9_31324710_exon2_D.CD1C_P29017_OID21483_v1_Oncology	AA	HLA_B	HLAI	1
CD200R1	HLA_DQA1_01_02	CD200R1_Q8TD46_OID20595_v1_Inflammation	0.0754141	0.0647253	0.086103	0.0054534	13.8288	33434	2.24884e-43	42.648	0.00568729	33436	3	HLA_DQA1_01_02.CD200R1_Q8TD46_OID20595_v1_Inflammation	allele	HLA_DQA1	HLAII	NA
CD207	AA_DRB1_74_32551940_exon2_GR	CD207_Q9UJ71_OID21298_v1_Oncology	-0.109321	-0.120074	-0.098569	0.00548581	-19.928	32832	7.69772e-88	87.1136	0.0119512	32834	2	AA_DRB1_74_32551940_exon2_GR.CD207_Q9UJ71_OID21298_v1_Oncology	AA	HLA_DRB1	HLAII	1
CD22	HLA_DRB1_15_01	CD22_P20273_OID20637_v1_Inflammation	0.18301	0.172554	0.193466	0.00533473	34.3054	33961	1.41001e-253	252.851	0.0334927	33963	19	HLA_DRB1_15_01.CD22_P20273_OID20637_v1_Inflammation	allele	HLA_DRB1	HLAII	NA
CD28	AA_DRB1_30_32552072_exon2_FHL	CD28_P10747_OID21265_v1_Oncology	-0.0423293	-0.053139	-0.0315197	0.00551503	-7.67527	32819	1.69643e-14	13.7705	0.00179177	32821	2	AA_DRB1_30_32552072_exon2_FHL.CD28_P10747_OID21265_v1_Oncology	AA	HLA_DRB1	HLAII	1
CD300E	AA_DRB1_minus1_32557434_exon1_S	CD300E_Q496F6_OID21418_v1_Oncology	-0.0563857	-0.0670375	-0.0457339	0.00543449	-10.3755	33752	3.49635e-25	24.4564	0.00317935	33754	17	AA_DRB1_minus1_32557434_exon1_S.CD300E_Q496F6_OID21418_v1_Oncology	AA	HLA_DRB1	HLAII	0
CD300LF	AA_DQB1_37_32632741_exon2_Y	CD300LF_Q8TDQ1_OID21469_v1_Oncology	0.0509072	0.040272	0.0615425	0.00542605	9.38199	33877	6.86273e-21	20.1635	0.00259154	33879	17	AA_DQB1_37_32632741_exon2_Y.CD300LF_Q8TDQ1_OID21469_v1_Oncology	AA	HLA_DQB1	HLAII	1
CD302	AA_A_145_29911207_exon3_H	CD302_Q8IX05_OID21328_v1_Oncology	-0.0859914	-0.0966693	-0.0753135	0.00544782	-15.7846	33445	6.33002e-56	55.1986	0.00739452	33447	2	AA_A_145_29911207_exon3_H.CD302_Q8IX05_OID21328_v1_Oncology	AA	HLA_A	HLAI	1
CD33	AA_DRB1_13_32552123_exon2_HRS	CD33_P20138_OID21472_v1_Oncology	0.0418738	0.0312114	0.0525363	0.00543991	7.69753	33733	1.42497e-14	13.8462	0.00175342	33735	19	AA_DRB1_13_32552123_exon2_HRS.CD33_P20138_OID21472_v1_Oncology	AA	HLA_DRB1	HLAII	1
CD4	AA_DRB1_74_32551940_exon2_QRx	CD4_P01730_OID20584_v1_Inflammation	-0.0975364	-0.108193	-0.0868798	0.00543697	-17.9395	33507	1.25535e-71	70.9012	0.00951336	33509	12	AA_DRB1_74_32551940_exon2_QRx.CD4_P01730_OID20584_v1_Inflammation	AA	HLA_DRB1	HLAII	1
CD46	HLA_DQA1_02	CD46_P15529_OID20380_v1_Cardiometabolic	-0.0441002	-0.0548255	-0.0333748	0.00547201	-8.05923	33332	7.93183e-16	15.1006	0.00194482	33334	1	HLA_DQA1_02.CD46_P15529_OID20380_v1_Cardiometabolic	allele	HLA_DQA1	HLAII	NA
CD48	AA_C_9_31239621_exon2_DF	CD48_P09326_OID20692_v1_Inflammation	-0.0892673	-0.0999023	-0.0786323	0.00542592	-16.452	33696	1.39865e-60	59.8543	0.00796866	33698	1	AA_C_9_31239621_exon2_DF.CD48_P09326_OID20692_v1_Inflammation	AA	HLA_C	HLAI	1
CD5	HLA_DRB1_15_01	CD5_P06127_OID21449_v1_Oncology	0.0655805	0.0549452	0.0762157	0.00542605	12.0862	33819	1.4648e-33	32.8342	0.0043008	33821	11	HLA_DRB1_15_01.CD5_P06127_OID21449_v1_Oncology	allele	HLA_DRB1	HLAII	NA
CD5L	AA_B_156_31324024_exon3_DG	CD5L_O43866_OID30775_v1_Inflammation_II	-0.0735992	-0.0842455	-0.062953	0.00543169	-13.55	33711	1.01946e-41	40.9916	0.00541685	33713	1	AA_B_156_31324024_exon3_DG.CD5L_O43866_OID30775_v1_Inflammation_II	AA	HLA_B	HLAI	1
CD6	AA_B_97_31324201_exon3_CNS	CD6_P30203_OID20649_v1_Inflammation	0.0403695	0.0297328	0.0510063	0.00542683	7.43888	33900	1.03942e-13	12.9832	0.0016297	33902	11	AA_B_97_31324201_exon3_CNS.CD6_P30203_OID20649_v1_Inflammation	AA	HLA_B	HLAI	1
CD7	HLA_B_44_02	CD7_P09564_OID30543_v1_Inflammation_II	-0.0447587	-0.0555659	-0.0339515	0.00551377	-8.11762	32827	4.91868e-16	15.3082	0.00200334	32829	17	HLA_B_44_02.CD7_P09564_OID30543_v1_Inflammation_II	allele	HLA_B	HLAI	NA
CD70	AA_A_282_29912299_exon5_I	CD70_P32970_OID20599_v1_Inflammation	-0.0384901	-0.0491797	-0.0278006	0.00545376	-7.05754	33571	1.72761e-12	11.7626	0.00148149	33573	19	AA_A_282_29912299_exon5_I.CD70_P32970_OID20599_v1_Inflammation	AA	HLA_A	HLAI	0
CD72	HLA_DRB1_15_01	CD72_P21854_OID30641_v1_Inflammation_II	0.122618	0.111927	0.13331	0.00545477	22.4791	33103	4.5166e-111	110.345	0.0150353	33105	9	HLA_DRB1_15_01.CD72_P21854_OID30641_v1_Inflammation_II	allele	HLA_DRB1	HLAII	NA
CD74	HLA_DRB1_04_04	CD74_P04233_OID21040_v1_Neurology	0.177644	0.167164	0.188124	0.00534692	33.2237	33874	3.30898e-238	237.48	0.0315575	33876	5	HLA_DRB1_04_04.CD74_P04233_OID21040_v1_Neurology	allele	HLA_DRB1	HLAII	NA
CD79B	AA_B_70_31324527_exon2_NS	CD79B_P40259_OID20635_v1_Inflammation	-0.0386142	-0.0492422	-0.0279863	0.00542233	-7.12134	33961	1.09006e-12	11.9626	0.00149106	33963	17	AA_B_70_31324527_exon2_NS.CD79B_P40259_OID20635_v1_Inflammation	AA	HLA_B	HLAI	1
CD80	AA_DRB1_13_32552123_exon2_HR	CD80_P33681_OID30291_v1_Cardiometabolic_II	0.0879055	0.0772943	0.0985168	0.00541382	16.2372	33855	4.60096e-59	58.3372	0.00772738	33857	3	AA_DRB1_13_32552123_exon2_HR.CD80_P33681_OID30291_v1_Cardiometabolic_II	AA	HLA_DRB1	HLAII	1
CD83	AA_DPB1_55_33048604_exon2_D	CD83_Q01151_OID20565_v1_Inflammation	-0.0519356	-0.0626187	-0.0412526	0.00545044	-9.52871	33571	1.69546e-21	20.7707	0.00269731	33573	6	AA_DPB1_55_33048604_exon2_D.CD83_Q01151_OID20565_v1_Inflammation	AA	HLA_DPB1	HLAII	1
CD84	AA_A_77_29910762_exon2_DP	CD84_Q9UIB8_OID20607_v1_Inflammation	0.0370182	0.026328	0.0477083	0.00545406	6.78727	33571	1.16176e-11	10.9349	0.00137034	33573	1	AA_A_77_29910762_exon2_DP.CD84_Q9UIB8_OID20607_v1_Inflammation	AA	HLA_A	HLAI	1
CD86	AA_DRB1_13_32552123_exon2_RSY	CD86_P42081_OID31500_v1_Oncology_II	0.0387806	0.0281129	0.0494483	0.0054426	7.12538	33708	1.05875e-12	11.9752	0.00150394	33710	3	AA_DRB1_13_32552123_exon2_RSY.CD86_P42081_OID31500_v1_Oncology_II	AA	HLA_DRB1	HLAII	1
CD8A	HLA_C_06	CD8A_P01732_OID21018_v1_Neurology	0.219117	0.208727	0.229508	0.0053013	41.3327	33874	0	363.626	0.0480124	33876	2	HLA_C_06.CD8A_P01732_OID21018_v1_Neurology	allele	HLA_C	HLAI	NA
CD93	AA_DQA1_129_32609878_exon3_Q	CD93_Q9NPY3_OID20397_v1_Cardiometabolic	0.0432729	0.0323945	0.0541513	0.00555009	7.79678	32403	6.54016e-15	14.1844	0.00187254	32405	20	AA_DQA1_129_32609878_exon3_Q.CD93_Q9NPY3_OID20397_v1_Cardiometabolic	AA	HLA_DQA1	HLAII	0
CDCP1	AA_DRB1_11_32552129_exon2_LS	CDCP1_Q9H5V8_OID20940_v1_Neurology	-0.0786736	-0.0893734	-0.0679739	0.00545897	-14.4118	33349	6.03631e-47	46.2192	0.00618954	33351	3	AA_DRB1_11_32552129_exon2_LS.CDCP1_Q9H5V8_OID20940_v1_Neurology	AA	HLA_DRB1	HLAII	1
CDH17	AA_DRB1_47_32552021_exon2_FT	CDH17_Q12864_OID20134_v1_Cardiometabolic	0.0729829	0.0623194	0.0836465	0.00544049	13.4148	33605	6.31646e-41	40.1995	0.00532651	33607	8	AA_DRB1_47_32552021_exon2_FT.CDH17_Q12864_OID20134_v1_Cardiometabolic	AA	HLA_DRB1	HLAII	1
CDH3	AA_DRB1_11_32552129_exon2_DPS	CDH3_P22223_OID21008_v1_Neurology	-0.0412364	-0.0518769	-0.0305959	0.00542872	-7.59597	33874	3.1334e-14	13.504	0.00170044	33876	16	AA_DRB1_11_32552129_exon2_DPS.CDH3_P22223_OID21008_v1_Neurology	AA	HLA_DRB1	HLAII	1
CDSN	AA_B_156_31324024_exon3_DGx	CDSN_Q15517_OID20667_v1_Inflammation	0.335266	0.325237	0.345295	0.00511676	65.523	33902	0	879.682	0.112403	33904	6	AA_B_156_31324024_exon3_DGx.CDSN_Q15517_OID20667_v1_Inflammation	AA	HLA_B	HLAI	1
CEACAM6	HLA_B_14_02	CEACAM6_P40199_OID30362_v1_Cardiometabolic_II	0.0423992	0.0317533	0.0530451	0.0054315	7.80616	33836	6.06466e-15	14.2172	0.00179769	33838	19	HLA_B_14_02.CEACAM6_P40199_OID30362_v1_Cardiometabolic_II	allele	HLA_B	HLAI	NA
CFB	AA_DQA1_25_32609153_exon2	CFB_P00751_OID30755_v1_Inflammation_II	-0.22994	-0.240395	-0.219486	0.00533369	-43.111	33293	0	394.439	0.0528726	33295	6	AA_DQA1_25_32609153_exon2.CFB_P00751_OID30755_v1_Inflammation_II	AA	HLA_DQA1	HLAII	1
CFP	AA_C_80_31239408_exon2_N	CFP_P27918_OID30784_v1_Inflammation_II	0.0755225	0.0649085	0.0861364	0.00541518	13.9464	33907	4.37983e-44	43.3585	0.00570364	33909	X	AA_C_80_31239408_exon2_N.CFP_P27918_OID30784_v1_Inflammation_II	AA	HLA_C	HLAI	1
CGREF1	HLA_DQB1_06_02	CGREF1_Q99674_OID20152_v1_Cardiometabolic	-0.0478867	-0.0585665	-0.0372069	0.00544878	-8.78852	33605	1.5859e-18	17.7997	0.00229314	33607	2	HLA_DQB1_06_02.CGREF1_Q99674_OID20152_v1_Cardiometabolic	allele	HLA_DQB1	HLAII	NA
CHIT1	AA_DQA1_52_32609234_exon2_R	CHIT1_Q13231_OID20312_v1_Cardiometabolic	-0.0443017	-0.0549717	-0.0336317	0.00544378	-8.13805	33678	4.15378e-16	15.3816	0.00196264	33680	1	AA_DQA1_52_32609234_exon2_R.CHIT1_Q13231_OID20312_v1_Cardiometabolic	AA	HLA_DQA1	HLAII	1
CLEC10A	AA_DRB1_96_32549647_exon3_QY	CLEC10A_Q8IUN9_OID20928_v1_Neurology	-0.0561608	-0.0668769	-0.0454447	0.0054673	-10.2721	33349	1.02439e-24	23.9895	0.00315403	33351	17	AA_DRB1_96_32549647_exon3_QY.CLEC10A_Q8IUN9_OID20928_v1_Neurology	AA	HLA_DRB1	HLAII	0
CLEC14A	HLA_B_08	CLEC14A_Q86T13_OID21090_v1_Neurology	-0.0441769	-0.0548594	-0.0334945	0.00545012	-8.10568	33600	5.42141e-16	15.2659	0.0019516	33602	14	HLA_B_08.CLEC14A_Q86T13_OID21090_v1_Neurology	allele	HLA_B	HLAI	NA
CLEC1A	AA_B_97_31324201_exon3_CNR	CLEC1A_Q8NC01_OID20099_v1_Cardiometabolic	0.0395502	0.0287619	0.0503386	0.00550418	7.18549	32956	6.83864e-13	12.165	0.00156422	32958	12	AA_B_97_31324201_exon3_CNR.CLEC1A_Q8NC01_OID20099_v1_Cardiometabolic	AA	HLA_B	HLAI	1
CLEC4A	AA_B_180_31323952_exon3_Q	CLEC4A_Q9UMR7_OID20573_v1_Inflammation	0.0430689	0.0323814	0.0537565	0.00545274	7.89858	33571	2.90646e-15	14.5366	0.00185493	33573	12	AA_B_180_31323952_exon3_Q.CLEC4A_Q9UMR7_OID20573_v1_Inflammation	AA	HLA_B	HLAI	1
CLEC4C	AA_DRB1_26_32552084_exon2_F	CLEC4C_Q8WTT0_OID20547_v1_Inflammation	-0.0469554	-0.0576411	-0.0362697	0.00545178	-8.61285	33571	7.43242e-18	17.1289	0.00220481	33573	12	AA_DRB1_26_32552084_exon2_F.CLEC4C_Q8WTT0_OID20547_v1_Inflammation	AA	HLA_DRB1	HLAII	1
CLEC4G	AA_A_97_29911063_exon3_RV	CLEC4G_Q6UXB4_OID20590_v1_Inflammation	0.0717768	0.0611069	0.0824467	0.00544373	13.1852	33571	1.33892e-39	38.8732	0.00515191	33573	19	AA_A_97_29911063_exon3_RV.CLEC4G_Q6UXB4_OID20590_v1_Inflammation	AA	HLA_A	HLAI	1
CLEC5A	AA_DRB1_133_32549536_exon3_L	CLEC5A_Q9NY25_OID20165_v1_Cardiometabolic	0.0585753	0.047881	0.0692696	0.00545616	10.7356	33476	7.65783e-27	26.1159	0.00343107	33478	7	AA_DRB1_133_32549536_exon3_L.CLEC5A_Q9NY25_OID20165_v1_Cardiometabolic	AA	HLA_DRB1	HLAII	0
CLEC6A	AA_B_325_31322303_exon7_C	CLEC6A_Q6EIG7_OID21228_v1_Oncology	-0.0385313	-0.0493426	-0.02772	0.00551588	-6.98552	32819	2.892e-12	11.5388	0.00148466	32821	12	AA_B_325_31322303_exon7_C.CLEC6A_Q6EIG7_OID21228_v1_Oncology	AA	HLA_B	HLAI	0
CNPY4	AA_DRB1_74_32551940_exon2_GQx	CNPY4_Q8N129_OID21317_v1_Oncology	0.0909722	0.080299	0.101645	0.0054454	16.7063	33445	2.11477e-62	61.6747	0.00827595	33447	7	AA_DRB1_74_32551940_exon2_GQx.CNPY4_Q8N129_OID21317_v1_Oncology	AA	HLA_DRB1	HLAII	1
CNTN5	AA_DRB1_96_32549647_exon3_IQ	CNTN5_O94779_OID21006_v1_Neurology	-0.0473747	-0.058032	-0.0367175	0.00543728	-8.71295	33749	3.09317e-18	17.5096	0.00224436	33751	11	AA_DRB1_96_32549647_exon3_IQ.CNTN5_O94779_OID21006_v1_Neurology	AA	HLA_DRB1	HLAII	0
CNTNAP4	AA_DRB1_11_32552129_exon2_LS	CNTNAP4_Q9C0A0_OID30911_v1_Neurology_II	-0.0371255	-0.0479192	-0.0263319	0.00550687	-6.74168	32930	1.59145e-11	10.7982	0.00137831	32932	16	AA_DRB1_11_32552129_exon2_LS.CNTNAP4_Q9C0A0_OID30911_v1_Neurology_II	AA	HLA_DRB1	HLAII	1
COL5A1	AA_B_24_31324665_exon2_A	COL5A1_P20908_OID30587_v1_Inflammation_II	0.0402791	0.029515	0.0510432	0.00549179	7.33442	33103	2.27787e-13	12.6425	0.0016224	33105	9	AA_B_24_31324665_exon2_A.COL5A1_P20908_OID30587_v1_Inflammation_II	AA	HLA_B	HLAI	1
COMP	AA_DRB1_37_32552051_exon2_LPY	COMP_P49747_OID20405_v1_Cardiometabolic	0.0398047	0.0290551	0.0505542	0.00548436	7.25785	33194	4.01899e-13	12.3959	0.00158441	33196	19	AA_DRB1_37_32552051_exon2_LPY.COMP_P49747_OID20405_v1_Cardiometabolic	AA	HLA_DRB1	HLAII	1
CPVL	AA_DRB1_77_32551931_exon2_N	CPVL_Q9H3G5_OID21435_v1_Oncology	0.345915	0.335915	0.355916	0.00510244	67.7942	33814	0	937.676	0.119658	33816	7	AA_DRB1_77_32551931_exon2_N.CPVL_Q9H3G5_OID21435_v1_Oncology	AA	HLA_DRB1	HLAII	1
CPXM1	HLA_B_07_02	CPXM1_Q96SM3_OID21479_v1_Oncology	-0.124138	-0.134728	-0.113549	0.00540257	-22.9777	33733	6.06903e-116	115.217	0.0154104	33735	20	HLA_B_07_02.CPXM1_Q96SM3_OID21479_v1_Oncology	allele	HLA_B	HLAI	NA
CR1	HLA_DRB1_01_01	CR1_P17927_OID30697_v1_Inflammation_II	0.050368	0.0397142	0.0610218	0.00543552	9.26647	33761	2.03448e-20	19.6915	0.00253694	33763	1	HLA_DRB1_01_01.CR1_P17927_OID30697_v1_Inflammation_II	allele	HLA_DRB1	HLAII	NA
CR2	AA_DRB1_33_32552063_exon2_HT	CR2_P20023_OID20393_v1_Cardiometabolic	-0.126625	-0.137213	-0.116037	0.00540182	-23.4412	33721	1.50105e-120	119.824	0.0160339	33723	1	AA_DRB1_33_32552063_exon2_HT.CR2_P20023_OID20393_v1_Cardiometabolic	AA	HLA_DRB1	HLAII	1
CREG1	HLA_DRB1_03_01	CREG1_O75629_OID21515_v1_Oncology	0.0477973	0.0370486	0.058546	0.00548392	8.7159	33176	3.0161e-18	17.5206	0.00228458	33178	1	HLA_DRB1_03_01.CREG1_O75629_OID21515_v1_Oncology	allele	HLA_DRB1	HLAII	NA
CRH	AA_C_275_31237869_exon5_EK	CRH_P06850_OID21257_v1_Oncology	0.0523737	0.0415595	0.0631879	0.00551736	9.49252	32760	2.40229e-21	20.6194	0.002743	32762	8	AA_C_275_31237869_exon5_EK.CRH_P06850_OID21257_v1_Oncology	AA	HLA_C	HLAI	0
CRISP3	AA_C_303_31237785_exon5_V	CRISP3_P54108_OID30715_v1_Inflammation_II	0.0547214	0.0440432	0.0653997	0.005448	10.0443	33591	1.05124e-23	22.9783	0.00299444	33593	6	AA_C_303_31237785_exon5_V.CRISP3_P54108_OID30715_v1_Inflammation_II	AA	HLA_C	HLAI	0
CRNN	AA_DQB1_203_32628838_exon4_I	CRNN_Q9UBG3_OID21427_v1_Oncology	0.0542283	0.0433848	0.0650718	0.00553229	9.80214	32577	1.18478e-22	21.9264	0.0029407	32579	1	AA_DQB1_203_32628838_exon4_I.CRNN_Q9UBG3_OID21427_v1_Oncology	AA	HLA_DQB1	HLAII	0
CRTAM	HLA_B_44_02	CRTAM_O95727_OID20914_v1_Neurology	0.0739512	0.0632476	0.0846549	0.00546094	13.5418	33349	1.14138e-41	40.9426	0.00546879	33351	11	HLA_B_44_02.CRTAM_O95727_OID20914_v1_Neurology	allele	HLA_B	HLAI	NA
CRTAP	HLA_B_44_02	CRTAP_O75718_OID30902_v1_Neurology_II	0.0572129	0.0464295	0.0679963	0.00550164	10.3992	32930	2.73518e-25	24.563	0.00327331	32932	3	HLA_B_44_02.CRTAP_O75718_OID30902_v1_Neurology_II	allele	HLA_B	HLAI	NA
CSDE1	AA_DRB1_11_32552129_exon2_LS	CSDE1_O75534_OID30183_v1_Cardiometabolic_II	-0.0531562	-0.0639673	-0.042345	0.00551579	-9.63709	32776	5.96127e-22	21.2247	0.00282558	32778	1	AA_DRB1_11_32552129_exon2_LS.CSDE1_O75534_OID30183_v1_Cardiometabolic_II	AA	HLA_DRB1	HLAII	1
CSF1R	AA_DQA1_187_32610410_exon4_A	CSF1R_P07333_OID30681_v1_Inflammation_II	-0.050974	-0.0616061	-0.040342	0.00542443	-9.39711	33897	5.94705e-21	20.2257	0.00259835	33899	5	AA_DQA1_187_32610410_exon4_A.CSF1R_P07333_OID30681_v1_Inflammation_II	AA	HLA_DQA1	HLAII	0
CSF2	AA_DRB1_11_32552129_exon2_S	CSF2_P04141_OID30072_v1_Cardiometabolic_II	0.0446858	0.0338702	0.0555014	0.00551808	8.09807	32776	5.77548e-16	15.2384	0.00199682	32778	5	AA_DRB1_11_32552129_exon2_S.CSF2_P04141_OID30072_v1_Cardiometabolic_II	AA	HLA_DRB1	HLAII	1
CSF3R	AA_C_156_31238934_exon3_CDL	CSF3R_Q99062_OID30527_v1_Inflammation_II	-0.0500635	-0.0608568	-0.0392702	0.00550668	-9.0914	32895	1.03102e-19	18.9867	0.00250635	32897	1	AA_C_156_31238934_exon3_CDL.CSF3R_Q99062_OID30527_v1_Inflammation_II	AA	HLA_C	HLAI	1
CSNK1D	AA_DRB1_74_32551940_exon2_R	CSNK1D_P48730_OID30492_v1_Inflammation_II	-0.0405066	-0.0513046	-0.0297086	0.00550907	-7.3527	32895	1.98755e-13	12.7017	0.00164078	32897	17	AA_DRB1_74_32551940_exon2_R.CSNK1D_P48730_OID30492_v1_Inflammation_II	AA	HLA_DRB1	HLAII	1
CST7	AA_B_156_31324024_exon3_DGx	CST7_O76096_OID20704_v1_Inflammation	0.0370994	0.0264188	0.04778	0.00544918	6.80826	33631	1.00444e-11	10.9981	0.00137637	33633	20	AA_B_156_31324024_exon3_DGx.CST7_O76096_OID20704_v1_Inflammation	AA	HLA_B	HLAI	1
CTSB	AA_DQB1_74_32632630_exon2_E	CTSB_P07858_OID20276_v1_Cardiometabolic	-0.0438834	-0.0545618	-0.033205	0.00544808	-8.05483	33626	8.21951e-16	15.0852	0.00192575	33628	8	AA_DQB1_74_32632630_exon2_E.CTSB_P07858_OID20276_v1_Cardiometabolic	AA	HLA_DQB1	HLAII	1
CTSC	AA_DRB1_77_32551931_exon2_LN	CTSC_P53634_OID20679_v1_Inflammation	0.091507	0.0808447	0.102169	0.00543985	16.8216	33510	3.08257e-63	62.5111	0.00837354	33512	11	AA_DRB1_77_32551931_exon2_LN.CTSC_P53634_OID20679_v1_Inflammation	AA	HLA_DRB1	HLAII	1
CTSE	HLA_DRB1_03_01	CTSE_P14091_OID30628_v1_Inflammation_II	-0.0571857	-0.0679409	-0.0464305	0.00548725	-10.4216	33103	2.16423e-25	24.6647	0.00327021	33105	1	HLA_DRB1_03_01.CTSE_P14091_OID30628_v1_Inflammation_II	allele	HLA_DRB1	HLAII	NA
CTSL	AA_DQB1_87_32632591_exon2_F	CTSL_P07711_OID20228_v1_Cardiometabolic	0.0553329	0.0446573	0.0660086	0.00544668	10.159	33605	3.27476e-24	23.4848	0.00306173	33607	9	AA_DQB1_87_32632591_exon2_F.CTSL_P07711_OID20228_v1_Cardiometabolic	AA	HLA_DQB1	HLAII	1
CTSO	AA_B_24_31324665_exon2_S	CTSO_P43234_OID20660_v1_Inflammation	-0.0434729	-0.0540987	-0.032847	0.00542124	-8.01898	33961	1.1002e-15	14.9585	0.00188989	33963	4	AA_B_24_31324665_exon2_S.CTSO_P43234_OID20660_v1_Inflammation	AA	HLA_B	HLAI	1
CTSZ	AA_DRB1_77_32551931_exon2_LN	CTSZ_Q9UBR2_OID20365_v1_Cardiometabolic	0.0433888	0.0327049	0.0540727	0.00545088	7.95997	33593	1.77463e-15	14.7509	0.00188259	33595	20	AA_DRB1_77_32551931_exon2_LN.CTSZ_Q9UBR2_OID20365_v1_Cardiometabolic	AA	HLA_DRB1	HLAII	1
CX3CL1	AA_DRB1_98_32549641_exon3_K	CX3CL1_P78423_OID20976_v1_Neurology	0.0581806	0.0474658	0.0688955	0.00546666	10.6428	33349	2.07694e-26	25.6826	0.00338499	33351	16	AA_DRB1_98_32549641_exon3_K.CX3CL1_P78423_OID20976_v1_Neurology	AA	HLA_DRB1	HLAII	0
CXCL1	AA_DRB1_86_32551904_exon2_DVx	CXCL1_P09341_OID20762_v1_Inflammation	0.078583	0.0679172	0.0892489	0.00544165	14.441	33562	3.95545e-47	46.4028	0.00617529	33564	4	AA_DRB1_86_32551904_exon2_DVx.CXCL1_P09341_OID20762_v1_Inflammation	AA	HLA_DRB1	HLAII	1
CXCL10	AA_DRB1_98_32549641_exon3_ER	CXCL10_P02778_OID20697_v1_Inflammation	-0.0501673	-0.0608214	-0.0395132	0.00543565	-9.22931	33760	2.87757e-20	19.541	0.00251676	33762	4	AA_DRB1_98_32549641_exon3_ER.CXCL10_P02778_OID20697_v1_Inflammation	AA	HLA_DRB1	HLAII	0
CXCL11	AA_DRB1_minus25_32557506_exon1_K	CXCL11_O14625_OID21042_v1_Neurology	-0.0437637	-0.0544031	-0.0331244	0.00542813	-8.06239	33874	7.72549e-16	15.1121	0.00191527	33876	4	AA_DRB1_minus25_32557506_exon1_K.CXCL11_O14625_OID21042_v1_Neurology	AA	HLA_DRB1	HLAII	0
CXCL12	HLA_C_05	CXCL12_P48061_OID20464_v1_Inflammation	0.0420465	0.0312662	0.0528268	0.00550003	7.64477	32999	2.14987e-14	13.6676	0.00176791	33001	10	HLA_C_05.CXCL12_P48061_OID20464_v1_Inflammation	allele	HLA_C	HLAI	NA
CXCL13	AA_DRB1_96_32549647_exon3_HQ	CXCL13_O43927_OID21024_v1_Neurology	-0.0412271	-0.0518676	-0.0305866	0.00542872	-7.59426	33874	3.17502e-14	13.4983	0.00169968	33876	4	AA_DRB1_96_32549647_exon3_HQ.CXCL13_O43927_OID21024_v1_Neurology	AA	HLA_DRB1	HLAII	0
CXCL16	AA_DRB1_112_32549599_exon3_Y	CXCL16_Q9H2A7_OID20282_v1_Cardiometabolic	-0.0810031	-0.0916083	-0.070398	0.00541069	-14.9709	33934	1.64911e-50	49.7828	0.00656151	33936	17	AA_DRB1_112_32549599_exon3_Y.CXCL16_Q9H2A7_OID20282_v1_Cardiometabolic	AA	HLA_DRB1	HLAII	0
CXCL3	AA_DRB1_minus1_32557434_exon1_S	CXCL3_P19876_OID20788_v1_Inflammation	0.0890193	0.0783637	0.099675	0.00543646	16.3745	33567	4.97424e-60	59.3033	0.00792444	33569	4	AA_DRB1_minus1_32557434_exon1_S.CXCL3_P19876_OID20788_v1_Inflammation	AA	HLA_DRB1	HLAII	0
CXCL6	HLA_DQA1_05	CXCL6_P80162_OID20613_v1_Inflammation	0.0408802	0.0302533	0.0515072	0.00542184	7.53992	33961	4.81954e-14	13.317	0.00167119	33963	4	HLA_DQA1_05.CXCL6_P80162_OID20613_v1_Inflammation	allele	HLA_DQA1	HLAII	NA
CXCL8	AA_C_147_31238961_exon3_Lx	CXCL8_P10145_OID20631_v1_Inflammation	0.0409031	0.030047	0.0517591	0.0055387	7.38496	32543	1.56146e-13	12.8065	0.00167306	32545	4	AA_C_147_31238961_exon3_Lx.CXCL8_P10145_OID20631_v1_Inflammation	AA	HLA_C	HLAI	1
CXCL8	AA_C_147_31238961_exon3_Lx	CXCL8_P10145_OID20997_v1_Neurology	0.0377354	0.0268757	0.0485952	0.00554058	6.81074	32529	9.8787e-12	11.0053	0.00142396	32531	4	AA_C_147_31238961_exon3_Lx.CXCL8_P10145_OID20997_v1_Neurology	AA	HLA_C	HLAI	1
CXCL8	AA_C_147_31238961_exon3_Lx	CXCL8_P10145_OID21430_v1_Oncology	0.0388286	0.0281064	0.0495508	0.00547042	7.09793	33366	1.29168e-12	11.8888	0.00150766	33368	4	AA_C_147_31238961_exon3_Lx.CXCL8_P10145_OID21430_v1_Oncology	AA	HLA_C	HLAI	1
CXCL9	AA_DRB1_74_32551940_exon2_GR	CXCL9_Q07325_OID20675_v1_Inflammation	0.0452665	0.0346099	0.0559231	0.00543693	8.32575	33760	8.69133e-17	16.0609	0.00204906	33762	4	AA_DRB1_74_32551940_exon2_GR.CXCL9_Q07325_OID20675_v1_Inflammation	AA	HLA_DRB1	HLAII	1
DDC	AA_DRB1_37_32552051_exon2_N	DDC_P20711_OID20215_v1_Cardiometabolic	0.0382976	0.027603	0.0489922	0.00545632	7.01894	33540	2.27799e-12	11.6424	0.0014667	33542	7	AA_DRB1_37_32552051_exon2_N.DDC_P20711_OID20215_v1_Cardiometabolic	AA	HLA_DRB1	HLAII	1
DDI2	AA_DRB1_74_32551940_exon2_LR	DDI2_Q5TDH0_OID30602_v1_Inflammation_II	0.0383052	0.0275402	0.0490701	0.00549221	6.97445	33103	3.12827e-12	11.5047	0.00146729	33105	1	AA_DRB1_74_32551940_exon2_LR.DDI2_Q5TDH0_OID30602_v1_Inflammation_II	AA	HLA_DRB1	HLAII	1
DDR1	HLA_C_06	DDR1_Q08345_OID21009_v1_Neurology	0.137242	0.126693	0.147791	0.00538193	25.5005	33874	4.27759e-142	141.369	0.0188354	33876	6	HLA_C_06.DDR1_Q08345_OID21009_v1_Neurology	allele	HLA_C	HLAI	NA
DEFA1	HLA_DPB1_03	DEFA1_DEFA1B_P59665_OID20344_v1_Cardiometabolic	0.114613	0.103877	0.125349	0.00547726	20.9252	32895	1.34619e-96	95.8709	0.0131362	32897	8	HLA_DPB1_03.DEFA1_DEFA1B_P59665_OID20344_v1_Cardiometabolic	allele	HLA_DPB1	HLAII	NA
DEFB4A	AA_DQB1_55_32632687_exon2_LR	DEFB4A_DEFB4B_O15263_OID21373_v1_Oncology	-0.0485864	-0.0593422	-0.0378307	0.00548752	-8.85399	33130	8.85517e-19	18.0528	0.00236064	33132	8	AA_DQB1_55_32632687_exon2_LR.DEFB4A_DEFB4B_O15263_OID21373_v1_Oncology	AA	HLA_DQB1	HLAII	1
DKK4	HLA_DRB1_03	DKK4_Q9UBT3_OID20934_v1_Neurology	0.037519	0.0267828	0.0482551	0.00547751	6.84964	33283	7.5321e-12	11.1231	0.00140767	33285	8	HLA_DRB1_03.DKK4_Q9UBT3_OID20934_v1_Neurology	allele	HLA_DRB1	HLAII	NA
DLL1	AA_C_156_31238934_exon3_CDx	DLL1_O00548_OID21525_v1_Oncology	0.0814132	0.0707769	0.0920495	0.00542661	15.0026	33733	1.02948e-50	49.9874	0.00662811	33735	6	AA_C_156_31238934_exon3_CDx.DLL1_O00548_OID21525_v1_Oncology	AA	HLA_C	HLAI	1
DSC2	HLA_DRB1_03_01	DSC2_Q02487_OID21079_v1_Neurology	-0.0745259	-0.0852511	-0.0638006	0.00547196	-13.6196	33212	3.97573e-42	41.4006	0.0055541	33214	18	HLA_DRB1_03_01.DSC2_Q02487_OID21079_v1_Neurology	allele	HLA_DRB1	HLAII	NA
DSCAM	AA_DRB1_73_32551943_exon2_GP	DSCAM_O60469_OID30993_v1_Neurology_II	-0.0528603	-0.063509	-0.0422117	0.00543288	-9.7297	33785	2.40998e-22	21.618	0.00279422	33787	21	AA_DRB1_73_32551943_exon2_GP.DSCAM_O60469_OID30993_v1_Neurology_II	AA	HLA_DRB1	HLAII	1
DSG3	AA_DRB1_13_32552123_exon2_GHL	DSG3_P32926_OID21460_v1_Oncology	0.0418784	0.0312176	0.0525392	0.0054391	7.69951	33743	1.40306e-14	13.8529	0.0017538	33745	18	AA_DRB1_13_32552123_exon2_GHL.DSG3_P32926_OID21460_v1_Oncology	AA	HLA_DRB1	HLAII	1
DXO	HLA_C_03_03	DXO_O77932_OID31080_v1_Neurology_II	-0.16023	-0.170759	-0.149702	0.00537171	-29.8285	33766	5.35876e-193	192.271	0.0256737	33768	6	HLA_C_03_03.DXO_O77932_OID31080_v1_Neurology_II	allele	HLA_C	HLAI	NA
EBI3	AA_DRB1_98_32549641_exon3_Ex	EBI3_IL27_Q14213_Q8NEV9_OID21389_v1_Oncology	0.055949	0.0453072	0.0665908	0.0054294	10.3048	33817	7.29403e-25	24.137	0.00313029	33819	19	AA_DRB1_98_32549641_exon3_Ex.EBI3_IL27_Q14213_Q8NEV9_OID21389_v1_Oncology	AA	HLA_DRB1	HLAII	0
EFCAB14	HLA_DRB1_04_01	EFCAB14_O75071_OID31460_v1_Oncology_II	-0.0907356	-0.101367	-0.0801039	0.00542423	-16.7278	33708	1.47047e-62	61.8325	0.00823295	33710	1	HLA_DRB1_04_01.EFCAB14_O75071_OID31460_v1_Oncology_II	allele	HLA_DRB1	HLAII	NA
EGFL7	AA_C_177_31238871_exon3_K	EGFL7_Q9UHF1_OID21252_v1_Oncology	0.042167	0.0313572	0.0529767	0.00551507	7.64577	32819	2.13355e-14	13.6709	0.00177805	32821	9	AA_C_177_31238871_exon3_K.EGFL7_Q9UHF1_OID21252_v1_Oncology	AA	HLA_C	HLAI	1
ENPP6	HLA_B_07	ENPP6_Q6UWR7_OID30273_v1_Cardiometabolic_II	-0.228824	-0.239334	-0.218314	0.00536226	-42.6731	32957	0	386.602	0.0523605	32959	4	HLA_B_07.ENPP6_Q6UWR7_OID30273_v1_Cardiometabolic_II	allele	HLA_B	HLAI	NA
EPHA2	AA_DRB1_77_32551931_exon2_Tx	EPHA2_P29317_OID21342_v1_Oncology	-0.045361	-0.0562097	-0.0345124	0.00553491	-8.19545	32575	2.58714e-16	15.5872	0.00205762	32577	1	AA_DRB1_77_32551931_exon2_Tx.EPHA2_P29317_OID21342_v1_Oncology	AA	HLA_DRB1	HLAII	1
EPO	HLA_B_08_01	EPO_P01588_OID20522_v1_Inflammation	0.0369494	0.0262592	0.0476396	0.00545408	6.77463	33571	1.26777e-11	10.897	0.00136526	33573	7	HLA_B_08_01.EPO_P01588_OID20522_v1_Inflammation	allele	HLA_B	HLAI	NA
EPS8L2	AA_DRB1_37_32552051_exon2_N	EPS8L2_Q9H6S3_OID21397_v1_Oncology	0.0393026	0.0286516	0.0499537	0.00543412	7.23257	33812	4.83976e-13	12.3152	0.0015447	33814	11	AA_DRB1_37_32552051_exon2_N.EPS8L2_Q9H6S3_OID21397_v1_Oncology	AA	HLA_DRB1	HLAII	1
ERMAP	HLA_A_02_01	ERMAP_Q96PL5_OID30539_v1_Inflammation_II	-0.0510788	-0.0618716	-0.0402861	0.0055064	-9.27627	32895	1.85905e-20	19.7307	0.00260905	32897	1	HLA_A_02_01.ERMAP_Q96PL5_OID30539_v1_Inflammation_II	allele	HLA_A	HLAI	NA
ESM1	AA_DRB1_149_32549488_exon3_H	ESM1_Q9NQ30_OID20758_v1_Inflammation	-0.0457968	-0.0564846	-0.0351089	0.00545289	-8.39862	33561	4.69271e-17	16.3286	0.00209734	33563	5	AA_DRB1_149_32549488_exon3_H.ESM1_Q9NQ30_OID20758_v1_Inflammation	AA	HLA_DRB1	HLAII	0
FABP6	HLA_DPB1_04_01	FABP6_P51161_OID20076_v1_Cardiometabolic	0.122017	0.111301	0.132733	0.00546733	22.3175	32956	1.62381e-109	108.789	0.0148881	32958	5	HLA_DPB1_04_01.FABP6_P51161_OID20076_v1_Cardiometabolic	allele	HLA_DPB1	HLAII	NA
FAM172A	HLA_B_14_02	FAM172A_Q8WUF8_OID30248_v1_Cardiometabolic_II	0.090659	0.0799068	0.101411	0.00548573	16.5264	32957	4.17869e-61	60.379	0.00821906	32959	5	HLA_B_14_02.FAM172A_Q8WUF8_OID30248_v1_Cardiometabolic_II	allele	HLA_B	HLAI	NA
FAM3B	AA_DRB1_77_32551931_exon2_Nx	FAM3B_P58499_OID21372_v1_Oncology	-0.0787954	-0.0894797	-0.0681112	0.00545107	-14.455	33445	3.23502e-47	46.4901	0.00620872	33447	21	AA_DRB1_77_32551931_exon2_Nx.FAM3B_P58499_OID21372_v1_Oncology	AA	HLA_DRB1	HLAII	1
FAP	AA_A_127_29911153_exon3_Kx	FAP_Q12884_OID20330_v1_Cardiometabolic	0.0800499	0.0694544	0.0906454	0.00540578	14.8082	34001	1.8496e-49	48.7329	0.00640798	34003	2	AA_A_127_29911153_exon3_Kx.FAP_Q12884_OID20330_v1_Cardiometabolic	AA	HLA_A	HLAI	1
FAS	HLA_DRB1_13	FAS_P25445_OID20316_v1_Cardiometabolic	0.0828839	0.0722706	0.0934973	0.00541488	15.3067	33871	1.03615e-52	51.9846	0.00686975	33873	10	HLA_DRB1_13.FAS_P25445_OID20316_v1_Cardiometabolic	allele	HLA_DRB1	HLAII	NA
FASLG	AA_B_83_31324488_exon2_R	FASLG_P48023_OID20665_v1_Inflammation	-0.0478928	-0.0585165	-0.0372691	0.00542015	-8.83607	33961	1.0381e-18	17.9838	0.00229372	33963	1	AA_B_83_31324488_exon2_R.FASLG_P48023_OID20665_v1_Inflammation	AA	HLA_B	HLAI	1
FCAR	AA_C_minus9_31239802_exon1_A	FCAR_P24071_OID20564_v1_Inflammation	0.0419879	0.0312999	0.052676	0.00545299	7.69998	33571	1.39816e-14	13.8544	0.00176298	33573	19	AA_C_minus9_31239802_exon1_A.FCAR_P24071_OID20564_v1_Inflammation	AA	HLA_C	HLAI	0
FCER2	AA_C_116_31239054_exon3_Sx	FCER2_P06734_OID21133_v1_Neurology	0.0708909	0.060225	0.0815569	0.00544172	13.0273	33600	1.06234e-38	37.9737	0.00502552	33602	19	AA_C_116_31239054_exon3_Sx.FCER2_P06734_OID21133_v1_Neurology	AA	HLA_C	HLAI	1
FCGR3B	AA_DQB1_37_32632741_exon2_Y	FCGR3B_O75015_OID20387_v1_Cardiometabolic	0.0405403	0.029856	0.0512245	0.00545104	7.43716	33599	1.05328e-13	12.9775	0.00164351	33601	1	AA_DQB1_37_32632741_exon2_Y.FCGR3B_O75015_OID20387_v1_Cardiometabolic	AA	HLA_DQB1	HLAII	1
FCRL1	AA_C_116_31239054_exon3_Sx	FCRL1_Q96LA6_OID20172_v1_Cardiometabolic	0.0615304	0.0508586	0.0722022	0.00544471	11.301	33605	1.46768e-29	28.8334	0.00378599	33607	1	AA_C_116_31239054_exon3_Sx.FCRL1_Q96LA6_OID20172_v1_Cardiometabolic	AA	HLA_C	HLAI	1
FCRL2	AA_A_152_29911228_exon3_R	FCRL2_Q96LA5_OID20639_v1_Inflammation	0.199596	0.189164	0.210029	0.00532275	37.4987	33890	1.44101e-301	300.841	0.0398387	33892	1	AA_A_152_29911228_exon3_R.FCRL2_Q96LA5_OID20639_v1_Inflammation	AA	HLA_A	HLAI	1
FCRL5	AA_B_156_31324024_exon3_RW	FCRL5_Q96RD9_OID21111_v1_Neurology	0.0478714	0.0371908	0.058552	0.00544919	8.78505	33600	1.6355e-18	17.7863	0.00229167	33602	1	AA_B_156_31324024_exon3_RW.FCRL5_Q96RD9_OID21111_v1_Neurology	AA	HLA_B	HLAI	1
FCRL6	AA_B_24_31324665_exon2_S	FCRL6_Q6DN72_OID20529_v1_Inflammation	-0.105785	-0.116423	-0.0951479	0.00542718	-19.4918	33571	3.76823e-84	83.4239	0.0111905	33573	1	AA_B_24_31324665_exon2_S.FCRL6_Q6DN72_OID20529_v1_Inflammation	AA	HLA_B	HLAI	1
FGFR4	HLA_C_07_01	FGFR4_P22455_OID30646_v1_Inflammation_II	0.0744451	0.0637022	0.0851881	0.005481	13.5824	33103	6.59701e-42	41.1807	0.00554208	33105	5	HLA_C_07_01.FGFR4_P22455_OID30646_v1_Inflammation_II	allele	HLA_C	HLAI	NA
FGR	AA_DRB1_30_32552072_exon2_FG	FGR_P09769_OID20828_v1_Neurology	0.0464057	0.0356013	0.0572101	0.00551235	8.4185	32839	3.96607e-17	16.4016	0.00215349	32841	1	AA_DRB1_30_32552072_exon2_FG.FGR_P09769_OID20828_v1_Neurology	AA	HLA_DRB1	HLAII	1
FKBPL	AA_DQB1_minus10_32634317_exon1_A	FKBPL_Q9UIM3_OID31499_v1_Oncology_II	0.0471924	0.0365285	0.0578562	0.00544063	8.67406	33708	4.35315e-18	17.3612	0.00222712	33710	6	AA_DQB1_minus10_32634317_exon1_A.FKBPL_Q9UIM3_OID31499_v1_Oncology_II	AA	HLA_DQB1	HLAII	0
FLT4	AA_DRB1_96_32549647_exon3_QY	FLT4_P35916_OID21491_v1_Oncology	0.0526221	0.0419651	0.0632791	0.00543714	9.67827	33733	3.98547e-22	21.3995	0.00276908	33735	5	AA_DRB1_96_32549647_exon3_QY.FLT4_P35916_OID21491_v1_Oncology	AA	HLA_DRB1	HLAII	0
FOLH1	AA_DQB1_30_32632762_exon2_H	FOLH1_Q04609_OID30430_v1_Inflammation_II	0.0629366	0.0521511	0.073722	0.00550267	11.4375	32895	3.09944e-30	29.5087	0.00396101	32897	11	AA_DQB1_30_32632762_exon2_H.FOLH1_Q04609_OID30430_v1_Inflammation_II	AA	HLA_DQB1	HLAII	1
FOLR1	AA_DPB1_86_33048697_exon2	FOLR1_P15328_OID21529_v1_Oncology	0.0394732	0.0287896	0.0501568	0.00545071	7.24185	33606	4.5209e-13	12.3448	0.00155814	33608	11	AA_DPB1_86_33048697_exon2.FOLR1_P15328_OID21529_v1_Oncology	AA	HLA_DPB1	HLAII	1
FOLR2	AA_DRB1_minus1_32557434_exon1_S	FOLR2_P14207_OID21062_v1_Neurology	-0.0737269	-0.0843475	-0.0631064	0.00541855	-13.6064	33874	4.73362e-42	41.3248	0.00543566	33876	11	AA_DRB1_minus1_32557434_exon1_S.FOLR2_P14207_OID21062_v1_Neurology	AA	HLA_DRB1	HLAII	0
FOLR3	AA_DRB1_37_32552051_exon2_PSY	FOLR3_P41439_OID21485_v1_Oncology	-0.0584176	-0.069081	-0.0477543	0.00544039	-10.7378	33671	7.47878e-27	26.1262	0.00341262	33673	11	AA_DRB1_37_32552051_exon2_PSY.FOLR3_P41439_OID21485_v1_Oncology	AA	HLA_DRB1	HLAII	1
FOXO3	AA_DRB1_11_32552129_exon2_DGP	FOXO3_O43524_OID21271_v1_Oncology	-0.0389626	-0.0497737	-0.0281515	0.00551579	-7.06383	32819	1.65192e-12	11.782	0.00151808	32821	6	AA_DRB1_11_32552129_exon2_DGP.FOXO3_O43524_OID21271_v1_Oncology	AA	HLA_DRB1	HLAII	1
FRZB	AA_DRB1_77_32551931_exon2_LT	FRZB_Q92765_OID20968_v1_Neurology	0.0826011	0.0718846	0.0933175	0.00546748	15.1077	33224	2.13583e-51	50.6704	0.00682294	33226	2	AA_DRB1_77_32551931_exon2_LT.FRZB_Q92765_OID20968_v1_Neurology	AA	HLA_DRB1	HLAII	1
GABARAP	AA_DQB1_minus27_32634368_exon1_S	GABARAP_O95166_OID31414_v1_Oncology_II	0.0959756	0.0853462	0.106605	0.00542309	17.6976	33689	9.06283e-70	69.0427	0.00921131	33691	17	AA_DQB1_minus27_32634368_exon1_S.GABARAP_O95166_OID31414_v1_Oncology_II	AA	HLA_DQB1	HLAII	0
GALNT3	AA_DRB1_11_32552129_exon2_DPS	GALNT3_Q14435_OID20471_v1_Inflammation	-0.0393103	-0.0500918	-0.0285288	0.00550065	-7.14648	32999	9.08734e-13	12.0416	0.0015453	33001	2	AA_DRB1_11_32552129_exon2_DPS.GALNT3_Q14435_OID20471_v1_Inflammation	AA	HLA_DRB1	HLAII	1
GAS6	HLA_DQA1_01_02	GAS6_Q14393_OID20318_v1_Cardiometabolic	-0.0565056	-0.0671575	-0.0458538	0.00543453	-10.3975	33751	2.77885e-25	24.5561	0.00319289	33753	13	HLA_DQA1_01_02.GAS6_Q14393_OID20318_v1_Cardiometabolic	allele	HLA_DQA1	HLAII	NA
GAST	AA_DRB1_71_32551949_exon2_KS	GAST_P01350_OID31083_v1_Neurology_II	-0.0693927	-0.0800336	-0.0587519	0.0054289	-12.7821	33766	2.51998e-37	36.5986	0.00481535	33768	17	AA_DRB1_71_32551949_exon2_KS.GAST_P01350_OID31083_v1_Neurology_II	AA	HLA_DRB1	HLAII	1
GDF2	HLA_C_08	GDF2_Q9UK05_OID20202_v1_Cardiometabolic	-0.0396066	-0.0502903	-0.0289229	0.00545076	-7.26625	33605	3.77634e-13	12.4229	0.00156868	33607	10	HLA_C_08.GDF2_Q9UK05_OID20202_v1_Cardiometabolic	allele	HLA_C	HLAI	NA
GFRA1	AA_C_116_31239054_exon3_Y	GFRA1_P56159_OID21457_v1_Oncology	0.0391766	0.0285263	0.0498269	0.00543374	7.20987	33817	5.71772e-13	12.2428	0.0015348	33819	10	AA_C_116_31239054_exon3_Y.GFRA1_P56159_OID21457_v1_Oncology	AA	HLA_C	HLAI	1
GFRA2	AA_DRB1_96_32549647_exon3_EIx	GFRA2_O00451_OID21330_v1_Oncology	-0.0620863	-0.0727832	-0.0513894	0.00545753	-11.3763	33445	6.23158e-30	29.2054	0.00385471	33447	8	AA_DRB1_96_32549647_exon3_EIx.GFRA2_O00451_OID21330_v1_Oncology	AA	HLA_DRB1	HLAII	0
GFRA3	AA_C_24_31239576_exon2	GFRA3_O60609_OID20933_v1_Neurology	-0.0421069	-0.0528501	-0.0313637	0.00548112	-7.68218	33227	1.60695e-14	13.794	0.00177299	33229	5	AA_C_24_31239576_exon2.GFRA3_O60609_OID20933_v1_Neurology	AA	HLA_C	HLAI	1
GGH	AA_B_97_31324201_exon3_CS	GGH_Q92820_OID20416_v1_Cardiometabolic	-0.0383937	-0.0491743	-0.0276132	0.00550018	-6.98046	33007	2.99774e-12	11.5232	0.00147408	33009	8	AA_B_97_31324201_exon3_CS.GGH_Q92820_OID20416_v1_Cardiometabolic	AA	HLA_B	HLAI	1
GIGYF2	AA_DQA1_215_32610494_exon4_L	GIGYF2_Q6Y7W6_OID31062_v1_Neurology_II	0.0564977	0.0458512	0.0671443	0.0054318	10.4013	33785	2.67097e-25	24.5733	0.003192	33787	2	AA_DQA1_215_32610494_exon4_L.GIGYF2_Q6Y7W6_OID31062_v1_Neurology_II	AA	HLA_DQA1	HLAII	0
GIMAP7	HLA_DRB1_03_01	GIMAP7_Q8NHV1_OID30639_v1_Inflammation_II	0.0384532	0.0276883	0.0492181	0.00549218	7.00144	33103	2.58161e-12	11.5881	0.00147865	33105	7	HLA_DRB1_03_01.GIMAP7_Q8NHV1_OID30639_v1_Inflammation_II	allele	HLA_DRB1	HLAII	NA
GNAS	AA_DQB1_26_32632774_exon2_FL	GNAS_O95467_OID31008_v1_Neurology_II	0.044609	0.033956	0.0552619	0.00543507	8.20761	33785	2.33568e-16	15.6316	0.00198996	33787	20	AA_DQB1_26_32632774_exon2_FL.GNAS_O95467_OID31008_v1_Neurology_II	AA	HLA_DQB1	HLAII	1
GNLY	AA_C_95_31239117_exon3_L	GNLY_P22749_OID21132_v1_Neurology	-0.0896553	-0.100305	-0.0790055	0.00543348	-16.5005	33600	6.3195e-61	60.1993	0.00803807	33602	2	AA_C_95_31239117_exon3_L.GNLY_P22749_OID21132_v1_Neurology	AA	HLA_C	HLAI	1
GOLM2	HLA_B_08_01	GOLM2_Q6P4E1_OID21044_v1_Neurology	-0.0521178	-0.0627529	-0.0414828	0.00542595	-9.60528	33874	8.09722e-22	21.0917	0.00271627	33876	15	HLA_B_08_01.GOLM2_Q6P4E1_OID21044_v1_Neurology	allele	HLA_B	HLAI	NA
GORASP2	AA_DRB1_85_32551907_exon2_A	GORASP2_Q9H8Y8_OID31438_v1_Oncology_II	-0.0433729	-0.0540385	-0.0327072	0.00544158	-7.97065	33708	1.62789e-15	14.7884	0.00188121	33710	2	AA_DRB1_85_32551907_exon2_A.GORASP2_Q9H8Y8_OID31438_v1_Oncology_II	AA	HLA_DRB1	HLAII	1
GP1BB	AA_B_67_31324536_exon2_CR	GP1BB_P13224_OID30174_v1_Cardiometabolic_II	-0.18554	-0.196179	-0.174902	0.00542769	-34.184	32776	1.11504e-251	250.953	0.0344252	32778	22	AA_B_67_31324536_exon2_CR.GP1BB_P13224_OID30174_v1_Cardiometabolic_II	AA	HLA_B	HLAI	1
GPC5	HLA_B_08_01	GPC5_P78333_OID20944_v1_Neurology	0.0445575	0.0338351	0.0552798	0.0054705	8.14504	33349	3.92236e-16	15.4065	0.00198537	33351	13	HLA_B_08_01.GPC5_P78333_OID20944_v1_Neurology	allele	HLA_B	HLAI	NA
GRN	AA_A_99_29911069_exon3_CSY	GRN_P28799_OID21159_v1_Neurology	-0.0941739	-0.104848	-0.0835003	0.00544565	-17.2934	33422	1.02959e-66	65.9873	0.00886873	33424	17	AA_A_99_29911069_exon3_CSY.GRN_P28799_OID21159_v1_Neurology	AA	HLA_A	HLAI	1
GZMA	AA_C_194_31238233_exon4_Vx	GZMA_P12544_OID20663_v1_Inflammation	0.225223	0.214861	0.235586	0.00528696	42.5998	33961	0	385.615	0.0507255	33963	5	AA_C_194_31238233_exon4_Vx.GZMA_P12544_OID20663_v1_Inflammation	AA	HLA_C	HLAI	0
GZMB	AA_B_147_31324051_exon3_CL	GZMB_P10144_OID20604_v1_Inflammation	0.152512	0.141939	0.163084	0.00539396	28.2745	33571	7.79101e-174	173.108	0.0232598	33573	14	AA_B_147_31324051_exon3_CL.GZMB_P10144_OID20604_v1_Inflammation	AA	HLA_B	HLAI	1
GZMH	AA_B_45_31324602_exon2_E	GZMH_P20718_OID20096_v1_Cardiometabolic	-0.0875878	-0.0983431	-0.0768324	0.00548732	-15.9618	32956	3.86124e-57	56.4133	0.00767162	32958	14	AA_B_45_31324602_exon2_E.GZMH_P20718_OID20096_v1_Cardiometabolic	AA	HLA_B	HLAI	1
HAVCR2	HLA_DRB1_03_01	HAVCR2_Q8TDQ0_OID21137_v1_Neurology	-0.0933709	-0.104017	-0.0827248	0.00543161	-17.1903	33600	6.01742e-66	65.2206	0.00871813	33602	5	HLA_DRB1_03_01.HAVCR2_Q8TDQ0_OID21137_v1_Neurology	allele	HLA_DRB1	HLAII	NA
HBEGF	AA_B_97_31324201_exon3_CS	HBEGF_Q99075_OID21465_v1_Oncology	0.0771984	0.0665626	0.0878343	0.00542634	14.2266	33759	8.50037e-46	45.0706	0.0059596	33761	5	AA_B_97_31324201_exon3_CS.HBEGF_Q99075_OID21465_v1_Oncology	AA	HLA_B	HLAI	1
HCG22	AA_C_156_31238934_exon3_DR	HCG22_E2RYF7_OID30088_v1_Cardiometabolic_II	0.244849	0.234352	0.255346	0.00535547	45.7195	32776	0	441.756	0.0599512	32778	6	AA_C_156_31238934_exon3_DR.HCG22_E2RYF7_OID30088_v1_Cardiometabolic_II	AA	HLA_C	HLAI	1
HEG1	AA_DQA1_25_32609153_exon2	HEG1_Q9ULI3_OID30579_v1_Inflammation_II	0.0586243	0.04787	0.0693787	0.0054868	10.6846	33103	1.32758e-26	25.8769	0.00343681	33105	3	AA_DQA1_25_32609153_exon2.HEG1_Q9ULI3_OID30579_v1_Inflammation_II	AA	HLA_DQA1	HLAII	1
HEPH	AA_C_147_31238961_exon3_Lx	HEPH_Q9BQS7_OID30337_v1_Cardiometabolic_II	0.0403019	0.029658	0.0509457	0.00543045	7.42146	33855	1.1855e-13	12.9261	0.00162424	33857	X	AA_C_147_31238961_exon3_Lx.HEPH_Q9BQS7_OID30337_v1_Cardiometabolic_II	AA	HLA_C	HLAI	1
HLA-A	AA_A_166_29911270_exon3_D	HLA-A_P04439_OID31048_v1_Neurology_II	0.710768	0.703267	0.718269	0.00382699	185.725	33785	0	5163.93	0.505191	33787	6	AA_A_166_29911270_exon3_D.HLA-A_P04439_OID31048_v1_Neurology_II	AA	HLA_A	HLAI	1
HLA-DRA	AA_DRB1_11_32552129_exon2_V	HLA-DRA_P01903_OID20520_v1_Inflammation	0.394766	0.384937	0.404594	0.00501453	78.7243	33571	0	1236.95	0.15584	33573	6	AA_DRB1_11_32552129_exon2_V.HLA-DRA_P01903_OID20520_v1_Inflammation	AA	HLA_DRB1	HLAII	1
HLA-E	AA_B_minus23_31324931_exon1_L	HLA-E_P13747_OID20532_v1_Inflammation	0.279124	0.268852	0.289397	0.00524088	53.259	33571	0	593.107	0.0779103	33573	6	AA_B_minus23_31324931_exon1_L.HLA-E_P13747_OID20532_v1_Inflammation	AA	HLA_B	HLAI	0
HS6ST1	AA_B_62_31324551_exon2	HS6ST1_O60243_OID21441_v1_Oncology	0.0481268	0.0374901	0.0587635	0.0054268	8.86835	33877	7.77875e-19	18.1091	0.00231619	33879	2	AA_B_62_31324551_exon2.HS6ST1_O60243_OID21441_v1_Oncology	AA	HLA_B	HLAI	1
HSPA1A	HLA_B_49	HSPA1A_P0DMV8_OID20718_v1_Inflammation	-0.0978571	-0.108483	-0.0872309	0.00542144	-18.05	33697	1.73329e-72	71.7611	0.00957601	33699	6	HLA_B_49.HSPA1A_P0DMV8_OID20718_v1_Inflammation	allele	HLA_B	HLAI	NA
ICAM2	HLA_C_06_02	ICAM2_P13598_OID20248_v1_Cardiometabolic	-0.0396044	-0.0502257	-0.0289832	0.00541893	-7.30854	34001	2.75996e-13	12.5591	0.00156851	34003	17	HLA_C_06_02.ICAM2_P13598_OID20248_v1_Cardiometabolic	allele	HLA_C	HLAI	NA
ICAM3	HLA_B_08	ICAM3_P32942_OID20277_v1_Cardiometabolic	-0.12643	-0.136974	-0.115886	0.00537966	-23.5015	34001	3.65225e-121	120.437	0.0159846	34003	19	HLA_B_08.ICAM3_P32942_OID20277_v1_Cardiometabolic	allele	HLA_B	HLAI	NA
ICAM4	HLA_B_08_01	ICAM4_Q14773_OID20578_v1_Inflammation	-0.037417	-0.048107	-0.026727	0.00545398	-6.86049	33571	6.98145e-12	11.1561	0.00140003	33573	19	HLA_B_08_01.ICAM4_Q14773_OID20578_v1_Inflammation	allele	HLA_B	HLAI	NA
ICAM5	AA_A_152_29911228_exon3_GRx	ICAM5_Q9UMF0_OID20145_v1_Cardiometabolic	0.0394096	0.0287259	0.0500934	0.0054508	7.23006	33605	4.9307e-13	12.3071	0.00155312	33607	19	AA_A_152_29911228_exon3_GRx.ICAM5_Q9UMF0_OID20145_v1_Cardiometabolic	AA	HLA_A	HLAI	1
IFI30	HLA_A_11	IFI30_P13284_OID31505_v1_Oncology_II	0.0694945	0.0587126	0.0802764	0.00550085	12.6334	32888	1.67987e-36	35.7747	0.00482949	32890	19	HLA_A_11.IFI30_P13284_OID31505_v1_Oncology_II	allele	HLA_A	HLAI	NA
IFNG	AA_C_minus17_31239826_exon1_A	IFNG_P01579_OID20495_v1_Inflammation	-0.0481181	-0.0588954	-0.0373408	0.00549853	-8.75109	32999	2.21146e-18	17.6553	0.00231535	33001	12	AA_C_minus17_31239826_exon1_A.IFNG_P01579_OID20495_v1_Inflammation	AA	HLA_C	HLAI	0
IFNGR1	HLA_A_23	IFNGR1_P15260_OID20678_v1_Inflammation	0.0645525	0.0539072	0.0751977	0.00543115	11.8856	33760	1.6331e-32	31.787	0.00416702	33762	6	HLA_A_23.IFNGR1_P15260_OID20678_v1_Inflammation	allele	HLA_A	HLAI	NA
IFNL1	HLA_DRB1_04_01	IFNL1_Q8IU54_OID20795_v1_Neurology	-0.0570088	-0.0678073	-0.0462104	0.00550932	-10.3477	32839	4.68402e-25	24.3294	0.00325001	32841	19	HLA_DRB1_04_01.IFNL1_Q8IU54_OID20795_v1_Neurology	allele	HLA_DRB1	HLAII	NA
IGF1R	HLA_DRB1_15_01	IGF1R_P08069_OID21274_v1_Oncology	0.0871998	0.076523	0.0978766	0.00544725	16.0081	33445	1.83662e-57	56.736	0.0076038	33447	15	HLA_DRB1_15_01.IGF1R_P08069_OID21274_v1_Oncology	allele	HLA_DRB1	HLAII	NA
IGF2R	AA_DRB1_77_32551931_exon2_NP	IGF2R_P11717_OID21146_v1_Neurology	0.0986157	0.087975	0.109256	0.00542886	18.1651	33600	2.19145e-73	72.6593	0.00972507	33602	6	AA_DRB1_77_32551931_exon2_NP.IGF2R_P11717_OID21146_v1_Neurology	AA	HLA_DRB1	HLAII	1
IGFBP7	HLA_DQB1_06_02	IGFBP7_Q16270_OID20236_v1_Cardiometabolic	0.0864226	0.0758327	0.0970124	0.00540289	15.9956	34001	2.2214e-57	56.6534	0.00746886	34003	4	HLA_DQB1_06_02.IGFBP7_Q16270_OID20236_v1_Cardiometabolic	allele	HLA_DQB1	HLAII	NA
IGFBPL1	AA_C_211_31238182_exon4_A	IGFBPL1_Q8WX77_OID20155_v1_Cardiometabolic	-0.0436922	-0.0543741	-0.0330104	0.00544983	-8.01717	33605	1.11685e-15	14.952	0.00190901	33607	9	AA_C_211_31238182_exon4_A.IGFBPL1_Q8WX77_OID20155_v1_Cardiometabolic	AA	HLA_C	HLAI	0
IGLC2	HLA_B_15_01	IGLC2_P0DOY2_OID30740_v1_Inflammation_II	0.0411361	0.030491	0.0517812	0.00543106	7.57423	33845	3.70469e-14	13.4312	0.00169218	33847	22	HLA_B_15_01.IGLC2_P0DOY2_OID30740_v1_Inflammation_II	allele	HLA_B	HLAI	NA
IGSF21	AA_DRB1_37_32552051_exon2_NSx	IGSF21_Q96ID5_OID30210_v1_Cardiometabolic_II	-0.057697	-0.0684757	-0.0469183	0.00549923	-10.4918	32957	1.034e-25	24.9855	0.00332895	32959	1	AA_DRB1_37_32552051_exon2_NSx.IGSF21_Q96ID5_OID30210_v1_Cardiometabolic_II	AA	HLA_DRB1	HLAII	1
IKZF2	AA_DRB1_74_32551940_exon2_AGx	IKZF2_Q9UKS7_OID21213_v1_Oncology	0.0475574	0.0367503	0.0583645	0.00551373	8.62526	32819	6.67719e-18	17.1754	0.0022617	32821	2	AA_DRB1_74_32551940_exon2_AGx.IKZF2_Q9UKS7_OID21213_v1_Oncology	AA	HLA_DRB1	HLAII	1
IL10	AA_DRB1_30_32552072_exon2_CR	IL10_P22301_OID20431_v1_Inflammation	0.0933209	0.0825782	0.104064	0.00548088	17.0266	32999	9.85868e-65	64.0062	0.00870879	33001	1	AA_DRB1_30_32552072_exon2_CR.IL10_P22301_OID20431_v1_Inflammation	AA	HLA_DRB1	HLAII	1
IL12A	AA_B_156_31324024_exon3_DGL	IL12A_IL12B_P29459_P29460_OID21327_v1_Oncology	0.0848183	0.0741393	0.0954973	0.00544837	15.5676	33445	1.87622e-54	53.7267	0.00719414	33447	3	AA_B_156_31324024_exon3_DGL.IL12A_IL12B_P29459_P29460_OID21327_v1_Oncology	AA	HLA_B	HLAI	1
IL12B	AA_B_156_31324024_exon3_DGL	IL12B_P29460_OID20666_v1_Inflammation	0.0859565	0.07536	0.096553	0.00540629	15.8994	33961	1.02618e-56	55.9888	0.00738853	33963	5	AA_B_156_31324024_exon3_DGL.IL12B_P29460_OID20666_v1_Inflammation	AA	HLA_B	HLAI	1
IL12RB1	AA_C_minus9_31239802_exon1_A	IL12RB1_P42701_OID20486_v1_Inflammation	0.0776376	0.0668803	0.0883948	0.00548829	14.146	32999	2.68053e-45	44.5718	0.00602759	33001	19	AA_C_minus9_31239802_exon1_A.IL12RB1_P42701_OID20486_v1_Inflammation	AA	HLA_C	HLAI	0
IL12RB2	AA_DRB1_13_32552123_exon2_FLS	IL12RB2_Q99665_OID30422_v1_Inflammation_II	-0.0432401	-0.0540369	-0.0324434	0.00550844	-7.8498	32895	4.29293e-15	14.3672	0.00186971	32897	1	AA_DRB1_13_32552123_exon2_FLS.IL12RB2_Q99665_OID30422_v1_Inflammation_II	AA	HLA_DRB1	HLAII	1
IL15	AA_B_minus23_31324931_exon1_L	IL15_P40933_OID20562_v1_Inflammation	0.0844294	0.0737701	0.0950887	0.00543832	15.5249	33571	3.63201e-54	53.4399	0.00712833	33573	4	AA_B_minus23_31324931_exon1_L.IL15_P40933_OID20562_v1_Inflammation	AA	HLA_B	HLAI	0
IL15RA	AA_B_67_31324536_exon2_CRY	IL15RA_Q13261_OID20498_v1_Inflammation	-0.0448638	-0.0556427	-0.0340848	0.00549936	-8.158	32999	3.52572e-16	15.4528	0.00201276	33001	10	AA_B_67_31324536_exon2_CRY.IL15RA_Q13261_OID20498_v1_Inflammation	AA	HLA_B	HLAI	1
IL16	AA_DRB1_11_32552129_exon2_DS	IL16_Q14005_OID20633_v1_Inflammation	0.0442085	0.0335831	0.054834	0.00542107	8.15495	33961	3.6122e-16	15.4422	0.0019544	33963	15	AA_DRB1_11_32552129_exon2_DS.IL16_Q14005_OID20633_v1_Inflammation	AA	HLA_DRB1	HLAII	1
IL17RB	AA_B_131_31324099_exon3_R	IL17RB_Q9NRM6_OID20585_v1_Inflammation	0.0466301	0.0358846	0.0573757	0.00548233	8.50554	33199	1.88208e-17	16.7254	0.00217437	33201	3	AA_B_131_31324099_exon3_R.IL17RB_Q9NRM6_OID20585_v1_Inflammation	AA	HLA_B	HLAI	1
IL18	AA_DRB1_133_32549536_exon3_L	IL18_Q14116_OID20694_v1_Inflammation	0.0380773	0.0273654	0.0487892	0.00546517	6.96726	33432	3.29143e-12	11.4826	0.00144988	33434	11	AA_DRB1_133_32549536_exon3_L.IL18_Q14116_OID20694_v1_Inflammation	AA	HLA_DRB1	HLAII	0
IL18RAP	AA_A_95_29911057_exon3_PV	IL18RAP_O95256_OID20900_v1_Neurology	-0.0471411	-0.0578922	-0.03639	0.00548517	-8.59428	33163	8.73972e-18	17.0585	0.00222228	33165	2	AA_A_95_29911057_exon3_PV.IL18RAP_O95256_OID20900_v1_Neurology	AA	HLA_A	HLAI	1
IL1A	HLA_DRB1_13_02	IL1A_P01583_OID20488_v1_Inflammation	-0.0744738	-0.0852336	-0.063714	0.00548961	-13.5663	32999	8.21469e-42	41.0854	0.00554635	33001	2	HLA_DRB1_13_02.IL1A_P01583_OID20488_v1_Inflammation	allele	HLA_DRB1	HLAII	NA
IL1R1	AA_C_285_31237839_exon5_V	IL1R1_P14778_OID21116_v1_Neurology	-0.0548144	-0.0655007	-0.044128	0.00545212	-10.0538	33540	9.5537e-24	23.0198	0.00300461	33542	2	AA_C_285_31237839_exon5_V.IL1R1_P14778_OID21116_v1_Neurology	AA	HLA_C	HLAI	0
IL1R2	AA_DQB1_30_32632762_exon2_H	IL1R2_P27930_OID20757_v1_Inflammation	-0.0685303	-0.0792143	-0.0578464	0.0054509	-12.5723	33498	3.61997e-36	35.4413	0.00469641	33500	2	AA_DQB1_30_32632762_exon2_H.IL1R2_P27930_OID20757_v1_Inflammation	AA	HLA_DQB1	HLAII	1
IL1RN	AA_DQB1_37_32632741_exon2_Y	IL1RN_P18510_OID20700_v1_Inflammation	-0.0371556	-0.0478557	-0.0264554	0.00545916	-6.8061	33508	1.01967e-11	10.9915	0.00138054	33510	2	AA_DQB1_37_32632741_exon2_Y.IL1RN_P18510_OID20700_v1_Inflammation	AA	HLA_DQB1	HLAII	1
IL22	AA_DQB1_87_32632591_exon2_Y	IL22_Q9GZX6_OID31407_v1_Oncology_II	-0.0389759	-0.0496466	-0.0283053	0.0054441	-7.1593	33689	8.27446e-13	12.0823	0.00151912	33691	12	AA_DQB1_87_32632591_exon2_Y.IL22_Q9GZX6_OID31407_v1_Oncology_II	AA	HLA_DQB1	HLAII	1
IL2RA	AA_C_147_31238961_exon3_W	IL2RA_P01589_OID20267_v1_Cardiometabolic	-0.0659953	-0.0767125	-0.0552781	0.00546786	-12.0697	33302	1.79405e-33	32.7462	0.00435538	33304	10	AA_C_147_31238961_exon3_W.IL2RA_P01589_OID20267_v1_Cardiometabolic	AA	HLA_C	HLAI	1
IL5RA	AA_B_156_31324024_exon3_Dx	IL5RA_Q01344_OID20601_v1_Inflammation	-0.0853631	-0.0960215	-0.0747047	0.00543788	-15.6979	33571	2.46237e-55	54.6086	0.00728686	33573	3	AA_B_156_31324024_exon3_Dx.IL5RA_Q01344_OID20601_v1_Inflammation	AA	HLA_B	HLAI	1
IL6	AA_DRB1_13_32552123_exon2_GH	IL6_P05231_OID21276_v1_Oncology	0.0383367	0.027627	0.0490465	0.00546405	7.01617	33445	2.32363e-12	11.6338	0.00146971	33447	7	AA_DRB1_13_32552123_exon2_GH.IL6_P05231_OID21276_v1_Oncology	AA	HLA_DRB1	HLAII	1
IL6R	AA_DRB1_96_32549647_exon3_EY	IL6R_P08887_OID20385_v1_Cardiometabolic	0.0382763	0.0275473	0.0490053	0.0054739	6.99252	33325	2.75076e-12	11.5605	0.00146508	33327	1	AA_DRB1_96_32549647_exon3_EY.IL6R_P08887_OID20385_v1_Cardiometabolic	AA	HLA_DRB1	HLAII	0
IL7R	HLA_C_06	IL7R_P16871_OID21136_v1_Neurology	0.10227	0.0916332	0.112907	0.00542684	18.8452	33600	8.20991e-79	78.0857	0.0104592	33602	5	HLA_C_06.IL7R_P16871_OID21136_v1_Neurology	allele	HLA_C	HLAI	NA
INSR	AA_DRB1_11_32552129_exon2_DGP	INSR_P06213_OID30566_v1_Inflammation_II	0.0402936	0.0294955	0.0510916	0.00550912	7.31398	32895	2.65259e-13	12.5763	0.00162357	32897	19	AA_DRB1_11_32552129_exon2_DGP.INSR_P06213_OID30566_v1_Inflammation_II	AA	HLA_DRB1	HLAII	1
ISLR2	AA_C_138_31238988_exon3_T	ISLR2_Q6UXK2_OID20889_v1_Neurology	0.0387188	0.0278907	0.0495468	0.00552443	7.00864	32717	2.45294e-12	11.6103	0.00149914	32719	15	AA_C_138_31238988_exon3_T.ISLR2_Q6UXK2_OID20889_v1_Neurology	AA	HLA_C	HLAI	1
ITGA5	HLA_B_44_02	ITGA5_P08648_OID21139_v1_Neurology	-0.0414138	-0.0520975	-0.0307301	0.00545077	-7.59779	33600	3.09039e-14	13.51	0.0017151	33602	12	HLA_B_44_02.ITGA5_P08648_OID21139_v1_Neurology	allele	HLA_B	HLAI	NA
ITGA6	AA_DRB1_13_32552123_exon2_HR	ITGA6_P23229_OID20528_v1_Inflammation	0.0430146	0.032327	0.0537022	0.00545275	7.88861	33571	3.14792e-15	14.502	0.00185026	33573	2	AA_DRB1_13_32552123_exon2_HR.ITGA6_P23229_OID20528_v1_Inflammation	AA	HLA_DRB1	HLAII	1
ITGAM	AA_DQB1_minus18_32634341_exon1_V	ITGAM_P11215_OID21071_v1_Neurology	-0.037531	-0.0482164	-0.0268457	0.0054516	-6.8844	33600	5.90482e-12	11.2288	0.00140858	33602	16	AA_DQB1_minus18_32634341_exon1_V.ITGAM_P11215_OID21071_v1_Neurology	AA	HLA_DQB1	HLAII	0
ITGB7	AA_DRB1_77_32551931_exon2_Tx	ITGB7_P26010_OID21393_v1_Oncology	-0.0652474	-0.0758738	-0.0546211	0.00542152	-12.0349	33877	2.72393e-33	32.5648	0.00425723	33879	12	AA_DRB1_77_32551931_exon2_Tx.ITGB7_P26010_OID21393_v1_Oncology	AA	HLA_DRB1	HLAII	1
ITM2A	AA_C_177_31238871_exon3_K	ITM2A_O43736_OID20504_v1_Inflammation	-0.054502	-0.0651836	-0.0438204	0.00544969	-10.0009	33571	1.62855e-23	22.7882	0.00297047	33573	X	AA_C_177_31238871_exon3_K.ITM2A_O43736_OID20504_v1_Inflammation	AA	HLA_C	HLAI	1
JCHAIN	AA_DRB1_85_32551907_exon2_A	JCHAIN_P01591_OID20494_v1_Inflammation	0.0483405	0.0375633	0.0591177	0.00549847	8.79163	32999	1.54403e-18	17.8113	0.0023368	33001	4	AA_DRB1_85_32551907_exon2_A.JCHAIN_P01591_OID20494_v1_Inflammation	AA	HLA_DRB1	HLAII	1
KDM3A	AA_DRB1_11_32552129_exon2_DGP	KDM3A_Q9Y4C1_OID30426_v1_Inflammation_II	-0.0571638	-0.0679529	-0.0463746	0.00550458	-10.3848	32895	3.18244e-25	24.4972	0.00326769	32897	2	AA_DRB1_11_32552129_exon2_DGP.KDM3A_Q9Y4C1_OID30426_v1_Inflammation_II	AA	HLA_DRB1	HLAII	1
KDR	AA_DQA1_207_32610470_exon4_M	KDR_P35968_OID21497_v1_Oncology	0.0556073	0.044952	0.0662625	0.00543626	10.229	33733	1.59739e-24	23.7966	0.00309217	33735	4	AA_DQA1_207_32610470_exon4_M.KDR_P35968_OID21497_v1_Oncology	AA	HLA_DQA1	HLAII	0
KIR2DL2	AA_C_194_31238233_exon4_LP	KIR2DL2_P43627_OID31431_v1_Oncology_II	0.421109	0.411423	0.430794	0.00494161	85.2169	33689	0	1429.99	0.177332	33691	19	AA_C_194_31238233_exon4_LP.KIR2DL2_P43627_OID31431_v1_Oncology_II	AA	HLA_C	HLAI	0
KIR2DL3	AA_C_194_31238233_exon4_LP	KIR2DL3_P43628_OID21196_v1_Oncology	0.39343	0.383483	0.403377	0.00507482	77.5259	32819	0	1200.4	0.154787	32821	19	AA_C_194_31238233_exon4_LP.KIR2DL3_P43628_OID21196_v1_Oncology	AA	HLA_C	HLAI	0
KIR2DS4	AA_C_minus9_31239802_exon1_A	KIR2DS4_P43632_OID31432_v1_Oncology_II	-0.0438514	-0.0545169	-0.033186	0.00544146	-8.05876	33708	7.9595e-16	15.0991	0.00192295	33710	19	AA_C_minus9_31239802_exon1_A.KIR2DS4_P43632_OID31432_v1_Oncology_II	AA	HLA_C	HLAI	0
KIR3DL1	HLA_A_32_01	KIR3DL1_P43629_OID21185_v1_Oncology	0.207717	0.197134	0.2183	0.00539958	38.4691	32819	1.02537712208614e-316	315.989	0.0431463	32821	19	HLA_A_32_01.KIR3DL1_P43629_OID21185_v1_Oncology	allele	HLA_A	HLAI	NA
KLRB1	AA_C_24_31239576_exon2	KLRB1_Q12918_OID20629_v1_Inflammation	-0.0900802	-0.100673	-0.0794876	0.00540431	-16.6682	33961	3.94338e-62	61.4041	0.00811445	33963	12	AA_C_24_31239576_exon2.KLRB1_Q12918_OID20629_v1_Inflammation	AA	HLA_C	HLAI	1
KLRD1	HLA_A_03	KLRD1_Q13241_OID20632_v1_Inflammation	0.170998	0.160519	0.181477	0.00534645	31.9835	33961	3.57396e-221	220.447	0.0292404	33963	12	HLA_A_03.KLRD1_Q13241_OID20632_v1_Inflammation	allele	HLA_A	HLAI	NA
KLRF1	AA_B_116_31324144_exon3_FLY	KLRF1_Q9NZS2_OID30464_v1_Inflammation_II	-0.0903836	-0.101146	-0.079621	0.00549103	-16.4602	32895	1.23862e-60	59.9071	0.0081692	32897	12	AA_B_116_31324144_exon3_FLY.KLRF1_Q9NZS2_OID30464_v1_Inflammation_II	AA	HLA_B	HLAI	1
KLRK1	AA_B_178_31323958_exon3_K	KLRK1_P26718_OID31082_v1_Neurology_II	-0.0517054	-0.0623577	-0.0410531	0.00543474	-9.51387	33766	1.95424e-21	20.709	0.00267345	33768	12	AA_B_178_31323958_exon3_K.KLRK1_P26718_OID31082_v1_Neurology_II	AA	HLA_B	HLAI	1
KYNU	HLA_DRB1_04_04	KYNU_Q16719_OID20669_v1_Inflammation	0.0488899	0.0382667	0.059513	0.00541989	9.02046	33961	1.96869e-19	18.7058	0.00239022	33963	2	HLA_DRB1_04_04.KYNU_Q16719_OID20669_v1_Inflammation	allele	HLA_DRB1	HLAII	NA
LAG3	HLA_C_05_01	LAG3_P18627_OID21315_v1_Oncology	0.0705235	0.0598326	0.0812144	0.00545446	12.9295	33445	3.78717e-38	37.4217	0.00497356	33447	12	HLA_C_05_01.LAG3_P18627_OID21315_v1_Oncology	allele	HLA_C	HLAI	NA
LAIR1	AA_DRB1_11_32552129_exon2_PV	LAIR1_Q6GTX8_OID20737_v1_Inflammation	0.0638018	0.0531246	0.0744791	0.00544749	11.7121	33561	1.27282e-31	30.8952	0.00407067	33563	19	AA_DRB1_11_32552129_exon2_PV.LAIR1_Q6GTX8_OID20737_v1_Inflammation	AA	HLA_DRB1	HLAII	1
LAMA4	AA_B_97_31324201_exon3_W	LAMA4_Q16363_OID20769_v1_Inflammation	-0.0402617	-0.0509205	-0.0296028	0.00543809	-7.40364	33760	1.35586e-13	12.8678	0.001621	33762	6	AA_B_97_31324201_exon3_W.LAMA4_Q16363_OID20769_v1_Inflammation	AA	HLA_B	HLAI	1
LAMB1	AA_DRB1_11_32552129_exon2_DGV	LAMB1_P07942_OID30280_v1_Cardiometabolic_II	0.0600108	0.0492335	0.070788	0.00549848	10.9141	32957	1.10134e-27	26.9581	0.00360129	32959	7	AA_DRB1_11_32552129_exon2_DGV.LAMB1_P07942_OID30280_v1_Cardiometabolic_II	AA	HLA_DRB1	HLAII	1
LAMP1	AA_DRB1_133_32549536_exon3_R	LAMP1_P11279_OID30416_v1_Cardiometabolic_II	-0.0379006	-0.0487015	-0.0270997	0.00551056	-6.87782	32884	6.18624e-12	11.2086	0.00143646	32886	13	AA_DRB1_133_32549536_exon3_R.LAMP1_P11279_OID30416_v1_Cardiometabolic_II	AA	HLA_DRB1	HLAII	0
LAMP3	AA_DRB1_149_32549488_exon3_H	LAMP3_Q9UQV4_OID20638_v1_Inflammation	-0.0442464	-0.0548814	-0.0336114	0.00542594	-8.15462	33900	3.62234e-16	15.441	0.00195775	33902	3	AA_DRB1_149_32549488_exon3_H.LAMP3_Q9UQV4_OID20638_v1_Inflammation	AA	HLA_DRB1	HLAII	0
LGALS3BP	AA_DRB1_11_32552129_exon2_V	LGALS3BP_Q08380_OID30765_v1_Inflammation_II	-0.0428087	-0.0534433	-0.0321741	0.00542572	-7.88997	33907	3.11294e-15	14.5068	0.00183259	33909	17	AA_DRB1_11_32552129_exon2_V.LGALS3BP_Q08380_OID30765_v1_Inflammation_II	AA	HLA_DRB1	HLAII	1
LGALS8	AA_DRB1_60_32551982_exon2_SY	LGALS8_O00214_OID21041_v1_Neurology	-0.0500502	-0.0606863	-0.039414	0.00542653	-9.22324	33874	3.04432e-20	19.5165	0.00250502	33876	1	AA_DRB1_60_32551982_exon2_SY.LGALS8_O00214_OID21041_v1_Neurology	AA	HLA_DRB1	HLAII	1
LIFR	HLA_DQB1_03_02	LIFR_P42702_OID20606_v1_Inflammation	0.0435606	0.0328733	0.0542479	0.00545262	7.98893	33571	1.40436e-15	14.8525	0.00189753	33573	5	HLA_DQB1_03_02.LIFR_P42702_OID20606_v1_Inflammation	allele	HLA_DQB1	HLAII	NA
LILRA2	AA_DRB1_67_32551961_exon2_FI	LILRA2_Q8N149_OID21152_v1_Neurology	0.0503632	0.0396839	0.0610425	0.00544852	9.24346	33600	2.52262e-20	19.5981	0.00253646	33602	19	AA_DRB1_67_32551961_exon2_FI.LILRA2_Q8N149_OID21152_v1_Neurology	AA	HLA_DRB1	HLAII	1
LILRB1	AA_C_116_31239054_exon3_FL	LILRB1_Q8NHL6_OID20323_v1_Cardiometabolic	0.211314	0.200924	0.221703	0.00530072	39.8651	34001	0	338.963	0.0446535	34003	19	AA_C_116_31239054_exon3_FL.LILRB1_Q8NHL6_OID20323_v1_Cardiometabolic	AA	HLA_C	HLAI	1
LILRB2	AA_B_minus8_31324886_exon1_L	LILRB2_Q8N423_OID20301_v1_Cardiometabolic	-0.126096	-0.13667	-0.115521	0.00539515	-23.372	33809	7.35738e-120	119.133	0.0159001	33811	19	AA_B_minus8_31324886_exon1_L.LILRB2_Q8N423_OID20301_v1_Cardiometabolic	AA	HLA_B	HLAI	0
LILRB4	HLA_DRB1_15_01	LILRB4_Q8NHJ6_OID20429_v1_Inflammation	0.488596	0.479182	0.498011	0.00480308	101.726	32999	0	1956.57	0.238726	33001	19	HLA_DRB1_15_01.LILRB4_Q8NHJ6_OID20429_v1_Inflammation	allele	HLA_DRB1	HLAII	NA
LIPF	AA_DQB1_86_32632594_exon2_A	LIPF_P07098_OID30266_v1_Cardiometabolic_II	0.040612	0.0298243	0.0513998	0.00550386	7.37882	32957	1.63458e-13	12.7866	0.00164934	32959	10	AA_DQB1_86_32632594_exon2_A.LIPF_P07098_OID30266_v1_Cardiometabolic_II	AA	HLA_DQB1	HLAII	1
LPO	AA_DRB1_74_32551940_exon2_AEx	LPO_P22079_OID20963_v1_Neurology	0.0408755	0.0300156	0.0517354	0.00554066	7.37736	32520	1.65309e-13	12.7817	0.0016708	32522	17	AA_DRB1_74_32551940_exon2_AEx.LPO_P22079_OID20963_v1_Neurology	AA	HLA_DRB1	HLAII	1
LRP1	HLA_B_14_02	LRP1_Q07954_OID21293_v1_Oncology	0.487658	0.478301	0.497015	0.00477382	102.153	33445	0	1974.25	0.237811	33447	12	HLA_B_14_02.LRP1_Q07954_OID21293_v1_Oncology	allele	HLA_B	HLAI	NA
LRPAP1	AA_B_97_31324201_exon3_W	LRPAP1_P30533_OID21059_v1_Neurology	0.640403	0.632224	0.648583	0.00417301	153.463	33874	0	3884.7	0.410117	33876	4	AA_B_97_31324201_exon3_W.LRPAP1_P30533_OID21059_v1_Neurology	AA	HLA_B	HLAI	1
LRRC25	AA_DRB1_13_32552123_exon2_FGY	LRRC25_Q8N386_OID21333_v1_Oncology	-0.0729022	-0.0835913	-0.0622131	0.00545352	-13.3679	33445	1.18458e-40	39.9264	0.00531473	33447	19	AA_DRB1_13_32552123_exon2_FGY.LRRC25_Q8N386_OID21333_v1_Oncology	AA	HLA_DRB1	HLAII	1
LTA	AA_B_194_31323336_exon4_V	LTA_P01374_OID20586_v1_Inflammation	-0.288377	-0.298621	-0.278134	0.00522594	-55.182	33571	0	634.755	0.0831616	33573	6	AA_B_194_31323336_exon4_V.LTA_P01374_OID20586_v1_Inflammation	AA	HLA_B	HLAI	0
LTB	AA_C_275_31237869_exon5_Ex	LTB_Q06643_OID31383_v1_Oncology_II	0.118784	0.108181	0.129387	0.00540966	21.9578	33689	4.05819e-106	105.392	0.0141097	33691	6	AA_C_275_31237869_exon5_Ex.LTB_Q06643_OID31383_v1_Oncology_II	AA	HLA_C	HLAI	0
LTBR	AA_DRB1_minus1_32557434_exon1_S	LTBR_P36941_OID20768_v1_Inflammation	-0.0564978	-0.0672105	-0.0457851	0.00546555	-10.3371	33369	5.22491e-25	24.2819	0.003192	33371	12	AA_DRB1_minus1_32557434_exon1_S.LTBR_P36941_OID20768_v1_Inflammation	AA	HLA_DRB1	HLAII	0
LY75	AA_C_219_31238158_exon4_R	LY75_O60449_OID20580_v1_Inflammation	-0.0511819	-0.0618654	-0.0404984	0.00545065	-9.39005	33571	6.3621e-21	20.1964	0.00261959	33573	2	AA_C_219_31238158_exon4_R.LY75_O60449_OID20580_v1_Inflammation	AA	HLA_C	HLAI	0
LY9	AA_A_107_29911093_exon3_AG	LY9_Q9HBG7_OID20670_v1_Inflammation	-0.0479563	-0.0587011	-0.0372116	0.0054819	-8.74813	33200	2.26947e-18	17.6441	0.00229981	33202	1	AA_A_107_29911093_exon3_AG.LY9_Q9HBG7_OID20670_v1_Inflammation	AA	HLA_A	HLAI	1
LY96	AA_B_67_31324536_exon2_CSY	LY96_Q9Y6Y9_OID20945_v1_Neurology	0.0427929	0.0320697	0.0535161	0.00547092	7.82187	33349	5.35713e-15	14.2711	0.00183123	33351	8	AA_B_67_31324536_exon2_CSY.LY96_Q9Y6Y9_OID20945_v1_Neurology	AA	HLA_B	HLAI	1
MAN1A2	AA_DRB1_74_32551940_exon2_QR	MAN1A2_O60476_OID30262_v1_Cardiometabolic_II	-0.0490853	-0.059869	-0.0383017	0.00550177	-8.92174	32957	4.82163e-19	18.3168	0.00240937	32959	1	AA_DRB1_74_32551940_exon2_QR.MAN1A2_O60476_OID30262_v1_Cardiometabolic_II	AA	HLA_DRB1	HLAII	1
MANF	AA_A_77_29910762_exon2_DP	MANF_P55145_OID20707_v1_Inflammation	0.0519059	0.0412527	0.062559	0.00543517	9.55	33760	1.38103e-21	20.8598	0.00269422	33762	3	AA_A_77_29910762_exon2_DP.MANF_P55145_OID20707_v1_Inflammation	AA	HLA_A	HLAI	1
MANSC1	HLA_DRB1_04_01	MANSC1_Q9H8J5_OID21492_v1_Oncology	-0.0571365	-0.0677909	-0.0464822	0.00543579	-10.5112	33733	8.41149e-26	25.0751	0.00326458	33735	12	HLA_DRB1_04_01.MANSC1_Q9H8J5_OID21492_v1_Oncology	allele	HLA_DRB1	HLAII	NA
MANSC4	AA_DRB1_30_32552072_exon2_GLY	MANSC4_A6NHS7_OID30141_v1_Cardiometabolic_II	0.123617	0.112873	0.13436	0.00548123	22.5527	32776	8.96953e-112	111.047	0.0152811	32778	12	AA_DRB1_30_32552072_exon2_GLY.MANSC4_A6NHS7_OID30141_v1_Cardiometabolic_II	AA	HLA_DRB1	HLAII	1
MAPRE3	AA_DRB1_13_32552123_exon2_HRY	MAPRE3_Q9UPY8_OID31177_v1_Oncology_II	0.0456627	0.0348214	0.056504	0.00553118	8.2555	32618	1.56906e-16	15.8044	0.00208508	32620	2	AA_DRB1_13_32552123_exon2_HRY.MAPRE3_Q9UPY8_OID31177_v1_Oncology_II	AA	HLA_DRB1	HLAII	1
MCTS1	AA_DRB1_13_32552123_exon2_LRS	MCTS1_Q9ULC4_OID31444_v1_Oncology_II	-0.0740757	-0.0847221	-0.0634293	0.00543174	-13.6376	33708	3.09938e-42	41.5087	0.00548722	33710	X	AA_DRB1_13_32552123_exon2_LRS.MCTS1_Q9ULC4_OID31444_v1_Oncology_II	AA	HLA_DRB1	HLAII	1
MELTF	HLA_A_03_01	MELTF_P08582_OID30347_v1_Cardiometabolic_II	-0.0436435	-0.0542858	-0.0330011	0.00542968	-8.03794	33855	9.43062e-16	15.0255	0.00190475	33857	3	HLA_A_03_01.MELTF_P08582_OID30347_v1_Cardiometabolic_II	allele	HLA_A	HLAI	NA
MERTK	AA_DRB1_180_32549395_exon3_V	MERTK_Q12866_OID20657_v1_Inflammation	0.0634087	0.0527943	0.0740232	0.00541545	11.7088	33961	1.32086e-31	30.8791	0.00402067	33963	2	AA_DRB1_180_32549395_exon3_V.MERTK_Q12866_OID20657_v1_Inflammation	AA	HLA_DRB1	HLAII	0
MICB	AA_B_156_31324024_exon3_LW	MICB_MICA_Q29980_Q29983_OID20593_v1_Inflammation	-0.58519	-0.593865	-0.576515	0.00442571	-132.225	33571	0	3058.26	0.342447	33573	6	AA_B_156_31324024_exon3_LW.MICB_MICA_Q29980_Q29983_OID20593_v1_Inflammation	AA	HLA_B	HLAI	1
MILR1	AA_C_9_31239621_exon2_DF	MILR1_Q7Z6M3_OID20482_v1_Inflammation	-0.0558675	-0.0666404	-0.0450945	0.0054963	-10.1646	32999	3.09908e-24	23.5088	0.00312117	33001	17	AA_C_9_31239621_exon2_DF.MILR1_Q7Z6M3_OID20482_v1_Inflammation	AA	HLA_C	HLAI	1
MLN	AA_DPB1_194_33053519_exon4_Q	MLN_P12872_OID20541_v1_Inflammation	0.0610242	0.0503467	0.0717018	0.00544763	11.202	33571	4.49071e-29	28.3477	0.00372395	33573	6	AA_DPB1_194_33053519_exon4_Q.MLN_P12872_OID20541_v1_Inflammation	AA	HLA_DPB1	HLAII	0
MMP10	AA_DRB1_67_32551961_exon2_Lx	MMP10_P09238_OID20687_v1_Inflammation	0.0371625	0.0264606	0.0478643	0.00546005	6.80624	33497	1.01867e-11	10.992	0.00138105	33499	11	AA_DRB1_67_32551961_exon2_Lx.MMP10_P09238_OID20687_v1_Inflammation	AA	HLA_DRB1	HLAII	1
MMP9	AA_B_156_31324024_exon3_Dx	MMP9_P14780_OID21103_v1_Neurology	0.0519403	0.041251	0.0626295	0.0054536	9.52402	33532	1.77358e-21	20.7511	0.00269779	33534	20	AA_B_156_31324024_exon3_Dx.MMP9_P14780_OID21103_v1_Neurology	AA	HLA_B	HLAI	1
MOG	HLA_A_23	MOG_Q16653_OID21384_v1_Oncology	-0.135636	-0.146186	-0.125085	0.00538289	-25.1976	33877	8.11354e-139	138.091	0.0183971	33879	6	HLA_A_23.MOG_Q16653_OID21384_v1_Oncology	allele	HLA_A	HLAI	NA
MRC1	AA_DRB1_67_32551961_exon2_Lx	MRC1_P22897_OID30694_v1_Inflammation_II	0.0781642	0.0675509	0.0887776	0.00541488	14.4351	33897	4.29454e-47	46.3671	0.00610965	33899	10	AA_DRB1_67_32551961_exon2_Lx.MRC1_P22897_OID30694_v1_Inflammation_II	AA	HLA_DRB1	HLAII	1
MSLN	HLA_DRB1_03	MSLN_Q13421_OID21380_v1_Oncology	-0.060419	-0.0711266	-0.0497113	0.00546299	-11.0597	33385	2.20425e-28	27.6567	0.00365045	33387	16	HLA_DRB1_03.MSLN_Q13421_OID21380_v1_Oncology	allele	HLA_DRB1	HLAII	NA
MSR1	AA_DRB1_71_32551949_exon2_AKx	MSR1_P21757_OID21063_v1_Neurology	0.0895993	0.0789926	0.100206	0.00541148	16.5573	33874	2.47405e-61	60.6066	0.00802804	33876	8	AA_DRB1_71_32551949_exon2_AKx.MSR1_P21757_OID21063_v1_Neurology	AA	HLA_DRB1	HLAII	1
MST1	AA_DQB1_37_32632741_exon2_Y	MST1_P26927_OID30713_v1_Inflammation_II	0.041999	0.0312812	0.0527168	0.00546816	7.68065	33385	1.62604e-14	13.7889	0.00176391	33387	3	AA_DQB1_37_32632741_exon2_Y.MST1_P26927_OID30713_v1_Inflammation_II	AA	HLA_DQB1	HLAII	1
MXRA8	AA_DRB1_37_32552051_exon2_Y	MXRA8_Q9BRK3_OID30583_v1_Inflammation_II	0.0472276	0.0364668	0.0579884	0.00549012	8.6023	33103	8.15206e-18	17.0887	0.00223045	33105	1	AA_DRB1_37_32552051_exon2_Y.MXRA8_Q9BRK3_OID30583_v1_Inflammation_II	AA	HLA_DRB1	HLAII	1
MYDGF	AA_A_76_29910759_exon2_AE	MYDGF_Q969H8_OID30313_v1_Cardiometabolic_II	-0.0415979	-0.0522412	-0.0309546	0.00543016	-7.66053	33855	1.90094e-14	13.721	0.00173038	33857	19	AA_A_76_29910759_exon2_AE.MYDGF_Q969H8_OID30313_v1_Cardiometabolic_II	AA	HLA_A	HLAI	1
MYOC	HLA_DQB1_03	MYOC_Q99972_OID21121_v1_Neurology	0.0441121	0.0334297	0.0547946	0.00545014	8.09377	33600	5.97789e-16	15.2235	0.00194588	33602	1	HLA_DQB1_03.MYOC_Q99972_OID21121_v1_Neurology	allele	HLA_DQB1	HLAII	NA
MZB1	AA_B_116_31324144_exon3_LNS	MZB1_Q8WU39_OID20732_v1_Inflammation	0.0440524	0.0333844	0.0547205	0.00544279	8.09373	33691	5.9792e-16	15.2234	0.00194062	33693	5	AA_B_116_31324144_exon3_LNS.MZB1_Q8WU39_OID20732_v1_Inflammation	AA	HLA_B	HLAI	1
NAGA	AA_DQB1_30_32632762_exon2_H	NAGA_P17050_OID30509_v1_Inflammation_II	0.0411996	0.0303908	0.0520085	0.00551462	7.47098	32827	8.15748e-14	13.0884	0.00169741	32829	22	AA_DQB1_30_32632762_exon2_H.NAGA_P17050_OID30509_v1_Inflammation_II	AA	HLA_DQB1	HLAII	1
NCR1	AA_A_152_29911228_exon3_GVx	NCR1_O76036_OID20566_v1_Inflammation	-0.0389962	-0.0496856	-0.0283069	0.00545365	-7.15048	33571	8.82421e-13	12.0543	0.0015207	33573	19	AA_A_152_29911228_exon3_GVx.NCR1_O76036_OID20566_v1_Inflammation	AA	HLA_A	HLAI	1
NELL2	HLA_B_44_02	NELL2_Q99435_OID20706_v1_Inflammation	-0.0457773	-0.0564336	-0.035121	0.0054368	-8.4199	33760	3.91485e-17	16.4073	0.00209556	33762	12	HLA_B_44_02.NELL2_Q99435_OID20706_v1_Inflammation	allele	HLA_B	HLAI	NA
NFATC3	HLA_DRB1_04_01	NFATC3_Q12968_OID20470_v1_Inflammation	0.0773602	0.0666028	0.0881177	0.00548841	14.0952	32999	5.49074e-45	44.2604	0.00598461	33001	16	HLA_DRB1_04_01.NFATC3_Q12968_OID20470_v1_Inflammation	allele	HLA_DRB1	HLAII	NA
NHLRC3	AA_C_minus17_31239826_exon1_T	NHLRC3_Q5JS37_OID30614_v1_Inflammation_II	0.099041	0.0881875	0.109894	0.00553739	17.8858	32293	3.35626e-71	70.4741	0.00980911	32295	13	AA_C_minus17_31239826_exon1_T.NHLRC3_Q5JS37_OID30614_v1_Inflammation_II	AA	HLA_C	HLAI	0
NID1	AA_B_67_31324536_exon2_FM	NID1_P14543_OID20362_v1_Cardiometabolic	0.0445551	0.0338701	0.05524	0.00545141	8.17313	33583	3.10942e-16	15.5073	0.00198515	33585	1	AA_B_67_31324536_exon2_FM.NID1_P14543_OID20362_v1_Cardiometabolic	AA	HLA_B	HLAI	1
NINJ1	AA_DRB1_74_32551940_exon2_AEx	NINJ1_Q92982_OID21167_v1_Oncology	0.0394175	0.0286065	0.0502284	0.00551569	7.14643	32819	9.09203e-13	12.0413	0.00155374	32821	9	AA_DRB1_74_32551940_exon2_AEx.NINJ1_Q92982_OID21167_v1_Oncology	AA	HLA_DRB1	HLAII	1
NPC2	AA_DQB1_9_32632825_exon2_CFL	NPC2_P61916_OID30418_v1_Cardiometabolic_II	0.045266	0.0345309	0.0560011	0.00547698	8.26478	33268	1.45092e-16	15.8384	0.00204901	33270	14	AA_DQB1_9_32632825_exon2_CFL.NPC2_P61916_OID30418_v1_Cardiometabolic_II	AA	HLA_DQB1	HLAII	1
NPL	HLA_DQB1_06_02	NPL_Q9BXD5_OID30329_v1_Cardiometabolic_II	0.0455683	0.0349268	0.0562097	0.00542922	8.39316	33855	4.91412e-17	16.3086	0.00207647	33857	1	HLA_DQB1_06_02.NPL_Q9BXD5_OID30329_v1_Cardiometabolic_II	allele	HLA_DQB1	HLAII	NA
NPTX1	AA_A_142_29911198_exon3_HI	NPTX1_Q15818_OID21074_v1_Neurology	0.203853	0.193385	0.214321	0.00534089	38.1684	33600	4.46548151228193e-312	311.35	0.0415561	33602	17	AA_A_142_29911198_exon3_HI.NPTX1_Q15818_OID21074_v1_Neurology	AA	HLA_A	HLAI	1
NPTX2	AA_A_77_29910762_exon2_D	NPTX2_P47972_OID30390_v1_Cardiometabolic_II	-0.0560498	-0.0666885	-0.045411	0.00542784	-10.3263	33836	5.83403e-25	24.234	0.00314158	33838	7	AA_A_77_29910762_exon2_D.NPTX2_P47972_OID30390_v1_Cardiometabolic_II	AA	HLA_A	HLAI	1
NPTXR	AA_DRB1_11_32552129_exon2_DPV	NPTXR_O95502_OID20191_v1_Cardiometabolic	0.0393366	0.0286528	0.0500204	0.00545082	7.21663	33605	5.44178e-13	12.2643	0.00154736	33607	22	AA_DRB1_11_32552129_exon2_DPV.NPTXR_O95502_OID20191_v1_Cardiometabolic	AA	HLA_DRB1	HLAII	1
NRP2	AA_C_275_31237869_exon5_EK	NRP2_O60462_OID21081_v1_Neurology	0.065028	0.0543577	0.0756982	0.0054439	11.9451	33600	8.02631e-33	32.0955	0.00422863	33602	2	AA_C_275_31237869_exon5_EK.NRP2_O60462_OID21081_v1_Neurology	AA	HLA_C	HLAI	0
NT5C1A	AA_DRB1_74_32551940_exon2_GRx	NT5C1A_Q9BXI3_OID31102_v1_Neurology_II	-0.0400267	-0.0506847	-0.0293687	0.00543766	-7.36102	33766	1.86663e-13	12.7289	0.00160214	33768	1	AA_DRB1_74_32551940_exon2_GRx.NT5C1A_Q9BXI3_OID31102_v1_Neurology_II	AA	HLA_DRB1	HLAII	1
NUCB2	AA_B_156_31324024_exon3_DRx	NUCB2_P80303_OID21448_v1_Oncology	-0.0548004	-0.0654432	-0.0441576	0.0054299	-10.0923	33815	6.45842e-24	23.1899	0.00300308	33817	11	AA_B_156_31324024_exon3_DRx.NUCB2_P80303_OID21448_v1_Oncology	AA	HLA_B	HLAI	1
NUMB	HLA_DPB1_02_01	NUMB_P49757_OID30568_v1_Inflammation_II	0.0987684	0.0880144	0.109522	0.00548664	18.0016	32895	4.20106e-72	71.3766	0.0097552	32897	14	HLA_DPB1_02_01.NUMB_P49757_OID30568_v1_Inflammation_II	allele	HLA_DPB1	HLAII	NA
OMG	AA_DRB1_71_32551949_exon2_AS	OMG_P23515_OID21352_v1_Oncology	0.0412097	0.0305012	0.0519182	0.00546343	7.54282	33445	4.71555e-14	13.3265	0.00169824	33447	17	AA_DRB1_71_32551949_exon2_AS.OMG_P23515_OID21352_v1_Oncology	AA	HLA_DRB1	HLAII	1
OPTC	AA_DRB1_71_32551949_exon2_A	OPTC_Q9UBM4_OID21362_v1_Oncology	-0.0516325	-0.0623358	-0.0409292	0.00546078	-9.45515	33445	3.42821e-21	20.4649	0.00266592	33447	1	AA_DRB1_71_32551949_exon2_A.OPTC_Q9UBM4_OID21362_v1_Oncology	AA	HLA_DRB1	HLAII	1
OSCAR	AA_DQA1_47_32609219_exon2_CQ	OSCAR_Q8IYS5_OID20776_v1_Inflammation	-0.0623778	-0.0730456	-0.0517101	0.00544264	-11.461	33627	2.35956e-30	29.6272	0.00389099	33629	19	AA_DQA1_47_32609219_exon2_CQ.OSCAR_Q8IYS5_OID20776_v1_Inflammation	AA	HLA_DQA1	HLAII	1
OSM	HLA_B_08	OSM_P13725_OID20574_v1_Inflammation	0.0563223	0.0456214	0.0670232	0.00545956	10.3163	33443	6.48325e-25	24.1882	0.0031722	33445	22	HLA_B_08.OSM_P13725_OID20574_v1_Inflammation	allele	HLA_B	HLAI	NA
PAFAH1B3	AA_DRB1_11_32552129_exon2_LS	PAFAH1B3_Q15102_OID30998_v1_Neurology_II	-0.0686348	-0.0792732	-0.0579964	0.00542766	-12.6454	33785	1.43632e-36	35.8427	0.00471073	33787	19	AA_DRB1_11_32552129_exon2_LS.PAFAH1B3_Q15102_OID30998_v1_Neurology_II	AA	HLA_DRB1	HLAII	1
PAG1	AA_DRB1_13_32552123_exon2_FLS	PAG1_Q9NWQ8_OID20108_v1_Cardiometabolic	0.0382438	0.0274549	0.0490328	0.00550446	6.94778	32956	3.77957e-12	11.4226	0.00146259	32958	8	AA_DRB1_13_32552123_exon2_FLS.PAG1_Q9NWQ8_OID20108_v1_Cardiometabolic	AA	HLA_DRB1	HLAII	1
PAMR1	AA_DRB1_77_32551931_exon2_N	PAMR1_Q6UXH9_OID21153_v1_Neurology	-0.117727	-0.128346	-0.107109	0.00541751	-21.7308	33600	5.46488e-104	103.262	0.0138597	33602	11	AA_DRB1_77_32551931_exon2_N.PAMR1_Q6UXH9_OID21153_v1_Neurology	AA	HLA_DRB1	HLAII	1
PCDH17	AA_DRB1_96_32549647_exon3_EY	PCDH17_O14917_OID20132_v1_Cardiometabolic	0.0390618	0.0283779	0.0497458	0.00545088	7.16616	33605	7.87191e-13	12.1039	0.00152583	33607	13	AA_DRB1_96_32549647_exon3_EY.PCDH17_O14917_OID20132_v1_Cardiometabolic	AA	HLA_DRB1	HLAII	0
PCSK7	HLA_C_06	PCSK7_Q16549_OID31410_v1_Oncology_II	0.0528757	0.0422119	0.0635395	0.00544061	9.71871	33689	2.68468e-22	21.5711	0.00279584	33691	11	HLA_C_06.PCSK7_Q16549_OID31410_v1_Oncology_II	allele	HLA_C	HLAI	NA
PDCD1	AA_B_156_31324024_exon3_DGL	PDCD1_Q15116_OID21396_v1_Oncology	0.042723	0.0320736	0.0533724	0.00543327	7.86322	33813	3.85461e-15	14.414	0.00182525	33815	2	AA_B_156_31324024_exon3_DGL.PDCD1_Q15116_OID21396_v1_Oncology	AA	HLA_B	HLAI	1
PDCD1LG2	AA_B_116_31324144_exon3_FPS	PDCD1LG2_Q9BQ51_OID21273_v1_Oncology	-0.0402353	-0.0509443	-0.0295264	0.00546365	-7.36419	33445	1.82327e-13	12.7391	0.00161888	33447	9	AA_B_116_31324144_exon3_FPS.PDCD1LG2_Q9BQ51_OID21273_v1_Oncology	AA	HLA_B	HLAI	1
PDGFRA	AA_DRB1_11_32552129_exon2_DGS	PDGFRA_P16234_OID20133_v1_Cardiometabolic	0.0453484	0.0346674	0.0560295	0.00544943	8.32168	33605	8.99599e-17	16.046	0.00205648	33607	4	AA_DRB1_11_32552129_exon2_DGS.PDGFRA_P16234_OID20133_v1_Cardiometabolic	AA	HLA_DRB1	HLAII	1
PDIA3	HLA_DPB1_13_01	PDIA3_P30101_OID30573_v1_Inflammation_II	0.0377981	0.027033	0.0485633	0.00549232	6.88199	33103	6.00707e-12	11.2213	0.0014287	33105	15	HLA_DPB1_13_01.PDIA3_P30101_OID30573_v1_Inflammation_II	allele	HLA_DPB1	HLAII	NA
PDIA4	AA_A_74_29910753_exon2_Dx	PDIA4_P13667_OID30375_v1_Cardiometabolic_II	-0.0517993	-0.0624405	-0.0411581	0.00542909	-9.54107	33836	1.50481e-21	20.8225	0.00268317	33838	7	AA_A_74_29910753_exon2_Dx.PDIA4_P13667_OID30375_v1_Cardiometabolic_II	AA	HLA_A	HLAI	1
PDIA5	AA_B_9_31324710_exon2_D	PDIA5_Q14554_OID31209_v1_Oncology_II	0.152809	0.142084	0.163534	0.00547193	27.9259	32618	1.28621e-169	168.891	0.0233505	32620	3	AA_B_9_31324710_exon2_D.PDIA5_Q14554_OID31209_v1_Oncology_II	AA	HLA_B	HLAI	1
PDZK1	AA_DRB1_minus24_32557503_exon1_L	PDZK1_Q5T2W1_OID30550_v1_Inflammation_II	0.0938262	0.0830671	0.104585	0.00548927	17.0926	32895	3.22267e-65	64.4918	0.00880336	32897	1	AA_DRB1_minus24_32557503_exon1_L.PDZK1_Q5T2W1_OID30550_v1_Inflammation_II	AA	HLA_DRB1	HLAII	0
PGA4	HLA_B_08_01	PGA4_P0DJD7_OID30699_v1_Inflammation_II	-0.0540153	-0.0646457	-0.043385	0.00542357	-9.95938	33897	2.47087e-23	22.6071	0.00291766	33899	11	HLA_B_08_01.PGA4_P0DJD7_OID30699_v1_Inflammation_II	allele	HLA_B	HLAI	NA
PGLYRP1	AA_B_62_31324551_exon2	PGLYRP1_O75594_OID20338_v1_Cardiometabolic	-0.110642	-0.121236	-0.100047	0.00540517	-20.4696	33809	1.46608e-92	91.8338	0.0122415	33811	19	AA_B_62_31324551_exon2.PGLYRP1_O75594_OID20338_v1_Cardiometabolic	AA	HLA_B	HLAI	1
PGR	AA_DQB1_30_32632762_exon2_H	PGR_P06401_OID30460_v1_Inflammation_II	0.0487415	0.0379475	0.0595355	0.00550704	8.85076	32895	9.11775e-19	18.0401	0.00237574	32897	11	AA_DQB1_30_32632762_exon2_H.PGR_P06401_OID30460_v1_Inflammation_II	AA	HLA_DQB1	HLAII	1
PIGR	AA_DQA1_25_32609153_exon2	PIGR_P01833_OID21102_v1_Neurology	-0.0478103	-0.0585739	-0.0370467	0.00549154	-8.70618	33084	3.2859e-18	17.4833	0.00228583	33086	1	AA_DQA1_25_32609153_exon2.PIGR_P01833_OID21102_v1_Neurology	AA	HLA_DQA1	HLAII	1
PIK3IP1	AA_DRB1_74_32551940_exon2_LR	PIK3IP1_Q96FE7_OID21094_v1_Neurology	-0.0506428	-0.061322	-0.0399637	0.00544845	-9.29491	33600	1.55933e-20	19.8071	0.00256469	33602	22	AA_DRB1_74_32551940_exon2_LR.PIK3IP1_Q96FE7_OID21094_v1_Neurology	AA	HLA_DRB1	HLAII	1
PLA2G10	AA_C_156_31238934_exon3_CQ	PLA2G10_O15496_OID21002_v1_Neurology	0.205424	0.19492	0.215929	0.00535915	38.3315	33349	1.26145260651986e-314	313.899	0.0421992	33351	16	AA_C_156_31238934_exon3_CQ.PLA2G10_O15496_OID21002_v1_Neurology	AA	HLA_C	HLAI	1
PLA2G15	AA_DRB1_77_32551931_exon2_NP	PLA2G15_Q8NCC3_OID21473_v1_Oncology	0.0969198	0.0862983	0.107541	0.00541905	17.885	33733	3.29353e-71	70.4823	0.00939345	33735	16	AA_DRB1_77_32551931_exon2_NP.PLA2G15_Q8NCC3_OID21473_v1_Oncology	AA	HLA_DRB1	HLAII	1
PLA2G7	AA_DRB1_13_32552123_exon2_GHL	PLA2G7_Q13093_OID21105_v1_Neurology	-0.0370824	-0.0477679	-0.0263969	0.0054517	-6.80199	33600	1.0491e-11	10.9792	0.0013751	33602	6	AA_DRB1_13_32552123_exon2_GHL.PLA2G7_Q13093_OID21105_v1_Neurology	AA	HLA_DRB1	HLAII	1
PLB1	HLA_B_44_02	PLB1_Q6P1J6_OID31110_v1_Neurology_II	0.0536877	0.0430366	0.0643389	0.00543417	9.87965	33766	5.48101e-23	22.2611	0.00288237	33768	2	HLA_B_44_02.PLB1_Q6P1J6_OID31110_v1_Neurology_II	allele	HLA_B	HLAI	NA
PLG	AA_DRB1_4_32557422_exon1_Q	PLG_P00747_OID30785_v1_Inflammation_II	-0.0431372	-0.0539095	-0.032365	0.00549595	-7.84892	33045	4.32254e-15	14.3643	0.00186082	33047	6	AA_DRB1_4_32557422_exon1_Q.PLG_P00747_OID30785_v1_Inflammation_II	AA	HLA_DRB1	HLAII	0
PLXDC2	AA_DRB1_minus24_32557503_exon1_F	PLXDC2_Q6UX71_OID31101_v1_Neurology_II	-0.186444	-0.196923	-0.175964	0.0053466	-34.8714	33766	9.02687e-262	261.044	0.0347612	33768	10	AA_DRB1_minus24_32557503_exon1_F.PLXDC2_Q6UX71_OID31101_v1_Neurology_II	AA	HLA_DRB1	HLAII	0
PLXNA4	AA_B_325_31322303_exon7_C	PLXNA4_Q9HCM2_OID20597_v1_Inflammation	0.0487137	0.0380289	0.0593985	0.00545132	8.93612	33571	4.23125e-19	18.3735	0.00237303	33573	7	AA_B_325_31322303_exon7_C.PLXNA4_Q9HCM2_OID20597_v1_Inflammation	AA	HLA_B	HLAI	0
PLXNB2	AA_DRB1_30_32552072_exon2_AFG	PLXNB2_O15031_OID20317_v1_Cardiometabolic	0.0413251	0.0306743	0.051976	0.00543399	7.60493	33808	2.92433e-14	13.534	0.00170777	33810	22	AA_DRB1_30_32552072_exon2_AFG.PLXNB2_O15031_OID20317_v1_Cardiometabolic	AA	HLA_DRB1	HLAII	1
PNPT1	AA_B_156_31324024_exon3_W	PNPT1_Q8TCS8_OID20445_v1_Inflammation	-0.0457321	-0.0565106	-0.0349536	0.00549914	-8.31623	32999	9.42513e-17	16.0257	0.00209143	33001	2	AA_B_156_31324024_exon3_W.PNPT1_Q8TCS8_OID20445_v1_Inflammation	AA	HLA_B	HLAI	1
PODXL	AA_C_152_31238946_exon3_EV	PODXL_O00592_OID21358_v1_Oncology	-0.0369801	-0.0476904	-0.0262698	0.00546433	-6.76753	33445	1.33154e-11	10.8756	0.00136753	33447	7	AA_C_152_31238946_exon3_EV.PODXL_O00592_OID21358_v1_Oncology	AA	HLA_C	HLAI	1
PRG2	AA_B_45_31324602_exon2_GM	PRG2_P13727_OID30381_v1_Cardiometabolic_II	0.0383755	0.0277278	0.0490231	0.00543238	7.0642	33836	1.64658e-12	11.7834	0.00147268	33838	11	AA_B_45_31324602_exon2_GM.PRG2_P13727_OID30381_v1_Cardiometabolic_II	AA	HLA_B	HLAI	1
PRG3	AA_A_167_29911273_exon3_G	PRG3_Q9Y2Y8_OID30383_v1_Cardiometabolic_II	-0.0457244	-0.0563688	-0.0350801	0.0054307	-8.41962	33836	3.92392e-17	16.4063	0.00209072	33838	11	AA_A_167_29911273_exon3_G.PRG3_Q9Y2Y8_OID30383_v1_Cardiometabolic_II	AA	HLA_A	HLAI	1
PRSS22	AA_DQB1_30_32632762_exon2_Y	PRSS22_Q9GZN4_OID30483_v1_Inflammation_II	0.0381223	0.0273233	0.0489212	0.00550959	6.91925	32895	4.62331e-12	11.335	0.00145331	32897	16	AA_DQB1_30_32632762_exon2_Y.PRSS22_Q9GZN4_OID30483_v1_Inflammation_II	AA	HLA_DQB1	HLAII	1
PRSS53	HLA_C_05_01	PRSS53_Q2L4Q9_OID31093_v1_Neurology_II	0.0373617	0.0267026	0.0480208	0.00543822	6.87021	33766	6.52166e-12	11.1856	0.0013959	33768	16	HLA_C_05_01.PRSS53_Q2L4Q9_OID31093_v1_Neurology_II	allele	HLA_C	HLAI	NA
PRSS8	AA_DRB1_11_32552129_exon2_LS	PRSS8_Q16651_OID20763_v1_Inflammation	-0.0491933	-0.0598989	-0.0384877	0.00546194	-9.00655	33439	2.23617e-19	18.6505	0.00241998	33441	16	AA_DRB1_11_32552129_exon2_LS.PRSS8_Q16651_OID20763_v1_Inflammation	AA	HLA_DRB1	HLAII	1
PRTN3	AA_B_97_31324201_exon3_W	PRTN3_P24158_OID20329_v1_Cardiometabolic	0.0895314	0.07872	0.100343	0.00551591	16.2315	32604	5.1483e-59	58.2883	0.00801588	32606	19	AA_B_97_31324201_exon3_W.PRTN3_P24158_OID20329_v1_Cardiometabolic	AA	HLA_B	HLAI	1
PSAPL1	HLA_B_08_01	PSAPL1_Q6NUJ1_OID31473_v1_Oncology_II	-0.0467058	-0.0573699	-0.0360417	0.00544076	-8.58443	33708	9.51339e-18	17.0217	0.00218143	33710	4	HLA_B_08_01.PSAPL1_Q6NUJ1_OID31473_v1_Oncology_II	allele	HLA_B	HLAI	NA
PTPRF	AA_B_94_31324210_exon3_.I	PTPRF_P10586_OID20310_v1_Cardiometabolic	-0.0486238	-0.0592409	-0.0380068	0.00541677	-8.97654	34001	2.93408e-19	18.5325	0.00236427	34003	1	AA_B_94_31324210_exon3_.I.PTPRF_P10586_OID20310_v1_Cardiometabolic	AA	HLA_B	HLAI	1
QPCT	HLA_C_07_01	QPCT_Q16769_OID20320_v1_Cardiometabolic	-0.0413592	-0.0520296	-0.0306889	0.00544398	-7.59725	33684	3.10329e-14	13.5082	0.00171059	33686	2	HLA_C_07_01.QPCT_Q16769_OID20320_v1_Cardiometabolic	allele	HLA_C	HLAI	NA
RAP1A	AA_DQB1_140_32629543_exon3_A	RAP1A_P62834_OID30452_v1_Inflammation_II	0.0443092	0.033513	0.0551054	0.00550818	8.04425	32895	8.96631e-16	15.0474	0.00196331	32897	1	AA_DQB1_140_32629543_exon3_A.RAP1A_P62834_OID30452_v1_Inflammation_II	AA	HLA_DQB1	HLAII	0
RARRES2	AA_DRB1_67_32551961_exon2_LS	RARRES2_Q99969_OID20373_v1_Cardiometabolic	-0.0689618	-0.0796004	-0.0583231	0.00542778	-12.7053	33782	6.70942e-37	36.1733	0.00475573	33784	7	AA_DRB1_67_32551961_exon2_LS.RARRES2_Q99969_OID20373_v1_Cardiometabolic	AA	HLA_DRB1	HLAII	1
RCC1	AA_DRB1_74_32551940_exon2_LRx	RCC1_P18754_OID31356_v1_Oncology_II	0.0375092	0.026838	0.0481805	0.0054444	6.88951	33689	5.69693e-12	11.2444	0.00140694	33691	1	AA_DRB1_74_32551940_exon2_LRx.RCC1_P18754_OID31356_v1_Oncology_II	AA	HLA_DRB1	HLAII	1
RGMA	AA_A_97_29911063_exon3_IMx	RGMA_Q96B86_OID21065_v1_Neurology	-0.0402375	-0.0508784	-0.0295965	0.00542894	-7.41166	33874	1.27635e-13	12.894	0.00161905	33876	15	AA_A_97_29911063_exon3_IMx.RGMA_Q96B86_OID21065_v1_Neurology	AA	HLA_A	HLAI	1
RGMB	AA_DRB1_minus24_32557503_exon1_L	RGMB_Q6NW40_OID21045_v1_Neurology	-0.0367911	-0.0474334	-0.0261488	0.00542966	-6.77595	33874	1.25614e-11	10.901	0.00135358	33876	5	AA_DRB1_minus24_32557503_exon1_L.RGMB_Q6NW40_OID21045_v1_Neurology	AA	HLA_DRB1	HLAII	0
RNASE6	AA_DRB1_77_32551931_exon2_PT	RNASE6_Q93091_OID30689_v1_Inflammation_II	-0.0734892	-0.0841459	-0.0628326	0.00543698	-13.5166	33646	1.60309e-41	40.795	0.00540067	33648	14	AA_DRB1_77_32551931_exon2_PT.RNASE6_Q93091_OID30689_v1_Inflammation_II	AA	HLA_DRB1	HLAII	1
RNASET2	AA_DRB1_77_32551931_exon2_PT	RNASET2_O00584_OID20321_v1_Cardiometabolic	-0.175908	-0.186392	-0.165425	0.00534861	-32.8886	33874	1.52675e-233	232.816	0.0309438	33876	6	AA_DRB1_77_32551931_exon2_PT.RNASET2_O00584_OID20321_v1_Cardiometabolic	AA	HLA_DRB1	HLAII	1
ROBO1	AA_DRB1_37_32552051_exon2_PSY	ROBO1_Q9Y6N7_OID20734_v1_Inflammation	0.0572958	0.0466248	0.0679668	0.0054443	10.524	33627	7.34661e-26	25.1339	0.00328281	33629	3	AA_DRB1_37_32552051_exon2_PSY.ROBO1_Q9Y6N7_OID20734_v1_Inflammation	AA	HLA_DRB1	HLAII	1
ROBO2	AA_DRB1_96_32549647_exon3_HQ	ROBO2_Q9HCK4_OID21007_v1_Neurology	-0.0369379	-0.0475801	-0.0262956	0.00542963	-6.80302	33874	1.04152e-11	10.9823	0.00136441	33876	3	AA_DRB1_96_32549647_exon3_HQ.ROBO2_Q9HCK4_OID21007_v1_Neurology	AA	HLA_DRB1	HLAII	0
RPA2	AA_DRB1_74_32551940_exon2_AE	RPA2_P15927_OID30453_v1_Inflammation_II	-0.04537	-0.0561657	-0.0345743	0.00550792	-8.23723	32895	1.82696e-16	15.7383	0.00205844	32897	1	AA_DRB1_74_32551940_exon2_AE.RPA2_P15927_OID30453_v1_Inflammation_II	AA	HLA_DRB1	HLAII	1
RRM2	AA_DRB1_71_32551949_exon2_AKx	RRM2_P31350_OID21187_v1_Oncology	-0.0381243	-0.0489358	-0.0273128	0.00551596	-6.91163	32819	4.87869e-12	11.3117	0.00145346	32821	2	AA_DRB1_71_32551949_exon2_AKx.RRM2_P31350_OID21187_v1_Oncology	AA	HLA_DRB1	HLAII	1
RTN4R	AA_DRB1_37_32552051_exon2_LY	RTN4R_Q9BZR6_OID21424_v1_Oncology	0.0446849	0.0340464	0.0553233	0.00542767	8.23279	33877	1.89391e-16	15.7226	0.00199674	33879	22	AA_DRB1_37_32552051_exon2_LY.RTN4R_Q9BZR6_OID21424_v1_Oncology	AA	HLA_DRB1	HLAII	1
SCARB2	HLA_DPB1_03	SCARB2_Q14108_OID20943_v1_Neurology	0.0651788	0.0543772	0.0759804	0.00551093	11.8272	32787	3.28449e-32	31.4835	0.00424827	32789	4	HLA_DPB1_03.SCARB2_Q14108_OID20943_v1_Neurology	allele	HLA_DPB1	HLAII	NA
SCG3	AA_DRB1_96_32549647_exon3_H	SCG3_Q8WXD2_OID20728_v1_Inflammation	0.0373014	0.0266203	0.0479826	0.00544946	6.84497	33627	7.78008e-12	11.109	0.0013914	33629	15	AA_DRB1_96_32549647_exon3_H.SCG3_Q8WXD2_OID20728_v1_Inflammation	AA	HLA_DRB1	HLAII	0
SCGB1A1	HLA_DQB1_02	SCGB1A1_P11684_OID20688_v1_Inflammation	-0.0487556	-0.0594309	-0.0380802	0.00544653	-8.95168	33630	3.6765e-19	18.4346	0.0023771	33632	11	HLA_DQB1_02.SCGB1A1_P11684_OID20688_v1_Inflammation	allele	HLA_DQB1	HLAII	NA
SDC4	AA_A_142_29911198_exon3_HT	SDC4_P31431_OID20216_v1_Cardiometabolic	-0.0710341	-0.0816991	-0.060369	0.00544126	-13.0547	33605	7.42785e-39	38.1291	0.00504584	33607	20	AA_A_142_29911198_exon3_HT.SDC4_P31431_OID20216_v1_Cardiometabolic	AA	HLA_A	HLAI	1
SDK2	HLA_DRB1_04_04	SDK2_Q58EX2_OID30662_v1_Inflammation_II	0.0731617	0.0624178	0.0839057	0.00548152	13.347	33103	1.57037e-40	39.804	0.00535264	33105	17	HLA_DRB1_04_04.SDK2_Q58EX2_OID30662_v1_Inflammation_II	allele	HLA_DRB1	HLAII	NA
SELPLG	HLA_C_04_01	SELPLG_Q14242_OID20560_v1_Inflammation	0.0415636	0.0308754	0.0522518	0.00545309	7.62203	33571	2.56281e-14	13.5913	0.00172753	33573	12	HLA_C_04_01.SELPLG_Q14242_OID20560_v1_Inflammation	allele	HLA_C	HLAI	NA
SEMA4C	AA_C_219_31238158_exon4_R	SEMA4C_Q9C0C4_OID21329_v1_Oncology	-0.0407048	-0.0514136	-0.0299961	0.00546354	-7.45026	33445	9.53992e-14	13.0205	0.00165688	33447	2	AA_C_219_31238158_exon4_R.SEMA4C_Q9C0C4_OID21329_v1_Oncology	AA	HLA_C	HLAI	0
SEMA7A	AA_DRB1_86_32551904_exon2_DVX	SEMA7A_O75326_OID20283_v1_Cardiometabolic	-0.038382	-0.0490241	-0.0277398	0.00542958	-7.06905	33871	1.59009e-12	11.7986	0.00147317	33873	15	AA_DRB1_86_32551904_exon2_DVX.SEMA7A_O75326_OID20283_v1_Cardiometabolic	AA	HLA_DRB1	HLAII	1
SEPTIN3	AA_DRB1_96_32549647_exon3_EYx	SEPTIN3_Q9UH03_OID31025_v1_Neurology_II	-0.0582639	-0.0689093	-0.0476185	0.00543125	-10.7275	33785	8.34913e-27	26.0784	0.00339468	33787	22	AA_DRB1_96_32549647_exon3_EYx.SEPTIN3_Q9UH03_OID31025_v1_Neurology_II	AA	HLA_DRB1	HLAII	0
SERPINA9	HLA_C_05	SERPINA9_Q86WD7_OID21284_v1_Oncology	0.0408755	0.0301385	0.0516124	0.00547794	7.46184	33269	8.74035e-14	13.0585	0.00167081	33271	14	HLA_C_05.SERPINA9_Q86WD7_OID21284_v1_Oncology	allele	HLA_C	HLAI	NA
SEZ6L	AA_DRB1_74_32551940_exon2_AE	SEZ6L_Q9BYH1_OID21488_v1_Oncology	-0.0415511	-0.0522137	-0.0308886	0.00543998	-7.6381	33733	2.26266e-14	13.6454	0.0017265	33735	22	AA_DRB1_74_32551940_exon2_AE.SEZ6L_Q9BYH1_OID21488_v1_Oncology	AA	HLA_DRB1	HLAII	1
SEZ6L2	AA_DRB1_71_32551949_exon2_KS	SEZ6L2_Q6UXD5_OID21289_v1_Oncology	-0.0441297	-0.0548369	-0.0334226	0.00546275	-8.0783	33445	6.78604e-16	15.1684	0.00194743	33447	16	AA_DRB1_71_32551949_exon2_KS.SEZ6L2_Q6UXD5_OID21289_v1_Oncology	AA	HLA_DRB1	HLAII	1
SFTPD	AA_B_147_31324051_exon3_CW	SFTPD_P35247_OID20214_v1_Cardiometabolic	-0.309407	-0.319575	-0.29924	0.00518736	-59.6464	33605	0	736.176	0.0957329	33607	10	AA_B_147_31324051_exon3_CW.SFTPD_P35247_OID20214_v1_Cardiometabolic	AA	HLA_B	HLAI	1
SGSH	HLA_B_14_02	SGSH_P51688_OID30341_v1_Cardiometabolic_II	0.538358	0.529304	0.547413	0.00461951	116.54	33279	0	2475.34	0.28983	33281	17	HLA_B_14_02.SGSH_P51688_OID30341_v1_Cardiometabolic_II	allele	HLA_B	HLAI	NA
SIGLEC10	AA_B_97_31324201_exon3_RTV	SIGLEC10_Q96LC7_OID20537_v1_Inflammation	0.0622254	0.0515486	0.0729021	0.00544723	11.4233	33571	3.63616e-30	29.4394	0.003872	33573	19	AA_B_97_31324201_exon3_RTV.SIGLEC10_Q96LC7_OID20537_v1_Inflammation	AA	HLA_B	HLAI	1
SIGLEC6	HLA_B_08_01	SIGLEC6_O43699_OID21394_v1_Oncology	0.0751474	0.0645284	0.0857663	0.00541774	13.8706	33877	1.25654e-43	42.9008	0.00564712	33879	19	HLA_B_08_01.SIGLEC6_O43699_OID21394_v1_Oncology	allele	HLA_B	HLAI	NA
SIGLEC9	HLA_DQA1_01_02	SIGLEC9_Q9Y336_OID21390_v1_Oncology	0.0894983	0.0788829	0.100114	0.00541593	16.525	33819	4.21202e-61	60.3755	0.00800994	33821	19	HLA_DQA1_01_02.SIGLEC9_Q9Y336_OID21390_v1_Oncology	allele	HLA_DQA1	HLAII	NA
SIRPA	AA_DRB1_13_32552123_exon2_HLR	SIRPA_P78324_OID20304_v1_Cardiometabolic	0.0577131	0.0470422	0.068384	0.00544425	10.6007	33626	3.25179e-26	25.4879	0.0033308	33628	20	AA_DRB1_13_32552123_exon2_HLR.SIRPA_P78324_OID20304_v1_Cardiometabolic	AA	HLA_DRB1	HLAII	1
SIRT1	AA_DRB1_11_32552129_exon2_GP	SIRT1_Q96EB6_OID30439_v1_Inflammation_II	-0.0405611	-0.0513591	-0.0297632	0.00550906	-7.36262	32895	1.84548e-13	12.7339	0.00164521	32897	10	AA_DRB1_11_32552129_exon2_GP.SIRT1_Q96EB6_OID30439_v1_Inflammation_II	AA	HLA_DRB1	HLAII	1
SIT1	HLA_B_44_02	SIT1_Q9Y3P8_OID20462_v1_Inflammation	-0.0371755	-0.0479579	-0.0263932	0.0055011	-6.75784	32999	1.42391e-11	10.8465	0.00138202	33001	9	HLA_B_44_02.SIT1_Q9Y3P8_OID20462_v1_Inflammation	allele	HLA_B	HLAI	NA
SLAMF1	AA_C_9_31239621_exon2_D	SLAMF1_Q13291_OID20496_v1_Inflammation	-0.0535874	-0.0643617	-0.0428131	0.00549699	-9.74849	32999	2.00758e-22	21.6973	0.00287161	33001	1	AA_C_9_31239621_exon2_D.SLAMF1_Q13291_OID20496_v1_Inflammation	AA	HLA_C	HLAI	1
SLAMF7	AA_B_9_31324710_exon2_D	SLAMF7_Q9NQ25_OID20602_v1_Inflammation	-0.0651012	-0.075776	-0.0544264	0.00544623	-11.9535	33571	7.26256e-33	32.1389	0.00423817	33573	1	AA_B_9_31324710_exon2_D.SLAMF7_Q9NQ25_OID20602_v1_Inflammation	AA	HLA_B	HLAI	1
SLAMF8	AA_DRB1_78_32551928_exon2_TV	SLAMF8_Q9P0V8_OID21214_v1_Oncology	0.0406232	0.0298128	0.0514336	0.00551542	7.36539	32819	1.80779e-13	12.7429	0.00165025	32821	1	AA_DRB1_78_32551928_exon2_TV.SLAMF8_Q9P0V8_OID21214_v1_Oncology	AA	HLA_DRB1	HLAII	1
SLC39A5	AA_C_156_31238934_exon3_DMR	SLC39A5_Q6ZMH5_OID20539_v1_Inflammation	-0.0569999	-0.06768	-0.0463198	0.00544893	-10.4607	33571	1.43225e-25	24.844	0.00324899	33573	12	AA_C_156_31238934_exon3_DMR.SLC39A5_Q6ZMH5_OID20539_v1_Inflammation	AA	HLA_C	HLAI	1
SMPD3	AA_DRB1_74_32551940_exon2_AL	SMPD3_Q9NY59_OID30477_v1_Inflammation_II	0.0382071	0.0274081	0.0490061	0.00550957	6.93468	32895	4.14658e-12	11.3823	0.00145978	32897	16	AA_DRB1_74_32551940_exon2_AL.SMPD3_Q9NY59_OID30477_v1_Inflammation_II	AA	HLA_DRB1	HLAII	1
SNX2	AA_DRB1_74_32551940_exon2_AL	SNX2_O60749_OID31374_v1_Oncology_II	-0.0502013	-0.0608666	-0.039536	0.00544137	-9.22586	33689	2.97166e-20	19.527	0.00252017	33691	5	AA_DRB1_74_32551940_exon2_AL.SNX2_O60749_OID31374_v1_Oncology_II	AA	HLA_DRB1	HLAII	1
SORT1	AA_A_79_29910768_exon2_G	SORT1_Q99523_OID20213_v1_Cardiometabolic	0.0712659	0.0605907	0.0819411	0.00544644	13.0849	33540	5.00965e-39	38.3002	0.00507883	33542	1	AA_A_79_29910768_exon2_G.SORT1_Q99523_OID20213_v1_Cardiometabolic	AA	HLA_A	HLAI	1
SPINT1	AA_DRB1_32_32552066_exon2_Y	SPINT1_O43278_OID21109_v1_Neurology	0.0544401	0.0437427	0.0651375	0.00545776	9.9748	33472	2.1186e-23	22.674	0.00296372	33474	15	AA_DRB1_32_32552066_exon2_Y.SPINT1_O43278_OID21109_v1_Neurology	AA	HLA_DRB1	HLAII	1
SPINT2	AA_B_199_31323321_exon4_A	SPINT2_O43291_OID20720_v1_Inflammation	-0.0409188	-0.0515773	-0.0302602	0.00543795	-7.52467	33760	5.41658e-14	13.2663	0.00167435	33762	19	AA_B_199_31323321_exon4_A.SPINT2_O43291_OID20720_v1_Inflammation	AA	HLA_B	HLAI	0
SPON1	AA_DRB1_77_32551931_exon2_PT	SPON1_Q9HCB6_OID20759_v1_Inflammation	0.0492972	0.0386216	0.0599728	0.00544663	9.05096	33627	1.49131e-19	18.8264	0.00243022	33629	11	AA_DRB1_77_32551931_exon2_PT.SPON1_Q9HCB6_OID20759_v1_Inflammation	AA	HLA_DRB1	HLAII	1
SPP1	AA_C_minus15_31239820_exon1_I	SPP1_P10451_OID20322_v1_Cardiometabolic	0.0374387	0.0268068	0.0480706	0.00542433	6.902	33939	5.21768e-12	11.2825	0.00140166	33941	4	AA_C_minus15_31239820_exon1_I.SPP1_P10451_OID20322_v1_Cardiometabolic	AA	HLA_C	HLAI	0
SSH3	AA_DRB1_77_32551931_exon2_Tx	SSH3_Q8TE77_OID31216_v1_Oncology_II	0.0467941	0.0359534	0.0576349	0.00553089	8.4605	32618	2.77187e-17	16.5572	0.00218969	32620	11	AA_DRB1_77_32551931_exon2_Tx.SSH3_Q8TE77_OID31216_v1_Oncology_II	AA	HLA_DRB1	HLAII	1
STAB2	AA_DRB1_11_32552129_exon2_DPV	STAB2_Q8WWQ8_OID30401_v1_Cardiometabolic_II	0.0468892	0.0362454	0.057533	0.00543041	8.63457	33836	6.14843e-18	17.2112	0.0021986	33838	12	AA_DRB1_11_32552129_exon2_DPV.STAB2_Q8WWQ8_OID30401_v1_Cardiometabolic_II	AA	HLA_DRB1	HLAII	1
SUMF2	HLA_C_08_02	SUMF2_Q8NBJ7_OID21032_v1_Neurology	0.101472	0.0908771	0.112066	0.00540529	18.7726	33874	3.15818e-78	77.5006	0.0102965	33876	7	HLA_C_08_02.SUMF2_Q8NBJ7_OID21032_v1_Neurology	allele	HLA_C	HLAI	NA
TACSTD2	AA_A_99_29911069_exon3_CSY	TACSTD2_P09758_OID21447_v1_Oncology	-0.0425593	-0.0538896	-0.0312291	0.00578062	-7.36242	29872	1.85263e-13	12.7322	0.0018113	29874	1	AA_A_99_29911069_exon3_CSY.TACSTD2_P09758_OID21447_v1_Oncology	AA	HLA_A	HLAI	1
TCL1A	AA_C_1_31239645_exon2_G	TCL1A_P56279_OID20987_v1_Neurology	-0.0603954	-0.071118	-0.0496728	0.00547062	-11.04	33292	2.74517e-28	27.5614	0.0036476	33294	14	AA_C_1_31239645_exon2_G.TCL1A_P56279_OID20987_v1_Neurology	AA	HLA_C	HLAI	1
TEK	AA_B_32_31324641_exon2	TEK_Q02763_OID21496_v1_Oncology	0.201653	0.1912	0.212105	0.00533283	37.8134	33733	1.75554e-306	305.756	0.0406638	33735	9	AA_B_32_31324641_exon2.TEK_Q02763_OID21496_v1_Oncology	AA	HLA_B	HLAI	1
TF	HLA_A_03	TF_P02787_OID30783_v1_Inflammation_II	-0.0690602	-0.0796791	-0.0584412	0.00541773	-12.7471	33907	3.93924e-37	36.4046	0.00476931	33909	3	HLA_A_03.TF_P02787_OID30783_v1_Inflammation_II	allele	HLA_A	HLAI	NA
TFF3	HLA_B_44_03	TFF3_Q07654_OID20371_v1_Cardiometabolic	0.263108	0.25278	0.273436	0.00526935	49.9318	33522	0	523.981	0.0692258	33524	21	HLA_B_44_03.TFF3_Q07654_OID20371_v1_Cardiometabolic	allele	HLA_B	HLAI	NA
TFPI	AA_DRB1_104_32549623_exon3_S	TFPI_P10646_OID20388_v1_Cardiometabolic	0.0532198	0.0425187	0.0639209	0.00545967	9.7478	33453	2.01923e-22	21.6948	0.00283235	33455	2	AA_DRB1_104_32549623_exon3_S.TFPI_P10646_OID20388_v1_Cardiometabolic	AA	HLA_DRB1	HLAII	0
TGFB1	AA_C_99_31239105_exon3_CS	TGFB1_P01137_OID20621_v1_Inflammation	-0.0376674	-0.0483053	-0.0270295	0.0054274	-6.94023	33900	3.985e-12	11.3996	0.00141883	33902	19	AA_C_99_31239105_exon3_CS.TGFB1_P01137_OID20621_v1_Inflammation	AA	HLA_C	HLAI	1
TGFBR2	AA_DRB1_37_32552051_exon2_N	TGFBR2_P37173_OID21493_v1_Oncology	0.0569043	0.0462499	0.0675588	0.00543586	10.4683	33733	1.32193e-25	24.8788	0.0032381	33735	3	AA_DRB1_37_32552051_exon2_N.TGFBR2_P37173_OID21493_v1_Oncology	AA	HLA_DRB1	HLAII	1
TGM2	AA_DRB1_77_32551931_exon2_T	TGM2_P21980_OID20141_v1_Cardiometabolic	0.0826434	0.071978	0.0933087	0.0054414	15.1879	33543	6.33585e-52	51.1982	0.00682992	33545	20	AA_DRB1_77_32551931_exon2_T.TGM2_P21980_OID20141_v1_Cardiometabolic	AA	HLA_DRB1	HLAII	1
THBD	AA_B_67_31324536_exon2_FR	THBD_P07204_OID20231_v1_Cardiometabolic	0.0493248	0.0386458	0.0600039	0.0054484	9.05308	33605	1.46277e-19	18.8348	0.00243294	33607	20	AA_B_67_31324536_exon2_FR.THBD_P07204_OID20231_v1_Cardiometabolic	AA	HLA_B	HLAI	1
TIE1	AA_DRB1_74_32551940_exon2_AGL	TIE1_P35590_OID20303_v1_Cardiometabolic	0.0393668	0.0287454	0.0499882	0.00541898	7.26462	34001	3.82115e-13	12.4178	0.00154975	34003	1	AA_DRB1_74_32551940_exon2_AGL.TIE1_P35590_OID20303_v1_Cardiometabolic	AA	HLA_DRB1	HLAII	1
TIMD4	AA_DRB1_minus1_32557434_exon1_S	TIMD4_Q96H15_OID20375_v1_Cardiometabolic	0.0954719	0.084847	0.106097	0.00542078	17.6122	33721	4.05219e-69	68.3923	0.00911488	33723	5	AA_DRB1_minus1_32557434_exon1_S.TIMD4_Q96H15_OID20375_v1_Cardiometabolic	AA	HLA_DRB1	HLAII	0
TIMP1	HLA_A_02_01	TIMP1_P01033_OID20418_v1_Cardiometabolic	-0.0903115	-0.101035	-0.0795877	0.00547123	-16.5066	33134	5.76183e-61	60.2394	0.00815617	33136	X	HLA_A_02_01.TIMP1_P01033_OID20418_v1_Cardiometabolic	allele	HLA_A	HLAI	NA
TIMP2	AA_DRB1_30_32552072_exon2_FG	TIMP2_P16035_OID30318_v1_Cardiometabolic_II	0.0946771	0.0840725	0.105282	0.00541045	17.4989	33855	2.91821e-68	67.5349	0.00896376	33857	17	AA_DRB1_30_32552072_exon2_FG.TIMP2_P16035_OID30318_v1_Cardiometabolic_II	AA	HLA_DRB1	HLAII	1
TIMP4	AA_DRB1_58_32551988_exon2_E	TIMP4_Q99727_OID21147_v1_Neurology	0.0537077	0.0430302	0.0643851	0.00544757	9.85901	33600	6.73169e-23	22.1719	0.00288451	33602	3	AA_DRB1_58_32551988_exon2_E.TIMP4_Q99727_OID21147_v1_Neurology	AA	HLA_DRB1	HLAII	1
TLR1	AA_DRB1_13_32552123_exon2_LRY	TLR1_Q15399_OID30532_v1_Inflammation_II	0.0385331	0.0277343	0.049332	0.0055095	6.99394	32895	2.72366e-12	11.5648	0.0014848	32897	4	AA_DRB1_13_32552123_exon2_LRY.TLR1_Q15399_OID30532_v1_Inflammation_II	AA	HLA_DRB1	HLAII	1
TMPRSS11D	AA_DRB1_37_32552051_exon2_FNS	TMPRSS11D_O60235_OID31103_v1_Neurology_II	-0.0375372	-0.0482057	-0.0268686	0.00544302	-6.89638	33706	5.42842e-12	11.2653	0.00140904	33708	4	AA_DRB1_37_32552051_exon2_FNS.TMPRSS11D_O60235_OID31103_v1_Neurology_II	AA	HLA_DRB1	HLAII	1
TNF	AA_B_11_31324704_exon2	TNF_P01375_OID20848_v1_Neurology	0.0638655	0.0530074	0.0747237	0.00553977	11.5285	32452	1.08716e-30	29.9637	0.0040788	32454	6	AA_B_11_31324704_exon2.TNF_P01375_OID20848_v1_Neurology	AA	HLA_B	HLAI	1
TNF	AA_B_11_31324704_exon2	TNF_P01375_OID20074_v1_Cardiometabolic	0.0581472	0.0473687	0.0689258	0.00549917	10.5738	32956	4.33957e-26	25.3626	0.0033811	32958	6	AA_B_11_31324704_exon2.TNF_P01375_OID20074_v1_Cardiometabolic	AA	HLA_B	HLAI	1
TNF	AA_B_11_31324704_exon2	TNF_P01375_OID21237_v1_Oncology	0.0661952	0.0553996	0.0769908	0.00550787	12.0183	32819	3.34418e-33	32.4757	0.00438181	32821	6	AA_B_11_31324704_exon2.TNF_P01375_OID21237_v1_Oncology	AA	HLA_B	HLAI	1
TNF	AA_B_11_31324704_exon2	TNF_P01375_OID20473_v1_Inflammation	0.0607509	0.049981	0.0715208	0.00549473	11.0562	32999	2.29455e-28	27.6393	0.00369067	33001	6	AA_B_11_31324704_exon2.TNF_P01375_OID20473_v1_Inflammation	AA	HLA_B	HLAI	1
TNFRSF10A	AA_A_161_29911255_exon3_DG	TNFRSF10A_O00220_OID20967_v1_Neurology	-0.0524306	-0.0631488	-0.0417123	0.00546841	-9.5879	33349	9.58909e-22	21.0182	0.00274896	33351	8	AA_A_161_29911255_exon3_DG.TNFRSF10A_O00220_OID20967_v1_Neurology	AA	HLA_A	HLAI	1
TNFRSF10C	AA_C_156_31238934_exon3_LMx	TNFRSF10C_O14798_OID20265_v1_Cardiometabolic	-0.0613008	-0.0719704	-0.0506313	0.00544357	-11.2612	33620	2.30355e-29	28.6376	0.00375779	33622	8	AA_C_156_31238934_exon3_LMx.TNFRSF10C_O14798_OID20265_v1_Cardiometabolic	AA	HLA_C	HLAI	1
TNFRSF13B	AA_C_1_31239645_exon2_G	TNFRSF13B_O14836_OID20702_v1_Inflammation	0.0408413	0.0301616	0.0515209	0.00544871	7.49559	33627	6.76199e-14	13.1699	0.00166801	33629	17	AA_C_1_31239645_exon2_G.TNFRSF13B_O14836_OID20702_v1_Inflammation	AA	HLA_C	HLAI	1
TNFRSF13C	AA_B_116_31324144_exon3_FN	TNFRSF13C_Q96RJ3_OID20480_v1_Inflammation	-0.0539717	-0.0647458	-0.0431976	0.00549688	-9.8186	32999	1.00593e-22	21.9974	0.00291294	33001	22	AA_B_116_31324144_exon3_FN.TNFRSF13C_Q96RJ3_OID20480_v1_Inflammation	AA	HLA_B	HLAI	1
TNFRSF17	AA_DQA1_25_32609153_exon2	TNFRSF17_Q02223_OID30589_v1_Inflammation_II	0.0535808	0.0428235	0.0643382	0.00548835	9.76264	33103	1.74648e-22	21.7578	0.0028709	33105	16	AA_DQA1_25_32609153_exon2.TNFRSF17_Q02223_OID30589_v1_Inflammation_II	AA	HLA_DQA1	HLAII	1
TNFRSF1A	HLA_DRB1_03	TNFRSF1A_P19438_OID21155_v1_Neurology	0.0405287	0.0298446	0.0512128	0.00545096	7.43515	33600	1.06939e-13	12.9709	0.00164258	33602	12	HLA_DRB1_03.TNFRSF1A_P19438_OID21155_v1_Neurology	allele	HLA_DRB1	HLAII	NA
TNFRSF1B	AA_C_156_31238934_exon3_CRx	TNFRSF1B_P20333_OID21145_v1_Neurology	0.0467003	0.0360191	0.0573815	0.0054495	8.56966	33600	1.0815e-17	16.966	0.00218092	33602	1	AA_C_156_31238934_exon3_CRx.TNFRSF1B_P20333_OID21145_v1_Neurology	AA	HLA_C	HLAI	1
TNFRSF21	AA_DQB1_67_32632651_exon2_I	TNFRSF21_O75509_OID21052_v1_Neurology	0.0422194	0.0315793	0.0528594	0.00542849	7.77736	33874	7.61455e-15	14.1184	0.00178247	33876	6	AA_DQB1_67_32632651_exon2_I.TNFRSF21_O75509_OID21052_v1_Neurology	AA	HLA_DQB1	HLAII	1
TNFRSF4	AA_B_minus23_31324931_exon1_L	TNFRSF4_P43489_OID20653_v1_Inflammation	0.102356	0.0917662	0.112945	0.00540273	18.9452	33900	1.24916e-79	78.9034	0.0104767	33902	1	AA_B_minus23_31324931_exon1_L.TNFRSF4_P43489_OID20653_v1_Inflammation	AA	HLA_B	HLAI	0
TNFRSF6B	AA_DRB1_57_32551991_exon2_S	TNFRSF6B_O95407_OID20964_v1_Neurology	0.0494872	0.0387673	0.0602071	0.00546923	9.04829	33349	1.52883e-19	18.8156	0.00244898	33351	20	AA_DRB1_57_32551991_exon2_S.TNFRSF6B_O95407_OID20964_v1_Neurology	AA	HLA_DRB1	HLAII	1
TNFRSF8	AA_B_9_31324710_exon2_D	TNFRSF8_P28908_OID21049_v1_Neurology	0.0651433	0.0545164	0.0757702	0.0054218	12.0151	33874	3.45903e-33	32.461	0.00424365	33876	1	AA_B_9_31324710_exon2_D.TNFRSF8_P28908_OID21049_v1_Neurology	AA	HLA_B	HLAI	1
TNFRSF9	HLA_B_08	TNFRSF9_Q07011_OID20985_v1_Neurology	0.0596586	0.0489447	0.0703725	0.00546619	10.9141	33349	1.09929e-27	26.9589	0.00355915	33351	1	HLA_B_08.TNFRSF9_Q07011_OID20985_v1_Neurology	allele	HLA_B	HLAI	NA
TNFSF11	AA_C_minus9_31239802_exon1_G	TNFSF11_O14788_OID20592_v1_Inflammation	0.0393564	0.0286672	0.0500455	0.00545357	7.21662	33571	5.44254e-13	12.2642	0.00154892	33573	13	AA_C_minus9_31239802_exon1_G.TNFSF11_O14788_OID20592_v1_Inflammation	AA	HLA_C	HLAI	0
TNFSF12	AA_B_32_31324641_exon2	TNFSF12_O43508_OID20624_v1_Inflammation	0.0371468	0.0265182	0.0477753	0.00542263	6.85032	33961	7.49388e-12	11.1253	0.00137988	33963	17	AA_B_32_31324641_exon2.TNFSF12_O43508_OID20624_v1_Inflammation	AA	HLA_B	HLAI	1
TNFSF13	AA_A_79_29910768_exon2_Rx	TNFSF13_O75888_OID20733_v1_Inflammation	0.0448065	0.0341498	0.0554633	0.00543704	8.24098	33760	1.76905e-16	15.7523	0.00200763	33762	17	AA_A_79_29910768_exon2_Rx.TNFSF13_O75888_OID20733_v1_Inflammation	AA	HLA_A	HLAI	1
TNFSF13B	AA_B_67_31324536_exon2_CMS	TNFSF13B_Q9Y275_OID20272_v1_Cardiometabolic	0.0735753	0.062964	0.0841866	0.00541382	13.5903	33934	5.89113e-42	41.2298	0.00541332	33936	13	AA_B_67_31324536_exon2_CMS.TNFSF13B_Q9Y275_OID20272_v1_Cardiometabolic	AA	HLA_B	HLAI	1
TNFSF8	AA_B_24_31324665_exon2_S	TNFSF8_P32971_OID30384_v1_Cardiometabolic_II	0.0500194	0.0393773	0.0606616	0.00542958	9.21239	33836	3.36768e-20	19.4727	0.00250194	33838	9	AA_B_24_31324665_exon2_S.TNFSF8_P32971_OID30384_v1_Cardiometabolic_II	AA	HLA_B	HLAI	1
TNN	AA_DRB1_74_32551940_exon2_GR	TNN_Q9UQP3_OID30412_v1_Cardiometabolic_II	-0.0443693	-0.0550144	-0.0337243	0.00543103	-8.16959	33836	3.20083e-16	15.4947	0.00196864	33838	1	AA_DRB1_74_32551940_exon2_GR.TNN_Q9UQP3_OID30412_v1_Cardiometabolic_II	AA	HLA_DRB1	HLAII	1
TNR	AA_B_156_31324024_exon3_DG	TNR_Q92752_OID20957_v1_Neurology	-0.0412383	-0.0519622	-0.0305144	0.00547128	-7.53724	33349	4.92188e-14	13.3079	0.0017006	33351	1	AA_B_156_31324024_exon3_DG.TNR_Q92752_OID20957_v1_Neurology	AA	HLA_B	HLAI	1
TNXB	HLA_B_18_01	TNXB_P22105_OID21107_v1_Neurology	0.175945	0.165419	0.186471	0.00537034	32.7624	33600	9.08945e-232	231.041	0.0309567	33602	6	HLA_B_18_01.TNXB_P22105_OID21107_v1_Neurology	allele	HLA_B	HLAI	NA
TP53BP1	AA_DRB1_11_32552129_exon2_LS	TP53BP1_Q12888_OID30470_v1_Inflammation_II	-0.0790177	-0.0897907	-0.0682446	0.00549636	-14.3764	32895	1.00925e-46	45.996	0.00624379	32897	15	AA_DRB1_11_32552129_exon2_LS.TP53BP1_Q12888_OID30470_v1_Inflammation_II	AA	HLA_DRB1	HLAII	1
TRAF3	AA_DRB1_13_32552123_exon2_FLS	TRAF3_Q13114-2_OID30479_v1_Inflammation_II	0.0659865	0.0552032	0.0767698	0.00550158	11.9941	32895	4.47338e-33	32.3494	0.00435421	32897	14	AA_DRB1_13_32552123_exon2_FLS.TRAF3_Q13114-2_OID30479_v1_Inflammation_II	AA	HLA_DRB1	HLAII	1
TREM2	AA_DQB1_71_32632639_exon2_AK	TREM2_Q9NZC2_OID20731_v1_Inflammation	-0.0583691	-0.0690499	-0.0476882	0.00544931	-10.7113	33561	9.95418e-27	26.002	0.00340695	33563	6	AA_DQB1_71_32632639_exon2_AK.TREM2_Q9NZC2_OID20731_v1_Inflammation	AA	HLA_DQB1	HLAII	1
TRIM21	AA_B_9_31324710_exon2_D	TRIM21_P19474_OID20533_v1_Inflammation	-0.0419651	-0.0526532	-0.0312771	0.005453	-7.69579	33571	1.44462e-14	13.8402	0.00176107	33573	11	AA_B_9_31324710_exon2_D.TRIM21_P19474_OID20533_v1_Inflammation	AA	HLA_B	HLAI	1
TRIM40	AA_A_95_29911057_exon3_PV	TRIM40_Q6P9F5_OID30885_v1_Neurology_II	-0.142327	-0.153018	-0.131636	0.00545457	-26.0931	32930	1.41817e-148	147.848	0.0202569	32932	6	AA_A_95_29911057_exon3_PV.TRIM40_Q6P9F5_OID30885_v1_Neurology_II	AA	HLA_A	HLAI	1
TSC1	HLA_DRB1_13	TSC1_Q92574_OID30478_v1_Inflammation_II	0.0374311	0.0266319	0.0482304	0.00550973	6.79364	32895	1.11201e-11	10.9539	0.00140109	32897	9	HLA_DRB1_13.TSC1_Q92574_OID30478_v1_Inflammation_II	allele	HLA_DRB1	HLAII	NA
TSHB	AA_DRB1_98_32549641_exon3_Ex	TSHB_P01222_OID20129_v1_Cardiometabolic	0.0370762	0.0263915	0.0477609	0.00545129	6.80136	33605	1.05371e-11	10.9773	0.00137464	33607	1	AA_DRB1_98_32549641_exon3_Ex.TSHB_P01222_OID20129_v1_Cardiometabolic	AA	HLA_DRB1	HLAII	0
TSPAN7	HLA_DQA1_01	TSPAN7_P41732_OID30810_v1_Neurology_II	0.0481669	0.0373542	0.0589796	0.0055166	8.73127	32783	2.63528e-18	17.5792	0.00232005	32785	X	HLA_DQA1_01.TSPAN7_P41732_OID30810_v1_Neurology_II	allele	HLA_DQA1	HLAII	NA
TXNDC15	AA_C_156_31238934_exon3_QWx	TXNDC15_Q96J42_OID21495_v1_Oncology	-0.152056	-0.162603	-0.141508	0.00538137	-28.2559	33733	1.27531e-173	172.894	0.0231209	33735	5	AA_C_156_31238934_exon3_QWx.TXNDC15_Q96J42_OID21495_v1_Oncology	AA	HLA_C	HLAI	1
TXNL1	AA_DRB1_11_32552129_exon2_LS	TXNL1_O43396_OID30872_v1_Neurology_II	-0.0453968	-0.0562217	-0.0345719	0.00552279	-8.2199	32718	2.1111e-16	15.6755	0.00206087	32720	18	AA_DRB1_11_32552129_exon2_LS.TXNL1_O43396_OID30872_v1_Neurology_II	AA	HLA_DRB1	HLAII	1
TYRP1	AA_DRB1_37_32552051_exon2_LY	TYRP1_P17643_OID30517_v1_Inflammation_II	-0.0521172	-0.0629093	-0.041325	0.0055061	-9.46534	32895	3.11394e-21	20.5067	0.0027162	32897	9	AA_DRB1_37_32552051_exon2_LY.TYRP1_P17643_OID30517_v1_Inflammation_II	AA	HLA_DRB1	HLAII	1
VCAM1	HLA_DQA1_01_02	VCAM1_P19320_OID20396_v1_Cardiometabolic	-0.0520185	-0.0626883	-0.0413487	0.00544369	-9.55574	33654	1.30703e-21	20.8837	0.00270592	33656	1	HLA_DQA1_01_02.VCAM1_P19320_OID20396_v1_Cardiometabolic	allele	HLA_DQA1	HLAII	NA
VSIG2	AA_DRB1_149_32549488_exon3_Q	VSIG2_Q96IQ7_OID31371_v1_Oncology_II	0.0401489	0.0294788	0.050819	0.00544384	7.3751	33689	1.68e-13	12.7747	0.00161193	33691	11	AA_DRB1_149_32549488_exon3_Q.VSIG2_Q96IQ7_OID31371_v1_Oncology_II	AA	HLA_DRB1	HLAII	0
VSIG4	AA_DRB1_71_32551949_exon2_ARS	VSIG4_Q9Y279_OID21144_v1_Neurology	0.0552555	0.044579	0.065932	0.00544711	10.144	33600	3.81776e-24	23.4182	0.00305317	33602	X	AA_DRB1_71_32551949_exon2_ARS.VSIG4_Q9Y279_OID21144_v1_Neurology	AA	HLA_DRB1	HLAII	1
VSIR	AA_A_142_29911198_exon3_T	VSIR_Q9H7M9_OID20131_v1_Cardiometabolic	0.0416428	0.03096	0.0523256	0.00545031	7.64045	33605	2.2221e-14	13.6532	0.00173412	33607	10	AA_A_142_29911198_exon3_T.VSIR_Q9H7M9_OID20131_v1_Cardiometabolic	AA	HLA_A	HLAI	1
VSTM1	AA_A_245_29912086_exon4_A	VSTM1_Q6UX27_OID20851_v1_Neurology	-0.0692573	-0.0800474	-0.0584672	0.00550505	-12.5807	32839	3.26905e-36	35.4856	0.00479657	32841	19	AA_A_245_29912086_exon4_A.VSTM1_Q6UX27_OID20851_v1_Neurology	AA	HLA_A	HLAI	0
WASL	AA_DRB1_37_32552051_exon2_NS	WASL_O00401_OID30467_v1_Inflammation_II	0.0696375	0.0588569	0.0804181	0.00550021	12.6609	32895	1.1863e-36	35.9258	0.00484938	32897	7	AA_DRB1_37_32552051_exon2_NS.WASL_O00401_OID30467_v1_Inflammation_II	AA	HLA_DRB1	HLAII	1
WFDC2	AA_B_163_31324003_exon3_AT	WFDC2_Q14508_OID21505_v1_Oncology	-0.0420234	-0.0529339	-0.0311129	0.00556648	-7.54937	32216	4.4893e-14	13.3478	0.00176596	32218	20	AA_B_163_31324003_exon3_AT.WFDC2_Q14508_OID21505_v1_Oncology	AA	HLA_B	HLAI	1
WFIKKN1	AA_DRB1_30_32552072_exon2_CL	WFIKKN1_Q96NZ8_OID20939_v1_Neurology	0.0523019	0.0415628	0.063041	0.00547905	9.54579	33220	1.4396e-21	20.8418	0.00273549	33222	16	AA_DRB1_30_32552072_exon2_CL.WFIKKN1_Q96NZ8_OID20939_v1_Neurology	AA	HLA_DRB1	HLAII	1
WIF1	AA_DQB1_66_32632654_exon2	WIF1_Q9Y5W5_OID21464_v1_Oncology	0.0375976	0.0269561	0.0482392	0.00542926	6.92501	33877	4.43722e-12	11.3529	0.00141358	33879	12	AA_DQB1_66_32632654_exon2.WIF1_Q9Y5W5_OID21464_v1_Oncology	AA	HLA_DQB1	HLAII	1
WNT9A	AA_DRB1_71_32551949_exon2_AKx	WNT9A_O14904_OID20460_v1_Inflammation	0.0580744	0.0473028	0.068846	0.00549561	10.5674	32999	4.64466e-26	25.333	0.00337264	33001	1	AA_DRB1_71_32551949_exon2_AKx.WNT9A_O14904_OID20460_v1_Inflammation	AA	HLA_DRB1	HLAII	1
XCL1	AA_C_138_31238988_exon3_T	XCL1_P47992_OID21398_v1_Oncology	-0.0575288	-0.0681602	-0.0468973	0.0054241	-10.6061	33877	3.06797e-26	25.5131	0.00330956	33879	1	AA_C_138_31238988_exon3_T.XCL1_P47992_OID21398_v1_Oncology	AA	HLA_C	HLAI	1
ZNRD2	AA_B_97_31324201_exon3_CS	ZNRD2_O60232_OID31450_v1_Oncology_II	-0.0613202	-0.0719759	-0.0506646	0.00543645	-11.2795	33708	1.87192e-29	28.7277	0.00376017	33710	11	AA_B_97_31324201_exon3_CS.ZNRD2_O60232_OID31450_v1_Oncology_II	AA	HLA_B	HLAI	1
