# Supplementary material for: The influence of HLA genetic variation on plasma protein expression
Source: Nat Commun. 2024 Jul 31;15:6469. doi: 10.1038/s41467-024-50583-8 (PMC11291675; doi:10.1038/s41467-024-50583-8)
Supplement: Supplementary file 4 — Supplementary Data 1-21 [file 41467_2024_50583_MOESM4_ESM.zip › Supplementary_tables/Supplementary_Data3.xls]

## Sheet: ST3_legend
gene	protein used in the analysis
allele	lead HLA variant for the indicated protein
class3_SNP	class3 SNP identified from the flagship study that affects expression of the indicated protein
which_more_significant_originally	Indicates whether our HLA variant or the class 3 SNP was more significant in the respective original analyses
allele_minuslog10P_original	minuslog10P of the lead variant in our analysis
class3_minuslog10P_original_flagship	minuslog10P of the class 3 SNP in the flagship analysis
allele_minus_log10P_combined	minuslog10P of the lead variant in our analysis, in a combined model with both our allele and the class 3 SNP
class3_minus_log10P_combined	minuslog10P of the class 3 SNP in our analysis, in a combined model with both our allele and the class 3 SNP
which_significant_in_combined	Indicates whether our HLA variant, the class 3 SNP, both, or neither were significant in the combined model

## Sheet: ST3
gene	allele	class3_SNP	which_more_significant_originally	allele_minuslog10P_original	class3_minuslog10P_original_flagship	allele_minus_log10P_combined	class3_minus_log10P_combined	which_significant_in_combined
AMBP_P02760_OID21413_v1_Oncology	HLA_DRB1_03_01	CLASS3_rs406658	HLA allele	50.9968	37.362	38.4754	38.6311	both
HS6ST1_O60243_OID21441_v1_Oncology	AA_B_62_31324551_exon2	CLASS3_rs573098	HLA allele	18.1091	15.4231	13.3189	4.31641	HLA allele
HSPA1A_P0DMV8_OID20718_v1_Inflammation	HLA_B_49	CLASS3_rs181412562	HLA allele	71.7611	45.4589	4.41143	253.832	class 3
RARRES2_Q99969_OID20373_v1_Cardiometabolic	AA_DRB1_67_32551961_exon2_LS	CLASS3_rs1265905	HLA allele	36.1733	17.2186	19.8633	9.01322	both
AGER_Q15109_OID20756_v1_Inflammation	AA_DRB1_71_32551949_exon2_AER	CLASS3_rs204993	class 3	69.1696	102.601	7.56504	88.5553	both
AIF1_P55008_OID21234_v1_Oncology	AA_DRB1_96_32549647_exon3_EYx	CLASS3_rs2261033	class 3	34.0135	46.1272	2.55398	55.9318	class 3
APOM_O95445_OID20374_v1_Cardiometabolic	HLA_B_14_01	CLASS3_rs805258	class 3	140.349	285.181	0.40203	355.341	class 3
ATP6V1G2_O95670_OID30167_v1_Cardiometabolic_II	HLA_B_44_03	CLASS3_rs2239705	class 3	21.2273	81.0867	0.175416	64.4904	class 3
BCAN_Q96GW7_OID20998_v1_Neurology	AA_DRB1_71_32551949_exon2_AS	CLASS3_rs2071592	class 3	13.8387	14.8706	10.9069	4.13539	HLA allele
C2_P06681_OID20410_v1_Cardiometabolic	HLA_C_12_03	CLASS3_Affx_52368614	class 3	207.999	594.405	2.48826	805.889	class 3
CFB_P00751_OID30755_v1_Inflammation_II	AA_DQA1_25_32609153_exon2	CLASS3_rs641153	class 3	394.439	536.817	70.3183	957.399	both
CFP_P27918_OID30784_v1_Inflammation_II	AA_C_80_31239408_exon2_N	CLASS3_rs4151667	class 3	43.3585	118.19	29.3224	207.783	both
DXO_O77932_OID31080_v1_Neurology_II	HLA_C_03_03	CLASS3_rs45531831	class 3	192.271	520.932	4.15354	2078.12	class 3
FKBPL_Q9UIM3_OID31499_v1_Oncology_II	AA_DQB1_minus10_32634317_exon1_A	CLASS3_rs9469087	class 3	17.3612	23.2423	13.524	82.6063	both
GGH_Q92820_OID20416_v1_Cardiometabolic	AA_B_97_31324201_exon3_CS	CLASS3_rs451637	class 3	11.5232	14.497	2.38578	2.37814	neither
GOLM2_Q6P4E1_OID21044_v1_Neurology	HLA_B_08_01	CLASS3_rs1265905	class 3	21.0917	23.4815	1.65307	2.66283	neither
LTA_P01374_OID20586_v1_Inflammation	AA_B_194_31323336_exon4_V	CLASS3_rs2229092	class 3	634.755	2102.11	15.7388	2888.16	both
MST1_P26927_OID30713_v1_Inflammation_II	AA_DQB1_37_32632741_exon2_Y	CLASS3_rs8111	class 3	13.7889	27.8855	4.97172	21.9414	class 3
PAMR1_Q6UXH9_OID21153_v1_Neurology	AA_DRB1_77_32551931_exon2_N	CLASS3_rs1150753	class 3	103.262	105.701	3.56361	20.2525	class 3
SPON1_Q9HCB6_OID20759_v1_Inflammation	AA_DRB1_77_32551931_exon2_PT	CLASS3_rs1270942	class 3	18.8264	20.8038	2.60743	1.7979	neither
TNF_P01375_OID20074_v1_Cardiometabolic	AA_B_11_31324704_exon2	CLASS3_rs4645843	class 3	25.3626	37.361	23.9205	62.4335	both
TNF_P01375_OID20473_v1_Inflammation	AA_B_11_31324704_exon2	CLASS3_rs4645843	class 3	27.6393	37.361	26.0503	59.7743	both
TNF_P01375_OID20848_v1_Neurology	AA_B_11_31324704_exon2	CLASS3_rs4645843	class 3	29.9637	37.361	28.6346	39.5158	both
TNF_P01375_OID21237_v1_Oncology	AA_B_11_31324704_exon2	CLASS3_rs4645843	class 3	32.4757	37.361	30.948	43.1214	both
TNFRSF1B_P20333_OID21145_v1_Neurology	AA_C_156_31238934_exon3_CRx	CLASS3_rs2239527	class 3	16.966	29.3446	12.5555	23.8033	both
TNFRSF9_Q07011_OID20985_v1_Neurology	HLA_B_08	CLASS3_rs3117574	class 3	26.9589	30.2194	1.00702	4.54512	neither
TNXB_P22105_OID21107_v1_Neurology	HLA_B_18_01	CLASS3_rs9267797	class 3	231.041	624.699	12.4249	866.476	both
TRIM21_P19474_OID20533_v1_Inflammation	AA_B_9_31324710_exon2_D	CLASS3_rs915652	class 3	13.8402	15.7371	1.83327	0.87345	neither
ZNRD2_O60232_OID31450_v1_Oncology_II	AA_B_97_31324201_exon3_CS	CLASS3_rs204893	class 3	28.7277	31.6854	11.7699	18.4771	both
