# Supplementary material for: The influence of HLA genetic variation on plasma protein expression
Source: Nat Commun. 2024 Jul 31;15:6469. doi: 10.1038/s41467-024-50583-8 (PMC11291675; doi:10.1038/s41467-024-50583-8)
Supplement: Supplementary file 4 — Supplementary Data 1-21 [file 41467_2024_50583_MOESM4_ESM.zip › Supplementary_tables/Supplementary_Data2.xls]

## Sheet: ST2_legend
allele	conditional HLA variant in the discovery cohort affecting expression of the protein
conditioned_on	which alleles the allele in (1) are being conditioned on
gene	full name of Olink protein
beta	beta from HLA-pQTL linear model
beta_CI_low	95% confidence interval on beta (lower bound)
beta_CI_high	95% confidence interval on beta (upper bound)
SE	standard error from HLA-pQTL linear model
tval	t-statistic from HLA-pQTL linear model
DF	degrees of freedom from HLA-pQTL linear model
pval	p-value from linear model. P-values are unadjusted, two-sided and determined via t-test and linear regression analysis. The p-value threshold is after Bonferroni correction for the total number of SNPs genome-wide (5x10-8)
minus_log10P	negative 1 * log10(pval)
var_explained	variance explained by lead HLA variant
N	total N used for the indicated HLA-pQTL
conditional_round	conditional round of the analysis for the indicated HLA-pQTL (corresponds to the number of conditionally independent HLA-pQTL per pGene)

## Sheet: ST2
allele	conditioned_on	gene	beta	beta_CI_low	beta_CI_high	SE	tval	DF	pval	minus_log10P	var_explained	N	conditional_round
AA_C_304_31237782_exon5_V	AA_B_156_31324024_exon3_DGx	CDSN_Q15517_OID20667_v1_Inflammation	-0.23017	-0.240055	-0.220285	0.00504322	-45.6395	33901	0	440.703	0.163782	33904	1
HLA_C_07_01	AA_B_156_31324024_exon3_DGx,AA_C_304_31237782_exon5_V	CDSN_Q15517_OID20667_v1_Inflammation	0.275692	0.263098	0.288285	0.00642524	42.9076	33900	0	391.023	0.206857	33904	2
HLA_DRB1_04_04	HLA_DRB1_15_01	LILRB4_Q8NHJ6_OID20429_v1_Inflammation	0.271455	0.262465	0.280444	0.0045865	59.1856	32998	0	724.776	0.311785	33001	1
AA_B_41_31324614_exon2	AA_B_156_31324024_exon3_LW	MICB_MICA_Q29980_Q29983_OID20593_v1_Inflammation	0.387011	0.379388	0.394634	0.0038892	99.5091	33570	0	1886.31	0.492225	33573	1
AA_B_114_31324150_exon3_N	AA_B_156_31324024_exon3_LW,AA_B_41_31324614_exon2	MICB_MICA_Q29980_Q29983_OID20593_v1_Inflammation	0.304382	0.297483	0.311281	0.00351979	86.4773	33569	0	1468.06	0.584735	33573	2
HLA_B_51	AA_B_156_31324024_exon3_LW,AA_B_41_31324614_exon2,AA_B_114_31324150_exon3_N	MICB_MICA_Q29980_Q29983_OID20593_v1_Inflammation	0.183402	0.176393	0.190412	0.0035762	51.2841	33568	0	551.632	0.614907	33573	3
AA_B_99_31324195_exon3_FS	AA_B_156_31324024_exon3_LW,AA_B_41_31324614_exon2,AA_B_114_31324150_exon3_N,HLA_B_51	MICB_MICA_Q29980_Q29983_OID20593_v1_Inflammation	0.168549	0.162077	0.175021	0.00330179	51.0478	33567	0	546.759	0.642649	33573	4
AA_B_97_31324201_exon3_S	AA_B_156_31324024_exon3_LW,AA_B_41_31324614_exon2,AA_B_114_31324150_exon3_N,HLA_B_51,AA_B_99_31324195_exon3_FS	MICB_MICA_Q29980_Q29983_OID20593_v1_Inflammation	0.338776	0.327553	0.349999	0.00572597	59.1649	33566	0	724.89	0.676397	33573	5
HLA_B_14_01	AA_B_156_31324024_exon3_LW,AA_B_41_31324614_exon2,AA_B_114_31324150_exon3_N,HLA_B_51,AA_B_99_31324195_exon3_FS,AA_B_97_31324201_exon3_S	MICB_MICA_Q29980_Q29983_OID20593_v1_Inflammation	0.168382	0.162406	0.174357	0.00304866	55.2315	33565	0	635.839	0.703357	33573	6
AA_B_minus10_31324892_exon1_A	AA_B_156_31324024_exon3_LW,AA_B_41_31324614_exon2,AA_B_114_31324150_exon3_N,HLA_B_51,AA_B_99_31324195_exon3_FS,AA_B_97_31324201_exon3_S,HLA_B_14_01	MICB_MICA_Q29980_Q29983_OID20593_v1_Inflammation	-0.288698	-0.298771	-0.278624	0.00513934	-56.174	33564	0	656.717	0.728849	33573	7
HLA_C_07_01	AA_B_156_31324024_exon3_LW,AA_B_41_31324614_exon2,AA_B_114_31324150_exon3_N,HLA_B_51,AA_B_99_31324195_exon3_FS,AA_B_97_31324201_exon3_S,HLA_B_14_01,AA_B_minus10_31324892_exon1_A,AA_B_116_31324144_exon3_FY	MICB_MICA_Q29980_Q29983_OID20593_v1_Inflammation	0.146763	0.138821	0.154706	0.00405234	36.2169	33562	8.95502e-282	281.048	0.7501	33573	9
AA_C_99_31239105_exon3_CFY	AA_C_194_31238233_exon4_LP	KIR2DL2_P43627_OID31431_v1_Oncology_II	-0.21116	-0.223004	-0.199316	0.00604288	-34.9436	33688	8.12804e-263	262.09	0.206108	33691	1
HLA_B_14_01	AA_B_97_31324201_exon3_W	LRPAP1_P30533_OID21059_v1_Neurology	-0.164312	-0.173953	-0.154672	0.00491847	-33.4072	33873	8.8306e-241	240.054	0.428932	33876	1
AA_C_99_31239105_exon3_CF	AA_B_156_31324024_exon3_DGx,AA_C_304_31237782_exon5_V,HLA_C_07_01	CDSN_Q15517_OID20667_v1_Inflammation	0.160241	0.150211	0.17027	0.0051169	31.316	33899	3.01764e-212	211.52	0.229157	33904	3
AA_C_99_31239105_exon3_CFY	AA_C_194_31238233_exon4_LP	KIR2DL3_P43628_OID21196_v1_Oncology	-0.193902	-0.206104	-0.181701	0.00622515	-31.1482	32818	6.16221e-210	209.21	0.179057	32821	1
AA_B_131_31324099_exon3_R	AA_B_156_31324024_exon3_LW,AA_B_41_31324614_exon2,AA_B_114_31324150_exon3_N,HLA_B_51,AA_B_99_31324195_exon3_FS,AA_B_97_31324201_exon3_S,HLA_B_14_01,AA_B_minus10_31324892_exon1_A,AA_B_116_31324144_exon3_FY,HLA_C_07_01,HLA_B_13_02,AA_C_156_31238934_exon3_Dx,AA_B_163_31324003_exon3_Lx,AA_B_24_31324665_exon2_A	MICB_MICA_Q29980_Q29983_OID20593_v1_Inflammation	0.352283	0.330071	0.374495	0.0113326	31.0857	33557	3.51474e-209	208.454	0.770145	33573	14
AA_DQA1_47_32609219_exon2_CK	HLA_B_18_01	TNXB_P22105_OID21107_v1_Neurology	0.162966	0.152565	0.173368	0.00530675	30.7092	33599	2.87803e-204	203.541	0.0574132	33602	1
HLA_C_16_01	AA_DQA1_25_32609153_exon2	CFB_P00751_OID30755_v1_Inflammation_II	0.166012	0.155233	0.176791	0.00549933	30.1877	33292	1.59159e-197	196.798	0.0781075	33295	1
AA_DRB1_11_32552129_exon2_GS	HLA_DRB1_04_04	CD74_P04233_OID21040_v1_Neurology	0.160577	0.149993	0.17116	0.00539953	29.739	33873	7.10241e-192	191.149	0.0561997	33876	1
AA_B_156_31324024_exon3_DLx	AA_B_156_31324024_exon3_LW,AA_B_41_31324614_exon2,AA_B_114_31324150_exon3_N,HLA_B_51,AA_B_99_31324195_exon3_FS,AA_B_97_31324201_exon3_S,HLA_B_14_01,AA_B_minus10_31324892_exon1_A,AA_B_116_31324144_exon3_FY,HLA_C_07_01,HLA_B_13_02,AA_C_156_31238934_exon3_Dx,AA_B_163_31324003_exon3_Lx,AA_B_24_31324665_exon2_A,AA_B_131_31324099_exon3_R,AA_B_152_31324036_exon3_V	MICB_MICA_Q29980_Q29983_OID20593_v1_Inflammation	0.214117	0.199811	0.228422	0.00729857	29.3368	33555	8.10256e-187	186.091	0.778223	33573	16
HLA_DRB1_15_01	HLA_C_12_03	C2_P06681_OID20410_v1_Cardiometabolic	-0.154571	-0.164991	-0.144152	0.00531595	-29.0768	33653	1.32389e-183	182.878	0.051675	33656	1
AA_DRB1_37_32552051_exon2_PY	HLA_DRB1_15_01,HLA_DRB1_04_04	LILRB4_Q8NHJ6_OID20429_v1_Inflammation	0.138189	0.128516	0.147861	0.00493471	28.0034	32997	1.46686e-170	169.834	0.327761	33001	2
HLA_B_44_02	AA_C_116_31239054_exon3_FL,AA_B_45_31324602_exon2_T	LILRB1_Q8NHL6_OID20323_v1_Cardiometabolic	0.188916	0.175577	0.202256	0.00680585	27.758	33999	1.04169e-167	166.982	0.0809479	34003	2
AA_C_116_31239054_exon3_S	AA_B_194_31323336_exon4_V	LTA_P01374_OID20586_v1_Inflammation	0.139956	0.129558	0.150355	0.00530524	26.3808	33570	8.06986e-152	151.093	0.101783	33573	1
AA_B_77_31324506_exon2_N	HLA_A_32_01	KIR3DL1_P43629_OID21185_v1_Oncology	0.135289	0.124807	0.145771	0.00534779	25.2981	32818	7.35727e-140	139.133	0.0614493	32821	1
AA_C_116_31239054_exon3_Yx	AA_B_156_31324024_exon3_D	B2M_P61769_OID30725_v1_Inflammation_II	-0.136151	-0.146943	-0.125359	0.00550601	-24.7276	33906	8.29587e-134	133.081	0.0527997	33909	1
AA_B_97_31324201_exon3_CSW	AA_B_156_31324024_exon3_LW,AA_B_41_31324614_exon2,AA_B_114_31324150_exon3_N,HLA_B_51,AA_B_99_31324195_exon3_FS,AA_B_97_31324201_exon3_S,HLA_B_14_01,AA_B_minus10_31324892_exon1_A,AA_B_116_31324144_exon3_FY,HLA_C_07_01,HLA_B_13_02,AA_C_156_31238934_exon3_Dx,AA_B_163_31324003_exon3_Lx,AA_B_24_31324665_exon2_A,AA_B_131_31324099_exon3_R,AA_B_152_31324036_exon3_V,AA_B_156_31324024_exon3_DLx	MICB_MICA_Q29980_Q29983_OID20593_v1_Inflammation	-0.265129	-0.286245	-0.244013	0.0107733	-24.6097	33554	1.49341e-132	131.826	0.782155	33573	17
AA_B_24_31324665_exon2_A	AA_B_156_31324024_exon3_LW,AA_B_41_31324614_exon2,AA_B_114_31324150_exon3_N,HLA_B_51,AA_B_99_31324195_exon3_FS,AA_B_97_31324201_exon3_S,HLA_B_14_01,AA_B_minus10_31324892_exon1_A,AA_B_116_31324144_exon3_FY,HLA_C_07_01,HLA_B_13_02,AA_C_156_31238934_exon3_Dx,AA_B_163_31324003_exon3_Lx	MICB_MICA_Q29980_Q29983_OID20593_v1_Inflammation	-0.150935	-0.163048	-0.138821	0.00618032	-24.4218	33558	1.38884e-130	129.857	0.763526	33573	13
AA_DRB1_77_32551931_exon2_Nx	HLA_C_12_03,HLA_DRB1_15_01	C2_P06681_OID20410_v1_Cardiometabolic	0.12991	0.119418	0.140402	0.00535273	24.2699	33652	5.25964e-129	128.279	0.0679884	33656	2
AA_B_45_31324602_exon2_T	AA_C_116_31239054_exon3_FL	LILRB1_Q8NHL6_OID20323_v1_Cardiometabolic	0.129712	0.118964	0.140461	0.00548383	23.6536	34000	1.06436e-122	121.973	0.0601199	34003	1
HLA_B_51	AA_B_194_31323336_exon4_V,AA_C_116_31239054_exon3_S,HLA_DRB1_01_03,HLA_DRB1_04_07,HLA_B_55,HLA_B_35_01	LTA_P01374_OID20586_v1_Inflammation	-0.183549	-0.198877	-0.16822	0.00782061	-23.4698	33565	7.81819e-121	120.107	0.142066	33573	6
HLA_B_13_02	AA_B_156_31324024_exon3_LW,AA_B_41_31324614_exon2,AA_B_114_31324150_exon3_N,HLA_B_51,AA_B_99_31324195_exon3_FS,AA_B_97_31324201_exon3_S,HLA_B_14_01,AA_B_minus10_31324892_exon1_A,AA_B_116_31324144_exon3_FY,HLA_C_07_01	MICB_MICA_Q29980_Q29983_OID20593_v1_Inflammation	0.0712171	0.065178	0.0772562	0.00308113	23.114	33561	2.76891e-117	116.558	0.754015	33573	10
HLA_B_08	HLA_A_01_01	BTN3A2_P78410_OID20540_v1_Inflammation	-0.148093	-0.160788	-0.135397	0.00647724	-22.8636	33570	8.09204e-115	114.092	0.113276	33573	1
AA_C_304_31237782_exon5_M	HLA_B_18_01,AA_DQA1_47_32609219_exon2_CK	TNXB_P22105_OID21107_v1_Neurology	0.119364	0.108921	0.129807	0.00532796	22.4034	33598	2.35218e-110	109.629	0.071287	33602	2
AA_DRB1_67_32551961_exon2_I	HLA_DQA1_04	CCL19_Q99731_OID21030_v1_Neurology	0.118987	0.10852	0.129454	0.00534019	22.2814	33873	3.41634e-109	108.466	0.0498553	33876	1
AA_B_97_31324201_exon3_W	HLA_B_14_02	LRP1_Q07954_OID21293_v1_Oncology	0.185529	0.169199	0.20186	0.00833179	22.2676	33444	4.73335e-109	108.325	0.248946	33447	1
AA_B_70_31324527_exon2_Q	AA_B_156_31324024_exon3_LW,AA_B_41_31324614_exon2,AA_B_114_31324150_exon3_N,HLA_B_51,AA_B_99_31324195_exon3_FS,AA_B_97_31324201_exon3_S,HLA_B_14_01,AA_B_minus10_31324892_exon1_A,AA_B_116_31324144_exon3_FY,HLA_C_07_01,HLA_B_13_02,AA_C_156_31238934_exon3_Dx,AA_B_163_31324003_exon3_Lx,AA_B_24_31324665_exon2_A,AA_B_131_31324099_exon3_R,AA_B_152_31324036_exon3_V,AA_B_156_31324024_exon3_DLx,AA_B_97_313…	MICB_MICA_Q29980_Q29983_OID20593_v1_Inflammation	-0.137854	-0.150055	-0.125653	0.00622487	-22.1457	33553	6.81269e-108	107.167	0.785293	33573	18
AA_C_80_31239408_exon2_K	AA_C_194_31238233_exon4_LP,AA_C_99_31239105_exon3_CFY	KIR2DL3_P43628_OID21196_v1_Oncology	-0.130098	-0.141687	-0.118508	0.00591291	-22.0024	32817	1.61322e-106	105.792	0.190991	32821	2
AA_C_80_31239408_exon2_K	AA_C_194_31238233_exon4_LP,AA_C_99_31239105_exon3_CFY	KIR2DL2_P43627_OID31431_v1_Oncology_II	-0.126071	-0.137326	-0.114815	0.00574247	-21.954	33687	4.40123e-106	105.356	0.217306	33691	2
AA_DPB1_8_33048463_exon2	HLA_DRB1_04_04,AA_DRB1_11_32552129_exon2_GS	CD74_P04233_OID21040_v1_Neurology	-0.116496	-0.12696	-0.106032	0.00533877	-21.8208	33872	7.78034e-105	104.109	0.069283	33876	2
AA_B_30_31324647_exon2	HLA_B_44_03	TFF3_Q07654_OID20371_v1_Cardiometabolic	0.113084	0.102816	0.123351	0.00523859	21.5866	33521	1.20134e-102	101.92	0.0819873	33524	1
HLA_DRB1_01_01	HLA_DRB1_15_01,HLA_DRB1_04_04,AA_DRB1_37_32552051_exon2_PY	LILRB4_Q8NHJ6_OID20429_v1_Inflammation	-0.100328	-0.109501	-0.0911539	0.00468037	-21.4359	32996	3.04091e-101	100.517	0.336994	33001	3
AA_A_142_29911198_exon3_T	AA_B_67_31324536_exon2_CR	GP1BB_P13224_OID30174_v1_Cardiometabolic_II	-0.114789	-0.125355	-0.104223	0.00539062	-21.2942	32775	6.11632e-100	99.2135	0.0476017	32778	1
HLA_C_12	HLA_B_18_01,AA_DQA1_47_32609219_exon2_CK,AA_C_304_31237782_exon5_M	TNXB_P22105_OID21107_v1_Neurology	-0.117828	-0.128707	-0.106949	0.00555023	-21.2294	33597	2.30083e-99	98.6381	0.0835804	33602	3
HLA_B_49	HLA_A_32_01,AA_B_77_31324506_exon2_N	KIR3DL1_P43629_OID21185_v1_Oncology	0.113076	0.102522	0.12363	0.00538461	20.9998	32817	2.87735e-97	96.541	0.0738943	32821	2
HLA_A_25	HLA_C_03_03	DXO_O77932_OID31080_v1_Neurology_II	-0.110719	-0.121183	-0.100255	0.00533875	-20.7388	33765	6.05643e-95	94.2178	0.0379286	33768	1
AA_A_73_29910750_exon2_T	HLA_A_23	MOG_Q16653_OID21384_v1_Oncology	0.109886	0.0993966	0.120375	0.00535165	20.5331	33876	4.02886e-93	92.3948	0.0304636	33879	1
AA_DRB1_71_32551949_exon2_AKx	HLA_DRB1_04_04,AA_DRB1_11_32552129_exon2_GS,AA_DPB1_8_33048463_exon2	CD74_P04233_OID21040_v1_Neurology	0.113199	0.102362	0.124037	0.00552932	20.4726	33871	1.37698e-92	91.8611	0.0806591	33876	3
HLA_A_03_01	AA_B_156_31324024_exon3_D,AA_C_116_31239054_exon3_Yx	B2M_P61769_OID30725_v1_Inflammation_II	0.109471	0.0989324	0.120009	0.00537662	20.3605	33905	1.32427e-91	90.878	0.0642411	33909	2
AA_C_156_31238934_exon3_DM	AA_B_156_31324024_exon3_DGx,AA_C_304_31237782_exon5_V,HLA_C_07_01,AA_C_99_31239105_exon3_CF,AA_B_103_31324183_exon3_GV	CDSN_Q15517_OID20667_v1_Inflammation	0.0997872	0.0900541	0.10952	0.00496579	20.0949	33897	2.71137e-89	88.5668	0.246447	33904	5
AA_C_156_31238934_exon3_Dx	AA_B_156_31324024_exon3_LW,AA_B_41_31324614_exon2,AA_B_114_31324150_exon3_N,HLA_B_51,AA_B_99_31324195_exon3_FS,AA_B_97_31324201_exon3_S,HLA_B_14_01,AA_B_minus10_31324892_exon1_A,AA_B_116_31324144_exon3_FY,HLA_C_07_01,HLA_B_13_02	MICB_MICA_Q29980_Q29983_OID20593_v1_Inflammation	0.054176	0.0487143	0.0596376	0.00278651	19.4422	33560	9.80725e-84	83.0085	0.756755	33573	11
AA_B_67_31324536_exon2_CFR	AA_C_116_31239054_exon3_FL,AA_B_45_31324602_exon2_T,HLA_B_44_02	LILRB1_Q8NHL6_OID20323_v1_Cardiometabolic	0.11033	0.0991688	0.121491	0.00569425	19.3756	33998	3.4856e-83	82.4577	0.0909855	34003	3
AA_B_103_31324183_exon3_GV	AA_B_156_31324024_exon3_DGx,AA_C_304_31237782_exon5_V,HLA_C_07_01,AA_C_99_31239105_exon3_CF	CDSN_Q15517_OID20667_v1_Inflammation	0.103069	0.0925602	0.113578	0.00536148	19.224	33898	6.37521e-82	81.1955	0.23747	33904	4
HLA_DQB1_06_09	AA_DQA1_25_32609153_exon2,HLA_C_16_01	CFB_P00751_OID30755_v1_Inflammation_II	0.100246	0.0899804	0.110512	0.00523758	19.1398	33291	3.21926e-81	80.4922	0.0881415	33295	2
AA_DRB1_13_32552123_exon2_HLR	AA_B_24_31324665_exon2_S	FCRL6_Q6DN72_OID20529_v1_Inflammation	-0.103189	-0.113769	-0.0926081	0.00539821	-19.1154	33570	5.07554e-81	80.2945	0.0218375	33573	1
AA_B_163_31324003_exon3_Lx	AA_B_156_31324024_exon3_LW,AA_B_41_31324614_exon2,AA_B_114_31324150_exon3_N,HLA_B_51,AA_B_99_31324195_exon3_FS,AA_B_97_31324201_exon3_S,HLA_B_14_01,AA_B_minus10_31324892_exon1_A,AA_B_116_31324144_exon3_FY,HLA_C_07_01,HLA_B_13_02,AA_C_156_31238934_exon3_Dx	MICB_MICA_Q29980_Q29983_OID20593_v1_Inflammation	0.0876909	0.0786074	0.0967745	0.00463437	18.9219	33559	1.95547e-79	78.7087	0.759323	33573	12
AA_B_163_31324003_exon3_AL	AA_B_32_31324641_exon2	TEK_Q02763_OID21496_v1_Oncology	0.104139	0.0933431	0.114936	0.00550821	18.9062	33732	2.60918e-79	78.5835	0.0507229	33735	1
AA_B_152_31324036_exon3_V	AA_B_156_31324024_exon3_LW,AA_B_41_31324614_exon2,AA_B_114_31324150_exon3_N,HLA_B_51,AA_B_99_31324195_exon3_FS,AA_B_97_31324201_exon3_S,HLA_B_14_01,AA_B_minus10_31324892_exon1_A,AA_B_116_31324144_exon3_FY,HLA_C_07_01,HLA_B_13_02,AA_C_156_31238934_exon3_Dx,AA_B_163_31324003_exon3_Lx,AA_B_24_31324665_exon2_A,AA_B_131_31324099_exon3_R	MICB_MICA_Q29980_Q29983_OID20593_v1_Inflammation	-0.074288	-0.0820427	-0.0665332	0.00395643	-18.7765	33556	2.96358e-78	77.5282	0.772535	33573	15
AA_DQB1_185_32629408_exon3_T	HLA_C_03_03,HLA_A_25	DXO_O77932_OID31080_v1_Neurology_II	0.0991576	0.0887309	0.109584	0.00531963	18.6399	33764	3.72325e-77	76.4291	0.0477279	33768	2
HLA_DRB1_01_03	AA_B_194_31323336_exon4_V,AA_C_116_31239054_exon3_S	LTA_P01374_OID20586_v1_Inflammation	-0.0954314	-0.105596	-0.0852669	0.0051859	-18.4021	33569	2.96689e-75	74.5277	0.110753	33573	2
AA_A_282_29912299_exon5_V	HLA_DRB1_15_01	CD72_P21854_OID30641_v1_Inflammation_II	0.0994894	0.0888503	0.110129	0.00542803	18.3288	33102	1.14206e-74	73.9423	0.0249311	33105	1
HLA_B_08_01	HLA_A_01_01	BTN2A1_Q7KYR7_OID20713_v1_Inflammation	0.120769	0.107752	0.133786	0.00664132	18.1845	33759	1.53966e-73	72.8126	0.0610333	33762	1
HLA_A_25_01	HLA_C_12_03,HLA_DRB1_15_01,AA_DRB1_77_32551931_exon2_Nx	C2_P06681_OID20410_v1_Cardiometabolic	-0.102731	-0.113806	-0.0916557	0.00565056	-18.1807	33651	1.6526e-73	72.7818	0.077054	33656	3
HLA_A_03_01	AA_C_116_31239054_exon3_FL,AA_B_45_31324602_exon2_T,HLA_B_44_02,AA_B_67_31324536_exon2_CFR	LILRB1_Q8NHL6_OID20323_v1_Cardiometabolic	0.093098	0.0829132	0.103283	0.00519622	17.9165	33997	1.87108e-71	70.7279	0.0994882	34003	4
AA_B_171_31323979_exon3_EH	AA_C_156_31238934_exon3_DR	HCG22_E2RYF7_OID30088_v1_Cardiometabolic_II	0.0975106	0.0868355	0.108186	0.00544638	17.9037	32775	2.41376e-71	70.6173	0.0690559	32778	1
HLA_A_02_01	HLA_A_03	KLRD1_Q13241_OID20632_v1_Inflammation	0.0971282	0.086334	0.107922	0.00550713	17.6368	33960	2.62071e-69	68.5816	0.0380514	33963	1
HLA_B_55	AA_DQA1_25_32609153_exon2,HLA_C_16_01,HLA_DQB1_06_09,AA_DRB1_13_32552123_exon2_LRY	CFB_P00751_OID30755_v1_Inflammation_II	-0.0908359	-0.101017	-0.0806545	0.00519452	-17.4869	33289	3.64251e-68	67.4386	0.104574	33295	4
AA_DRB1_13_32552123_exon2_LRY	AA_DQA1_25_32609153_exon2,HLA_C_16_01,HLA_DQB1_06_09	CFB_P00751_OID30755_v1_Inflammation_II	-0.103518	-0.115187	-0.0918487	0.00595349	-17.3877	33290	2.03094e-67	66.6923	0.0963483	33295	3
AA_B_97_31324201_exon3_S	HLA_C_06	CD8A_P01732_OID21018_v1_Neurology	-0.0934191	-0.104013	-0.0828255	0.00540479	-17.2845	33873	1.19009e-66	65.9244	0.0563353	33876	1
AA_C_177_31238871_exon3_ER	AA_B_minus8_31324886_exon1_L	LILRB2_Q8N423_OID20301_v1_Cardiometabolic	-0.0959762	-0.106915	-0.0850378	0.00558074	-17.1978	33808	5.27315e-66	65.2779	0.0244347	33811	1
AA_B_minus11_31324895_exon1_S	AA_B_156_31324024_exon3_LW,AA_B_41_31324614_exon2,AA_B_114_31324150_exon3_N,HLA_B_51,AA_B_99_31324195_exon3_FS,AA_B_97_31324201_exon3_S,HLA_B_14_01,AA_B_minus10_31324892_exon1_A,AA_B_116_31324144_exon3_FY,HLA_C_07_01,HLA_B_13_02,AA_C_156_31238934_exon3_Dx,AA_B_163_31324003_exon3_Lx,AA_B_24_31324665_exon2_A,AA_B_131_31324099_exon3_R,AA_B_152_31324036_exon3_V,AA_B_156_31324024_exon3_DLx,AA_B_97_313…	MICB_MICA_Q29980_Q29983_OID20593_v1_Inflammation	0.325879	0.288351	0.363408	0.0191469	17.0199	33550	1.09261e-64	63.9615	0.789258	33573	21
HLA_A_68_01	AA_DQA1_47_32609219_exon2_CQ,AA_DRB1_57_32551991_exon2_S,AA_B_97_31324201_exon3_CVW,AA_DRB1_74_32551940_exon2_AE,AA_DQA1_47_32609219_exon2_CK,AA_B_99_31324195_exon3_AS,AA_C_116_31239054_exon3_Yx,HLA_A_68	OSCAR_Q8IYS5_OID20776_v1_Inflammation	-0.231161	-0.258036	-0.204286	0.0137115	-16.8589	33619	1.64659e-63	62.7834	0.0227992	33629	8
HLA_B_14_02	AA_C_156_31238934_exon3_DR,AA_B_171_31323979_exon3_EH	HCG22_E2RYF7_OID30088_v1_Cardiometabolic_II	-0.100897	-0.112669	-0.0891249	0.00600594	-16.7995	32774	4.52307e-63	62.3446	0.077004	32778	2
AA_B_97_31324201_exon3_NTV	AA_B_156_31324024_exon3_DGx,AA_C_304_31237782_exon5_V,HLA_C_07_01,AA_C_99_31239105_exon3_CF,AA_B_103_31324183_exon3_GV,AA_C_156_31238934_exon3_DM	CDSN_Q15517_OID20667_v1_Inflammation	0.0849596	0.0749546	0.0949645	0.00510447	16.6441	33896	5.88347e-62	61.2304	0.252556	33904	6
HLA_C_12_03	AA_C_156_31238934_exon3_CQ	PLA2G10_O15496_OID21002_v1_Neurology	0.0886319	0.0781639	0.0990998	0.0053407	16.5956	33348	1.32662e-61	60.8773	0.0500446	33351	1
HLA_B_55_01	AA_A_142_29911198_exon3_HI,AA_A_9_29910558_exon2_T	NPTX1_Q15818_OID21074_v1_Neurology	-0.0869707	-0.0973776	-0.0765637	0.00530956	-16.38	33598	4.54548e-60	59.3424	0.0563597	33602	2
AA_C_1_31239645_exon2_G	AA_C_156_31238934_exon3_QWx	TXNDC15_Q96J42_OID21495_v1_Oncology	0.0912074	0.0802834	0.102131	0.00557336	16.3649	33732	5.80432e-60	59.2362	0.0308156	33735	1
HLA_B_55	HLA_C_03_03,HLA_A_25,AA_DQB1_185_32629408_exon3_T	DXO_O77932_OID31080_v1_Neurology_II	0.102198	0.0898885	0.114507	0.00628022	16.273	33763	2.58275e-59	58.5879	0.0551386	33768	3
AA_DRB1_73_32551943_exon2_A	AA_DRB1_77_32551931_exon2_N	PAMR1_Q6UXH9_OID21153_v1_Neurology	-0.115756	-0.129762	-0.101749	0.00714623	-16.1981	33599	8.68657e-59	58.0612	0.0215009	33602	1
AA_A_9_29910558_exon2_T	AA_A_142_29911198_exon3_HI	NPTX1_Q15818_OID21074_v1_Neurology	-0.0870296	-0.0976757	-0.0763834	0.00543161	-16.0228	33599	1.44832e-57	56.8391	0.048824	33602	1
AA_DRB1_74_32551940_exon2_E	HLA_DRB1_15_01,HLA_DRB1_04_04,AA_DRB1_37_32552051_exon2_PY,HLA_DRB1_01_01	LILRB4_Q8NHJ6_OID20429_v1_Inflammation	0.0703876	0.0615403	0.0792348	0.00451384	15.5937	32995	1.25902e-54	53.9	0.341844	33001	4
AA_DRB1_67_32551961_exon2_FS	HLA_C_03_03,HLA_A_25,AA_DQB1_185_32629408_exon3_T,HLA_B_55	DXO_O77932_OID31080_v1_Neurology_II	0.0827927	0.0723676	0.0932177	0.00531881	15.566	33762	1.91653e-54	53.7175	0.0618713	33768	4
AA_B_171_31323979_exon3_EH	HLA_C_12_03,HLA_DRB1_15_01,AA_DRB1_77_32551931_exon2_Nx,HLA_A_25_01	C2_P06681_OID20410_v1_Cardiometabolic	-0.0821756	-0.0925598	-0.0717914	0.00529798	-15.5108	33650	4.51743e-54	53.3451	0.0836059	33656	4
HLA_B_55	AA_B_194_31323336_exon4_V,AA_C_116_31239054_exon3_S,HLA_DRB1_01_03,HLA_DRB1_04_07	LTA_P01374_OID20586_v1_Inflammation	0.0809385	0.0706697	0.0912073	0.00523909	15.449	33567	1.1735e-53	52.9305	0.12295	33573	4
AA_B_minus16_31324910_exon1_V	AA_B_156_31324024_exon3_LW,AA_B_41_31324614_exon2,AA_B_114_31324150_exon3_N,HLA_B_51,AA_B_99_31324195_exon3_FS,AA_B_97_31324201_exon3_S,HLA_B_14_01,AA_B_minus10_31324892_exon1_A,AA_B_116_31324144_exon3_FY,HLA_C_07_01,HLA_B_13_02,AA_C_156_31238934_exon3_Dx,AA_B_163_31324003_exon3_Lx,AA_B_24_31324665_exon2_A,AA_B_131_31324099_exon3_R,AA_B_152_31324036_exon3_V,AA_B_156_31324024_exon3_DLx,AA_B_97_313…	MICB_MICA_Q29980_Q29983_OID20593_v1_Inflammation	-0.311079	-0.350688	-0.271471	0.0202081	-15.3938	33549	2.74082e-53	52.5621	0.790736	33573	22
AA_DRB1_11_32552129_exon2_DV	AA_DRB1_77_32551931_exon2_N	CPVL_Q9H3G5_OID21435_v1_Oncology	-0.079058	-0.0892617	-0.0688542	0.00520593	-15.1861	33813	6.48353e-52	51.1882	0.125621	33816	1
AA_B_97_31324201_exon3_CW	AA_C_156_31238934_exon3_CQ,HLA_C_12_03	PLA2G10_O15496_OID21002_v1_Neurology	0.0808697	0.0704295	0.09131	0.00532657	15.1823	33347	6.90871e-52	51.1606	0.0565659	33351	2
AA_A_77_29910762_exon2_D	AA_C_275_31237869_exon5_Ex	LTB_Q06643_OID31383_v1_Oncology_II	-0.0823834	-0.0930811	-0.0716857	0.0054579	-15.0943	33688	2.59786e-51	50.5854	0.0207327	33691	1
AA_DQA1_130_32609881_exon3_A	HLA_B_18_01,AA_DQA1_47_32609219_exon2_CK,AA_C_304_31237782_exon5_M,HLA_C_12	TNXB_P22105_OID21107_v1_Neurology	0.081258	0.0707056	0.0918104	0.0053838	15.0931	33596	2.65098e-51	50.5766	0.0897524	33602	4
HLA_DRB1_04_07	AA_B_194_31323336_exon4_V,AA_C_116_31239054_exon3_S,HLA_DRB1_01_03	LTA_P01374_OID20586_v1_Inflammation	-0.0775197	-0.0876146	-0.0674247	0.0051504	-15.0512	33568	4.97664e-51	50.3031	0.116714	33573	3
AA_DPB1_205_33053552_exon4_M	HLA_B_18_01,AA_DQA1_47_32609219_exon2_CK,AA_C_304_31237782_exon5_M,HLA_C_12,AA_DQA1_130_32609881_exon3_A,AA_A_152_29911228_exon3_GR,AA_B_67_31324536_exon2_F,AA_B_80_31324497_exon2_CI,AA_DRB1_26_32552084_exon2_CY,AA_DQA1_34_32609180_exon2,HLA_C_03_03,AA_DPB1_55_33048604_exon2_E	TNXB_P22105_OID21107_v1_Neurology	-0.158154	-0.178813	-0.137496	0.0105401	-15.0051	33588	9.93395e-51	50.0029	0.121414	33602	12
HLA_A_24	HLA_B_44_03,AA_B_30_31324647_exon2	TFF3_Q07654_OID20371_v1_Cardiometabolic	0.0777831	0.0675475	0.0880186	0.00522213	14.8949	33520	5.14474e-50	49.2886	0.0880234	33524	2
AA_A_152_29911228_exon3_GR	HLA_B_18_01,AA_DQA1_47_32609219_exon2_CK,AA_C_304_31237782_exon5_M,HLA_C_12,AA_DQA1_130_32609881_exon3_A	TNXB_P22105_OID21107_v1_Neurology	0.082071	0.0711802	0.0929619	0.00555647	14.7704	33595	3.24755e-49	48.4884	0.0956253	33602	5
AA_DRB1_96_32549647_exon3_EQx	HLA_DQA1_04,AA_DRB1_67_32551961_exon2_I	CCL19_Q99731_OID21030_v1_Neurology	0.0798546	0.0692448	0.0904645	0.00541311	14.7521	33872	4.23858e-49	48.3728	0.0559209	33876	2
AA_B_114_31324150_exon3_DK	AA_B_9_31324710_exon2_D	CD1C_P29017_OID21483_v1_Oncology	0.0874609	0.0757255	0.0991963	0.00598734	14.6076	33732	3.52442e-48	47.4529	0.0294545	33735	1
AA_B_30_31324647_exon2	HLA_C_03_03,HLA_A_25,AA_DQB1_185_32629408_exon3_T,HLA_B_55,AA_DRB1_67_32551961_exon2_FS	DXO_O77932_OID31080_v1_Neurology_II	-0.078596	-0.0893081	-0.0678838	0.00546529	-14.3809	33761	9.37162e-47	46.0282	0.0675831	33768	5
AA_DRB1_37_32552051_exon2_NS	AA_DRB1_30_32552072_exon2_GLY	MANSC4_A6NHS7_OID30141_v1_Cardiometabolic_II	0.0809521	0.0698631	0.0920411	0.00565755	14.3087	32775	2.66398e-46	45.5745	0.0213942	32778	1
AA_DPB1_69_33048646_exon2_K	HLA_DRB1_04_04,AA_DRB1_11_32552129_exon2_GS,AA_DPB1_8_33048463_exon2,AA_DRB1_71_32551949_exon2_AKx	CD74_P04233_OID21040_v1_Neurology	-0.0758468	-0.086372	-0.0653217	0.00536988	-14.1245	33870	3.60569e-45	44.443	0.0860425	33876	4
HLA_DQB1_06_09	AA_B_156_31324024_exon3_DGx,AA_C_304_31237782_exon5_V,HLA_C_07_01,AA_C_99_31239105_exon3_CF,AA_B_103_31324183_exon3_GV,AA_C_156_31238934_exon3_DM,AA_B_97_31324201_exon3_NTV,HLA_B_14_02	CDSN_Q15517_OID20667_v1_Inflammation	0.0726604	0.0625748	0.0827459	0.0051456	14.1209	33894	3.79419e-45	44.4209	0.260947	33904	8
AA_DRB1_74_32551940_exon2_GR	HLA_B_14_01	APOM_O95445_OID20374_v1_Cardiometabolic	0.0757895	0.065227	0.0863521	0.00538897	14.0638	33653	8.48829e-45	44.0712	0.0245537	33656	1
AA_DPB1_57_33048610_exon2	HLA_DRB1_15_01,AA_A_282_29912299_exon5_V	CD72_P21854_OID30641_v1_Inflammation_II	-0.0762903	-0.0869247	-0.0656558	0.00542564	-14.0611	33101	8.86594e-45	44.0523	0.0307206	33105	2
AA_A_62_29910717_exon2_EGL	HLA_A_23,AA_A_73_29910750_exon2_T	MOG_Q16653_OID21384_v1_Oncology	0.0767004	0.0659843	0.0874165	0.00546731	14.0289	33875	1.38319e-44	43.8591	0.0360639	33879	2
HLA_B_35_01	AA_B_194_31323336_exon4_V,AA_C_116_31239054_exon3_S,HLA_DRB1_01_03,HLA_DRB1_04_07,HLA_B_55	LTA_P01374_OID20586_v1_Inflammation	-0.0938395	-0.10705	-0.080629	0.00673996	-13.9229	33566	6.09772e-44	43.2148	0.127986	33573	5
HLA_DQB1_03_01	AA_B_147_31324051_exon3_CW	SFTPD_P35247_OID20214_v1_Cardiometabolic	0.0720451	0.0619008	0.0821893	0.00517555	13.9203	33604	6.32088e-44	43.1992	0.100917	33607	1
AA_B_116_31324144_exon3_DLY	AA_B_9_31324710_exon2_D,AA_B_114_31324150_exon3_DK	CD1C_P29017_OID21483_v1_Oncology	0.0780385	0.067028	0.089049	0.0056175	13.892	33731	9.34657e-44	43.0293	0.0349758	33735	2
AA_B_63_31324548_exon2	AA_B_156_31324024_exon3_D,AA_C_116_31239054_exon3_Yx,HLA_A_03_01	B2M_P61769_OID30725_v1_Inflammation_II	0.0774807	0.0665081	0.0884533	0.00559816	13.8404	33904	1.90951e-43	42.7191	0.0694984	33909	3
AA_B_156_31324024_exon3_D	AA_B_156_31324024_exon3_LW,AA_B_41_31324614_exon2,AA_B_114_31324150_exon3_N,HLA_B_51,AA_B_99_31324195_exon3_FS,AA_B_97_31324201_exon3_S,HLA_B_14_01,AA_B_minus10_31324892_exon1_A,AA_B_116_31324144_exon3_FY,HLA_C_07_01,HLA_B_13_02,AA_C_156_31238934_exon3_Dx,AA_B_163_31324003_exon3_Lx,AA_B_24_31324665_exon2_A,AA_B_131_31324099_exon3_R,AA_B_152_31324036_exon3_V,AA_B_156_31324024_exon3_DLx,AA_B_97_313…	MICB_MICA_Q29980_Q29983_OID20593_v1_Inflammation	-0.220625	-0.25189	-0.189361	0.015951	-13.8314	33551	2.1669e-43	42.6642	0.787438	33573	20
HLA_B_49	AA_B_156_31324024_exon3_DGx,AA_C_304_31237782_exon5_V,HLA_C_07_01,AA_C_99_31239105_exon3_CF,AA_B_103_31324183_exon3_GV,AA_C_156_31238934_exon3_DM,AA_B_97_31324201_exon3_NTV,HLA_B_14_02,HLA_DQB1_06_09	CDSN_Q15517_OID20667_v1_Inflammation	-0.0716893	-0.0818608	-0.0615179	0.00518944	-13.8145	33893	2.73232e-43	42.5635	0.265085	33904	9
HLA_B_14_02	AA_B_156_31324024_exon3_DGx,AA_C_304_31237782_exon5_V,HLA_C_07_01,AA_C_99_31239105_exon3_CF,AA_B_103_31324183_exon3_GV,AA_C_156_31238934_exon3_DM,AA_B_97_31324201_exon3_NTV	CDSN_Q15517_OID20667_v1_Inflammation	-0.0684104	-0.0782861	-0.0585346	0.00503856	-13.5774	33895	7.0216e-42	41.1536	0.256599	33904	7
HLA_B_40	HLA_B_44_03,AA_B_30_31324647_exon2,HLA_A_24	TFF3_Q07654_OID20371_v1_Cardiometabolic	0.0700009	0.0597653	0.0802364	0.00522213	13.4047	33519	7.23721e-41	40.1404	0.0928862	33524	3
HLA_B_44_03	AA_B_156_31324024_exon3_DGx,AA_C_304_31237782_exon5_V,HLA_C_07_01,AA_C_99_31239105_exon3_CF,AA_B_103_31324183_exon3_GV,AA_C_156_31238934_exon3_DM,AA_B_97_31324201_exon3_NTV,HLA_B_14_02,HLA_DQB1_06_09,HLA_B_49,AA_A_283_29912302_exon5_H,AA_B_12_31324701_exon2,AA_B_178_31323958_exon3_K,HLA_C_16_01	CDSN_Q15517_OID20667_v1_Inflammation	0.131798	0.112463	0.151134	0.0098649	13.3603	33888	1.30642e-40	39.8839	0.274527	33904	14
AA_DRB1_11_32552129_exon2_PV	AA_DRB1_74_32551940_exon2_GR	CD207_Q9UJ71_OID21298_v1_Oncology	-0.0766072	-0.0878946	-0.0653198	0.00575877	-13.3027	32831	2.83869e-40	39.5469	0.0172483	32834	1
AA_A_17_29910582_exon2	AA_C_116_31239054_exon3_FL,AA_B_45_31324602_exon2_T,HLA_B_44_02,AA_B_67_31324536_exon2_CFR,HLA_A_03_01	LILRB1_Q8NHL6_OID20323_v1_Cardiometabolic	0.0690526	0.0588192	0.0792859	0.005221	13.2259	33996	7.79859e-40	39.108	0.104098	34003	5
AA_C_163_31238913_exon3_E	AA_B_156_31324024_exon3_DGx,AA_C_304_31237782_exon5_V,HLA_C_07_01,AA_C_99_31239105_exon3_CF,AA_B_103_31324183_exon3_GV,AA_C_156_31238934_exon3_DM,AA_B_97_31324201_exon3_NTV,HLA_B_14_02,HLA_DQB1_06_09,HLA_B_49,AA_A_283_29912302_exon5_H,AA_B_12_31324701_exon2,AA_B_178_31323958_exon3_K,HLA_C_16_01,HLA_B_44_03,AA_C_156_31238934_exon3_LRW,AA_B_282_31322979_exon5_I,HLA_C_02_02	CDSN_Q15517_OID20667_v1_Inflammation	0.175142	0.149148	0.201135	0.0132619	13.2064	33884	1.0108e-39	38.9953	0.282112	33904	18
HLA_C_03_04	HLA_C_06	DDR1_Q08345_OID21009_v1_Neurology	-0.0710708	-0.0816344	-0.0605072	0.00538948	-13.1869	33873	1.3066e-39	38.8839	0.0238467	33876	1
AA_A_97_29911063_exon3_DMR	AA_B_9_31324710_exon2_D,AA_B_114_31324150_exon3_DK,AA_B_116_31324144_exon3_DLY	CD1C_P29017_OID21483_v1_Oncology	-0.0749443	-0.0861054	-0.0637831	0.00569437	-13.1611	33730	1.83785e-39	38.7357	0.0399062	33735	3
HLA_C_15	AA_C_156_31238934_exon3_QWx,AA_C_1_31239645_exon2_G	TXNDC15_Q96J42_OID21495_v1_Oncology	-0.0707428	-0.081302	-0.0601835	0.00538729	-13.1314	33731	2.71672e-39	38.566	0.0357449	33735	2
AA_B_67_31324536_exon2_F	HLA_B_18_01,AA_DQA1_47_32609219_exon2_CK,AA_C_304_31237782_exon5_M,HLA_C_12,AA_DQA1_130_32609881_exon3_A,AA_A_152_29911228_exon3_GR	TNXB_P22105_OID21107_v1_Neurology	-0.071795	-0.0826117	-0.0609783	0.00551862	-13.0096	33594	1.33808e-38	37.8735	0.100159	33602	6
HLA_DRB1_12_01	AA_DQB1_minus27_32634368_exon1_S,AA_DRB1_85_32551907_exon2_A	GABARAP_O95166_OID31414_v1_Oncology_II	-0.126013	-0.145044	-0.106982	0.00970965	-12.9781	33687	2.01324e-38	37.6961	0.0165916	33691	2
AA_DRB1_74_32551940_exon2_EGL	AA_B_194_31323336_exon4_V,AA_C_116_31239054_exon3_S,HLA_DRB1_01_03,HLA_DRB1_04_07,HLA_B_55,HLA_B_35_01,HLA_B_51	LTA_P01374_OID20586_v1_Inflammation	-0.0716812	-0.0825267	-0.0608356	0.00553335	-12.9544	33564	2.74198e-38	37.5619	0.146334	33573	7
AA_B_80_31324497_exon2_CI	HLA_B_18_01,AA_DQA1_47_32609219_exon2_CK,AA_C_304_31237782_exon5_M,HLA_C_12,AA_DQA1_130_32609881_exon3_A,AA_A_152_29911228_exon3_GR,AA_B_67_31324536_exon2_F	TNXB_P22105_OID21107_v1_Neurology	0.0708899	0.0601479	0.0816318	0.00548049	12.9349	33593	3.52671e-38	37.4526	0.104618	33602	7
AA_B_80_31324497_exon2_CI	HLA_C_12_03,HLA_DRB1_15_01,AA_DRB1_77_32551931_exon2_Nx,HLA_A_25_01,AA_B_171_31323979_exon3_EH	C2_P06681_OID20410_v1_Cardiometabolic	0.0712665	0.0604287	0.0821042	0.00552937	12.8887	33649	6.40661e-38	37.1934	0.0881077	33656	5
HLA_C_12_03	AA_DQA1_25_32609153_exon2,HLA_C_16_01,HLA_DQB1_06_09,AA_DRB1_13_32552123_exon2_LRY,HLA_B_55	CFB_P00751_OID30755_v1_Inflammation_II	-0.065727	-0.0758842	-0.0555698	0.00518215	-12.6834	33288	8.89759e-37	36.0507	0.10888	33295	5
AA_B_97_31324201_exon3_NRT	AA_B_156_31324024_exon3_DGL	IL12B_P29460_OID20666_v1_Inflammation	-0.0722761	-0.0834937	-0.0610586	0.00572316	-12.6287	33960	1.77181e-36	35.7516	0.0120283	33963	1
AA_DRB1_96_32549647_exon3_Q	HLA_A_01_01,HLA_B_08_01	BTN2A1_Q7KYR7_OID20713_v1_Inflammation	-0.066899	-0.0772958	-0.0565022	0.00530439	-12.612	33758	2.19092e-36	35.6594	0.0654368	33762	2
AA_C_minus15_31239820_exon1_L	AA_A_127_29911153_exon3_Kx	FAP_Q12884_OID20330_v1_Cardiometabolic	-0.0684256	-0.0790988	-0.0577524	0.00544541	-12.5657	34000	3.92122e-36	35.4066	0.0110009	34003	1
AA_B_97_31324201_exon3_CNV	AA_B_32_31324641_exon2,AA_B_163_31324003_exon3_AL	TEK_Q02763_OID21496_v1_Oncology	-0.0668931	-0.077352	-0.0564341	0.00533612	-12.5359	33731	5.71242e-36	35.2432	0.055125	33735	2
AA_B_9_31324710_exon2_Y	AA_B_194_31323336_exon4_V,AA_C_116_31239054_exon3_S,HLA_DRB1_01_03,HLA_DRB1_04_07,HLA_B_55,HLA_B_35_01,HLA_B_51,AA_DRB1_74_32551940_exon2_EGL	LTA_P01374_OID20586_v1_Inflammation	0.0665339	0.0561275	0.0769404	0.00530931	12.5315	33563	6.0397e-36	35.219	0.15031	33573	8
HLA_DRB1_15_01	HLA_C_06	IL7R_P16871_OID21136_v1_Neurology	-0.0679605	-0.0786036	-0.0573175	0.00543003	-12.5157	33599	7.36894e-36	35.1326	0.0150511	33602	1
AA_DRB1_4_32557422_exon1_R	AA_DRB1_71_32551949_exon2_AER	AGER_Q15109_OID20756_v1_Inflammation	0.0696512	0.0587384	0.080564	0.00556767	12.5099	33489	7.92256e-36	35.1011	0.0138912	33492	1
HLA_C_12_03	AA_B_24_31324665_exon2_S,AA_DRB1_13_32552123_exon2_HLR	FCRL6_Q6DN72_OID20529_v1_Inflammation	-0.0677481	-0.0783884	-0.0571077	0.00542866	-12.4797	33569	1.15614e-35	34.937	0.0263547	33573	2
HLA_B_14_02	AA_A_152_29911228_exon3_R	FCRL2_Q96LA5_OID20639_v1_Inflammation	0.0661299	0.0557207	0.0765391	0.00531071	12.4522	33889	1.62765e-35	34.7884	0.0442119	33892	1
HLA_B_44	HLA_A_32_01,AA_B_77_31324506_exon2_N,HLA_B_49	KIR3DL1_P43629_OID21185_v1_Oncology	0.0928591	0.0782377	0.10748	0.00745972	12.4481	32816	1.72341e-35	34.7636	0.0782467	32821	3
HLA_B_14_02	HLA_B_49	HSPA1A_P0DMV8_OID20718_v1_Inflammation	-0.0670178	-0.0776226	-0.056413	0.00541052	-12.3866	33696	3.68494e-35	34.4336	0.0140653	33699	1
AA_DRB1_11_32552129_exon2_DL	HLA_DRB1_04_04,AA_DRB1_11_32552129_exon2_GS,AA_DPB1_8_33048463_exon2,AA_DRB1_71_32551949_exon2_AKx,AA_DPB1_69_33048646_exon2_K,AA_DRB1_74_32551940_exon2_Rx	CD74_P04233_OID21040_v1_Neurology	-0.11109	-0.128845	-0.0933345	0.00905872	-12.2633	33868	1.68752e-34	33.7728	0.0918491	33876	6
AA_C_95_31239117_exon3_Lx	HLA_C_06,HLA_C_03_04	DDR1_Q08345_OID21009_v1_Neurology	-0.0832838	-0.0966287	-0.0699389	0.00680849	-12.2323	33872	2.46767e-34	33.6077	0.0281399	33876	2
AA_C_9_31239621_exon2_S	AA_C_minus15_31239820_exon1_I	CD160_O95971_OID20647_v1_Inflammation	-0.0680237	-0.0789427	-0.0571048	0.0055708	-12.2108	33960	3.21252e-34	33.4932	0.0188449	33963	1
AA_DPB1_57_33048610_exon2	AA_DRB1_13_32552123_exon2_LRS	MCTS1_Q9ULC4_OID31444_v1_Oncology_II	0.0659181	0.0552799	0.0765563	0.00542757	12.1451	33707	7.17373e-34	33.1443	0.00982026	33710	1
AA_B_116_31324144_exon3_NPY	AA_B_156_31324024_exon3_LW,AA_B_41_31324614_exon2,AA_B_114_31324150_exon3_N,HLA_B_51,AA_B_99_31324195_exon3_FS,AA_B_97_31324201_exon3_S,HLA_B_14_01,AA_B_minus10_31324892_exon1_A,AA_B_116_31324144_exon3_FY,HLA_C_07_01,HLA_B_13_02,AA_C_156_31238934_exon3_Dx,AA_B_163_31324003_exon3_Lx,AA_B_24_31324665_exon2_A,AA_B_131_31324099_exon3_R,AA_B_152_31324036_exon3_V,AA_B_156_31324024_exon3_DLx,AA_B_97_313…	MICB_MICA_Q29980_Q29983_OID20593_v1_Inflammation	-0.188333	-0.218838	-0.157827	0.0155637	-12.1008	33552	1.22985e-33	32.9101	0.786226	33573	19
AA_DPA1_31_33037579_exon2	HLA_DRB1_15_01,HLA_DRB1_04_04,AA_DRB1_37_32552051_exon2_PY,HLA_DRB1_01_01,AA_DRB1_74_32551940_exon2_E	LILRB4_Q8NHJ6_OID20429_v1_Inflammation	-0.0555451	-0.0645434	-0.0465469	0.00459086	-12.0991	32994	1.25872e-33	32.9001	0.344751	33001	5
HLA_B_13	HLA_B_49,HLA_B_14_02	HSPA1A_P0DMV8_OID20718_v1_Inflammation	-0.065264	-0.0758471	-0.0546808	0.00539949	-12.0871	33695	1.45095e-33	32.8383	0.0183217	33699	2
AA_B_97_31324201_exon3_VW	AA_C_275_31237869_exon5_Ex,AA_A_77_29910762_exon2_D	LTB_Q06643_OID31383_v1_Oncology_II	0.0658664	0.0551823	0.0765506	0.005451	12.0834	33687	1.51729e-33	32.8189	0.0249588	33691	2
AA_DRB1_26_32552084_exon2_CY	HLA_B_18_01,AA_DQA1_47_32609219_exon2_CK,AA_C_304_31237782_exon5_M,HLA_C_12,AA_DQA1_130_32609881_exon3_A,AA_A_152_29911228_exon3_GR,AA_B_67_31324536_exon2_F,AA_B_80_31324497_exon2_CI	TNXB_P22105_OID21107_v1_Neurology	0.0797012	0.0666066	0.0927958	0.0066808	11.9299	33592	9.62914e-33	32.0164	0.108396	33602	8
HLA_A_03_01	AA_B_minus8_31324886_exon1_L,AA_C_177_31238871_exon3_ER	LILRB2_Q8N423_OID20301_v1_Cardiometabolic	0.0641913	0.0536366	0.0747461	0.005385	11.9204	33807	1.07762e-32	31.9675	0.028518	33811	2
HLA_C_12	AA_C_156_31238934_exon3_QWx,AA_C_1_31239645_exon2_G,HLA_C_15	TXNDC15_Q96J42_OID21495_v1_Oncology	-0.0677912	-0.0790119	-0.0565705	0.00572474	-11.8418	33730	2.75009e-32	31.5607	0.039737	33735	3
AA_B_163_31324003_exon3_Lx	AA_C_194_31238233_exon4_Vx	GZMA_P12544_OID20663_v1_Inflammation	0.0704732	0.0586579	0.0822885	0.00602812	11.6907	33960	1.6336e-31	30.7869	0.0545306	33963	1
AA_C_156_31238934_exon3_DRW	AA_C_156_31238934_exon3_CDx	DLL1_O00548_OID21525_v1_Oncology	-0.0639891	-0.0747262	-0.053252	0.00547802	-11.6811	33732	1.83148e-31	30.7372	0.0106302	33735	1
HLA_DRB1_04_04	AA_DRB1_74_32551940_exon2_QRx	CD4_P01730_OID20584_v1_Inflammation	0.0637156	0.0529861	0.0744451	0.00547413	11.6394	33506	2.98453e-31	30.5251	0.0135021	33509	1
AA_B_97_31324201_exon3_NRT	AA_B_156_31324024_exon3_DGL	IL12A_IL12B_P29459_P29460_OID21327_v1_Oncology	-0.067041	-0.0783497	-0.0557323	0.00576966	-11.6196	33444	3.76211e-31	30.4246	0.011186	33447	1
HLA_DQB1_03_03	AA_DRB1_104_32549623_exon3_S	CAPS_Q13938_OID31126_v1_Neurology_II	-0.0651315	-0.0761555	-0.0541075	0.00562439	-11.5802	33765	5.94293e-31	30.226	0.0437866	33768	1
HLA_DQB1_06_04	HLA_B_49,HLA_B_14_02,HLA_B_13	HSPA1A_P0DMV8_OID20718_v1_Inflammation	-0.0619308	-0.0725119	-0.0513497	0.00539843	-11.472	33694	2.07696e-30	29.6826	0.0221412	33699	3
HLA_DRB1_01_03	AA_DRB1_30_32552072_exon2_CR	IL10_P22301_OID20431_v1_Inflammation	0.0664832	0.0549838	0.0779827	0.00586695	11.3318	32998	1.03593e-29	28.9847	0.0125514	33001	1
HLA_C_07_01	HLA_C_03_03,HLA_A_25,AA_DQB1_185_32629408_exon3_T,HLA_B_55,AA_DRB1_67_32551961_exon2_FS,AA_B_30_31324647_exon2,HLA_C_12_03,AA_B_11_31324704_exon2,AA_B_97_31324201_exon3_CR	DXO_O77932_OID31080_v1_Neurology_II	0.0694433	0.0573378	0.0815488	0.00617617	11.2437	33757	2.8029e-29	28.5524	0.0810265	33768	9
HLA_B_14_02	AA_DRB1_77_32551931_exon2_N,AA_DRB1_73_32551943_exon2_A	PAMR1_Q6UXH9_OID21153_v1_Neurology	0.0605796	0.0500103	0.0711488	0.00539238	11.2343	33598	3.12032e-29	28.5058	0.0251628	33602	2
AA_B_11_31324704_exon2	HLA_C_03_03,HLA_A_25,AA_DQB1_185_32629408_exon3_T,HLA_B_55,AA_DRB1_67_32551961_exon2_FS,AA_B_30_31324647_exon2,HLA_C_12_03	DXO_O77932_OID31080_v1_Neurology_II	0.0622148	0.0513527	0.0730768	0.00554175	11.2266	33759	3.40256e-29	28.4682	0.0742678	33768	7
AA_DRB1_minus16_32557479_exon1_A	AA_B_32_31324641_exon2,AA_B_163_31324003_exon3_AL,AA_B_97_31324201_exon3_CNV	TEK_Q02763_OID21496_v1_Oncology	0.0604197	0.049865	0.0709745	0.00538497	11.2201	33730	3.66107e-29	28.4364	0.0586384	33735	3
HLA_DRB1_04_04	HLA_DPB1_04_01	FABP6_P51161_OID20076_v1_Cardiometabolic	0.0612614	0.0505488	0.071974	0.00546551	11.2087	32955	4.17079e-29	28.3798	0.0186295	32958	1
AA_DRB1_112_32549599_exon3_Y	AA_DQA1_25_32609153_exon2,HLA_C_16_01,HLA_DQB1_06_09,AA_DRB1_13_32552123_exon2_LRY,HLA_B_55,HLA_C_12_03	CFB_P00751_OID30755_v1_Inflammation_II	-0.0599039	-0.0703795	-0.0494284	0.00534458	-11.2084	33287	4.18365e-29	28.3784	0.112231	33295	6
HLA_DPB1_14	AA_DPB1_9_33048466_exon2_H	CCL21_O00585_OID20686_v1_Inflammation	-0.0684396	-0.0804518	-0.0564273	0.0061286	-11.1672	33759	6.62879e-29	28.1786	0.016258	33762	1
AA_B_158_31324018_exon3_AP	HLA_C_12_03,HLA_DRB1_15_01,AA_DRB1_77_32551931_exon2_Nx,HLA_A_25_01,AA_B_171_31323979_exon3_EH,AA_B_80_31324497_exon2_CI	C2_P06681_OID20410_v1_Cardiometabolic	-0.0691778	-0.0813326	-0.057023	0.00620131	-11.1553	33648	7.57669e-29	28.1205	0.0914678	33656	6
AA_DRB1_37_32552051_exon2_FNx	AA_B_156_31324024_exon3_Dx	IL5RA_Q01344_OID20601_v1_Inflammation	-0.0612291	-0.0719876	-0.0504705	0.00548897	-11.1549	33570	7.6153e-29	28.1183	0.0109529	33573	1
HLA_B_57	AA_A_95_29911057_exon3_PV	TRIM40_Q6P9F5_OID30885_v1_Neurology_II	-0.0606124	-0.0712838	-0.0499411	0.00544447	-11.1328	32929	9.77166e-29	28.01	0.0239307	32932	1
HLA_B_55_01	HLA_C_06,HLA_C_03_04,AA_C_95_31239117_exon3_Lx	DDR1_Q08345_OID21009_v1_Neurology	-0.0643962	-0.0758304	-0.0529619	0.0058337	-11.0387	33871	2.77956e-28	27.556	0.0316237	33876	3
AA_B_156_31324024_exon3_DGx	AA_DRB1_minus1_32557434_exon1_S	TIMD4_Q96H15_OID20375_v1_Cardiometabolic	0.0603048	0.0495922	0.0710173	0.00546549	11.0337	33720	2.93661e-28	27.5322	0.0126795	33723	1
AA_C_24_31239576_exon2	HLA_B_08	ICAM3_P32942_OID20277_v1_Cardiometabolic	-0.0647086	-0.0762178	-0.0531993	0.00587198	-11.0199	34000	3.4208e-28	27.4659	0.0194867	34003	1
AA_B_97_31324201_exon3_CR	HLA_C_03_03,HLA_A_25,AA_DQB1_185_32629408_exon3_T,HLA_B_55,AA_DRB1_67_32551961_exon2_FS,AA_B_30_31324647_exon2,HLA_C_12_03,AA_B_11_31324704_exon2	DXO_O77932_OID31080_v1_Neurology_II	0.067242	0.0552801	0.079204	0.00610291	11.018	33758	3.49427e-28	27.4566	0.0775849	33768	8
AA_A_76_29910759_exon2_AG	HLA_A_23,AA_A_73_29910750_exon2_T,AA_A_62_29910717_exon2_EGL	MOG_Q16653_OID21384_v1_Oncology	0.0618445	0.0506734	0.0730156	0.00569944	10.851	33874	2.18861e-27	26.6598	0.0394029	33879	3
HLA_C_12_03	HLA_C_03_03,HLA_A_25,AA_DQB1_185_32629408_exon3_T,HLA_B_55,AA_DRB1_67_32551961_exon2_FS,AA_B_30_31324647_exon2	DXO_O77932_OID31080_v1_Neurology_II	-0.0627472	-0.0741025	-0.0513918	0.00579345	-10.8307	33760	2.73077e-27	26.5637	0.0708117	33768	6
HLA_DPB1_13	AA_DRB1_74_32551940_exon2_GQx	CNPY4_Q8N129_OID21317_v1_Oncology	0.0591343	0.0484147	0.0698539	0.00546907	10.8125	33444	3.33186e-27	26.4773	0.0117306	33447	1
AA_C_116_31239054_exon3_FL	AA_C_156_31238934_exon3_DR,AA_B_171_31323979_exon3_EH,HLA_B_14_02	HCG22_E2RYF7_OID30088_v1_Cardiometabolic_II	0.10502	0.0859301	0.12411	0.00973955	10.7828	32773	4.60645e-27	26.3366	0.080267	32778	3
HLA_B_44_02	AA_DRB1_112_32549599_exon3_Y	CXCL16_Q9H2A7_OID20282_v1_Cardiometabolic	-0.057911	-0.0684995	-0.0473225	0.0054022	-10.7199	33933	9.06302e-27	26.0427	0.00991449	33936	1
AA_DQA1_53_32609237_exon2_KR	AA_B_147_31324051_exon3_CW,HLA_DQB1_03_01	SFTPD_P35247_OID20214_v1_Cardiometabolic	0.0575909	0.0470467	0.068135	0.00537955	10.7055	33603	1.05906e-26	25.9751	0.103973	33607	2
AA_DRB1_11_32552129_exon2_P	HLA_DRB1_15_01,HLA_DRB1_04_04,AA_DRB1_37_32552051_exon2_PY,HLA_DRB1_01_01,AA_DRB1_74_32551940_exon2_E,AA_DPA1_31_33037579_exon2	LILRB4_Q8NHJ6_OID20429_v1_Inflammation	0.137771	0.112491	0.163051	0.0128977	10.6818	32993	1.36819e-26	25.8639	0.34701	33001	6
AA_DQB1_185_32629408_exon3_T	AA_DQA1_25_32609153_exon2,HLA_C_16_01,HLA_DQB1_06_09,AA_DRB1_13_32552123_exon2_LRY,HLA_B_55,HLA_C_12_03,AA_DRB1_112_32549599_exon3_Y	CFB_P00751_OID30755_v1_Inflammation_II	0.0557104	0.0454834	0.0659373	0.00521775	10.6771	33286	1.43867e-26	25.842	0.115261	33295	7
HLA_DPB1_13	HLA_B_14_02	FAM172A_Q8WUF8_OID30248_v1_Cardiometabolic_II	0.0583494	0.0476154	0.0690834	0.00547641	10.6547	32956	1.83123e-26	25.7373	0.0116237	32959	1
AA_C_177_31238871_exon3_Ex	AA_B_156_31324024_exon3_D,AA_C_116_31239054_exon3_Yx,HLA_A_03_01,AA_B_63_31324548_exon2,AA_A_minus15_29910359_exon1_L	B2M_P61769_OID30725_v1_Inflammation_II	-0.0633633	-0.0750559	-0.0516707	0.00596552	-10.6216	33902	2.60157e-26	25.5848	0.0753182	33909	5
AA_B_116_31324144_exon3_LN	HLA_B_14_01,AA_DRB1_74_32551940_exon2_GR	APOM_O95445_OID20374_v1_Cardiometabolic	-0.0573714	-0.0679592	-0.0467836	0.00540184	-10.6207	33652	2.62769e-26	25.5804	0.0278125	33656	2
HLA_DRB1_04_04	AA_DRB1_minus24_32557503_exon1_L	PDZK1_Q5T2W1_OID30550_v1_Inflammation_II	0.0640935	0.0522358	0.0759511	0.00604971	10.5945	32894	3.48409e-26	25.4579	0.0121741	32897	1
AA_A_145_29911207_exon3_Hx	HLA_B_08,AA_C_24_31239576_exon2	ICAM3_P32942_OID20277_v1_Cardiometabolic	-0.0579996	-0.0687471	-0.047252	0.00548334	-10.5774	33999	4.1646e-26	25.3804	0.0227027	34003	2
AA_B_156_31324024_exon3_D	AA_DRB1_71_32551949_exon2_AER,AA_DRB1_4_32557422_exon1_R	AGER_Q15109_OID20756_v1_Inflammation	-0.0643239	-0.0762491	-0.0523986	0.00608419	-10.5723	33488	4.40331e-26	25.3562	0.0171717	33492	2
HLA_B_08_01	AA_B_156_31324024_exon3_LW,AA_B_41_31324614_exon2,AA_B_114_31324150_exon3_N,HLA_B_51,AA_B_99_31324195_exon3_FS,AA_B_97_31324201_exon3_S,HLA_B_14_01,AA_B_minus10_31324892_exon1_A,AA_B_116_31324144_exon3_FY,HLA_C_07_01,HLA_B_13_02,AA_C_156_31238934_exon3_Dx,AA_B_163_31324003_exon3_Lx,AA_B_24_31324665_exon2_A,AA_B_131_31324099_exon3_R,AA_B_152_31324036_exon3_V,AA_B_156_31324024_exon3_DLx,AA_B_97_313…	MICB_MICA_Q29980_Q29983_OID20593_v1_Inflammation	0.146037	0.118943	0.17313	0.0138228	10.5649	33543	4.7627e-26	25.3221	0.79355	33573	28
AA_A_156_29911240_exon3_QR	AA_A_142_29911198_exon3_HI,AA_A_9_29910558_exon2_T,HLA_B_55_01	NPTX1_Q15818_OID21074_v1_Neurology	0.0688665	0.0560685	0.0816646	0.00652951	10.547	33597	5.76045e-26	25.2395	0.0594737	33602	3
AA_B_163_31324003_exon3_EL	AA_C_116_31239054_exon3_FL,AA_B_45_31324602_exon2_T,HLA_B_44_02,AA_B_67_31324536_exon2_CFR,HLA_A_03_01,AA_A_17_29910582_exon2	LILRB1_Q8NHL6_OID20323_v1_Cardiometabolic	-0.0636405	-0.0755024	-0.0517785	0.00605192	-10.5157	33995	8.00947e-26	25.0964	0.107003	34003	6
AA_DQA1_34_32609180_exon2	HLA_B_18_01,AA_DQA1_47_32609219_exon2_CK,AA_C_304_31237782_exon5_M,HLA_C_12,AA_DQA1_130_32609881_exon3_A,AA_A_152_29911228_exon3_GR,AA_B_67_31324536_exon2_F,AA_B_80_31324497_exon2_CI,AA_DRB1_26_32552084_exon2_CY	TNXB_P22105_OID21107_v1_Neurology	-0.0622693	-0.0738979	-0.0506407	0.00593287	-10.4957	33591	9.91416e-26	25.0037	0.11131	33602	9
AA_DRB1_30_32552072_exon2_GHY	AA_B_67_31324536_exon2_CMS	TNFSF13B_Q9Y275_OID20272_v1_Cardiometabolic	-0.0574809	-0.0682211	-0.0467407	0.00547961	-10.49	33933	1.05184e-25	24.9781	0.00862818	33936	1
HLA_C_05	HLA_C_07_01	FGFR4_P22455_OID30646_v1_Inflammation_II	-0.0576612	-0.0685422	-0.0467802	0.00555143	-10.3867	33102	3.11624e-25	24.5064	0.00877262	33105	1
AA_B_45_31324602_exon2_KM	HLA_DRB1_15_01	CD22_P20273_OID20637_v1_Inflammation	-0.0562656	-0.0668885	-0.0456426	0.00541979	-10.3815	33960	3.28351e-25	24.4837	0.0365503	33963	1
HLA_DRB1_01_03	HLA_A_03,HLA_A_02_01	KLRD1_Q13241_OID20632_v1_Inflammation	-0.0550768	-0.0654931	-0.0446605	0.00531434	-10.3638	33959	3.94865e-25	24.4036	0.0410843	33963	2
AA_B_97_31324201_exon3_SW	AA_B_156_31324024_exon3_LW,AA_B_41_31324614_exon2,AA_B_114_31324150_exon3_N,HLA_B_51,AA_B_99_31324195_exon3_FS,AA_B_97_31324201_exon3_S,HLA_B_14_01,AA_B_minus10_31324892_exon1_A,AA_B_116_31324144_exon3_FY,HLA_C_07_01,HLA_B_13_02,AA_C_156_31238934_exon3_Dx,AA_B_163_31324003_exon3_Lx,AA_B_24_31324665_exon2_A,AA_B_131_31324099_exon3_R,AA_B_152_31324036_exon3_V,AA_B_156_31324024_exon3_DLx,AA_B_97_313…	MICB_MICA_Q29980_Q29983_OID20593_v1_Inflammation	0.525132	0.425719	0.624544	0.0507197	10.3536	33548	4.39713e-25	24.3568	0.791402	33573	23
AA_B_77_31324506_exon2_CN	AA_A_79_29910768_exon2_G	SORT1_Q99523_OID20213_v1_Cardiometabolic	-0.0562069	-0.0668658	-0.045548	0.00543812	-10.3357	33539	5.29537e-25	24.2761	0.00823776	33542	1
HLA_B_57	AA_B_194_31323336_exon4_V,AA_C_116_31239054_exon3_S,HLA_DRB1_01_03,HLA_DRB1_04_07,HLA_B_55,HLA_B_35_01,HLA_B_51,AA_DRB1_74_32551940_exon2_EGL,AA_B_9_31324710_exon2_Y	LTA_P01374_OID20586_v1_Inflammation	-0.0539954	-0.0642361	-0.0437546	0.00522478	-10.3345	33562	5.36458e-25	24.2705	0.153005	33573	9
AA_DRB1_13_32552123_exon2_GRY	AA_DRB1_86_32551904_exon2_DVx	CXCL1_P09341_OID20762_v1_Inflammation	0.0561663	0.0455069	0.0668257	0.00543837	10.3278	33561	5.75092e-25	24.2403	0.00932385	33564	1
HLA_C_05	AA_A_97_29911063_exon3_RV	CLEC4G_Q6UXB4_OID20590_v1_Inflammation	0.0572163	0.0462428	0.0681898	0.00559862	10.2197	33570	1.75774e-24	23.755	0.00823747	33573	1
AA_DRB1_85_32551907_exon2_AL	AA_B_156_31324024_exon3_DG	CD5L_O43866_OID30775_v1_Inflammation_II	0.0553326	0.0447023	0.065963	0.00542354	10.2023	33710	2.10109e-24	23.6776	0.00847839	33713	1
HLA_C_12	HLA_C_06,HLA_C_03_04,AA_C_95_31239117_exon3_Lx,HLA_B_55_01,AA_DRB1_11_32552129_exon2_LS,AA_C_80_31239408_exon2_K,HLA_B_08	DDR1_Q08345_OID21009_v1_Neurology	-0.0559304	-0.0666836	-0.0451771	0.00548624	-10.1947	33867	2.27174e-24	23.6436	0.0419906	33876	7
AA_DRB1_11_32552129_exon2_LS	HLA_C_06,HLA_C_03_04,AA_C_95_31239117_exon3_Lx,HLA_B_55_01	DDR1_Q08345_OID21009_v1_Neurology	-0.0554465	-0.0661359	-0.0447572	0.00545367	-10.1668	33870	3.02113e-24	23.5198	0.03457	33876	4
AA_A_114_29911114_exon3_PQ	AA_A_95_29911057_exon3_PV,HLA_B_57	TRIM40_Q6P9F5_OID30885_v1_Neurology_II	-0.0568587	-0.0678246	-0.0458927	0.00559477	-10.1628	32928	3.15463e-24	23.5011	0.0269827	32932	2
AA_B_114_31324150_exon3_DH	AA_B_minus8_31324886_exon1_L,AA_C_177_31238871_exon3_ER,HLA_A_03_01	LILRB2_Q8N423_OID20301_v1_Cardiometabolic	-0.0603932	-0.0720964	-0.04869	0.00597091	-10.1146	33806	5.15139e-24	23.2881	0.031449	33811	3
AA_DQA1_26_32609156_exon2	AA_DRB1_77_32551931_exon2_LT	FRZB_Q92765_OID20968_v1_Neurology	0.0565006	0.0455459	0.0674553	0.00558902	10.1092	33223	5.44744e-24	23.2638	0.00986865	33226	1
AA_B_97_31324201_exon3_NRV	AA_DPB1_9_33048466_exon2_H,HLA_DPB1_14	CCL21_O00585_OID20686_v1_Inflammation	-0.0543223	-0.0648899	-0.0437546	0.00539155	-10.0754	33758	7.66663e-24	23.1154	0.0192074	33762	2
AA_C_156_31238934_exon3_DRW	AA_C_9_31239621_exon2_DF	CD48_P09326_OID20692_v1_Inflammation	0.0569538	0.0458418	0.0680659	0.00566932	10.046	33695	1.03348e-23	22.9857	0.0109311	33698	1
AA_C_219_31238158_exon4_W	AA_B_24_31324665_exon2_S,AA_DRB1_13_32552123_exon2_HLR,HLA_C_12_03	FCRL6_Q6DN72_OID20529_v1_Inflammation	0.0614	0.0493813	0.0734186	0.00613186	10.0133	33568	1.43812e-23	22.8422	0.0292543	33573	3
AA_A_minus15_29910359_exon1_L	AA_B_156_31324024_exon3_D,AA_C_116_31239054_exon3_Yx,HLA_A_03_01,AA_B_63_31324548_exon2	B2M_P61769_OID30725_v1_Inflammation_II	0.0579988	0.0466437	0.0693539	0.00579331	10.0113	33903	1.46536e-23	22.8341	0.0722411	33909	4
AA_C_156_31238934_exon3_Wx	AA_C_116_31239054_exon3_FL,AA_B_45_31324602_exon2_T,HLA_B_44_02,AA_B_67_31324536_exon2_CFR,HLA_A_03_01,AA_A_17_29910582_exon2,AA_B_163_31324003_exon3_EL	LILRB1_Q8NHL6_OID20323_v1_Cardiometabolic	0.0548776	0.0441311	0.0656241	0.00548282	10.009	33994	1.49975e-23	22.824	0.109627	34003	7
AA_A_161_29911255_exon3_D	AA_A_152_29911228_exon3_R,HLA_B_14_02	FCRL2_Q96LA5_OID20639_v1_Inflammation	0.0534422	0.0429757	0.0639088	0.00534	10.0079	33888	1.51696e-23	22.819	0.0470284	33892	2
HLA_DRB1_04_04	AA_B_24_31324665_exon2_S,AA_DRB1_13_32552123_exon2_HLR,HLA_C_12_03,AA_C_219_31238158_exon4_W	FCRL6_Q6DN72_OID20529_v1_Inflammation	-0.0562521	-0.0673097	-0.0451945	0.00564154	-9.97106	33567	2.19919e-23	22.6577	0.032121	33573	4
AA_DPB1_84_33048691_exon2_D	HLA_C_05_01	LAG3_P18627_OID21315_v1_Oncology	-0.0543276	-0.0650231	-0.043632	0.00545683	-9.95588	33444	2.5617e-23	22.5915	0.00791385	33447	1
AA_DPB1_76_33048667_exon2_V	AA_DRB1_47_32552021_exon2_FT	CDH17_Q12864_OID20134_v1_Cardiometabolic	0.0541176	0.0434593	0.0647759	0.00543782	9.95208	33604	2.66008e-23	22.5751	0.00824958	33607	1
AA_DRB1_85_32551907_exon2_Vx	HLA_B_44_02	CRTAP_O75718_OID30902_v1_Neurology_II	0.0546794	0.0438887	0.0654701	0.00550535	9.93206	32929	3.25556e-23	22.4874	0.0062503	32932	1
AA_C_91_31239129_exon3_R	AA_DRB1_77_32551931_exon2_N,AA_DRB1_73_32551943_exon2_A,HLA_B_14_02,AA_C_156_31238934_exon3_LMR	PAMR1_Q6UXH9_OID21153_v1_Neurology	0.0541931	0.0434915	0.0648948	0.00545994	9.92559	33596	3.46766e-23	22.46	0.0307691	33602	4
AA_DRB1_74_32551940_exon2_LR	AA_B_62_31324551_exon2	PGLYRP1_O75594_OID20338_v1_Cardiometabolic	-0.0534664	-0.0640714	-0.0428615	0.0054106	-9.8818	33808	5.36475e-23	22.2705	0.0150863	33811	1
AA_C_156_31238934_exon3_CMW	AA_C_minus15_31239820_exon1_I,AA_C_9_31239621_exon2_S	CD160_O95971_OID20647_v1_Inflammation	-0.0544253	-0.0653186	-0.043532	0.0055577	-9.79277	33959	1.29573e-22	21.8875	0.0216078	33963	2
AA_DQB1_57_32632681_exon2_V	HLA_DQA1_04,AA_DRB1_67_32551961_exon2_I,AA_DRB1_96_32549647_exon3_EQx,HLA_DRB1_01_03	CCL19_Q99731_OID21030_v1_Neurology	-0.0600965	-0.0721319	-0.0480611	0.00614042	-9.78704	33870	1.37136e-22	21.8628	0.0608504	33876	4
AA_C_156_31238934_exon3_LMR	AA_DRB1_77_32551931_exon2_N,AA_DRB1_73_32551943_exon2_A,HLA_B_14_02	PAMR1_Q6UXH9_OID21153_v1_Neurology	-0.057755	-0.0693369	-0.0461732	0.005909	-9.77408	33597	1.55896e-22	21.8072	0.0279269	33602	3
HLA_A_25	HLA_A_23,AA_A_73_29910750_exon2_T,AA_A_62_29910717_exon2_EGL,AA_A_76_29910759_exon2_AG	MOG_Q16653_OID21384_v1_Oncology	0.0528277	0.0422181	0.0634372	0.00541295	9.7595	33873	1.79846e-22	21.7451	0.0420964	33879	4
HLA_B_27_05	HLA_A_03,HLA_A_02_01,HLA_DRB1_01_03	KLRD1_Q13241_OID20632_v1_Inflammation	0.0520222	0.0415564	0.062488	0.00533962	9.74267	33958	2.12136e-22	21.6734	0.0437572	33963	3
AA_B_minus8_31324886_exon1_L	AA_B_156_31324024_exon3_LW,AA_B_41_31324614_exon2,AA_B_114_31324150_exon3_N,HLA_B_51,AA_B_99_31324195_exon3_FS,AA_B_97_31324201_exon3_S,HLA_B_14_01,AA_B_minus10_31324892_exon1_A,AA_B_116_31324144_exon3_FY,HLA_C_07_01,HLA_B_13_02,AA_C_156_31238934_exon3_Dx,AA_B_163_31324003_exon3_Lx,AA_B_24_31324665_exon2_A,AA_B_131_31324099_exon3_R,AA_B_152_31324036_exon3_V,AA_B_156_31324024_exon3_DLx,AA_B_97_313…	MICB_MICA_Q29980_Q29983_OID20593_v1_Inflammation	-0.453543	-0.544791	-0.362294	0.0465545	-9.7422	33542	2.13303e-22	21.671	0.794133	33573	29
HLA_DQB1_02	HLA_B_14_01,AA_DRB1_74_32551940_exon2_GR,AA_B_116_31324144_exon3_LN,AA_B_145_31324057_exon3_L	APOM_O95445_OID20374_v1_Cardiometabolic	-0.0777183	-0.0933626	-0.0620739	0.00798167	-9.73709	33650	2.24227e-22	21.6493	0.0328058	33656	4
AA_C_116_31239054_exon3_FY	AA_B_194_31323336_exon4_V,AA_C_116_31239054_exon3_S,HLA_DRB1_01_03,HLA_DRB1_04_07,HLA_B_55,HLA_B_35_01,HLA_B_51,AA_DRB1_74_32551940_exon2_EGL,AA_B_9_31324710_exon2_Y,HLA_B_57	LTA_P01374_OID20586_v1_Inflammation	0.22338	0.178397	0.268364	0.0229505	9.73315	33561	2.33098e-22	21.6325	0.155389	33573	10
HLA_C_05_01	AA_C_156_31238934_exon3_DR,AA_B_171_31323979_exon3_EH,HLA_B_14_02,AA_C_116_31239054_exon3_FL	HCG22_E2RYF7_OID30088_v1_Cardiometabolic_II	-0.0665927	-0.0800335	-0.0531519	0.00685742	-9.71105	32772	2.8991e-22	21.5377	0.082906	32778	4
AA_DRB1_30_32552072_exon2_ALR	HLA_DRB1_03_01	AMBP_P02760_OID21413_v1_Oncology	0.0532003	0.0424251	0.0639756	0.00549749	9.6772	33818	4.02658e-22	21.3951	0.00949015	33821	1
AA_C_24_31239576_exon2	AA_B_116_31324144_exon3_FLY	KLRF1_Q9NZS2_OID30464_v1_Inflammation_II	-0.0569462	-0.068607	-0.0452854	0.00594928	-9.57194	32894	1.1197e-21	20.9509	0.0109241	32897	1
AA_DRB1_70_32551952_exon2_QT	AA_B_156_31324024_exon3_DG,AA_DRB1_85_32551907_exon2_AL	CD5L_O43866_OID30775_v1_Inflammation_II	0.0527411	0.0418711	0.0636112	0.00554586	9.51001	33709	2.02817e-21	20.6929	0.0111315	33713	2
AA_DRB1_58_32551988_exon2_E	AA_DRB1_74_32551940_exon2_QRx,HLA_DRB1_04_04	CD4_P01730_OID20584_v1_Inflammation	0.052356	0.0415648	0.0631472	0.00550561	9.50958	33505	2.03734e-21	20.6909	0.0161575	33509	2
AA_C_275_31237869_exon5_E	AA_B_156_31324024_exon3_LW,AA_B_41_31324614_exon2,AA_B_114_31324150_exon3_N,HLA_B_51,AA_B_99_31324195_exon3_FS,AA_B_97_31324201_exon3_S,HLA_B_14_01,AA_B_minus10_31324892_exon1_A,AA_B_116_31324144_exon3_FY,HLA_C_07_01,HLA_B_13_02,AA_C_156_31238934_exon3_Dx,AA_B_163_31324003_exon3_Lx,AA_B_24_31324665_exon2_A,AA_B_131_31324099_exon3_R,AA_B_152_31324036_exon3_V,AA_B_156_31324024_exon3_DLx,AA_B_97_313…	MICB_MICA_Q29980_Q29983_OID20593_v1_Inflammation	-0.0376915	-0.0454632	-0.0299199	0.00396504	-9.50597	33547	2.10886e-21	20.676	0.791963	33573	24
HLA_B_13	HLA_A_01_01,HLA_B_08	BTN3A2_P78410_OID20540_v1_Inflammation	-0.0487803	-0.0588608	-0.0386999	0.00514299	-9.48483	33569	2.5818e-21	20.5881	0.115646	33573	2
AA_DRB1_11_32552129_exon2_LV	AA_DRB1_minus1_32557434_exon1_S	CXCL3_P19876_OID20788_v1_Inflammation	-0.0536118	-0.0647016	-0.042522	0.00565795	-9.47548	33566	2.823e-21	20.5493	0.010571	33569	1
AA_DRB1_58_32551988_exon2_Ax	AA_DRB1_71_32551949_exon2_AKx	MSR1_P21757_OID21063_v1_Neurology	0.0524362	0.0415513	0.0633211	0.00555343	9.44213	33873	3.87813e-21	20.4114	0.0106321	33876	1
AA_B_45_31324602_exon2_GK	AA_DQA1_25_32609153_exon2,HLA_C_16_01,HLA_DQB1_06_09,AA_DRB1_13_32552123_exon2_LRY,HLA_B_55,HLA_C_12_03,AA_DRB1_112_32549599_exon3_Y,AA_DQB1_185_32629408_exon3_T	CFB_P00751_OID30755_v1_Inflammation_II	0.0519041	0.0410727	0.0627356	0.00552615	9.39245	33285	6.22267e-21	20.206	0.117599	33295	8
HLA_DPB1_06	AA_DPB1_194_33053519_exon4_Q	MLN_P12872_OID20541_v1_Inflammation	-0.0511203	-0.0617918	-0.0404488	0.00544455	-9.38925	33570	6.41039e-21	20.1931	0.00633342	33573	1
HLA_DPB1_11	AA_DPB1_194_33053519_exon4_Q,HLA_DPB1_06	MLN_P12872_OID20541_v1_Inflammation	-0.0510177	-0.0616792	-0.0403562	0.00543947	-9.37917	33569	7.05227e-21	20.1517	0.00893056	33573	2
AA_A_9_29910558_exon2_F	HLA_B_44_02	CRTAM_O95727_OID20914_v1_Neurology	0.050968	0.0402304	0.0617056	0.00547826	9.30369	33348	1.43665e-20	19.8426	0.00804352	33351	1
HLA_B_08_01	AA_A_145_29911207_exon3_H	CD302_Q8IX05_OID21328_v1_Oncology	0.0513943	0.0405085	0.0622801	0.00555386	9.2538	33444	2.29125e-20	19.6399	0.00992958	33447	1
HLA_B_35	AA_B_11_31324704_exon2	TNF_P01375_OID20473_v1_Inflammation	-0.0514153	-0.0623208	-0.0405099	0.00556389	-9.24089	32998	2.58654e-20	19.5873	0.00626232	33001	1
AA_B_67_31324536_exon2_FR	HLA_C_12_03,HLA_DRB1_15_01,AA_DRB1_77_32551931_exon2_Nx,HLA_A_25_01,AA_B_171_31323979_exon3_EH,AA_B_80_31324497_exon2_CI,AA_B_158_31324018_exon3_AP	C2_P06681_OID20410_v1_Cardiometabolic	0.0564744	0.044491	0.0684578	0.00611386	9.23711	33647	2.6763e-20	19.5725	0.0937659	33656	7
HLA_A_03	AA_C_9_31239621_exon2_DF,AA_C_156_31238934_exon3_DRW	CD48_P09326_OID20692_v1_Inflammation	0.0501099	0.0394559	0.060764	0.00543564	9.21877	33694	3.17431e-20	19.4984	0.0134195	33698	2
AA_DRB1_11_32552129_exon2_DLP	AA_C_275_31237869_exon5_EK	NRP2_O60462_OID21081_v1_Neurology	0.050268	0.0395778	0.0609583	0.00545411	9.21655	33599	3.24116e-20	19.4893	0.00673979	33602	1
HLA_C_03_03	HLA_B_18_01,AA_DQA1_47_32609219_exon2_CK,AA_C_304_31237782_exon5_M,HLA_C_12,AA_DQA1_130_32609881_exon3_A,AA_A_152_29911228_exon3_GR,AA_B_67_31324536_exon2_F,AA_B_80_31324497_exon2_CI,AA_DRB1_26_32552084_exon2_CY,AA_DQA1_34_32609180_exon2	TNXB_P22105_OID21107_v1_Neurology	-0.049135	-0.0595894	-0.0386806	0.0053338	-9.21201	33590	3.38104e-20	19.4709	0.11355	33602	10
HLA_B_14_02	HLA_DRB1_03_01,AA_DRB1_30_32552072_exon2_ALR	AMBP_P02760_OID21413_v1_Oncology	0.049792	0.039184	0.0603999	0.00541212	9.20008	33817	3.77582e-20	19.423	0.0119631	33821	2
AA_DRB1_74_32551940_exon2_AGL	AA_B_116_31324144_exon3_FN	TNFRSF13C_Q96RJ3_OID20480_v1_Inflammation	-0.0505185	-0.0612891	-0.0397479	0.0054951	-9.19338	32998	4.02346e-20	19.3954	0.00546027	33001	1
AA_DRB1_37_32552051_exon2_LNY	AA_DQB1_30_32632762_exon2_H	FOLH1_Q04609_OID30430_v1_Inflammation_II	0.0516171	0.0406049	0.0626293	0.00561837	9.18719	32894	4.26176e-20	19.3704	0.00651026	32897	1
AA_B_94_31324210_exon3_.I	AA_C_24_31239576_exon2	KLRB1_Q12918_OID20629_v1_Inflammation	0.0525026	0.0412872	0.063718	0.00572205	9.17549	33960	4.74165e-20	19.3241	0.0105673	33963	1
AA_DRB1_85_32551907_exon2_A	AA_DQB1_minus27_32634368_exon1_S	GABARAP_O95166_OID31414_v1_Oncology_II	0.0497852	0.0391361	0.0604342	0.00543309	9.16332	33688	5.30875e-20	19.275	0.0116747	33691	1
AA_A_9_29910558_exon2_FT	AA_C_116_31239054_exon3_FL,AA_B_45_31324602_exon2_T,HLA_B_44_02,AA_B_67_31324536_exon2_CFR,HLA_A_03_01,AA_A_17_29910582_exon2,AA_B_163_31324003_exon3_EL,AA_C_156_31238934_exon3_Wx	LILRB1_Q8NHL6_OID20323_v1_Cardiometabolic	0.0508957	0.0399586	0.0618327	0.00558003	9.12104	33993	7.83789e-20	19.1058	0.111801	34003	8
AA_DRB1_57_32551991_exon2_S	AA_DQA1_47_32609219_exon2_CQ	OSCAR_Q8IYS5_OID20776_v1_Inflammation	0.0505868	0.0397033	0.0614703	0.00555272	9.11028	33626	8.65889e-20	19.0625	0.00634358	33629	1
AA_C_295_31237809_exon5_V	AA_DRB1_30_32552072_exon2_CR,HLA_DRB1_01_03	IL10_P22301_OID20431_v1_Inflammation	0.0499669	0.0392112	0.0607225	0.00548747	9.10562	32997	9.04662e-20	19.0435	0.0150264	33001	2
AA_A_74_29910753_exon2_Dx	HLA_DRB1_04_01,AA_B_97_31324201_exon3_CVW	MANSC1_Q9H8J5_OID21492_v1_Oncology	-0.0502872	-0.0611223	-0.0394522	0.00552798	-9.09685	33731	9.79395e-20	19.009	0.00806601	33735	2
AA_C_80_31239408_exon2_K	HLA_C_06,HLA_C_03_04,AA_C_95_31239117_exon3_Lx,HLA_B_55_01,AA_DRB1_11_32552129_exon2_LS	DDR1_Q08345_OID21009_v1_Neurology	-0.0549485	-0.0668447	-0.0430523	0.0060694	-9.05338	33869	1.45824e-19	18.8362	0.0369007	33876	5
HLA_DRB1_01_03	HLA_DQA1_04,AA_DRB1_67_32551961_exon2_I,AA_DRB1_96_32549647_exon3_EQx	CCL19_Q99731_OID21030_v1_Neurology	0.0491206	0.0384731	0.0597681	0.00543231	9.0423	33871	1.61349e-19	18.7922	0.0581944	33876	3
AA_C_285_31237839_exon5_M	AA_C_156_31238934_exon3_QWx,AA_C_1_31239645_exon2_G,HLA_C_15,HLA_C_12	TXNDC15_Q96J42_OID21495_v1_Oncology	0.0647678	0.0507107	0.078825	0.0071719	9.03077	33729	1.79276e-19	18.7465	0.0420533	33735	4
AA_DRB1_112_32549599_exon3_Y	AA_C_80_31239408_exon2_N,HLA_DRB1_15_01	CFP_P27918_OID30784_v1_Inflammation_II	0.0487404	0.0381297	0.0593511	0.00541354	9.00342	33905	2.29903e-19	18.6385	0.0102991	33909	2
AA_A_152_29911228_exon3_W	AA_C_156_31238934_exon3_CQ,HLA_C_12_03,AA_B_97_31324201_exon3_CW	PLA2G10_O15496_OID21002_v1_Neurology	0.0478417	0.0374247	0.0582587	0.0053147	9.00177	33346	2.33574e-19	18.6316	0.0588529	33351	3
AA_C_156_31238934_exon3_CWx	HLA_B_14_01,AA_DRB1_74_32551940_exon2_GR,AA_B_116_31324144_exon3_LN,AA_B_145_31324057_exon3_L,HLA_DQB1_02	APOM_O95445_OID20374_v1_Cardiometabolic	-0.0513382	-0.0625266	-0.0401498	0.00570827	-8.99365	33649	2.51348e-19	18.5997	0.0351252	33656	5
HLA_B_44_02	AA_DRB1_85_32551907_exon2_A	JCHAIN_P01591_OID20494_v1_Inflammation	-0.0495031	-0.0602916	-0.0387145	0.00550426	-8.99359	32998	2.51731e-19	18.5991	0.00477629	33001	1
HLA_B_35	AA_B_11_31324704_exon2	TNF_P01375_OID20848_v1_Neurology	-0.0503658	-0.0613592	-0.0393724	0.00560878	-8.97981	32451	2.85488e-19	18.5444	0.00654742	32454	1
AA_B_97_31324201_exon3_CVW	HLA_DRB1_04_01	MANSC1_Q9H8J5_OID21492_v1_Oncology	0.0488035	0.0381305	0.0594765	0.0054453	8.9625	33732	3.33305e-19	18.4772	0.00563248	33735	1
AA_DQA1_215_32610494_exon4_L	AA_DPB1_55_33048604_exon2_D	CD83_Q01151_OID20565_v1_Inflammation	0.0487269	0.0380547	0.059399	0.00544488	8.94913	33570	3.7625e-19	18.4245	0.00507088	33573	1
AA_C_90_31239378_exon2_D	AA_C_304_31237782_exon5_M	C1QTNF9_P0C862_OID30620_v1_Inflammation_II	0.0511966	0.0399749	0.0624184	0.00572529	8.94219	33044	4.00886e-19	18.397	0.00681841	33047	1
HLA_B_27_05	AA_B_67_31324536_exon2_CR,AA_A_142_29911198_exon3_T	GP1BB_P13224_OID30174_v1_Cardiometabolic_II	-0.0596028	-0.072679	-0.0465266	0.00667141	-8.93406	32774	4.3161e-19	18.3649	0.0499155	32778	2
HLA_DRB1_01_03	AA_B_45_31324602_exon2_E	GZMH_P20718_OID20096_v1_Cardiometabolic	-0.0486709	-0.0594138	-0.037928	0.00548095	-8.88002	32955	7.01581e-19	18.1539	0.0100404	32958	1
AA_C_9_31239621_exon2_D	AA_C_275_31237869_exon5_Ex,AA_A_77_29910762_exon2_D,AA_B_97_31324201_exon3_VW	LTB_Q06643_OID31383_v1_Oncology_II	0.0558308	0.0434969	0.0681646	0.00629267	8.87236	33686	7.50648e-19	18.1246	0.027232	33691	3
AA_B_145_31324057_exon3_L	HLA_B_14_01,AA_DRB1_74_32551940_exon2_GR,AA_B_116_31324144_exon3_LN	APOM_O95445_OID20374_v1_Cardiometabolic	0.0554591	0.0432056	0.0677126	0.00625169	8.87106	33651	7.59471e-19	18.1195	0.0300807	33656	3
AA_DQB1_87_32632591_exon2_F	AA_DQA1_53_32609237_exon2_KR	ANXA11_P50995_OID20583_v1_Inflammation	0.0502854	0.0391286	0.0614421	0.00569211	8.83423	33570	1.05583e-18	17.9764	0.00735941	33573	1
AA_DRB1_30_32552072_exon2_HLR	HLA_C_12_03,HLA_DRB1_15_01,AA_DRB1_77_32551931_exon2_Nx,HLA_A_25_01,AA_B_171_31323979_exon3_EH,AA_B_80_31324497_exon2_CI,AA_B_158_31324018_exon3_AP,AA_B_67_31324536_exon2_FR,AA_DRB1_85_32551907_exon2_Vx	C2_P06681_OID20410_v1_Cardiometabolic	0.0493449	0.0383224	0.0603674	0.00562362	8.77456	33645	1.79487e-18	17.746	0.0975884	33656	9
AA_DRB1_57_32551991_exon2_AMS	AA_DQA1_25_32609153_exon2,HLA_C_16_01,HLA_DQB1_06_09,AA_DRB1_13_32552123_exon2_LRY,HLA_B_55,HLA_C_12_03,AA_DRB1_112_32549599_exon3_Y,AA_DQB1_185_32629408_exon3_T,AA_B_45_31324602_exon2_GK	CFB_P00751_OID30755_v1_Inflammation_II	0.0581813	0.045163	0.0711996	0.00664188	8.75977	33284	2.04725e-18	17.6888	0.119629	33295	9
HLA_DRB1_15_01	AA_C_80_31239408_exon2_N	CFP_P27918_OID30784_v1_Inflammation_II	0.0478162	0.0370791	0.0585534	0.00547804	8.72872	33906	2.69122e-18	17.5701	0.00793293	33909	1
AA_C_194_31238233_exon4_Lx	AA_B_9_31324710_exon2_D,AA_B_114_31324150_exon3_DK,AA_B_116_31324144_exon3_DLY,AA_A_97_29911063_exon3_DMR,AA_B_97_31324201_exon3_RT	CD1C_P29017_OID21483_v1_Oncology	0.0676127	0.0523976	0.0828278	0.00776265	8.71	33728	3.17442e-18	17.4983	0.0441821	33735	5
HLA_B_08	HLA_C_06,HLA_C_03_04,AA_C_95_31239117_exon3_Lx,HLA_B_55_01,AA_DRB1_11_32552129_exon2_LS,AA_C_80_31239408_exon2_K	DDR1_Q08345_OID21009_v1_Neurology	-0.0530618	-0.0650096	-0.041114	0.00609571	-8.70478	33868	3.32315e-18	17.4784	0.0390506	33876	6
HLA_DRB1_01_03	AA_B_24_31324665_exon2_S,AA_DRB1_13_32552123_exon2_HLR,HLA_C_12_03,AA_C_219_31238158_exon4_W,HLA_DRB1_04_04	FCRL6_Q6DN72_OID20529_v1_Inflammation	-0.0471467	-0.0577698	-0.0365236	0.00541984	-8.6989	33566	3.50073e-18	17.4558	0.0342981	33573	5
AA_DPB1_9_33048466_exon2_H	HLA_DQA1_04,AA_DRB1_67_32551961_exon2_I,AA_DRB1_96_32549647_exon3_EQx,HLA_DRB1_01_03,AA_DQB1_57_32632681_exon2_V	CCL19_Q99731_OID21030_v1_Neurology	0.0457593	0.0354371	0.0560815	0.00526634	8.68902	33869	3.81696e-18	17.4183	0.0629392	33876	5
AA_B_156_31324024_exon3_Dx	HLA_B_08_01	SIGLEC6_O43699_OID21394_v1_Oncology	-0.061182	-0.0750229	-0.0473412	0.00706155	-8.66412	33876	4.74847e-18	17.3234	0.00784567	33879	1
AA_DPB1_55_33048604_exon2_E	HLA_B_18_01,AA_DQA1_47_32609219_exon2_CK,AA_C_304_31237782_exon5_M,HLA_C_12,AA_DQA1_130_32609881_exon3_A,AA_A_152_29911228_exon3_GR,AA_B_67_31324536_exon2_F,AA_B_80_31324497_exon2_CI,AA_DRB1_26_32552084_exon2_CY,AA_DQA1_34_32609180_exon2,HLA_C_03_03	TNXB_P22105_OID21107_v1_Neurology	0.0455346	0.0352275	0.0558416	0.00525861	8.65905	33589	4.96542e-18	17.304	0.115524	33602	11
AA_B_199_31323321_exon4_V	HLA_DRB1_15_01,HLA_DRB1_04_04,AA_DRB1_37_32552051_exon2_PY,HLA_DRB1_01_01,AA_DRB1_74_32551940_exon2_E,AA_DPA1_31_33037579_exon2,AA_DRB1_11_32552129_exon2_P	LILRB4_Q8NHJ6_OID20429_v1_Inflammation	0.0390872	0.0302383	0.0479361	0.00451467	8.65782	32992	5.02335e-18	17.299	0.34849	33001	7
AA_B_97_31324201_exon3_RT	AA_B_9_31324710_exon2_D,AA_B_114_31324150_exon3_DK,AA_B_116_31324144_exon3_DLY,AA_A_97_29911063_exon3_DMR	CD1C_P29017_OID21483_v1_Oncology	0.0533624	0.0412734	0.0654514	0.00616774	8.65186	33729	5.28717e-18	17.2768	0.0420322	33735	4
AA_C_152_31238946_exon3_ET	AA_C_194_31238233_exon4_LP,AA_C_99_31239105_exon3_CFY,AA_C_80_31239408_exon2_K	KIR2DL2_P43627_OID31431_v1_Oncology_II	-0.102389	-0.125627	-0.0791511	0.0118558	-8.63618	33686	6.06365e-18	17.2173	0.219035	33691	3
AA_DRB1_4_32557422_exon1_R	AA_C_138_31238988_exon3_T	XCL1_P47992_OID21398_v1_Oncology	-0.046645	-0.0572687	-0.0360214	0.00542014	-8.60587	33876	7.89491e-18	17.1027	0.00548381	33879	1
AA_DRB1_67_32551961_exon2_I	AA_DRB1_13_32552123_exon2_FLS	TRAF3_Q13114-2_OID30479_v1_Inflammation_II	0.050512	0.0389832	0.0620408	0.00588194	8.58764	32894	9.26209e-18	17.0333	0.00658143	32897	1
AA_A_62_29910717_exon2_EQ	AA_B_32_31324641_exon2,AA_B_163_31324003_exon3_AL,AA_B_97_31324201_exon3_CNV,AA_DRB1_minus16_32557479_exon1_A	TEK_Q02763_OID21496_v1_Oncology	-0.0478197	-0.0587413	-0.0368981	0.00557215	-8.58191	33729	9.72388e-18	17.0122	0.0606894	33735	4
AA_B_156_31324024_exon3_D	AA_B_147_31324051_exon3_CW,HLA_DQB1_03_01,AA_DQA1_53_32609237_exon2_KR	SFTPD_P35247_OID20214_v1_Cardiometabolic	0.0476248	0.0367332	0.0585165	0.00555688	8.57043	33602	1.07431e-17	16.9689	0.105928	33607	3
AA_A_152_29911228_exon3_GW	HLA_A_23,AA_A_73_29910750_exon2_T,AA_A_62_29910717_exon2_EGL,AA_A_76_29910759_exon2_AG,HLA_A_25	MOG_Q16653_OID21384_v1_Oncology	0.0459376	0.0354183	0.056457	0.00536693	8.5594	33872	1.18166e-17	16.9275	0.0441639	33879	5
AA_B_9_31324710_exon2_D	HLA_B_14_02	SGSH_P51688_OID30341_v1_Cardiometabolic_II	0.0394994	0.0304373	0.0485616	0.00462347	8.54324	33278	1.3598e-17	16.8665	0.291384	33281	1
AA_C_219_31238158_exon4_W	AA_B_156_31324024_exon3_DG,AA_DRB1_85_32551907_exon2_AL,AA_DRB1_70_32551952_exon2_QT	CD5L_O43866_OID30775_v1_Inflammation_II	0.049839	0.0384	0.061278	0.00583612	8.53975	33708	1.40072e-17	16.8536	0.0132663	33713	3
AA_B_143_31324063_exon3_GT	AA_B_194_31323336_exon4_V,AA_C_116_31239054_exon3_S,HLA_DRB1_01_03,HLA_DRB1_04_07,HLA_B_55,HLA_B_35_01,HLA_B_51,AA_DRB1_74_32551940_exon2_EGL,AA_B_9_31324710_exon2_Y,HLA_B_57,AA_C_116_31239054_exon3_FY,HLA_B_44_02	LTA_P01374_OID20586_v1_Inflammation	0.0504768	0.0388863	0.0620673	0.0059134	8.536	33559	1.447e-17	16.8395	0.158826	33573	12
AA_C_156_31238934_exon3_LRW	AA_B_156_31324024_exon3_DGx,AA_C_304_31237782_exon5_V,HLA_C_07_01,AA_C_99_31239105_exon3_CF,AA_B_103_31324183_exon3_GV,AA_C_156_31238934_exon3_DM,AA_B_97_31324201_exon3_NTV,HLA_B_14_02,HLA_DQB1_06_09,HLA_B_49,AA_A_283_29912302_exon5_H,AA_B_12_31324701_exon2,AA_B_178_31323958_exon3_K,HLA_C_16_01,HLA_B_44_03	CDSN_Q15517_OID20667_v1_Inflammation	-0.230547	-0.283491	-0.177603	0.0270116	-8.53511	33887	1.45758e-17	16.8364	0.276083	33904	15
AA_B_97_31324201_exon3_CNT	AA_C_156_31238934_exon3_DR,AA_B_171_31323979_exon3_EH,HLA_B_14_02,AA_C_116_31239054_exon3_FL,HLA_C_05_01,HLA_B_51_01	HCG22_E2RYF7_OID30088_v1_Cardiometabolic_II	0.0547268	0.0421498	0.0673038	0.00641671	8.5288	32770	1.54129e-17	16.8121	0.0866605	32778	6
AA_B_97_31324201_exon3_CRS	AA_B_minus8_31324886_exon1_L,AA_C_177_31238871_exon3_ER,HLA_A_03_01,AA_B_114_31324150_exon3_DH,HLA_B_44_03	LILRB2_Q8N423_OID20301_v1_Cardiometabolic	0.0507867	0.0390466	0.0625269	0.00598977	8.47891	33804	2.36412e-17	16.6263	0.0351527	33811	5
AA_B_116_31324144_exon3_DLN	AA_B_11_31324704_exon2	TNF_P01375_OID21237_v1_Oncology	0.0475122	0.0365127	0.0585116	0.00561186	8.46638	32818	2.63505e-17	16.5792	0.00655165	32821	1
HLA_DQA1_01_02	AA_DRB1_74_32551940_exon2_QRx,HLA_DRB1_04_04,AA_DRB1_58_32551988_exon2_E	CD4_P01730_OID20584_v1_Inflammation	0.0495089	0.0380006	0.0610173	0.00587151	8.43206	33504	3.53056e-17	16.4522	0.018241	33509	3
AA_DRB1_11_32552129_exon2_DPV	AA_C_116_31239054_exon3_Sx	FCER2_P06734_OID21133_v1_Neurology	-0.0457862	-0.0564449	-0.0351274	0.00543805	-8.41959	33599	3.9259e-17	16.4061	0.00712037	33602	1
AA_C_116_31239054_exon3_Yx	AA_B_9_31324710_exon2_D	TNFRSF8_P28908_OID21049_v1_Neurology	-0.0463646	-0.0571588	-0.0355703	0.00550719	-8.41892	33873	3.94726e-17	16.4037	0.00632289	33876	1
AA_DRB1_26_32552084_exon2_CF	AA_B_156_31324024_exon3_DGL,AA_B_97_31324201_exon3_NRT	IL12B_P29460_OID20666_v1_Inflammation	-0.0471919	-0.0581791	-0.0362048	0.00560559	-8.41873	33959	3.95319e-17	16.4031	0.014086	33963	2
AA_A_283_29912302_exon5_H	AA_B_156_31324024_exon3_DGx,AA_C_304_31237782_exon5_V,HLA_C_07_01,AA_C_99_31239105_exon3_CF,AA_B_103_31324183_exon3_GV,AA_C_156_31238934_exon3_DM,AA_B_97_31324201_exon3_NTV,HLA_B_14_02,HLA_DQB1_06_09,HLA_B_49	CDSN_Q15517_OID20667_v1_Inflammation	0.0405015	0.0310508	0.0499521	0.00482167	8.39988	33892	4.64112e-17	16.3334	0.266612	33904	10
AA_B_97_31324201_exon3_CS	HLA_DRB1_04_01	EFCAB14_O75071_OID31460_v1_Oncology_II	-0.045755	-0.0564831	-0.0350268	0.00547343	-8.35946	33707	6.53922e-17	16.1845	0.0102848	33710	1
AA_C_304_31237782_exon5_V	AA_DRB1_77_32551931_exon2_N,AA_DRB1_11_32552129_exon2_DV,AA_B_145_31324057_exon3_L	CPVL_Q9H3G5_OID21435_v1_Oncology	0.0438232	0.0335464	0.0541	0.00524317	8.35816	33811	6.61078e-17	16.1797	0.128977	33816	3
AA_DQB1_140_32629543_exon3_T	AA_DQB1_30_32632762_exon2_H	CCNE1_P24864_OID30456_v1_Inflammation_II	0.0506201	0.038733	0.0625072	0.00606475	8.34661	32894	7.29647e-17	16.1369	0.00533371	32897	1
AA_A_156_29911240_exon3_Qx	AA_B_194_31323336_exon4_V,AA_C_116_31239054_exon3_S,HLA_DRB1_01_03,HLA_DRB1_04_07,HLA_B_55,HLA_B_35_01,HLA_B_51,AA_DRB1_74_32551940_exon2_EGL,AA_B_9_31324710_exon2_Y,HLA_B_57,AA_C_116_31239054_exon3_FY,HLA_B_44_02,AA_B_143_31324063_exon3_GT	LTA_P01374_OID20586_v1_Inflammation	-0.0432277	-0.0533804	-0.033075	0.00517985	-8.34536	33558	7.3684e-17	16.1326	0.160568	33573	13
AA_A_95_29911057_exon3_PV	AA_B_24_31324665_exon2_A	ADAM15_Q13444_OID20109_v1_Cardiometabolic	0.0457667	0.0349952	0.0565382	0.00549555	8.32796	32955	8.53893e-17	16.0686	0.00480555	32958	1
AA_DQA1_47_32609219_exon2_CK	AA_DRB1_minus1_32557434_exon1_S,AA_B_156_31324024_exon3_DGx	TIMD4_Q96H15_OID20375_v1_Cardiometabolic	-0.0483557	-0.0597649	-0.0369466	0.00582087	-8.3073	33719	1.01522e-16	15.9934	0.0146961	33723	2
HLA_B_40	HLA_B_08,AA_C_24_31239576_exon2,AA_A_145_29911207_exon3_Hx	ICAM3_P32942_OID20277_v1_Cardiometabolic	0.0458776	0.0350439	0.0567113	0.00552731	8.30017	33998	1.0776e-16	15.9675	0.0246791	34003	3
AA_B_67_31324536_exon2_CF	AA_C_minus15_31239820_exon1_I,AA_C_9_31239621_exon2_S,AA_C_156_31238934_exon3_CMW	CD160_O95971_OID20647_v1_Inflammation	-0.0485714	-0.0600654	-0.0370775	0.00586415	-8.28278	33958	1.24698e-16	15.9041	0.0235805	33963	3
AA_B_97_31324201_exon3_CVW	AA_DQA1_47_32609219_exon2_CQ,AA_DRB1_57_32551991_exon2_S	OSCAR_Q8IYS5_OID20776_v1_Inflammation	0.0457288	0.034907	0.0565506	0.00552122	8.28236	33625	1.25176e-16	15.9025	0.00836658	33629	2
AA_C_156_31238934_exon3_DLM	AA_B_45_31324602_exon2_E,HLA_DRB1_01_03	GZMH_P20718_OID20096_v1_Cardiometabolic	-0.0505933	-0.0625704	-0.0386163	0.00611062	-8.27957	32954	1.28232e-16	15.892	0.0120954	32958	2
AA_B_67_31324536_exon2_CFM	AA_DQA1_25_32609153_exon2,HLA_C_16_01,HLA_DQB1_06_09,AA_DRB1_13_32552123_exon2_LRY,HLA_B_55,HLA_C_12_03,AA_DRB1_112_32549599_exon3_Y,AA_DQB1_185_32629408_exon3_T,AA_B_45_31324602_exon2_GK,AA_DRB1_57_32551991_exon2_AMS	CFB_P00751_OID30755_v1_Inflammation_II	0.0526332	0.0401714	0.0650951	0.00635798	8.27829	33283	1.29571e-16	15.8875	0.121438	33295	10
HLA_DRB1_04_07	AA_DRB1_30_32552072_exon2_GLY,AA_DRB1_37_32552051_exon2_NS	MANSC4_A6NHS7_OID30141_v1_Cardiometabolic_II	-0.0455072	-0.0562961	-0.0347183	0.00550443	-8.26737	32774	1.42052e-16	15.8476	0.0234308	32778	2
AA_B_156_31324024_exon3_DGR	AA_DRB1_98_32549641_exon3_K	CX3CL1_P78423_OID20976_v1_Neurology	0.0460628	0.0351201	0.0570056	0.00558295	8.25063	33348	1.63291e-16	15.787	0.00541522	33351	1
AA_B_99_31324195_exon3_AY	HLA_B_44_02,AA_A_9_29910558_exon2_F	CRTAM_O95727_OID20914_v1_Neurology	-0.0450495	-0.0557569	-0.0343421	0.00546286	-8.24651	33347	1.6901e-16	15.7721	0.0100623	33351	2
HLA_A_31_01	AA_A_95_29911057_exon3_PV,HLA_B_57,AA_A_114_29911114_exon3_PQ,AA_A_73_29910750_exon2_I	TRIM40_Q6P9F5_OID30885_v1_Neurology_II	0.0966273	0.0736531	0.119601	0.0117213	8.24373	32926	1.7305e-16	15.7618	0.0298981	32932	4
AA_B_156_31324024_exon3_DLR	AA_B_minus23_31324931_exon1_L	TNFRSF4_P43489_OID20653_v1_Inflammation	0.0451141	0.0343292	0.055899	0.0055024	8.19899	33899	2.50874e-16	15.6005	0.0124351	33902	1
AA_C_152_31238946_exon3_A	AA_A_152_29911228_exon3_R,HLA_B_14_02,AA_A_161_29911255_exon3_D	FCRL2_Q96LA5_OID20639_v1_Inflammation	-0.0440774	-0.0546216	-0.0335331	0.00537963	-8.19339	33887	2.62805e-16	15.5804	0.0489126	33892	3
AA_C_152_31238946_exon3_ET	AA_C_194_31238233_exon4_LP,AA_C_99_31239105_exon3_CFY,AA_C_80_31239408_exon2_K	KIR2DL3_P43628_OID21196_v1_Oncology	-0.100008	-0.123933	-0.0760833	0.0122063	-8.19316	32816	2.63599e-16	15.5791	0.192643	32821	3
AA_B_145_31324057_exon3_R	HLA_B_44_03	ATP6V1G2_O95670_OID30167_v1_Cardiometabolic_II	-0.0451415	-0.055948	-0.034335	0.00551343	-8.18756	32775	2.76133e-16	15.5589	0.00486134	32778	1
HLA_B_40	AA_B_97_31324201_exon3_W	PRTN3_P24158_OID20329_v1_Cardiometabolic	0.0451331	0.0343191	0.055947	0.0055172	8.18043	32603	2.93008e-16	15.5331	0.0100478	32606	1
HLA_DRB1_15_01	AA_B_9_31324710_exon2_D,AA_B_114_31324150_exon3_DK,AA_B_116_31324144_exon3_DLY,AA_A_97_29911063_exon3_DMR,AA_B_97_31324201_exon3_RT,AA_C_194_31238233_exon4_Lx	CD1C_P29017_OID21483_v1_Oncology	-0.0489158	-0.060644	-0.0371875	0.00598369	-8.17485	33727	3.06498e-16	15.5136	0.0460723	33735	6
HLA_B_35	AA_B_11_31324704_exon2	TNF_P01375_OID20074_v1_Cardiometabolic	-0.0454124	-0.056329	-0.0344957	0.00556962	-8.15359	32955	3.65681e-16	15.4369	0.00538756	32958	1
HLA_DPB1_01	HLA_DRB1_04_01	NFATC3_Q12968_OID20470_v1_Inflammation	0.0446236	0.033855	0.0553923	0.00549412	8.12207	32998	4.74097e-16	15.3241	0.00796783	33001	1
HLA_C_16_01	AA_B_156_31324024_exon3_DGx,AA_C_304_31237782_exon5_V,HLA_C_07_01,AA_C_99_31239105_exon3_CF,AA_B_103_31324183_exon3_GV,AA_C_156_31238934_exon3_DM,AA_B_97_31324201_exon3_NTV,HLA_B_14_02,HLA_DQB1_06_09,HLA_B_49,AA_A_283_29912302_exon5_H,AA_B_12_31324701_exon2,AA_B_178_31323958_exon3_K	CDSN_Q15517_OID20667_v1_Inflammation	-0.0442258	-0.0548988	-0.0335529	0.0054453	-8.12184	33889	4.74587e-16	15.3237	0.270706	33904	13
HLA_DQB1_06_02	HLA_A_03	TF_P02787_OID30783_v1_Inflammation_II	-0.044596	-0.0553627	-0.0338293	0.00549311	-8.11854	33906	4.87625e-16	15.3119	0.00670021	33909	1
AA_DRB1_74_32551940_exon2_Rx	HLA_DRB1_04_04,AA_DRB1_11_32552129_exon2_GS,AA_DPB1_8_33048463_exon2,AA_DRB1_71_32551949_exon2_AKx,AA_DPB1_69_33048646_exon2_K	CD74_P04233_OID21040_v1_Neurology	0.0633048	0.0480166	0.078593	0.00779995	8.11605	33869	4.9773e-16	15.303	0.0878166	33876	5
HLA_B_40	AA_B_156_31324024_exon3_D,AA_C_116_31239054_exon3_Yx,HLA_A_03_01,AA_B_63_31324548_exon2,AA_A_minus15_29910359_exon1_L,AA_C_177_31238871_exon3_Ex	B2M_P61769_OID30725_v1_Inflammation_II	0.0485812	0.0368438	0.0603186	0.00598836	8.11261	33901	5.11993e-16	15.2907	0.0771099	33909	6
AA_B_116_31324144_exon3_FLY	AA_C_95_31239117_exon3_L	GNLY_P22749_OID21132_v1_Neurology	-0.0440301	-0.0546696	-0.0333905	0.00542825	-8.11129	33599	5.17732e-16	15.2859	0.00997672	33602	1
AA_C_275_31237869_exon5_G	AA_DPB1_55_33048604_exon2_D,AA_DQA1_215_32610494_exon4_L	CD83_Q01151_OID20565_v1_Inflammation	0.0442519	0.0335494	0.0549544	0.00546036	8.10422	33569	5.48677e-16	15.2607	0.00701368	33573	2
AA_B_114_31324150_exon3_KN	HLA_C_06,HLA_C_03_04,AA_C_95_31239117_exon3_Lx,HLA_B_55_01,AA_DRB1_11_32552129_exon2_LS,AA_C_80_31239408_exon2_K,HLA_B_08,HLA_C_12	DDR1_Q08345_OID21009_v1_Neurology	0.0556528	0.0421842	0.0691213	0.00687158	8.09897	33866	5.72676e-16	15.2421	0.0438425	33876	8
HLA_B_49	HLA_B_14_01,AA_DRB1_74_32551940_exon2_GR,AA_B_116_31324144_exon3_LN,AA_B_145_31324057_exon3_L,HLA_DQB1_02,AA_C_156_31238934_exon3_CWx,HLA_B_55	APOM_O95445_OID20374_v1_Cardiometabolic	0.0550343	0.0417119	0.0683566	0.006797	8.09684	33647	5.82878e-16	15.2344	0.03821	33656	7
HLA_DQB1_03_03	HLA_DRB1_04_04,AA_DRB1_11_32552129_exon2_GS,AA_DPB1_8_33048463_exon2,AA_DRB1_71_32551949_exon2_AKx,AA_DPB1_69_33048646_exon2_K,AA_DRB1_74_32551940_exon2_Rx,AA_DRB1_11_32552129_exon2_DL	CD74_P04233_OID21040_v1_Neurology	0.0427742	0.0324104	0.053138	0.00528755	8.0896	33867	6.18419e-16	15.2087	0.0936006	33876	7
HLA_A_11	HLA_A_03,HLA_A_02_01,HLA_DRB1_01_03,HLA_B_27_05	KLRD1_Q13241_OID20632_v1_Inflammation	0.044182	0.0334764	0.0548876	0.00546195	8.08905	33957	6.21139e-16	15.2068	0.0455963	33963	4
AA_DRB1_85_32551907_exon2_Vx	HLA_C_12_03,HLA_DRB1_15_01,AA_DRB1_77_32551931_exon2_Nx,HLA_A_25_01,AA_B_171_31323979_exon3_EH,AA_B_80_31324497_exon2_CI,AA_B_158_31324018_exon3_AP,AA_B_67_31324536_exon2_FR	C2_P06681_OID20410_v1_Cardiometabolic	0.0423502	0.032084	0.0526165	0.0052378	8.08551	33646	6.39627e-16	15.1941	0.0955233	33656	8
AA_B_116_31324144_exon3_LP	AA_DQA1_25_32609153_exon2,HLA_C_16_01,HLA_DQB1_06_09,AA_DRB1_13_32552123_exon2_LRY,HLA_B_55,HLA_C_12_03,AA_DRB1_112_32549599_exon3_Y,AA_DQB1_185_32629408_exon3_T,AA_B_45_31324602_exon2_GK,AA_DRB1_57_32551991_exon2_AMS,AA_B_67_31324536_exon2_CFM	CFB_P00751_OID30755_v1_Inflammation_II	0.0505345	0.0382799	0.0627891	0.00625223	8.08264	33282	6.55079e-16	15.1837	0.123159	33295	11
AA_DRB1_26_32552084_exon2_Y	HLA_DRB1_15_01	CD5_P06127_OID21449_v1_Oncology	-0.0443341	-0.0551355	-0.0335328	0.00551079	-8.04497	33818	8.90634e-16	15.0503	0.00620274	33821	1
HLA_DRB1_01_03	AA_DRB1_57_32551991_exon2_S	TNFRSF6B_O95407_OID20964_v1_Neurology	0.0439215	0.0332051	0.054638	0.00546747	8.03324	33348	9.80344e-16	15.0086	0.00437565	33351	1
AA_DRB1_57_32551991_exon2_A	HLA_DRB1_15_01,HLA_DRB1_04_04,AA_DRB1_37_32552051_exon2_PY,HLA_DRB1_01_01,AA_DRB1_74_32551940_exon2_E,AA_DPA1_31_33037579_exon2,AA_DRB1_11_32552129_exon2_P,AA_B_199_31323321_exon4_V,AA_DQB1_57_32632681_exon2_A,AA_DRB1_71_32551949_exon2_KS,HLA_DPB1_05,AA_C_97_31239111_exon3_Wx,AA_DRB1_30_32552072_exon2_AG,AA_DRB1_57_32551991_exon2_AMS,AA_DRB1_minus1_32557434_exon1_S,HLA_DRB1_04_07	LILRB4_Q8NHJ6_OID20429_v1_Inflammation	-0.0869118	-0.108136	-0.0656879	0.0108284	-8.02632	32983	1.03745e-15	14.984	0.356466	33001	16
AA_A_56_29910699_exon2_DR	AA_A_127_29911153_exon3_Kx,AA_C_minus15_31239820_exon1_L	FAP_Q12884_OID20330_v1_Cardiometabolic	-0.0443175	-0.0551432	-0.0334918	0.00552323	-8.02384	33999	1.0576e-15	14.9757	0.0128702	34003	2
AA_A_9_29910558_exon2_FY	HLA_B_08	ADAM9_Q13443_OID31488_v1_Oncology_II	-0.0440914	-0.0548641	-0.0333187	0.00549617	-8.02221	33707	1.07196e-15	14.9698	0.00601531	33710	1
AA_DRB1_30_32552072_exon2_FLY	AA_DRB1_67_32551961_exon2_Lx	MRC1_P22897_OID30694_v1_Inflammation_II	-0.0443545	-0.0552068	-0.0335023	0.00553677	-8.0109	33896	1.1749e-15	14.93	0.0079878	33899	1
AA_B_163_31324003_exon3_AT	AA_A_142_29911198_exon3_HI,AA_A_9_29910558_exon2_T,HLA_B_55_01,AA_A_156_29911240_exon3_QR	NPTX1_Q15818_OID21074_v1_Neurology	-0.0458713	-0.0570951	-0.0346476	0.00572632	-8.01062	33596	1.17794e-15	14.9289	0.0612667	33602	4
HLA_DRB1_01_03	AA_C_95_31239117_exon3_L,AA_B_116_31324144_exon3_FLY	GNLY_P22749_OID21132_v1_Neurology	-0.0435999	-0.0542703	-0.0329295	0.00544398	-8.00882	33598	1.19527e-15	14.9225	0.0118631	33602	2
HLA_B_44_02	AA_B_194_31323336_exon4_V,AA_C_116_31239054_exon3_S,HLA_DRB1_01_03,HLA_DRB1_04_07,HLA_B_55,HLA_B_35_01,HLA_B_51,AA_DRB1_74_32551940_exon2_EGL,AA_B_9_31324710_exon2_Y,HLA_B_57,AA_C_116_31239054_exon3_FY	LTA_P01374_OID20586_v1_Inflammation	-0.0473986	-0.0590016	-0.0357956	0.0059198	-8.0068	33560	1.21503e-15	14.9154	0.156999	33573	11
HLA_A_31_01	AA_A_77_29910762_exon2_D	NPTX2_P47972_OID30390_v1_Cardiometabolic_II	-0.0438458	-0.0545808	-0.0331108	0.00547693	-8.00554	33835	1.22717e-15	14.9111	0.00502621	33838	1
AA_B_12_31324701_exon2	AA_B_156_31324024_exon3_DGx,AA_C_304_31237782_exon5_V,HLA_C_07_01,AA_C_99_31239105_exon3_CF,AA_B_103_31324183_exon3_GV,AA_C_156_31238934_exon3_DM,AA_B_97_31324201_exon3_NTV,HLA_B_14_02,HLA_DQB1_06_09,HLA_B_49,AA_A_283_29912302_exon5_H	CDSN_Q15517_OID20667_v1_Inflammation	0.0446961	0.033719	0.0556733	0.00560049	7.98075	33891	1.49998e-15	14.8239	0.267988	33904	11
AA_C_116_31239054_exon3_LS	HLA_B_18_01,AA_DQA1_47_32609219_exon2_CK,AA_C_304_31237782_exon5_M,HLA_C_12,AA_DQA1_130_32609881_exon3_A,AA_A_152_29911228_exon3_GR,AA_B_67_31324536_exon2_F,AA_B_80_31324497_exon2_CI,AA_DRB1_26_32552084_exon2_CY,AA_DQA1_34_32609180_exon2,HLA_C_03_03,AA_DPB1_55_33048604_exon2_E,AA_DPB1_205_33053552_exon4_M,HLA_DRB1_04_07,AA_B_113_31324153_exon3_Y	TNXB_P22105_OID21107_v1_Neurology	-0.0485807	-0.0605231	-0.0366383	0.00609295	-7.97325	33585	1.59416e-15	14.7975	0.126093	33602	15
AA_A_152_29911228_exon3_RW	HLA_C_06,HLA_C_03_04,AA_C_95_31239117_exon3_Lx,HLA_B_55_01,AA_DRB1_11_32552129_exon2_LS,AA_C_80_31239408_exon2_K,HLA_B_08,HLA_C_12,AA_B_114_31324150_exon3_KN	DDR1_Q08345_OID21009_v1_Neurology	-0.043171	-0.053796	-0.0325461	0.0054208	-7.96395	33865	1.71807e-15	14.765	0.0456299	33876	9
AA_DRB1_74_32551940_exon2_Rx	AA_DRB1_96_32549647_exon3_EYx	SEPTIN3_Q9UH03_OID31025_v1_Neurology_II	0.0449119	0.0338272	0.0559965	0.00565534	7.9415	33784	2.05903e-15	14.6863	0.00525166	33787	1
HLA_DRB1_04_07	AA_DRB1_minus24_32557503_exon1_L,HLA_DRB1_04_04	PDZK1_Q5T2W1_OID30550_v1_Inflammation_II	-0.0450311	-0.0561592	-0.033903	0.00567751	-7.93149	32893	2.23356e-15	14.651	0.0140597	32897	2
HLA_DRB1_04_07	HLA_B_18_01,AA_DQA1_47_32609219_exon2_CK,AA_C_304_31237782_exon5_M,HLA_C_12,AA_DQA1_130_32609881_exon3_A,AA_A_152_29911228_exon3_GR,AA_B_67_31324536_exon2_F,AA_B_80_31324497_exon2_CI,AA_DRB1_26_32552084_exon2_CY,AA_DQA1_34_32609180_exon2,HLA_C_03_03,AA_DPB1_55_33048604_exon2_E,AA_DPB1_205_33053552_exon4_M	TNXB_P22105_OID21107_v1_Neurology	-0.0408501	-0.0510006	-0.0306995	0.00517876	-7.88799	33587	3.1634e-15	14.4998	0.123038	33602	13
AA_DRB1_77_32551931_exon2_PT	HLA_DQA1_04,AA_DRB1_67_32551961_exon2_I,AA_DRB1_96_32549647_exon3_EQx,HLA_DRB1_01_03,AA_DQB1_57_32632681_exon2_V,AA_DPB1_9_33048466_exon2_H,AA_C_73_31239429_exon2_A	CCL19_Q99731_OID21030_v1_Neurology	0.0490959	0.0368845	0.0613073	0.00623018	7.88033	33867	3.36236e-15	14.4734	0.0662026	33876	7
HLA_DQB1_06_02	AA_DRB1_73_32551943_exon2_A	CCL20_P78556_OID20671_v1_Inflammation	-0.044194	-0.055193	-0.0331951	0.00561161	-7.87546	33960	3.49537e-15	14.4565	0.00399437	33963	1
AA_DQB1_26_32632774_exon2_FL	AA_B_97_31324201_exon3_CS	ZNRD2_O60232_OID31450_v1_Oncology_II	-0.0441013	-0.0550801	-0.0331226	0.00560132	-7.87338	33707	3.55471e-15	14.4492	0.00558898	33710	1
HLA_B_51_01	AA_C_156_31238934_exon3_DR,AA_B_171_31323979_exon3_EH,HLA_B_14_02,AA_C_116_31239054_exon3_FL,HLA_C_05_01	HCG22_E2RYF7_OID30088_v1_Cardiometabolic_II	-0.053286	-0.066568	-0.040004	0.00677641	-7.86347	32771	3.85053e-15	14.4145	0.0846332	32778	5
AA_DQB1_30_32632762_exon2_H	AA_DRB1_71_32551949_exon2_AKx,AA_DRB1_58_32551988_exon2_Ax	MSR1_P21757_OID21063_v1_Neurology	-0.0498228	-0.0623162	-0.0373295	0.00637405	-7.81651	33872	5.58713e-15	14.2528	0.0124135	33876	2
AA_DRB1_13_32552123_exon2_GH	AA_DRB1_74_32551940_exon2_QRx,HLA_DRB1_04_04,AA_DRB1_58_32551988_exon2_E,HLA_DQA1_01_02	CD4_P01730_OID20584_v1_Inflammation	0.0545861	0.0408792	0.0682931	0.00699322	7.80558	33503	6.09454e-15	14.2151	0.0200231	33509	4
AA_DQB1_57_32632681_exon2_A	HLA_DRB1_15_01,HLA_DRB1_04_04,AA_DRB1_37_32552051_exon2_PY,HLA_DRB1_01_01,AA_DRB1_74_32551940_exon2_E,AA_DPA1_31_33037579_exon2,AA_DRB1_11_32552129_exon2_P,AA_B_199_31323321_exon4_V	LILRB4_Q8NHJ6_OID20429_v1_Inflammation	0.0420475	0.031451	0.0526439	0.00540624	7.77758	32991	7.60716e-15	14.1188	0.349682	33001	8
AA_B_145_31324057_exon3_L	AA_DRB1_77_32551931_exon2_N,AA_DRB1_11_32552129_exon2_DV	CPVL_Q9H3G5_OID21435_v1_Oncology	0.0395797	0.0295866	0.0495728	0.00509843	7.76312	33812	8.51939e-15	14.0696	0.127177	33816	2
AA_C_91_31239129_exon3_R	AA_C_80_31239408_exon2_N,HLA_DRB1_15_01,AA_DRB1_112_32549599_exon3_Y	CFP_P27918_OID30784_v1_Inflammation_II	0.0431561	0.0322579	0.0540544	0.00556024	7.76156	33904	8.6237e-15	14.0643	0.0120546	33909	3
AA_B_178_31323958_exon3_K	AA_B_156_31324024_exon3_DGx,AA_C_304_31237782_exon5_V,HLA_C_07_01,AA_C_99_31239105_exon3_CF,AA_B_103_31324183_exon3_GV,AA_C_156_31238934_exon3_DM,AA_B_97_31324201_exon3_NTV,HLA_B_14_02,HLA_DQB1_06_09,HLA_B_49,AA_A_283_29912302_exon5_H,AA_B_12_31324701_exon2	CDSN_Q15517_OID20667_v1_Inflammation	-0.0521301	-0.065296	-0.0389642	0.00671717	-7.76072	33890	8.68094e-15	14.0614	0.269286	33904	12
AA_C_116_31239054_exon3_F	AA_A_77_29910762_exon2_D,HLA_A_31_01	NPTX2_P47972_OID30390_v1_Cardiometabolic_II	-0.042748	-0.0535477	-0.0319484	0.00550993	-7.75836	33834	8.8446e-15	14.0533	0.00679317	33838	2
AA_DRB1_85_32551907_exon2_Ax	HLA_B_49,HLA_B_14_02,HLA_B_13,HLA_DQB1_06_04	HSPA1A_P0DMV8_OID20718_v1_Inflammation	-0.0424083	-0.0531503	-0.0316662	0.00548054	-7.73798	33693	1.03823e-14	13.9837	0.0238758	33699	4
AA_DRB1_11_32552129_exon2_DGP	HLA_DRB1_04_01,HLA_DPB1_01	NFATC3_Q12968_OID20470_v1_Inflammation	0.0434957	0.0324584	0.0545331	0.00563119	7.72408	32997	1.15847e-14	13.9361	0.00975827	33001	2
HLA_DRB1_04_01	AA_DRB1_11_32552129_exon2_PV	LAIR1_Q6GTX8_OID20737_v1_Inflammation	-0.0479448	-0.0601307	-0.0357589	0.00621717	-7.71168	33560	1.27597e-14	13.8942	0.00583239	33563	1
AA_DRB1_11_32552129_exon2_DGV	AA_DPB1_9_33048466_exon2_H,HLA_DPB1_14,AA_B_97_31324201_exon3_NRV,HLA_DPB1_17	CCL21_O00585_OID20686_v1_Inflammation	-0.042966	-0.053906	-0.032026	0.00558153	-7.69789	33756	1.42095e-14	13.8474	0.0225081	33762	4
AA_DQA1_47_32609219_exon2_CK	AA_DQA1_47_32609219_exon2_CQ,AA_DRB1_57_32551991_exon2_S,AA_B_97_31324201_exon3_CVW,AA_DRB1_74_32551940_exon2_AE	OSCAR_Q8IYS5_OID20776_v1_Inflammation	0.0745597	0.0555663	0.0935531	0.00969033	7.69424	33623	1.46217e-14	13.835	0.0116319	33629	4
AA_A_156_29911240_exon3_EQ	AA_B_156_31324024_exon3_D,AA_C_116_31239054_exon3_Yx,HLA_A_03_01,AA_B_63_31324548_exon2,AA_A_minus15_29910359_exon1_L,AA_C_177_31238871_exon3_Ex,HLA_B_40	B2M_P61769_OID30725_v1_Inflammation_II	0.0418297	0.0311666	0.0524928	0.00544027	7.68891	33900	1.52391e-14	13.817	0.0787166	33909	7
AA_C_116_31239054_exon3_L	AA_B_194_31323336_exon4_V,AA_C_116_31239054_exon3_S,HLA_DRB1_01_03,HLA_DRB1_04_07,HLA_B_55,HLA_B_35_01,HLA_B_51,AA_DRB1_74_32551940_exon2_EGL,AA_B_9_31324710_exon2_Y,HLA_B_57,AA_C_116_31239054_exon3_FY,HLA_B_44_02,AA_B_143_31324063_exon3_GT,AA_A_156_29911240_exon3_Qx	LTA_P01374_OID20586_v1_Inflammation	0.444698	0.331303	0.558092	0.0578534	7.68664	33557	1.55164e-14	13.8092	0.162043	33573	14
AA_B_67_31324536_exon2_F	AA_B_24_31324665_exon2_S,AA_DRB1_13_32552123_exon2_HLR,HLA_C_12_03,AA_C_219_31238158_exon4_W,HLA_DRB1_04_04,HLA_DRB1_01_03	FCRL6_Q6DN72_OID20529_v1_Inflammation	-0.0440475	-0.0553256	-0.0327693	0.00575406	-7.65502	33565	1.98448e-14	13.7024	0.0359811	33573	6
AA_C_304_31237782_exon5_V	AA_A_99_29911069_exon3_CSY	GRN_P28799_OID21159_v1_Neurology	-0.0416637	-0.0523542	-0.0309732	0.00545424	-7.63876	33421	2.25163e-14	13.6475	0.0105962	33424	1
AA_DRB1_37_32552051_exon2_PY	AA_C_116_31239054_exon3_Sx	FCRL1_Q96LA6_OID20172_v1_Cardiometabolic	-0.0424956	-0.0534186	-0.0315726	0.00557284	-7.62549	33604	2.49517e-14	13.6029	0.00550685	33607	1
AA_B_114_31324150_exon3_KN	AA_B_minus23_31324931_exon1_L	IL15_P40933_OID20562_v1_Inflammation	0.0428244	0.0317864	0.0538625	0.00563155	7.60438	33570	2.93745e-14	13.532	0.00883567	33573	1
AA_B_116_31324144_exon3_DFL	HLA_B_18_01,AA_DQA1_47_32609219_exon2_CK,AA_C_304_31237782_exon5_M,HLA_C_12,AA_DQA1_130_32609881_exon3_A,AA_A_152_29911228_exon3_GR,AA_B_67_31324536_exon2_F,AA_B_80_31324497_exon2_CI,AA_DRB1_26_32552084_exon2_CY,AA_DQA1_34_32609180_exon2,HLA_C_03_03,AA_DPB1_55_33048604_exon2_E,AA_DPB1_205_33053552_exon4_M,HLA_DRB1_04_07,AA_B_113_31324153_exon3_Y,AA_C_116_31239054_exon3_LS	TNXB_P22105_OID21107_v1_Neurology	0.0792931	0.0588431	0.0997431	0.0104335	7.59987	33584	3.04123e-14	13.517	0.127593	33602	16
HLA_B_44_03	AA_B_minus8_31324886_exon1_L,AA_C_177_31238871_exon3_ER,HLA_A_03_01,AA_B_114_31324150_exon3_DH	LILRB2_Q8N423_OID20301_v1_Cardiometabolic	-0.0435417	-0.0547722	-0.0323112	0.00572975	-7.59922	33805	3.05605e-14	13.5148	0.0331007	33811	4
AA_B_282_31322979_exon5_I	AA_B_156_31324024_exon3_DGx,AA_C_304_31237782_exon5_V,HLA_C_07_01,AA_C_99_31239105_exon3_CF,AA_B_103_31324183_exon3_GV,AA_C_156_31238934_exon3_DM,AA_B_97_31324201_exon3_NTV,HLA_B_14_02,HLA_DQB1_06_09,HLA_B_49,AA_A_283_29912302_exon5_H,AA_B_12_31324701_exon2,AA_B_178_31323958_exon3_K,HLA_C_16_01,HLA_B_44_03,AA_C_156_31238934_exon3_LRW	CDSN_Q15517_OID20667_v1_Inflammation	-0.0552348	-0.0694844	-0.0409851	0.00727012	-7.59751	33886	3.09654e-14	13.5091	0.277314	33904	16
AA_DPB1_84_33048691_exon2_G	AA_B_97_31324201_exon3_RTV	SIGLEC10_Q96LC7_OID20537_v1_Inflammation	-0.0413072	-0.051975	-0.0306395	0.00544264	-7.58956	33570	3.29301e-14	13.4824	0.00557829	33573	1
AA_B_156_31324024_exon3_DGR	AA_DRB1_67_32551961_exon2_LS	RARRES2_Q99969_OID20373_v1_Cardiometabolic	-0.0414971	-0.0522177	-0.0307766	0.00546957	-7.58691	33781	3.36036e-14	13.4736	0.00644869	33784	1
AA_DRB1_73_32551943_exon2_A	AA_DRB1_104_32549623_exon3_S,HLA_DQB1_03_03	CAPS_Q13938_OID31126_v1_Neurology_II	0.0417107	0.0309302	0.0524912	0.00550016	7.58354	33764	3.44868e-14	13.4623	0.0454125	33768	2
AA_DQB1_140_32629543_exon3_T	AA_C_147_31238961_exon3_W	IL2RA_P01589_OID20267_v1_Cardiometabolic	-0.0422166	-0.0531418	-0.0312914	0.00557399	-7.57386	33301	3.71668e-14	13.4298	0.0060675	33304	1
AA_C_156_31238934_exon3_QWx	HLA_C_06,AA_B_97_31324201_exon3_S	CD8A_P01732_OID21018_v1_Neurology	0.0522329	0.0387049	0.0657608	0.0069019	7.5679	33872	3.8891e-14	13.4102	0.0579283	33876	2
AA_DRB1_70_32551952_exon2_Qx	AA_DRB1_37_32552051_exon2_NS	WASL_O00401_OID30467_v1_Inflammation_II	-0.0448003	-0.0564123	-0.0331882	0.00592441	-7.56198	32894	4.07319e-14	13.3901	0.00657636	32897	1
HLA_DPB1_02_01	AA_DRB1_86_32551904_exon2_DVx,AA_DRB1_13_32552123_exon2_GRY	CXCL1_P09341_OID20762_v1_Inflammation	0.0410358	0.0303867	0.0516849	0.00543312	7.55289	33560	4.36497e-14	13.36	0.011005	33564	2
AA_DRB1_37_32552051_exon2_Lx	HLA_B_49,HLA_B_14_02,HLA_B_13,HLA_DQB1_06_04,AA_DRB1_85_32551907_exon2_Ax	HSPA1A_P0DMV8_OID20718_v1_Inflammation	0.0753873	0.0557172	0.0950575	0.0100356	7.51197	33692	5.96854e-14	13.2241	0.025508	33699	5
AA_C_295_31237809_exon5_V	AA_DRB1_30_32552072_exon2_GLY,AA_DRB1_37_32552051_exon2_NS,HLA_DRB1_04_07	MANSC4_A6NHS7_OID30141_v1_Cardiometabolic_II	0.0442946	0.0327332	0.055856	0.00589856	7.50939	32773	6.09128e-14	13.2153	0.0251083	32778	3
AA_B_99_31324195_exon3_S	HLA_C_03_03,HLA_A_25,AA_DQB1_185_32629408_exon3_T,HLA_B_55,AA_DRB1_67_32551961_exon2_FS,AA_B_30_31324647_exon2,HLA_C_12_03,AA_B_11_31324704_exon2,AA_B_97_31324201_exon3_CR,HLA_C_07_01	DXO_O77932_OID31080_v1_Neurology_II	-0.041703	-0.052596	-0.0308101	0.00555754	-7.50386	33756	6.34877e-14	13.1973	0.0825569	33768	10
AA_C_73_31239429_exon2_A	HLA_DQA1_04,AA_DRB1_67_32551961_exon2_I,AA_DRB1_96_32549647_exon3_EQx,HLA_DRB1_01_03,AA_DQB1_57_32632681_exon2_V,AA_DPB1_9_33048466_exon2_H	CCL19_Q99731_OID21030_v1_Neurology	0.0400329	0.0295621	0.0505038	0.00534218	7.49374	33868	6.85668e-14	13.1639	0.0644904	33876	6
AA_B_70_31324527_exon2_KQ	HLA_C_06,AA_B_97_31324201_exon3_S,AA_C_156_31238934_exon3_QWx	CD8A_P01732_OID21018_v1_Neurology	-0.0440075	-0.05553	-0.0324849	0.00587877	-7.48583	33871	7.28234e-14	13.1377	0.0594843	33876	3
AA_B_156_31324024_exon3_DGR	AA_B_156_31324024_exon3_RW,AA_DRB1_181_32549392_exon3_M	FCRL5_Q96RD9_OID21111_v1_Neurology	-0.0431317	-0.0544427	-0.0318206	0.00577085	-7.47406	33598	7.96465e-14	13.0988	0.0051568	33602	2
AA_DQB1_57_32632681_exon2_D	HLA_B_44_02,AA_DRB1_85_32551907_exon2_Vx	CRTAP_O75718_OID30902_v1_Neurology_II	0.0415096	0.0305398	0.0524793	0.00559669	7.4168	32928	1.22871e-13	12.9106	0.00790767	32932	2
AA_B_45_31324602_exon2_EM	AA_C_116_31239054_exon3_Sx,AA_DRB1_11_32552129_exon2_DPV	FCER2_P06734_OID21133_v1_Neurology	0.0432673	0.0318235	0.0547111	0.00583857	7.4106	33598	1.28681e-13	12.8905	0.00874061	33602	2
AA_A_145_29911207_exon3_HQ	AA_C_194_31238233_exon4_Vx,AA_B_163_31324003_exon3_Lx	GZMA_P12544_OID20663_v1_Inflammation	0.0397223	0.0292081	0.0502365	0.00536431	7.40491	33959	1.34276e-13	12.872	0.0560547	33963	2
AA_DRB1_78_32551928_exon2_Vx	HLA_C_05_01,AA_DPB1_84_33048691_exon2_D	LAG3_P18627_OID21315_v1_Oncology	0.040653	0.0298884	0.0514176	0.00549204	7.40216	33443	1.37132e-13	12.8629	0.0095366	33447	2
AA_C_304_31237782_exon5_V	AA_B_156_31324024_exon3_DGL,AA_B_97_31324201_exon3_NRT,AA_DRB1_26_32552084_exon2_CF	IL12B_P29460_OID20666_v1_Inflammation	-0.0431352	-0.0545651	-0.0317052	0.0058315	-7.39693	33958	1.4259e-13	12.8459	0.0156719	33963	3
HLA_DPB1_17	AA_DPB1_9_33048466_exon2_H,HLA_DPB1_14,AA_B_97_31324201_exon3_NRV	CCL21_O00585_OID20686_v1_Inflammation	0.047605	0.0349814	0.0602286	0.00644052	7.39148	33757	1.48559e-13	12.8281	0.0207922	33762	3
AA_DQB1_71_32632639_exon2_T	AA_DRB1_98_32549641_exon3_Ex	EBI3_IL27_Q14213_Q8NEV9_OID21389_v1_Oncology	-0.0407111	-0.0515151	-0.0299072	0.00551212	-7.38575	33816	1.55087e-13	12.8094	0.00473577	33819	1
AA_DRB1_26_32552084_exon2_CF	AA_B_156_31324024_exon3_DGL,AA_B_97_31324201_exon3_NRT	IL12A_IL12B_P29459_P29460_OID21327_v1_Oncology	-0.0416665	-0.0527416	-0.0305914	0.00565046	-7.374	33443	1.69415e-13	12.771	0.0127911	33447	2
AA_C_304_31237782_exon5_V	AA_B_156_31324024_exon3_DGL,AA_B_97_31324201_exon3_NRT,AA_DRB1_26_32552084_exon2_CF	IL12A_IL12B_P29459_P29460_OID21327_v1_Oncology	-0.0433766	-0.0549089	-0.0318443	0.00588375	-7.37228	33442	1.71618e-13	12.7654	0.014393	33447	3
AA_B_67_31324536_exon2_C	AA_C_9_31239621_exon2_DF,AA_C_156_31238934_exon3_DRW,HLA_A_03	CD48_P09326_OID20692_v1_Inflammation	-0.0415328	-0.0526014	-0.0304642	0.00564714	-7.35467	33693	1.95756e-13	12.7083	0.0150008	33698	3
AA_DRB1_74_32551940_exon2_AEx	AA_DRB1_13_32552123_exon2_HR	CD80_P33681_OID30291_v1_Cardiometabolic_II	0.0454043	0.0332997	0.0575088	0.00617567	7.35212	33854	1.99498e-13	12.7001	0.00930919	33857	1
AA_B_156_31324024_exon3_Dx	AA_DRB1_37_32552051_exon2_LY	TYRP1_P17643_OID30517_v1_Inflammation_II	0.0403857	0.0295971	0.0511743	0.0055043	7.33712	32894	2.23283e-13	12.6511	0.00434565	32897	1
AA_A_97_29911063_exon3_IKR	AA_C_303_31237785_exon5_V	CRISP3_P54108_OID30715_v1_Inflammation_II	-0.0399528	-0.0506275	-0.029278	0.00544621	-7.33588	33590	2.25237e-13	12.6474	0.0045892	33593	1
AA_B_113_31324153_exon3_Y	HLA_B_18_01,AA_DQA1_47_32609219_exon2_CK,AA_C_304_31237782_exon5_M,HLA_C_12,AA_DQA1_130_32609881_exon3_A,AA_A_152_29911228_exon3_GR,AA_B_67_31324536_exon2_F,AA_B_80_31324497_exon2_CI,AA_DRB1_26_32552084_exon2_CY,AA_DQA1_34_32609180_exon2,HLA_C_03_03,AA_DPB1_55_33048604_exon2_E,AA_DPB1_205_33053552_exon4_M,HLA_DRB1_04_07	TNXB_P22105_OID21107_v1_Neurology	-0.0474642	-0.0601564	-0.034772	0.00647551	-7.3298	33586	2.35682e-13	12.6277	0.124439	33602	14
HLA_B_51_01	AA_B_156_31324024_exon3_LW,AA_B_41_31324614_exon2,AA_B_114_31324150_exon3_N,HLA_B_51,AA_B_99_31324195_exon3_FS,AA_B_97_31324201_exon3_S,HLA_B_14_01,AA_B_minus10_31324892_exon1_A,AA_B_116_31324144_exon3_FY,HLA_C_07_01,HLA_B_13_02,AA_C_156_31238934_exon3_Dx,AA_B_163_31324003_exon3_Lx,AA_B_24_31324665_exon2_A,AA_B_131_31324099_exon3_R,AA_B_152_31324036_exon3_V,AA_B_156_31324024_exon3_DLx,AA_B_97_313…	MICB_MICA_Q29980_Q29983_OID20593_v1_Inflammation	-0.0858808	-0.108888	-0.0628736	0.0117381	-7.31639	33546	2.60427e-13	12.5843	0.792294	33573	25
AA_A_298_29912347_exon5_F	AA_DRB1_77_32551931_exon2_N,AA_DRB1_11_32552129_exon2_DV,AA_B_145_31324057_exon3_L,AA_C_304_31237782_exon5_V	CPVL_Q9H3G5_OID21435_v1_Oncology	0.0372394	0.0272596	0.0472193	0.00509167	7.31379	33810	2.65457e-13	12.576	0.130352	33816	4
AA_B_minus16_31324910_exon1_V	AA_B_156_31324024_exon3_D,AA_C_116_31239054_exon3_Yx,HLA_A_03_01,AA_B_63_31324548_exon2,AA_A_minus15_29910359_exon1_L,AA_C_177_31238871_exon3_Ex,HLA_B_40,AA_A_156_29911240_exon3_EQ,HLA_C_07_01	B2M_P61769_OID30725_v1_Inflammation_II	-0.0482236	-0.061153	-0.0352942	0.00659651	-7.31047	33898	2.72079e-13	12.5653	0.0814891	33909	9
AA_C_114_31239060_exon3_N	AA_DRB1_112_32549599_exon3_Y,HLA_B_44_02	CXCL16_Q9H2A7_OID20282_v1_Cardiometabolic	0.0461274	0.0337506	0.0585042	0.00631459	7.30488	33932	2.83604e-13	12.5473	0.011469	33936	2
HLA_C_05	AA_B_97_31324201_exon3_RTV,AA_DPB1_84_33048691_exon2_G	SIGLEC10_Q96LC7_OID20537_v1_Inflammation	0.0414987	0.0303551	0.0526422	0.00568539	7.29918	33569	2.95932e-13	12.5288	0.00715405	33573	2
HLA_DRB1_04_04	AA_DRB1_96_32549647_exon3_EIx	GFRA2_O00451_OID21330_v1_Oncology	-0.0399093	-0.0506311	-0.0291875	0.00547022	-7.29575	33444	3.036e-13	12.5177	0.00543761	33447	1
AA_DRB1_37_32552051_exon2_PSY	AA_DRB1_minus1_32557434_exon1_S	FOLR2_P14207_OID21062_v1_Neurology	-0.0424594	-0.0538772	-0.0310416	0.0058253	-7.28879	33873	3.19566e-13	12.4954	0.0069931	33876	1
AA_B_116_31324144_exon3_FNS	AA_DRB1_96_32549647_exon3_QY	FLT4_P35916_OID21491_v1_Oncology	-0.039744	-0.0504517	-0.0290362	0.00546303	-7.27507	33732	3.53765e-13	12.4513	0.00433132	33735	1
AA_DRB1_74_32551940_exon2_AEG	HLA_DRB1_15_01	IGF1R_P08069_OID21274_v1_Oncology	0.0412626	0.0301432	0.052382	0.00567306	7.27344	33444	3.5814e-13	12.4459	0.00917113	33447	1
AA_DRB1_73_32551943_exon2_A	HLA_DQA1_01_02	SIGLEC9_Q9Y336_OID21390_v1_Oncology	0.0413227	0.0301723	0.0524732	0.0056889	7.26375	33818	3.84622e-13	12.415	0.00955521	33821	1
AA_C_116_31239054_exon3_LS	AA_A_142_29911198_exon3_HT	SDC4_P31431_OID20216_v1_Cardiometabolic	0.0404032	0.0294704	0.051336	0.00557786	7.24349	33604	4.46671e-13	12.35	0.00659691	33607	1
AA_DRB1_74_32551940_exon2_Rx	AA_DRB1_30_32552072_exon2_CL	WFIKKN1_Q96NZ8_OID20939_v1_Neurology	-0.040671	-0.0516874	-0.0296547	0.0056205	-7.2362	33219	4.71425e-13	12.3266	0.00430498	33222	1
AA_A_161_29911255_exon3_DG	AA_B_116_31324144_exon3_FLY,AA_C_24_31239576_exon2	KLRF1_Q9NZS2_OID30464_v1_Inflammation_II	0.0398113	0.0290095	0.0506132	0.00551103	7.22393	32893	5.16017e-13	12.2873	0.0124908	32897	2
AA_B_114_31324150_exon3_DN	AA_DRB1_96_32549647_exon3_EYx	AIF1_P55008_OID21234_v1_Oncology	0.039956	0.0291081	0.0508039	0.00553454	7.21939	32818	5.33553e-13	12.2728	0.00617354	32821	1
AA_B_97_31324201_exon3_CV	HLA_A_01_01,HLA_B_08,HLA_B_13	BTN3A2_P78410_OID20540_v1_Inflammation	0.0385092	0.0280456	0.0489728	0.00533847	7.21352	33568	5.56743e-13	12.2543	0.117014	33573	3
HLA_B_51_01	HLA_C_03_03,HLA_A_25,AA_DQB1_185_32629408_exon3_T,HLA_B_55,AA_DRB1_67_32551961_exon2_FS,AA_B_30_31324647_exon2,HLA_C_12_03,AA_B_11_31324704_exon2,AA_B_97_31324201_exon3_CR,HLA_C_07_01,AA_B_99_31324195_exon3_S	DXO_O77932_OID31080_v1_Neurology_II	0.0418078	0.0304299	0.0531857	0.00580494	7.20211	33755	6.05277e-13	12.218	0.0839645	33768	11
AA_C_9_31239621_exon2_D	AA_DRB1_104_32549623_exon3_S	TFPI_P10646_OID20388_v1_Cardiometabolic	0.0397117	0.0288964	0.050527	0.00551789	7.1969	33452	6.28934e-13	12.2014	0.00437392	33455	1
AA_DRB1_74_32551940_exon2_AE	AA_DQA1_47_32609219_exon2_CQ,AA_DRB1_57_32551991_exon2_S,AA_B_97_31324201_exon3_CVW	OSCAR_Q8IYS5_OID20776_v1_Inflammation	0.0400869	0.0291688	0.051005	0.00557036	7.19647	33624	6.30825e-13	12.2001	0.00989159	33629	3
HLA_C_02_02	AA_B_156_31324024_exon3_DGx,AA_C_304_31237782_exon5_V,HLA_C_07_01,AA_C_99_31239105_exon3_CF,AA_B_103_31324183_exon3_GV,AA_C_156_31238934_exon3_DM,AA_B_97_31324201_exon3_NTV,HLA_B_14_02,HLA_DQB1_06_09,HLA_B_49,AA_A_283_29912302_exon5_H,AA_B_12_31324701_exon2,AA_B_178_31323958_exon3_K,HLA_C_16_01,HLA_B_44_03,AA_C_156_31238934_exon3_LRW,AA_B_282_31322979_exon5_I	CDSN_Q15517_OID20667_v1_Inflammation	-0.040602	-0.0516621	-0.0295419	0.00564282	-7.19534	33885	6.35953e-13	12.1966	0.278417	33904	17
AA_C_99_31239105_exon3_Y	HLA_C_03_03,HLA_A_25,AA_DQB1_185_32629408_exon3_T,HLA_B_55,AA_DRB1_67_32551961_exon2_FS,AA_B_30_31324647_exon2,HLA_C_12_03,AA_B_11_31324704_exon2,AA_B_97_31324201_exon3_CR,HLA_C_07_01,AA_B_99_31324195_exon3_S,HLA_B_51_01,HLA_B_44_03,HLA_DRB1_04_01	DXO_O77932_OID31080_v1_Neurology_II	0.048247	0.0350725	0.0614216	0.00672159	7.17792	33752	7.224e-13	12.1412	0.0877014	33768	14
AA_B_97_31324201_exon3_CNV	AA_A_77_29910762_exon2_DP	MANF_P55145_OID20707_v1_Inflammation	0.0389368	0.02829	0.0495835	0.00543192	7.16814	33759	7.75842e-13	12.1102	0.00420984	33762	1
AA_B_116_31324144_exon3_NPY	AA_DRB1_minus24_32557503_exon1_F	PLXDC2_Q6UX71_OID31101_v1_Neurology_II	-0.0383728	-0.0488769	-0.0278687	0.00535913	-7.16027	33765	8.21602e-13	12.0853	0.0362246	33768	1
AA_C_24_31239576_exon2	AA_DRB1_133_32549536_exon3_L	IL18_Q14116_OID20694_v1_Inflammation	-0.0396224	-0.0504877	-0.0287572	0.00554339	-7.14769	33431	9.00561e-13	12.0455	0.00297354	33434	1
AA_DQB1_87_32632591_exon2_F	AA_DRB1_37_32552051_exon2_PSY	FOLR3_P41439_OID21485_v1_Oncology	-0.0393863	-0.0502061	-0.0285666	0.00552019	-7.13496	33670	9.87659e-13	12.0054	0.00491714	33673	1
AA_DRB1_37_32552051_exon2_Y	AA_DQA1_207_32610470_exon4_M	KDR_P35968_OID21497_v1_Oncology	0.0406538	0.0294836	0.0518239	0.00569896	7.13354	33732	9.97862e-13	12.0009	0.00459382	33735	1
HLA_DQA1_01_01	AA_B_156_31324024_exon3_LW,AA_B_41_31324614_exon2,AA_B_114_31324150_exon3_N,HLA_B_51,AA_B_99_31324195_exon3_FS,AA_B_97_31324201_exon3_S,HLA_B_14_01,AA_B_minus10_31324892_exon1_A,AA_B_116_31324144_exon3_FY,HLA_C_07_01,HLA_B_13_02,AA_C_156_31238934_exon3_Dx,AA_B_163_31324003_exon3_Lx,AA_B_24_31324665_exon2_A,AA_B_131_31324099_exon3_R,AA_B_152_31324036_exon3_V,AA_B_156_31324024_exon3_DLx,AA_B_97_313…	MICB_MICA_Q29980_Q29983_OID20593_v1_Inflammation	-0.0186369	-0.02376	-0.0135139	0.00261376	-7.13031	33545	1.02168e-12	11.9907	0.792609	33573	26
AA_DRB1_74_32551940_exon2_AEQ	HLA_A_03,HLA_A_02_01,HLA_DRB1_01_03,HLA_B_27_05,HLA_A_11	KLRD1_Q13241_OID20632_v1_Inflammation	0.0387014	0.0280627	0.0493401	0.00542781	7.1302	33956	1.02225e-12	11.9904	0.0470231	33963	5
AA_DQB1_57_32632681_exon2_D	AA_DRB1_minus24_32557503_exon1_L	C4BPB_P20851_OID21481_v1_Oncology	-0.0385836	-0.0492389	-0.0279284	0.00543625	-7.09748	33732	1.29561e-12	11.8875	0.00365024	33735	1
HLA_B_35_01	AA_C_275_31237869_exon5_Ex,AA_A_77_29910762_exon2_D,AA_B_97_31324201_exon3_VW,AA_C_9_31239621_exon2_D,AA_A_127_29911153_exon3_KR	LTB_Q06643_OID31383_v1_Oncology_II	-0.04256	-0.0543267	-0.0307934	0.0060033	-7.08945	33684	1.37295e-12	11.8623	0.0299538	33691	5
HLA_B_44_02	AA_DRB1_11_32552129_exon2_DGV	LAMB1_P07942_OID30280_v1_Cardiometabolic_II	0.0390071	0.0281957	0.0498186	0.00551597	7.07168	32956	1.56117e-12	11.8065	0.00511097	32959	1
AA_DQB1_71_32632639_exon2_AD	HLA_DRB1_13_02	IL1A_P01583_OID20488_v1_Inflammation	-0.0389337	-0.0497281	-0.0281392	0.00550727	-7.0695	32998	1.58577e-12	11.7998	0.00705024	33001	1
AA_DRB1_71_32551949_exon2_AKx	AA_DRB1_74_32551940_exon2_GR,AA_DRB1_11_32552129_exon2_PV	CD207_Q9UJ71_OID21298_v1_Oncology	0.0691183	0.0498969	0.0883397	0.00980666	7.0481	32830	1.84955e-12	11.7329	0.0187331	32834	2
AA_A_9_29910558_exon2_T	AA_B_156_31324024_exon3_DG,AA_DRB1_85_32551907_exon2_AL,AA_DRB1_70_32551952_exon2_QT,AA_C_219_31238158_exon4_W	CD5L_O43866_OID30775_v1_Inflammation_II	0.0385516	0.0278286	0.0492745	0.00547079	7.04681	33707	1.86584e-12	11.7291	0.0147178	33713	4
AA_A_156_29911240_exon3_EL	HLA_A_23,AA_A_73_29910750_exon2_T,AA_A_62_29910717_exon2_EGL,AA_A_76_29910759_exon2_AG,HLA_A_25,AA_A_152_29911228_exon3_GW	MOG_Q16653_OID21384_v1_Oncology	0.046963	0.0338723	0.0600537	0.0066788	7.03165	33871	2.07965e-12	11.682	0.0455571	33879	6
AA_B_97_31324201_exon3_CVW	AA_A_79_29910768_exon2_Rx	TNFSF13_O75888_OID20733_v1_Inflammation	0.0381585	0.0275089	0.0488082	0.00543338	7.02298	33759	2.21292e-12	11.655	0.00346358	33762	1
AA_C_116_31239054_exon3_FS	HLA_B_08	OSM_P13725_OID20574_v1_Inflammation	0.0389769	0.0280785	0.0498752	0.00556028	7.00987	33442	2.4305e-12	11.6143	0.00463475	33445	1
HLA_DPB1_03	AA_DQB1_minus27_32634368_exon1_S,AA_DRB1_85_32551907_exon2_A,HLA_DRB1_12_01	GABARAP_O95166_OID31414_v1_Oncology_II	0.0378482	0.0272629	0.0484335	0.00540058	7.00817	33686	2.4599e-12	11.6091	0.0180234	33691	3
HLA_B_15	AA_B_156_31324024_exon3_DGx,AA_C_304_31237782_exon5_V,HLA_C_07_01,AA_C_99_31239105_exon3_CF,AA_B_103_31324183_exon3_GV,AA_C_156_31238934_exon3_DM,AA_B_97_31324201_exon3_NTV,HLA_B_14_02,HLA_DQB1_06_09,HLA_B_49,AA_A_283_29912302_exon5_H,AA_B_12_31324701_exon2,AA_B_178_31323958_exon3_K,HLA_C_16_01,HLA_B_44_03,AA_C_156_31238934_exon3_LRW,AA_B_282_31322979_exon5_I,HLA_C_02_02,AA_C_163_31238913_exon3_E…	CDSN_Q15517_OID20667_v1_Inflammation	-0.0590943	-0.0756285	-0.0425601	0.00843565	-7.0053	33881	2.51052e-12	11.6002	0.284765	33904	21
HLA_DRB1_04_04	AA_DRB1_11_32552129_exon2_DGV,HLA_B_44_02	LAMB1_P07942_OID30280_v1_Cardiometabolic_II	0.0402331	0.0289689	0.0514972	0.00574691	7.00082	32955	2.59336e-12	11.5861	0.0065884	32959	2
AA_C_95_31239117_exon3_L	HLA_C_06,AA_B_97_31324201_exon3_S,AA_C_156_31238934_exon3_QWx,AA_B_70_31324527_exon2_KQ,HLA_DRB1_04_04	CD8A_P01732_OID21018_v1_Neurology	-0.0410621	-0.0525756	-0.0295486	0.00587415	-6.99031	33869	2.79353e-12	11.5538	0.0620721	33876	5
HLA_C_07_01	AA_B_156_31324024_exon3_D,AA_C_116_31239054_exon3_Yx,HLA_A_03_01,AA_B_63_31324548_exon2,AA_A_minus15_29910359_exon1_L,AA_C_177_31238871_exon3_Ex,HLA_B_40,AA_A_156_29911240_exon3_EQ	B2M_P61769_OID30725_v1_Inflammation_II	0.0551918	0.0397067	0.0706769	0.00790043	6.98592	33899	2.88215e-12	11.5403	0.080041	33909	8
AA_B_97_31324201_exon3_NV	AA_DRB1_77_32551931_exon2_N,AA_DRB1_11_32552129_exon2_DV,AA_B_145_31324057_exon3_L,AA_C_304_31237782_exon5_V,AA_A_298_29912347_exon5_F	CPVL_Q9H3G5_OID21435_v1_Oncology	0.0359659	0.0258739	0.0460579	0.00514887	6.98521	33809	2.89688e-12	11.5381	0.131606	33816	5
AA_DQB1_9_32632825_exon2_CF	HLA_DPB1_04_01,HLA_DRB1_04_04	FABP6_P51161_OID20076_v1_Cardiometabolic	0.0389375	0.0279894	0.0498856	0.00558568	6.97096	32954	3.20703e-12	11.4939	0.0200745	32958	2
AA_A_152_29911228_exon3_EGW	AA_C_116_31239054_exon3_Sx,AA_DRB1_37_32552051_exon2_PY	FCRL1_Q96LA6_OID20172_v1_Cardiometabolic	0.0380148	0.0273255	0.0487041	0.00545361	6.97058	33603	3.21465e-12	11.4929	0.00694278	33607	2
HLA_C_05	AA_B_97_31324201_exon3_CS,AA_DQB1_26_32632774_exon2_FL,AA_DQA1_25_32609153_exon2	ZNRD2_O60232_OID31450_v1_Oncology_II	0.0393354	0.0282665	0.0504043	0.00564729	6.96535	33705	3.33586e-12	11.4768	0.00823402	33710	3
AA_DRB1_30_32552072_exon2_CHL	AA_B_24_31324665_exon2_S	TNFSF8_P32971_OID30384_v1_Cardiometabolic_II	-0.0388436	-0.0497901	-0.0278972	0.00558484	-6.95519	33835	3.58479e-12	11.4455	0.00392605	33838	1
AA_DRB1_71_32551949_exon2_KS	HLA_DRB1_15_01,HLA_DRB1_04_04,AA_DRB1_37_32552051_exon2_PY,HLA_DRB1_01_01,AA_DRB1_74_32551940_exon2_E,AA_DPA1_31_33037579_exon2,AA_DRB1_11_32552129_exon2_P,AA_B_199_31323321_exon4_V,AA_DQB1_57_32632681_exon2_A	LILRB4_Q8NHJ6_OID20429_v1_Inflammation	-0.0397341	-0.0509321	-0.0285362	0.00571313	-6.95487	32990	3.5945e-12	11.4444	0.350634	33001	9
AA_DRB1_37_32552051_exon2_SYx	AA_DRB1_30_32552072_exon2_CR,HLA_DRB1_01_03,AA_C_295_31237809_exon5_V	IL10_P22301_OID20431_v1_Inflammation	0.0401598	0.0288274	0.0514923	0.00578174	6.94597	32996	3.82815e-12	11.417	0.0164645	33001	3
AA_B_116_31324144_exon3_FNS	AA_B_24_31324665_exon2_A,AA_A_95_29911057_exon3_PV	ADAM15_Q13444_OID20109_v1_Cardiometabolic	-0.0450449	-0.0577728	-0.032317	0.00649372	-6.93669	32954	4.08802e-12	11.3885	0.00625656	32958	2
AA_C_219_31238158_exon4_R	AA_B_116_31324144_exon3_FN,AA_DRB1_74_32551940_exon2_AGL	TNFRSF13C_Q96RJ3_OID20480_v1_Inflammation	-0.0389493	-0.0499578	-0.0279408	0.00561649	-6.93481	32997	4.14257e-12	11.3827	0.00690765	33001	2
HLA_C_03_03	AA_C_304_31237782_exon5_M,AA_C_90_31239378_exon2_D	C1QTNF9_P0C862_OID30620_v1_Inflammation_II	0.0407022	0.029188	0.0522165	0.00587452	6.92861	33043	4.32773e-12	11.3637	0.00825924	33047	2
AA_C_219_31238158_exon4_W	AA_DRB1_85_32551907_exon2_A,HLA_B_44_02	JCHAIN_P01591_OID20494_v1_Inflammation	0.0389202	0.0279077	0.0499326	0.00561847	6.92718	32997	4.37187e-12	11.3593	0.00622149	33001	2
AA_C_97_31239111_exon3_Wx	HLA_DRB1_15_01,HLA_DRB1_04_04,AA_DRB1_37_32552051_exon2_PY,HLA_DRB1_01_01,AA_DRB1_74_32551940_exon2_E,AA_DPA1_31_33037579_exon2,AA_DRB1_11_32552129_exon2_P,AA_B_199_31323321_exon4_V,AA_DQB1_57_32632681_exon2_A,AA_DRB1_71_32551949_exon2_KS,HLA_DPB1_05	LILRB4_Q8NHJ6_OID20429_v1_Inflammation	-0.0326899	-0.0419445	-0.0234354	0.00472162	-6.92346	32988	4.48795e-12	11.348	0.352463	33001	11
HLA_A_01_01	AA_B_minus23_31324931_exon1_L,AA_B_156_31324024_exon3_DLR	TNFRSF4_P43489_OID20653_v1_Inflammation	0.0392282	0.0281212	0.0503351	0.00566669	6.92258	33898	4.51369e-12	11.3455	0.0138293	33902	2
HLA_B_07_02	HLA_B_08_01	PSAPL1_Q6NUJ1_OID31473_v1_Oncology_II	0.0381842	0.0273702	0.0489982	0.00551727	6.92085	33707	4.56962e-12	11.3401	0.00359734	33710	1
AA_C_99_31239105_exon3_CSW	AA_C_156_31238934_exon3_CDx,AA_C_156_31238934_exon3_DRW	DLL1_O00548_OID21525_v1_Oncology	0.0389359	0.0279088	0.0499631	0.00562602	6.92069	33731	4.57456e-12	11.3397	0.012033	33735	2
AA_DRB1_13_32552123_exon2_RSY	AA_C_1_31239645_exon2_G	TCL1A_P56279_OID20987_v1_Neurology	0.0387007	0.0277396	0.0496618	0.00559231	6.92034	33291	4.58703e-12	11.3385	0.00507886	33294	1
AA_DRB1_74_32551940_exon2_ALQ	AA_DQB1_30_32632762_exon2_H,AA_DRB1_37_32552051_exon2_LNY	FOLH1_Q04609_OID30430_v1_Inflammation_II	0.040365	0.0289119	0.0518182	0.00584333	6.90788	32893	5.00894e-12	11.3003	0.00794946	32897	2
AA_DRB1_74_32551940_exon2_QRx	AA_DRB1_47_32552021_exon2_FT,AA_DPB1_76_33048667_exon2_V	CDH17_Q12864_OID20134_v1_Cardiometabolic	-0.0377439	-0.048477	-0.0270109	0.00547596	-6.89267	33603	5.57218e-12	11.254	0.00964976	33607	2
AA_B_116_31324144_exon3_FSY	AA_B_11_31324704_exon2,HLA_B_35	TNF_P01375_OID20848_v1_Neurology	-0.0397074	-0.0510044	-0.0284104	0.00576369	-6.88924	32450	5.71154e-12	11.2432	0.00799833	32454	2
AA_DQB1_9_32632825_exon2_CHY	AA_DRB1_77_32551931_exon2_NP	PLA2G15_Q8NCC3_OID21473_v1_Oncology	-0.0378208	-0.0486053	-0.0270362	0.00550224	-6.87371	33732	6.36406e-12	11.1963	0.010779	33735	1
AA_C_99_31239105_exon3_CW	AA_C_95_31239117_exon3_L,AA_B_116_31324144_exon3_FLY,HLA_DRB1_01_03	GNLY_P22749_OID21132_v1_Neurology	0.0376199	0.0268497	0.04839	0.00549489	6.84633	33597	7.70669e-12	11.1131	0.0132398	33602	3
AA_DQB1_140_32629543_exon3_T	AA_DRB1_11_32552129_exon2_LS	TP53BP1_Q12888_OID30470_v1_Inflammation_II	0.0388427	0.0277104	0.0499751	0.00567966	6.83892	32894	8.11871e-12	11.0905	0.00765477	32897	1
AA_DPB1_85_33048694_exon2	AA_DRB1_11_32552129_exon2_LS	PRSS8_Q16651_OID20763_v1_Inflammation	0.0373479	0.0266351	0.0480607	0.00546561	6.83325	33438	8.4432e-12	11.0735	0.00381107	33441	1
HLA_C_12_03	AA_C_156_31238934_exon3_DR,AA_B_171_31323979_exon3_EH,HLA_B_14_02,AA_C_116_31239054_exon3_FL,HLA_C_05_01,HLA_B_51_01,AA_B_97_31324201_exon3_CNT,AA_B_158_31324018_exon3_T	HCG22_E2RYF7_OID30088_v1_Cardiometabolic_II	-0.0442351	-0.0569262	-0.031544	0.00647494	-6.83174	32768	8.53529e-12	11.0688	0.0892484	32778	8
AA_C_275_31237869_exon5_K	AA_C_minus15_31239820_exon1_I,AA_C_9_31239621_exon2_S,AA_C_156_31238934_exon3_CMW,AA_B_67_31324536_exon2_CF	CD160_O95971_OID20647_v1_Inflammation	0.0909621	0.0648259	0.117098	0.0133346	6.82152	33957	9.15927e-12	11.0381	0.0249167	33963	4
AA_B_24_31324665_exon2_S	AA_B_147_31324051_exon3_CL	GZMB_P10144_OID20604_v1_Inflammation	-0.0374759	-0.0482446	-0.0267073	0.00549412	-6.8211	33570	9.18758e-12	11.0368	0.0246117	33573	1
AA_B_116_31324144_exon3_DL	AA_B_11_31324704_exon2,HLA_B_35	TNF_P01375_OID20473_v1_Inflammation	0.0390027	0.0277887	0.0502166	0.0057213	6.8171	32997	9.44938e-12	11.0246	0.00765993	33001	2
AA_DQA1_47_32609219_exon2_CK	AA_C_9_31239621_exon2_DF	MILR1_Q7Z6M3_OID20482_v1_Inflammation	-0.0378885	-0.0487821	-0.0269949	0.00555786	-6.8171	32998	9.44957e-12	11.0246	0.00452316	33001	1
AA_B_97_31324201_exon3_SW	AA_B_97_31324201_exon3_CS	CCL3_P10147_OID20610_v1_Inflammation	0.0936079	0.0666843	0.120531	0.0137363	6.81465	33570	9.6088e-12	11.0173	0.00427061	33573	1
AA_B_158_31324018_exon3_T	AA_C_156_31238934_exon3_DR,AA_B_171_31323979_exon3_EH,HLA_B_14_02,AA_C_116_31239054_exon3_FL,HLA_C_05_01,HLA_B_51_01,AA_B_97_31324201_exon3_CNT	HCG22_E2RYF7_OID30088_v1_Cardiometabolic_II	0.0363099	0.0258589	0.0467608	0.00533204	6.80975	32769	9.94511e-12	11.0024	0.0879512	32778	7
HLA_B_44_02	AA_C_156_31238934_exon3_DR,AA_B_171_31323979_exon3_EH,HLA_B_14_02,AA_C_116_31239054_exon3_FL,HLA_C_05_01,HLA_B_51_01,AA_B_97_31324201_exon3_CNT,AA_B_158_31324018_exon3_T,HLA_C_12_03	HCG22_E2RYF7_OID30088_v1_Cardiometabolic_II	0.0719318	0.0511864	0.0926772	0.0105842	6.79615	32767	1.09286e-11	10.9614	0.0905304	32778	9
AA_DQB1_30_32632762_exon2_Y	HLA_DRB1_13	FAS_P25445_OID20316_v1_Cardiometabolic	-0.0374767	-0.0483031	-0.0266504	0.00552355	-6.7849	33870	1.18076e-11	10.9278	0.00821774	33873	1
AA_DRB1_37_32552051_exon2_NPS	AA_B_97_31324201_exon3_CS,AA_B_97_31324201_exon3_SW	CCL3_P10147_OID20610_v1_Inflammation	-0.039628	-0.0510786	-0.0281774	0.00584205	-6.78324	33569	1.19459e-11	10.9228	0.00563357	33573	2
AA_DRB1_13_32552123_exon2_LS	AA_DRB1_112_32549599_exon3_Y,HLA_B_44_02,AA_C_114_31239060_exon3_N,AA_A_156_29911240_exon3_EL	CXCL16_Q9H2A7_OID20282_v1_Cardiometabolic	-0.0381552	-0.0491875	-0.0271229	0.00562864	-6.77876	33930	1.23191e-11	10.9094	0.0141211	33936	4
AA_DRB1_71_32551949_exon2_AKR	AA_B_67_31324536_exon2_CMS,AA_DRB1_30_32552072_exon2_GHY	TNFSF13B_Q9Y275_OID20272_v1_Cardiometabolic	-0.0368812	-0.047553	-0.0262094	0.00544471	-6.77377	33932	1.27512e-11	10.8945	0.00996694	33936	2
AA_C_304_31237782_exon5_M	AA_DQB1_9_32632825_exon2_CFL	NPC2_P61916_OID30418_v1_Cardiometabolic_II	-0.0369733	-0.0477435	-0.026203	0.00549494	-6.72861	33267	1.7407e-11	10.7593	0.00340531	33270	1
AA_DRB1_11_32552129_exon2_DPV	AA_DRB1_74_32551940_exon2_AL	SMPD3_Q9NY59_OID30477_v1_Inflammation_II	-0.0406172	-0.0524493	-0.0287851	0.00603669	-6.72839	32894	1.74362e-11	10.7585	0.00283216	32897	1
AA_A_156_29911240_exon3_EL	AA_DRB1_112_32549599_exon3_Y,HLA_B_44_02,AA_C_114_31239060_exon3_N	CXCL16_Q9H2A7_OID20282_v1_Cardiometabolic	-0.036844	-0.047578	-0.02611	0.00547643	-6.72773	33931	1.75062e-11	10.7568	0.0127859	33936	3
HLA_DPB1_05	HLA_DRB1_15_01,HLA_DRB1_04_04,AA_DRB1_37_32552051_exon2_PY,HLA_DRB1_01_01,AA_DRB1_74_32551940_exon2_E,AA_DPA1_31_33037579_exon2,AA_DRB1_11_32552129_exon2_P,AA_B_199_31323321_exon4_V,AA_DQB1_57_32632681_exon2_A,AA_DRB1_71_32551949_exon2_KS	LILRB4_Q8NHJ6_OID20429_v1_Inflammation	-0.0315395	-0.0407391	-0.02234	0.00469357	-6.71974	32989	1.85012e-11	10.7328	0.351522	33001	10
AA_A_9_29910558_exon2_FT	AA_DRB1_30_32552072_exon2_CHY	CCL17_Q92583_OID20745_v1_Inflammation	0.0366461	0.0259525	0.0473396	0.00545579	6.71692	33497	1.88573e-11	10.7245	0.00294132	33500	1
AA_A_166_29911270_exon3_D	AA_C_1_31239645_exon2_G	TNFRSF13B_O14836_OID20702_v1_Inflammation	-0.0366729	-0.0473832	-0.0259625	0.00546436	-6.71128	33626	1.95988e-11	10.7078	0.00300346	33629	1
AA_DQB1_140_32629543_exon3_A	HLA_DQA1_04,AA_DRB1_67_32551961_exon2_I,AA_DRB1_96_32549647_exon3_EQx,HLA_DRB1_01_03,AA_DQB1_57_32632681_exon2_V,AA_DPB1_9_33048466_exon2_H,AA_C_73_31239429_exon2_A,AA_DRB1_77_32551931_exon2_PT	CCL19_Q99731_OID21030_v1_Neurology	0.0575086	0.0407059	0.0743114	0.00857269	6.70836	33866	1.99921e-11	10.6991	0.0674418	33876	8
HLA_DRB1_15	AA_DRB1_74_32551940_exon2_AGx	IKZF2_Q9UKS7_OID21213_v1_Oncology	-0.0391917	-0.0506504	-0.0277331	0.00584614	-6.70386	32818	2.06274e-11	10.6856	0.00362616	32821	1
AA_DRB1_13_32552123_exon2_FGS	AA_DRB1_67_32551961_exon2_FI	LILRA2_Q8N149_OID21152_v1_Neurology	0.037101	0.0262509	0.0479511	0.00553568	6.70216	33599	2.08609e-11	10.6807	0.0038682	33602	1
AA_B_152_31324036_exon3_Ex	AA_DRB1_67_32551961_exon2_LS,AA_B_156_31324024_exon3_DGR	RARRES2_Q99969_OID20373_v1_Cardiometabolic	0.0367063	0.0259669	0.0474456	0.00547916	6.69925	33780	2.12775e-11	10.6721	0.00776697	33784	2
AA_A_minus11_29910371_exon1_L	HLA_C_05	SERPINA9_Q86WD7_OID21284_v1_Oncology	-0.0366529	-0.0473875	-0.0259182	0.00547676	-6.69243	33268	2.22972e-11	10.6517	0.00301305	33271	1
HLA_DPB1_04	AA_DRB1_149_32549488_exon3_H	LAMP3_Q9UQV4_OID20638_v1_Inflammation	0.0365148	0.0258183	0.0472114	0.00545733	6.69098	33899	2.25134e-11	10.6476	0.00327409	33902	1
HLA_B_15	AA_B_156_31324024_exon3_LW,AA_B_41_31324614_exon2,AA_B_114_31324150_exon3_N,HLA_B_51,AA_B_99_31324195_exon3_FS,AA_B_97_31324201_exon3_S,HLA_B_14_01,AA_B_minus10_31324892_exon1_A,AA_B_116_31324144_exon3_FY,HLA_C_07_01,HLA_B_13_02,AA_C_156_31238934_exon3_Dx,AA_B_163_31324003_exon3_Lx,AA_B_24_31324665_exon2_A,AA_B_131_31324099_exon3_R,AA_B_152_31324036_exon3_V,AA_B_156_31324024_exon3_DLx,AA_B_97_313…	MICB_MICA_Q29980_Q29983_OID20593_v1_Inflammation	0.110835	0.0783609	0.143308	0.0165679	6.68972	33541	2.27114e-11	10.6438	0.794407	33573	30
HLA_DRB1_01_03	HLA_C_04_01,AA_DQB1_57_32632681_exon2_D	SELPLG_Q14242_OID20560_v1_Inflammation	-0.0367812	-0.0475691	-0.0259933	0.00550391	-6.68274	33569	2.38182e-11	10.6231	0.00428377	33573	2
AA_A_77_29910762_exon2_N	HLA_A_01_01,HLA_B_08,HLA_B_13,AA_B_97_31324201_exon3_CV,HLA_A_24	BTN3A2_P78410_OID20540_v1_Inflammation	0.0588046	0.0415524	0.0760568	0.00880198	6.68084	33566	2.41281e-11	10.6175	0.119334	33573	5
HLA_DRB1_04_04	HLA_C_06,AA_B_97_31324201_exon3_S,AA_C_156_31238934_exon3_QWx,AA_B_70_31324527_exon2_KQ	CD8A_P01732_OID21018_v1_Neurology	-0.0352373	-0.0455886	-0.024886	0.00528119	-6.67223	33870	2.55825e-11	10.5921	0.0607189	33876	4
HLA_DRB1_04_04	AA_DRB1_minus1_32557434_exon1_S,AA_DRB1_11_32552129_exon2_LV	CXCL3_P19876_OID20788_v1_Inflammation	0.0379801	0.0268181	0.0491422	0.00569484	6.66922	33565	2.61154e-11	10.5831	0.0118804	33569	2
AA_DRB1_13_32552123_exon2_FHL	HLA_DRB1_15_01,AA_A_282_29912299_exon5_V,AA_DPB1_57_33048610_exon2	CD72_P21854_OID30641_v1_Inflammation_II	-0.0376026	-0.0486613	-0.0265438	0.00564212	-6.66462	33100	2.69515e-11	10.5694	0.0320196	33105	3
AA_A_152_29911228_exon3_EGV	AA_C_147_31238961_exon3_W,AA_DQB1_140_32629543_exon3_T	IL2RA_P01589_OID20267_v1_Cardiometabolic	-0.0373236	-0.0483012	-0.026346	0.00560072	-6.66407	33300	2.70496e-11	10.5678	0.00739127	33304	2
AA_A_161_29911255_exon3_DG	AA_B_83_31324488_exon2_R	FASLG_P48023_OID20665_v1_Inflammation	0.0364488	0.0257223	0.0471753	0.00547261	6.66023	33960	2.7756e-11	10.5566	0.00359523	33963	1
AA_DRB1_32_32552066_exon2_HI	HLA_B_44_02	ITGA5_P08648_OID21139_v1_Neurology	-0.0363405	-0.0470409	-0.02564	0.0054593	-6.65661	33599	2.84517e-11	10.5459	0.00302991	33602	1
AA_A_127_29911153_exon3_KR	AA_C_275_31237869_exon5_Ex,AA_A_77_29910762_exon2_D,AA_B_97_31324201_exon3_VW,AA_C_9_31239621_exon2_D	LTB_Q06643_OID31383_v1_Oncology_II	-0.0382495	-0.0495274	-0.0269715	0.00575394	-6.64753	33685	3.02596e-11	10.5191	0.0285064	33691	4
AA_DRB1_37_32552051_exon2_FNS	AA_DQB1_30_32632762_exon2_H	PGR_P06401_OID30460_v1_Inflammation_II	-0.0388215	-0.0502793	-0.0273637	0.00584571	-6.64103	32894	3.16349e-11	10.4998	0.00371153	32897	1
AA_C_156_31238934_exon3_MRW	AA_DRB1_30_32552072_exon2_FHL	CD28_P10747_OID21265_v1_Oncology	0.0371007	0.0261467	0.0480547	0.00558869	6.63853	32818	3.21759e-11	10.4925	0.00313043	32821	1
AA_DRB1_74_32551940_exon2_AEx	AA_DRB1_133_32549536_exon3_L	CLEC5A_Q9NY25_OID20165_v1_Cardiometabolic	0.0378423	0.0266684	0.0490161	0.00570084	6.63802	33475	3.22779e-11	10.4911	0.00474113	33478	1
AA_C_9_31239621_exon2_D	AA_A_152_29911228_exon3_R,HLA_B_14_02,AA_A_161_29911255_exon3_D,AA_C_152_31238946_exon3_A,HLA_B_44_03	FCRL2_Q96LA5_OID20639_v1_Inflammation	-0.0576307	-0.0746585	-0.0406028	0.00868752	-6.63373	33885	3.32229e-11	10.4786	0.0511889	33892	5
AA_A_97_29911063_exon3_DKR	AA_A_142_29911198_exon3_HI,AA_A_9_29910558_exon2_T,HLA_B_55_01,AA_A_156_29911240_exon3_QR,AA_B_163_31324003_exon3_AT	NPTX1_Q15818_OID21074_v1_Neurology	0.0655589	0.0461857	0.084932	0.00988407	6.63278	33595	3.34415e-11	10.4757	0.0624944	33602	5
HLA_DRB1_12	HLA_C_12_03,HLA_DRB1_15_01,AA_DRB1_77_32551931_exon2_Nx,HLA_A_25_01,AA_B_171_31323979_exon3_EH,AA_B_80_31324497_exon2_CI,AA_B_158_31324018_exon3_AP,AA_B_67_31324536_exon2_FR,AA_DRB1_85_32551907_exon2_Vx,AA_DRB1_30_32552072_exon2_HLR	C2_P06681_OID20410_v1_Cardiometabolic	0.0606679	0.0427238	0.0786121	0.009155	6.62676	33644	3.48314e-11	10.458	0.0987647	33656	10
HLA_C_07_01	HLA_A_23,HLA_A_24_02	IFNGR1_P15260_OID20678_v1_Inflammation	0.0360123	0.0253557	0.0466688	0.00543691	6.62366	33758	3.5566e-11	10.449	0.0066877	33762	2
AA_DRB1_37_32552051_exon2_NS	AA_B_9_31324710_exon2_D,AA_B_114_31324150_exon3_DK,AA_B_116_31324144_exon3_DLY,AA_A_97_29911063_exon3_DMR,AA_B_97_31324201_exon3_RT,AA_C_194_31238233_exon4_Lx,HLA_DRB1_15_01	CD1C_P29017_OID21483_v1_Oncology	0.0413986	0.0291322	0.0536651	0.00625828	6.61502	33726	3.77055e-11	10.4236	0.0473084	33735	7
HLA_A_24	HLA_A_01_01,HLA_B_08,HLA_B_13,AA_B_97_31324201_exon3_CV	BTN3A2_P78410_OID20540_v1_Inflammation	-0.0342454	-0.0443945	-0.0240963	0.00517802	-6.6136	33567	3.80708e-11	10.4194	0.118163	33573	4
AA_B_32_31324641_exon2	AA_A_127_29911153_exon3_Kx,AA_C_minus15_31239820_exon1_L,AA_A_56_29910699_exon2_DR	FAP_Q12884_OID20330_v1_Cardiometabolic	-0.0376621	-0.0488677	-0.0264564	0.00571705	-6.58767	33998	4.53296e-11	10.3436	0.0141286	34003	3
AA_DRB1_71_32551949_exon2_R	AA_B_62_31324551_exon2,AA_DRB1_74_32551940_exon2_LR	PGLYRP1_O75594_OID20338_v1_Cardiometabolic	-0.0372549	-0.0483421	-0.0261677	0.00565663	-6.58606	33807	4.58251e-11	10.3389	0.0163484	33811	2
AA_C_163_31238913_exon3_Ex	HLA_C_06,HLA_C_03_04,AA_C_95_31239117_exon3_Lx,HLA_B_55_01,AA_DRB1_11_32552129_exon2_LS,AA_C_80_31239408_exon2_K,HLA_B_08,HLA_C_12,AA_B_114_31324150_exon3_KN,AA_A_152_29911228_exon3_RW,AA_B_163_31324003_exon3_Ex	DDR1_Q08345_OID21009_v1_Neurology	0.0397948	0.0279494	0.0516403	0.00604349	6.58475	33863	4.62322e-11	10.3351	0.0479809	33876	11
HLA_B_44_03	HLA_C_03_03,HLA_A_25,AA_DQB1_185_32629408_exon3_T,HLA_B_55,AA_DRB1_67_32551961_exon2_FS,AA_B_30_31324647_exon2,HLA_C_12_03,AA_B_11_31324704_exon2,AA_B_97_31324201_exon3_CR,HLA_C_07_01,AA_B_99_31324195_exon3_S,HLA_B_51_01	DXO_O77932_OID31080_v1_Neurology_II	-0.0364016	-0.0472371	-0.0255661	0.00552823	-6.58468	33754	4.62545e-11	10.3348	0.0851397	33768	12
AA_A_62_29910717_exon2_QR	HLA_C_06_02	ICAM2_P13598_OID20248_v1_Cardiometabolic	0.0356565	0.025036	0.046277	0.00541854	6.58046	34000	4.75808e-11	10.3226	0.0028385	34003	1
AA_DRB1_30_32552072_exon2_GLY	AA_DRB1_86_32551904_exon2_DVx,AA_DRB1_13_32552123_exon2_GRY,HLA_DPB1_02_01	CXCL1_P09341_OID20762_v1_Inflammation	0.0377623	0.0265054	0.0490193	0.00574323	6.57511	33559	4.93305e-11	10.3069	0.0122774	33564	3
HLA_DRB1_04_01	HLA_C_03_03,HLA_A_25,AA_DQB1_185_32629408_exon3_T,HLA_B_55,AA_DRB1_67_32551961_exon2_FS,AA_B_30_31324647_exon2,HLA_C_12_03,AA_B_11_31324704_exon2,AA_B_97_31324201_exon3_CR,HLA_C_07_01,AA_B_99_31324195_exon3_S,HLA_B_51_01,HLA_B_44_03	DXO_O77932_OID31080_v1_Neurology_II	-0.0368621	-0.0478562	-0.025868	0.00560912	-6.57182	33753	5.04261e-11	10.2973	0.0863088	33768	13
HLA_DRB1_04_01	HLA_DQA1_01_02	CD200R1_Q8TD46_OID20595_v1_Inflammation	0.0363287	0.0254787	0.0471788	0.00553564	6.56269	33433	5.36156e-11	10.2707	0.00696654	33436	1
HLA_B_35	AA_B_11_31324704_exon2,AA_B_116_31324144_exon3_DLN	TNF_P01375_OID21237_v1_Oncology	-0.037372	-0.0485402	-0.0262038	0.00569796	-6.55884	32817	5.50339e-11	10.2594	0.00785222	32821	2
AA_A_184_29911903_exon4_Ax	AA_DQB1_87_32632591_exon2_Y	IL22_Q9GZX6_OID31407_v1_Oncology_II	0.0356647	0.0249986	0.0463307	0.00544176	6.55388	33688	5.68682e-11	10.2451	0.0027906	33691	1
AA_B_minus8_31324886_exon1_L	AA_B_32_31324641_exon2,AA_B_163_31324003_exon3_AL,AA_B_97_31324201_exon3_CNV,AA_DRB1_minus16_32557479_exon1_A,AA_A_62_29910717_exon2_EQ	TEK_Q02763_OID21496_v1_Oncology	0.0452305	0.0316986	0.0587625	0.00690393	6.55142	33728	5.78109e-11	10.238	0.0618832	33735	5
AA_B_156_31324024_exon3_DRx	AA_DRB1_74_32551940_exon2_EGR	CCL16_O15467_OID20334_v1_Cardiometabolic	-0.0364797	-0.0474027	-0.0255566	0.00557289	-6.54592	34000	5.99689e-11	10.2221	0.00329356	34003	1
AA_DQB1_30_32632762_exon2_S	AA_B_97_31324201_exon3_CS	HBEGF_Q99075_OID21465_v1_Oncology	0.0362932	0.0254236	0.0471628	0.00554561	6.54449	33758	6.05543e-11	10.2179	0.00721918	33761	1
AA_C_156_31238934_exon3_DLR	AA_B_9_31324710_exon2_D,AA_C_116_31239054_exon3_Yx	TNFRSF8_P28908_OID21049_v1_Neurology	0.0375811	0.0262972	0.048865	0.00575699	6.52791	33872	6.76368e-11	10.1698	0.00757144	33876	2
AA_A_114_29911114_exon3_ERx	HLA_A_23,AA_A_73_29910750_exon2_T,AA_A_62_29910717_exon2_EGL,AA_A_76_29910759_exon2_AG,HLA_A_25,AA_A_152_29911228_exon3_GW,AA_A_156_29911240_exon3_EL	MOG_Q16653_OID21384_v1_Oncology	-0.0610141	-0.079334	-0.0426943	0.00934671	-6.52787	33870	6.76536e-11	10.1697	0.0467564	33879	7
AA_B_116_31324144_exon3_FN	HLA_A_01_01,HLA_B_08_01,AA_DRB1_96_32549647_exon3_Q	BTN2A1_Q7KYR7_OID20713_v1_Inflammation	-0.0346265	-0.0450245	-0.0242285	0.005305	-6.52714	33757	6.79884e-11	10.1676	0.0666148	33762	3
AA_A_62_29910717_exon2_EQR	AA_C_219_31238158_exon4_R	LY75_O60449_OID20580_v1_Inflammation	-0.0354774	-0.0461549	-0.0248	0.00544759	-6.5125	33570	7.49515e-11	10.1252	0.0038781	33573	1
AA_DRB1_30_32552072_exon2_AGR	HLA_B_08_01	GOLM2_Q6P4E1_OID21044_v1_Neurology	-0.0353222	-0.0459611	-0.0246832	0.00542794	-6.50747	33873	7.74926e-11	10.1107	0.00396149	33876	1
HLA_B_55	HLA_B_14_01,AA_DRB1_74_32551940_exon2_GR,AA_B_116_31324144_exon3_LN,AA_B_145_31324057_exon3_L,HLA_DQB1_02,AA_C_156_31238934_exon3_CWx	APOM_O95445_OID20374_v1_Cardiometabolic	0.0446607	0.0311982	0.0581231	0.00686848	6.50227	33648	8.02241e-11	10.0957	0.0363361	33656	6
AA_B_70_31324527_exon2_KQ	AA_C_194_31238233_exon4_Vx,AA_B_163_31324003_exon3_Lx,AA_A_145_29911207_exon3_HQ	GZMA_P12544_OID20663_v1_Inflammation	-0.0390554	-0.0508298	-0.027281	0.00600725	-6.50138	33958	8.06893e-11	10.0932	0.0572282	33963	3
HLA_B_44_03	HLA_B_08	TNFRSF9_Q07011_OID20985_v1_Neurology	-0.0355309	-0.0462914	-0.0247705	0.00548992	-6.47203	33348	9.80338e-11	10.0086	0.00480917	33351	1
HLA_B_07_02	AA_C_116_31239054_exon3_FL,AA_B_45_31324602_exon2_T,HLA_B_44_02,AA_B_67_31324536_exon2_CFR,HLA_A_03_01,AA_A_17_29910582_exon2,AA_B_163_31324003_exon3_EL,AA_C_156_31238934_exon3_Wx,AA_A_9_29910558_exon2_FT,AA_B_minus21_31324925_exon1_T	LILRB1_Q8NHL6_OID20323_v1_Cardiometabolic	-0.0916729	-0.119439	-0.0639066	0.0141662	-6.47124	33991	9.85229e-11	10.0065	0.113917	34003	10
AA_C_152_31238946_exon3_ET	AA_C_1_31239645_exon2_G	CANT1_Q8WVQ1_OID20181_v1_Cardiometabolic	0.0391358	0.027279	0.0509927	0.00604931	6.46947	33604	9.96964e-11	10.0013	0.00475125	33607	1
AA_DRB1_58_32551988_exon2_A	HLA_DRB1_15_01,AA_B_45_31324602_exon2_KM	CD22_P20273_OID20637_v1_Inflammation	-0.0346417	-0.0451442	-0.0241392	0.00535835	-6.465	33959	1.02671e-10	9.98855	0.0377347	33963	2
HLA_A_24_02	HLA_A_23	IFNGR1_P15260_OID20678_v1_Inflammation	0.0350923	0.024446	0.0457386	0.00543169	6.46065	33759	1.0567e-10	9.97605	0.00539676	33762	1
AA_DPB1_96_33052678_exon3_R	AA_DQB1_71_32632639_exon2_AK	TREM2_Q9NZC2_OID20731_v1_Inflammation	0.0354059	0.0246639	0.046148	0.00548053	6.46031	33560	1.05916e-10	9.97504	0.00464478	33563	1
AA_DRB1_74_32551940_exon2_AQR	HLA_B_18_01,AA_DQA1_47_32609219_exon2_CK,AA_C_304_31237782_exon5_M,HLA_C_12,AA_DQA1_130_32609881_exon3_A,AA_A_152_29911228_exon3_GR,AA_B_67_31324536_exon2_F,AA_B_80_31324497_exon2_CI,AA_DRB1_26_32552084_exon2_CY,AA_DQA1_34_32609180_exon2,HLA_C_03_03,AA_DPB1_55_33048604_exon2_E,AA_DPB1_205_33053552_exon4_M,HLA_DRB1_04_07,AA_B_113_31324153_exon3_Y,AA_C_116_31239054_exon3_LS,AA_B_116_31324144_exon3_…	TNXB_P22105_OID21107_v1_Neurology	0.0363265	0.0252964	0.0473567	0.00562753	6.45514	33583	1.0959e-10	9.96023	0.128674	33602	17
AA_A_127_29911153_exon3_N	AA_DRB1_96_32549647_exon3_QY,AA_B_116_31324144_exon3_FNS	FLT4_P35916_OID21491_v1_Oncology	-0.0351469	-0.0458211	-0.0244726	0.00544594	-6.45377	33731	1.10579e-10	9.95633	0.00555926	33735	2
HLA_B_14_02	AA_A_99_29911069_exon3_CSY	TACSTD2_P09758_OID21447_v1_Oncology	-0.0372868	-0.0486115	-0.0259622	0.00577775	-6.45352	29871	1.10955e-10	9.95485	0.00320109	29874	1
AA_DRB1_67_32551961_exon2_L	AA_C_304_31237782_exon5_M,AA_C_90_31239378_exon2_D,HLA_C_03_03	C1QTNF9_P0C862_OID30620_v1_Inflammation_II	0.0354453	0.0246678	0.0462229	0.00549866	6.44618	33042	1.16286e-10	9.93447	0.00950487	33047	3
AA_C_9_31239621_exon2_D	AA_A_77_29910762_exon2_DP,AA_B_97_31324201_exon3_CNV	MANF_P55145_OID20707_v1_Inflammation	-0.0354756	-0.0462632	-0.024688	0.00550378	-6.44567	33758	1.16639e-10	9.93316	0.00543387	33762	2
AA_DQB1_9_32632825_exon2_CFL	AA_DRB1_73_32551943_exon2_A,HLA_DQB1_06_02	CCL20_P78556_OID20671_v1_Inflammation	0.082077	0.0570946	0.107059	0.0127459	6.43948	33959	1.21481e-10	9.91549	0.0052091	33963	2
AA_DQB1_57_32632681_exon2_D	HLA_C_04_01	SELPLG_Q14242_OID20560_v1_Inflammation	-0.0352928	-0.0460352	-0.0245504	0.00548072	-6.43945	33570	1.21524e-10	9.91534	0.0029591	33573	1
AA_DQA1_25_32609153_exon2	AA_B_97_31324201_exon3_CS,AA_DQB1_26_32632774_exon2_FL	ZNRD2_O60232_OID31450_v1_Oncology_II	-0.0394051	-0.0514208	-0.0273893	0.00613039	-6.42783	33706	1.31168e-10	9.88217	0.00680644	33710	2
HLA_DQB1_06_03	AA_DRB1_11_32552129_exon2_DGP	KDM3A_Q9Y4C1_OID30426_v1_Inflammation_II	0.0357597	0.0248516	0.0466677	0.00556524	6.42554	32894	1.33201e-10	9.87549	0.00451719	32897	1
AA_B_94_31324210_exon3_.T	AA_B_156_31324024_exon3_LW,AA_B_41_31324614_exon2,AA_B_114_31324150_exon3_N,HLA_B_51,AA_B_99_31324195_exon3_FS,AA_B_97_31324201_exon3_S,HLA_B_14_01,AA_B_minus10_31324892_exon1_A,AA_B_116_31324144_exon3_FY,HLA_C_07_01,HLA_B_13_02,AA_C_156_31238934_exon3_Dx,AA_B_163_31324003_exon3_Lx,AA_B_24_31324665_exon2_A,AA_B_131_31324099_exon3_R,AA_B_152_31324036_exon3_V,AA_B_156_31324024_exon3_DLx,AA_B_97_313…	MICB_MICA_Q29980_Q29983_OID20593_v1_Inflammation	0.071891	0.049937	0.0938449	0.0112008	6.41837	33544	1.39574e-10	9.8552	0.792863	33573	27
AA_C_193_31238236_exon4_P	HLA_B_49,HLA_B_14_02,HLA_B_13,HLA_DQB1_06_04,AA_DRB1_85_32551907_exon2_Ax,AA_DRB1_37_32552051_exon2_Lx,AA_DRB1_57_32551991_exon2_DM	HSPA1A_P0DMV8_OID20718_v1_Inflammation	-0.0359334	-0.0469092	-0.0249575	0.00559983	-6.41686	33690	1.40954e-10	9.85092	0.0277945	33699	7
AA_DRB1_30_32552072_exon2_CLR	AA_B_156_31324024_exon3_LW	ADAM8_P78325_OID21039_v1_Neurology	-0.0362763	-0.0473596	-0.0251931	0.00565461	-6.41536	33806	1.42349e-10	9.84665	0.00422713	33809	1
HLA_B_40	AA_C_275_31237869_exon5_EK,AA_DRB1_11_32552129_exon2_DLP	NRP2_O60462_OID21081_v1_Neurology	-0.035146	-0.0458912	-0.0244008	0.00548215	-6.41099	33598	1.46495e-10	9.83418	0.00795337	33602	2
AA_DRB1_11_32552129_exon2_LS	HLA_B_14_02	CEACAM6_P40199_OID30362_v1_Cardiometabolic_II	-0.0349506	-0.0456395	-0.0242616	0.00545346	-6.40888	33835	1.48519e-10	9.82822	0.00300798	33838	1
AA_DRB1_37_32552051_exon2_FLN	HLA_DPB1_03	SCARB2_Q14108_OID20943_v1_Neurology	-0.0352941	-0.0460891	-0.024499	0.00550758	-6.40828	32786	1.49167e-10	9.82633	0.00549394	32789	1
AA_C_77_31239417_exon2_N	HLA_DQB1_03_02	LIFR_P42702_OID20606_v1_Inflammation	-0.0349666	-0.0456677	-0.0242654	0.00545967	-6.40452	33570	1.52838e-10	9.81577	0.00311558	33573	1
AA_C_285_31237839_exon5_V	AA_A_74_29910753_exon2_Dx	PDIA4_P13667_OID30375_v1_Cardiometabolic_II	0.0351071	0.0243549	0.0458593	0.00548572	6.39973	33835	1.57688e-10	9.8022	0.00388894	33838	1
AA_DRB1_74_32551940_exon2_AR	AA_B_62_31324551_exon2,AA_DRB1_74_32551940_exon2_LR,AA_DRB1_71_32551949_exon2_R	PGLYRP1_O75594_OID20338_v1_Cardiometabolic	-0.0428996	-0.0560394	-0.0297598	0.00670386	-6.39924	33806	1.58195e-10	9.80081	0.0175385	33811	3
AA_DRB1_71_32551949_exon2_KS	AA_C_156_31238934_exon3_CRx	TNFRSF1B_P20333_OID21145_v1_Neurology	0.034837	0.0241585	0.0455155	0.00544812	6.39431	33599	1.63385e-10	9.78679	0.00339371	33602	1
AA_B_171_31323979_exon3_EY	AA_B_156_31324024_exon3_Dx,AA_DRB1_37_32552051_exon2_FNx	IL5RA_Q01344_OID20601_v1_Inflammation	0.0356517	0.0247189	0.0465845	0.00557787	6.39163	33569	1.66278e-10	9.77917	0.0121551	33573	2
AA_C_9_31239621_exon2_D	HLA_DRB1_15_01,AA_B_45_31324602_exon2_KM,AA_DRB1_58_32551988_exon2_A	CD22_P20273_OID20637_v1_Inflammation	0.0359821	0.0249461	0.0470182	0.00563055	6.39052	33958	1.67463e-10	9.77608	0.0388905	33963	3
AA_DRB1_181_32549392_exon3_M	AA_B_156_31324024_exon3_RW	FCRL5_Q96RD9_OID21111_v1_Neurology	-0.0351738	-0.0459626	-0.0243849	0.00550442	-6.3901	33599	1.6795e-10	9.77482	0.00350273	33602	1
AA_B_116_31324144_exon3_DLP	AA_B_11_31324704_exon2,HLA_B_35	TNF_P01375_OID20074_v1_Cardiometabolic	0.0365845	0.0253603	0.0478087	0.00572655	6.38858	32954	1.69667e-10	9.7704	0.00661788	32958	2
HLA_B_37_01	HLA_A_01_01,HLA_B_08,HLA_B_13,AA_B_97_31324201_exon3_CV,HLA_A_24,AA_A_77_29910762_exon2_N	BTN3A2_P78410_OID20540_v1_Inflammation	0.0334499	0.0231836	0.0437161	0.00523779	6.38626	33565	1.72213e-10	9.76393	0.120403	33573	6
AA_B_45_31324602_exon2_ET	AA_A_167_29911273_exon3_G	PRG3_Q9Y2Y8_OID30383_v1_Cardiometabolic_II	-0.0350887	-0.0458604	-0.0243171	0.00549563	-6.38485	33835	1.7379e-10	9.75998	0.00329161	33838	1
AA_DQB1_9_32632825_exon2_CF	AA_DRB1_11_32552129_exon2_LS	CDCP1_Q9H5V8_OID20940_v1_Neurology	0.0366188	0.0253709	0.0478667	0.00573862	6.38112	33348	1.781e-10	9.74934	0.00740153	33351	1
AA_DRB1_13_32552123_exon2_HLY	AA_DRB1_74_32551940_exon2_QR	MAN1A2_O60476_OID30262_v1_Cardiometabolic_II	0.0358013	0.0247889	0.0468137	0.00561845	6.37209	32956	1.88923e-10	9.72371	0.00363695	32959	1
AA_DPB1_85_33048694_exon2	AA_B_163_31324003_exon3_AT	WFDC2_Q14508_OID21505_v1_Oncology	0.0354732	0.0245589	0.0463876	0.00556845	6.37039	32215	1.91085e-10	9.71877	0.00302188	32218	1
AA_DRB1_37_32552051_exon2_F	HLA_DQA1_01_02	CD101_Q93033_OID31480_v1_Oncology_II	-0.035419	-0.0463243	-0.0245137	0.00556383	-6.36593	33707	1.96598e-10	9.70642	0.00670945	33710	1
HLA_A_11	AA_C_194_31238233_exon4_LP,AA_C_99_31239105_exon3_CFY,AA_C_80_31239408_exon2_K,AA_C_152_31238946_exon3_ET	KIR2DL2_P43627_OID31431_v1_Oncology_II	-0.0307682	-0.0402481	-0.0212884	0.00483658	-6.36156	33685	2.0227e-10	9.69407	0.219972	33691	4
AA_B_163_31324003_exon3_Ex	HLA_C_06,HLA_C_03_04,AA_C_95_31239117_exon3_Lx,HLA_B_55_01,AA_DRB1_11_32552129_exon2_LS,AA_C_80_31239408_exon2_K,HLA_B_08,HLA_C_12,AA_B_114_31324150_exon3_KN,AA_A_152_29911228_exon3_RW	DDR1_Q08345_OID21009_v1_Neurology	-0.0398126	-0.0521175	-0.0275076	0.00627792	-6.34168	33864	2.30137e-10	9.63801	0.046762	33876	10
AA_DRB1_57_32551991_exon2_AMS	HLA_DRB1_15_01,HLA_DRB1_04_04,AA_DRB1_37_32552051_exon2_PY,HLA_DRB1_01_01,AA_DRB1_74_32551940_exon2_E,AA_DPA1_31_33037579_exon2,AA_DRB1_11_32552129_exon2_P,AA_B_199_31323321_exon4_V,AA_DQB1_57_32632681_exon2_A,AA_DRB1_71_32551949_exon2_KS,HLA_DPB1_05,AA_C_97_31239111_exon3_Wx,AA_DRB1_30_32552072_exon2_AG	LILRB4_Q8NHJ6_OID20429_v1_Inflammation	-0.0322919	-0.0422814	-0.0223023	0.00509661	-6.33595	32986	2.38928e-10	9.62173	0.353956	33001	13
AA_DRB1_98_32549641_exon3_ER	HLA_DRB1_04_04,AA_DRB1_11_32552129_exon2_GS,AA_DPB1_8_33048463_exon2,AA_DRB1_71_32551949_exon2_AKx,AA_DPB1_69_33048646_exon2_K,AA_DRB1_74_32551940_exon2_Rx,AA_DRB1_11_32552129_exon2_DL,HLA_DQB1_03_03	CD74_P04233_OID21040_v1_Neurology	-0.0407596	-0.0533707	-0.0281486	0.00643409	-6.33495	33866	2.404e-10	9.61907	0.0946734	33876	8
AA_C_163_31238913_exon3_ET	AA_DRB1_26_32552084_exon2_F	CLEC4C_Q8WTT0_OID20547_v1_Inflammation	0.0348059	0.0240362	0.0455756	0.00549464	6.33452	33570	2.41099e-10	9.6178	0.00339605	33573	1
AA_B_152_31324036_exon3_TV	AA_B_325_31322303_exon7_C	PLXNA4_Q9HCM2_OID20597_v1_Inflammation	-0.0364236	-0.0476957	-0.0251515	0.00575098	-6.33346	33570	2.42753e-10	9.61483	0.00356367	33573	1
AA_B_67_31324536_exon2_CFR	AA_B_194_31323336_exon4_V,AA_C_116_31239054_exon3_S,HLA_DRB1_01_03,HLA_DRB1_04_07,HLA_B_55,HLA_B_35_01,HLA_B_51,AA_DRB1_74_32551940_exon2_EGL,AA_B_9_31324710_exon2_Y,HLA_B_57,AA_C_116_31239054_exon3_FY,HLA_B_44_02,AA_B_143_31324063_exon3_GT,AA_A_156_29911240_exon3_Qx,AA_C_116_31239054_exon3_L	LTA_P01374_OID20586_v1_Inflammation	-0.0440616	-0.0576989	-0.0304244	0.00695766	-6.33282	33556	2.4376e-10	9.61304	0.163044	33573	15
AA_DQB1_57_32632681_exon2_V	HLA_B_08	CLEC14A_Q86T13_OID21090_v1_Neurology	0.0347306	0.0239699	0.0454913	0.00549003	6.32612	33599	2.54569e-10	9.59419	0.00313896	33602	1
AA_A_62_29910717_exon2_EQ	AA_DRB1_98_32549641_exon3_Ex,AA_DQB1_71_32632639_exon2_T	EBI3_IL27_Q14213_Q8NEV9_OID21389_v1_Oncology	0.0345946	0.0238753	0.0453139	0.00546893	6.32566	33815	2.55308e-10	9.59294	0.0059121	33819	2
AA_B_156_31324024_exon3_D	AA_DRB1_77_32551931_exon2_NP	IGF2R_P11717_OID21146_v1_Neurology	0.0385411	0.0265986	0.0504836	0.00609299	6.32548	33599	2.55624e-10	9.5924	0.0109029	33602	1
AA_C_156_31238934_exon3_LQR	HLA_B_44_02,AA_A_9_29910558_exon2_F,AA_B_99_31324195_exon3_AY,HLA_DRB1_01_03,AA_DRB1_71_32551949_exon2_EK	CRTAM_O95727_OID20914_v1_Neurology	-0.0363584	-0.0476276	-0.0250893	0.00574947	-6.32379	33344	2.58452e-10	9.58762	0.013466	33351	5
AA_B_94_31324210_exon3_.I	AA_B_156_31324024_exon3_LW,AA_B_41_31324614_exon2,AA_B_114_31324150_exon3_N,HLA_B_51,AA_B_99_31324195_exon3_FS,AA_B_97_31324201_exon3_S,HLA_B_14_01,AA_B_minus10_31324892_exon1_A,AA_B_116_31324144_exon3_FY,HLA_C_07_01,HLA_B_13_02,AA_C_156_31238934_exon3_Dx,AA_B_163_31324003_exon3_Lx,AA_B_24_31324665_exon2_A,AA_B_131_31324099_exon3_R,AA_B_152_31324036_exon3_V,AA_B_156_31324024_exon3_DLx,AA_B_97_313…	MICB_MICA_Q29980_Q29983_OID20593_v1_Inflammation	0.259703	0.179157	0.34025	0.0410944	6.31969	33539	2.65382e-10	9.57613	0.794872	33573	32
AA_DPB1_55_33048604_exon2_A	HLA_DRB1_04_04,AA_DRB1_11_32552129_exon2_GS,AA_DPB1_8_33048463_exon2,AA_DRB1_71_32551949_exon2_AKx,AA_DPB1_69_33048646_exon2_K,AA_DRB1_74_32551940_exon2_Rx,AA_DRB1_11_32552129_exon2_DL,HLA_DQB1_03_03,AA_DRB1_98_32549641_exon3_ER	CD74_P04233_OID21040_v1_Neurology	0.0371304	0.0256121	0.0486488	0.00587658	6.31837	33865	2.67611e-10	9.5725	0.0957394	33876	9
AA_C_116_31239054_exon3_Lx	AA_C_minus15_31239820_exon1_I,AA_C_9_31239621_exon2_S,AA_C_156_31238934_exon3_CMW,AA_B_67_31324536_exon2_CF,AA_C_275_31237869_exon5_K	CD160_O95971_OID20647_v1_Inflammation	0.0345503	0.0238309	0.0452698	0.00546901	6.31747	33956	2.69174e-10	9.56997	0.0260614	33963	5
AA_C_1_31239645_exon2_G	AA_DRB1_11_32552129_exon2_DGP	INSR_P06213_OID30566_v1_Inflammation_II	0.0351715	0.0242444	0.0460986	0.00557493	6.30887	32894	2.84659e-10	9.54567	0.00283015	32897	1
HLA_A_11	AA_C_194_31238233_exon4_LP,AA_C_99_31239105_exon3_CFY,AA_C_80_31239408_exon2_K,AA_C_152_31238946_exon3_ET	KIR2DL3_P43628_OID21196_v1_Oncology	-0.0314384	-0.0412059	-0.021671	0.00498328	-6.30878	32815	2.8482e-10	9.54543	0.193621	32821	4
AA_A_116_29911120_exon3_D	AA_B_67_31324536_exon2_CR,AA_A_142_29911198_exon3_T,HLA_B_27_05	GP1BB_P13224_OID30174_v1_Cardiometabolic_II	-0.047369	-0.062098	-0.03264	0.00751467	-6.30353	32773	2.94635e-10	9.53072	0.051066	32778	3
AA_DRB1_30_32552072_exon2_CL	HLA_DRB1_15_01	ALCAM_Q13740_OID20273_v1_Cardiometabolic	-0.0351642	-0.0460999	-0.0242285	0.00557935	-6.30256	34000	2.96363e-10	9.52818	0.00560788	34003	1
AA_DPB1_69_33048646_exon2_E	AA_DRB1_13_32552123_exon2_HR,AA_DRB1_74_32551940_exon2_AEx	CD80_P33681_OID30291_v1_Cardiometabolic_II	-0.0341582	-0.0447981	-0.0235184	0.00542839	-6.29252	33853	3.16173e-10	9.50008	0.0104666	33857	2
AA_DQB1_minus5_32634302_exon1_L	AA_DQA1_25_32609153_exon2	HEG1_Q9ULI3_OID30579_v1_Inflammation_II	0.0345063	0.0237567	0.045256	0.00548442	6.2917	33102	3.17931e-10	9.49767	0.00462714	33105	1
AA_C_116_31239054_exon3_Fx	AA_DRB1_77_32551931_exon2_PT	RNASE6_Q93091_OID30689_v1_Inflammation_II	-0.0344744	-0.0452159	-0.0237329	0.00548026	-6.29066	33645	3.20012e-10	9.49483	0.00656911	33648	1
AA_A_95_29911057_exon3_IV	AA_DRB1_74_32551940_exon2_GR	CXCL9_Q07325_OID20675_v1_Inflammation	0.0342384	0.023564	0.0449128	0.00544602	6.28687	33759	3.27882e-10	9.48428	0.00321608	33762	1
AA_DRB1_86_32551904_exon2_GW	AA_B_67_31324536_exon2_CSY,HLA_DPB1_03	LY96_Q9Y6Y9_OID20945_v1_Neurology	-0.0346643	-0.0454766	-0.023852	0.00551639	-6.28387	33347	3.34324e-10	9.47583	0.00417419	33351	2
AA_DQB1_45_32632717_exon2	AA_DRB1_85_32551907_exon2_A	GORASP2_Q9H8Y8_OID31438_v1_Oncology_II	-0.0347418	-0.0455894	-0.0238942	0.00553439	-6.27744	33707	3.48373e-10	9.45796	0.00304673	33710	1
AA_DRB1_70_32551952_exon2_Dx	HLA_DRB1_03_01	DSC2_Q02487_OID21079_v1_Neurology	-0.0361264	-0.0474075	-0.0248454	0.00575553	-6.27682	33211	3.49827e-10	9.45615	0.00673243	33214	1
AA_C_248_31238071_exon4_V	AA_B_156_31324024_exon3_DGx,AA_C_304_31237782_exon5_V,HLA_C_07_01,AA_C_99_31239105_exon3_CF,AA_B_103_31324183_exon3_GV,AA_C_156_31238934_exon3_DM,AA_B_97_31324201_exon3_NTV,HLA_B_14_02,HLA_DQB1_06_09,HLA_B_49,AA_A_283_29912302_exon5_H,AA_B_12_31324701_exon2,AA_B_178_31323958_exon3_K,HLA_C_16_01,HLA_B_44_03,AA_C_156_31238934_exon3_LRW,AA_B_282_31322979_exon5_I,HLA_C_02_02,AA_C_163_31238913_exon3_E…	CDSN_Q15517_OID20667_v1_Inflammation	-0.0390555	-0.051252	-0.0268591	0.00622256	-6.27644	33882	3.50591e-10	9.4552	0.283729	33904	20
AA_DRB1_77_32551931_exon2_LN	AA_C_minus15_31239820_exon1_I,AA_C_9_31239621_exon2_S,AA_C_156_31238934_exon3_CMW,AA_B_67_31324536_exon2_CF,AA_C_275_31237869_exon5_K,AA_C_116_31239054_exon3_Lx	CD160_O95971_OID20647_v1_Inflammation	0.0391106	0.0268811	0.0513402	0.00623947	6.26826	33955	3.69492e-10	9.43239	0.0271871	33963	6
AA_B_minus21_31324925_exon1_T	AA_C_116_31239054_exon3_FL,AA_B_45_31324602_exon2_T,HLA_B_44_02,AA_B_67_31324536_exon2_CFR,HLA_A_03_01,AA_A_17_29910582_exon2,AA_B_163_31324003_exon3_EL,AA_C_156_31238934_exon3_Wx,AA_A_9_29910558_exon2_FT	LILRB1_Q8NHL6_OID20323_v1_Cardiometabolic	-0.0467733	-0.0614064	-0.0321402	0.00746574	-6.26506	33992	3.77142e-10	9.42349	0.112825	34003	9
AA_DRB1_37_32552051_exon2_LNY	AA_C_1_31239645_exon2_G,AA_A_166_29911270_exon3_D	TNFRSF13B_O14836_OID20702_v1_Inflammation	0.0343194	0.0235763	0.0450625	0.00548109	6.26141	33625	3.86111e-10	9.41329	0.00416457	33629	2
AA_A_127_29911153_exon3_N	AA_DQB1_37_32632741_exon2_Y	CD300LF_Q8TDQ1_OID21469_v1_Oncology	-0.0344205	-0.045197	-0.023644	0.00549811	-6.26043	33876	3.88516e-10	9.41059	0.00374417	33879	1
AA_B_116_31324144_exon3_D	AA_C_116_31239054_exon3_FL,AA_B_45_31324602_exon2_T,HLA_B_44_02,AA_B_67_31324536_exon2_CFR,HLA_A_03_01,AA_A_17_29910582_exon2,AA_B_163_31324003_exon3_EL,AA_C_156_31238934_exon3_Wx,AA_A_9_29910558_exon2_FT,AA_B_minus21_31324925_exon1_T,HLA_B_07_02,AA_B_minus16_31324910_exon1_L	LILRB1_Q8NHL6_OID20323_v1_Cardiometabolic	-0.0824024	-0.108229	-0.0565757	0.0131767	-6.25365	33989	4.05736e-10	9.39176	0.115895	34003	12
HLA_DRB1_01_03	HLA_B_44_02,AA_A_9_29910558_exon2_F,AA_B_99_31324195_exon3_AY	CRTAM_O95727_OID20914_v1_Neurology	-0.03407	-0.0447551	-0.0233849	0.00545149	-6.24967	33346	4.16285e-10	9.38061	0.0112205	33351	3
AA_DRB1_71_32551949_exon2_Ax	AA_DRB1_13_32552123_exon2_FGY	LRRC25_Q8N386_OID21333_v1_Oncology	0.0355156	0.024375	0.0466562	0.00568389	6.24848	33444	4.19461e-10	9.37731	0.00647459	33447	1
AA_C_275_31237869_exon5_EK	AA_B_178_31323958_exon3_K,HLA_B_57_01	KLRK1_P26718_OID31082_v1_Neurology_II	-0.034926	-0.045885	-0.0239669	0.00559125	-6.24654	33764	4.24649e-10	9.37197	0.0048234	33768	2
HLA_DRB1_04_01	AA_A_99_29911069_exon3_CSY,AA_C_304_31237782_exon5_V	GRN_P28799_OID21159_v1_Neurology	-0.0342276	-0.0449714	-0.0234838	0.00548144	-6.24428	33420	4.30872e-10	9.36565	0.0117492	33424	2
AA_B_45_31324602_exon2_GT	AA_B_9_31324710_exon2_D,AA_B_114_31324150_exon3_DK,AA_B_116_31324144_exon3_DLY,AA_A_97_29911063_exon3_DMR,AA_B_97_31324201_exon3_RT,AA_C_194_31238233_exon4_Lx,HLA_DRB1_15_01,AA_DRB1_37_32552051_exon2_NS	CD1C_P29017_OID21483_v1_Oncology	-0.0400577	-0.0526353	-0.02748	0.00641704	-6.24239	33725	4.36052e-10	9.36046	0.0484079	33735	8
HLA_DPB1_03	AA_B_67_31324536_exon2_CSY	LY96_Q9Y6Y9_OID20945_v1_Neurology	0.0341142	0.0233971	0.0448313	0.00546782	6.23909	33348	4.45401e-10	9.35125	0.00299501	33351	1
AA_DRB1_13_32552123_exon2_HRS	AA_B_156_31324024_exon3_DGL,AA_B_97_31324201_exon3_NRT,AA_DRB1_26_32552084_exon2_CF,AA_C_304_31237782_exon5_V,AA_DRB1_71_32551949_exon2_ARS	IL12B_P29460_OID20666_v1_Inflammation	-0.0434238	-0.0570705	-0.0297772	0.00696246	-6.23685	33956	4.51731e-10	9.34512	0.0177713	33963	5
HLA_C_05	AA_DRB1_77_32551931_exon2_LT,AA_DQA1_26_32609156_exon2	FRZB_Q92765_OID20968_v1_Neurology	-0.0346849	-0.0455922	-0.0237776	0.00556484	-6.23286	33222	4.63477e-10	9.33397	0.0110251	33226	2
HLA_B_08	HLA_A_02_01	TIMP1_P01033_OID20418_v1_Cardiometabolic	-0.0345704	-0.0454568	-0.023684	0.00555419	-6.2242	33133	4.89798e-10	9.30998	0.00931453	33136	1
AA_DQB1_minus18_32634341_exon1_V	AA_C_24_31239576_exon2,AA_B_94_31324210_exon3_.I	KLRB1_Q12918_OID20629_v1_Inflammation	-0.0336081	-0.0441964	-0.0230197	0.00540213	-6.22126	33959	4.98916e-10	9.30197	0.0116937	33963	2
AA_C_116_31239054_exon3_Yx	AA_B_94_31324210_exon3_.I	PTPRF_P10586_OID20310_v1_Cardiometabolic	-0.0350173	-0.0460709	-0.0239637	0.0056395	-6.20929	34000	5.38397e-10	9.2689	0.00349429	34003	1
AA_B_163_31324003_exon3_E	AA_DRB1_96_32549647_exon3_EYx,AA_DRB1_74_32551940_exon2_Rx	SEPTIN3_Q9UH03_OID31025_v1_Neurology_II	0.0344547	0.0235675	0.045342	0.00555462	6.2029	33783	5.60741e-10	9.25124	0.00638331	33787	2
AA_B_116_31324144_exon3_S	AA_DRB1_minus25_32557506_exon1_K	CXCL11_O14625_OID21042_v1_Neurology	-0.0336632	-0.0443181	-0.0230084	0.00543605	-6.19258	33873	5.98654e-10	9.22282	0.00304393	33876	1
AA_A_minus15_29910359_exon1_L	AA_DRB1_67_32551961_exon2_FI,AA_DRB1_13_32552123_exon2_FGS	LILRA2_Q8N149_OID21152_v1_Neurology	-0.0338107	-0.044517	-0.0231044	0.00546229	-6.18984	33598	6.09209e-10	9.21523	0.00500286	33602	2
HLA_A_03	AA_A_107_29911093_exon3_AG,AA_B_45_31324602_exon2_KT	LY9_Q9HBG7_OID20670_v1_Inflammation	0.0351127	0.0239592	0.0462662	0.00569048	6.17043	33198	6.88919e-10	9.16183	0.00449493	33202	2
AA_DRB1_57_32551991_exon2_DM	HLA_B_49,HLA_B_14_02,HLA_B_13,HLA_DQB1_06_04,AA_DRB1_85_32551907_exon2_Ax,AA_DRB1_37_32552051_exon2_Lx	HSPA1A_P0DMV8_OID20718_v1_Inflammation	0.0352961	0.0240751	0.046517	0.00572488	6.16538	33691	7.11094e-10	9.14807	0.0266062	33699	6
AA_C_156_31238934_exon3_DRW	AA_DRB1_37_32552051_exon2_N	TGFBR2_P37173_OID21493_v1_Oncology	-0.0340625	-0.0448974	-0.0232276	0.0055279	-6.16192	33732	7.26787e-10	9.13859	0.00435881	33735	1
AA_DRB1_74_32551940_exon2_QR	HLA_B_08,AA_C_24_31239576_exon2,AA_A_145_29911207_exon3_Hx,HLA_B_40	ICAM3_P32942_OID20277_v1_Cardiometabolic	-0.0375085	-0.0494521	-0.0255648	0.0060936	-6.15539	33997	7.5728e-10	9.12074	0.0257648	34003	4
AA_DRB1_minus24_32557503_exon1_L	AA_B_97_31324201_exon3_RTV,AA_DPB1_84_33048691_exon2_G,HLA_C_05	SIGLEC10_Q96LC7_OID20537_v1_Inflammation	-0.0344472	-0.0454202	-0.0234742	0.00559837	-6.15308	33568	7.68478e-10	9.11437	0.0082726	33573	3
AA_DRB1_71_32551949_exon2_ARS	HLA_DPB1_04	ALPP_P05187_OID21383_v1_Oncology	0.0335708	0.022864	0.0442776	0.00546255	6.14563	33444	8.05471e-10	9.09395	0.00297567	33447	1
HLA_DRB1_04_01	AA_DRB1_71_32551949_exon2_AKx	WNT9A_O14904_OID20460_v1_Inflammation	0.0369759	0.0251814	0.0487704	0.00601748	6.14474	32998	8.10087e-10	9.09147	0.00451172	33001	1
AA_DRB1_47_32552021_exon2_FT	AA_B_156_31324024_exon3_DGL,AA_B_97_31324201_exon3_NRT,AA_DRB1_26_32552084_exon2_CF,AA_C_304_31237782_exon5_V,AA_DRB1_71_32551949_exon2_ARS	IL12A_IL12B_P29459_P29460_OID21327_v1_Oncology	-0.0361213	-0.0476478	-0.0245948	0.00588076	-6.14227	33440	8.22641e-10	9.08479	0.0165183	33447	5
HLA_DPB1_04	HLA_B_15_01	IGLC2_P0DOY2_OID30740_v1_Inflammation_II	-0.0333278	-0.043968	-0.0226875	0.00542862	-6.13927	33844	8.38224e-10	9.07664	0.00280272	33847	1
AA_B_156_31324024_exon3_Dx	AA_DQA1_175_32610016_exon3_Ex	CCL4_P13236_OID20695_v1_Inflammation	0.0336468	0.0229029	0.0443907	0.00548147	6.13828	33630	8.43526e-10	9.0739	0.00271786	33633	1
AA_DQB1_57_32632681_exon2_AV	AA_DRB1_96_32549647_exon3_EYx,AA_B_114_31324150_exon3_DN	AIF1_P55008_OID21234_v1_Oncology	0.0348854	0.0237406	0.0460302	0.00568603	6.13529	32817	8.59765e-10	9.06562	0.00731217	32821	2
AA_C_275_31237869_exon5_EK	AA_A_142_29911198_exon3_T	VSIR_Q9H7M9_OID20131_v1_Cardiometabolic	-0.0340992	-0.0449999	-0.0231985	0.00556147	-6.13132	33604	8.81204e-10	9.05492	0.00284965	33607	1
AA_DRB1_70_32551952_exon2_D	AA_A_145_29911207_exon3_H,HLA_B_08_01	CD302_Q8IX05_OID21328_v1_Oncology	-0.034324	-0.045307	-0.0233411	0.00560346	-6.12551	33443	9.14e-10	9.03905	0.0110392	33447	2
HLA_DRB1_04_01	AA_DRB1_74_32551940_exon2_R	CSNK1D_P48730_OID30492_v1_Inflammation_II	0.0340775	0.0231538	0.0450012	0.00557322	6.11452	32894	9.79388e-10	9.00905	0.00277423	32897	1
AA_DQB1_minus5_32634302_exon1_L	HLA_DRB1_04_04,AA_DRB1_11_32552129_exon2_GS,AA_DPB1_8_33048463_exon2,AA_DRB1_71_32551949_exon2_AKx,AA_DPB1_69_33048646_exon2_K,AA_DRB1_74_32551940_exon2_Rx,AA_DRB1_11_32552129_exon2_DL,HLA_DQB1_03_03,AA_DRB1_98_32549641_exon3_ER,AA_DPB1_55_33048604_exon2_A	CD74_P04233_OID21040_v1_Neurology	-0.0460423	-0.0608115	-0.0312731	0.00753519	-6.1103	33864	1.00526e-09	8.99772	0.0967353	33876	10
AA_C_97_31239111_exon3_NW	AA_DRB1_57_32551991_exon2_AD,HLA_B_14_02	CCL7_P80098_OID20523_v1_Inflammation	0.0355077	0.0241152	0.0469002	0.00581238	6.10897	33569	1.01376e-09	8.99407	0.00391938	33573	2
HLA_B_18_01	HLA_B_49,HLA_B_14_02,HLA_B_13,HLA_DQB1_06_04,AA_DRB1_85_32551907_exon2_Ax,AA_DRB1_37_32552051_exon2_Lx,AA_DRB1_57_32551991_exon2_DM,AA_C_193_31238236_exon4_P	HSPA1A_P0DMV8_OID20718_v1_Inflammation	-0.0328544	-0.043405	-0.0223038	0.00538287	-6.1035	33689	1.04899e-09	8.97923	0.0288683	33699	8
AA_B_99_31324195_exon3_FY	AA_B_minus23_31324931_exon1_L,AA_B_114_31324150_exon3_KN	IL15_P40933_OID20562_v1_Inflammation	-0.0337919	-0.0446448	-0.022939	0.00553709	-6.10282	33569	1.0535e-09	8.97736	0.00993414	33573	2
HLA_B_44_03	AA_A_152_29911228_exon3_R,HLA_B_14_02,AA_A_161_29911255_exon3_D,AA_C_152_31238946_exon3_A	FCRL2_Q96LA5_OID20639_v1_Inflammation	-0.0328721	-0.0434302	-0.022314	0.00538669	-6.10247	33886	1.05572e-09	8.97645	0.0499567	33892	4
AA_B_67_31324536_exon2_FR	HLA_DRB1_03_01,AA_DRB1_30_32552072_exon2_ALR,HLA_B_14_02	AMBP_P02760_OID21413_v1_Oncology	-0.0385295	-0.0509175	-0.0261414	0.00632035	-6.0961	33816	1.09863e-09	8.95915	0.0130478	33821	3
AA_A_283_29912302_exon5_P	AA_DQA1_25_32609153_exon2,HLA_C_16_01,HLA_DQB1_06_09,AA_DRB1_13_32552123_exon2_LRY,HLA_B_55,HLA_C_12_03,AA_DRB1_112_32549599_exon3_Y,AA_DQB1_185_32629408_exon3_T,AA_B_45_31324602_exon2_GK,AA_DRB1_57_32551991_exon2_AMS,AA_B_67_31324536_exon2_CFM,AA_B_116_31324144_exon3_LP	CFB_P00751_OID30755_v1_Inflammation_II	0.0318764	0.0216197	0.0421332	0.00523296	6.09147	33281	1.13102e-09	8.94653	0.124136	33295	12
AA_DRB1_73_32551943_exon2_A	AA_DPB1_194_33053519_exon4_Q,HLA_DPB1_06,HLA_DPB1_11	MLN_P12872_OID20541_v1_Inflammation	-0.0351063	-0.0464033	-0.0238093	0.00576368	-6.09095	33568	1.13462e-09	8.94515	0.0100247	33573	3
AA_B_77_31324506_exon2_GS	AA_B_156_31324024_exon3_DGx,AA_C_304_31237782_exon5_V,HLA_C_07_01,AA_C_99_31239105_exon3_CF,AA_B_103_31324183_exon3_GV,AA_C_156_31238934_exon3_DM,AA_B_97_31324201_exon3_NTV,HLA_B_14_02,HLA_DQB1_06_09,HLA_B_49,AA_A_283_29912302_exon5_H,AA_B_12_31324701_exon2,AA_B_178_31323958_exon3_K,HLA_C_16_01,HLA_B_44_03,AA_C_156_31238934_exon3_LRW,AA_B_282_31322979_exon5_I,HLA_C_02_02,AA_C_163_31238913_exon3_E	CDSN_Q15517_OID20667_v1_Inflammation	-0.0583193	-0.0770969	-0.0395417	0.00958024	-6.08746	33883	1.15947e-09	8.93574	0.282896	33904	19
HLA_DRB1_04_07	HLA_DRB1_15_01,AA_A_282_29912299_exon5_V,AA_DPB1_57_33048610_exon2,AA_DRB1_13_32552123_exon2_FHL	CD72_P21854_OID30641_v1_Inflammation_II	0.033597	0.0227767	0.0444173	0.00552046	6.08591	33099	1.17103e-09	8.93143	0.0331015	33105	4
AA_DRB1_minus25_32557506_exon1_K	HLA_B_18_01,AA_DQA1_47_32609219_exon2_CK,AA_C_304_31237782_exon5_M,HLA_C_12,AA_DQA1_130_32609881_exon3_A,AA_A_152_29911228_exon3_GR,AA_B_67_31324536_exon2_F,AA_B_80_31324497_exon2_CI,AA_DRB1_26_32552084_exon2_CY,AA_DQA1_34_32609180_exon2,HLA_C_03_03,AA_DPB1_55_33048604_exon2_E,AA_DPB1_205_33053552_exon4_M,HLA_DRB1_04_07,AA_B_113_31324153_exon3_Y,AA_C_116_31239054_exon3_LS,AA_B_116_31324144_exon3_…	TNXB_P22105_OID21107_v1_Neurology	-0.052395	-0.0692719	-0.0355181	0.00861053	-6.085	33581	1.17752e-09	8.92903	0.130511	33602	19
AA_B_minus16_31324910_exon1_L	AA_C_116_31239054_exon3_FL,AA_B_45_31324602_exon2_T,HLA_B_44_02,AA_B_67_31324536_exon2_CFR,HLA_A_03_01,AA_A_17_29910582_exon2,AA_B_163_31324003_exon3_EL,AA_C_156_31238934_exon3_Wx,AA_A_9_29910558_exon2_FT,AA_B_minus21_31324925_exon1_T,HLA_B_07_02	LILRB1_Q8NHL6_OID20323_v1_Cardiometabolic	0.0490472	0.0332221	0.0648723	0.0080739	6.07478	33990	1.25471e-09	8.90146	0.114878	34003	11
AA_B_95_31324207_exon3_L	AA_B_116_31324144_exon3_FLY,AA_C_24_31239576_exon2,AA_A_161_29911255_exon3_DG	KLRF1_Q9NZS2_OID30464_v1_Inflammation_II	-0.036248	-0.0479555	-0.0245406	0.00597307	-6.06857	32892	1.30462e-09	8.88452	0.0135953	32897	3
AA_DPB1_9_33048466_exon2_F	AA_B_156_31324024_exon3_DGL,AA_B_97_31324201_exon3_NRT,AA_DRB1_26_32552084_exon2_CF,AA_C_304_31237782_exon5_V,AA_DRB1_71_32551949_exon2_ARS,AA_DRB1_13_32552123_exon2_HRS	IL12B_P29460_OID20666_v1_Inflammation	0.0328364	0.0222033	0.0434696	0.005425	6.0528	33955	1.43837e-09	8.84213	0.0188299	33963	6
AA_DRB1_37_32552051_exon2_S	AA_C_219_31238158_exon4_R,AA_A_62_29910717_exon2_EQR	LY75_O60449_OID20580_v1_Inflammation	-0.0329795	-0.0436697	-0.0222893	0.00545411	-6.04672	33569	1.49378e-09	8.82571	0.00496188	33573	2
AA_DPB1_11_33048472_exon2	AA_DRB1_74_32551940_exon2_QRx,HLA_DRB1_04_04,AA_DRB1_58_32551988_exon2_E,HLA_DQA1_01_02,AA_DRB1_13_32552123_exon2_GH	CD4_P01730_OID20584_v1_Inflammation	0.03297	0.0222772	0.0436628	0.00545542	6.04354	33502	1.52359e-09	8.81713	0.0210903	33509	5
HLA_DPB1_02_01	AA_DRB1_71_32551949_exon2_ARS	VSIG4_Q9Y279_OID21144_v1_Neurology	-0.0328356	-0.0435068	-0.0221643	0.00544441	-6.03106	33599	1.64587e-09	8.7836	0.00413128	33602	1
HLA_DQB1_06_04	AA_DRB1_77_32551931_exon2_N,AA_DRB1_73_32551943_exon2_A,HLA_B_14_02,AA_C_156_31238934_exon3_LMR,AA_C_91_31239129_exon3_R	PAMR1_Q6UXH9_OID21153_v1_Neurology	-0.0325976	-0.0431925	-0.0220026	0.0054055	-6.03044	33595	1.65215e-09	8.78195	0.0318171	33602	5
AA_DRB1_74_32551940_exon2_AG	AA_DRB1_98_32549641_exon3_ER,AA_B_24_31324665_exon2_A,AA_DPB1_170_33052900_exon3_I	CXCL10_P02778_OID20697_v1_Inflammation	-0.0339714	-0.0450218	-0.0229209	0.00563787	-6.02556	33757	1.70263e-09	8.76888	0.00556018	33762	3
AA_A_142_29911198_exon3_HI	AA_DRB1_11_32552129_exon2_V	LGALS3BP_Q08380_OID30765_v1_Inflammation_II	0.0329373	0.0222231	0.0436514	0.0054663	6.02551	33906	1.70314e-09	8.76875	0.00290029	33909	1
HLA_B_51_01	HLA_B_44_02,AA_A_9_29910558_exon2_F,AA_B_99_31324195_exon3_AY,HLA_DRB1_01_03,AA_DRB1_71_32551949_exon2_EK,AA_C_156_31238934_exon3_LQR	CRTAM_O95727_OID20914_v1_Neurology	0.0329039	0.0221963	0.0436115	0.00546297	6.02307	33343	1.72927e-09	8.76214	0.0145382	33351	6
HLA_B_44_02	HLA_C_08	BMP10_O95393_OID30575_v1_Inflammation_II	0.033139	0.0223524	0.0439255	0.00550323	6.02173	33102	1.7438e-09	8.7585	0.00249909	33105	1
AA_C_116_31239054_exon3_Sx	AA_B_67_31324536_exon2_FM	NID1_P14543_OID20362_v1_Cardiometabolic	0.0334498	0.0225572	0.0443424	0.00555738	6.01899	33582	1.77322e-09	8.75124	0.00306065	33585	1
AA_C_177_31238871_exon3_E	HLA_DRB1_03_01,AA_DRB1_30_32552072_exon2_ALR,HLA_B_14_02,AA_B_67_31324536_exon2_FR	AMBP_P02760_OID21413_v1_Oncology	0.0357817	0.0241188	0.0474447	0.00595038	6.01335	33815	1.83592e-09	8.73615	0.014102	33821	4
AA_A_167_29911273_exon3_G	AA_B_9_31324710_exon2_D	SLAMF7_Q9NQ25_OID20602_v1_Inflammation	-0.0371135	-0.0492136	-0.0250135	0.00617338	-6.01186	33570	1.853e-09	8.73212	0.00530908	33573	1
AA_B_24_31324665_exon2_A	AA_DRB1_98_32549641_exon3_ER	CXCL10_P02778_OID20697_v1_Inflammation	-0.0327012	-0.0433644	-0.0220379	0.00544033	-6.01088	33759	1.86412e-09	8.72953	0.00358317	33762	1
AA_DRB1_96_32549647_exon3_EH	AA_DRB1_32_32552066_exon2_Y	SPINT1_O43278_OID21109_v1_Neurology	-0.0366422	-0.048596	-0.0246883	0.00609879	-6.00811	33471	1.89638e-09	8.72207	0.00403783	33474	1
HLA_C_16_01	AA_B_156_31324024_exon3_DGL	PDCD1_Q15116_OID21396_v1_Oncology	-0.0328244	-0.0435331	-0.0221157	0.00546351	-6.00793	33812	1.89824e-09	8.72165	0.0028897	33815	1
AA_DPB1_9_33048466_exon2_H	AA_C_minus9_31239802_exon1_G	TNFSF11_O14788_OID20592_v1_Inflammation	0.0327715	0.0220752	0.0434678	0.00545718	6.0052	33570	1.93051e-09	8.71433	0.00262035	33573	1
AA_C_80_31239408_exon2_K	AA_C_156_31238934_exon3_DMR	SLC39A5_Q6ZMH5_OID20539_v1_Inflammation	-0.0363021	-0.048151	-0.0244531	0.00604527	-6.00504	33570	1.93247e-09	8.71389	0.00431854	33573	1
AA_DRB1_30_32552072_exon2_AG	HLA_DRB1_15_01,HLA_DRB1_04_04,AA_DRB1_37_32552051_exon2_PY,HLA_DRB1_01_01,AA_DRB1_74_32551940_exon2_E,AA_DPA1_31_33037579_exon2,AA_DRB1_11_32552129_exon2_P,AA_B_199_31323321_exon4_V,AA_DQB1_57_32632681_exon2_A,AA_DRB1_71_32551949_exon2_KS,HLA_DPB1_05,AA_C_97_31239111_exon3_Wx	LILRB4_Q8NHJ6_OID20429_v1_Inflammation	-0.0304306	-0.0403658	-0.0204953	0.0050689	-6.00338	32987	1.95265e-09	8.70937	0.35317	33001	12
AA_B_97_31324201_exon3_CNW	AA_DRB1_98_32549641_exon3_Ex,AA_DQB1_71_32632639_exon2_T,AA_A_62_29910717_exon2_EQ	EBI3_IL27_Q14213_Q8NEV9_OID21389_v1_Oncology	-0.0325758	-0.0432128	-0.0219389	0.00542694	-6.00262	33814	1.96131e-09	8.70745	0.00697025	33819	3
AA_C_80_31239408_exon2_K	AA_C_minus9_31239802_exon1_A	KIR2DS4_P43632_OID31432_v1_Oncology_II	0.0389115	0.0262048	0.0516182	0.0064829	6.00218	33707	1.96676e-09	8.70625	0.00298856	33710	1
AA_B_9_31324710_exon2_H	AA_DRB1_98_32549641_exon3_K,AA_B_156_31324024_exon3_DGR	CX3CL1_P78423_OID20976_v1_Neurology	-0.0342519	-0.0454382	-0.0230656	0.00570718	-6.00155	33347	1.97457e-09	8.70453	0.00648833	33351	2
AA_DQB1_57_32632681_exon2_D	AA_DQA1_34_32609180_exon2	ADGRE5_P48960_OID20260_v1_Cardiometabolic	0.0340266	0.0229124	0.0451409	0.00567044	6.0007	33808	1.98464e-09	8.70232	0.0032977	33811	1
AA_C_116_31239054_exon3_F	AA_B_156_31324024_exon3_LW,AA_B_41_31324614_exon2,AA_B_114_31324150_exon3_N,HLA_B_51,AA_B_99_31324195_exon3_FS,AA_B_97_31324201_exon3_S,HLA_B_14_01,AA_B_minus10_31324892_exon1_A,AA_B_116_31324144_exon3_FY,HLA_C_07_01,HLA_B_13_02,AA_C_156_31238934_exon3_Dx,AA_B_163_31324003_exon3_Lx,AA_B_24_31324665_exon2_A,AA_B_131_31324099_exon3_R,AA_B_152_31324036_exon3_V,AA_B_156_31324024_exon3_DLx,AA_B_97_313…	MICB_MICA_Q29980_Q29983_OID20593_v1_Inflammation	-0.122767	-0.162874	-0.0826595	0.0204625	-5.9996	33540	1.9983e-09	8.69934	0.794627	33573	31
AA_DRB1_104_32549623_exon3_S	HLA_DQB1_06_02	IGFBP7_Q16270_OID20236_v1_Cardiometabolic	0.0340226	0.0228982	0.045147	0.00567561	5.99453	34000	2.06132e-09	8.68586	0.00851676	34003	1
AA_DRB1_70_32551952_exon2_D	AA_A_152_29911228_exon3_GVx	NCR1_O76036_OID20566_v1_Inflammation	0.0329268	0.0221599	0.0436938	0.00549325	5.99405	33570	2.06763e-09	8.68453	0.00258819	33573	1
HLA_B_55	AA_B_156_31324024_exon3_DG,AA_DRB1_85_32551907_exon2_AL,AA_DRB1_70_32551952_exon2_QT,AA_C_219_31238158_exon4_W,AA_A_9_29910558_exon2_T	CD5L_O43866_OID30775_v1_Inflammation_II	-0.0333768	-0.0442926	-0.022461	0.0055692	-5.99311	33706	2.07954e-09	8.68203	0.0157666	33713	5
AA_A_152_29911228_exon3_RV	HLA_B_08_01	ICAM4_Q14773_OID20578_v1_Inflammation	-0.0345571	-0.0458621	-0.023252	0.00576778	-5.9914	33570	2.10159e-09	8.67745	0.00246671	33573	1
AA_DRB1_71_32551949_exon2_EK	HLA_B_44_02,AA_A_9_29910558_exon2_F,AA_B_99_31324195_exon3_AY,HLA_DRB1_01_03	CRTAM_O95727_OID20914_v1_Neurology	0.0334681	0.0225142	0.044422	0.00558861	5.98862	33345	2.13788e-09	8.67002	0.0122828	33351	4
AA_B_9_31324710_exon2_D	AA_B_156_31324024_exon3_DGL,AA_B_97_31324201_exon3_NRT,AA_DRB1_26_32552084_exon2_CF,AA_C_304_31237782_exon5_V,AA_DRB1_71_32551949_exon2_ARS,AA_DRB1_13_32552123_exon2_HRS,AA_DPB1_9_33048466_exon2_F	IL12B_P29460_OID20666_v1_Inflammation	0.0556576	0.037423	0.0738923	0.00930323	5.98261	33954	2.21784e-09	8.65407	0.0198631	33963	7
HLA_DQB1_06_03	AA_DRB1_13_32552123_exon2_GH	IL6_P05231_OID21276_v1_Oncology	0.0329407	0.0221427	0.0437387	0.00550907	5.97936	33444	2.2629e-09	8.64533	0.00253603	33447	1
AA_C_116_31239054_exon3_Y	AA_DRB1_77_32551931_exon2_NP,AA_DQB1_9_32632825_exon2_CHY	PLA2G15_Q8NCC3_OID21473_v1_Oncology	0.0328694	0.0220895	0.0436492	0.00549984	5.97642	33731	2.30376e-09	8.63756	0.0118254	33735	2
AA_DPA1_111_33036999_exon3_K	AA_C_138_31238988_exon3_T,AA_DRB1_4_32557422_exon1_R	XCL1_P47992_OID21398_v1_Oncology	-0.0327663	-0.0435142	-0.0220183	0.00548354	-5.97538	33875	2.31838e-09	8.63482	0.00653095	33879	2
HLA_B_14_01	HLA_C_12_03,HLA_DRB1_15_01,AA_DRB1_77_32551931_exon2_Nx,HLA_A_25_01,AA_B_171_31323979_exon3_EH,AA_B_80_31324497_exon2_CI,AA_B_158_31324018_exon3_AP,AA_B_67_31324536_exon2_FR,AA_DRB1_85_32551907_exon2_Vx,AA_DRB1_30_32552072_exon2_HLR,HLA_DRB1_12,AA_A_114_29911114_exon3_DE	C2_P06681_OID20410_v1_Cardiometabolic	0.0337481	0.0226526	0.0448436	0.00566085	5.96167	33642	2.52159e-09	8.59832	0.100647	33656	12
AA_DRB1_70_32551952_exon2_QT	AA_DRB1_13_32552123_exon2_LRS,AA_DPB1_57_33048610_exon2	MCTS1_Q9ULC4_OID31444_v1_Oncology_II	0.0323284	0.0216931	0.0429636	0.00542606	5.95798	33706	2.57905e-09	8.58854	0.010862	33710	2
AA_DRB1_74_32551940_exon2_AE	AA_C_285_31237839_exon5_V	IL1R1_P14778_OID21116_v1_Neurology	0.032597	0.0218391	0.0433548	0.00548859	5.93904	33539	2.89518e-09	8.53832	0.00405203	33542	1
AA_C_304_31237782_exon5_V	AA_DRB1_86_32551904_exon2_DVX	SEMA7A_O75326_OID20283_v1_Cardiometabolic	0.0325461	0.0218046	0.0432876	0.00548026	5.93878	33870	2.89947e-09	8.53768	0.00251187	33873	1
AA_DRB1_47_32552021_exon2_FT	AA_DQB1_55_32632687_exon2_LR	DEFB4A_DEFB4B_O15263_OID21373_v1_Oncology	-0.0342251	-0.0455254	-0.0229248	0.00576535	-5.93634	33129	2.9436e-09	8.53112	0.00342073	33132	1
AA_C_1_31239645_exon2_G	AA_DRB1_77_32551931_exon2_LN	CTSZ_Q9UBR2_OID20365_v1_Cardiometabolic	0.0328121	0.0219779	0.0436464	0.00552758	5.93607	33592	2.94791e-09	8.53049	0.00292849	33595	1
AA_A_62_29910717_exon2_ELR	AA_B_156_31324024_exon3_DRx	NUCB2_P80303_OID21448_v1_Oncology	0.0326352	0.0218584	0.0434119	0.00549823	5.93557	33814	2.95668e-09	8.5292	0.00404078	33817	1
AA_C_114_31239060_exon3_N	AA_B_156_31324024_exon3_LW,AA_B_41_31324614_exon2,AA_B_114_31324150_exon3_N,HLA_B_51,AA_B_99_31324195_exon3_FS,AA_B_97_31324201_exon3_S,HLA_B_14_01,AA_B_minus10_31324892_exon1_A,AA_B_116_31324144_exon3_FY,HLA_C_07_01,HLA_B_13_02,AA_C_156_31238934_exon3_Dx,AA_B_163_31324003_exon3_Lx,AA_B_24_31324665_exon2_A,AA_B_131_31324099_exon3_R,AA_B_152_31324036_exon3_V,AA_B_156_31324024_exon3_DLx,AA_B_97_313…	MICB_MICA_Q29980_Q29983_OID20593_v1_Inflammation	0.248347	0.166309	0.330385	0.0418555	5.93344	33537	2.99566e-09	8.52351	0.795292	33573	34
AA_DPB1_85_33048694_exon2	HLA_DQB1_02	SCGB1A1_P11684_OID20688_v1_Inflammation	0.0327984	0.0219546	0.0436421	0.00553242	5.9284	33629	3.08889e-09	8.5102	0.00341864	33632	1
AA_B_45_31324602_exon2_KT	AA_A_107_29911093_exon3_AG	LY9_Q9HBG7_OID20670_v1_Inflammation	0.0326378	0.0218384	0.0434372	0.00550978	5.92361	33199	3.18049e-09	8.49751	0.0033532	33202	1
AA_DRB1_233_32548048_exon5_T	AA_C_156_31238934_exon3_CDL	CSF3R_Q99062_OID30527_v1_Inflammation_II	0.0329997	0.0220732	0.0439262	0.00557463	5.91962	32894	3.2588e-09	8.48694	0.00356785	32897	1
AA_DQB1_9_32632825_exon2_CHY	AA_DQB1_26_32632774_exon2_FL	GNAS_O95467_OID31008_v1_Neurology_II	-0.03281	-0.0436739	-0.021946	0.00554275	-5.91943	33784	3.26166e-09	8.48656	0.00302399	33787	1
AA_DRB1_13_32552123_exon2_RSY	HLA_C_07_01	QPCT_Q16769_OID20320_v1_Cardiometabolic	-0.0327839	-0.0436455	-0.0219223	0.00554153	-5.91604	33683	3.32959e-09	8.47761	0.00274682	33686	1
AA_A_76_29910759_exon2_Ax	AA_DRB1_96_32549647_exon3_EY	IL6R_P08887_OID20385_v1_Cardiometabolic	-0.0328037	-0.0436783	-0.021929	0.0055482	-5.91249	33324	3.40244e-09	8.46821	0.00251146	33327	1
HLA_B_14_02	AA_DRB1_57_32551991_exon2_AD	CCL7_P80098_OID20523_v1_Inflammation	0.0321822	0.0214983	0.042866	0.00545086	5.90405	33570	3.58094e-09	8.446	0.00281201	33573	1
AA_A_114_29911114_exon3_DE	HLA_C_12_03,HLA_DRB1_15_01,AA_DRB1_77_32551931_exon2_Nx,HLA_A_25_01,AA_B_171_31323979_exon3_EH,AA_B_80_31324497_exon2_CI,AA_B_158_31324018_exon3_AP,AA_B_67_31324536_exon2_FR,AA_DRB1_85_32551907_exon2_Vx,AA_DRB1_30_32552072_exon2_HLR,HLA_DRB1_12	C2_P06681_OID20410_v1_Cardiometabolic	0.0309744	0.0206869	0.0412618	0.00524859	5.90146	33643	3.63753e-09	8.43919	0.0996967	33656	11
AA_C_116_31239054_exon3_Yx	AA_DQA1_47_32609219_exon2_CQ,AA_DRB1_57_32551991_exon2_S,AA_B_97_31324201_exon3_CVW,AA_DRB1_74_32551940_exon2_AE,AA_DQA1_47_32609219_exon2_CK,AA_B_99_31324195_exon3_AS	OSCAR_Q8IYS5_OID20776_v1_Inflammation	0.0329564	0.0220043	0.0439084	0.00558768	5.89805	33621	3.71345e-09	8.43022	0.0136325	33629	6
HLA_B_35	AA_DRB1_149_32549488_exon3_H,HLA_DPB1_04	LAMP3_Q9UQV4_OID20638_v1_Inflammation	-0.0320287	-0.0426741	-0.0213834	0.0054312	-5.89717	33898	3.73283e-09	8.42796	0.0042956	33902	2
AA_DQB1_38_32632738_exon2	AA_DQB1_30_32632762_exon2_H	NAGA_P17050_OID30509_v1_Inflammation_II	-0.0338438	-0.0451182	-0.0225695	0.00575213	-5.88371	32826	4.05065e-09	8.39248	0.0027491	32829	1
AA_DRB1_57_32551991_exon2_DV	AA_DRB1_71_32551949_exon2_AKx,AA_DRB1_58_32551988_exon2_Ax,AA_DQB1_30_32632762_exon2_H	MSR1_P21757_OID21063_v1_Neurology	0.0322382	0.0214945	0.0429818	0.00548137	5.8814	33871	4.1062e-09	8.38656	0.013421	33876	3
AA_DRB1_71_32551949_exon2_ARS	AA_B_156_31324024_exon3_DGL,AA_B_97_31324201_exon3_NRT,AA_DRB1_26_32552084_exon2_CF,AA_C_304_31237782_exon5_V	IL12A_IL12B_P29459_P29460_OID21327_v1_Oncology	-0.0328814	-0.0438542	-0.0219085	0.00559828	-5.87347	33441	4.30786e-09	8.36574	0.0154087	33447	4
AA_DQB1_57_32632681_exon2_AS	HLA_DRB1_04_04,AA_DRB1_11_32552129_exon2_GS,AA_DPB1_8_33048463_exon2,AA_DRB1_71_32551949_exon2_AKx,AA_DPB1_69_33048646_exon2_K,AA_DRB1_74_32551940_exon2_Rx,AA_DRB1_11_32552129_exon2_DL,HLA_DQB1_03_03,AA_DRB1_98_32549641_exon3_ER,AA_DPB1_55_33048604_exon2_A,AA_DQB1_minus5_32634302_exon1_L	CD74_P04233_OID21040_v1_Neurology	0.0581206	0.0387167	0.0775245	0.00989977	5.87091	33863	4.37456e-09	8.35907	0.0976537	33876	11
AA_A_73_29910750_exon2_.I	AA_A_245_29912086_exon4_A	VSTM1_Q6UX27_OID20851_v1_Neurology	0.0323105	0.0215186	0.0431023	0.00550595	5.86828	32838	4.44559e-09	8.35207	0.00583913	32841	1
AA_DRB1_37_32552051_exon2_LNY	HLA_B_08_01	PGA4_P0DJD7_OID30699_v1_Inflammation_II	-0.0331197	-0.0441893	-0.02205	0.00564768	-5.8643	33896	4.55209e-09	8.34179	0.00392825	33899	1
AA_B_67_31324536_exon2_FM	AA_DRB1_11_32552129_exon2_LS,AA_DQB1_140_32629543_exon3_T	TP53BP1_Q12888_OID30470_v1_Inflammation_II	-0.0335684	-0.0447886	-0.0223483	0.00572447	-5.86402	32893	4.56098e-09	8.34094	0.0086911	32897	2
AA_C_219_31238158_exon4_W	HLA_C_06_02,AA_A_62_29910717_exon2_QR	ICAM2_P13598_OID20248_v1_Cardiometabolic	-0.0323608	-0.0431795	-0.021542	0.00551969	-5.86279	33999	4.59365e-09	8.33784	0.00384559	34003	2
AA_DRB1_71_32551949_exon2_ARx	AA_DRB1_67_32551961_exon2_LS,AA_B_156_31324024_exon3_DGR,AA_B_152_31324036_exon3_Ex	RARRES2_Q99969_OID20373_v1_Cardiometabolic	0.0341508	0.0227327	0.0455689	0.00582546	5.86234	33779	4.60634e-09	8.33664	0.00877544	33784	3
AA_B_158_31324018_exon3_Ax	AA_B_minus8_31324886_exon1_L,AA_C_177_31238871_exon3_ER,HLA_A_03_01,AA_B_114_31324150_exon3_DH,HLA_B_44_03,AA_B_97_31324201_exon3_CRS	LILRB2_Q8N423_OID20301_v1_Cardiometabolic	-0.0320057	-0.0427112	-0.0213001	0.00546191	-5.8598	33803	4.6773e-09	8.33001	0.0361318	33811	6
HLA_C_05_01	AA_DRB1_180_32549395_exon3_V	MERTK_Q12866_OID20657_v1_Inflammation	-0.0323783	-0.0432089	-0.0215476	0.00552576	-5.85952	33960	4.68494e-09	8.3293	0.0050266	33963	1
HLA_DPB1_03	HLA_DRB1_15_01,AA_DRB1_74_32551940_exon2_AEG	IGF1R_P08069_OID21274_v1_Oncology	0.0319288	0.0212483	0.0426093	0.00544914	5.85942	33443	4.68846e-09	8.32897	0.0101873	33447	2
AA_DQA1_75_32609303_exon2_I	AA_DRB1_37_32552051_exon2_PSY	ROBO1_Q9Y6N7_OID20734_v1_Inflammation	0.0332067	0.0220911	0.0443223	0.00567113	5.85539	33626	4.80295e-09	8.31849	0.00429805	33629	1
AA_B_9_31324710_exon2_D	AA_DQB1_86_32632594_exon2_A	LIPF_P07098_OID30266_v1_Cardiometabolic_II	-0.0328443	-0.0438496	-0.021839	0.00561485	-5.84954	32956	4.97579e-09	8.30314	0.00268482	32959	1
AA_C_99_31239105_exon3_CYx	AA_B_67_31324536_exon2_FR	THBD_P07204_OID20231_v1_Cardiometabolic	-0.0318783	-0.0425664	-0.0211901	0.00545304	-5.84597	33604	5.08286e-09	8.29389	0.00344643	33607	1
AA_A_9_29910558_exon2_FY	AA_C_138_31238988_exon3_T,AA_DRB1_4_32557422_exon1_R,AA_DPA1_111_33036999_exon3_K	XCL1_P47992_OID21398_v1_Oncology	0.0318812	0.0211814	0.042581	0.00545898	5.84014	33874	5.26331e-09	8.27874	0.00753026	33879	3
AA_B_156_31324024_exon3_Dx	AA_DRB1_74_32551940_exon2_AL	SNX2_O60749_OID31374_v1_Oncology_II	0.0322666	0.0214355	0.0430978	0.00552601	5.83905	33688	5.298e-09	8.27589	0.00352867	33691	1
AA_DRB1_13_32552123_exon2_FLS	HLA_B_44_02	SIT1_Q9Y3P8_OID20462_v1_Inflammation	0.0321595	0.0213528	0.0429661	0.00551348	5.83287	32998	5.49881e-09	8.25973	0.00241058	33001	1
AA_DQB1_57_32632681_exon2_D	AA_DRB1_57_32551991_exon2_S,HLA_DRB1_01_03	TNFRSF6B_O95407_OID20964_v1_Neurology	0.0322295	0.0213927	0.0430664	0.00552892	5.82926	33347	5.61843e-09	8.25039	0.00538915	33351	2
AA_A_minus11_29910371_exon1_S	AA_A_97_29911063_exon3_RV,HLA_C_05	CLEC4G_Q6UXB4_OID20590_v1_Inflammation	0.0327857	0.0217515	0.04382	0.00562962	5.82379	33569	5.8052e-09	8.23618	0.00923848	33573	2
HLA_B_57_01	AA_B_178_31323958_exon3_K	KLRK1_P26718_OID31082_v1_Neurology_II	0.0317922	0.0210874	0.042497	0.00546154	5.8211	33765	5.8988e-09	8.22924	0.00367333	33768	1
AA_B_67_31324536_exon2_CMR	AA_B_minus23_31324931_exon1_L,AA_B_156_31324024_exon3_DLR,HLA_A_01_01	TNFRSF4_P43489_OID20653_v1_Inflammation	-0.0316063	-0.0422494	-0.0209633	0.00543001	-5.82068	33897	5.91375e-09	8.22814	0.014814	33902	3
AA_DRB1_71_32551949_exon2_Ex	HLA_DPB1_04_01	B3GNT7_Q8NFL0_OID30281_v1_Cardiometabolic_II	0.0321275	0.0213069	0.0429481	0.00552063	5.81953	32956	5.95587e-09	8.22505	0.00503821	32959	1
AA_A_105_29911087_exon3_S	AA_DQB1_67_32632651_exon2_I	CCL23_P55773_OID20693_v1_Inflammation	0.0321038	0.0212906	0.042917	0.00551685	5.81922	33759	5.9657e-09	8.22434	0.00263915	33762	1
HLA_DRB1_04_04	HLA_DPB1_03	DEFA1_DEFA1B_P59665_OID20344_v1_Cardiometabolic	0.0318661	0.0211319	0.0426003	0.00547652	5.81868	32894	5.98644e-09	8.22283	0.0141509	32897	1
HLA_B_14_01	HLA_B_18_01,AA_DQA1_47_32609219_exon2_CK,AA_C_304_31237782_exon5_M,HLA_C_12,AA_DQA1_130_32609881_exon3_A,AA_A_152_29911228_exon3_GR,AA_B_67_31324536_exon2_F,AA_B_80_31324497_exon2_CI,AA_DRB1_26_32552084_exon2_CY,AA_DQA1_34_32609180_exon2,HLA_C_03_03,AA_DPB1_55_33048604_exon2_E,AA_DPB1_205_33053552_exon4_M,HLA_DRB1_04_07,AA_B_113_31324153_exon3_Y,AA_C_116_31239054_exon3_LS,AA_B_116_31324144_exon3_…	TNXB_P22105_OID21107_v1_Neurology	0.0306762	0.0203425	0.0410099	0.0052722	5.81849	33582	5.99186e-09	8.22244	0.129552	33602	18
AA_B_67_31324536_exon2_CM	HLA_DQA1_01_02,AA_DRB1_73_32551943_exon2_A	SIGLEC9_Q9Y336_OID21390_v1_Oncology	-0.0315023	-0.0421204	-0.0208842	0.00541732	-5.81511	33817	6.11375e-09	8.21369	0.0105446	33821	2
AA_A_152_29911228_exon3_AEx	HLA_A_11	ACE2_Q9BYF1_OID20105_v1_Cardiometabolic	-0.0332223	-0.0444287	-0.022016	0.00571743	-5.81071	32955	6.278e-09	8.20218	0.00343115	32958	1
AA_A_74_29910753_exon2_DP	AA_C_275_31237869_exon5_EK,AA_DRB1_11_32552129_exon2_DLP,HLA_B_40	NRP2_O60462_OID21081_v1_Neurology	0.0323587	0.021443	0.0432745	0.00556915	5.81036	33597	6.2901e-09	8.20134	0.00894924	33602	3
AA_DRB1_71_32551949_exon2_KS	AA_C_80_31239408_exon2_N,HLA_DRB1_15_01,AA_DRB1_112_32549599_exon3_Y,AA_C_91_31239129_exon3_R	CFP_P27918_OID30784_v1_Inflammation_II	0.0328668	0.0217796	0.043954	0.00565664	5.81031	33903	6.29138e-09	8.20125	0.0130374	33909	4
AA_DPB1_76_33048667_exon2_V	AA_DRB1_13_32552123_exon2_LRS,AA_DPB1_57_33048610_exon2,AA_DRB1_70_32551952_exon2_QT	MCTS1_Q9ULC4_OID31444_v1_Oncology_II	-0.0396529	-0.05303	-0.0262757	0.00682496	-5.80998	33705	6.30428e-09	8.20036	0.0118516	33710	3
HLA_DRB1_01_03	AA_DRB1_30_32552072_exon2_GLY,AA_DRB1_37_32552051_exon2_NS,HLA_DRB1_04_07,AA_C_295_31237809_exon5_V	MANSC4_A6NHS7_OID30141_v1_Cardiometabolic_II	0.0336573	0.0222958	0.0450187	0.00579655	5.80643	32772	6.44071e-09	8.19107	0.0261102	32778	4
AA_C_275_31237869_exon5_EG	HLA_DRB1_03	MSLN_Q13421_OID21380_v1_Oncology	0.0317626	0.0210323	0.0424929	0.00547455	5.80186	33384	6.61738e-09	8.17931	0.00465408	33387	1
AA_B_9_31324710_exon2_D	AA_B_156_31324024_exon3_LW,AA_B_41_31324614_exon2,AA_B_114_31324150_exon3_N,HLA_B_51,AA_B_99_31324195_exon3_FS,AA_B_97_31324201_exon3_S,HLA_B_14_01,AA_B_minus10_31324892_exon1_A,AA_B_116_31324144_exon3_FY,HLA_C_07_01,HLA_B_13_02,AA_C_156_31238934_exon3_Dx,AA_B_163_31324003_exon3_Lx,AA_B_24_31324665_exon2_A,AA_B_131_31324099_exon3_R,AA_B_152_31324036_exon3_V,AA_B_156_31324024_exon3_DLx,AA_B_97_313…	MICB_MICA_Q29980_Q29983_OID20593_v1_Inflammation	0.207897	0.13765	0.278143	0.0358392	5.80081	33538	6.65879e-09	8.1766	0.795077	33573	33
AA_DRB1_71_32551949_exon2_ARS	AA_B_156_31324024_exon3_DGL,AA_B_97_31324201_exon3_NRT,AA_DRB1_26_32552084_exon2_CF,AA_C_304_31237782_exon5_V	IL12B_P29460_OID20666_v1_Inflammation	-0.0322137	-0.0431001	-0.0213274	0.00555416	-5.79992	33957	6.69321e-09	8.17437	0.0166461	33963	4
AA_DRB1_minus24_32557503_exon1_L	AA_B_156_31324024_exon3_Rx	CCL28_Q9NRJ3_OID20569_v1_Inflammation	0.031771	0.0210299	0.0425122	0.00548008	5.79756	33442	6.78927e-09	8.16818	0.00236174	33445	1
AA_B_30_31324647_exon2	AA_B_45_31324602_exon2_E,HLA_DRB1_01_03,AA_C_156_31238934_exon3_DLM	GZMH_P20718_OID20096_v1_Cardiometabolic	-0.0321985	-0.0430856	-0.0213114	0.00555456	-5.79677	32953	6.82195e-09	8.16609	0.0131018	32958	3
AA_B_152_31324036_exon3_ET	AA_DRB1_minus1_32557434_exon1_S	LTBR_P36941_OID20768_v1_Inflammation	-0.0332236	-0.04446	-0.0219873	0.00573273	-5.79543	33368	6.8759e-09	8.16267	0.00419434	33371	1
AA_B_325_31322303_exon7_S	AA_DRB1_96_32549647_exon3_EYx,AA_B_114_31324150_exon3_DN,AA_DQB1_57_32632681_exon2_AV	AIF1_P55008_OID21234_v1_Oncology	-0.03246	-0.0434476	-0.0214725	0.00560579	-5.79044	32816	7.08409e-09	8.14972	0.0083254	32821	3
AA_DRB1_30_32552072_exon2_CFR	AA_DRB1_77_32551931_exon2_NP,AA_B_156_31324024_exon3_D,AA_A_297_29912344_exon5_M	IGF2R_P11717_OID21146_v1_Neurology	-0.0317481	-0.0425039	-0.0209923	0.00548756	-5.78546	33597	7.29529e-09	8.13696	0.0128448	33602	3
AA_DQB1_55_32632687_exon2_R	AA_C_156_31238934_exon3_RW	ACVRL1_P37023_OID20999_v1_Neurology	0.0316125	0.0208897	0.0423354	0.00547074	5.77848	33284	7.60501e-09	8.1189	0.00385103	33287	1
AA_B_99_31324195_exon3_AS	AA_DQA1_47_32609219_exon2_CQ,AA_DRB1_57_32551991_exon2_S,AA_B_97_31324201_exon3_CVW,AA_DRB1_74_32551940_exon2_AE,AA_DQA1_47_32609219_exon2_CK	OSCAR_Q8IYS5_OID20776_v1_Inflammation	0.0313633	0.0207221	0.0420045	0.00542908	5.77691	33622	7.67551e-09	8.11489	0.0126119	33629	5
AA_C_minus15_31239820_exon1_L	AA_C_194_31238233_exon4_LP,AA_C_99_31239105_exon3_CFY,AA_C_80_31239408_exon2_K,AA_C_152_31238946_exon3_ET,HLA_A_11	KIR2DL2_P43627_OID31431_v1_Oncology_II	-0.0603729	-0.0808767	-0.0398691	0.010461	-5.77126	33684	7.93677e-09	8.10036	0.220743	33691	5
AA_A_156_29911240_exon3_Qx	HLA_DRB1_15_01,HLA_DRB1_04_04,AA_DRB1_37_32552051_exon2_PY,HLA_DRB1_01_01,AA_DRB1_74_32551940_exon2_E,AA_DPA1_31_33037579_exon2,AA_DRB1_11_32552129_exon2_P,AA_B_199_31323321_exon4_V,AA_DQB1_57_32632681_exon2_A,AA_DRB1_71_32551949_exon2_KS,HLA_DPB1_05,AA_C_97_31239111_exon3_Wx,AA_DRB1_30_32552072_exon2_AG,AA_DRB1_57_32551991_exon2_AMS,AA_DRB1_minus1_32557434_exon1_S,HLA_DRB1_04_07,AA_DRB1_57_32551…	LILRB4_Q8NHJ6_OID20429_v1_Inflammation	0.0259193	0.0171161	0.0347224	0.0044913	5.77099	32982	7.95131e-09	8.09956	0.357115	33001	17
AA_DRB1_133_32549536_exon3_L	HLA_C_06,AA_B_97_31324201_exon3_S,AA_C_156_31238934_exon3_QWx,AA_B_70_31324527_exon2_KQ,HLA_DRB1_04_04,AA_C_95_31239117_exon3_L	CD8A_P01732_OID21018_v1_Neurology	-0.0334653	-0.0448323	-0.0220984	0.00579935	-5.77053	33868	7.97084e-09	8.0985	0.0629933	33876	6
HLA_DQA1_03	AA_A_99_29911069_exon3_CSY,HLA_B_14_02	TACSTD2_P09758_OID21447_v1_Oncology	0.0333097	0.0219777	0.0446416	0.00578147	5.76145	29870	8.42119e-09	8.07463	0.0043076	29874	2
AA_C_156_31238934_exon3_QRW	AA_DRB1_149_32549488_exon3_H	ESM1_Q9NQ30_OID20758_v1_Inflammation	0.0319021	0.0210471	0.042757	0.00553814	5.76043	33560	8.46305e-09	8.07247	0.00308305	33563	1
HLA_B_44_03	HLA_B_14_01,AA_DRB1_74_32551940_exon2_GR,AA_B_116_31324144_exon3_LN,AA_B_145_31324057_exon3_L,HLA_DQB1_02,AA_C_156_31238934_exon3_CWx,HLA_B_55,HLA_B_49	APOM_O95445_OID20374_v1_Cardiometabolic	0.0377693	0.024913	0.0506255	0.0065592	5.75822	33646	8.57449e-09	8.06679	0.0391569	33656	8
HLA_DQA1_03	AA_B_97_31324201_exon3_NRV	ADGRE2_Q9UHX3_OID20755_v1_Inflammation	0.0317484	0.0209407	0.042556	0.005514	5.75777	33759	8.5968e-09	8.06566	0.00252456	33762	1
AA_A_9_29910558_exon2_F	AA_C_177_31238871_exon3_K	ITM2A_O43736_OID20504_v1_Inflammation	-0.0313799	-0.0420641	-0.0206956	0.00545104	-5.75667	33570	8.65337e-09	8.06281	0.00395374	33573	1
AA_DRB1_13_32552123_exon2_H	HLA_B_14_02,AA_B_9_31324710_exon2_D	SGSH_P51688_OID30341_v1_Cardiometabolic_II	0.0268447	0.0177015	0.0359878	0.00466479	5.75475	33277	8.75324e-09	8.05783	0.292088	33281	2
HLA_B_44_03	HLA_B_49,HLA_B_14_02,HLA_B_13,HLA_DQB1_06_04,AA_DRB1_85_32551907_exon2_Ax,AA_DRB1_37_32552051_exon2_Lx,AA_DRB1_57_32551991_exon2_DM,AA_C_193_31238236_exon4_P,HLA_B_18_01,AA_DRB1_70_32551952_exon2_Qx	HSPA1A_P0DMV8_OID20718_v1_Inflammation	-0.0506108	-0.0678551	-0.0333666	0.00879792	-5.75259	33687	8.86448e-09	8.05235	0.0307713	33699	10
AA_DRB1_minus24_32557503_exon1_L	HLA_DRB1_04_04	B4GALT1_P15291_OID20780_v1_Inflammation	0.0345051	0.0227477	0.0462624	0.00599853	5.75225	33759	8.88231e-09	8.05147	0.00356438	33762	1
AA_A_105_29911087_exon3_GP	AA_A_142_29911198_exon3_HT,AA_C_116_31239054_exon3_LS	SDC4_P31431_OID20216_v1_Cardiometabolic	-0.0356795	-0.0478392	-0.0235197	0.00620385	-5.75118	33603	8.93888e-09	8.04872	0.00757377	33607	2
HLA_A_25	AA_C_80_31239408_exon2_N,HLA_DRB1_15_01,AA_DRB1_112_32549599_exon3_Y,AA_C_91_31239129_exon3_R,AA_DRB1_71_32551949_exon2_KS	CFP_P27918_OID30784_v1_Inflammation_II	0.0311166	0.0205111	0.0417221	0.00541087	5.75076	33902	8.96073e-09	8.04766	0.0139992	33909	5
AA_A_9_29910558_exon2_FY	HLA_DPB1_04_01,AA_DRB1_71_32551949_exon2_Ex	B3GNT7_Q8NFL0_OID30281_v1_Cardiometabolic_II	-0.0316074	-0.042388	-0.0208268	0.00550022	-5.74658	32955	9.18702e-09	8.03683	0.00603423	32959	2
AA_DRB1_70_32551952_exon2_Qx	HLA_B_49,HLA_B_14_02,HLA_B_13,HLA_DQB1_06_04,AA_DRB1_85_32551907_exon2_Ax,AA_DRB1_37_32552051_exon2_Lx,AA_DRB1_57_32551991_exon2_DM,AA_C_193_31238236_exon4_P,HLA_B_18_01	HSPA1A_P0DMV8_OID20718_v1_Inflammation	-0.0416725	-0.0558875	-0.0274574	0.00725244	-5.74599	33688	9.21696e-09	8.03541	0.0298192	33699	9
AA_DRB1_74_32551940_exon2_AEx	AA_DQB1_30_32632762_exon2_H	IL1R2_P27930_OID20757_v1_Inflammation	0.0336444	0.0221664	0.0451223	0.00585598	5.7453	33497	9.25531e-09	8.03361	0.00567623	33500	1
AA_B_156_31324024_exon3_LW	HLA_DQA1_01_02,HLA_DRB1_04_01	CD200R1_Q8TD46_OID20595_v1_Inflammation	-0.0319023	-0.0427913	-0.0210134	0.00555548	-5.74249	33432	9.40987e-09	8.02642	0.00794507	33436	2
AA_B_9_31324710_exon2_H	AA_B_9_31324710_exon2_D,AA_A_167_29911273_exon3_G	SLAMF7_Q9NQ25_OID20602_v1_Inflammation	0.0318465	0.0209707	0.0427223	0.00554879	5.73937	33569	9.58482e-09	8.01842	0.00628419	33573	2
AA_DPB1_65_33048634_exon2_I	AA_DQA1_187_32610410_exon4_A	CSF1R_P07333_OID30681_v1_Inflammation_II	-0.0311171	-0.0417567	-0.0204775	0.00542826	-5.73242	33896	9.98455e-09	8.00067	0.00356435	33899	1
AA_C_177_31238871_exon3_E	AA_DRB1_74_32551940_exon2_QRx,HLA_DRB1_04_04,AA_DRB1_58_32551988_exon2_E,HLA_DQA1_01_02,AA_DRB1_13_32552123_exon2_GH,AA_DPB1_11_33048472_exon2	CD4_P01730_OID20584_v1_Inflammation	-0.0315582	-0.0423493	-0.020767	0.00550559	-5.73203	33501	1.00088e-08	7.99962	0.0220494	33509	6
AA_A_107_29911093_exon3_AG	AA_B_194_31323336_exon4_V,AA_C_116_31239054_exon3_S,HLA_DRB1_01_03,HLA_DRB1_04_07,HLA_B_55,HLA_B_35_01,HLA_B_51,AA_DRB1_74_32551940_exon2_EGL,AA_B_9_31324710_exon2_Y,HLA_B_57,AA_C_116_31239054_exon3_FY,HLA_B_44_02,AA_B_143_31324063_exon3_GT,AA_A_156_29911240_exon3_Qx,AA_C_116_31239054_exon3_L,AA_B_67_31324536_exon2_CFR	LTA_P01374_OID20586_v1_Inflammation	0.0314011	0.0206606	0.0421415	0.00547973	5.73041	33555	1.01046e-08	7.99548	0.163862	33573	16
HLA_DQB1_03_02	HLA_C_03_03,HLA_A_25,AA_DQB1_185_32629408_exon3_T,HLA_B_55,AA_DRB1_67_32551961_exon2_FS,AA_B_30_31324647_exon2,HLA_C_12_03,AA_B_11_31324704_exon2,AA_B_97_31324201_exon3_CR,HLA_C_07_01,AA_B_99_31324195_exon3_S,HLA_B_51_01,HLA_B_44_03,HLA_DRB1_04_01,AA_C_99_31239105_exon3_Y,AA_DRB1_120_32549575_exon3_S	DXO_O77932_OID31080_v1_Neurology_II	-0.0528079	-0.0708846	-0.0347313	0.00922261	-5.72592	33750	1.03747e-08	7.98403	0.0893997	33768	16
AA_B_9_31324710_exon2_D	AA_A_97_29911063_exon3_IMx	RGMA_Q96B86_OID21065_v1_Neurology	0.0316662	0.0208254	0.042507	0.00553093	5.7253	33873	1.04125e-08	7.98244	0.00258425	33876	1
AA_DRB1_13_32552123_exon2_HR	AA_A_79_29910768_exon2_Rx,AA_B_97_31324201_exon3_CVW,AA_B_199_31323321_exon4_V	TNFSF13_O75888_OID20733_v1_Inflammation	-0.0313024	-0.0420292	-0.0205756	0.00547276	-5.71968	33757	1.07627e-08	7.96808	0.00537628	33762	3
AA_DRB1_233_32548048_exon5_R	AA_C_9_31239621_exon2_DF,AA_C_156_31238934_exon3_DRW,HLA_A_03,AA_B_67_31324536_exon2_C	CD48_P09326_OID20692_v1_Inflammation	0.0313614	0.020614	0.0421088	0.00548328	5.71945	33692	1.0777e-08	7.9675	0.0159563	33698	4
AA_A_77_29910762_exon2_Nx	AA_C_73_31239429_exon2_A	ADGRF5_Q8IZF2_OID30349_v1_Cardiometabolic_II	0.0316687	0.0208138	0.0425235	0.00553811	5.71831	33854	1.08492e-08	7.9646	0.00292924	33857	1
AA_B_67_31324536_exon2_MS	AA_DRB1_30_32552072_exon2_FHL,AA_C_156_31238934_exon3_MRW	CD28_P10747_OID21265_v1_Oncology	-0.033153	-0.0445169	-0.021789	0.00579781	-5.71818	32817	1.08602e-08	7.96416	0.00412269	32821	2
HLA_A_02_01	HLA_A_11	IFI30_P13284_OID31505_v1_Oncology_II	0.0318282	0.0209138	0.0427425	0.00556845	5.71581	32887	1.10128e-08	7.9581	0.00581712	32890	1
AA_B_156_31324024_exon3_DGW	AA_DRB1_71_32551949_exon2_AEx	ASPSCR1_Q9BZE9_OID31055_v1_Neurology_II	-0.0315335	-0.0423472	-0.0207197	0.00551714	-5.71555	33784	1.10271e-08	7.95754	0.00392937	33787	1
HLA_DPB1_13	AA_DRB1_13_32552123_exon2_RSY	CD86_P42081_OID31500_v1_Oncology_II	-0.0310753	-0.0417384	-0.0204123	0.00544025	-5.71212	33707	1.12516e-08	7.94878	0.00246954	33710	1
AA_A_297_29912344_exon5_M	AA_DRB1_77_32551931_exon2_NP,AA_B_156_31324024_exon3_D	IGF2R_P11717_OID21146_v1_Neurology	-0.0309927	-0.0416341	-0.0203513	0.00542919	-5.70853	33598	1.14915e-08	7.93962	0.0118614	33602	2
AA_DPB1_57_33048610_exon2	AA_DRB1_74_32551940_exon2_QR,AA_DRB1_13_32552123_exon2_HLY	MAN1A2_O60476_OID30262_v1_Cardiometabolic_II	-0.0314012	-0.0421917	-0.0206106	0.00550528	-5.70383	32955	1.18145e-08	7.92759	0.0046196	32959	2
AA_DRB1_minus1_32557434_exon1_S	HLA_DRB1_15_01,HLA_DRB1_04_04,AA_DRB1_37_32552051_exon2_PY,HLA_DRB1_01_01,AA_DRB1_74_32551940_exon2_E,AA_DPA1_31_33037579_exon2,AA_DRB1_11_32552129_exon2_P,AA_B_199_31323321_exon4_V,AA_DQB1_57_32632681_exon2_A,AA_DRB1_71_32551949_exon2_KS,HLA_DPB1_05,AA_C_97_31239111_exon3_Wx,AA_DRB1_30_32552072_exon2_AG,AA_DRB1_57_32551991_exon2_AMS	LILRB4_Q8NHJ6_OID20429_v1_Inflammation	0.156055	0.102421	0.209688	0.0273633	5.70305	32985	1.18686e-08	7.9256	0.354592	33001	14
AA_DRB1_37_32552051_exon2_LN	AA_DRB1_13_32552123_exon2_LS	BAP18_Q8IXM2_OID31150_v1_Neurology_II	0.0449326	0.0294872	0.0603781	0.0078802	5.70197	33765	1.1942e-08	7.92292	0.00327756	33768	1
HLA_DRB1_04_04	AA_DRB1_minus24_32557503_exon1_F,AA_B_116_31324144_exon3_NPY	PLXDC2_Q6UX71_OID31101_v1_Neurology_II	-0.0342678	-0.0460573	-0.0224784	0.00601492	-5.69714	33764	1.22843e-08	7.91065	0.0371502	33768	2
AA_DQB1_130_32629573_exon3_R	HLA_C_05_01,AA_DPB1_84_33048691_exon2_D,AA_DRB1_78_32551928_exon2_Vx	LAG3_P18627_OID21315_v1_Oncology	0.0312763	0.0205155	0.042037	0.00549007	5.69688	33442	1.2304e-08	7.90995	0.0104969	33447	3
HLA_A_31	HLA_A_01_01,HLA_B_08_01,AA_DRB1_96_32549647_exon3_Q,AA_B_116_31324144_exon3_FN	BTN2A1_Q7KYR7_OID20713_v1_Inflammation	0.0300192	0.0196725	0.0403658	0.00527881	5.68673	33756	1.30562e-08	7.88418	0.0675082	33762	4
AA_A_156_29911240_exon3_QR	AA_DRB1_78_32551928_exon2_TV	SLAMF8_Q9P0V8_OID21214_v1_Oncology	0.0313731	0.0205488	0.0421973	0.00552246	5.68099	32818	1.35047e-08	7.86952	0.00263107	32821	1
AA_DPB1_8_33048463_exon2	AA_B_156_31324024_exon3_DGL,AA_B_97_31324201_exon3_NRT,AA_DRB1_26_32552084_exon2_CF,AA_C_304_31237782_exon5_V,AA_DRB1_71_32551949_exon2_ARS,AA_DRB1_47_32552021_exon2_FT	IL12A_IL12B_P29459_P29460_OID21327_v1_Oncology	-0.0310444	-0.0417617	-0.020327	0.00546792	-5.67754	33439	1.37774e-08	7.86083	0.0174654	33447	6
AA_DPB1_8_33048463_exon2	AA_A_77_29910762_exon2_D,HLA_A_31_01,AA_C_116_31239054_exon3_F,AA_DRB1_70_32551952_exon2_Dx	NPTX2_P47972_OID30390_v1_Cardiometabolic_II	-0.0309091	-0.0415844	-0.0202338	0.00544649	-5.67506	33832	1.39774e-08	7.85457	0.00865758	33838	4
AA_DRB1_minus1_32557434_exon1_A	AA_DRB1_33_32552063_exon2_HT	CR2_P20023_OID20393_v1_Cardiometabolic	0.0311543	0.0203921	0.0419164	0.00549081	5.6739	33720	1.40726e-08	7.85162	0.0169724	33723	1
AA_B_67_31324536_exon2_CR	AA_A_79_29910768_exon2_G,AA_B_77_31324506_exon2_CN	SORT1_Q99523_OID20213_v1_Cardiometabolic	-0.0313744	-0.0422154	-0.0205334	0.00553104	-5.67243	33538	1.41947e-08	7.84787	0.00918835	33542	2
AA_B_199_31323321_exon4_V	AA_A_79_29910768_exon2_Rx,AA_B_97_31324201_exon3_CVW	TNFSF13_O75888_OID20733_v1_Inflammation	0.0310896	0.0203461	0.0418331	0.00548129	5.67196	33758	1.42324e-08	7.84672	0.00441236	33762	2
AA_A_245_29912086_exon4_V	HLA_C_06,AA_B_97_31324201_exon3_S,AA_C_156_31238934_exon3_QWx,AA_B_70_31324527_exon2_KQ,HLA_DRB1_04_04,AA_C_95_31239117_exon3_L,AA_DRB1_133_32549536_exon3_L	CD8A_P01732_OID21018_v1_Neurology	0.0301449	0.0197278	0.0405621	0.00531478	5.6719	33867	1.4237e-08	7.84658	0.0638826	33876	7
AA_DRB1_74_32551940_exon2_ELR	HLA_B_44_02,AA_DRB1_85_32551907_exon2_Vx,AA_DQB1_57_32632681_exon2_D	CRTAP_O75718_OID30902_v1_Neurology_II	-0.0317299	-0.042712	-0.0207478	0.00560301	-5.66301	32927	1.49978e-08	7.82397	0.00887299	32932	3
AA_DRB1_233_32548048_exon5_R	AA_B_67_31324536_exon2_FR,AA_C_99_31239105_exon3_CYx	THBD_P07204_OID20231_v1_Cardiometabolic	0.0332577	0.0217463	0.0447691	0.00587308	5.66273	33603	1.50196e-08	7.82334	0.00439651	33607	2
AA_DRB1_71_32551949_exon2_EK	HLA_C_03_03,HLA_A_25,AA_DQB1_185_32629408_exon3_T,HLA_B_55,AA_DRB1_67_32551961_exon2_FS,AA_B_30_31324647_exon2,HLA_C_12_03,AA_B_11_31324704_exon2,AA_B_97_31324201_exon3_CR,HLA_C_07_01,AA_B_99_31324195_exon3_S,HLA_B_51_01,HLA_B_44_03,HLA_DRB1_04_01,AA_C_99_31239105_exon3_Y,AA_DRB1_120_32549575_exon3_S,HLA_DQB1_03_02	DXO_O77932_OID31080_v1_Neurology_II	0.0386169	0.0252445	0.0519893	0.00682253	5.6602	33749	1.52421e-08	7.81696	0.0902633	33768	17
HLA_B_55	HLA_B_44_03,AA_B_145_31324057_exon3_R	ATP6V1G2_O95670_OID30167_v1_Cardiometabolic_II	0.0311934	0.0203875	0.0419993	0.00551309	5.65806	32774	1.54368e-08	7.81144	0.00583244	32778	2
HLA_DRB1_04_01	AA_DQA1_215_32610494_exon4_L	GIGYF2_Q6Y7W6_OID31062_v1_Neurology_II	0.0351733	0.0229701	0.0473766	0.00622602	5.64941	33784	1.62293e-08	7.7897	0.00413279	33787	1
AA_DRB1_32_32552066_exon2_HX	AA_B_24_31324665_exon2_A,AA_A_95_29911057_exon3_PV,AA_B_116_31324144_exon3_FNS	ADAM15_Q13444_OID20109_v1_Cardiometabolic	-0.0312245	-0.0420616	-0.0203875	0.00552902	-5.64739	32953	1.64239e-08	7.78452	0.00721741	32958	3
AA_B_67_31324536_exon2_FM	HLA_DQA1_01_02	VCAM1_P19320_OID20396_v1_Cardiometabolic	0.03117	0.0203313	0.0420087	0.00552987	5.63666	33653	1.74765e-08	7.75754	0.00364658	33656	1
AA_C_minus15_31239820_exon1_L	AA_C_194_31238233_exon4_LP,AA_C_99_31239105_exon3_CFY,AA_C_80_31239408_exon2_K,AA_C_152_31238946_exon3_ET,HLA_A_11	KIR2DL3_P43628_OID21196_v1_Oncology	-0.0608365	-0.0819926	-0.0396805	0.0107937	-5.6363	32814	1.75167e-08	7.75655	0.194401	32821	5
AA_DRB1_67_32551961_exon2_IS	AA_DRB1_11_32552129_exon2_S	CSF2_P04141_OID30072_v1_Cardiometabolic_II	-0.0315845	-0.0425717	-0.0205972	0.00560565	-5.6344	32775	1.77109e-08	7.75176	0.00296257	32778	1
AA_B_9_31324710_exon2_H	AA_B_156_31324024_exon3_DGL,HLA_C_16_01	PDCD1_Q15116_OID21396_v1_Oncology	-0.0318875	-0.0429876	-0.0207875	0.00566319	-5.63067	33811	1.80935e-08	7.74248	0.00382381	33815	2
HLA_C_15_02	AA_C_95_31239117_exon3_L,AA_B_116_31324144_exon3_FLY,HLA_DRB1_01_03,AA_C_99_31239105_exon3_CW	GNLY_P22749_OID21132_v1_Neurology	-0.0320559	-0.0432155	-0.0208963	0.00569358	-5.63018	33596	1.81456e-08	7.74123	0.01417	33602	4
AA_C_99_31239105_exon3_Cx	AA_C_156_31238934_exon3_DR,AA_B_171_31323979_exon3_EH,HLA_B_14_02,AA_C_116_31239054_exon3_FL,HLA_C_05_01,HLA_B_51_01,AA_B_97_31324201_exon3_CNT,AA_B_158_31324018_exon3_T,HLA_C_12_03,HLA_B_44_02	HCG22_E2RYF7_OID30088_v1_Cardiometabolic_II	0.0457482	0.0298103	0.061686	0.00813139	5.62612	32766	1.8581e-08	7.73093	0.0914081	32778	10
HLA_DRB1_01_03	AA_C_194_31238233_exon4_Vx,AA_B_163_31324003_exon3_Lx,AA_A_145_29911207_exon3_HQ,AA_B_70_31324527_exon2_KQ	GZMA_P12544_OID20663_v1_Inflammation	-0.0297569	-0.0401289	-0.0193849	0.00529173	-5.62328	33957	1.88836e-08	7.72392	0.0581053	33963	4
AA_A_62_29910717_exon2_GQ	HLA_C_07_01,HLA_C_05,AA_C_14_31239606_exon2	FGFR4_P22455_OID30646_v1_Inflammation_II	-0.0311856	-0.0420591	-0.0203122	0.00554758	-5.62149	33100	1.90842e-08	7.71933	0.0106619	33105	3
AA_C_14_31239606_exon2	HLA_C_07_01,HLA_C_05	FGFR4_P22455_OID30646_v1_Inflammation_II	-0.0312836	-0.0421952	-0.020372	0.00556705	-5.61942	33101	1.93144e-08	7.71412	0.00971733	33105	2
HLA_DRB1_04_04	AA_DQB1_87_32632591_exon2_F	CTSL_P07711_OID20228_v1_Cardiometabolic	0.0307781	0.0200395	0.0415166	0.00547874	5.61773	33604	1.95012e-08	7.70994	0.00399712	33607	1
HLA_DRB1_04_07	HLA_DRB1_15_01,HLA_DRB1_04_04,AA_DRB1_37_32552051_exon2_PY,HLA_DRB1_01_01,AA_DRB1_74_32551940_exon2_E,AA_DPA1_31_33037579_exon2,AA_DRB1_11_32552129_exon2_P,AA_B_199_31323321_exon4_V,AA_DQB1_57_32632681_exon2_A,AA_DRB1_71_32551949_exon2_KS,HLA_DPB1_05,AA_C_97_31239111_exon3_Wx,AA_DRB1_30_32552072_exon2_AG,AA_DRB1_57_32551991_exon2_AMS,AA_DRB1_minus1_32557434_exon1_S	LILRB4_Q8NHJ6_OID20429_v1_Inflammation	-0.0326638	-0.0440605	-0.0212672	0.0058145	-5.61766	32984	1.95123e-08	7.70969	0.355209	33001	15
AA_DRB1_37_32552051_exon2_NYx	AA_DQB1_71_32632639_exon2_AK,AA_DPB1_96_33052678_exon3_R	TREM2_Q9NZC2_OID20731_v1_Inflammation	-0.0318168	-0.0429268	-0.0207067	0.00566829	-5.61312	33559	2.00281e-08	7.69836	0.0055784	33563	2
AA_A_294_29912335_exon5_L	AA_B_325_31322303_exon7_C	CLEC6A_Q6EIG7_OID21228_v1_Oncology	-0.0309181	-0.0417252	-0.0201111	0.00551371	-5.6075	32818	2.0692e-08	7.6842	0.00244046	32821	1
AA_DRB1_70_32551952_exon2_Dx	AA_A_77_29910762_exon2_D,HLA_A_31_01,AA_C_116_31239054_exon3_F	NPTX2_P47972_OID30390_v1_Cardiometabolic_II	0.0304309	0.0197854	0.0410764	0.00543128	5.6029	33833	2.12432e-08	7.67278	0.00771387	33838	3
AA_DQA1_207_32610470_exon4_M	AA_DRB1_180_32549395_exon3_V,HLA_C_05_01	MERTK_Q12866_OID20657_v1_Inflammation	0.0313155	0.0203542	0.0422768	0.0055924	5.59964	33959	2.16453e-08	7.66464	0.00594446	33963	2
AA_C_194_31238233_exon4_Lx	HLA_B_08,AA_C_24_31239576_exon2,AA_A_145_29911207_exon3_Hx,HLA_B_40,AA_DRB1_74_32551940_exon2_QR	ICAM3_P32942_OID20277_v1_Cardiometabolic	-0.0520826	-0.070316	-0.0338491	0.00930261	-5.5987	33996	2.17628e-08	7.66229	0.0266623	34003	5
HLA_C_08	HLA_B_18_01,AA_DQA1_47_32609219_exon2_CK,AA_C_304_31237782_exon5_M,HLA_C_12,AA_DQA1_130_32609881_exon3_A,AA_A_152_29911228_exon3_GR,AA_B_67_31324536_exon2_F,AA_B_80_31324497_exon2_CI,AA_DRB1_26_32552084_exon2_CY,AA_DQA1_34_32609180_exon2,HLA_C_03_03,AA_DPB1_55_33048604_exon2_E,AA_DPB1_205_33053552_exon4_M,HLA_DRB1_04_07,AA_B_113_31324153_exon3_Y,AA_C_116_31239054_exon3_LS,AA_B_116_31324144_exon3_…	TNXB_P22105_OID21107_v1_Neurology	-0.0369303	-0.0498787	-0.0239818	0.00660622	-5.59022	33579	2.28535e-08	7.64105	0.132123	33602	21
AA_DQA1_175_32610016_exon3_E	AA_DQB1_37_32632741_exon2_Y	FCGR3B_O75015_OID20387_v1_Cardiometabolic	-0.0305079	-0.0412058	-0.01981	0.00545804	-5.58954	33598	2.29441e-08	7.63933	0.00257103	33601	1
AA_DQB1_167_32629462_exon3_H	AA_C_275_31237869_exon5_Ex,AA_A_77_29910762_exon2_D,AA_B_97_31324201_exon3_VW,AA_C_9_31239621_exon2_D,AA_A_127_29911153_exon3_KR,HLA_B_35_01	LTB_Q06643_OID31383_v1_Oncology_II	-0.0310986	-0.042017	-0.0201801	0.00557054	-5.58268	33683	2.38664e-08	7.62221	0.0308506	33691	6
AA_A_9_29910558_exon2_FY	HLA_C_05_01,AA_DPB1_84_33048691_exon2_D,AA_DRB1_78_32551928_exon2_Vx,AA_DQB1_130_32629573_exon3_R	LAG3_P18627_OID21315_v1_Oncology	-0.0306118	-0.0413664	-0.0198571	0.00548697	-5.57899	33441	2.43788e-08	7.61299	0.011417	33447	4
HLA_A_25	HLA_B_18_01,AA_DQA1_47_32609219_exon2_CK,AA_C_304_31237782_exon5_M,HLA_C_12,AA_DQA1_130_32609881_exon3_A,AA_A_152_29911228_exon3_GR,AA_B_67_31324536_exon2_F,AA_B_80_31324497_exon2_CI,AA_DRB1_26_32552084_exon2_CY,AA_DQA1_34_32609180_exon2,HLA_C_03_03,AA_DPB1_55_33048604_exon2_E,AA_DPB1_205_33053552_exon4_M,HLA_DRB1_04_07,AA_B_113_31324153_exon3_Y,AA_C_116_31239054_exon3_LS,AA_B_116_31324144_exon3_…	TNXB_P22105_OID21107_v1_Neurology	-0.030943	-0.0418199	-0.0200661	0.00554935	-5.57597	33580	2.48041e-08	7.60548	0.131315	33602	20
AA_B_97_31324201_exon3_SV	AA_DRB1_11_32552129_exon2_DPV	STAB2_Q8WWQ8_OID30401_v1_Cardiometabolic_II	-0.0302495	-0.0408907	-0.0196083	0.0054291	-5.57173	33835	2.54135e-08	7.59494	0.00311326	33838	1
AA_B_66_31324539_exon2_IS	AA_C_minus9_31239802_exon1_G,AA_DPB1_9_33048466_exon2_H	TNFSF11_O14788_OID20592_v1_Inflammation	0.030493	0.0197637	0.0412223	0.00547402	5.5705	33569	2.55959e-08	7.59183	0.00354146	33573	2
HLA_B_40_01	HLA_DRB1_04_04,AA_DRB1_11_32552129_exon2_GS,AA_DPB1_8_33048463_exon2,AA_DRB1_71_32551949_exon2_AKx,AA_DPB1_69_33048646_exon2_K,AA_DRB1_74_32551940_exon2_Rx,AA_DRB1_11_32552129_exon2_DL,HLA_DQB1_03_03,AA_DRB1_98_32549641_exon3_ER,AA_DPB1_55_33048604_exon2_A,AA_DQB1_minus5_32634302_exon1_L,AA_DQB1_57_32632681_exon2_AS	CD74_P04233_OID21040_v1_Neurology	0.0300936	0.0195033	0.0406839	0.00540311	5.56968	33862	2.57143e-08	7.58982	0.0984796	33876	12
AA_DQB1_57_32632681_exon2_A	AA_DRB1_11_32552129_exon2_LS	PAFAH1B3_Q15102_OID30998_v1_Neurology_II	0.0303958	0.0196977	0.0410939	0.0054581	5.56893	33784	2.58248e-08	7.58796	0.00562355	33787	1
AA_DRB1_71_32551949_exon2_K	AA_DRB1_77_32551931_exon2_Nx	FAM3B_P58499_OID21372_v1_Oncology	-0.041693	-0.0563761	-0.02701	0.00749121	-5.56559	33444	2.63261e-08	7.57961	0.00712832	33447	1
HLA_B_35	HLA_DPB1_04,AA_DRB1_71_32551949_exon2_ARS	ALPP_P05187_OID21383_v1_Oncology	-0.0304784	-0.0412178	-0.0197389	0.00547922	-5.56255	33443	2.67898e-08	7.57203	0.00389728	33447	2
AA_DRB1_70_32551952_exon2_Qx	AA_DRB1_77_32551931_exon2_Tx	ITGB7_P26010_OID21393_v1_Oncology	-0.0320453	-0.0433392	-0.0207515	0.00576207	-5.56142	33876	2.69601e-08	7.56928	0.00516553	33879	1
AA_A_73_29910750_exon2_I	AA_A_95_29911057_exon3_PV,HLA_B_57,AA_A_114_29911114_exon3_PQ	TRIM40_Q6P9F5_OID30885_v1_Neurology_II	-0.0357222	-0.048312	-0.0231325	0.00642323	-5.56141	32927	2.69677e-08	7.56916	0.0278958	32932	3
AA_DPB1_8_33048463_exon2	AA_DRB1_67_32551961_exon2_Lx,AA_DRB1_30_32552072_exon2_FLY	MRC1_P22897_OID30694_v1_Inflammation_II	0.030167	0.0195323	0.0408016	0.00542576	5.55996	33895	2.71871e-08	7.56564	0.00889172	33899	2
HLA_DPB1_04_01	AA_DPB1_194_33053519_exon4_Q,HLA_DPB1_06,HLA_DPB1_11,AA_DRB1_73_32551943_exon2_A	MLN_P12872_OID20541_v1_Inflammation	-0.0318185	-0.0430358	-0.0206012	0.005723	-5.55976	33567	2.72198e-08	7.56512	0.0109355	33573	4
AA_A_62_29910717_exon2_EGR	AA_DQB1_minus27_32634368_exon1_S,AA_DRB1_85_32551907_exon2_A,HLA_DRB1_12_01,HLA_DPB1_03	GABARAP_O95166_OID31414_v1_Oncology_II	0.0300474	0.0194508	0.040644	0.00540633	5.55781	33685	2.75246e-08	7.56028	0.018923	33691	4
HLA_A_68	AA_DQA1_47_32609219_exon2_CQ,AA_DRB1_57_32551991_exon2_S,AA_B_97_31324201_exon3_CVW,AA_DRB1_74_32551940_exon2_AE,AA_DQA1_47_32609219_exon2_CK,AA_B_99_31324195_exon3_AS,AA_C_116_31239054_exon3_Yx	OSCAR_Q8IYS5_OID20776_v1_Inflammation	0.0302998	0.019613	0.0409865	0.00545234	5.5572	33620	2.76206e-08	7.55877	0.0145377	33629	7
AA_DRB1_28_32552078_exon2_DE	HLA_B_08_01,AA_DRB1_30_32552072_exon2_AGR	GOLM2_Q6P4E1_OID21044_v1_Neurology	-0.0526015	-0.0711576	-0.0340454	0.00946723	-5.55617	33872	2.77836e-08	7.55621	0.00486845	33876	2
AA_B_70_31324527_exon2_N	AA_C_275_31237869_exon5_EK,AA_DRB1_11_32552129_exon2_DLP,HLA_B_40,AA_A_74_29910753_exon2_DP	NRP2_O60462_OID21081_v1_Neurology	-0.0328771	-0.0444855	-0.0212686	0.00592257	-5.55115	33596	2.8594e-08	7.54372	0.00985742	33602	4
AA_C_156_31238934_exon3_CRW	AA_A_142_29911198_exon3_T,AA_C_275_31237869_exon5_EK	VSIR_Q9H7M9_OID20131_v1_Cardiometabolic	-0.0340783	-0.0461127	-0.0220439	0.00613989	-5.55031	33603	2.87307e-08	7.54165	0.00376296	33607	2
AA_C_116_31239054_exon3_FL	AA_DRB1_98_32549641_exon3_Ex	TSHB_P01222_OID20129_v1_Cardiometabolic	0.0302547	0.0195648	0.0409445	0.0054539	5.54735	33604	2.92213e-08	7.5343	0.0022883	33607	1
AA_DPB1_170_33052900_exon3_I	AA_DRB1_98_32549641_exon3_ER,AA_B_24_31324665_exon2_A	CXCL10_P02778_OID20697_v1_Inflammation	-0.0301559	-0.0408112	-0.0195007	0.00543624	-5.5472	33758	2.92455e-08	7.53394	0.00449061	33762	2
AA_DRB1_13_32552123_exon2_GHY	AA_DRB1_73_32551943_exon2_GP	DSCAM_O60469_OID30993_v1_Neurology_II	0.0304678	0.0197014	0.0412341	0.00549292	5.54673	33784	2.93234e-08	7.53279	0.00370152	33787	1
AA_C_116_31239054_exon3_FL	AA_DQB1_37_32632741_exon2_Y,AA_DQA1_175_32610016_exon3_E	FCGR3B_O75015_OID20387_v1_Cardiometabolic	0.030393	0.0196458	0.0411403	0.00548319	5.54294	33597	2.99663e-08	7.52337	0.00348233	33601	2
AA_B_99_31324195_exon3_Y	HLA_B_14_01,AA_DRB1_74_32551940_exon2_GR,AA_B_116_31324144_exon3_LN,AA_B_145_31324057_exon3_L,HLA_DQB1_02,AA_C_156_31238934_exon3_CWx,HLA_B_55,HLA_B_49,HLA_B_44_03	APOM_O95445_OID20374_v1_Cardiometabolic	-0.031489	-0.042628	-0.02035	0.00568307	-5.54084	33645	3.03278e-08	7.51816	0.0400329	33656	9
AA_B_67_31324536_exon2_RS	AA_C_116_31239054_exon3_Sx,AA_DRB1_37_32552051_exon2_PY,AA_A_152_29911228_exon3_EGW	FCRL1_Q96LA6_OID20172_v1_Cardiometabolic	-0.0322947	-0.0437252	-0.0208641	0.00583181	-5.53767	33602	3.08805e-08	7.51032	0.00784824	33607	3
AA_B_11_31324704_exon2	AA_C_1_31239645_exon2_G,AA_DRB1_13_32552123_exon2_RSY	TCL1A_P56279_OID20987_v1_Neurology	0.0320065	0.0206774	0.0433357	0.00578008	5.53739	33290	3.09329e-08	7.50958	0.00599441	33294	2
AA_DQB1_minus18_32634341_exon1_A	AA_B_156_31324024_exon3_DG,AA_DRB1_85_32551907_exon2_AL,AA_DRB1_70_32551952_exon2_QT,AA_C_219_31238158_exon4_W,AA_A_9_29910558_exon2_T,HLA_B_55	CD5L_O43866_OID30775_v1_Inflammation_II	-0.0320695	-0.0434249	-0.0207141	0.00579345	-5.53547	33705	3.127e-08	7.50487	0.0166606	33713	6
AA_A_152_29911228_exon3_GVx	AA_DRB1_37_32552051_exon2_N,AA_C_156_31238934_exon3_DRW	TGFBR2_P37173_OID21493_v1_Oncology	0.0304904	0.0196933	0.0412874	0.00550861	5.53503	33731	3.1348e-08	7.50379	0.0052623	33735	2
AA_B_116_31324144_exon3_NSY	AA_DRB1_74_32551940_exon2_GR,AA_A_95_29911057_exon3_IV	CXCL9_Q07325_OID20675_v1_Inflammation	-0.0310938	-0.0421092	-0.0200785	0.00561999	-5.53272	33758	3.17635e-08	7.49807	0.00411913	33762	2
AA_DRB1_13_32552123_exon2_RSY	AA_C_147_31238961_exon3_Lx	ADM_P35318_OID21467_v1_Oncology	0.0307477	0.0198469	0.0416485	0.00556155	5.52862	33876	3.25137e-08	7.48793	0.00236526	33879	1
HLA_DRB1_04_04	AA_B_178_31323958_exon3_K,HLA_B_57_01,AA_C_275_31237869_exon5_EK	KLRK1_P26718_OID31082_v1_Neurology_II	-0.0302476	-0.0409967	-0.0194985	0.00548414	-5.51546	33763	3.50416e-08	7.45542	0.00571924	33768	3
HLA_B_14_02	AA_B_325_31322303_exon7_C,AA_B_152_31324036_exon3_TV	PLXNA4_Q9HCM2_OID20597_v1_Inflammation	-0.0312517	-0.0423593	-0.020144	0.00566707	-5.51461	33569	3.5213e-08	7.4533	0.00446554	33573	2
HLA_C_06_02	AA_B_156_31324024_exon3_LW,AA_DRB1_30_32552072_exon2_CLR	ADAM8_P78325_OID21039_v1_Neurology	0.03103	0.0199971	0.042063	0.00562894	5.51259	33805	3.56163e-08	7.44835	0.00512146	33809	2
AA_DRB1_13_32552123_exon2_HLS	AA_B_11_31324704_exon2,HLA_B_35,AA_B_116_31324144_exon3_DLP	TNF_P01375_OID20074_v1_Cardiometabolic	-0.0314459	-0.0426273	-0.0202645	0.0057047	-5.51228	32953	3.56872e-08	7.44749	0.00753301	32958	3
AA_DQB1_185_32629408_exon3_I	AA_A_62_29910717_exon2_EQ	C1QA_P02745_OID20654_v1_Inflammation	0.0298634	0.0192201	0.0405067	0.00543017	5.49953	33836	3.83554e-08	7.41617	0.00228739	33839	1
AA_A_166_29911270_exon3_D	AA_A_142_29911198_exon3_HI,AA_A_9_29910558_exon2_T,HLA_B_55_01,AA_A_156_29911240_exon3_QR,AA_B_163_31324003_exon3_AT,AA_A_97_29911063_exon3_DKR	NPTX1_Q15818_OID21074_v1_Neurology	0.0513522	0.0330501	0.0696544	0.00933768	5.49946	33594	3.83719e-08	7.41599	0.0633377	33602	6
AA_A_144_29911204_exon3_EK	AA_A_99_29911069_exon3_CSY,AA_C_304_31237782_exon5_V,HLA_DRB1_04_01	GRN_P28799_OID21159_v1_Neurology	-0.0300591	-0.0407874	-0.0193307	0.00547356	-5.49168	33419	4.01023e-08	7.39683	0.0126402	33424	3
HLA_B_44_02	AA_B_325_31322303_exon7_C,AA_A_294_29912335_exon5_L	CLEC6A_Q6EIG7_OID21228_v1_Oncology	-0.032502	-0.0441055	-0.0208984	0.00592008	-5.49013	32817	4.0462e-08	7.39295	0.00335585	32821	2
AA_DRB1_120_32549575_exon3_S	HLA_C_03_03,HLA_A_25,AA_DQB1_185_32629408_exon3_T,HLA_B_55,AA_DRB1_67_32551961_exon2_FS,AA_B_30_31324647_exon2,HLA_C_12_03,AA_B_11_31324704_exon2,AA_B_97_31324201_exon3_CR,HLA_C_07_01,AA_B_99_31324195_exon3_S,HLA_B_51_01,HLA_B_44_03,HLA_DRB1_04_01,AA_C_99_31239105_exon3_Y	DXO_O77932_OID31080_v1_Neurology_II	-0.0476794	-0.0647045	-0.0306543	0.0086861	-5.48916	33751	4.06752e-08	7.39067	0.0885151	33768	15
AA_DQB1_70_32632642_exon2_R	AA_B_156_31324024_exon3_DG	TNR_Q92752_OID20957_v1_Neurology	-0.0305702	-0.04149	-0.0196504	0.00557123	-5.48716	33348	4.11413e-08	7.38572	0.00260112	33351	1
AA_B_97_31324201_exon3_VW	AA_C_219_31238158_exon4_R,AA_A_62_29910717_exon2_EQR,AA_DRB1_37_32552051_exon2_S	LY75_O60449_OID20580_v1_Inflammation	-0.0304198	-0.0412892	-0.0195503	0.00554553	-5.48546	33568	4.15367e-08	7.38157	0.00585303	33573	3
AA_DQB1_minus18_32634341_exon1_V	AA_DRB1_85_32551907_exon2_A,HLA_B_44_02,AA_C_219_31238158_exon4_W	JCHAIN_P01591_OID20494_v1_Inflammation	0.0307767	0.0197757	0.0417776	0.00561263	5.48347	32996	4.2012e-08	7.37663	0.00712627	33001	3
HLA_DRB1_04_01	HLA_B_49,HLA_B_14_02,HLA_B_13,HLA_DQB1_06_04,AA_DRB1_85_32551907_exon2_Ax,AA_DRB1_37_32552051_exon2_Lx,AA_DRB1_57_32551991_exon2_DM,AA_C_193_31238236_exon4_P,HLA_B_18_01,AA_DRB1_70_32551952_exon2_Qx,HLA_B_44_03	HSPA1A_P0DMV8_OID20718_v1_Inflammation	0.0308537	0.0198187	0.0418887	0.00563001	5.48021	33686	4.27852e-08	7.36871	0.0316346	33699	11
AA_DRB1_71_32551949_exon2_ES	AA_B_116_31324144_exon3_FN,AA_DRB1_74_32551940_exon2_AGL,AA_C_219_31238158_exon4_R	TNFRSF13C_Q96RJ3_OID20480_v1_Inflammation	-0.0312822	-0.0424789	-0.0200855	0.0057125	-5.47609	32996	4.38002e-08	7.35852	0.00780938	33001	3
AA_A_127_29911153_exon3_KR	AA_B_156_31324024_exon3_DGL,AA_B_97_31324201_exon3_NRT,AA_DRB1_26_32552084_exon2_CF,AA_C_304_31237782_exon5_V,AA_DRB1_71_32551949_exon2_ARS,AA_DRB1_47_32552021_exon2_FT,AA_DPB1_8_33048463_exon2	IL12A_IL12B_P29459_P29460_OID21327_v1_Oncology	-0.0309628	-0.0420542	-0.0198715	0.00565873	-5.47169	33438	4.48954e-08	7.3478	0.0183443	33447	7
AA_B_67_31324536_exon2_CMS	AA_DRB1_77_32551931_exon2_LT,AA_DQA1_26_32609156_exon2,HLA_C_05	FRZB_Q92765_OID20968_v1_Neurology	0.0329125	0.021106	0.044719	0.00602364	5.46389	33221	4.69151e-08	7.32869	0.0119131	33226	3
AA_B_116_31324144_exon3_FY	AA_B_156_31324024_exon3_LW,AA_B_41_31324614_exon2,AA_B_114_31324150_exon3_N,HLA_B_51,AA_B_99_31324195_exon3_FS,AA_B_97_31324201_exon3_S,HLA_B_14_01,AA_B_minus10_31324892_exon1_A	MICB_MICA_Q29980_Q29983_OID20593_v1_Inflammation	0.254491	0.241544	0.267437	0.00660544	38.5274	33563	8.40572657764255e-318	317.075	0.740333	33573	8
