# Supplementary material for: The influence of HLA genetic variation on plasma protein expression
Source: Nat Commun. 2024 Jul 31;15:6469. doi: 10.1038/s41467-024-50583-8 (PMC11291675; doi:10.1038/s41467-024-50583-8)
Supplement: Supplementary file 4 — Supplementary Data 1-21 [file 41467_2024_50583_MOESM4_ESM.zip › Supplementary_tables/Supplementary_Data6.xls]

## Sheet: ST6_legend
allele	lead HLA variant in the EUR replication cohort affecting expression of the protein
gene	full name of Olink protein
beta	beta from HLA-pQTL linear model
beta_CI_low	95% confidence interval on beta (lower bound)
beta_CI_high	95% confidence interval on beta (upper bound)
SE	standard error from HLA-pQTL linear model
tval	t-statistic from HLA-pQTL linear model
DF	degrees of freedom from HLA-pQTL linear model
pval	p-value from linear model. P-values are unadjusted, two-sided and determined via t-test and linear regression analysis.
minus_log10P	negative 1 * log10(pval)
var_explained	variance explained by lead HLA variant
N	total N used for the indicated HLA-pQTL
gene_short	abbreviated name of Olink protein

## Sheet: ST6
allele	gene	beta	beta_CI_low	beta_CI_high	SE	tval	DF	pval	minus_log10P	var_explained	N	gene_short
AA_C_116_31239054_exon3_FL	A1BG_P04217_OID30771_v1_Inflammation_II	-0.0260802	-0.0450573	-0.00710308	0.00968128	-2.69388	10662	0.00707364	2.15036	0.000680177	10664	A1BG
AA_C_9_31239621_exon2_DF	AAMDC_Q9H7C9_OID30236_v1_Cardiometabolic_II	-0.0402134	-0.0593933	-0.0210335	0.00978471	-4.10982	10428	3.99001e-05	4.39903	0.00161712	10430	AAMDC
AA_B_97_31324201_exon3_RS	AARSD1_Q9BTE6_OID21311_v1_Oncology	0.0314857	0.012373	0.0505985	0.00975045	3.22916	10508	0.00124537	2.9047	0.000991351	10510	AARSD1
AA_DRB1_86_32551904_exon2_DGW	ABCA2_Q9BZC7_OID30146_v1_Cardiometabolic_II	0.0316082	0.0122715	0.0509448	0.00986466	3.20418	10266	0.00135862	2.8669	0.000999076	10268	ABCA2
AA_A_62_29910717_exon2_EQ	ABHD14B_Q96IU4_OID20921_v1_Neurology	-0.0262603	-0.0454741	-0.00704663	0.00980195	-2.67909	10401	0.00739381	2.13113	0.000689606	10403	ABHD14B
AA_B_45_31324602_exon2_GM	ABL1_P00519_OID21280_v1_Oncology	-0.032262	-0.0513743	-0.0131498	0.00975021	-3.30886	10508	0.000939927	3.02691	0.00104084	10510	ABL1
HLA_DPB1_17	ABO_P16442_OID30675_v1_Inflammation_II	0.0243904	0.00540799	0.0433728	0.00968397	2.51863	10657	0.0117956	1.92828	0.00059489	10659	ABO
HLA_A_31	ABRAXAS2_Q15018_OID30130_v1_Cardiometabolic_II	0.0309161	0.0115791	0.0502532	0.00986488	3.13396	10266	0.0017295	2.76208	0.000955808	10268	ABRAXAS2
AA_B_158_31324018_exon3_AP	ACAA1_P09110_OID21269_v1_Oncology	-0.0258661	-0.0451618	-0.00657033	0.00984379	-2.62765	10313	0.00861032	2.06498	0.000669053	10315	ACAA1
HLA_DRB1_04_04	ACADM_P11310_OID31277_v1_Oncology_II	-0.0223913	-0.041487	-0.00329572	0.00974172	-2.2985	10532	0.0215529	1.66649	0.000501372	10534	ACADM
AA_B_156_31324024_exon3_DGL	ACADSB_P45954_OID30356_v1_Cardiometabolic_II	-0.0447543	-0.0637322	-0.0257764	0.00968169	-4.62258	10647	3.83463e-06	5.41628	0.00200295	10649	ACADSB
AA_C_95_31239117_exon3_IP	ACAN_P16112_OID20159_v1_Cardiometabolic	-0.037284	-0.0564799	-0.0180881	0.00979287	-3.80726	10413	0.000141321	3.84979	0.0013901	10415	ACAN
HLA_A_31_01	ACE_P12821_OID30696_v1_Inflammation_II	-0.0307776	-0.0497566	-0.0117985	0.00968226	-3.17876	10657	0.00148329	2.82877	0.000947259	10659	ACE
HLA_A_11	ACE2_Q9BYF1_OID20105_v1_Cardiometabolic	-0.0538803	-0.0730598	-0.0347008	0.00978451	-5.5067	10415	3.74308e-08	7.42677	0.00290309	10417	ACE2
AA_A_144_29911204_exon3_AK	ACHE_P22303_OID30585_v1_Inflammation_II	-0.027296	-0.046453	-0.0081389	0.00977307	-2.79298	10462	0.00523198	2.28133	0.00074507	10464	ACHE
AA_DRB1_112_32549599_exon3_Y	ACOT13_Q9NPJ3_OID31522_v1_Oncology_II	0.0313029	0.0122929	0.0503129	0.00969804	3.22776	10622	0.00125143	2.90259	0.000979873	10624	ACOT13
AA_C_116_31239054_exon3_LS	ACOX1_Q15067_OID20124_v1_Cardiometabolic	-0.0311069	-0.0501448	-0.012069	0.00971228	-3.20285	10591	0.00136479	2.86493	0.000967642	10593	ACOX1
HLA_C_03_04	ACP1_P24666_OID30524_v1_Inflammation_II	0.0325584	0.013313	0.0518037	0.00981809	3.31616	10363	0.000915761	3.03822	0.00106005	10365	ACP1
AA_C_304_31237782_exon5_M	ACP5_P13686_OID20314_v1_Cardiometabolic	-0.0385865	-0.0576555	-0.0195176	0.00972814	-3.96649	10551	7.34213e-05	4.13418	0.00148892	10553	ACP5
HLA_DQB1_03_03	ACP6_Q9NPH0_OID21432_v1_Oncology	-0.030922	-0.0499188	-0.0119252	0.00969131	-3.19069	10637	0.00142344	2.84666	0.000956171	10639	ACP6
AA_DPB1_55_33048604_exon2_D	ACRBP_Q8NEB7_OID31385_v1_Oncology_II	0.0318911	0.0128886	0.0508936	0.00969421	3.28971	10630	0.00100618	2.99732	0.00101704	10632	ACRBP
HLA_DRB1_04_01	ACRV1_P26436_OID30513_v1_Inflammation_II	-0.0316893	-0.0509352	-0.0124435	0.00981836	-3.22756	10363	0.0012524	2.90226	0.00100421	10365	ACRV1
HLA_DPB1_14	ACSL1_P33121_OID30080_v1_Cardiometabolic_II	0.0310607	0.0117237	0.0503977	0.00986483	3.14863	10266	0.00164511	2.78381	0.000964765	10268	ACSL1
AA_B_97_31324201_exon3_NW	ACTA2_P62736_OID20079_v1_Cardiometabolic	-0.0280367	-0.0472365	-0.00883679	0.00979489	-2.86238	10415	0.00421317	2.37539	0.000786054	10417	ACTA2
AA_B_95_31324207_exon3_I	ACTN2_P35609_OID30192_v1_Cardiometabolic_II	-0.0299781	-0.0493157	-0.0106405	0.00986516	-3.03878	10266	0.00238132	2.62318	0.000898686	10268	ACTN2
AA_A_9_29910558_exon2_T	ACTN4_O43707_OID20435_v1_Inflammation	-0.0291911	-0.0484404	-0.00994193	0.00982006	-2.9726	10361	0.00295964	2.52876	0.000852123	10363	ACTN4
AA_C_minus17_31239826_exon1_A	ACVRL1_P37023_OID20999_v1_Neurology	0.0590977	0.0399715	0.0782238	0.00975729	6.05677	10467	1.43653e-09	8.84269	0.00349254	10469	ACVRL1
AA_DQB1_9_32632825_exon2_CFL	ACY1_Q03154_OID20137_v1_Cardiometabolic	-0.0339651	-0.0530012	-0.0149289	0.00971138	-3.49745	10591	0.000471653	3.32638	0.00115363	10593	ACY1
AA_DRB1_77_32551931_exon2_Nx	ACY3_Q96HD9_OID30086_v1_Cardiometabolic_II	0.0490464	0.0297233	0.0683694	0.00985772	4.97543	10266	6.6159e-07	6.17941	0.00240555	10268	ACY3
AA_DRB1_11_32552129_exon2_DPV	ACYP1_P07311_OID30642_v1_Inflammation_II	0.0309231	0.0117616	0.0500845	0.0097753	3.16339	10455	0.00156391	2.80579	0.000956237	10457	ACYP1
AA_DQB1_57_32632681_exon2_A	ADA_P00813_OID20645_v1_Inflammation	0.0359347	0.0169758	0.0548936	0.00967197	3.71534	10676	0.000203964	3.69045	0.0012913	10678	ADA
AA_DRB1_77_32551931_exon2_Tx	ADA2_Q9NZK5_OID20394_v1_Cardiometabolic	-0.121103	-0.140017	-0.102189	0.00964911	-12.5507	10583	7.09271e-36	35.1492	0.0146659	10585	ADA2
AA_DPB1_36_33048547_exon2	ADAM12_O43184_OID30491_v1_Inflammation_II	0.0346069	0.0153628	0.0538509	0.00981741	3.52505	10363	0.000425232	3.37137	0.00119763	10365	ADAM12
AA_B_95_31324207_exon3_W	ADAM15_Q13444_OID20109_v1_Cardiometabolic	0.0425087	0.0233187	0.0616988	0.00978989	4.34211	10415	1.42457e-05	4.84632	0.00180699	10417	ADAM15
AA_C_152_31238946_exon3_EV	ADAM22_Q9P0K1_OID21001_v1_Neurology	-0.0292571	-0.0483993	-0.0101148	0.00976552	-2.99595	10477	0.00274229	2.56189	0.000855975	10479	ADAM22
AA_A_77_29910762_exon2_NP	ADAM23_O75077_OID20651_v1_Inflammation	0.0439534	0.0250006	0.0629061	0.00966887	4.54586	10676	5.53127e-06	5.25718	0.0019319	10678	ADAM23
AA_DRB1_70_32551952_exon2_QR	ADAM8_P78325_OID21039_v1_Neurology	0.0497894	0.0308232	0.0687557	0.00967574	5.1458	10655	2.71128e-07	6.56683	0.00247899	10657	ADAM8
AA_B_9_31324710_exon2_D	ADAM9_Q13443_OID31488_v1_Oncology_II	0.0645823	0.0456027	0.0835619	0.00968254	6.66998	10622	2.68567e-11	10.5709	0.00417087	10624	ADAM9
AA_B_80_31324497_exon2_CI	ADAMTS1_Q9UHI8_OID30528_v1_Inflammation_II	-0.0260973	-0.0453463	-0.00684827	0.00981995	-2.65758	10363	0.00788256	2.10333	0.000681067	10365	ADAMTS1
AA_B_94_31324210_exon3_.T	ADAMTS13_Q76LX8_OID20249_v1_Cardiometabolic	-0.0512826	-0.0701995	-0.0323656	0.00965059	-5.31393	10709	1.09437e-07	6.96083	0.0026299	10711	ADAMTS13
AA_DRB1_71_32551949_exon2_ES	ADAMTS15_Q8TE58_OID21275_v1_Oncology	0.0422467	0.0231416	0.0613519	0.00974658	4.33452	10508	1.47438e-05	4.83139	0.00178479	10510	ADAMTS15
AA_DRB1_70_32551952_exon2_DQ	ADAMTS16_Q8TE57_OID20089_v1_Cardiometabolic	-0.0371627	-0.0563569	-0.0179686	0.00979197	-3.79522	10415	0.000148346	3.82872	0.00138107	10417	ADAMTS16
AA_A_283_29912302_exon5_H	ADAMTS4_O75173_OID30471_v1_Inflammation_II	-0.032439	-0.0516844	-0.0131936	0.00981813	-3.30399	10363	0.000956421	3.01935	0.00105229	10365	ADAMTS4
HLA_B_40	ADAMTS8_Q9UP79_OID21502_v1_Oncology	-0.0353051	-0.0543638	-0.0162465	0.00972287	-3.63114	10565	0.000283503	3.54744	0.00124645	10567	ADAMTS8
AA_DRB1_70_32551952_exon2_Dx	ADAMTSL2_Q86TH1_OID30370_v1_Cardiometabolic_II	0.0426332	0.0236607	0.0616058	0.00967895	4.40474	10655	1.06946e-05	4.97083	0.00181759	10657	ADAMTSL2
AA_A_114_29911114_exon3_EQx	ADAMTSL4_Q6UY14_OID30275_v1_Cardiometabolic_II	0.0367323	0.0175498	0.0559148	0.00978602	3.75354	10428	0.000175298	3.75622	0.00134926	10430	ADAMTSL4
AA_B_97_31324201_exon3_CNV	ADAMTSL5_Q6ZMM2_OID30355_v1_Cardiometabolic_II	0.0350611	0.0160758	0.0540464	0.00968544	3.61998	10647	0.000295991	3.52872	0.00122928	10649	ADAMTSL5
AA_DRB1_96_32549647_exon3_H	ADCYAP1R1_P41586_OID21188_v1_Oncology	-0.0359964	-0.0552861	-0.0167067	0.0098407	-3.65791	10313	0.000255547	3.59253	0.00129574	10315	ADCYAP1R1
AA_DRB1_70_32551952_exon2_QT	ADD1_P35611_OID30655_v1_Inflammation_II	-0.0320932	-0.0512476	-0.0129389	0.00977167	-3.28431	10462	0.00102568	2.98899	0.00102997	10464	ADD1
AA_B_12_31324701_exon2	ADGRB3_O60242_OID20974_v1_Neurology	-0.0349569	-0.0541048	-0.015809	0.0097684	-3.57857	10467	0.000347039	3.45962	0.00122199	10469	ADGRB3
AA_DQB1_26_32632774_exon2_FL	ADGRD1_Q6QNK2_OID30588_v1_Inflammation_II	0.032671	0.013517	0.0518249	0.00977149	3.3435	10462	0.000830195	3.08082	0.00106739	10464	ADGRD1
AA_B_45_31324602_exon2_EK	ADGRE1_Q14246_OID31483_v1_Oncology_II	-0.0341254	-0.0531336	-0.0151172	0.00969714	-3.51912	10622	0.000434797	3.36171	0.00116454	10624	ADGRE1
AA_DRB1_120_32549575_exon3_S	ADGRE2_Q9UHX3_OID20755_v1_Inflammation	-0.0419638	-0.0609816	-0.022946	0.00970201	-4.32527	10605	1.53741e-05	4.81321	0.00176096	10607	ADGRE2
HLA_C_05_01	ADGRE5_P48960_OID20260_v1_Cardiometabolic	0.0392007	0.0202575	0.0581439	0.009664	4.05636	10691	5.01968e-05	4.29932	0.00153669	10693	ADGRE5
AA_DRB1_77_32551931_exon2_T	ADGRF5_Q8IZF2_OID30349_v1_Cardiometabolic_II	-0.0477997	-0.0667749	-0.0288245	0.00968032	-4.93782	10647	8.01982e-07	6.09584	0.00228481	10649	ADGRF5
HLA_DRB1_01_03	ADGRG1_Q9Y653_OID21294_v1_Oncology	-0.0404702	-0.0595767	-0.0213636	0.00974729	-4.15194	10508	3.3227e-05	4.47851	0.00163784	10510	ADGRG1
HLA_DRB1_04_07	ADGRG2_Q8IZP9_OID20189_v1_Cardiometabolic	-0.0308008	-0.0498389	-0.0117627	0.00971237	-3.1713	10591	0.00152193	2.81761	0.000948691	10593	ADGRG2
AA_B_71_31324524_exon2_A	ADGRV1_Q8WXG9_OID30877_v1_Neurology_II	-0.0319473	-0.0512191	-0.0126755	0.00983157	-3.24946	10335	0.00115995	2.93556	0.00102063	10337	ADGRV1
AA_B_177_31323961_exon3_Dx	ADH1B_P00325_OID30612_v1_Inflammation_II	-0.043986	-0.0631317	-0.0248403	0.00976725	-4.50342	10462	6.75923e-06	5.1701	0.00193477	10464	ADH1B
AA_B_67_31324536_exon2_CM	ADH4_P08319_OID20117_v1_Cardiometabolic	0.0308968	0.0116985	0.050095	0.00979406	3.15464	10415	0.00161152	2.79276	0.000954611	10417	ADH4
HLA_DRB1_11_01	ADIPOQ_Q15848_OID30748_v1_Inflammation_II	-0.0297456	-0.0487208	-0.0107704	0.00968029	-3.0728	10662	0.00212594	2.67245	0.000884802	10664	ADIPOQ
AA_C_24_31239576_exon2	ADM_P35318_OID21467_v1_Oncology	0.044896	0.0259164	0.0638756	0.00968253	4.6368	10645	3.58053e-06	5.44605	0.00201565	10647	ADM
AA_B_minus21_31324925_exon1_M	ADRA2A_P08913_OID30067_v1_Cardiometabolic_II	-0.0411516	-0.0604816	-0.0218217	0.00986124	-4.17307	10266	3.03e-05	4.51856	0.00169346	10268	ADRA2A
AA_B_103_31324183_exon3_L	AFAP1_Q8N556_OID30569_v1_Inflammation_II	0.0328243	0.0136704	0.0519782	0.00977144	3.35921	10462	0.00078446	3.10543	0.00107743	10464	AFAP1
AA_DRB1_13_32552123_exon2_GRY	AFM_P43652_OID30741_v1_Inflammation_II	0.0376528	0.0186827	0.0566229	0.00967771	3.89067	10662	0.000100575	3.99751	0.00141773	10664	AFM
AA_C_116_31239054_exon3_Sx	AFP_P02771_OID20978_v1_Neurology	0.0485981	0.0294574	0.0677388	0.00976469	4.97692	10463	6.56322e-07	6.18288	0.00236178	10465	AFP
AA_DRB1_13_32552123_exon2_GLR	AGBL2_Q5U5Z8_OID30793_v1_Neurology_II	-0.0310968	-0.0503691	-0.0118245	0.00983184	-3.16286	10335	0.00156678	2.80499	0.000967008	10337	AGBL2
AA_DQA1_69_32609285_exon2_AT	AGER_Q15109_OID20756_v1_Inflammation	0.112645	0.093706	0.131585	0.00966198	11.6586	10576	3.21809e-31	30.4924	0.012689	10578	AGER
AA_DQA1_minus16_32605258_exon1_L	AGR2_O95994_OID20896_v1_Neurology	-0.0320824	-0.0515338	-0.0126311	0.00992317	-3.23308	10145	0.00122853	2.91062	0.00102928	10147	AGR2
HLA_DQB1_06_02	AGR3_Q8TD06_OID21243_v1_Oncology	-0.0377811	-0.0570751	-0.0184871	0.00984291	-3.8384	10307	0.000124577	3.90456	0.00142741	10309	AGR3
AA_C_95_31239117_exon3_IP	AGRN_O00468_OID20786_v1_Inflammation	-0.0337051	-0.0527289	-0.0146814	0.00970505	-3.47295	10605	0.000516828	3.28665	0.00113604	10607	AGRN
HLA_DQA1_03	AGRP_O00253_OID20658_v1_Inflammation	-0.0327121	-0.0516731	-0.0137511	0.00967305	-3.38178	10676	0.000722767	3.141	0.00107008	10678	AGRP
HLA_B_40_01	AGT_P01019_OID30709_v1_Inflammation_II	0.0258479	0.00686619	0.0448296	0.00968361	2.66924	10657	0.00761385	2.1184	0.000668113	10659	AGT
HLA_C_04_01	AGXT_P21549_OID20139_v1_Cardiometabolic	0.0335263	0.0144899	0.0525627	0.00971152	3.45222	10591	0.000558175	3.25323	0.00112401	10593	AGXT
HLA_DRB1_11_04	AHCY_P23526_OID20199_v1_Cardiometabolic	0.0288138	0.00977464	0.0478531	0.00971295	2.96654	10591	0.00301844	2.52022	0.000830238	10593	AHCY
AA_A_150_29911222_exon3_V	AHNAK_Q09666_OID30260_v1_Cardiometabolic_II	0.0352155	0.016032	0.0543991	0.00978656	3.59836	10428	0.000321717	3.49253	0.00124013	10430	AHNAK
HLA_C_03	AHNAK2_Q8IVF2_OID30244_v1_Cardiometabolic_II	0.0377644	0.0185826	0.0569461	0.00978565	3.85916	10428	0.000114464	3.94133	0.00142615	10430	AHNAK2
AA_A_9_29910558_exon2_Y	AHSA1_O95433_OID31379_v1_Oncology_II	-0.0335574	-0.0525588	-0.014556	0.00969368	-3.46178	10630	0.000538726	3.26863	0.0011261	10632	AHSA1
AA_DRB1_11_32552129_exon2_LS	AHSG_P02765_OID30706_v1_Inflammation_II	-0.0301635	-0.0491429	-0.0111841	0.00968244	-3.11528	10657	0.00184261	2.73457	0.000909835	10659	AHSG
AA_A_152_29911228_exon3_Ex	AHSP_Q9NZD4_OID21078_v1_Neurology	0.0572313	0.0381875	0.0762751	0.00971529	5.89085	10560	3.95948e-09	8.40236	0.00327542	10562	AHSP
AA_DRB1_96_32549647_exon3_Ex	AIDA_Q96BJ3_OID30956_v1_Neurology_II	-0.0355652	-0.0547549	-0.0163755	0.00978972	-3.63291	10421	0.000281589	3.55038	0.00126488	10423	AIDA
AA_DQB1_26_32632774_exon2_FL	AIF1_P55008_OID21234_v1_Oncology	0.0776074	0.0583635	0.0968514	0.00981738	7.9051	10313	2.95061e-15	14.5301	0.00602291	10315	AIF1
AA_DRB1_71_32551949_exon2_KS	AIF1L_Q9BQI0_OID30204_v1_Cardiometabolic_II	-0.0354369	-0.0546203	-0.0162535	0.00978648	-3.62101	10428	0.000294851	3.5304	0.00125577	10430	AIF1L
AA_B_116_31324144_exon3_LPS	AIFM1_O95831_OID21287_v1_Oncology	0.031886	0.012768	0.0510039	0.00975311	3.26932	10502	0.00108155	2.96595	0.00101672	10504	AIFM1
AA_A_62_29910717_exon2_ELQ	AK1_P00568_OID20122_v1_Cardiometabolic	-0.0330898	-0.0521265	-0.0140531	0.00971166	-3.40723	10591	0.000658708	3.18131	0.00109494	10593	AK1
AA_C_156_31238934_exon3_DWx	AK2_P54819_OID31142_v1_Neurology_II	0.0247735	0.0057556	0.0437915	0.0097021	2.55342	10617	0.0106809	1.97139	0.000613728	10619	AK2
AA_DQB1_57_32632681_exon2_A	AKAP12_Q02952_OID30571_v1_Inflammation_II	0.0388391	0.0196894	0.0579889	0.00976933	3.97562	10462	7.06691e-05	4.15077	0.00150848	10464	AKAP12
AA_A_152_29911228_exon3_AER	AKR1B1_P15121_OID21244_v1_Oncology	-0.0285171	-0.0478115	-0.00922278	0.00984308	-2.89718	10313	0.00377331	2.42328	0.000813226	10315	AKR1B1
AA_DRB1_74_32551940_exon2_AEG	AKR1B10_O60218_OID30955_v1_Neurology_II	0.0327544	0.0135628	0.051946	0.00979067	3.34547	10421	0.00082432	3.0839	0.00107285	10423	AKR1B10
HLA_DQB1_06_04	AKR1C4_P17516_OID20062_v1_Cardiometabolic	0.0466299	0.0274434	0.0658164	0.00978808	4.76395	10415	1.92407e-06	5.71578	0.00217435	10417	AKR1C4
AA_B_103_31324183_exon3_V	AKR7L_Q8NHP1_OID30488_v1_Inflammation_II	-0.0359999	-0.0552429	-0.0167568	0.00981693	-3.66712	10363	0.000246525	3.60814	0.00129599	10365	AKR7L
HLA_B_49	AKT1S1_Q96B36_OID20895_v1_Neurology	-0.0264951	-0.0457961	-0.00719409	0.00984649	-2.69082	10307	0.00713918	2.14635	0.000701991	10309	AKT1S1
HLA_B_14_02	AKT2_P31751_OID31052_v1_Neurology_II	0.0262912	0.00728297	0.0452995	0.00969716	2.71123	10627	0.0067142	2.17301	0.000691228	10629	AKT2
AA_DRB1_70_32551952_exon2_Rx	AKT3_Q9Y243_OID21197_v1_Oncology	0.0291407	0.00982986	0.0484516	0.0098515	2.958	10295	0.00310349	2.50815	0.000849181	10297	AKT3
AA_DQA1_207_32610470_exon4_M	ALCAM_Q13740_OID20273_v1_Cardiometabolic	0.0718641	0.0529712	0.0907569	0.00963832	7.45608	10709	9.60258e-14	13.0176	0.00516444	10711	ALCAM
AA_C_156_31238934_exon3_RWx	ALDH1A1_P00352_OID21128_v1_Neurology	0.0380113	0.0189564	0.0570663	0.00972098	3.91024	10567	9.27822e-05	4.03254	0.00144486	10569	ALDH1A1
AA_A_152_29911228_exon3_R	ALDH2_P05091_OID31380_v1_Oncology_II	0.0299176	0.0109139	0.0489212	0.0096948	3.08594	10630	0.00203432	2.69158	0.000895061	10632	ALDH2
AA_B_9_31324710_exon2_H	ALDH3A1_P30838_OID20512_v1_Inflammation	-0.0300055	-0.0491046	-0.0109065	0.00974348	-3.07955	10524	0.00207847	2.68226	0.000900332	10526	ALDH3A1
AA_DRB1_11_32552129_exon2_DLS	ALDH5A1_P51649_OID31047_v1_Neurology_II	0.0409397	0.0219408	0.0599385	0.00969238	4.2239	10627	2.42111e-05	4.61599	0.00167606	10629	ALDH5A1
AA_DRB1_11_32552129_exon2_D	ALMS1_Q8TCU4_OID31275_v1_Oncology_II	-0.0326026	-0.0516928	-0.0135123	0.00973898	-3.34764	10532	0.000817891	3.0873	0.00106293	10534	ALMS1
AA_DRB1_71_32551949_exon2_AKS	ALPI_P09923_OID30497_v1_Inflammation_II	0.0309594	0.0117131	0.0502058	0.00981859	3.15314	10363	0.00161983	2.79053	0.000958486	10365	ALPI
AA_DRB1_74_32551940_exon2_ER	ALPP_P05187_OID21383_v1_Oncology	-0.0549554	-0.0740487	-0.035862	0.00974054	-5.64192	10508	1.72518e-08	7.76317	0.00302009	10510	ALPP
AA_A_298_29912347_exon5_F	AMBN_Q9NP70_OID20437_v1_Inflammation	0.0295395	0.0102905	0.0487886	0.00981996	3.00811	10361	0.00263506	2.57921	0.000872585	10363	AMBN
HLA_B_08	AMBP_P02760_OID21413_v1_Oncology	-0.0732623	-0.092218	-0.0543066	0.00967035	-7.57597	10636	3.86079e-14	13.4133	0.00536736	10638	AMBP
AA_DQA1_47_32609219_exon2_CK	AMDHD2_Q9Y303_OID30366_v1_Cardiometabolic_II	0.0248174	0.00583344	0.0438014	0.00968477	2.56252	10655	0.0104052	1.98275	0.000615904	10657	AMDHD2
AA_B_67_31324536_exon2_FS	AMFR_Q9UKV5_OID20806_v1_Neurology	-0.0322149	-0.0515127	-0.0129171	0.00984483	-3.27226	10307	0.00107041	2.97045	0.0010378	10309	AMFR
HLA_A_11	AMIGO1_Q86WK6_OID30881_v1_Neurology_II	-0.0317969	-0.0509891	-0.0126047	0.00979097	-3.24758	10421	0.00116761	2.9327	0.00101104	10423	AMIGO1
AA_DRB1_minus16_32557479_exon1_A	AMIGO2_Q86SJ2_OID21370_v1_Oncology	0.034108	0.014997	0.0532191	0.00974961	3.4984	10508	0.000469994	3.32791	0.00116336	10510	AMIGO2
AA_DQA1_175_32610016_exon3_E	AMN_Q9BXJ7_OID20492_v1_Inflammation	-0.0329291	-0.0521761	-0.0136822	0.00981892	-3.35364	10361	0.00080041	3.09669	0.00108433	10363	AMN
AA_A_245_29912086_exon4_A	AMOT_Q4VCS5_OID30572_v1_Inflammation_II	0.0281016	0.00894496	0.0472582	0.00977285	2.87548	10462	0.00404231	2.39337	0.0007897	10464	AMOT
AA_B_103_31324183_exon3_GV	AMOTL2_Q9Y2J4_OID31351_v1_Oncology_II	0.038817	0.0198066	0.0578273	0.00969822	4.00248	10616	6.31077e-05	4.19992	0.00150676	10618	AMOTL2
AA_DRB1_96_32549647_exon3_E	AMPD3_Q01432_OID31139_v1_Neurology_II	0.0340021	0.0149893	0.0530149	0.00969947	3.50556	10617	0.000457522	3.33959	0.00115614	10619	AMPD3
AA_DQA1_47_32609219_exon2_Q	AMY1A_AMY1B_AMY1C_P0DUB6_P0DTE7_P0DTE8_OID30707_v1_Inflammation_II	0.0254441	0.00617799	0.0447101	0.00982866	2.58876	10345	0.00964562	2.01567	0.0006474	10347	AMY1A
AA_DQB1_86_32632594_exon2_G	AMY2A_P04746_OID20333_v1_Cardiometabolic	-0.0245249	-0.0436815	-0.00536831	0.00977283	-2.5095	10464	0.0121052	1.91703	0.000601472	10466	AMY2A
AA_DQB1_86_32632594_exon2_G	AMY2B_P19961_OID20340_v1_Cardiometabolic	-0.0261843	-0.0455315	-0.00683704	0.00987006	-2.6529	10258	0.00799262	2.09731	0.000685617	10260	AMY2B
HLA_DQB1_06_04	ANG_P03950_OID20403_v1_Cardiometabolic	0.0237972	0.00476444	0.0428299	0.00970965	2.45088	10601	0.0142668	1.84567	0.000566306	10603	ANG
AA_DQB1_38_32632738_exon2	ANGPT1_Q15389_OID20740_v1_Inflammation	0.0302556	0.0111902	0.049321	0.00972632	3.11069	10561	0.00187147	2.72782	0.0009154	10563	ANGPT1
HLA_A_02_01	ANGPT2_O15123_OID21463_v1_Oncology	0.037082	0.0180963	0.0560677	0.00968564	3.82855	10645	0.000129637	3.88727	0.00137507	10647	ANGPT2
AA_DRB1_57_32551991_exon2_AMV	ANGPTL1_O95841_OID20211_v1_Cardiometabolic	-0.0316938	-0.0507919	-0.0125958	0.00974297	-3.25299	10524	0.00114556	2.94098	0.0010045	10526	ANGPTL1
AA_DRB1_86_32551904_exon2_VX	ANGPTL2_Q9UKU9_OID20726_v1_Inflammation	-0.0465263	-0.0655546	-0.027498	0.00970738	-4.79288	10589	1.66636e-06	5.77823	0.0021647	10591	ANGPTL2
HLA_DPB1_05	ANGPTL3_Q9Y5C1_OID20407_v1_Cardiometabolic	0.0282896	0.00926807	0.0473111	0.00970394	2.91527	10611	0.00356123	2.4484	0.000800302	10613	ANGPTL3
AA_B_80_31324497_exon2_T	ANGPTL4_Q9BY76_OID20703_v1_Inflammation	0.0295878	0.0105553	0.0486203	0.00970952	3.04729	10598	0.0023148	2.63549	0.000875436	10600	ANGPTL4
HLA_DPA1_02_01	ANGPTL7_O43827_OID21412_v1_Oncology	-0.0352708	-0.0542577	-0.0162839	0.00968628	-3.64132	10645	0.000272531	3.56458	0.00124403	10647	ANGPTL7
AA_DRB1_189_32548667_exon4_R	ANK2_Q01484_OID30161_v1_Cardiometabolic_II	-0.0370434	-0.0563765	-0.0177104	0.00986282	-3.75587	10266	0.000173698	3.7602	0.00137222	10268	ANK2
AA_A_9_29910558_exon2_FY	ANKMY2_Q8IV38_OID30518_v1_Inflammation_II	-0.0259176	-0.0451667	-0.00666851	0.00982	-2.63927	10363	0.00832098	2.07983	0.000671722	10365	ANKMY2
AA_A_9_29910558_exon2_S	ANKRA2_Q9H9E1_OID31173_v1_Oncology_II	-0.0372388	-0.0565089	-0.0179687	0.00983072	-3.788	10333	0.000152726	3.81609	0.00138673	10335	ANKRA2
AA_B_116_31324144_exon3_LP	ANKRD54_Q6NXT1_OID21162_v1_Oncology	-0.0367825	-0.0560716	-0.0174934	0.00984042	-3.7379	10313	0.000186568	3.72916	0.00135295	10315	ANKRD54
AA_DRB1_11_32552129_exon2_DPV	ANP32C_O43423_OID30203_v1_Cardiometabolic_II	0.0299388	0.0107519	0.0491256	0.00978824	3.05864	10428	0.00222905	2.65188	0.000896329	10430	ANP32C
AA_DRB1_30_32552072_exon2_CLY	ANPEP_P15144_OID20350_v1_Cardiometabolic	-0.0339072	-0.0529182	-0.0148962	0.00969859	-3.4961	10619	0.000474045	3.32418	0.0011497	10621	ANPEP
AA_DRB1_96_32549647_exon3_QY	ANXA1_P04083_OID30617_v1_Inflammation_II	-0.038138	-0.0573038	-0.0189721	0.00977754	-3.90057	10445	9.65683e-05	4.01517	0.00145451	10447	ANXA1
AA_A_76_29910759_exon2_AV	ANXA10_Q9UJ72_OID20886_v1_Neurology	0.028761	0.00946113	0.0480608	0.00984587	2.92112	10307	0.00349534	2.45651	0.000827192	10309	ANXA10
AA_DQB1_87_32632591_exon2_F	ANXA11_P50995_OID20583_v1_Inflammation	0.049878	0.0307404	0.0690156	0.00976314	5.10881	10465	3.29909e-07	6.48161	0.00248782	10467	ANXA11
AA_C_116_31239054_exon3_FL	ANXA2_P07355_OID30263_v1_Cardiometabolic_II	0.0380191	0.0187253	0.057313	0.00984282	3.86262	10307	0.000112862	3.94745	0.00144545	10309	ANXA2
AA_DRB1_96_32549647_exon3_EY	ANXA3_P12429_OID21036_v1_Neurology	-0.0378677	-0.0568439	-0.0188915	0.00968081	-3.91163	10655	9.22463e-05	4.03505	0.00143396	10657	ANXA3
AA_DRB1_minus25_32557506_exon1_K	ANXA4_P09525_OID20123_v1_Cardiometabolic	-0.0351237	-0.0541753	-0.0160722	0.00971925	-3.61383	10573	0.000303109	3.5184	0.00123368	10575	ANXA4
AA_DRB1_70_32551952_exon2_DT	ANXA5_P08758_OID20810_v1_Neurology	0.0301007	0.0107282	0.0494732	0.00988295	3.04572	10229	0.00232716	2.63317	0.000906051	10231	ANXA5
AA_C_9_31239621_exon2_Y	AOC1_P19801_OID20452_v1_Inflammation	0.0295539	0.0103049	0.0488029	0.00981995	3.00958	10361	0.00262238	2.58131	0.000873436	10363	AOC1
HLA_DRB1_04_01	AOC3_Q16853_OID20389_v1_Cardiometabolic	0.0329748	0.0139721	0.0519774	0.00969432	3.40145	10629	0.000672764	3.17214	0.00108733	10631	AOC3
AA_C_24_31239576_exon2	AP1G2_O75843_OID31348_v1_Oncology_II	0.032342	0.0133398	0.0513441	0.00969407	3.33626	10630	0.00085204	3.06954	0.001046	10632	AP1G2
AA_B_67_31324536_exon2_FY	AP2B1_P63010_OID30949_v1_Neurology_II	-0.036693	-0.0558819	-0.017504	0.00978932	-3.74826	10421	0.000179026	3.74708	0.00134637	10423	AP2B1
AA_C_275_31237869_exon5_EG	AP3B1_O00203_OID31478_v1_Oncology_II	0.0325468	0.0135376	0.051556	0.00969765	3.35615	10622	0.000793118	3.10066	0.0010593	10624	AP3B1
AA_A_62_29910717_exon2_LR	AP3S2_P59780_OID31117_v1_Neurology_II	0.033586	0.014573	0.0525991	0.0096996	3.46262	10617	0.000537056	3.26998	0.00112802	10619	AP3S2
AA_C_95_31239117_exon3_L	APBB1IP_Q7Z5R6_OID21359_v1_Oncology	-0.0390115	-0.0581191	-0.0199038	0.00974786	-4.00206	10508	6.32253e-05	4.19911	0.0015219	10510	APBB1IP
AA_DRB1_67_32551961_exon2_I	APCS_P02743_OID30778_v1_Inflammation_II	-0.037208	-0.056207	-0.018209	0.00969243	-3.83887	10630	0.000124318	3.90547	0.00138443	10632	APCS
AA_DRB1_74_32551940_exon2_AGL	APEX1_P27695_OID21434_v1_Oncology	-0.0288625	-0.0478685	-0.00985648	0.00969601	-2.97674	10628	0.0029199	2.53463	0.000833043	10630	APEX1
HLA_C_15_02	APLP1_P51693_OID20164_v1_Cardiometabolic	0.0257699	0.00672821	0.0448116	0.00971422	2.6528	10590	0.00799455	2.09721	0.000664088	10592	APLP1
AA_B_80_31324497_exon2_CT	APOA1_P02647_OID30769_v1_Inflammation_II	0.0349483	0.0159763	0.0539203	0.00967866	3.61086	10662	0.000306581	3.51345	0.00122138	10664	APOA1
AA_A_62_29910717_exon2_LQ	APOA2_P02652_OID30686_v1_Inflammation_II	-0.0373495	-0.0563242	-0.0183747	0.00968009	-3.85838	10657	0.000114814	3.94001	0.00139498	10659	APOA2
AA_DQA1_129_32609878_exon3_H	APOA4_P06727_OID30733_v1_Inflammation_II	0.0415594	0.0225922	0.0605266	0.00967621	4.29501	10662	1.76234e-05	4.75391	0.00172718	10664	APOA4
AA_C_73_31239429_exon2_A	APOB_P04114_OID30673_v1_Inflammation_II	-0.0314384	-0.0504171	-0.0124598	0.00968206	-3.24708	10657	0.00116956	2.93198	0.000988374	10659	APOB
AA_C_9_31239621_exon2_D	APOBR_Q0VD83_OID30246_v1_Cardiometabolic_II	-0.0329411	-0.0521261	-0.013756	0.00978732	-3.36569	10428	0.000766286	3.11561	0.00108511	10430	APOBR
AA_DRB1_74_32551940_exon2_LR	APOC1_P02654_OID30749_v1_Inflammation_II	-0.0347114	-0.0536889	-0.015734	0.00968147	-3.58535	10656	0.000338132	3.47091	0.00120488	10658	APOC1
AA_DPB1_55_33048604_exon2_A	APOD_P05090_OID30746_v1_Inflammation_II	0.0340301	0.014899	0.0531613	0.00975986	3.48675	10486	0.000490939	3.30897	0.00115805	10488	APOD
AA_C_156_31238934_exon3_Wx	APOE_P02649_OID30727_v1_Inflammation_II	-0.0228687	-0.0418473	-0.00389008	0.00968204	-2.36197	10662	0.018196	1.74002	0.000522977	10664	APOE
AA_DRB1_11_32552129_exon2_DP	APOF_Q13790_OID30701_v1_Inflammation_II	-0.0269568	-0.0459379	-0.00797562	0.00968333	-2.78383	10657	0.00538156	2.26909	0.000726667	10659	APOF
AA_C_275_31237869_exon5_EK	APOH_P02749_OID21072_v1_Neurology	-0.0276195	-0.0466809	-0.008558	0.0097243	-2.84025	10567	0.00451641	2.34521	0.000762835	10569	APOH
AA_DRB1_149_32549488_exon3_H	APOL1_O14791_OID30708_v1_Inflammation_II	-0.0281747	-0.0471552	-0.00919422	0.009683	-2.90971	10657	0.00362514	2.44067	0.000793815	10659	APOL1
HLA_B_14_01	APOM_O95445_OID20374_v1_Cardiometabolic	-0.114453	-0.133348	-0.0955579	0.00963949	-11.8734	10621	2.60537e-32	31.5841	0.0130995	10623	APOM
AA_A_90_29910801_exon2_AT	APP_P05067_OID21070_v1_Neurology	-0.0299721	-0.0490911	-0.010853	0.00975369	-3.07289	10502	0.00212536	2.67257	0.000898324	10504	APP
AA_B_24_31324665_exon2_A	APPL2_Q8NEU8_OID30590_v1_Inflammation_II	-0.0292907	-0.0484467	-0.0101347	0.00977251	-2.99725	10462	0.00273066	2.56373	0.000857943	10464	APPL2
AA_B_minus8_31324886_exon1_V	APRT_P07741_OID20927_v1_Neurology	-0.0250032	-0.0442166	-0.00578977	0.0098018	-2.55088	10402	0.0107594	1.96821	0.000625159	10404	APRT
AA_B_156_31324024_exon3_L	ARAF_P10398_OID31260_v1_Oncology_II	0.0279462	0.00885329	0.0470392	0.00974036	2.86912	10532	0.00412436	2.38464	0.000780992	10534	ARAF
AA_A_63_29910720_exon2_EQ	AREG_P15514_OID21357_v1_Oncology	0.0274135	0.0082985	0.0465285	0.00975162	2.81118	10508	0.0049452	2.30582	0.000751501	10510	AREG
AA_A_62_29910717_exon2_Qx	ARF6_P62330_OID31523_v1_Oncology_II	-0.0292147	-0.0482258	-0.0102035	0.00969865	-3.01224	10622	0.00259939	2.58513	0.000853496	10624	ARF6
AA_B_minus23_31324931_exon1_L	ARFIP1_P53367_OID31024_v1_Neurology_II	0.0338173	0.0148133	0.0528212	0.00969496	3.48813	10627	0.000488381	3.31124	0.00114361	10629	ARFIP1
AA_DRB1_37_32552051_exon2_LPY	ARG1_P05089_OID21445_v1_Oncology	0.0306889	0.0115766	0.0498012	0.00975023	3.14751	10509	0.00165129	2.78218	0.000941809	10511	ARG1
AA_DRB1_96_32549647_exon3_EHY	ARG2_P78540_OID31339_v1_Oncology_II	0.0278673	0.00886253	0.046872	0.00969538	2.87429	10630	0.00405746	2.39175	0.000776585	10632	ARG2
AA_DRB1_140_32549515_exon3_A	ARHGAP1_Q07960_OID21202_v1_Oncology	0.0366389	0.0173497	0.0559282	0.00984047	3.72329	10313	0.00019769	3.70402	0.00134241	10315	ARHGAP1
HLA_A_30_01	ARHGAP25_P42331_OID21255_v1_Oncology	-0.0345637	-0.0538544	-0.015273	0.0098412	-3.51214	10313	0.000446409	3.35027	0.00119465	10315	ARHGAP25
HLA_A_11	ARHGAP30_Q7Z6I6_OID31336_v1_Oncology_II	0.0382251	0.0191387	0.0573116	0.00973704	3.92574	10532	8.70131e-05	4.06042	0.00146116	10534	ARHGAP30
AA_C_219_31238158_exon4_W	ARHGAP45_Q92619_OID30653_v1_Inflammation_II	-0.0422728	-0.0614199	-0.0231257	0.00976797	-4.32769	10462	1.52079e-05	4.81793	0.00178699	10464	ARHGAP45
AA_A_62_29910717_exon2_EL	ARHGAP5_Q13017_OID31190_v1_Oncology_II	0.0286374	0.00936183	0.047913	0.00983351	2.91223	10333	0.00359629	2.44414	0.000820102	10335	ARHGAP5
HLA_C_07_01	ARHGEF1_Q92888_OID31133_v1_Neurology_II	0.0250791	0.00606131	0.0440969	0.00970203	2.58493	10617	0.00975296	2.01086	0.000628961	10619	ARHGEF1
AA_A_114_29911114_exon3_PQR	ARHGEF10_O15013_OID30994_v1_Neurology_II	0.0312637	0.0122582	0.0502693	0.00969577	3.22447	10627	0.00126586	2.89761	0.000977422	10629	ARHGEF10
AA_DQA1_25_32609153_exon2	ARHGEF12_Q9NZN5_OID20554_v1_Inflammation	0.0331801	0.0140911	0.0522691	0.00973834	3.40716	10533	0.000658876	3.1812	0.00110092	10535	ARHGEF12
AA_B_156_31324024_exon3_GW	ARHGEF5_Q12774_OID30871_v1_Neurology_II	-0.0499053	-0.0691629	-0.0306477	0.00982434	-5.07976	10335	3.8451e-07	6.41509	0.00249054	10337	ARHGEF5
AA_B_97_31324201_exon3_SVW	ARID3A_Q99856_OID30861_v1_Neurology_II	0.0265991	0.00732431	0.0458739	0.00983311	2.70506	10335	0.00684049	2.16491	0.000707513	10337	ARID3A
HLA_B_14_01	ARID4B_Q4LE39_OID20803_v1_Neurology	-0.027082	-0.0463828	-0.0077813	0.00984633	-2.75047	10307	0.0059614	2.22465	0.000733436	10309	ARID4B
AA_B_325_31322303_exon7_C	ARL13B_Q3SXY8_OID30166_v1_Cardiometabolic_II	-0.0300922	-0.0494298	-0.0107546	0.00986513	-3.05036	10266	0.0022915	2.63988	0.00090554	10268	ARL13B
AA_B_45_31324602_exon2_KM	ARL2BP_Q9Y2Y0_OID30121_v1_Cardiometabolic_II	-0.0258206	-0.0451605	-0.00648073	0.00986631	-2.61705	10266	0.00888234	2.05147	0.000666704	10268	ARL2BP
AA_B_325_31322303_exon7_C	ARMCX2_Q7L311_OID30792_v1_Neurology_II	-0.0288942	-0.0481678	-0.00962062	0.00983249	-2.93865	10335	0.00330378	2.48099	0.000834875	10337	ARMCX2
AA_B_67_31324536_exon2_CF	ARNT_P27540_OID20432_v1_Inflammation	0.0335133	0.0142667	0.0527599	0.00981873	3.41321	10361	0.000644491	3.19078	0.00112314	10363	ARNT
AA_B_97_31324201_exon3_CRS	ARNTL_O00327_OID30168_v1_Cardiometabolic_II	0.0350979	0.0157634	0.0544323	0.00986352	3.55835	10266	0.000374873	3.42612	0.00123186	10268	ARNTL
AA_B_116_31324144_exon3_FNP	ARSA_P15289_OID21138_v1_Neurology	-0.0285416	-0.0476025	-0.00948058	0.00972405	-2.93515	10567	0.00334104	2.47612	0.00081462	10569	ARSA
AA_DRB1_11_32552129_exon2_LS	ARSB_P15848_OID21331_v1_Oncology	0.0260604	0.00694465	0.0451761	0.00975197	2.67232	10508	0.00754456	2.12237	0.000679143	10510	ARSB
HLA_DRB1_04_01	ART3_Q13508_OID20346_v1_Cardiometabolic	0.0349752	0.0159729	0.0539775	0.00969412	3.60788	10628	0.000310127	3.50846	0.00122327	10630	ART3
AA_B_9_31324710_exon2_H	ART5_Q96L15_OID30828_v1_Neurology_II	0.028281	0.00900705	0.0475549	0.00983266	2.87623	10335	0.00403282	2.39439	0.000799813	10337	ART5
AA_DQB1_26_32632774_exon2_FY	ARTN_Q5T4W7_OID20446_v1_Inflammation	-0.0428635	-0.0621032	-0.0236238	0.00981522	-4.36705	10361	1.27162e-05	4.89564	0.00183728	10363	ARTN
AA_C_156_31238934_exon3_DLx	ASAH1_Q13510_OID30415_v1_Cardiometabolic_II	0.0354107	0.0163449	0.0544765	0.00972652	3.64064	10557	0.000273264	3.56342	0.00125392	10559	ASAH1
AA_DRB1_30_32552072_exon2_FG	ASAH2_Q9NR71_OID20996_v1_Neurology	0.0287142	0.00957159	0.0478568	0.00976568	2.94032	10477	0.00328594	2.48334	0.000824504	10479	ASAH2
AA_B_194_31323336_exon4_I	ASGR1_P07306_OID20990_v1_Neurology	0.0321554	0.0130148	0.051296	0.00976465	3.29304	10477	0.000994376	3.00245	0.00103397	10479	ASGR1
AA_B_67_31324536_exon2_CMR	ASGR2_P07307_OID30679_v1_Inflammation_II	0.0431678	0.0241974	0.0621381	0.00967782	4.46048	10657	8.26126e-06	5.08295	0.00186345	10659	ASGR2
HLA_B_49	ASPN_Q9BXN1_OID30315_v1_Cardiometabolic_II	-0.0289776	-0.0479666	-0.00998863	0.00968733	-2.99129	10647	0.00278438	2.55527	0.000839701	10649	ASPN
AA_DRB1_71_32551949_exon2_KR	ASPSCR1_Q9BZE9_OID31055_v1_Neurology_II	-0.0686982	-0.0876681	-0.0497283	0.00967759	-7.09868	10627	1.33991e-12	11.8729	0.00471944	10629	ASPSCR1
HLA_C_03_04	ASRGL1_Q7L266_OID30283_v1_Cardiometabolic_II	-0.0283128	-0.0475005	-0.00912504	0.00978871	-2.89239	10428	0.00383111	2.41668	0.000801614	10430	ASRGL1
AA_C_156_31238934_exon3_DLx	ASS1_P00966_OID30170_v1_Cardiometabolic_II	-0.0260694	-0.0454092	-0.00672969	0.00986624	-2.64229	10266	0.0082473	2.08369	0.000679616	10268	ASS1
AA_DQB1_30_32632762_exon2_Y	ATF2_P15336_OID20798_v1_Neurology	-0.0313318	-0.0506301	-0.0120334	0.00984511	-3.18247	10307	0.00146459	2.83428	0.000981679	10309	ATF2
AA_DRB1_30_32552072_exon2_GLR	ATF4_P18848_OID31162_v1_Oncology_II	0.0325606	0.0132873	0.0518338	0.00983233	3.31158	10333	0.000930887	3.0311	0.00106019	10335	ATF4
AA_A_307_29912374_exon5_M	ATG16L1_Q676U5_OID31466_v1_Oncology_II	0.0300502	0.0110395	0.0490609	0.00969841	3.09847	10622	0.00195031	2.7099	0.000903017	10624	ATG16L1
AA_DQB1_37_32632741_exon2_Y	ATG4A_Q8WYN0_OID21246_v1_Oncology	0.0305428	0.0112496	0.049836	0.00984249	3.10316	10313	0.00191987	2.71673	0.000932861	10315	ATG4A
AA_C_99_31239105_exon3_CSW	ATOX1_O00244_OID21476_v1_Oncology	0.0433442	0.0242915	0.0623968	0.00971979	4.45937	10565	8.30485e-06	5.08067	0.00187872	10567	ATOX1
HLA_DRB1_11_01	ATP1B1_P05026_OID30124_v1_Cardiometabolic_II	0.0341559	0.0148208	0.0534909	0.00986384	3.46274	10266	0.000536891	3.27011	0.00116662	10268	ATP1B1
AA_A_9_29910558_exon2_FS	ATP1B2_P14415_OID30118_v1_Cardiometabolic_II	-0.0275425	-0.0468815	-0.00820351	0.00986585	-2.7917	10266	0.00525288	2.2796	0.000758589	10268	ATP1B2
HLA_C_02_02	ATP1B3_P54709_OID30065_v1_Cardiometabolic_II	0.040069	0.0207382	0.0593998	0.00986167	4.0631	10266	4.87857e-05	4.31171	0.00160552	10268	ATP1B3
HLA_B_13_02	ATP1B4_Q9UN42_OID31230_v1_Oncology_II	-0.0334698	-0.0527425	-0.0141971	0.00983203	-3.40415	10333	0.000666213	3.17639	0.00112023	10335	ATP1B4
AA_DRB1_13_32552123_exon2_GHR	ATP2B4_P23634_OID30062_v1_Cardiometabolic_II	0.0416975	0.022368	0.061027	0.00986101	4.22853	10266	2.37267e-05	4.62476	0.00173868	10268	ATP2B4
AA_DPB1_76_33048667_exon2_I	ATP5F1D_P30049_OID30079_v1_Cardiometabolic_II	-0.0358896	-0.0552235	-0.0165557	0.00986324	-3.63872	10266	0.000275338	3.56013	0.00128806	10268	ATP5F1D
AA_DRB1_58_32551988_exon2_E	ATP5IF1_Q9UII2_OID20760_v1_Inflammation	0.0324681	0.0134436	0.0514926	0.00970545	3.34534	10605	0.000824656	3.08373	0.00105418	10607	ATP5IF1
AA_DRB1_13_32552123_exon2_FS	ATP5PO_P48047_OID20811_v1_Neurology	0.0310523	0.0117538	0.0503508	0.0098452	3.15405	10307	0.00161482	2.79188	0.000964244	10309	ATP5PO
HLA_DRB1_04_01	ATP6AP2_O75787_OID21178_v1_Oncology	0.0368251	0.017536	0.0561142	0.0098404	3.74224	10313	0.000183378	3.73665	0.00135609	10315	ATP6AP2
AA_DRB1_71_32551949_exon2_AES	ATP6V1D_Q9Y5K8_OID21341_v1_Oncology	0.0483956	0.0292958	0.0674954	0.00974385	4.96679	10508	6.91424e-07	6.16026	0.00234214	10510	ATP6V1D
AA_DRB1_71_32551949_exon2_AEK	ATP6V1F_Q16864_OID20843_v1_Neurology	-0.0356212	-0.0549233	-0.0163191	0.00984704	-3.61746	10300	0.000298937	3.52442	0.00126887	10302	ATP6V1F
AA_A_9_29910558_exon2_F	ATP6V1G1_O75348_OID30242_v1_Cardiometabolic_II	-0.0263628	-0.0455516	-0.00717402	0.00978923	-2.69304	10428	0.00709169	2.14925	0.000694997	10430	ATP6V1G1
HLA_B_44_03	ATP6V1G2_O95670_OID30167_v1_Cardiometabolic_II	0.0662418	0.046938	0.0855457	0.00984792	6.72648	10266	1.83073e-11	10.7374	0.00438798	10268	ATP6V1G2
AA_B_156_31324024_exon3_D	ATRAID_Q6UW56_OID31451_v1_Oncology_II	0.0413551	0.0223521	0.0603581	0.00969449	4.26583	10622	2.00883e-05	4.69706	0.00171024	10624	ATRAID
AA_DQB1_26_32632774_exon2_FL	ATRN_O75882-2_OID30735_v1_Inflammation_II	0.0372948	0.0183244	0.0562652	0.00967784	3.85363	10662	0.000117062	3.93159	0.0013909	10664	ATRN
HLA_B_08_01	ATXN10_Q9UBB4_OID20865_v1_Neurology	-0.03428	-0.0535764	-0.0149835	0.00984416	-3.48226	10307	0.000499254	3.30168	0.00117512	10309	ATXN10
AA_DQA1_47_32609219_exon2_CK	ATXN2_Q99700_OID30850_v1_Neurology_II	-0.0303188	-0.0495916	-0.0110461	0.00983207	-3.08367	10335	0.00205006	2.68823	0.000919232	10337	ATXN2
AA_A_9_29910558_exon2_FT	ATXN2L_Q8WWM7_OID30980_v1_Neurology_II	0.0307656	0.0117598	0.0497715	0.00969592	3.17305	10627	0.00151276	2.82023	0.000946525	10629	ATXN2L
HLA_DRB1_11_01	ATXN3_P54252_OID31149_v1_Neurology_II	0.0218595	0.00284025	0.0408787	0.00970276	2.25291	10617	0.0242849	1.61466	0.000477837	10619	ATXN3
AA_DRB1_74_32551940_exon2_GLx	AXIN1_O15169_OID20582_v1_Inflammation	-0.0299462	-0.0490371	-0.0108553	0.00973933	-3.07477	10533	0.00211204	2.6753	0.000896775	10535	AXIN1
AA_B_97_31324201_exon3_SVW	AXL_P30530_OID20363_v1_Cardiometabolic	-0.032192	-0.0511952	-0.0131889	0.00969457	-3.32062	10629	0.000901189	3.04518	0.00103633	10631	AXL
HLA_DRB1_11_04	AZI2_Q9H6S1_OID31056_v1_Neurology_II	-0.0244852	-0.0434943	-0.00547608	0.0096976	-2.52487	10627	0.0115885	1.93597	0.000599525	10629	AZI2
AA_A_127_29911153_exon3_Kx	AZU1_P20160_OID20309_v1_Cardiometabolic	-0.0405452	-0.0596344	-0.0214559	0.00973846	-4.1634	10527	3.16035e-05	4.50026	0.00164391	10529	AZU1
AA_B_156_31324024_exon3_DGx	B2M_P61769_OID30725_v1_Inflammation_II	0.169265	0.150555	0.187975	0.00954483	17.7337	10662	2.2726e-69	68.6435	0.0286507	10664	B2M
AA_C_156_31238934_exon3_CDM	B3GAT3_O94766_OID30165_v1_Cardiometabolic_II	0.0322657	0.0129294	0.051602	0.00986446	3.2709	10266	0.00107558	2.96836	0.00104108	10268	B3GAT3
HLA_DPB1_04_01	B3GNT7_Q8NFL0_OID30281_v1_Cardiometabolic_II	-0.0654521	-0.0846064	-0.0462978	0.00977163	-6.69817	10428	2.21915e-11	10.6538	0.00428398	10430	B3GNT7
HLA_DRB1_04_04	B4GALT1_P15291_OID20780_v1_Inflammation	-0.05643	-0.0754342	-0.0374258	0.0096951	-5.82046	10605	6.03853e-09	8.21907	0.00318434	10607	B4GALT1
AA_A_152_29911228_exon3_Wx	B4GAT1_O43505_OID21127_v1_Neurology	-0.0447657	-0.0638153	-0.025716	0.00971826	-4.60635	10567	4.14598e-06	5.38237	0.00200397	10569	B4GAT1
AA_B_97_31324201_exon3_STV	BABAM1_Q9NWV8_OID30466_v1_Inflammation_II	0.0241688	0.00491891	0.0434188	0.00982043	2.46108	10363	0.0138682	1.85798	0.000584133	10365	BABAM1
AA_B_103_31324183_exon3_GL	BACH1_O14867_OID20505_v1_Inflammation	-0.0235385	-0.0426327	-0.0044443	0.009741	-2.41644	10533	0.0156902	1.80437	0.000554061	10535	BACH1
AA_DPB1_35_33048544_exon2_F	BAG3_O95817_OID20972_v1_Neurology	-0.0307266	-0.0498772	-0.011576	0.00976976	-3.14507	10467	0.00166511	2.77856	0.000944123	10469	BAG3
AA_DRB1_74_32551940_exon2_A	BAG4_O95429_OID30474_v1_Inflammation_II	-0.036613	-0.0558556	-0.0173703	0.00981671	-3.72966	10363	0.000192761	3.71498	0.00134051	10365	BAG4
AA_DRB1_74_32551940_exon2_ELR	BAG6_P46379_OID20114_v1_Cardiometabolic	0.0306971	0.0114987	0.0498955	0.00979413	3.13423	10415	0.00172781	2.7625	0.000942311	10417	BAG6
AA_DRB1_38_32552048_exon2_Vx	BAIAP2_Q9UQB8_OID21250_v1_Oncology	-0.031846	-0.0511384	-0.0125536	0.00984209	-3.23569	10313	0.00121731	2.9146	0.00101417	10315	BAIAP2
AA_DRB1_47_32552021_exon2_F	BAMBI_Q13145_OID21267_v1_Oncology	-0.0520555	-0.0713315	-0.0327795	0.00983373	-5.29357	10313	1.22417e-07	6.91216	0.00270978	10315	BAMBI
AA_DRB1_74_32551940_exon2_AQ	BANK1_Q8NDB2_OID20594_v1_Inflammation	0.0363844	0.0172976	0.0554713	0.00973725	3.73662	10533	0.000187493	3.72701	0.00132383	10535	BANK1
AA_DRB1_233_32548048_exon5_T	BAP18_Q8IXM2_OID31150_v1_Neurology_II	0.0351976	0.0161856	0.0542096	0.00969907	3.62897	10617	0.000285889	3.5438	0.00123887	10619	BAP18
AA_DRB1_30_32552072_exon2_AGH	BATF_Q16520_OID30896_v1_Neurology_II	0.0319134	0.0127213	0.0511055	0.00979093	3.25949	10421	0.00111972	2.95089	0.00101847	10423	BATF
AA_DRB1_71_32551949_exon2_AEx	BAX_Q07812_OID20856_v1_Neurology	0.0338632	0.014558	0.0531684	0.0098486	3.43838	10298	0.000587527	3.23097	0.00114672	10300	BAX
AA_DRB1_13_32552123_exon2_SY	BCAM_P50895_OID21076_v1_Neurology	-0.0538509	-0.072892	-0.0348099	0.0097139	-5.5437	10567	3.03261e-08	7.51818	0.00289992	10569	BCAM
AA_DRB1_32_32552066_exon2_H	BCAN_Q96GW7_OID20998_v1_Neurology	-0.0502182	-0.0693445	-0.0310919	0.00975738	-5.14669	10477	2.6993e-07	6.56875	0.00252187	10479	BCAN
AA_B_99_31324195_exon3_CS	BCAT1_P54687_OID30312_v1_Cardiometabolic_II	-0.023944	-0.0429355	-0.00495249	0.00968862	-2.47135	10647	0.0134758	1.87044	0.000573315	10649	BCAT1
AA_DPB1_178_33052924_exon3_L	BCAT2_O15382_OID30844_v1_Neurology_II	0.0323828	0.0131113	0.0516543	0.00983144	3.2938	10335	0.000991744	3.0036	0.00104865	10337	BCAT2
HLA_C_12_03	BCHE_P06276_OID30717_v1_Inflammation_II	0.0377211	0.0186839	0.0567582	0.0097119	3.884	10587	0.000103376	3.98558	0.00142288	10589	BCHE
HLA_DQA1_01_03	BCL2_P10415_OID31454_v1_Oncology_II	-0.0361948	-0.0552016	-0.017188	0.00969644	-3.73279	10622	0.000190357	3.72043	0.00131006	10624	BCL2
AA_A_161_29911255_exon3_D	BCL2L1_Q07817_OID31152_v1_Neurology_II	0.0257549	0.0067374	0.0447723	0.00970186	2.65463	10617	0.00795135	2.09956	0.000663313	10619	BCL2L1
AA_DRB1_37_32552051_exon2_FLN	BCL2L11_O43521-2_OID20513_v1_Inflammation	0.034288	0.0151997	0.0533762	0.00973797	3.52106	10533	0.000431644	3.36487	0.00117567	10535	BCL2L11
AA_DRB1_77_32551931_exon2_LT	BCL2L15_Q5TBC7_OID30498_v1_Inflammation_II	-0.0456044	-0.0648399	-0.0263688	0.00981308	-4.6473	10363	3.40448e-06	5.46795	0.00207976	10365	BCL2L15
HLA_C_12	BCL7A_Q4VC05_OID31218_v1_Oncology_II	-0.03096	-0.0502343	-0.0116858	0.00983283	-3.14864	10333	0.00164501	2.78383	0.000958523	10335	BCL7A
AA_DRB1_57_32551991_exon2_DM	BCL7B_Q9BQE9_OID31421_v1_Oncology_II	-0.0311459	-0.0501489	-0.012143	0.00969444	-3.21276	10630	0.00131856	2.8799	0.00097007	10632	BCL7B
AA_DRB1_70_32551952_exon2_Rx	BCR_P11274_OID20558_v1_Inflammation	-0.0277233	-0.0468155	-0.00863115	0.00973996	-2.84635	10533	0.00443093	2.35351	0.000768582	10535	BCR
AA_C_97_31239111_exon3_DNR	BDNF_P23560_OID30373_v1_Cardiometabolic_II	0.0291995	0.0102178	0.0481812	0.00968363	3.01535	10655	0.00257287	2.58958	0.000852613	10657	BDNF
HLA_DRB1_11_01	BECN1_Q14457_OID30220_v1_Cardiometabolic_II	0.0300485	0.0108617	0.0492353	0.00978821	3.06987	10428	0.00214706	2.66816	0.000902912	10430	BECN1
AA_DRB1_57_32551991_exon2_ADV	BEX3_Q00994_OID31202_v1_Oncology_II	0.0317978	0.0125241	0.0510715	0.00983257	3.23392	10333	0.00122485	2.91192	0.0010111	10335	BEX3
AA_B_116_31324144_exon3_DFY	BGLAP_P02818_OID30389_v1_Cardiometabolic_II	-0.043122	-0.0620942	-0.0241499	0.00967875	-4.45533	10655	8.46189e-06	5.07253	0.00185951	10657	BGLAP
AA_C_194_31238233_exon4_PV	BGN_P21810_OID21198_v1_Oncology	0.059091	0.0398132	0.0783688	0.00983464	6.00846	10303	1.93637e-09	8.71301	0.00349175	10305	BGN
AA_B_45_31324602_exon2_EK	BHLHE40_O14503_OID30873_v1_Neurology_II	-0.0322299	-0.0515015	-0.0129583	0.00983148	-3.27824	10335	0.00104803	2.97963	0.00103877	10337	BHLHE40
AA_DRB1_180_32549395_exon3_L	BHMT2_Q9H2M3_OID30051_v1_Cardiometabolic_II	0.0243423	0.00500173	0.0436829	0.00986667	2.46713	10266	0.0136364	1.8653	0.000592549	10268	BHMT2
HLA_A_68_01	BID_P55957_OID20517_v1_Inflammation	-0.0291757	-0.048267	-0.0100843	0.00973955	-2.99559	10533	0.00274556	2.56137	0.000851219	10535	BID
AA_DQB1_9_32632825_exon2_CHY	BIN2_Q9UBW5_OID21067_v1_Neurology	-0.0345322	-0.0535896	-0.0154748	0.00972221	-3.55189	10567	0.000384142	3.41551	0.00119247	10569	BIN2
AA_DQB1_227_32628281_exon5_.	BIRC2_Q13490_OID21217_v1_Oncology	0.0248984	0.0056022	0.0441946	0.00984403	2.52929	10313	0.0114441	1.94142	0.00061993	10315	BIRC2
AA_DRB1_37_32552051_exon2_LPS	BLMH_Q13867_OID20336_v1_Cardiometabolic	0.0418848	0.0229596	0.06081	0.00965482	4.33823	10709	1.44953e-05	4.83877	0.00175434	10711	BLMH
AA_C_219_31238158_exon4_W	BLNK_Q8WV28_OID30541_v1_Inflammation_II	-0.0321418	-0.0513874	-0.0128962	0.00981822	-3.27369	10363	0.00106501	2.97264	0.0010331	10365	BLNK
AA_DRB1_85_32551907_exon2_A	BLOC1S2_Q6QNY1_OID30856_v1_Neurology_II	0.0319377	0.0126659	0.0512095	0.00983158	3.24848	10335	0.00116393	2.93407	0.00102002	10337	BLOC1S2
AA_B_67_31324536_exon2_CR	BLOC1S3_Q6QNY0_OID31106_v1_Neurology_II	-0.0281553	-0.0471716	-0.00913911	0.00970123	-2.90224	10617	0.00371262	2.43032	0.000792723	10619	BLOC1S3
AA_DQB1_71_32632639_exon2_AT	BLVRB_P30043_OID21141_v1_Neurology	0.0327436	0.0136851	0.0518021	0.0097228	3.36771	10567	0.000760657	3.11881	0.00107214	10569	BLVRB
AA_DRB1_74_32551940_exon2_AQ	BMP10_O95393_OID30575_v1_Inflammation_II	-0.0287609	-0.0479171	-0.00960457	0.00977266	-2.94299	10462	0.00325772	2.48709	0.000827187	10464	BMP10
HLA_DQB1_02_01	BMP4_P12644_OID20994_v1_Neurology	0.0549132	0.0357824	0.0740439	0.00975962	5.62657	10467	1.88559e-08	7.72455	0.00301546	10469	BMP4
AA_DRB1_37_32552051_exon2_PSY	BMP6_P22004_OID20111_v1_Cardiometabolic	-0.0309438	-0.0501457	-0.0117419	0.00979593	-3.15884	10411	0.00158852	2.79901	0.000957517	10413	BMP6
AA_DQA1_40_32609198_exon2	BMPER_Q8N8U9_OID30615_v1_Inflammation_II	-0.0309181	-0.0500731	-0.011763	0.00977203	-3.16394	10462	0.00156096	2.80661	0.000955929	10464	BMPER
HLA_B_35_01	BNIP2_Q12982_OID30292_v1_Cardiometabolic_II	-0.031593	-0.0505804	-0.0126055	0.00968656	-3.26153	10647	0.00111163	2.95404	0.000998116	10649	BNIP2
AA_C_275_31237869_exon5_G	BNIP3L_O60238_OID30525_v1_Inflammation_II	0.0338885	0.014644	0.053133	0.00981765	3.45179	10363	0.000559101	3.25251	0.00114843	10365	BNIP3L
HLA_DRB1_04_07	BOC_Q9BWV1_OID20116_v1_Cardiometabolic	0.0358217	0.0166266	0.0550168	0.00979245	3.65809	10415	0.000255353	3.59286	0.00128319	10417	BOC
AA_DRB1_60_32551982_exon2_Hx	BOLA1_Q9Y3E2_OID30837_v1_Neurology_II	0.024162	0.00488599	0.043438	0.00983372	2.45705	10335	0.0140245	1.85311	0.000583802	10337	BOLA1
AA_DRB1_13_32552123_exon2_FGH	BOLA2_BOLA2B_Q9H3K6_OID30267_v1_Cardiometabolic_II	-0.0372506	-0.0564327	-0.0180685	0.00978584	-3.80658	10428	0.000141708	3.84861	0.00138761	10430	BOLA2
AA_DRB1_13_32552123_exon2_HS	BPIFA2_Q96DR5_OID30279_v1_Cardiometabolic_II	0.0425388	0.0232363	0.0618413	0.00984724	4.31987	10294	1.57589e-05	4.80247	0.00180955	10296	BPIFA2
HLA_A_68_01	BPIFB1_Q8TDL5_OID20308_v1_Cardiometabolic	0.0308887	0.0119008	0.0498766	0.00968677	3.18875	10647	0.00143303	2.84374	0.000954111	10649	BPIFB1
AA_DRB1_13_32552123_exon2_LRS	BPIFB2_Q8N4F0_OID30311_v1_Cardiometabolic_II	-0.0388519	-0.0578425	-0.0198612	0.00968818	-4.01024	10638	6.10723e-05	4.21416	0.00150947	10640	BPIFB2
HLA_A_30_01	BRAP_Q7Z569_OID31506_v1_Oncology_II	-0.029488	-0.0485259	-0.01045	0.0097123	-3.03615	10592	0.00240205	2.61942	0.000869541	10594	BRAP
AA_DQA1_107_32609812_exon3_T	BRD1_O95696_OID31259_v1_Oncology_II	-0.0352166	-0.0543051	-0.016128	0.00973812	-3.61636	10532	0.000300168	3.52264	0.00124021	10534	BRD1
AA_B_156_31324024_exon3_RW	BRD2_P25440_OID30826_v1_Neurology_II	-0.0329089	-0.0521801	-0.0136378	0.00983127	-3.34738	10335	0.000818719	3.08687	0.001083	10337	BRD2
AA_C_80_31239408_exon2_N	BRD3_Q15059_OID30093_v1_Cardiometabolic_II	0.0305208	0.0111835	0.0498581	0.009865	3.09385	10266	0.0019811	2.70309	0.000931519	10268	BRD3
AA_DRB1_30_32552072_exon2_CGY	BRDT_Q58F21_OID30179_v1_Cardiometabolic_II	-0.0326487	-0.0519848	-0.0133127	0.00986433	-3.30978	10266	0.000936925	3.0283	0.00106594	10268	BRDT
AA_A_294_29912335_exon5_L	BRK1_Q8WUW1_OID20883_v1_Neurology	-0.0396821	-0.0589747	-0.0203895	0.00984219	-4.03184	10307	5.57406e-05	4.25383	0.00157467	10309	BRK1
AA_B_177_31323961_exon3_Dx	BRME1_Q0VDD7_OID30847_v1_Neurology_II	-0.0350838	-0.0543536	-0.0158141	0.00983054	-3.56886	10335	0.000360161	3.4435	0.00123087	10337	BRME1
AA_DRB1_37_32552051_exon2_PYx	BRSK2_Q8IWQ3_OID31042_v1_Neurology_II	0.0317731	0.0127679	0.0507783	0.00969561	3.27706	10627	0.0010523	2.97786	0.00100953	10629	BRSK2
AA_B_194_31323336_exon4_V	BSG_P35613_OID20626_v1_Inflammation	-0.0303907	-0.0493619	-0.0114194	0.00967829	-3.14009	10666	0.0016936	2.77119	0.000923592	10668	BSG
HLA_B_39	BSND_Q8WZ55_OID31184_v1_Oncology_II	-0.0260129	-0.0452899	-0.00673591	0.00983422	-2.64514	10333	0.00817807	2.08735	0.00067667	10335	BSND
AA_C_66_31239450_exon2_K	BST1_Q10588_OID21051_v1_Neurology	0.0347303	0.0157582	0.0537024	0.00967873	3.58831	10662	0.000334323	3.47583	0.00120619	10664	BST1
AA_A_76_29910759_exon2_AE	BST2_Q10589_OID21029_v1_Neurology	0.028295	0.00931902	0.047271	0.0096807	2.92283	10662	0.00347599	2.45892	0.000800607	10664	BST2
AA_A_107_29911093_exon3_W	BTC_P35070_OID21199_v1_Oncology	0.0413864	0.0221007	0.060672	0.00983864	4.20651	10313	2.61535e-05	4.58247	0.00171283	10315	BTC
AA_B_158_31324018_exon3_AP	BTD_P43251_OID30754_v1_Inflammation_II	0.030988	0.0120135	0.0499624	0.00967993	3.20126	10662	0.00137229	2.86255	0.000960254	10664	BTD
AA_B_24_31324665_exon2_A	BTLA_Q7Z6A9_OID31237_v1_Oncology_II	-0.0283418	-0.0476176	-0.00906609	0.00983359	-2.88214	10333	0.00395793	2.40253	0.00080326	10335	BTLA
AA_A_9_29910558_exon2_FS	BTN1A1_Q13410_OID31363_v1_Oncology_II	0.0288357	0.00975768	0.0479136	0.00973272	2.96275	10548	0.00305581	2.51487	0.000831495	10550	BTN1A1
AA_A_156_29911240_exon3_ER	BTN2A1_Q7KYR7_OID20713_v1_Inflammation	0.23443	0.215926	0.252934	0.00943996	24.8338	10605	2.23451e-132	131.651	0.0549575	10607	BTN2A1
HLA_A_01_01	BTN3A2_P78410_OID20540_v1_Inflammation	-0.315961	-0.334082	-0.29784	0.00924455	-34.1781	10533	6.87208e-243	242.163	0.0998315	10535	BTN3A2
AA_DRB1_13_32552123_exon2_HY	BTNL10_A8MVZ5_OID31196_v1_Oncology_II	-0.0354412	-0.0547126	-0.0161699	0.00983137	-3.60491	10333	0.000313725	3.50345	0.00125608	10335	BTNL10
AA_DRB1_37_32552051_exon2_Fx	C19orf12_Q9NSK7_OID20804_v1_Neurology	0.0308392	0.0115406	0.0501378	0.00984526	3.13239	10307	0.00173875	2.75976	0.000951056	10309	C19orf12
AA_DQB1_185_32629408_exon3_I	C1GALT1C1_Q96EU7_OID30180_v1_Cardiometabolic_II	0.0303664	0.011029	0.0497038	0.00986504	3.07818	10266	0.00208815	2.68024	0.00092212	10268	C1GALT1C1
AA_A_79_29910768_exon2_G	C1QA_P02745_OID20654_v1_Inflammation	-0.0387755	-0.0578155	-0.0197355	0.00971335	-3.99198	10583	6.59653e-05	4.18068	0.00150354	10585	C1QA
AA_B_114_31324150_exon3_HK	C1QBP_Q07021_OID31007_v1_Neurology_II	-0.034481	-0.0534845	-0.0154775	0.00969474	-3.55667	10627	0.000377221	3.4234	0.00118894	10629	C1QBP
AA_DRB1_74_32551940_exon2_GQ	C1QL2_Q7Z5L3_OID30515_v1_Inflammation_II	-0.0343018	-0.053546	-0.0150576	0.00981752	-3.49394	10363	0.00047794	3.32063	0.00117661	10365	C1QL2
AA_B_67_31324536_exon2_FS	C1QTNF1_Q9BXJ1_OID20367_v1_Cardiometabolic	0.0501254	0.0311354	0.0691155	0.00968786	5.17405	10628	2.33255e-07	6.63217	0.00251256	10630	C1QTNF1
AA_DRB1_71_32551949_exon2_K	C1QTNF5_Q9BXJ0_OID30618_v1_Inflammation_II	-0.0387805	-0.0579303	-0.0196307	0.00976935	-3.96961	10462	7.24715e-05	4.13983	0.00150393	10464	C1QTNF5
HLA_DPB1_14	C1QTNF6_Q9BXI9_OID31049_v1_Neurology_II	-0.044448	-0.063444	-0.025452	0.00969093	-4.58656	10627	4.55761e-06	5.34126	0.00197563	10629	C1QTNF6
AA_C_minus17_31239826_exon1_T	C1QTNF9_P0C862_OID30620_v1_Inflammation_II	-0.0666032	-0.0857331	-0.0474733	0.0097592	-6.82466	10453	9.3016e-12	11.0314	0.00443599	10455	C1QTNF9
AA_DQB1_71_32632639_exon2_AD	C1R_P00736_OID30753_v1_Inflammation_II	-0.0393268	-0.0582957	-0.0203579	0.00967709	-4.06391	10662	4.86031e-05	4.31334	0.0015466	10664	C1R
AA_DPB1_84_33048691_exon2_G	C1RL_Q9NZP8_OID30721_v1_Inflammation_II	0.0247161	0.00573297	0.0436992	0.00968434	2.55217	10656	0.0107192	1.96984	0.000610885	10658	C1RL
AA_DRB1_60_32551982_exon2_S	C1S_P09871_OID30731_v1_Inflammation_II	0.0392647	0.0202957	0.0582336	0.00967711	4.05748	10662	4.99592e-05	4.30138	0.00154171	10664	C1S
HLA_A_25_01	C2_P06681_OID20410_v1_Cardiometabolic	-0.170369	-0.189112	-0.151627	0.00956139	-17.8185	10621	5.27994e-70	69.2774	0.0290258	10623	C2
HLA_DRB1_01_03	C2CD2L_O14523_OID20864_v1_Neurology	0.0226949	0.00338553	0.0420043	0.00985075	2.30388	10300	0.0212494	1.67265	0.00051506	10302	C2CD2L
AA_B_67_31324536_exon2_CFM	C2orf69_Q8N8R5_OID30883_v1_Neurology_II	-0.0300594	-0.0492526	-0.0108662	0.00979149	-3.06995	10421	0.00214642	2.66828	0.00090357	10423	C2orf69
AA_A_62_29910717_exon2_L	C3_P01024_OID30776_v1_Inflammation_II	0.0412903	0.02181	0.0607707	0.00993795	4.15481	10108	3.28233e-05	4.48382	0.00170489	10110	C3
HLA_DRB1_04_01	C4BPB_P20851_OID21481_v1_Oncology	-0.048643	-0.0676909	-0.029595	0.00971742	-5.00575	10565	5.65424e-07	6.24763	0.00236614	10567	C4BPB
AA_DRB1_67_32551961_exon2_IL	C5_P01031_OID30744_v1_Inflammation_II	0.0256075	0.0066301	0.0445848	0.0096814	2.64502	10662	0.0081807	2.08721	0.000655742	10664	C5
HLA_C_16_01	C7_P10643_OID30766_v1_Inflammation_II	0.0319094	0.0128504	0.0509684	0.00972306	3.28183	10567	0.00103472	2.98518	0.00101821	10569	C7
AA_DQB1_75_32632627_exon2	C7orf50_Q9BRJ6_OID31095_v1_Neurology_II	0.0254251	0.00640744	0.0444427	0.00970194	2.62062	10617	0.00878961	2.05603	0.000646434	10619	C7orf50
AA_DQB1_30_32632762_exon2_H	C8B_P07358_OID30719_v1_Inflammation_II	-0.0321507	-0.0511245	-0.013177	0.00967957	-3.3215	10662	0.000898346	3.04656	0.00103367	10664	C8B
AA_B_24_31324665_exon2_S	C9_P02748_OID30698_v1_Inflammation_II	-0.0331257	-0.0521033	-0.0141481	0.00968153	-3.42153	10657	0.000625029	3.2041	0.00109731	10659	C9
AA_B_94_31324210_exon3_I	C9orf40_Q8IXQ3_OID31489_v1_Oncology_II	0.0237459	0.00473194	0.0427598	0.00970006	2.44801	10622	0.0143807	1.84222	0.000563867	10624	C9orf40
AA_DPB1_11_33048472_exon2	CA1_P00915_OID20409_v1_Cardiometabolic	-0.0271101	-0.0462866	-0.00793369	0.00978294	-2.77116	10441	0.00559552	2.25216	0.000734959	10443	CA1
AA_B_45_31324602_exon2_GT	CA11_O75493_OID21195_v1_Oncology	-0.0303452	-0.0496385	-0.0110519	0.00984255	-3.08306	10313	0.00205423	2.68735	0.00092083	10315	CA11
AA_C_163_31238913_exon3_T	CA12_O43570_OID21344_v1_Oncology	-0.0357726	-0.0548826	-0.0166627	0.00974904	-3.66935	10508	0.000244372	3.61195	0.00127968	10510	CA12
AA_A_9_29910558_exon2_Y	CA13_Q8N1Q1_OID20225_v1_Cardiometabolic	0.0321085	0.0127267	0.0514902	0.00988765	3.24733	10218	0.00116869	2.9323	0.00103095	10220	CA13
HLA_DRB1_04_01	CA14_Q9ULX7_OID21401_v1_Oncology	0.0277954	0.00880405	0.0467868	0.00968856	2.86889	10645	0.00412723	2.38434	0.000772586	10647	CA14
AA_C_minus15_31239820_exon1_L	CA2_P00918_OID21149_v1_Neurology	0.0385664	0.0195037	0.057629	0.00972492	3.96572	10558	7.36563e-05	4.13279	0.00148736	10560	CA2
AA_C_116_31239054_exon3_Fx	CA3_P07451_OID20271_v1_Cardiometabolic	-0.0313093	-0.0502472	-0.0123714	0.00966127	-3.2407	10703	0.00119601	2.92226	0.000980271	10705	CA3
AA_DRB1_233_32548048_exon5_R	CA4_P22748_OID20241_v1_Cardiometabolic	0.0498771	0.0309588	0.0687954	0.00965127	5.16793	10709	2.40967e-07	6.61804	0.00248772	10711	CA4
AA_B_178_31323958_exon3_GT	CA5A_P35218_OID20075_v1_Cardiometabolic	0.0336716	0.0144751	0.0528681	0.00979319	3.43827	10415	0.000587739	3.23082	0.00113378	10417	CA5A
AA_B_24_31324665_exon2_A	CA6_P23280_OID21096_v1_Neurology	-0.026605	-0.0456778	-0.00753218	0.0097301	-2.7343	10555	0.00626172	2.20331	0.000707826	10557	CA6
AA_A_253_29912110_exon4_Q	CA7_P43166_OID31265_v1_Oncology_II	-0.0294168	-0.048509	-0.0103247	0.00973995	-3.02023	10532	0.00253192	2.59655	0.00086535	10534	CA7
AA_B_156_31324024_exon3_DLx	CA8_P35219_OID30482_v1_Inflammation_II	0.0455592	0.0263236	0.0647947	0.0098131	4.64269	10363	3.48129e-06	5.45826	0.00207564	10365	CA8
AA_A_144_29911204_exon3_AK	CA9_Q16790_OID21417_v1_Oncology	-0.0466736	-0.0656517	-0.0276956	0.00968174	-4.82079	10645	1.44971e-06	5.83872	0.00217843	10647	CA9
AA_DRB1_70_32551952_exon2_Q	CABP2_Q9NPB3_OID30916_v1_Neurology_II	0.0247971	0.00560115	0.0439931	0.00979291	2.53215	10421	0.011351	1.94496	0.000614898	10423	CABP2
AA_DRB1_37_32552051_exon2_PSY	CACNA1C_Q13936_OID30840_v1_Neurology_II	-0.0331021	-0.0523732	-0.0138311	0.0098312	-3.36705	10335	0.000762548	3.11773	0.00109575	10337	CACNA1C
AA_DQA1_25_32609153_exon2	CACNA1H_O95180_OID30064_v1_Cardiometabolic_II	0.0334797	0.0141442	0.0528152	0.00986406	3.39411	10266	0.000691134	3.16044	0.00112089	10268	CACNA1H
AA_B_62_31324551_exon2	CACNB1_Q02641_OID30820_v1_Neurology_II	0.0267938	0.00751912	0.0460685	0.00983306	2.72487	10335	0.00644349	2.19088	0.000717909	10337	CACNB1
AA_B_116_31324144_exon3_LNP	CACNB3_P54284_OID31039_v1_Neurology_II	-0.0300816	-0.0490879	-0.0110754	0.00969612	-3.10244	10627	0.00192435	2.71571	0.000904905	10629	CACNB3
AA_DRB1_60_32551982_exon2_SY	CACYBP_Q9HB71_OID30649_v1_Inflammation_II	-0.0380855	-0.0572404	-0.0189306	0.00977195	-3.89743	10457	9.78249e-05	4.00955	0.00145051	10459	CACYBP
AA_B_116_31324144_exon3_FN	CADPS_Q9ULU8_OID30915_v1_Neurology_II	0.0259734	0.00677798	0.0451688	0.00979262	2.65234	10421	0.00800563	2.0966	0.000674617	10423	CADPS
AA_B_97_31324201_exon3_CR	CALB1_P05937_OID21306_v1_Oncology	0.0263406	0.00722504	0.0454562	0.0097519	2.70108	10508	0.00692266	2.15973	0.000693828	10510	CALB1
AA_DQB1_75_32632627_exon2	CALB2_P22676_OID20801_v1_Neurology	-0.0353056	-0.0546014	-0.0160099	0.00984381	-3.58658	10307	0.000336591	3.4729	0.00124649	10309	CALB2
AA_DRB1_74_32551940_exon2_AG	CALCA_P01258_OID20983_v1_Neurology	-0.0327642	-0.0519108	-0.0136176	0.00976773	-3.35433	10470	0.000798405	3.09778	0.00107349	10472	CALCA
AA_B_67_31324536_exon2_FM	CALCB_P10092_OID31100_v1_Neurology_II	-0.0294617	-0.0484773	-0.0104462	0.00970087	-3.03702	10617	0.00239508	2.62068	0.000867994	10619	CALCB
AA_B_156_31324024_exon3_Rx	CALCOCO1_Q9P1Z2_OID21387_v1_Oncology	0.0295322	0.0105274	0.0485369	0.00969537	3.04601	10629	0.00232471	2.63363	0.000872149	10631	CALCOCO1
AA_DRB1_11_32552129_exon2_DP	CALCOCO2_Q13137_OID30249_v1_Cardiometabolic_II	-0.0392153	-0.0583959	-0.0200346	0.0097851	-4.00765	10428	6.17522e-05	4.20935	0.00153784	10430	CALCOCO2
AA_B_305_31322910_exon5_T	CALY_Q9NYX4_OID30144_v1_Cardiometabolic_II	0.0338583	0.0145231	0.0531936	0.00986394	3.43254	10266	0.000600321	3.22162	0.00114639	10268	CALY
AA_DPB1_178_33052924_exon3_L	CAMKK1_Q8N5S9_OID21182_v1_Oncology	-0.0315214	-0.050814	-0.0122288	0.00984219	-3.20268	10313	0.00136567	2.86466	0.0009936	10315	CAMKK1
AA_C_275_31237869_exon5_E	CAMLG_P49069_OID30952_v1_Neurology_II	-0.0396026	-0.0587894	-0.0204158	0.00978824	-4.04594	10421	5.24898e-05	4.27992	0.00156837	10423	CAMLG
AA_B_177_31323961_exon3_D	CAMSAP1_Q5T5Y3_OID31070_v1_Neurology_II	0.0283774	0.0093702	0.0473845	0.00969661	2.92652	10627	0.00343498	2.46408	0.000805274	10629	CAMSAP1
AA_C_1_31239645_exon2_G	CANT1_Q8WVQ1_OID20181_v1_Cardiometabolic	0.0486273	0.0294683	0.0677862	0.00977402	4.97515	10443	6.62344e-07	6.17892	0.00236461	10445	CANT1
HLA_DRB1_15_01	CAPG_P40121_OID21431_v1_Oncology	0.0598257	0.0407423	0.0789092	0.0097355	6.14512	10513	8.28017e-10	9.08196	0.00357912	10515	CAPG
AA_A_minus11_29910371_exon1_S	CAPN3_P20807_OID31384_v1_Oncology_II	0.0321058	0.0131035	0.0511081	0.00969414	3.31187	10630	0.000929821	3.0316	0.00103078	10632	CAPN3
AA_DRB1_104_32549623_exon3_A	CAPS_Q13938_OID31126_v1_Neurology_II	0.217576	0.199008	0.236144	0.00947258	22.969	10617	5.5495e-114	113.256	0.0473393	10619	CAPS
HLA_DQA1_02	CARHSP1_Q9Y2V2_OID20859_v1_Neurology	0.0492321	0.0299477	0.0685165	0.009838	5.00428	10307	5.69983e-07	6.24414	0.0024238	10309	CARHSP1
HLA_DRB1_13_01	CASC3_O15234_OID30921_v1_Neurology_II	0.0308563	0.0116635	0.050049	0.00979126	3.15141	10421	0.00162945	2.78796	0.000952109	10423	CASC3
AA_DRB1_74_32551940_exon2_LR	CASP1_P29466_OID20854_v1_Neurology	0.0299412	0.010642	0.0492403	0.00984553	3.04109	10307	0.00236314	2.62651	0.000896473	10309	CASP1
AA_DRB1_31_32552069_exon2_F	CASP10_Q92851_OID20893_v1_Neurology	0.0374834	0.0181892	0.0567777	0.00984302	3.80812	10307	0.00014084	3.85127	0.00140501	10309	CASP10
HLA_DRB1_08_01	CASP2_P42575_OID20555_v1_Inflammation	-0.0314039	-0.050494	-0.0123138	0.0097389	-3.22459	10533	0.00126539	2.89778	0.000986206	10535	CASP2
HLA_B_55_01	CASP3_P42574_OID20305_v1_Cardiometabolic	0.0269101	0.00797509	0.0458451	0.0096598	2.78578	10709	0.00534929	2.2717	0.000724153	10711	CASP3
HLA_DQB1_03_03	CASP4_P49662_OID31276_v1_Oncology_II	-0.0281589	-0.0472517	-0.00906607	0.0097403	-2.89097	10532	0.00384842	2.41472	0.000792924	10534	CASP4
AA_DRB1_30_32552072_exon2_FHY	CASP7_P55210_OID31135_v1_Neurology_II	-0.0282835	-0.0472997	-0.00926736	0.0097012	-2.91547	10617	0.00355899	2.44867	0.000799958	10619	CASP7
HLA_DRB1_11_01	CASP8_Q14790_OID21414_v1_Oncology	0.0297281	0.0107226	0.0487336	0.00969577	3.06609	10628	0.00217423	2.6627	0.00088376	10630	CASP8
AA_DRB1_74_32551940_exon2_GR	CASP9_P55211_OID30530_v1_Inflammation_II	0.0365779	0.0173352	0.0558205	0.00981672	3.72608	10363	0.000195518	3.70881	0.00133794	10365	CASP9
AA_B_156_31324024_exon3_DWx	CASQ2_O14958_OID30063_v1_Cardiometabolic_II	0.0310289	0.0116919	0.0503659	0.00986484	3.1454	10266	0.00166334	2.77902	0.000962791	10268	CASQ2
HLA_A_25	CAT_P04040_OID30712_v1_Inflammation_II	0.0387862	0.0196382	0.0579341	0.00976842	3.97057	10464	7.21816e-05	4.14157	0.00150437	10466	CAT
HLA_DRB1_03	CBLIF_P27352_OID20179_v1_Cardiometabolic	-0.0442137	-0.0632476	-0.0251799	0.00971023	-4.55331	10585	5.33966e-06	5.27249	0.00195486	10587	CBLIF
AA_DRB1_70_32551952_exon2_DQ	CBLN1_P23435_OID30851_v1_Neurology_II	0.0290521	0.00977859	0.0483256	0.00983244	2.95472	10335	0.00313662	2.50354	0.000844023	10337	CBLN1
AA_DRB1_37_32552051_exon2_SYx	CBLN4_Q9NTU7_OID21386_v1_Oncology	-0.03275	-0.0517386	-0.0137615	0.00968711	-3.38078	10645	0.000725392	3.13943	0.00107256	10647	CBLN4
AA_B_156_31324024_exon3_DR	CBS_P35520_OID30200_v1_Cardiometabolic_II	-0.0409386	-0.0601179	-0.0217592	0.00978442	-4.18406	10428	2.88699e-05	4.53955	0.00167597	10430	CBS
AA_C_152_31238946_exon3_Ex	CBX2_Q14781_OID30177_v1_Cardiometabolic_II	-0.0256309	-0.0449709	-0.00629091	0.00986635	-2.59781	10266	0.00939549	2.02708	0.000656943	10268	CBX2
AA_B_163_31324003_exon3_E	CC2D1A_Q6P1N0_OID20958_v1_Neurology	0.0296965	0.0105544	0.0488385	0.0097654	3.04099	10477	0.00236384	2.62638	0.000881881	10479	CC2D1A
AA_A_158_29911246_exon3_A	CCAR2_Q8N163_OID31077_v1_Neurology_II	0.0397775	0.0207688	0.0587862	0.0096974	4.10187	10617	4.1288e-05	4.38418	0.00158225	10619	CCAR2
AA_DQA1_107_32609812_exon3_T	CCDC134_Q9H6E4_OID31413_v1_Oncology_II	-0.0413262	-0.0603221	-0.0223303	0.00969086	-4.26445	10630	2.02126e-05	4.69438	0.00170785	10632	CCDC134
AA_A_9_29910558_exon2_T	CCDC28A_Q8IWP9_OID30973_v1_Neurology_II	-0.0270138	-0.0462087	-0.00781892	0.00979235	-2.75866	10421	0.00581393	2.23553	0.000729745	10423	CCDC28A
HLA_DRB1_04_07	CCDC50_Q8IVM0_OID31001_v1_Neurology_II	-0.0233027	-0.0423124	-0.00429304	0.00969788	-2.40287	10627	0.0162842	1.78823	0.000543016	10629	CCDC50
AA_DRB1_74_32551940_exon2_EGR	CCDC80_Q76M96_OID20226_v1_Cardiometabolic	0.0410193	0.0219882	0.0600504	0.00970881	4.22495	10591	2.4099e-05	4.618	0.00168258	10593	CCDC80
AA_B_97_31324201_exon3_NTV	CCER2_I3L3R5_OID30221_v1_Cardiometabolic_II	-0.0354405	-0.0546238	-0.0162571	0.00978648	-3.62137	10428	0.000294437	3.53101	0.00125603	10430	CCER2
AA_DRB1_37_32552051_exon2_PSY	CCL11_P51671_OID20668_v1_Inflammation	-0.0533866	-0.0723307	-0.0344425	0.00966442	-5.52403	10676	3.39072e-08	7.46971	0.00285013	10678	CCL11
AA_DRB1_37_32552051_exon2_N	CCL13_Q99616_OID20655_v1_Inflammation	0.0605438	0.041603	0.0794846	0.00966273	6.2657	10671	3.85464e-10	9.41402	0.00366555	10673	CCL13
AA_DRB1_77_32551931_exon2_Nx	CCL14_Q16627_OID20401_v1_Cardiometabolic	-0.0385885	-0.0576124	-0.0195645	0.00970517	-3.97608	10601	7.05269e-05	4.15165	0.00148907	10603	CCL14
AA_C_156_31238934_exon3_LQW	CCL15_Q16663_OID20328_v1_Cardiometabolic	0.0338593	0.0149283	0.0527903	0.00965776	3.50592	10709	0.000456896	3.34018	0.00114645	10711	CCL15
AA_DRB1_26_32552084_exon2_CY	CCL16_O15467_OID20334_v1_Cardiometabolic	-0.0551143	-0.0740274	-0.0362013	0.00964861	-5.71215	10709	1.14531e-08	7.94108	0.00303759	10711	CCL16
AA_A_76_29910759_exon2_AV	CCL17_Q92583_OID20745_v1_Inflammation	0.040232	0.0211913	0.0592727	0.0097137	4.14177	10581	3.47306e-05	4.45929	0.00161861	10583	CCL17
AA_A_9_29910558_exon2_FT	CCL18_P55774_OID20395_v1_Cardiometabolic	0.0300477	0.0108628	0.0492326	0.00978727	3.07008	10430	0.00214552	2.66847	0.000902865	10432	CCL18
AA_DRB1_74_32551940_exon2_L	CCL19_Q99731_OID21030_v1_Neurology	0.170216	0.15151	0.188923	0.00954325	17.8363	10662	3.84181e-70	69.4155	0.0289735	10664	CCL19
AA_DRB1_73_32551943_exon2_Ax	CCL2_P13500_OID21004_v1_Neurology	-0.0561485	-0.0752779	-0.0370191	0.00975895	-5.75354	10467	8.98468e-09	8.0465	0.00315266	10469	CCL2
AA_DQB1_30_32632762_exon2_H	CCL20_P78556_OID20671_v1_Inflammation	0.043651	0.0246979	0.062604	0.009669	4.51453	10676	6.41369e-06	5.19289	0.00190541	10678	CCL20
AA_DPB1_9_33048466_exon2_H	CCL21_O00585_OID20686_v1_Inflammation	0.102247	0.0833127	0.121182	0.00965968	10.585	10605	4.71836e-26	25.3262	0.0104545	10607	CCL21
AA_C_156_31238934_exon3_DLx	CCL22_O00626_OID20765_v1_Inflammation	-0.0381475	-0.057284	-0.0190109	0.0097626	-3.90751	10477	9.38381e-05	4.02762	0.00145523	10479	CCL22
AA_DRB1_26_32552084_exon2_Y	CCL23_P55773_OID20693_v1_Inflammation	-0.0467154	-0.0657291	-0.0277016	0.00969997	-4.81603	10605	1.48465e-06	5.82837	0.00218233	10607	CCL23
HLA_DQB1_02	CCL24_O00175_OID20772_v1_Inflammation	0.0540785	0.0350655	0.0730915	0.00969956	5.57536	10598	2.53073e-08	7.59675	0.00292449	10600	CCL24
AA_DRB1_74_32551940_exon2_GR	CCL25_O15444_OID20674_v1_Inflammation	0.0546695	0.0357267	0.0736122	0.00966375	5.65717	10676	1.57853e-08	7.80175	0.00298875	10678	CCL25
AA_DRB1_86_32551904_exon2_DVx	CCL26_Q9Y258_OID20546_v1_Inflammation	-0.0498553	-0.0689311	-0.0307796	0.00973158	-5.12304	10533	3.05966e-07	6.51433	0.00248555	10535	CCL26
AA_B_152_31324036_exon3_Ex	CCL27_Q9Y4X3_OID20121_v1_Cardiometabolic	0.0338047	0.0147684	0.0528409	0.00971143	3.48091	10591	0.000501718	3.29954	0.00114276	10593	CCL27
AA_DQB1_38_32632738_exon2	CCL28_Q9NRJ3_OID20569_v1_Inflammation	0.0278283	0.00872173	0.046935	0.00974733	2.85497	10517	0.00431251	2.36527	0.000774417	10519	CCL28
AA_B_113_31324153_exon3_H	CCL3_P10147_OID20610_v1_Inflammation	-0.0507135	-0.0697884	-0.0316385	0.00973116	-5.21145	10533	1.90918e-07	6.71915	0.00257185	10535	CCL3
AA_B_156_31324024_exon3_DG	CCL4_P13236_OID20695_v1_Inflammation	0.0552467	0.0362314	0.074262	0.00970077	5.69508	10594	1.26595e-08	7.89758	0.0030522	10596	CCL4
AA_B_77_31324506_exon2_GN	CCL5_P13501_OID20412_v1_Cardiometabolic	-0.0278315	-0.046838	-0.0088249	0.0096963	-2.87032	10628	0.00410868	2.3863	0.00077459	10630	CCL5
AA_DRB1_13_32552123_exon2_FSY	CCL7_P80098_OID20523_v1_Inflammation	0.0585188	0.039452	0.0775856	0.009727	6.01612	10533	1.84591e-09	8.73379	0.00342445	10535	CCL7
HLA_B_15_01	CCL8_P80075_OID21466_v1_Oncology	-0.0448093	-0.063797	-0.0258216	0.00968667	-4.62587	10636	3.77424e-06	5.42317	0.00200787	10638	CCL8
AA_C_99_31239105_exon3_Cx	CCN1_O00622_OID21368_v1_Oncology	-0.0310502	-0.0501723	-0.0119281	0.00975522	-3.18293	10498	0.00146219	2.835	0.000964113	10500	CCN1
AA_DRB1_13_32552123_exon2_HLS	CCN2_P29279_OID20709_v1_Inflammation	0.0307329	0.0116885	0.0497773	0.00971561	3.16325	10584	0.00156458	2.8056	0.000944512	10586	CCN2
HLA_C_07_01	CCN3_P48745_OID20299_v1_Cardiometabolic	0.0380985	0.0191634	0.0570337	0.00965989	3.94399	10701	8.06474e-05	4.09341	0.0014515	10703	CCN3
AA_DRB1_13_32552123_exon2_GLR	CCN4_O95388_OID21444_v1_Oncology	-0.0254996	-0.0444922	-0.00650709	0.00968916	-2.63177	10645	0.00850634	2.07026	0.000650232	10647	CCN4
AA_DRB1_73_32551943_exon2_AP	CCN5_O76076_OID21068_v1_Neurology	0.0421433	0.0230915	0.0611951	0.00971937	4.33601	10567	1.46434e-05	4.83436	0.00177606	10569	CCN5
AA_A_184_29911903_exon4_Ax	CCND2_P30279_OID31316_v1_Oncology_II	-0.0270508	-0.0461442	-0.00795735	0.0097406	-2.77712	10532	0.00549406	2.26011	0.000731744	10534	CCND2
AA_DRB1_74_32551940_exon2_ALx	CCNE1_P24864_OID30456_v1_Inflammation_II	0.0571985	0.0379745	0.0764225	0.00980721	5.83229	10363	5.63081e-09	8.24943	0.00327167	10365	CCNE1
HLA_DPA1_02_02	CCS_O14618_OID20973_v1_Neurology	-0.0300805	-0.0492224	-0.0109387	0.00976529	-3.08035	10477	0.0020729	2.68342	0.000904839	10479	CCS
AA_DRB1_74_32551940_exon2_GLx	CCT5_P48643_OID21200_v1_Oncology	0.0323163	0.0130242	0.0516084	0.00984194	3.28353	10313	0.00102858	2.98776	0.00104434	10315	CCT5
HLA_DQA1_01_02	CD101_Q93033_OID31480_v1_Oncology_II	0.0570835	0.0380952	0.0760717	0.00968697	5.89281	10622	3.91227e-09	8.40757	0.00325852	10624	CD101
AA_DRB1_10_32552132_exon2_EY	CD109_Q6YHK3_OID21108_v1_Neurology	0.0258882	0.00682581	0.0449505	0.00972475	2.66209	10567	0.00777749	2.10916	0.000670197	10569	CD109
AA_DRB1_13_32552123_exon2_HLR	CD14_P08571_OID20378_v1_Cardiometabolic	0.0439273	0.0248353	0.0630192	0.00973985	4.51006	10521	6.55112e-06	5.18368	0.00192961	10523	CD14
AA_C_minus15_31239820_exon1_I	CD160_O95971_OID20647_v1_Inflammation	0.114622	0.0957762	0.133468	0.00961444	11.9219	10676	1.4643e-32	31.8344	0.0131383	10678	CD160
AA_DRB1_71_32551949_exon2_Rx	CD163_Q86VB7_OID20360_v1_Cardiometabolic	-0.0455522	-0.0645454	-0.0265589	0.00968953	-4.70117	10629	2.61924e-06	5.58182	0.002075	10631	CD163
AA_DRB1_71_32551949_exon2_AK	CD164_Q04900_OID21080_v1_Neurology	0.0411327	0.0220801	0.0601853	0.00971978	4.23185	10567	2.3373e-05	4.63129	0.0016919	10569	CD164
AA_A_152_29911228_exon3_R	CD164L2_Q6UWJ8_OID30922_v1_Neurology_II	-0.0261302	-0.0453256	-0.00693492	0.00979258	-2.66837	10421	0.00763375	2.11726	0.00068279	10423	CD164L2
AA_C_184_31238263_exon4_Hx	CD177_Q8N6Q3_OID21119_v1_Neurology	0.0295935	0.0105259	0.0486611	0.00972744	3.04227	10559	0.0023538	2.62823	0.000875773	10561	CD177
HLA_B_08	CD1C_P29017_OID21483_v1_Oncology	0.13871	0.119824	0.157596	0.00963488	14.3966	10565	1.49642e-46	45.8249	0.0192404	10567	CD1C
AA_DRB1_74_32551940_exon2_Ax	CD2_P06729_OID30097_v1_Cardiometabolic_II	0.0332962	0.0139606	0.0526319	0.00986412	3.37549	10266	0.000739577	3.13102	0.00110864	10268	CD2
HLA_B_14_02	CD200_P41217_OID20603_v1_Inflammation	0.0269128	0.00782023	0.0460054	0.00974017	2.76307	10533	0.00573593	2.2414	0.000724299	10535	CD200
AA_DRB1_11_32552129_exon2_DP	CD200R1_Q8TD46_OID20595_v1_Inflammation	0.0690852	0.0500214	0.088149	0.0097255	7.10351	10522	1.29492e-12	11.8878	0.00477277	10524	CD200R1
AA_DRB1_71_32551949_exon2_Kx	CD207_Q9UJ71_OID21298_v1_Oncology	-0.102109	-0.121259	-0.0829598	0.00976912	-10.4522	10369	1.91454e-25	24.7179	0.0104263	10371	CD207
AA_DRB1_11_32552129_exon2_GS	CD209_Q9NNX6_OID20262_v1_Cardiometabolic	0.0404583	0.021379	0.0595377	0.00973341	4.15664	10538	3.25511e-05	4.48743	0.00163688	10540	CD209
HLA_DRB1_15_01	CD22_P20273_OID20637_v1_Inflammation	0.16856	0.14986	0.18726	0.00953974	17.6692	10676	6.88896e-69	68.1618	0.0284125	10678	CD22
AA_C_97_31239111_exon3_DRx	CD226_Q15762_OID30556_v1_Inflammation_II	0.0385987	0.0193575	0.0578399	0.00981598	3.93223	10363	8.47079e-05	4.07208	0.00148986	10365	CD226
AA_DRB1_74_32551940_exon2_AEQ	CD244_Q9BZW8_OID20628_v1_Inflammation	0.0375885	0.0186308	0.0565462	0.00967139	3.88657	10676	0.000102287	3.99018	0.00141289	10678	CD244
AA_DRB1_74_32551940_exon2_EQR	CD248_Q9HCU0_OID30394_v1_Cardiometabolic_II	0.0445559	0.025585	0.0635269	0.00967814	4.60377	10655	4.1971e-06	5.37705	0.00198523	10657	CD248
AA_A_145_29911207_exon3_H	CD27_P26842_OID21527_v1_Oncology	0.043804	0.0247518	0.0628562	0.0097196	4.50677	10565	6.6529e-06	5.17699	0.00191879	10567	CD27
HLA_C_16_01	CD274_Q9NZQ7_OID20966_v1_Neurology	0.0300685	0.0109267	0.0492103	0.00976529	3.07912	10477	0.0020815	2.68162	0.000904115	10479	CD274
AA_B_163_31324003_exon3_Tx	CD276_Q5ZPR3_OID20680_v1_Inflammation	0.034709	0.0156652	0.0537527	0.00971526	3.57262	10582	0.000354992	3.44978	0.00120471	10584	CD276
AA_C_275_31237869_exon5_E	CD28_P10747_OID21265_v1_Oncology	-0.048291	-0.0675707	-0.0290113	0.00983559	-4.90982	10313	9.2557e-07	6.03359	0.00233202	10315	CD28
HLA_A_03_01	CD2AP_Q9Y5K6_OID20177_v1_Cardiometabolic	0.0243948	0.00535331	0.0434362	0.00971409	2.51128	10591	0.0120443	1.91922	0.000595104	10593	CD2AP
AA_A_73_29910750_exon2_ST	CD300A_Q9UGN4_OID30576_v1_Inflammation_II	0.0330138	0.01386	0.0521676	0.00977138	3.37862	10462	0.000731157	3.13599	0.00108991	10464	CD300A
AA_B_97_31324201_exon3_NW	CD300C_Q08708_OID21010_v1_Neurology	-0.03351	-0.052483	-0.0145371	0.00967914	-3.46209	10662	0.000538101	3.26914	0.00112292	10664	CD300C
AA_DRB1_11_32552129_exon2_DGP	CD300E_Q496F6_OID21418_v1_Oncology	-0.0572975	-0.076282	-0.0383131	0.00968503	-5.91609	10626	3.39849e-09	8.46871	0.00328301	10628	CD300E
AA_B_9_31324710_exon2_D	CD300LF_Q8TDQ1_OID21469_v1_Oncology	-0.0489138	-0.0678898	-0.0299378	0.00968071	-5.05271	10645	4.42824e-07	6.35377	0.00239256	10647	CD300LF
HLA_DQB1_03_02	CD300LG_Q6UXG3_OID21130_v1_Neurology	-0.031048	-0.0501076	-0.0119885	0.00972332	-3.19315	10567	0.00141142	2.85034	0.000963981	10569	CD300LG
AA_A_62_29910717_exon2_EQ	CD302_Q8IX05_OID21328_v1_Oncology	0.0773364	0.0582715	0.0964014	0.00972607	7.95146	10508	2.03245e-15	14.692	0.00598093	10510	CD302
AA_DRB1_11_32552129_exon2_DPV	CD33_P20138_OID21472_v1_Oncology	0.0505559	0.0315098	0.0696021	0.00971649	5.20311	10565	1.9966e-07	6.69971	0.0025559	10567	CD33
AA_B_24_31324665_exon2_S	CD34_P28906_OID21025_v1_Neurology	0.0430539	0.0240172	0.0620905	0.00971164	4.43322	10583	9.37707e-06	5.02793	0.00185364	10585	CD34
AA_DRB1_37_32552051_exon2_PY	CD36_P16671_OID30485_v1_Inflammation_II	0.0442821	0.0250455	0.0635188	0.00981366	4.5123	10363	6.48361e-06	5.18818	0.00196091	10365	CD36
AA_A_17_29910582_exon2	CD38_P28907_OID21316_v1_Oncology	0.0362058	0.0170961	0.0553155	0.00974889	3.71384	10508	0.000205195	3.68783	0.00131086	10510	CD38
AA_C_163_31238913_exon3_EL	CD3D_P04234_OID30827_v1_Neurology_II	-0.032216	-0.0514877	-0.0129444	0.00983149	-3.27682	10335	0.00105328	2.97745	0.00103787	10337	CD3D
HLA_DPB1_06	CD3E_P07766_OID31302_v1_Oncology_II	0.0256822	0.00658808	0.0447763	0.00974095	2.63652	10532	0.00838848	2.07632	0.000659574	10534	CD3E
AA_B_97_31324201_exon3_CRS	CD3G_P09693_OID30448_v1_Inflammation_II	0.0366883	0.0174457	0.0559309	0.00981668	3.73735	10363	0.000186973	3.72822	0.00134603	10365	CD3G
AA_DRB1_74_32551940_exon2_AEG	CD4_P01730_OID20584_v1_Inflammation	0.0852326	0.0661963	0.104269	0.00971147	8.77649	10526	1.94753e-18	17.7105	0.0072646	10528	CD4
AA_B_70_31324527_exon2_NS	CD40_P25942_OID20724_v1_Inflammation	-0.0247349	-0.0437798	-0.00569005	0.00971585	-2.54583	10587	0.0109157	1.96195	0.000611817	10589	CD40
AA_C_99_31239105_exon3_CFY	CD40LG_P29965_OID20616_v1_Inflammation	-0.0251558	-0.0441209	-0.00619067	0.00967516	-2.60004	10676	0.00933417	2.02992	0.000632814	10678	CD40LG
AA_DQA1_54_32609240_exon2_F	CD46_P15529_OID20380_v1_Cardiometabolic	0.0449853	0.0259503	0.0640204	0.00971082	4.6325	10583	3.65592e-06	5.437	0.00202368	10585	CD46
AA_B_97_31324201_exon3_NSW	CD48_P09326_OID20692_v1_Inflammation	-0.0872344	-0.106203	-0.0682662	0.00967674	-9.01485	10598	2.31069e-19	18.6363	0.00760984	10600	CD48
AA_DRB1_10_32552132_exon2_EY	CD5_P06127_OID21449_v1_Oncology	-0.0890631	-0.107994	-0.0701318	0.00965787	-9.22181	10636	3.4732e-20	19.4593	0.00793223	10638	CD5
HLA_DPA1_02_02	CD55_P08174_OID20377_v1_Cardiometabolic	0.0325896	0.0132901	0.051889	0.00984567	3.31004	10305	0.000936027	3.02871	0.00106208	10307	CD55
AA_DPB1_65_33048634_exon2_I	CD58_P19256_OID20716_v1_Inflammation	0.040391	0.0213468	0.0594352	0.00971548	4.15739	10577	3.24448e-05	4.48886	0.00163143	10579	CD58
AA_DRB1_98_32549641_exon3_ER	CD59_P13987_OID20339_v1_Cardiometabolic	-0.0398468	-0.0591439	-0.0205496	0.00984451	-4.04761	10302	5.21208e-05	4.28299	0.00158777	10304	CD59
AA_B_156_31324024_exon3_DG	CD5L_O43866_OID30775_v1_Inflammation_II	-0.0775491	-0.0964871	-0.0586112	0.0096613	-8.02678	10649	1.10599e-15	14.9563	0.00601387	10651	CD5L
AA_C_9_31239621_exon2_Y	CD6_P30203_OID20649_v1_Inflammation	-0.0427233	-0.061686	-0.0237607	0.00967392	-4.41634	10666	1.01374e-05	4.99408	0.00182528	10668	CD6
AA_DPB1_33_33048538_exon2	CD63_P08962_OID20988_v1_Neurology	0.0344691	0.0153208	0.0536173	0.00976856	3.52857	10467	0.0004196	3.37716	0.00118812	10469	CD63
HLA_A_30_01	CD69_Q07108_OID20206_v1_Cardiometabolic	-0.0247697	-0.043828	-0.00571129	0.00972273	-2.5476	10572	0.0108606	1.96415	0.000613536	10574	CD69
AA_B_67_31324536_exon2_RS	CD7_P09564_OID30543_v1_Inflammation_II	-0.052653	-0.0718875	-0.0334186	0.00981251	-5.36591	10357	8.228e-08	7.08471	0.00277234	10359	CD7
AA_B_97_31324201_exon3_TVW	CD70_P32970_OID20599_v1_Inflammation	0.0385382	0.0194529	0.0576235	0.00973646	3.95813	10533	7.60336e-05	4.11899	0.0014852	10535	CD70
AA_A_282_29912299_exon5_I	CD72_P21854_OID30641_v1_Inflammation_II	-0.11362	-0.132661	-0.0945803	0.0097134	-11.6973	10462	2.0636e-31	30.6854	0.0129096	10464	CD72
HLA_DRB1_04_04	CD74_P04233_OID21040_v1_Neurology	0.171831	0.15313	0.190532	0.00954053	18.0106	10662	1.83267e-71	70.7369	0.0295259	10664	CD74
AA_B_163_31324003_exon3_AE	CD79B_P40259_OID20635_v1_Inflammation	0.0543156	0.0353725	0.0732587	0.00966394	5.62044	10676	1.9525e-08	7.70941	0.00295018	10678	CD79B
AA_DRB1_13_32552123_exon2_HR	CD80_P33681_OID30291_v1_Cardiometabolic_II	0.0884103	0.0694877	0.107333	0.00965345	9.15842	10647	6.23128e-20	19.2054	0.00781638	10649	CD80
AA_DRB1_30_32552072_exon2_CH	CD82_P27701_OID31256_v1_Oncology_II	0.0367268	0.0176393	0.0558143	0.00973759	3.77165	10532	0.000163057	3.78766	0.00134886	10534	CD82
HLA_DPB1_03	CD83_Q01151_OID20565_v1_Inflammation	-0.0581013	-0.0771686	-0.0390341	0.00972724	-5.97306	10533	2.40378e-09	8.6191	0.00337577	10535	CD83
AA_A_77_29910762_exon2_Dx	CD84_Q9UIB8_OID20607_v1_Inflammation	0.0372717	0.0181855	0.056358	0.00973693	3.82787	10533	0.000130004	3.88604	0.00138918	10535	CD84
AA_A_152_29911228_exon3_AG	CD86_P42081_OID31500_v1_Oncology_II	0.043723	0.0247219	0.0627241	0.00969352	4.51054	10622	6.53565e-06	5.18471	0.0019117	10624	CD86
HLA_C_06	CD8A_P01732_OID21018_v1_Neurology	0.17942	0.160745	0.198096	0.00952742	18.832	10662	7.51504e-78	77.1241	0.0321917	10664	CD8A
AA_C_90_31239378_exon2_D	CD93_Q9NPY3_OID20397_v1_Cardiometabolic	0.0423749	0.0228974	0.0618524	0.00993652	4.26456	10110	2.02115e-05	4.6944	0.00179563	10112	CD93
AA_C_116_31239054_exon3_L	CD99_P14209_OID21110_v1_Neurology	-0.0277435	-0.0468049	-0.00868212	0.00972427	-2.85302	10567	0.00433902	2.36261	0.000769703	10569	CD99
HLA_DRB1_11_01	CD99L2_Q8TCZ2_OID21122_v1_Neurology	-0.0251495	-0.0442122	-0.00608683	0.00972494	-2.58609	10567	0.00972046	2.01231	0.000632499	10569	CD99L2
AA_A_79_29910768_exon2_AR	CDA_P32320_OID30345_v1_Cardiometabolic_II	0.0359842	0.0169978	0.0549706	0.00968603	3.71506	10645	0.000204193	3.68996	0.00129486	10647	CDA
HLA_C_06	CDAN1_Q8IWY9_OID31076_v1_Neurology_II	0.0341327	0.0151201	0.0531454	0.00969942	3.51905	10617	0.00043491	3.3616	0.00116504	10619	CDAN1
AA_B_143_31324063_exon3_T	CDC123_O75794_OID31242_v1_Oncology_II	-0.027097	-0.0463734	-0.00782056	0.00983393	-2.75546	10333	0.00587131	2.23127	0.000734246	10335	CDC123
AA_DRB1_57_32551991_exon2_Sx	CDC25A_P30304_OID31189_v1_Oncology_II	-0.0452451	-0.0645089	-0.0259814	0.00982747	-4.60394	10333	4.19513e-06	5.37725	0.00204712	10335	CDC25A
AA_B_152_31324036_exon3_QV	CDC26_Q8NHZ8_OID31508_v1_Oncology_II	0.0294857	0.0104684	0.048503	0.00970177	3.03921	10615	0.00237778	2.62383	0.000869407	10617	CDC26
AA_C_9_31239621_exon2_D	CDC27_P30260_OID21238_v1_Oncology	-0.0332026	-0.0524941	-0.013911	0.00984165	-3.37368	10313	0.000744444	3.12817	0.00110241	10315	CDC27
AA_A_156_29911240_exon3_Wx	CDC37_Q16543_OID21470_v1_Oncology	-0.0318493	-0.0509102	-0.0127885	0.009724	-3.27533	10565	0.00105878	2.9752	0.00101438	10567	CDC37
AA_A_156_29911240_exon3_R	CDC42BPB_Q9Y5S2_OID31485_v1_Oncology_II	0.0402321	0.0212282	0.059236	0.00969494	4.1498	10622	3.35361e-05	4.47449	0.00161862	10624	CDC42BPB
AA_DRB1_11_32552129_exon2_LS	CDCP1_Q9H5V8_OID20940_v1_Neurology	-0.0777607	-0.0968532	-0.0586682	0.00974012	-7.98354	10477	1.57078e-15	14.8039	0.00604673	10479	CDCP1
HLA_DRB1_15_01	CDH1_P12830_OID20353_v1_Cardiometabolic	-0.0456069	-0.0648183	-0.0263954	0.00980079	-4.65339	10389	3.30562e-06	5.48075	0.00207999	10391	CDH1
AA_DRB1_149_32549488_exon3_Q	CDH15_P55291_OID21005_v1_Neurology	0.0331309	0.0141515	0.0521103	0.00968244	3.42175	10655	0.000624522	3.20445	0.00109766	10657	CDH15
AA_DRB1_47_32552021_exon2_FT	CDH17_Q12864_OID20134_v1_Cardiometabolic	0.0522554	0.0332343	0.0712765	0.00970371	5.38509	10591	7.39565e-08	7.13102	0.00273062	10593	CDH17
AA_A_9_29910558_exon2_FT	CDH2_P19022_OID20170_v1_Cardiometabolic	0.0318433	0.0128058	0.0508807	0.00971206	3.27874	10591	0.00104609	2.98043	0.00101399	10593	CDH2
AA_DRB1_11_32552129_exon2_LS	CDH22_Q9UJ99_OID31332_v1_Oncology_II	0.0291876	0.0100954	0.0482799	0.00974001	2.99667	10532	0.00273579	2.56292	0.000851918	10534	CDH22
AA_DRB1_86_32551904_exon2_GX	CDH23_Q9H251_OID31074_v1_Neurology_II	-0.023639	-0.0426574	-0.00462051	0.00970237	-2.43641	10617	0.0148501	1.82827	0.000558801	10619	CDH23
AA_DRB1_86_32551904_exon2_DV	CDH3_P22223_OID21008_v1_Neurology	-0.0337148	-0.0526876	-0.014742	0.00967907	-3.48327	10662	0.000497322	3.30336	0.00113669	10664	CDH3
AA_DRB1_85_32551907_exon2_AL	CDH4_P55283_OID30875_v1_Neurology_II	0.0306883	0.0114158	0.0499609	0.00983196	3.12128	10335	0.00180561	2.74338	0.000941774	10337	CDH4
AA_DRB1_13_32552123_exon2_HRS	CDH5_P33151_OID20243_v1_Cardiometabolic	-0.0489813	-0.0679004	-0.0300621	0.0096517	-5.07488	10709	3.94243e-07	6.40424	0.00239916	10711	CDH5
AA_B_97_31324201_exon3_RST	CDH6_P55285_OID20157_v1_Cardiometabolic	-0.0275595	-0.0465993	-0.00851958	0.00971329	-2.83729	10591	0.00455842	2.34119	0.000759524	10593	CDH6
AA_A_152_29911228_exon3_EGW	CDHR1_Q96JP9_OID20808_v1_Neurology	0.0310881	0.0117896	0.0503866	0.00984519	3.1577	10307	0.0015948	2.7973	0.000966471	10309	CDHR1
AA_DRB1_30_32552072_exon2_CFY	CDHR2_Q9BYE9_OID21282_v1_Oncology	-0.0398446	-0.0589516	-0.0207376	0.00974754	-4.08766	10508	4.38998e-05	4.35754	0.00158759	10510	CDHR2
AA_C_163_31238913_exon3_ET	CDHR5_Q9HBB8_OID20193_v1_Cardiometabolic	0.0345406	0.0155048	0.0535763	0.00971119	3.55678	10591	0.000377061	3.42359	0.00119305	10593	CDHR5
AA_DQA1_53_32609237_exon2_KR	CDK1_P06493_OID31164_v1_Oncology_II	0.0296436	0.0103685	0.0489186	0.00983322	3.01463	10333	0.00257914	2.58852	0.000878741	10335	CDK1
AA_B_69_31324530_exon2_A	CDK5RAP3_Q96JB5_OID30985_v1_Neurology_II	0.0339187	0.0149148	0.0529225	0.00969493	3.4986	10627	0.000469626	3.32825	0.00115048	10629	CDK5RAP3
AA_B_114_31324150_exon3_D	CDKL5_O76039_OID30796_v1_Neurology_II	-0.0304209	-0.0496936	-0.0111482	0.00983204	-3.09406	10335	0.00197966	2.70341	0.000925431	10337	CDKL5
AA_A_77_29910762_exon2_D	CDKN1A_P38936_OID21319_v1_Oncology	-0.0415026	-0.0606083	-0.0223968	0.00974688	-4.25803	10508	2.08025e-05	4.68188	0.00172246	10510	CDKN1A
AA_A_62_29910717_exon2_ELR	CDKN2D_P55273_OID21295_v1_Oncology	-0.0287186	-0.0478329	-0.00960424	0.00975126	-2.94511	10508	0.00323545	2.49007	0.000824756	10510	CDKN2D
HLA_B_37_01	CDNF_Q49AH0_OID21318_v1_Oncology	0.0257505	0.00663462	0.0448664	0.00975205	2.64052	10508	0.00829012	2.08144	0.000663088	10510	CDNF
AA_A_156_29911240_exon3_LQ	CDON_Q4KMG0_OID20754_v1_Inflammation	-0.0269935	-0.0460328	-0.00795424	0.00971299	-2.77912	10592	0.0054603	2.26278	0.00072865	10594	CDON
AA_B_156_31324024_exon3_DGx	CDSN_Q15517_OID20667_v1_Inflammation	0.326706	0.308715	0.344697	0.00917814	35.5961	10604	2.93647e-262	261.532	0.106737	10606	CDSN
AA_A_166_29911270_exon3_D	CEACAM1_P13688_OID21528_v1_Oncology	0.0249791	0.00584735	0.0441108	0.00976014	2.5593	10491	0.0105024	1.97871	0.000623954	10493	CEACAM1
AA_C_99_31239105_exon3_CFY	CEACAM16_Q2WEN9_OID31495_v1_Oncology_II	0.0337677	0.0147592	0.0527761	0.00969726	3.48219	10622	0.000499337	3.30161	0.00114026	10624	CEACAM16
AA_DRB1_30_32552072_exon2_AGH	CEACAM18_A8MTB9_OID31251_v1_Oncology_II	0.0271132	0.00801978	0.0462065	0.00974058	2.78353	10532	0.00538674	2.26867	0.000735124	10534	CEACAM18
AA_DRB1_71_32551949_exon2_AEK	CEACAM19_Q7Z692_OID31443_v1_Oncology_II	-0.0284886	-0.0475002	-0.009477	0.00969886	-2.93731	10622	0.00331781	2.47915	0.000811599	10624	CEACAM19
AA_C_163_31238913_exon3_T	CEACAM20_Q6UY09_OID31308_v1_Oncology_II	-0.0316084	-0.0506992	-0.0125175	0.00973929	-3.24545	10532	0.00117633	2.92947	0.000999088	10534	CEACAM20
AA_A_152_29911228_exon3_EGW	CEACAM21_Q3KPI0_OID20548_v1_Inflammation	0.0291253	0.0100339	0.0482167	0.00973957	2.99041	10533	0.00279248	2.55401	0.000848283	10535	CEACAM21
AA_DPB1_11_33048472_exon2	CEACAM3_P40198_OID21245_v1_Oncology	-0.0287862	-0.0480803	-0.00949196	0.009843	-2.92453	10313	0.00345727	2.46127	0.000828643	10315	CEACAM3
HLA_DRB1_01_03	CEACAM5_P06731_OID21171_v1_Oncology	-0.0329413	-0.0523473	-0.0135354	0.00989998	-3.32741	10192	0.000879664	3.05568	0.00108513	10194	CEACAM5
HLA_B_14_02	CEACAM6_P40199_OID30362_v1_Cardiometabolic_II	0.0422422	0.0232693	0.061215	0.00967911	4.36426	10655	1.28754e-05	4.89024	0.0017844	10657	CEACAM6
AA_A_62_29910717_exon2_LR	CEACAM8_P31997_OID20102_v1_Cardiometabolic	-0.0349012	-0.0540969	-0.0157054	0.00979277	-3.56397	10415	0.000366922	3.43543	0.00121809	10417	CEACAM8
AA_DRB1_13_32552123_exon2_HY	CEBPA_P49715_OID30458_v1_Inflammation_II	-0.0334292	-0.052674	-0.0141844	0.00981781	-3.40496	10363	0.000664257	3.17766	0.00111751	10365	CEBPA
AA_DPB1_69_33048646_exon2_R	CEBPB_P17676_OID20052_v1_Cardiometabolic	0.0310904	0.0118922	0.0502885	0.00979401	3.17443	10415	0.00150569	2.82226	0.000966611	10417	CEBPB
AA_DQB1_37_32632741_exon2_Y	CELA2A_P08217_OID30411_v1_Cardiometabolic_II	-0.0374445	-0.056421	-0.018468	0.00968096	-3.86785	10655	0.000110452	3.95682	0.00140209	10657	CELA2A
AA_DRB1_13_32552123_exon2_HS	CELA3A_P09093_OID20298_v1_Cardiometabolic	-0.0349317	-0.0538682	-0.0159952	0.00966056	-3.6159	10702	0.000300677	3.5219	0.00122022	10704	CELA3A
AA_DQB1_9_32632825_exon2_CLY	CELSR2_Q9HCU4_OID30593_v1_Inflammation_II	-0.0334381	-0.0525916	-0.0142846	0.00977124	-3.42209	10462	0.000623796	3.20496	0.0011181	10464	CELSR2
AA_DQB1_26_32632774_exon2_FL	CEMIP2_Q9UHN6_OID30499_v1_Inflammation_II	0.0296686	0.0104216	0.0489157	0.00981897	3.02156	10363	0.00252086	2.59845	0.000880229	10365	CEMIP2
HLA_DRB1_04_01	CEND1_Q8N111_OID30821_v1_Neurology_II	0.0279785	0.00870439	0.0472526	0.00983274	2.84544	10335	0.00444374	2.35225	0.000782795	10337	CEND1
HLA_DPB1_14	CENPF_P49454_OID31329_v1_Oncology_II	0.0406153	0.0215307	0.0596999	0.00973612	4.17161	10532	3.04882e-05	4.51587	0.0016496	10534	CENPF
AA_DRB1_74_32551940_exon2_AQx	CENPJ_Q9HC77_OID31314_v1_Oncology_II	0.0264732	0.00737949	0.0455669	0.00974075	2.71778	10532	0.00658293	2.18158	0.00070083	10534	CENPJ
AA_C_156_31238934_exon3_DMx	CEP112_Q8N8E3_OID30115_v1_Cardiometabolic_II	0.0237328	0.00439187	0.0430736	0.00986682	2.40531	10266	0.0161763	1.79112	0.000563243	10268	CEP112
AA_DRB1_11_32552129_exon2_DV	CEP152_O94986_OID31249_v1_Oncology_II	-0.0386145	-0.0578836	-0.0193454	0.00983021	-3.92815	10333	8.61589e-05	4.0647	0.00149108	10335	CEP152
AA_C_66_31239450_exon2_N	CEP164_Q9UPV0_OID20441_v1_Inflammation	0.0335535	0.014307	0.0528001	0.00981871	3.4173	10361	0.000634879	3.19731	0.00112584	10363	CEP164
HLA_C_05	CEP170_Q5SW79_OID30240_v1_Cardiometabolic_II	-0.0333221	-0.0525069	-0.0141373	0.0097872	-3.40466	10428	0.000664951	3.17721	0.00111036	10430	CEP170
AA_B_167_31323991_exon3_Wx	CEP20_Q96NB1_OID21209_v1_Oncology	0.0311452	0.0118524	0.050438	0.0098423	3.16442	10313	0.00155842	2.80732	0.000970025	10315	CEP20
AA_DRB1_71_32551949_exon2_AKR	CEP290_O15078_OID31287_v1_Oncology_II	0.0390725	0.0199866	0.0581583	0.00973672	4.0129	10532	6.03935e-05	4.21901	0.00152666	10534	CEP290
AA_DRB1_85_32551907_exon2_AW	CEP350_Q5VT06_OID31247_v1_Oncology_II	-0.0248402	-0.0441177	-0.00556261	0.00983451	-2.52582	10333	0.0115578	1.93712	0.000617033	10335	CEP350
HLA_DPB1_04_01	CEP43_O95684_OID20084_v1_Cardiometabolic	-0.0368046	-0.056151	-0.0174581	0.00986964	-3.72907	10252	0.000193225	3.71394	0.00135458	10254	CEP43
AA_C_9_31239621_exon2_DS	CEP85_Q6P2H3_OID21241_v1_Oncology	-0.0360026	-0.0552922	-0.0167129	0.0098407	-3.65854	10313	0.000254923	3.59359	0.00129618	10315	CEP85
AA_DPB1_76_33048667_exon2_M	CERT_Q9Y5P4_OID20857_v1_Neurology	-0.0278849	-0.0471852	-0.00858462	0.00984612	-2.83207	10307	0.0046337	2.33407	0.000777569	10309	CERT
AA_C_99_31239105_exon3_CWx	CES1_P23141_OID20244_v1_Cardiometabolic	-0.0285177	-0.047549	-0.00948642	0.00970891	-2.93727	10600	0.00331826	2.47909	0.00081326	10602	CES1
AA_DRB1_71_32551949_exon2_R	CES2_O00748_OID21366_v1_Oncology	0.0351651	0.0160547	0.0542754	0.00974925	3.60695	10508	0.000311256	3.50688	0.00123658	10510	CES2
AA_DRB1_71_32551949_exon2_ES	CES3_Q6UWW8_OID21340_v1_Oncology	-0.0290607	-0.0481748	-0.00994653	0.00975116	-2.98022	10508	0.00288696	2.53956	0.000844522	10510	CES3
HLA_DPB1_17	CETN2_P41208_OID20836_v1_Neurology	0.0216972	0.00239395	0.0410005	0.00984763	2.20329	10307	0.0275961	1.55915	0.000470769	10309	CETN2
AA_DRB1_57_32551991_exon2_Ax	CETN3_O15182_OID31525_v1_Oncology_II	0.0404399	0.0214361	0.0594436	0.00969486	4.17127	10622	3.05314e-05	4.51525	0.00163538	10624	CETN3
AA_DQA1_25_32609153_exon2	CFB_P00751_OID30755_v1_Inflammation_II	-0.216435	-0.235023	-0.197847	0.00948263	-22.8244	10600	1.32386e-112	111.878	0.0468442	10602	CFB
HLA_C_07_01	CFC1_P0CG37_OID21261_v1_Oncology	-0.0451837	-0.0644662	-0.0259012	0.00983702	-4.59323	10313	4.41617e-06	5.35495	0.00204156	10315	CFC1
HLA_DPB1_02	CFD_P00746_OID30738_v1_Inflammation_II	-0.0292375	-0.048213	-0.010262	0.00968044	-3.02027	10662	0.0025315	2.59662	0.000854832	10664	CFD
HLA_A_68	CFH_P08603_OID30790_v1_Inflammation_II	-0.0246007	-0.0439828	-0.00521865	0.00988782	-2.48798	10222	0.0128629	1.89066	0.000605195	10224	CFH
AA_DRB1_57_32551991_exon2_AMS	CFHR2_P36980_OID30720_v1_Inflammation_II	0.0355882	0.0165953	0.0545812	0.00968935	3.67292	10638	0.000240969	3.61804	0.00126652	10640	CFHR2
AA_B_67_31324536_exon2_SY	CFHR4_Q92496_OID30758_v1_Inflammation_II	-0.0456566	-0.0646284	-0.0266848	0.00967856	-4.71729	10653	2.42044e-06	5.61611	0.00208452	10655	CFHR4
AA_B_67_31324536_exon2_CM	CFHR5_Q9BXR6_OID30716_v1_Inflammation_II	0.0377036	0.0186799	0.0567273	0.00970504	3.88495	10602	0.000102972	3.98728	0.00142156	10604	CFHR5
HLA_DRB1_11_04	CFI_P05156_OID30772_v1_Inflammation_II	-0.0289568	-0.0479325	-0.00998123	0.00968052	-2.99125	10662	0.00278473	2.55522	0.000838499	10664	CFI
AA_B_67_31324536_exon2_RY	CFP_P27918_OID30784_v1_Inflammation_II	0.0603955	0.0414465	0.0793444	0.0096669	6.24766	10662	4.32551e-10	9.36396	0.00364761	10664	CFP
AA_DPB1_35_33048544_exon2_Y	CGA_P01215_OID21069_v1_Neurology	-0.0274414	-0.046503	-0.00837989	0.00972435	-2.82193	10567	0.00478245	2.32035	0.000753033	10569	CGA
HLA_DPB1_04	CGB3_CGB5_CGB8_P0DN86_OID30671_v1_Inflammation_II	0.0275878	0.00860701	0.0465686	0.00968316	2.84905	10657	0.0043934	2.3572	0.000761087	10659	CGB3
AA_DRB1_67_32551961_exon2_Fx	CGN_Q9P2M7_OID30894_v1_Neurology_II	-0.0350285	-0.0542186	-0.0158384	0.00978991	-3.57802	10421	0.000347777	3.4587	0.001227	10423	CGN
HLA_DRB1_15_01	CGREF1_Q99674_OID20152_v1_Cardiometabolic	-0.0512876	-0.0703097	-0.0322656	0.0097042	-5.2851	10591	1.28135e-07	6.89233	0.00263042	10593	CGREF1
AA_DRB1_13_32552123_exon2_FH	CHAC2_Q8WUX2_OID21230_v1_Oncology	0.0312217	0.011929	0.0505145	0.00984228	3.17221	10313	0.00151729	2.81893	0.000974797	10315	CHAC2
AA_DQA1_40_32609198_exon2	CHAD_O15335_OID30660_v1_Inflammation_II	-0.0404242	-0.0595728	-0.0212757	0.00976872	-4.13813	10462	3.52887e-05	4.45236	0.00163412	10464	CHAD
HLA_DRB1_04_04	CHCHD10_Q8WYQ3_OID31116_v1_Neurology_II	-0.0290965	-0.0481122	-0.0100808	0.00970097	-2.99934	10617	0.00271194	2.56672	0.000846606	10619	CHCHD10
AA_DRB1_74_32551940_exon2_E	CHCHD6_Q9BRQ6_OID31426_v1_Oncology_II	0.0280295	0.00902485	0.0470342	0.00969533	2.89103	10630	0.00384757	2.41481	0.000785654	10632	CHCHD6
HLA_DPA1_02_01	CHEK2_O96017_OID20054_v1_Cardiometabolic	0.0283986	0.00919897	0.0475983	0.00979479	2.89936	10415	0.00374705	2.42631	0.000806482	10417	CHEK2
AA_DRB1_30_32552072_exon2_CGL	CHGA_P10645_OID30403_v1_Cardiometabolic_II	0.0487559	0.0297887	0.0677232	0.00967624	5.03873	10655	4.76323e-07	6.3221	0.00237714	10657	CHGA
AA_C_9_31239621_exon2_Y	CHGB_P05060_OID21038_v1_Neurology	0.0286471	0.00965795	0.0476362	0.00968742	2.95714	10647	0.00311185	2.50698	0.000820656	10649	CHGB
AA_DRB1_57_32551991_exon2_S	CHI3L1_P36222_OID20399_v1_Cardiometabolic	-0.0366496	-0.0558192	-0.0174799	0.00977949	-3.74759	10442	0.000179502	3.74593	0.00134319	10444	CHI3L1
AA_DRB1_71_32551949_exon2_K	CHIT1_Q13231_OID20312_v1_Cardiometabolic	-0.0621498	-0.0810851	-0.0432144	0.00965997	-6.43375	10675	1.2983e-10	9.88663	0.00386259	10677	CHIT1
AA_DQB1_87_32632591_exon2_F	CHL1_O00533_OID20366_v1_Cardiometabolic	-0.0255814	-0.0446547	-0.00650802	0.00973036	-2.62903	10555	0.0085754	2.06675	0.000654406	10557	CHL1
AA_DPB1_55_33048604_exon2_E	CHM_P24386_OID30972_v1_Neurology_II	-0.0214127	-0.0406102	-0.00221523	0.00979368	-2.18638	10421	0.0288099	1.54046	0.000458504	10423	CHM
AA_DPB1_56_33048607_exon2	CHMP1A_Q9HD42_OID20930_v1_Neurology	0.029829	0.010687	0.048971	0.00976536	3.05457	10477	0.00225949	2.64599	0.000889768	10479	CHMP1A
AA_B_156_31324024_exon3_RW	CHMP6_Q96FZ7_OID30327_v1_Cardiometabolic_II	0.0320701	0.013083	0.0510573	0.00968641	3.31084	10647	0.000933268	3.02999	0.00102849	10649	CHMP6
AA_B_116_31324144_exon3_PS	CHP1_Q99653_OID30869_v1_Neurology_II	-0.0349667	-0.0542366	-0.0156969	0.00983058	-3.55694	10335	0.000376884	3.42379	0.00122267	10337	CHP1
AA_DQB1_55_32632687_exon2_R	CHRDL1_Q9BU40_OID20771_v1_Inflammation	0.0288374	0.00980448	0.0478703	0.00970974	2.96995	10598	0.0029852	2.52503	0.000831595	10600	CHRDL1
AA_C_116_31239054_exon3_Fx	CHRDL2_Q6WN34_OID20223_v1_Cardiometabolic	0.0340121	0.0149761	0.0530482	0.00971136	3.5023	10591	0.000463154	3.33427	0.00115683	10593	CHRDL2
AA_C_113_31239063_exon3_XY	CHRM1_P11229_OID30930_v1_Neurology_II	0.0313358	0.0121434	0.0505283	0.00979111	3.20044	10421	0.0013763	2.86129	0.000981935	10423	CHRM1
AA_A_114_29911114_exon3_Rx	CIAPIN1_Q6FI81_OID21501_v1_Oncology	0.0251658	0.00610133	0.0442303	0.00972585	2.58752	10565	0.00968019	2.01412	0.000633319	10567	CIAPIN1
AA_C_116_31239054_exon3_FS	CILP_O75339_OID30399_v1_Cardiometabolic_II	-0.0324036	-0.0513835	-0.0134238	0.00968267	-3.34656	10655	0.000821041	3.08564	0.00105	10657	CILP
AA_B_80_31324497_exon2_CI	CINP_Q9BW66_OID31328_v1_Oncology_II	0.0275504	0.00845722	0.0466435	0.00974047	2.82845	10532	0.0046863	2.32917	0.000759023	10534	CINP
AA_B_97_31324201_exon3_TW	CIRBP_Q14011_OID31503_v1_Oncology_II	-0.0358897	-0.0548968	-0.0168827	0.00969654	-3.70129	10622	0.000215591	3.66637	0.00128807	10624	CIRBP
AA_C_156_31238934_exon3_LWx	CIT_O14578_OID30970_v1_Neurology_II	0.0348981	0.0157079	0.0540882	0.00978995	3.56468	10421	0.000365931	3.4366	0.00121787	10423	CIT
AA_B_145_31324057_exon3_GL	CKAP4_Q07065_OID20617_v1_Inflammation	0.0359884	0.0170109	0.0549659	0.00968148	3.71724	10655	0.000202443	3.6937	0.00129516	10657	CKAP4
AA_B_199_31323321_exon4_V	CKB_P12277_OID30400_v1_Cardiometabolic_II	-0.0422914	-0.0612643	-0.0233186	0.00967909	-4.36936	10655	1.2579e-05	4.90035	0.00178857	10657	CKB
AA_B_156_31324024_exon3_DRx	CKMT1A_CKMT1B_P12532_OID20721_v1_Inflammation	-0.0273342	-0.0463913	-0.00827714	0.00972208	-2.81156	10572	0.00493921	2.30634	0.000747161	10574	CKMT1A
AA_B_97_31324201_exon3_NTV	CLASP1_Q7Z460_OID31192_v1_Oncology_II	0.0278017	0.00852562	0.0470777	0.00983374	2.82717	10333	0.00470517	2.32742	0.000772932	10335	CLASP1
AA_A_166_29911270_exon3_Dx	CLC_Q05315_OID20126_v1_Cardiometabolic	-0.0446147	-0.0637097	-0.0255197	0.0097414	-4.57991	10517	4.70526e-06	5.32742	0.00199047	10519	CLC
AA_DRB1_74_32551940_exon2_AE	CLEC10A_Q8IUN9_OID20928_v1_Neurology	-0.0593712	-0.078488	-0.0402545	0.00975247	-6.08781	10477	1.18473e-09	8.92638	0.00352495	10479	CLEC10A
AA_B_171_31323979_exon3_H	CLEC11A_Q9Y240_OID21112_v1_Neurology	0.0378762	0.0188148	0.0569375	0.00972425	3.89502	10560	9.8796e-05	4.00526	0.0014346	10562	CLEC11A
AA_C_73_31239429_exon2_A	CLEC12A_Q5QGZ9_OID30552_v1_Inflammation_II	0.034122	0.0148776	0.0533663	0.00981758	3.4756	10363	0.0005118	3.2909	0.00116431	10365	CLEC12A
AA_DRB1_233_32548048_exon5_T	CLEC14A_Q86T13_OID21090_v1_Neurology	0.055854	0.036815	0.074893	0.00971283	5.75054	10567	9.14258e-09	8.03893	0.00311967	10569	CLEC14A
AA_B_63_31324548_exon2	CLEC1A_Q8NC01_OID20099_v1_Cardiometabolic	-0.0358608	-0.0550558	-0.0166657	0.00979244	-3.66209	10415	0.000251407	3.59962	0.001286	10417	CLEC1A
HLA_C_08	CLEC1B_Q9P126_OID21061_v1_Neurology	-0.0326166	-0.0515901	-0.0136432	0.00967942	-3.36969	10662	0.000755203	3.12194	0.00106384	10664	CLEC1B
HLA_DRB1_01_03	CLEC2L_P0C7M8_OID30884_v1_Neurology_II	-0.0299209	-0.0491142	-0.0107276	0.00979154	-3.05579	10421	0.00225036	2.64775	0.000895259	10423	CLEC2L
AA_C_177_31238871_exon3_ER	CLEC3B_P05452_OID30756_v1_Inflammation_II	-0.0362273	-0.0552718	-0.0171828	0.00971565	-3.72876	10580	0.000193432	3.71347	0.00131242	10582	CLEC3B
AA_B_97_31324201_exon3_S	CLEC4A_Q9UMR7_OID20573_v1_Inflammation	-0.0420053	-0.061088	-0.0229227	0.0097351	-4.31483	10533	1.61182e-05	4.79268	0.00176445	10535	CLEC4A
AA_B_9_31324710_exon2_H	CLEC4C_Q8WTT0_OID20547_v1_Inflammation	-0.042093	-0.0611756	-0.0230104	0.00973507	-4.32386	10533	1.54736e-05	4.81041	0.00177182	10535	CLEC4C
AA_B_113_31324153_exon3_H	CLEC4D_Q8WXI8_OID20609_v1_Inflammation	-0.0392527	-0.0583375	-0.020168	0.00973619	-4.03163	10533	5.5781e-05	4.25351	0.00154078	10535	CLEC4D
AA_A_97_29911063_exon3_IKM	CLEC4G_Q6UXB4_OID20590_v1_Inflammation	-0.0719747	-0.0910247	-0.0529248	0.00971843	-7.406	10533	1.40123e-13	12.8535	0.00518036	10535	CLEC4G
AA_DRB1_13_32552123_exon2_GSY	CLEC4M_Q9H2X3_OID30405_v1_Cardiometabolic_II	0.0340528	0.0150669	0.0530387	0.00968578	3.51575	10647	0.000440335	3.35622	0.00115959	10649	CLEC4M
AA_DRB1_11_32552129_exon2_DP	CLEC5A_Q9NY25_OID20165_v1_Cardiometabolic	0.0674624	0.0484497	0.0864751	0.00969943	6.9553	10581	3.72596e-12	11.4288	0.00455118	10583	CLEC5A
AA_DRB1_58_32551988_exon2_A	CLEC6A_Q6EIG7_OID21228_v1_Oncology	-0.0493954	-0.0686741	-0.0301168	0.00983506	-5.02238	10313	5.18884e-07	6.28493	0.00243991	10315	CLEC6A
AA_DQA1_34_32609180_exon2	CLEC7A_Q9BXN2_OID20636_v1_Inflammation	0.0521368	0.0331915	0.0710821	0.00966506	5.39436	10676	7.02383e-08	7.15343	0.00271825	10678	CLEC7A
HLA_DPB1_03	CLGN_O14967_OID30957_v1_Neurology_II	-0.0299233	-0.0491166	-0.01073	0.00979154	-3.05603	10421	0.00224853	2.6481	0.000895402	10423	CLGN
AA_DPA1_83_33037423_exon2	CLIC5_Q9NZA1_OID30890_v1_Neurology_II	-0.030701	-0.0498938	-0.0115082	0.0097913	-3.13554	10421	0.00172017	2.76443	0.000942551	10423	CLIC5
AA_DRB1_70_32551952_exon2_D	CLINT1_Q14677_OID31182_v1_Oncology_II	-0.0310953	-0.0503695	-0.0118211	0.00983279	-3.16241	10333	0.00156921	2.80432	0.000966919	10335	CLINT1
AA_B_97_31324201_exon3_CNS	CLIP2_Q9UDT6_OID20559_v1_Inflammation	0.0318992	0.0128094	0.0509889	0.00973874	3.27549	10533	0.00105819	2.97543	0.00101756	10535	CLIP2
AA_DRB1_13_32552123_exon2_FHS	CLMP_Q9H6B4_OID21419_v1_Oncology	0.0326168	0.0136282	0.0516054	0.00968715	3.36702	10645	0.000762549	3.11773	0.00106386	10647	CLMP
AA_DRB1_30_32552072_exon2_GLY	CLNS1A_P54105_OID30929_v1_Neurology_II	0.0275385	0.00834392	0.0467331	0.00979221	2.81229	10421	0.00492822	2.30731	0.00075837	10423	CLNS1A
AA_B_minus16_31324910_exon1_V	CLPP_Q16740_OID20910_v1_Neurology	-0.0305543	-0.0497022	-0.0114063	0.00976841	-3.12787	10470	0.00176563	2.7531	0.000933564	10472	CLPP
HLA_DPB1_11	CLPS_P04118_OID21156_v1_Neurology	-0.0236617	-0.0427314	-0.00459199	0.00972851	-2.4322	10560	0.0150238	1.82322	0.000559877	10562	CLPS
AA_C_156_31238934_exon3_CDW	CLSPN_Q9HAW4_OID20831_v1_Neurology	0.0261736	0.00686589	0.0454814	0.00984992	2.65724	10300	0.00789038	2.1029	0.000685059	10302	CLSPN
AA_DRB1_71_32551949_exon2_Ex	CLSTN1_O94985_OID20874_v1_Neurology	0.0258787	0.00657737	0.0451801	0.00984665	2.62817	10307	0.00859717	2.06564	0.000669708	10309	CLSTN1
AA_DRB1_70_32551952_exon2_Dx	CLSTN2_Q9H4D0_OID20664_v1_Inflammation	0.0297203	0.0107576	0.0486831	0.00967395	3.0722	10676	0.00213022	2.67158	0.000883297	10678	CLSTN2
AA_A_114_29911114_exon3_EPQ	CLSTN3_Q9BQT9_OID31092_v1_Neurology_II	-0.0336337	-0.0526467	-0.0146207	0.00969959	-3.46754	10617	0.000527333	3.27792	0.00113122	10619	CLSTN3
HLA_C_12	CLTA_P09496_OID20118_v1_Cardiometabolic	0.0286087	0.00940919	0.0478083	0.00979473	2.92083	10415	0.0034985	2.45612	0.00081846	10417	CLTA
AA_A_167_29911273_exon3_AW	CLU_P10909_OID30732_v1_Inflammation_II	-0.0446317	-0.0635963	-0.025667	0.00967493	-4.61313	10662	4.01279e-06	5.39655	0.00199199	10664	CLU
AA_DRB1_71_32551949_exon2_AK	CLUL1_Q15846_OID20198_v1_Cardiometabolic	-0.0310257	-0.0500699	-0.0119814	0.00971552	-3.19341	10584	0.00141013	2.85074	0.000962592	10586	CLUL1
AA_DRB1_37_32552051_exon2_NPS	CMC1_Q7Z7K0_OID30360_v1_Cardiometabolic_II	-0.0307421	-0.04973	-0.0117541	0.00968682	-3.1736	10647	0.0015099	2.82105	0.000945074	10649	CMC1
AA_B_97_31324201_exon3_NTV	CMIP_Q8IY22_OID31406_v1_Oncology_II	-0.0295924	-0.0485962	-0.0105886	0.0096949	-3.05237	10630	0.00227604	2.64282	0.00087571	10632	CMIP
AA_A_62_29910717_exon2_EGL	CNDP1_Q96KN2_OID20347_v1_Cardiometabolic	-0.0256821	-0.0446888	-0.00667533	0.0096964	-2.64862	10629	0.00809403	2.09184	0.00065957	10631	CNDP1
AA_DRB1_70_32551952_exon2_Dx	CNGB3_Q9NQW8_OID30805_v1_Neurology_II	0.0305322	0.0112595	0.0498048	0.00983201	3.10538	10335	0.00190546	2.72	0.000932213	10337	CNGB3
AA_C_304_31237782_exon5_V	CNP_P09543_OID30285_v1_Cardiometabolic_II	-0.0329403	-0.0521308	-0.0137497	0.00979014	-3.36464	10422	0.000769206	3.11396	0.00108506	10424	CNP
HLA_DQB1_03_03	CNPY2_Q9Y2B0_OID20069_v1_Cardiometabolic	0.0350157	0.01582	0.0542113	0.00979273	3.57568	10415	0.000350905	3.45481	0.0012261	10417	CNPY2
HLA_DRB1_07	CNPY4_Q8N129_OID21317_v1_Oncology	0.0901585	0.0711141	0.109203	0.00971556	9.27981	10508	2.03179e-20	19.6921	0.00812855	10510	CNPY4
AA_DRB1_85_32551907_exon2_LV	CNST_Q6PJW8_OID20127_v1_Cardiometabolic	0.0288659	0.00982673	0.0479051	0.00971294	2.9719	10591	0.00296625	2.52779	0.000833241	10593	CNST
AA_DPB1_76_33048667_exon2_I	CNTF_P26441_OID30807_v1_Neurology_II	-0.0271494	-0.0464239	-0.00787485	0.00983297	-2.76106	10335	0.00577166	2.2387	0.000737088	10337	CNTF
AA_C_116_31239054_exon3_Sx	CNTN1_Q12860_OID20307_v1_Cardiometabolic	0.0349569	0.0160266	0.0538872	0.0096574	3.6197	10709	0.000296306	3.52826	0.00122198	10711	CNTN1
AA_DPB1_36_33048547_exon2	CNTN2_Q02246_OID21426_v1_Oncology	-0.0347372	-0.0537244	-0.0157499	0.00968646	-3.58616	10645	0.00033709	3.47225	0.00120667	10647	CNTN2
AA_B_24_31324665_exon2_S	CNTN3_Q9P232_OID21092_v1_Neurology	0.0330203	0.013962	0.0520787	0.00972271	3.39621	10567	0.000685783	3.16381	0.00109034	10569	CNTN3
HLA_B_35_01	CNTN4_Q8IWV2_OID21117_v1_Neurology	-0.0280016	-0.0470629	-0.00894035	0.0097242	-2.87958	10567	0.00399005	2.39902	0.00078409	10569	CNTN4
AA_DRB1_13_32552123_exon2_GHR	CNTN5_O94779_OID21006_v1_Neurology	-0.0449263	-0.0640329	-0.0258198	0.00974729	-4.60911	10504	4.09168e-06	5.3881	0.00201837	10506	CNTN5
HLA_DQA1_03	CNTNAP2_Q9UHC6_OID20556_v1_Inflammation	0.0317498	0.01266	0.0508397	0.00973879	3.26014	10533	0.0011171	2.95191	0.00100805	10535	CNTNAP2
AA_DRB1_11_32552129_exon2_DGV	CNTNAP4_Q9C0A0_OID30911_v1_Neurology_II	0.0302197	0.0110266	0.0494128	0.00979145	3.08634	10421	0.00203169	2.69214	0.000913232	10423	CNTNAP4
HLA_DPB1_14	COCH_O43405_OID30305_v1_Cardiometabolic_II	-0.0257692	-0.0447599	-0.0067786	0.00968818	-2.65986	10647	0.00782892	2.1063	0.000664054	10649	COCH
AA_DQA1_47_32609219_exon2_CR	COL15A1_P39059_OID30396_v1_Cardiometabolic_II	0.0450678	0.0260973	0.0640383	0.00967791	4.65677	10655	3.25093e-06	5.48799	0.00203111	10657	COL15A1
AA_C_177_31238871_exon3_K	COL18A1_P39060_OID20332_v1_Cardiometabolic	-0.0357204	-0.0546812	-0.0167596	0.00967295	-3.69281	10674	0.000222893	3.6519	0.00127595	10676	COL18A1
AA_DQA1_34_32609180_exon2	COL1A1_P02452_OID20335_v1_Cardiometabolic	-0.0590084	-0.0779172	-0.0400995	0.00964646	-6.1171	10709	9.86241e-10	9.00602	0.00348199	10711	COL1A1
AA_C_99_31239105_exon3_WY	COL24A1_Q17RW2_OID31464_v1_Oncology_II	-0.0336995	-0.052708	-0.014691	0.00969728	-3.47515	10622	0.000512612	3.29021	0.00113566	10624	COL24A1
HLA_DQB1_06_04	COL28A1_Q2UY09_OID30969_v1_Neurology_II	0.02805	0.00885571	0.0472444	0.00979207	2.86457	10421	0.00418413	2.37839	0.000786805	10423	COL28A1
HLA_B_44_02	COL2A1_P02458_OID30286_v1_Cardiometabolic_II	-0.0336639	-0.0528484	-0.0144793	0.00978708	-3.43962	10428	0.000584807	3.23299	0.00113326	10430	COL2A1
HLA_DRB1_04_01	COL3A1_P02461_OID30379_v1_Cardiometabolic_II	0.0381061	0.0191301	0.0570822	0.00968072	3.93629	10655	8.32766e-05	4.07948	0.00145208	10657	COL3A1
AA_B_156_31324024_exon3_DR	COL4A1_P02462_OID20208_v1_Cardiometabolic	0.0285176	0.00947824	0.047557	0.00971303	2.93602	10591	0.00333173	2.47733	0.000813254	10593	COL4A1
AA_C_73_31239429_exon2_A	COL4A4_P53420_OID31333_v1_Oncology_II	0.0296225	0.0105269	0.0487182	0.00974174	3.04078	10528	0.00236543	2.62609	0.000877494	10530	COL4A4
AA_DRB1_86_32551904_exon2_DGX	COL5A1_P20908_OID30587_v1_Inflammation_II	0.0460479	0.026904	0.0651918	0.00976634	4.71496	10462	2.44876e-06	5.61105	0.00212041	10464	COL5A1
AA_DPA1_11_33037639_exon2_A	COL6A3_P12111_OID20292_v1_Cardiometabolic	0.0281823	0.00924796	0.0471166	0.00965946	2.91758	10709	0.00353487	2.45163	0.000794242	10711	COL6A3
AA_DPB1_55_33048604_exon2_D	COL9A1_P20849_OID20550_v1_Inflammation	0.0287048	0.00961322	0.0477965	0.00973969	2.9472	10533	0.00321364	2.493	0.000823968	10535	COL9A1
AA_DRB1_96_32549647_exon3_Ex	COL9A2_Q14055_OID31255_v1_Oncology_II	0.0299139	0.010822	0.0490057	0.0097398	3.0713	10532	0.00213671	2.67026	0.00089484	10534	COL9A2
AA_A_97_29911063_exon3_RVx	COLEC12_Q5KU26_OID20738_v1_Inflammation	0.0216851	0.0026344	0.0407359	0.00971883	2.23125	10582	0.0256855	1.59031	0.000470245	10584	COLEC12
AA_B_97_31324201_exon3_V	COMMD1_Q8N668_OID30222_v1_Cardiometabolic_II	-0.0383724	-0.0575537	-0.0191911	0.00978542	-3.92138	10428	8.86069e-05	4.05253	0.00147244	10430	COMMD1
HLA_DQA1_01_02	COMMD9_Q9P000_OID31390_v1_Oncology_II	-0.0294627	-0.0484666	-0.0104588	0.00969493	-3.03898	10630	0.00237959	2.6235	0.00086805	10632	COMMD9
AA_DRB1_70_32551952_exon2_Dx	COMP_P49747_OID20405_v1_Cardiometabolic	-0.0531126	-0.072216	-0.0340092	0.00974569	-5.44985	10499	5.15508e-08	7.28776	0.00282095	10501	COMP
AA_B_152_31324036_exon3_V	COMT_P21964_OID20086_v1_Cardiometabolic	-0.0342217	-0.0536287	-0.0148147	0.00990053	-3.45656	10190	0.000549359	3.26014	0.00117113	10192	COMT
AA_C_152_31238946_exon3_Ex	COPB2_P35606_OID30173_v1_Cardiometabolic_II	-0.0291976	-0.0485357	-0.00985949	0.00986539	-2.9596	10266	0.00308745	2.5104	0.000852498	10268	COPB2
AA_DPB1_35_33048544_exon2_Y	COPE_O14579_OID20797_v1_Neurology	-0.0241416	-0.0434438	-0.00483942	0.00984708	-2.45165	10307	0.0142367	1.84659	0.000582817	10309	COPE
AA_C_91_31239129_exon3_R	COQ7_Q99807_OID30217_v1_Cardiometabolic_II	-0.0325319	-0.0517172	-0.0133466	0.00978745	-3.32384	10428	0.000890941	3.05015	0.00105832	10430	COQ7
AA_DRB1_96_32549647_exon3_EIY	CORO1A_P31146_OID20286_v1_Cardiometabolic	-0.0480392	-0.0671484	-0.02893	0.00974866	-4.92777	10498	8.44418e-07	6.07344	0.00230777	10500	CORO1A
AA_DRB1_38_32552048_exon2_V	CORO6_Q6QEF8_OID30870_v1_Neurology_II	0.0285348	0.00926098	0.0478085	0.00983259	2.90206	10335	0.00371502	2.43004	0.000814232	10337	CORO6
AA_DRB1_30_32552072_exon2_CHR	COX5B_P10606_OID21297_v1_Oncology	0.0253397	0.00622363	0.0444558	0.00975215	2.59837	10508	0.00937984	2.0278	0.0006421	10510	COX5B
HLA_DRB1_04_01	COX6B1_P14854_OID30317_v1_Cardiometabolic_II	0.0329763	0.0139897	0.0519629	0.00968613	3.40449	10647	0.00066532	3.17697	0.00108744	10649	COX6B1
AA_A_9_29910558_exon2_F	CPA1_P15085_OID20280_v1_Cardiometabolic	-0.0407966	-0.0597227	-0.0218705	0.00965526	-4.22533	10709	2.40569e-05	4.61876	0.00166437	10711	CPA1
AA_DPB1_9_33048466_exon2_Y	CPA2_P48052_OID21060_v1_Neurology	0.0419581	0.0229788	0.0609375	0.00968241	4.33344	10648	1.48144e-05	4.82932	0.00176049	10650	CPA2
AA_B_97_31324201_exon3_STV	CPA4_Q9UI42_OID30606_v1_Inflammation_II	-0.038104	-0.0573095	-0.0188986	0.00979774	-3.88906	10402	0.000101258	3.99457	0.00145192	10404	CPA4
AA_A_9_29910558_exon2_F	CPB1_P15086_OID20289_v1_Cardiometabolic	-0.0437749	-0.0626986	-0.0248512	0.00965404	-4.53436	10709	5.84059e-06	5.23354	0.00191624	10711	CPB1
AA_DQB1_185_32629408_exon3_I	CPB2_Q96IY4_OID30734_v1_Inflammation_II	-0.0270259	-0.0460078	-0.00804387	0.00968376	-2.79084	10656	0.00526646	2.27848	0.000730397	10658	CPB2
AA_DRB1_30_32552072_exon2_CGY	CPE_P16870_OID21392_v1_Oncology	0.0279097	0.00882581	0.0469936	0.00973575	2.86673	10542	0.00415564	2.38136	0.000778952	10544	CPE
HLA_B_40	CPLX2_Q6PUV4_OID31186_v1_Oncology_II	-0.0364573	-0.0557279	-0.0171866	0.00983101	-3.70839	10333	0.000209669	3.67847	0.00132913	10335	CPLX2
HLA_DRB1_13_02	CPM_P14384_OID21054_v1_Neurology	-0.0323652	-0.0513584	-0.0133719	0.00968951	-3.34023	10640	0.000839976	3.07573	0.0010475	10642	CPM
AA_DQB1_140_32629543_exon3_A	CPOX_P36551_OID30495_v1_Inflammation_II	0.0342723	0.015028	0.0535165	0.00981753	3.49093	10363	0.00048335	3.31574	0.00117459	10365	CPOX
AA_DRB1_71_32551949_exon2_KR	CPPED1_Q9BRF8_OID21053_v1_Neurology	-0.026109	-0.0450861	-0.00713184	0.00968128	-2.69685	10662	0.00701088	2.15423	0.000681677	10664	CPPED1
AA_DQB1_167_32629462_exon3_H	CPQ_Q9Y646_OID30406_v1_Cardiometabolic_II	-0.0296308	-0.0486158	-0.0106457	0.00968532	-3.05935	10651	0.00222372	2.65292	0.000877981	10653	CPQ
AA_DRB1_32_32552066_exon2_H	CPTP_Q5TA50_OID30106_v1_Cardiometabolic_II	0.0415159	0.0221863	0.0608456	0.00986109	4.21008	10266	2.57459e-05	4.58929	0.00172357	10268	CPTP
AA_DRB1_77_32551931_exon2_N	CPVL_Q9H3G5_OID21435_v1_Oncology	0.349861	0.332055	0.367666	0.00908361	38.5156	10636	6.15621e-304	303.211	0.122402	10638	CPVL
HLA_B_07_02	CPXM1_Q96SM3_OID21479_v1_Oncology	-0.119692	-0.138626	-0.100759	0.00965899	-12.3918	10565	5.06825e-35	34.2951	0.0143262	10567	CPXM1
AA_C_99_31239105_exon3_CW	CPXM2_Q8N436_OID30322_v1_Cardiometabolic_II	0.0260174	0.0070269	0.0450079	0.00968812	2.6855	10647	0.0072534	2.13946	0.000676906	10649	CPXM2
AA_DQB1_57_32632681_exon2_D	CR1_P17927_OID30697_v1_Inflammation_II	-0.0487717	-0.067746	-0.0297974	0.00967986	-5.03847	10647	4.76973e-07	6.32151	0.00237868	10649	CR1
AA_DRB1_minus24_32557503_exon1_F	CR2_P20023_OID20393_v1_Cardiometabolic	-0.0965325	-0.115457	-0.0776082	0.0096543	-9.99891	10629	1.95547e-23	22.7087	0.00931852	10631	CR2
AA_B_156_31324024_exon3_DLx	CRACR2A_Q9BSW2_OID21249_v1_Oncology	-0.0387478	-0.0580355	-0.0194601	0.00983969	-3.93791	10313	8.27355e-05	4.08231	0.00150139	10315	CRACR2A
HLA_B_51	CRADD_P78560_OID20923_v1_Neurology	-0.0315442	-0.0506916	-0.0123969	0.00976811	-3.22931	10470	0.00124474	2.90492	0.000995037	10472	CRADD
AA_DRB1_57_32551991_exon2_DV	CREB3_O43889_OID31188_v1_Oncology_II	0.0414098	0.0221428	0.0606767	0.00982911	4.21297	10333	2.54169e-05	4.59488	0.00171477	10335	CREB3
AA_DQB1_71_32632639_exon2_AT	CREBZF_Q9NS37_OID31206_v1_Oncology_II	0.0277298	0.00845372	0.0470059	0.00983376	2.81986	10333	0.00481366	2.31752	0.000768942	10335	CREBZF
AA_DRB1_74_32551940_exon2_GLR	CREG1_O75629_OID21515_v1_Oncology	0.0516274	0.0324649	0.0707899	0.00977582	5.28113	10436	1.30972e-07	6.88282	0.00266539	10438	CREG1
AA_B_116_31324144_exon3_LSY	CRELD1_Q96HD1_OID30619_v1_Inflammation_II	-0.0448789	-0.0640238	-0.025734	0.00976686	-4.59502	10462	4.37768e-06	5.35876	0.00201412	10464	CRELD1
AA_A_282_29912299_exon5_I	CRELD2_Q6UXH1_OID20751_v1_Inflammation	0.0380264	0.0189994	0.0570535	0.00970675	3.91753	10598	9.00242e-05	4.04564	0.00144601	10600	CRELD2
AA_C_275_31237869_exon5_EK	CRH_P06850_OID21257_v1_Oncology	0.0438454	0.0245553	0.0631356	0.00984095	4.45541	10306	8.46174e-06	5.07254	0.00192242	10308	CRH
AA_DRB1_37_32552051_exon2_FSY	CRHBP_P24387_OID20747_v1_Inflammation	0.0333324	0.0142878	0.052377	0.00971571	3.43077	10582	0.00060417	3.21884	0.00111105	10584	CRHBP
AA_A_152_29911228_exon3_AGV	CRHR1_P34998_OID20055_v1_Cardiometabolic	-0.0272471	-0.0464474	-0.00804683	0.0097951	-2.78171	10415	0.00541711	2.26623	0.000742405	10417	CRHR1
AA_A_149_29911219_exon3_AG	CRIM1_Q9NZV1_OID20701_v1_Inflammation	0.0311881	0.0121628	0.0502134	0.00970584	3.21333	10605	0.00131597	2.88075	0.000972697	10607	CRIM1
HLA_DPA1_02_02	CRIP2_P52943_OID20901_v1_Neurology	0.0268719	0.00772834	0.0460155	0.00976618	2.75153	10477	0.00594201	2.22607	0.000722099	10479	CRIP2
AA_A_156_29911240_exon3_ELQ	CRISP2_P16562_OID21456_v1_Oncology	0.0254237	0.00643112	0.0444163	0.00968917	2.62393	10645	0.00870456	2.06025	0.000646365	10647	CRISP2
HLA_B_35	CRISP3_P54108_OID30715_v1_Inflammation_II	-0.0548871	-0.0738795	-0.0358947	0.00968908	-5.66484	10620	1.5099e-08	7.82105	0.00301259	10622	CRISP3
HLA_A_23_01	CRKL_P46109_OID20742_v1_Inflammation	-0.0320132	-0.0510487	-0.0129776	0.00971109	-3.29656	10593	0.000981995	3.00789	0.00102484	10595	CRKL
HLA_DQB1_06_09	CRLF1_O75462_OID20699_v1_Inflammation	-0.0357251	-0.0547475	-0.0167027	0.00970437	-3.68134	10605	0.000233165	3.63234	0.00127628	10607	CRLF1
HLA_DQB1_06	CRNN_Q9UBG3_OID21427_v1_Oncology	-0.0500162	-0.0693139	-0.0307185	0.00984478	-5.08048	10292	3.83087e-07	6.4167	0.00250162	10294	CRNN
AA_C_163_31238913_exon3_ET	CRTAC1_Q9NQ79_OID20279_v1_Cardiometabolic	-0.033242	-0.0521734	-0.0143107	0.00965796	-3.44193	10709	0.000579781	3.23674	0.00110503	10711	CRTAC1
HLA_B_44_02	CRTAM_O95727_OID20914_v1_Neurology	0.08394	0.0648571	0.103023	0.00973523	8.62229	10477	7.50962e-18	17.1244	0.00704592	10479	CRTAM
AA_B_77_31324506_exon2_CS	CRTAP_O75718_OID30902_v1_Neurology_II	-0.0553561	-0.0745285	-0.0361836	0.0097809	-5.65961	10421	1.55727e-08	7.80764	0.0030643	10423	CRTAP
AA_B_66_31324539_exon2_I	CRX_O43186_OID20070_v1_Cardiometabolic	0.0311106	0.0119125	0.0503087	0.009794	3.1765	10415	0.001495	2.82536	0.00096787	10417	CRX
AA_B_156_31324024_exon3_DGx	CRYBB1_P53674_OID30319_v1_Cardiometabolic_II	-0.0442342	-0.0632125	-0.0252558	0.00968191	-4.56875	10647	4.96168e-06	5.30437	0.00195666	10649	CRYBB1
HLA_DQA1_01_01	CRYBB2_P43320_OID31081_v1_Neurology_II	0.0247944	0.00577646	0.0438123	0.0097021	2.55557	10617	0.0106152	1.97407	0.000614762	10619	CRYBB2
AA_DRB1_13_32552123_exon2_S	CRYGD_P07320_OID31144_v1_Neurology_II	-0.0322837	-0.0512975	-0.0132698	0.00970002	-3.32821	10617	0.00087704	3.05698	0.00104224	10619	CRYGD
HLA_DRB1_04_07	CRYZL1_O95825_OID30272_v1_Cardiometabolic_II	-0.0229869	-0.0421773	-0.00379652	0.00979005	-2.34799	10428	0.0188938	1.72368	0.000528397	10430	CRYZL1
AA_DQB1_87_32632591_exon2_Y	CSDE1_O75534_OID30183_v1_Cardiometabolic_II	-0.052425	-0.0717448	-0.0331053	0.00985602	-5.31909	10266	1.06483e-07	6.97272	0.00274839	10268	CSDE1
AA_A_152_29911228_exon3_AGW	CSF1_P09603_OID20719_v1_Inflammation	0.0378658	0.0188449	0.0568867	0.0097036	3.90224	10605	9.58965e-05	4.0182	0.00143382	10607	CSF1
AA_DRB1_120_32549575_exon3_N	CSF1R_P07333_OID30681_v1_Inflammation_II	0.040823	0.0218508	0.0597952	0.00967877	4.21779	10657	2.48751e-05	4.60423	0.00166652	10659	CSF1R
AA_DRB1_30_32552072_exon2_ACY	CSF2_P04141_OID30072_v1_Cardiometabolic_II	0.0405442	0.0212138	0.0598746	0.00986148	4.11137	10266	3.96379e-05	4.40189	0.00164383	10268	CSF2
AA_B_80_31324497_exon2_CI	CSF2RA_P15509_OID20915_v1_Neurology	-0.0328391	-0.0519792	-0.0136989	0.00976444	-3.36313	10477	0.000773397	3.1116	0.00107841	10479	CSF2RA
AA_C_116_31239054_exon3_F	CSF2RB_P32927_OID30553_v1_Inflammation_II	0.0260928	0.00684378	0.0453418	0.00981995	2.65712	10363	0.00789325	2.10274	0.000680833	10365	CSF2RB
AA_B_131_31324099_exon3_S	CSF3_P09919_OID20491_v1_Inflammation	-0.0424104	-0.0616505	-0.0231703	0.00981541	-4.3208	10361	1.56917e-05	4.80433	0.00179864	10363	CSF3
AA_C_156_31238934_exon3_LMx	CSF3R_Q99062_OID30527_v1_Inflammation_II	-0.0669728	-0.0861851	-0.0477605	0.00980124	-6.83309	10363	8.77709e-12	11.0566	0.00448536	10365	CSF3R
AA_A_283_29912302_exon5_P	CSH1_P0DML2_OID30667_v1_Inflammation_II	0.0308893	0.0119103	0.0498683	0.00968223	3.19031	10657	0.00142531	2.84609	0.00095415	10659	CSH1
AA_DRB1_minus24_32557503_exon1_L	CSNK1D_P48730_OID30492_v1_Inflammation_II	-0.0399293	-0.0591695	-0.0206891	0.00981546	-4.06799	10363	4.77707e-05	4.32084	0.00159435	10365	CSNK1D
HLA_DQB1_03_02	CSNK2A1_P68400_OID31053_v1_Neurology_II	0.028139	0.00913173	0.0471463	0.00969667	2.90193	10627	0.00371638	2.42988	0.000791804	10629	CSNK2A1
HLA_DRB1_04_07	CSPG4_Q6UVK1_OID30397_v1_Cardiometabolic_II	0.0245061	0.00552199	0.0434902	0.00968485	2.53035	10655	0.011409	1.94275	0.000600549	10657	CSPG4
AA_A_77_29910762_exon2_Nx	CSPG5_O95196_OID30843_v1_Neurology_II	0.0372527	0.0179845	0.056521	0.00982977	3.78979	10335	0.000151634	3.8192	0.00138776	10337	CSPG5
HLA_A_23_01	CSRP3_P50461_OID30176_v1_Cardiometabolic_II	-0.027931	-0.0472698	-0.00859221	0.00986575	-2.83111	10266	0.00464772	2.33276	0.00078014	10268	CSRP3
AA_DQB1_57_32632681_exon2_A	CST1_P01037_OID30581_v1_Inflammation_II	0.0301128	0.0102802	0.0499454	0.0101176	2.97627	9760	0.0029249	2.53389	0.00090678	9762	CST1
AA_DRB1_13_32552123_exon2_HY	CST3_P01034_OID20400_v1_Cardiometabolic	-0.0303588	-0.0493685	-0.0113492	0.00969787	-3.13047	10623	0.00175002	2.75696	0.000921659	10625	CST3
HLA_A_32	CST5_P28325_OID20995_v1_Neurology	-0.0306759	-0.0499261	-0.0114257	0.00982057	-3.12364	10359	0.00179121	2.74685	0.000941013	10361	CST5
AA_DRB1_minus24_32557503_exon1_F	CST6_Q15828_OID20293_v1_Cardiometabolic	-0.0363202	-0.0555251	-0.0171153	0.00979745	-3.7071	10404	0.000210733	3.67627	0.00131915	10406	CST6
AA_B_69_31324530_exon2_T	CST7_O76096_OID20704_v1_Inflammation	0.0468759	0.0278525	0.0658994	0.00970493	4.83012	10594	1.38364e-06	5.85898	0.00219735	10596	CST7
AA_DRB1_67_32551961_exon2_IL	CSTB_P04080_OID20294_v1_Cardiometabolic	-0.043424	-0.062629	-0.024219	0.0097975	-4.43215	10398	9.42525e-06	5.02571	0.00188565	10400	CSTB
AA_A_9_29910558_exon2_FS	CTAG1A_CTAG1B_P78358_OID31299_v1_Oncology_II	0.031565	0.0124677	0.0506622	0.00974255	3.23991	10525	0.00119939	2.92104	0.000996348	10527	CTAG1A
AA_B_97_31324201_exon3_NV	CTBS_Q01459_OID30710_v1_Inflammation_II	0.0393951	0.0203681	0.058422	0.00970669	4.05855	10597	4.97334e-05	4.30335	0.00155197	10599	CTBS
AA_B_67_31324536_exon2_MY	CTF1_Q16619_OID20061_v1_Cardiometabolic	-0.0318034	-0.0510011	-0.0126057	0.00979379	-3.2473	10415	0.00116873	2.93229	0.00101146	10417	CTF1
AA_B_163_31324003_exon3_Lx	CTHRC1_Q96CG8_OID30393_v1_Cardiometabolic_II	-0.0442478	-0.063219	-0.0252766	0.00967827	-4.57187	10655	4.88837e-06	5.31084	0.00195787	10657	CTHRC1
AA_DPB1_65_33048634_exon2_I	CTLA4_P16410_OID30363_v1_Cardiometabolic_II	0.0262758	0.0072925	0.045259	0.00968441	2.7132	10655	0.00667437	2.17559	0.000690416	10657	CTLA4
AA_C_99_31239105_exon3_CS	CTNNA1_P35221_OID30800_v1_Neurology_II	-0.0289394	-0.048213	-0.00966586	0.00983247	-2.94325	10335	0.0032551	2.48744	0.00083749	10337	CTNNA1
AA_A_334_29913039_exon7_V	CTRB1_P17538_OID21150_v1_Neurology	-0.0352959	-0.0543528	-0.016239	0.00972195	-3.63054	10567	0.000284169	3.54642	0.0012458	10569	CTRB1
AA_DQB1_86_32632594_exon2_A	CTRC_Q99895_OID20752_v1_Inflammation	0.0396536	0.0206169	0.0586902	0.00971163	4.0831	10586	4.47662e-05	4.34905	0.0015724	10588	CTRC
AA_DRB1_13_32552123_exon2_HLS	CTRL_P40313_OID31157_v1_Neurology_II	-0.0354805	-0.0544923	-0.0164687	0.00969897	-3.65817	10617	0.00025525	3.59303	0.00125887	10619	CTRL
AA_DQB1_30_32632762_exon2_Y	CTSB_P07858_OID20276_v1_Cardiometabolic	-0.0637697	-0.08277	-0.0447694	0.00969309	-6.57888	10600	4.96341e-11	10.3042	0.00406658	10602	CTSB
AA_DRB1_77_32551931_exon2_Nx	CTSC_P53634_OID20679_v1_Inflammation	0.0682659	0.0492488	0.0872829	0.00970165	7.03652	10575	2.09305e-12	11.6792	0.00466023	10577	CTSC
AA_DRB1_74_32551940_exon2_AGQ	CTSD_P07339_OID20358_v1_Cardiometabolic	0.031646	0.0121607	0.0511313	0.00994047	3.18355	10110	0.00145922	2.83588	0.00100147	10112	CTSD
AA_B_minus23_31324931_exon1_L	CTSE_P14091_OID30628_v1_Inflammation_II	-0.0577403	-0.0768726	-0.0386081	0.0097604	-5.91578	10462	3.4066e-09	8.46768	0.00333395	10464	CTSE
AA_B_325_31322303_exon7_C	CTSF_Q9UBX1_OID21500_v1_Oncology	0.0343445	0.0152852	0.0534038	0.00972319	3.53222	10565	0.000413839	3.38317	0.00117954	10567	CTSF
AA_DRB1_71_32551949_exon2_AER	CTSH_P09668_OID20113_v1_Cardiometabolic	0.0336879	0.0144154	0.0529605	0.00983196	3.42637	10333	0.000614088	3.21177	0.00113488	10335	CTSH
AA_DRB1_86_32551904_exon2_DV	CTSL_P07711_OID20228_v1_Cardiometabolic	0.0498727	0.0308493	0.0688961	0.00970489	5.13892	10591	2.8124e-07	6.55092	0.00248729	10593	CTSL
AA_B_24_31324665_exon2_S	CTSO_P43234_OID20660_v1_Inflammation	-0.0563481	-0.0752891	-0.0374072	0.00966285	-5.83142	10676	5.6551e-09	8.24756	0.00317511	10678	CTSO
AA_B_67_31324536_exon2_CFS	CTSS_P25774_OID21056_v1_Neurology	0.0433439	0.0221183	0.0645695	0.0108281	4.00293	8513	6.30938e-05	4.20001	0.0018787	8515	CTSS
AA_C_116_31239054_exon3_LY	CTSV_O60911_OID21405_v1_Oncology	0.0264624	0.00745603	0.0454688	0.0096962	2.72915	10629	0.0063602	2.19653	0.000700259	10631	CTSV
AA_DRB1_74_32551940_exon2_AEQ	CTSZ_Q9UBR2_OID20365_v1_Cardiometabolic	-0.0481721	-0.0671827	-0.0291614	0.00969838	-4.96702	10607	6.90478e-07	6.16085	0.00232055	10609	CTSZ
AA_C_156_31238934_exon3_CLx	CUZD1_Q86UP6_OID30914_v1_Neurology_II	-0.0279587	-0.0471531	-0.00876433	0.00979209	-2.85523	10421	0.00430901	2.36562	0.000781689	10423	CUZD1
AA_B_80_31324497_exon2_CT	CWC15_Q9P013_OID31479_v1_Oncology_II	0.0385116	0.0194849	0.0575383	0.00970657	3.96758	10598	7.30841e-05	4.13618	0.00148314	10600	CWC15
AA_C_147_31238961_exon3_Lx	CX3CL1_P78423_OID20976_v1_Neurology	0.0761933	0.0570984	0.0952881	0.00974131	7.82167	10477	5.71435e-15	14.243	0.00580541	10479	CX3CL1
AA_A_9_29910558_exon2_FS	CXADR_P78310_OID20561_v1_Inflammation	0.0321559	0.0130663	0.0512455	0.00973866	3.30188	10533	0.000963582	3.01611	0.001034	10535	CXADR
AA_DRB1_86_32551904_exon2_V	CXCL1_P09341_OID20762_v1_Inflammation	0.079415	0.060365	0.098465	0.00971846	8.17156	10521	3.3937e-16	15.4693	0.00630674	10523	CXCL1
AA_B_156_31324024_exon3_LW	CXCL10_P02778_OID20697_v1_Inflammation	-0.0513348	-0.0703443	-0.0323254	0.00969777	-5.29347	10605	1.22413e-07	6.91217	0.00263527	10607	CXCL10
AA_DRB1_minus25_32557506_exon1_K	CXCL11_O14625_OID21042_v1_Neurology	-0.0627165	-0.0816627	-0.0437703	0.00966551	-6.48869	10662	9.04289e-11	10.0437	0.00393336	10664	CXCL11
AA_DRB1_58_32551988_exon2_E	CXCL12_P48061_OID20464_v1_Inflammation	-0.0379232	-0.0571668	-0.0186796	0.00981718	-3.86294	10361	0.000112711	3.94803	0.00143817	10363	CXCL12
AA_A_114_29911114_exon3_EHP	CXCL13_O43927_OID21024_v1_Neurology	0.0412699	0.0223025	0.0602373	0.00967633	4.26504	10662	2.01592e-05	4.69553	0.0017032	10664	CXCL13
HLA_DRB1_01_03	CXCL14_O95715_OID20458_v1_Inflammation	-0.033236	-0.0524828	-0.0139892	0.00981882	-3.38493	10361	0.000714606	3.14593	0.00110463	10363	CXCL14
AA_DQB1_227_32628281_exon5_.	CXCL16_Q9H2A7_OID20282_v1_Cardiometabolic	0.0767158	0.0578262	0.0956054	0.00963662	7.96086	10705	1.8813e-15	14.7255	0.00588532	10707	CXCL16
AA_A_184_29911903_exon4_Ax	CXCL17_Q6UXB2_OID20622_v1_Inflammation	0.0361831	0.0172244	0.0551418	0.00967189	3.74106	10676	0.000184206	3.7347	0.00130922	10678	CXCL17
AA_DQB1_9_32632825_exon2_CHY	CXCL3_P19876_OID20788_v1_Inflammation	-0.0865509	-0.10553	-0.0675717	0.00968235	-8.93904	10587	4.57801e-19	18.3393	0.00749107	10589	CXCL3
AA_C_156_31238934_exon3_L	CXCL5_P42830_OID20207_v1_Cardiometabolic	0.0379444	0.0188966	0.0569922	0.00971733	3.90482	10575	9.48821e-05	4.02282	0.00143978	10577	CXCL5
AA_B_163_31324003_exon3_AL	CXCL6_P80162_OID20613_v1_Inflammation	-0.0512433	-0.0701895	-0.0322971	0.00966551	-5.30166	10676	1.17045e-07	6.93165	0.00262587	10678	CXCL6
AA_C_295_31237809_exon5_A	CXCL8_P10145_OID20153_v1_Cardiometabolic	-0.0441173	-0.0632977	-0.0249369	0.00978498	-4.50868	10424	6.59446e-06	5.18082	0.00194634	10426	CXCL8
AA_C_184_31238263_exon4_KP	CXCL8_P10145_OID20631_v1_Inflammation	0.0511521	0.0318066	0.0704976	0.00986918	5.18301	10240	2.2249e-07	6.65269	0.00261654	10242	CXCL8
AA_C_295_31237809_exon5_A	CXCL8_P10145_OID20997_v1_Neurology	-0.0518157	-0.0713543	-0.0322771	0.00996765	-5.19839	10038	2.04978e-07	6.68829	0.00268487	10040	CXCL8
AA_C_295_31237809_exon5_A	CXCL8_P10145_OID21430_v1_Oncology	-0.0509419	-0.0700886	-0.0317953	0.00976775	-5.21532	10454	1.87011e-07	6.72813	0.00259508	10456	CXCL8
HLA_DRB1_03	CXCL9_Q07325_OID20675_v1_Inflammation	0.0503006	0.0312902	0.0693111	0.00969828	5.18655	10605	2.18172e-07	6.6612	0.00253015	10607	CXCL9
AA_DRB1_32_32552066_exon2_HI	CYB5A_P00167_OID31171_v1_Oncology_II	0.0301251	0.0108503	0.0493998	0.00983308	3.06365	10333	0.0021922	2.65912	0.000907521	10335	CYB5A
HLA_C_06_02	CYB5R2_Q6BCY4_OID31512_v1_Oncology_II	-0.024183	-0.0432398	-0.00512612	0.00972195	-2.48746	10574	0.0128811	1.89005	0.000584816	10576	CYB5R2
AA_DRB1_57_32551991_exon2_MS	CYP24A1_Q07973_OID30091_v1_Cardiometabolic_II	0.0285758	0.00923734	0.0479142	0.00986557	2.89652	10266	0.00378127	2.42236	0.000816575	10268	CYP24A1
AA_C_95_31239117_exon3_Lx	CYTH3_O43739_OID31208_v1_Oncology_II	0.0330501	0.0137771	0.0523231	0.00983217	3.36143	10333	0.000778226	3.10889	0.00109231	10335	CYTH3
HLA_B_07_02	CYTL1_Q9NRR1_OID30374_v1_Cardiometabolic_II	0.0255499	0.00656627	0.0445335	0.0096846	2.6382	10655	0.0083469	2.07847	0.000652796	10657	CYTL1
HLA_B_57	DAAM1_Q9Y4D1_OID30664_v1_Inflammation_II	0.0326302	0.0134762	0.0517842	0.0097715	3.33932	10462	0.000842768	3.07429	0.00106473	10464	DAAM1
AA_B_152_31324036_exon3_V	DAB2_P98082_OID21428_v1_Oncology	0.0361632	0.0171769	0.0551495	0.00968597	3.73357	10645	0.000189772	3.72177	0.00130778	10647	DAB2
HLA_DPB1_03	DAG1_Q14118_OID20774_v1_Inflammation	-0.0331568	-0.0521808	-0.0141327	0.00970523	-3.41638	10605	0.000636973	3.19588	0.00109937	10607	DAG1
AA_DPB1_205_33053552_exon4_M	DAND5_Q8N907_OID30420_v1_Inflammation_II	-0.0364559	-0.0556987	-0.0172132	0.00981677	-3.71364	10363	0.000205371	3.68746	0.00132904	10365	DAND5
AA_A_166_29911270_exon3_D	DAPK2_Q9UIK4_OID30505_v1_Inflammation_II	0.0264449	0.00719604	0.0456937	0.00981986	2.693	10363	0.00709266	2.14919	0.000699331	10365	DAPK2
AA_A_145_29911207_exon3_R	DAPP1_Q9UN19_OID20524_v1_Inflammation	0.0303553	0.0112646	0.049446	0.00973921	3.11681	10533	0.00183312	2.73681	0.000921442	10535	DAPP1
AA_B_113_31324153_exon3_Y	DARS1_P14868_OID20903_v1_Neurology	0.0289158	0.00976695	0.0480647	0.00976889	2.95999	10470	0.00308336	2.51098	0.000836125	10472	DARS1
AA_DRB1_11_32552129_exon2_DGS	DBH_P09172_OID30703_v1_Inflammation_II	0.0332397	0.0142604	0.052219	0.0096824	3.433	10655	0.000599211	3.22242	0.00110488	10657	DBH
AA_A_9_29910558_exon2_Y	DBI_P07108_OID21143_v1_Neurology	0.0263206	0.00723589	0.0454053	0.00973617	2.70339	10542	0.0068747	2.16275	0.000692775	10544	DBI
AA_DRB1_11_32552129_exon2_DGP	DBN1_Q16643_OID30549_v1_Inflammation_II	-0.0352852	-0.0545287	-0.0160416	0.00981718	-3.59423	10363	0.000326866	3.48563	0.00124504	10365	DBN1
HLA_A_23_01	DBNL_Q9UJU6_OID20681_v1_Inflammation	-0.0277937	-0.0468209	-0.00876649	0.00970682	-2.86331	10605	0.00420056	2.37669	0.000772488	10607	DBNL
HLA_DQB1_03_02	DCBLD2_Q96PD2_OID21474_v1_Oncology	0.0357823	0.0167239	0.0548406	0.0097227	3.68028	10565	0.000234139	3.63053	0.00128037	10567	DCBLD2
HLA_DPB1_14	DCC_P43146_OID30953_v1_Neurology_II	-0.0303361	-0.0495291	-0.011143	0.00979141	-3.09823	10421	0.00195197	2.70953	0.000920277	10423	DCC
AA_C_156_31238934_exon3_RWx	DCDC2C_A8MYV0_OID31235_v1_Oncology_II	0.0315197	0.0122458	0.0507936	0.00983266	3.20561	10333	0.00135185	2.86907	0.000993492	10335	DCDC2C
AA_B_97_31324201_exon3_T	DCLRE1C_Q96SD1_OID31240_v1_Oncology_II	0.0356424	0.0163712	0.0549137	0.0098313	3.6254	10333	0.000289897	3.53776	0.00127038	10335	DCLRE1C
AA_DPB1_35_33048544_exon2_F	DCN_P07585_OID20106_v1_Cardiometabolic	0.0343223	0.0151263	0.0535184	0.00979297	3.50479	10415	0.00045888	3.3383	0.00117802	10417	DCN
AA_DRB1_26_32552084_exon2_CY	DCTD_P32321_OID30657_v1_Inflammation_II	0.0308927	0.0117377	0.0500478	0.00977204	3.16134	10462	0.00157494	2.80274	0.000954361	10464	DCTD
AA_DRB1_47_32552021_exon2_FT	DCTN1_Q14203_OID21399_v1_Oncology	0.0281707	0.0091795	0.0471619	0.00968846	2.90765	10645	0.00364903	2.43782	0.000793588	10647	DCTN1
AA_C_163_31238913_exon3_Ex	DCTN2_Q13561_OID21334_v1_Oncology	-0.0269596	-0.0460749	-0.00784438	0.00975174	-2.7646	10508	0.00570923	2.24342	0.000726822	10510	DCTN2
HLA_DPB1_04	DCTN6_O00399_OID20879_v1_Neurology	0.032657	0.0133594	0.0519545	0.00984469	3.31721	10307	0.000912346	3.03984	0.00106648	10309	DCTN6
AA_DRB1_74_32551940_exon2_ELR	DCTPP1_Q9H773_OID20148_v1_Cardiometabolic	0.0455867	0.0265594	0.064614	0.00970688	4.69633	10591	2.68211e-06	5.57152	0.00207815	10593	DCTPP1
AA_DRB1_11_32552129_exon2_LS	DCUN1D1_Q96GG9_OID30830_v1_Neurology_II	-0.0272057	-0.0464802	-0.00793125	0.00983295	-2.76679	10335	0.00567114	2.24633	0.000740152	10337	DCUN1D1
HLA_A_25_01	DCUN1D2_Q6PH85_OID31231_v1_Oncology_II	0.0227691	0.0034906	0.0420476	0.009835	2.31511	10333	0.0206264	1.68558	0.000518432	10335	DCUN1D2
AA_C_156_31238934_exon3_DL	DCXR_Q7Z4W1_OID21480_v1_Oncology	-0.0417044	-0.0607584	-0.0226505	0.00972047	-4.29037	10565	1.79962e-05	4.74482	0.00173926	10567	DCXR
AA_DRB1_74_32551940_exon2_GLx	DDA1_Q9BW61_OID30126_v1_Cardiometabolic_II	0.0358532	0.0165193	0.0551871	0.00986325	3.63503	10266	0.000279309	3.55392	0.00128545	10268	DDA1
AA_C_156_31238934_exon3_DWx	DDAH1_O94760_OID21299_v1_Oncology	0.0286895	0.00957519	0.0478039	0.00975127	2.94213	10508	0.00326672	2.48589	0.000823089	10510	DDAH1
HLA_DQB1_06_04	DDC_P20711_OID20215_v1_Cardiometabolic	0.0373485	0.0183093	0.0563877	0.00971296	3.84523	10585	0.000121147	3.91669	0.00139491	10587	DDC
AA_DPB1_33_33048538_exon2	DDHD2_O94830_OID31043_v1_Neurology_II	0.0241185	0.00510922	0.0431278	0.00969769	2.48704	10627	0.0128964	1.88953	0.000581703	10629	DDHD2
AA_DPB1_84_33048691_exon2_D	DDI2_Q5TDH0_OID30602_v1_Inflammation_II	-0.0292669	-0.0484229	-0.0101109	0.00977252	-2.99482	10462	0.00275254	2.56027	0.000856551	10464	DDI2
HLA_C_06	DDR1_Q08345_OID21009_v1_Neurology	0.12517	0.106335	0.144004	0.00960841	13.0271	10662	1.68759e-38	37.7727	0.0156674	10664	DDR1
AA_A_114_29911114_exon3_DHR	DDT_P30046_OID30372_v1_Cardiometabolic_II	0.0301999	0.0112187	0.049181	0.00968334	3.11874	10655	0.00182108	2.73967	0.000912031	10657	DDT
AA_A_163_29911261_exon3_ET	DDX1_Q92499_OID31518_v1_Oncology_II	0.0237336	0.0047197	0.0427476	0.00970006	2.44675	10622	0.0144311	1.8407	0.000563286	10624	DDX1
HLA_DQA1_05	DDX25_Q9UHL0_OID30892_v1_Neurology_II	-0.0255383	-0.0447339	-0.00634269	0.00979273	-2.60789	10421	0.00912333	2.03985	0.000652205	10423	DDX25
AA_B_325_31322303_exon7_S	DDX39A_O00148_OID30494_v1_Inflammation_II	-0.0330775	-0.0523226	-0.0138325	0.00981792	-3.3691	10363	0.000756896	3.12096	0.00109412	10365	DDX39A
HLA_DPB1_11	DDX4_Q9NQI0_OID30431_v1_Inflammation_II	0.0304553	0.0112086	0.0497019	0.00981874	3.10175	10363	0.00192899	2.71467	0.000927522	10365	DDX4
AA_DRB1_37_32552051_exon2_FL	DDX53_Q86TM3_OID30944_v1_Neurology_II	-0.0296533	-0.0488467	-0.0104598	0.00979161	-3.02843	10421	0.00246426	2.60831	0.000879316	10423	DDX53
AA_DRB1_74_32551940_exon2_AQ	DDX58_O95786_OID21226_v1_Oncology	-0.0383025	-0.0575905	-0.0190145	0.00983985	-3.89259	10313	9.98055e-05	4.00085	0.00146708	10315	DDX58
AA_C_211_31238182_exon4_A	DECR1_Q16698_OID20579_v1_Inflammation	-0.0353033	-0.0543909	-0.0162157	0.00973763	-3.62545	10533	0.000289819	3.53787	0.00124632	10535	DECR1
HLA_DPB1_03	DEFA1_DEFA1B_P59665_OID20344_v1_Cardiometabolic	0.103957	0.0848411	0.123074	0.00975221	10.6599	10401	2.14551e-26	25.6685	0.0108071	10403	DEFA1
AA_B_45_31324602_exon2_K	DEFB103A_DEFB103B_P81534_OID30534_v1_Inflammation_II	-0.0264596	-0.0457289	-0.00719035	0.0098303	-2.69164	10341	0.00712157	2.14742	0.000700112	10343	DEFB103A
AA_A_145_29911207_exon3_H	DEFB104A_DEFB104B_Q8WTQ1_OID30849_v1_Neurology_II	0.0336687	0.014398	0.0529394	0.00983102	3.42474	10335	0.000617782	3.20916	0.00113358	10337	DEFB104A
HLA_DQB1_03_03	DEFB116_Q30KQ4_OID30823_v1_Neurology_II	-0.0425486	-0.0618128	-0.0232845	0.00982769	-4.32947	10335	1.5088e-05	4.82137	0.00181039	10337	DEFB116
AA_B_156_31324024_exon3_LW	DEFB118_Q96PH6_OID30858_v1_Neurology_II	0.0426993	0.0234353	0.0619634	0.00982762	4.34483	10335	1.40717e-05	4.85165	0.00182323	10337	DEFB118
AA_DQB1_140_32629543_exon3_A	DEFB4A_DEFB4B_O15263_OID21373_v1_Oncology	-0.0459733	-0.0651669	-0.0267798	0.00979167	-4.69515	10408	2.6982e-06	5.56893	0.00211355	10410	DEFB4A
AA_A_62_29910717_exon2_ER	DENND2B_P78524_OID30050_v1_Cardiometabolic_II	0.0293033	0.00996525	0.0486413	0.00986536	2.97032	10266	0.00298178	2.52552	0.000858682	10268	DENND2B
AA_DQB1_87_32632591_exon2_Y	DENR_O43583_OID30493_v1_Inflammation_II	-0.0293807	-0.048628	-0.0101335	0.00981906	-2.99222	10363	0.00277611	2.55656	0.000863228	10365	DENR
AA_A_9_29910558_exon2_FY	DFFA_O00273_OID20620_v1_Inflammation	-0.0417157	-0.0606704	-0.0227611	0.0096698	-4.31402	10676	1.61752e-05	4.79115	0.0017402	10678	DFFA
AA_DRB1_180_32549395_exon3_V	DGCR6_Q14129_OID30859_v1_Neurology_II	-0.0321928	-0.0514644	-0.0129211	0.0098315	-3.27445	10335	0.00106215	2.97381	0.00103637	10337	DGCR6
AA_B_67_31324536_exon2_CSY	DGKA_P23743_OID30546_v1_Inflammation_II	-0.0338432	-0.0530878	-0.0145987	0.00981767	-3.44718	10363	0.000568727	3.2451	0.00114536	10365	DGKA
HLA_A_11_01	DGKZ_Q13574_OID20466_v1_Inflammation	-0.0279789	-0.0472288	-0.00872901	0.0098204	-2.84906	10361	0.00439353	2.35719	0.000782818	10363	DGKZ
HLA_C_12	DHODH_Q02127_OID30137_v1_Cardiometabolic_II	0.0223573	0.00301581	0.0416988	0.00986713	2.26584	10266	0.0234821	1.62926	0.000499849	10268	DHODH
AA_DPB1_9_33048466_exon2_H	DHPS_P49366_OID31357_v1_Oncology_II	-0.0342603	-0.0532613	-0.0152593	0.00969345	-3.53438	10630	0.000410473	3.38672	0.00117377	10632	DHPS
AA_DRB1_74_32551940_exon2_Lx	DHRS4L2_Q6PKH6_OID31072_v1_Neurology_II	0.0265983	0.00758128	0.0456154	0.00970165	2.74163	10617	0.00612375	2.21298	0.000707471	10619	DHRS4L2
AA_DRB1_58_32551988_exon2_E	DIABLO_Q9NR28_OID20184_v1_Cardiometabolic	0.0339143	0.0148692	0.0529595	0.00971598	3.49057	10581	0.000483956	3.31519	0.00115018	10583	DIABLO
AA_A_62_29910717_exon2_EGQ	DIPK1C_Q0P6D2_OID30932_v1_Neurology_II	-0.034532	-0.0537225	-0.0153416	0.00979008	-3.52725	10421	0.000421712	3.37498	0.00119246	10423	DIPK1C
AA_DQB1_57_32632681_exon2_AS	DIPK2B_Q9H7Y0_OID30582_v1_Inflammation_II	-0.0348843	-0.0540368	-0.0157317	0.00977076	-3.57027	10462	0.000358207	3.44587	0.00121691	10464	DIPK2B
AA_DRB1_30_32552072_exon2_ACH	DKK1_O94907_OID21066_v1_Neurology	0.0408494	0.0218817	0.0598171	0.00967649	4.22151	10662	2.44686e-05	4.61139	0.00166867	10664	DKK1
HLA_DRB1_08	DKK3_Q9UBP4_OID20264_v1_Cardiometabolic	-0.0274713	-0.046406	-0.00853658	0.00965965	-2.84392	10709	0.00446464	2.35021	0.000754672	10711	DKK3
AA_DRB1_71_32551949_exon2_EK	DKK4_Q9UBT3_OID20934_v1_Neurology	0.0418654	0.0227226	0.0610083	0.0097658	4.28694	10467	1.82773e-05	4.73809	0.00175271	10469	DKK4
HLA_C_15	DKKL1_Q9UK85_OID21313_v1_Oncology	0.0323089	0.0131967	0.0514211	0.00975019	3.31367	10508	0.000923922	3.03436	0.00104386	10510	DKKL1
AA_DRB1_85_32551907_exon2_LV	DLG4_P78352_OID31071_v1_Neurology_II	-0.0334049	-0.0524181	-0.0143918	0.00969966	-3.44393	10617	0.000575545	3.23992	0.00111589	10619	DLG4
HLA_DPA1_02_02	DLGAP5_Q15398_OID30976_v1_Neurology_II	-0.0263223	-0.0453305	-0.00731409	0.00969715	-2.71444	10627	0.00664954	2.17721	0.000692864	10629	DLGAP5
AA_DQB1_30_32632762_exon2_Y	DLK1_P80370_OID20295_v1_Cardiometabolic	-0.0337311	-0.0526622	-0.0148	0.0096578	-3.49263	10709	0.000480221	3.31856	0.00113779	10711	DLK1
AA_C_156_31238934_exon3_DMx	DLL1_O00548_OID21525_v1_Oncology	0.0747738	0.0557566	0.0937909	0.0097017	7.70729	10565	1.40059e-14	13.8537	0.00559112	10567	DLL1
HLA_B_40	DLL4_Q9NR61_OID30255_v1_Cardiometabolic_II	0.0357072	0.016524	0.0548904	0.00978639	3.64866	10428	0.000264895	3.57693	0.00127501	10430	DLL4
AA_DRB1_13_32552123_exon2_FGS	DMD_P11532_OID30223_v1_Cardiometabolic_II	0.0301321	0.0109454	0.0493188	0.00978819	3.07842	10428	0.00208644	2.68059	0.000907945	10430	DMD
AA_B_163_31324003_exon3_L	DMP1_Q13316_OID30213_v1_Cardiometabolic_II	0.0493391	0.030167	0.0685111	0.00978071	5.04453	10428	4.62293e-07	6.33508	0.00243434	10430	DMP1
AA_B_97_31324201_exon3_CT	DNAJA1_P31689_OID31204_v1_Oncology_II	0.0342234	0.0149512	0.0534956	0.00983178	3.4809	10333	0.000501803	3.29947	0.00117124	10335	DNAJA1
AA_C_156_31238934_exon3_MR	DNAJA2_O60884_OID20627_v1_Inflammation	-0.0354414	-0.0544104	-0.0164724	0.00967713	-3.66239	10665	0.000251086	3.60018	0.00125609	10667	DNAJA2
AA_A_156_29911240_exon3_EQx	DNAJA4_Q8WW22_OID31130_v1_Neurology_II	0.0324881	0.0134743	0.0515018	0.00969996	3.3493	10617	0.000812979	3.08992	0.00105547	10619	DNAJA4
AA_DRB1_38_32552048_exon2_Lx	DNAJB1_P25685_OID21363_v1_Oncology	0.0280903	0.00897565	0.047205	0.00975144	2.88063	10508	0.0039768	2.40047	0.000789066	10510	DNAJB1
AA_C_156_31238934_exon3_QR	DNAJB14_Q8TBM8_OID31434_v1_Oncology_II	-0.0294579	-0.048469	-0.0104469	0.00969858	-3.03734	10622	0.00239254	2.62114	0.000867769	10624	DNAJB14
AA_A_152_29911228_exon3_A	DNAJB2_P25686_OID30661_v1_Inflammation_II	-0.026494	-0.0456515	-0.00733654	0.00977328	-2.71086	10462	0.00672176	2.17252	0.000701933	10464	DNAJB2
HLA_DQB1_03_03	DNAJB6_O75190_OID30613_v1_Inflammation_II	0.0250146	0.00583159	0.0441976	0.00978628	2.55609	10435	0.0105998	1.9747	0.000625729	10437	DNAJB6
AA_DPB1_9_33048466_exon2_Y	DNAJB8_Q8NHS0_OID20093_v1_Cardiometabolic	0.0278197	0.00861975	0.0470197	0.00979495	2.84021	10415	0.0045171	2.34514	0.000773938	10417	DNAJB8
AA_B_67_31324536_exon2_CSY	DNAJC21_Q5F1R6_OID31104_v1_Neurology_II	0.0331882	0.0141749	0.0522015	0.00969973	3.42156	10617	0.000624981	3.20413	0.00110146	10619	DNAJC21
AA_C_152_31238946_exon3_Ex	DNAJC6_O75061_OID30247_v1_Cardiometabolic_II	-0.0259303	-0.0451192	-0.00674129	0.00978934	-2.64883	10428	0.00808934	2.09209	0.000672379	10430	DNAJC6
AA_DRB1_70_32551952_exon2_DT	DNAJC9_Q8WXX5_OID31472_v1_Oncology_II	0.0371834	0.0181773	0.0561896	0.00969609	3.83489	10622	0.000126346	3.89844	0.00138261	10624	DNAJC9
AA_DPB1_55_33048604_exon2_D	DNER_Q8NFT8_OID20712_v1_Inflammation	-0.0318476	-0.050895	-0.0128003	0.0097171	-3.27748	10580	0.00105076	2.9785	0.00101427	10582	DNER
HLA_DRB1_04_07	DNLZ_Q5SXM8_OID30822_v1_Neurology_II	0.0301233	0.0108504	0.0493961	0.00983213	3.06376	10335	0.00219139	2.65928	0.000907411	10337	DNLZ
AA_C_9_31239621_exon2_DF	DNM1_Q05193_OID31458_v1_Oncology_II	0.0295342	0.0105232	0.0485452	0.00969856	3.04521	10622	0.00233088	2.63248	0.000872267	10624	DNM1
AA_C_156_31238934_exon3_CMW	DNM3_Q9UQ16_OID31000_v1_Neurology_II	-0.0278637	-0.0468712	-0.00885628	0.00969675	-2.87351	10627	0.0040674	2.39068	0.000776387	10629	DNM3
AA_DRB1_71_32551949_exon2_AKS	DNMBP_Q6XZF7_OID20956_v1_Neurology	0.0378346	0.0186978	0.0569713	0.00976271	3.87541	10477	0.000107092	3.97024	0.00143145	10479	DNMBP
AA_DQB1_57_32632681_exon2_AS	DNPEP_Q9ULA0_OID31118_v1_Neurology_II	-0.0370042	-0.056015	-0.0179935	0.00969843	-3.81548	10617	0.000136687	3.86427	0.00136931	10619	DNPEP
AA_DRB1_85_32551907_exon2_VW	DNPH1_O43598_OID20744_v1_Inflammation	0.0237482	0.00471451	0.0427818	0.00971012	2.44571	10600	0.0144727	1.83945	0.000563975	10602	DNPH1
AA_DRB1_32_32552066_exon2_Y	DOC2B_Q14184_OID30927_v1_Neurology_II	-0.0276527	-0.0468472	-0.00845814	0.00979218	-2.82396	10421	0.00475248	2.32308	0.000764671	10423	DOC2B
AA_DQA1_207_32610470_exon4_V	DOCK9_Q9BZ29_OID30836_v1_Neurology_II	-0.0307642	-0.0500367	-0.0114917	0.00983194	-3.12901	10335	0.00175885	2.75477	0.000946437	10337	DOCK9
AA_B_9_31324710_exon2_H	DOK1_Q99704_OID31111_v1_Neurology_II	-0.0241957	-0.0432139	-0.00517749	0.00970224	-2.49383	10617	0.0126525	1.89782	0.000585432	10619	DOK1
AA_A_62_29910717_exon2_EG	DOK2_O60496_OID20138_v1_Cardiometabolic	-0.0289357	-0.0479748	-0.00989653	0.00971292	-2.97909	10591	0.00289759	2.53796	0.000837273	10593	DOK2
AA_B_97_31324201_exon3_VW	DPEP1_P16444_OID20897_v1_Neurology	-0.0338043	-0.0529502	-0.0146583	0.00976739	-3.46093	10470	0.00054045	3.26724	0.00114273	10472	DPEP1
AA_C_73_31239429_exon2_T	DPEP2_Q9H4A9_OID21305_v1_Oncology	-0.0304711	-0.0495844	-0.0113577	0.00975076	-3.12499	10508	0.00178293	2.74887	0.000928485	10510	DPEP2
HLA_B_49	DPP10_Q8N608_OID20527_v1_Inflammation	0.0254974	0.00640409	0.0445907	0.00974053	2.61766	10533	0.00886624	2.05226	0.000650116	10535	DPP10
HLA_DQB1_06_02	DPP4_P27487_OID20406_v1_Cardiometabolic	0.0279892	0.00876624	0.0472122	0.00980668	2.8541	10390	0.00432447	2.36407	0.000783397	10392	DPP4
AA_DQB1_9_32632825_exon2_CF	DPP6_P42658_OID21354_v1_Oncology	0.0345624	0.0154517	0.0536732	0.00974946	3.54506	10508	0.000394225	3.40426	0.00119456	10510	DPP6
HLA_DQB1_03_03	DPP7_Q9UHL4_OID20142_v1_Cardiometabolic	-0.0412489	-0.0604326	-0.0220652	0.00978665	-4.21482	10423	2.5209e-05	4.59844	0.00170147	10425	DPP7
HLA_DQA1_02	DPT_Q07507_OID20278_v1_Cardiometabolic	-0.0382337	-0.0571618	-0.0193057	0.00965624	-3.95949	10709	7.55967e-05	4.1215	0.00146182	10711	DPT
HLA_DRB1_01_03	DPY30_Q9C005_OID21410_v1_Oncology	0.0304851	0.01148	0.0494902	0.00969555	3.14423	10628	0.00166981	2.77733	0.000929339	10630	DPY30
AA_C_1_31239645_exon2_C	DRAXIN_Q8NBI3_OID20917_v1_Neurology	0.0449332	0.025802	0.0640643	0.00975984	4.60388	10477	4.19566e-06	5.3772	0.00201899	10479	DRAXIN
AA_B_9_31324710_exon2_H	DRG2_P55039_OID21335_v1_Oncology	0.0272542	0.00813909	0.0463693	0.00975166	2.79483	10508	0.00520217	2.28382	0.000742791	10510	DRG2
AA_DRB1_77_32551931_exon2_LT	DSC2_Q02487_OID21079_v1_Neurology	0.0562532	0.0371111	0.0753953	0.00976543	5.76044	10453	8.62629e-09	8.06418	0.00316442	10455	DSC2
AA_DRB1_73_32551943_exon2_Gx	DSCAM_O60469_OID30993_v1_Neurology_II	-0.0639669	-0.0829428	-0.044991	0.00968065	-6.60771	10627	4.08985e-11	10.3883	0.00409177	10629	DSCAM
AA_A_152_29911228_exon3_GWx	DSG2_Q14126_OID21113_v1_Neurology	-0.0271205	-0.0461822	-0.00805879	0.00972443	-2.7889	10567	0.00529814	2.27588	0.000735522	10569	DSG2
AA_B_77_31324506_exon2_DG	DSG3_P32926_OID21460_v1_Oncology	0.0420881	0.023091	0.0610852	0.00969146	4.3428	10628	1.41982e-05	4.84777	0.00177141	10630	DSG3
HLA_DQB1_06_09	DSG4_Q86SJ6_OID21325_v1_Oncology	-0.029622	-0.0488017	-0.0104424	0.00978458	-3.02742	10436	0.00247254	2.60686	0.000877465	10438	DSG4
AA_B_156_31324024_exon3_DLW	DTD1_Q8TEA8_OID30580_v1_Inflammation_II	0.0225772	0.00341783	0.0417365	0.00977422	2.30987	10462	0.0209148	1.67955	0.000509728	10464	DTD1
HLA_A_26_01	DTNB_O60941_OID31395_v1_Oncology_II	0.0248761	0.00586358	0.0438886	0.00969934	2.56472	10623	0.0103395	1.9855	0.00061882	10625	DTNB
AA_DRB1_37_32552051_exon2_FNY	DTX2_Q86UW9_OID30882_v1_Neurology_II	-0.0289833	-0.0481771	-0.00978945	0.00979181	-2.95995	10421	0.00308381	2.51091	0.00084003	10423	DTX2
AA_DPB1_76_33048667_exon2_I	DTX3_Q8N9I9_OID21349_v1_Oncology	-0.0394007	-0.0585081	-0.0202934	0.00974771	-4.04205	10508	5.33634e-05	4.27276	0.00155242	10510	DTX3
AA_DRB1_74_32551940_exon2_GL	DTYMK_P23919_OID30308_v1_Cardiometabolic_II	0.0290868	0.0100979	0.0480757	0.0096873	3.00257	10647	0.00268329	2.57133	0.000846043	10649	DTYMK
AA_DRB1_57_32551991_exon2_DM	DUOX2_Q9NRD8_OID20059_v1_Cardiometabolic	0.0342484	0.0150522	0.0534445	0.00979299	3.49723	10415	0.000472077	3.32599	0.00117295	10417	DUOX2
AA_B_116_31324144_exon3_LNS	DUSP13_Q6B8I1_OID31394_v1_Oncology_II	-0.0246765	-0.0436828	-0.00567011	0.00969619	-2.54496	10630	0.0109429	1.96087	0.000608928	10632	DUSP13
AA_B_minus11_31324895_exon1_S	DUSP29_Q68J44_OID30935_v1_Neurology_II	0.0305587	0.0113658	0.0497516	0.00979135	3.12099	10421	0.00180736	2.74296	0.000933835	10423	DUSP29
AA_A_156_29911240_exon3_EL	DUSP3_P51452_OID20827_v1_Neurology	-0.0368113	-0.056106	-0.0175165	0.00984327	-3.73974	10307	0.00018521	3.73234	0.00135507	10309	DUSP3
AA_DRB1_60_32551982_exon2_SY	DUT_P33316_OID31457_v1_Oncology_II	-0.0354793	-0.0544866	-0.016472	0.00969669	-3.65891	10622	0.000254516	3.59429	0.00125878	10624	DUT
HLA_A_25	DXO_O77932_OID31080_v1_Neurology_II	-0.114565	-0.133464	-0.0956669	0.00964118	-11.8829	10617	2.3277e-32	31.6331	0.0131252	10619	DXO
AA_C_116_31239054_exon3_Lx	DYNC1H1_Q14204_OID31341_v1_Oncology_II	0.0307738	0.0117707	0.049777	0.00969455	3.17434	10630	0.00150604	2.82216	0.000947029	10632	DYNC1H1
AA_DRB1_10_32552132_exon2_EY	DYNLT1_P63172_OID30925_v1_Neurology_II	-0.0309743	-0.050167	-0.0117817	0.00979122	-3.16348	10421	0.00156343	2.80592	0.000959409	10423	DYNLT1
AA_B_116_31324144_exon3_FNP	DYNLT3_P51808_OID31415_v1_Oncology_II	-0.0278217	-0.0468265	-0.00881693	0.00969539	-2.86958	10630	0.00411825	2.38529	0.000774048	10632	DYNLT3
AA_A_62_29910717_exon2_EQx	EBAG9_O00559_OID20918_v1_Neurology	-0.0294412	-0.0485833	-0.010299	0.00976547	-3.01482	10477	0.00257746	2.58881	0.000866781	10479	EBAG9
AA_DQB1_57_32632681_exon2_AS	EBI3_IL27_Q14213_Q8NEV9_OID21389_v1_Oncology	0.0626197	0.0436511	0.0815883	0.00967692	6.47103	10637	1.01617e-10	9.99303	0.00392122	10639	EBI3
AA_DRB1_57_32551991_exon2_ASx	ECE1_P42892_OID20891_v1_Neurology	-0.0269998	-0.0463006	-0.00769904	0.00984636	-2.74211	10307	0.00611509	2.2136	0.00072899	10309	ECE1
AA_B_103_31324183_exon3_V	ECHDC3_Q96DC8_OID30293_v1_Cardiometabolic_II	-0.0292561	-0.0482449	-0.0102673	0.00968725	-3.02006	10647	0.00253323	2.59633	0.000855919	10649	ECHDC3
AA_B_116_31324144_exon3_FY	ECHS1_P30084_OID30239_v1_Cardiometabolic_II	-0.0274555	-0.0466437	-0.00826728	0.00978894	-2.80474	10428	0.00504497	2.29714	0.000753803	10430	ECHS1
HLA_C_03_04	ECI2_O75521_OID30142_v1_Cardiometabolic_II	0.0227608	0.00341946	0.0421021	0.00986704	2.30675	10266	0.0210886	1.67595	0.000518053	10268	ECI2
HLA_A_26_01	ECM1_Q16610_OID30736_v1_Inflammation_II	-0.0253483	-0.0444199	-0.00627666	0.00972949	-2.60531	10557	0.00919211	2.03658	0.000642536	10559	ECM1
AA_DQA1_50_32609228_exon2_L	ECSCR_Q19T08_OID30831_v1_Neurology_II	0.0331885	0.0139175	0.0524595	0.00983118	3.37584	10335	0.000738611	3.13158	0.00110148	10337	ECSCR
AA_DPB1_57_33048610_exon2	EDA2R_Q9HAV5_OID21451_v1_Oncology	-0.0315877	-0.050577	-0.0125985	0.00968747	-3.26068	10645	0.00111495	2.95274	0.000997785	10647	EDA2R
HLA_A_31_01	EDAR_Q9UNE0_OID20525_v1_Inflammation	0.0324346	0.0133451	0.051524	0.00973857	3.33053	10533	0.000869793	3.06058	0.001052	10535	EDAR
AA_DRB1_38_32552048_exon2_CV	EDDM3B_P56851_OID31365_v1_Oncology_II	-0.0267632	-0.0457685	-0.00775785	0.00969567	-2.76032	10630	0.00578432	2.23775	0.000716268	10632	EDDM3B
HLA_DPB1_10	EDEM2_Q9BV94_OID30136_v1_Cardiometabolic_II	0.0316757	0.0123391	0.0510123	0.00986464	3.21103	10266	0.00132665	2.87724	0.00100335	10268	EDEM2
AA_C_156_31238934_exon3_DQW	EDF1_O60869_OID31010_v1_Neurology_II	-0.0257165	-0.044725	-0.00670799	0.0096973	-2.65192	10627	0.00801532	2.09608	0.000661339	10629	EDF1
AA_DQB1_9_32632825_exon2_CFL	EDIL3_O43854_OID20081_v1_Cardiometabolic	-0.0291668	-0.0483661	-0.00996758	0.00979457	-2.97786	10415	0.00290941	2.53619	0.000850704	10417	EDIL3
AA_DRB1_74_32551940_exon2_LR	EDN1_P05305_OID30224_v1_Cardiometabolic_II	-0.0438664	-0.0630433	-0.0246894	0.00978321	-4.48384	10428	7.40934e-06	5.13022	0.00192426	10430	EDN1
AA_B_178_31323958_exon3_GT	EDNRB_P24530_OID30421_v1_Inflammation_II	-0.0261856	-0.0454346	-0.00693668	0.00981993	-2.66658	10363	0.00767461	2.11494	0.000685687	10365	EDNRB
HLA_A_11_01	EEF1D_P29692_OID30335_v1_Cardiometabolic_II	-0.0342663	-0.0532521	-0.0152805	0.00968571	-3.53782	10647	0.000405161	3.39237	0.00117418	10649	EEF1D
HLA_DRB1_04_01	EFCAB14_O75071_OID31460_v1_Oncology_II	-0.0909592	-0.1099	-0.0720187	0.00966257	-9.41356	10622	5.78779e-21	20.2375	0.00827358	10624	EFCAB14
AA_DQB1_185_32629408_exon3_T	EFCAB2_Q5VUJ9_OID31313_v1_Oncology_II	-0.0269175	-0.0460109	-0.00782398	0.00974063	-2.76342	10532	0.00572984	2.24186	0.00072455	10534	EFCAB2
AA_B_116_31324144_exon3_FN	EFEMP1_Q12805_OID20414_v1_Cardiometabolic	0.0326169	0.0136096	0.0516243	0.00969672	3.36371	10624	0.000771743	3.11253	0.00106387	10626	EFEMP1
HLA_C_03	EFHD1_Q9BUP0_OID31044_v1_Neurology_II	0.0268169	0.00780889	0.0458249	0.00969702	2.76547	10627	0.00569382	2.2446	0.000719145	10629	EFHD1
AA_B_9_31324710_exon2_H	EFNA1_P20827_OID21125_v1_Neurology	0.0325386	0.0134709	0.0516063	0.00972747	3.34502	10557	0.000825623	3.08322	0.00105876	10559	EFNA1
AA_DRB1_11_32552129_exon2_DPS	EFNA4_P52798_OID20935_v1_Neurology	-0.0366236	-0.0557704	-0.0174769	0.00976782	-3.74942	10467	0.000178198	3.7491	0.00134129	10469	EFNA4
AA_C_80_31239408_exon2_K	EFNB2_P52799_OID30954_v1_Neurology_II	0.0283119	0.00911771	0.0475061	0.00979199	2.89133	10421	0.00384407	2.41521	0.000801564	10423	EFNB2
AA_A_62_29910717_exon2_EQ	EGF_P01133_OID20698_v1_Inflammation	0.0356761	0.0166294	0.0547228	0.00971676	3.6716	10578	0.000242221	3.61579	0.00127278	10580	EGF
AA_C_275_31237869_exon5_G	EGFL7_Q9UHF1_OID21252_v1_Oncology	0.0591955	0.0399272	0.0784639	0.00982981	6.02204	10313	1.78107e-09	8.74932	0.00350411	10315	EGFL7
AA_DQA1_25_32609153_exon2	EGFLAM_Q63HQ2_OID31496_v1_Oncology_II	-0.0259048	-0.0449178	-0.00689193	0.00969954	-2.67073	10622	0.00758019	2.12032	0.000671061	10624	EGFLAM
AA_DRB1_71_32551949_exon2_AEx	EGFR_P00533_OID20319_v1_Cardiometabolic	0.0327334	0.0138017	0.0516652	0.00965812	3.38921	10709	0.000703463	3.15276	0.00107148	10711	EGFR
AA_DQB1_87_32632591_exon2_F	EGLN1_Q9GZT9_OID20572_v1_Inflammation	-0.0259675	-0.0450605	-0.0068744	0.00974042	-2.66595	10533	0.00768883	2.11414	0.000674309	10535	EGLN1
AA_A_62_29910717_exon2_Q	EHBP1_Q8NDI1_OID30302_v1_Cardiometabolic_II	-0.0226916	-0.0416836	-0.00369953	0.0096889	-2.34202	10647	0.0191981	1.71674	0.000514908	10649	EHBP1
AA_DQA1_40_32609198_exon2	EHD3_Q9NZN3_OID30229_v1_Cardiometabolic_II	-0.0408676	-0.060047	-0.0216882	0.00978445	-4.17679	10428	2.9806e-05	4.5257	0.00167016	10430	EHD3
AA_DRB1_71_32551949_exon2_Ex	EIF1AX_P47813_OID31125_v1_Neurology_II	-0.0292481	-0.0482637	-0.0102324	0.00970093	-3.01498	10617	0.00257607	2.58904	0.000855449	10619	EIF1AX
AA_DRB1_32_32552066_exon2_HX	EIF2AK2_P19525_OID31442_v1_Oncology_II	0.0325047	0.0134838	0.0515256	0.00970361	3.34976	10609	0.000811644	3.09063	0.00105656	10611	EIF2AK2
AA_A_95_29911057_exon3_PV	EIF2AK3_Q9NZJ5_OID30060_v1_Cardiometabolic_II	0.0457995	0.0264735	0.0651256	0.00985924	4.64534	10266	3.43738e-06	5.46377	0.0020976	10268	EIF2AK3
AA_B_67_31324536_exon2_FR	EIF2S2_P20042_OID30270_v1_Cardiometabolic_II	-0.0371213	-0.0563035	-0.0179391	0.00978588	-3.79335	10428	0.000149466	3.82546	0.00137799	10430	EIF2S2
AA_C_156_31238934_exon3_CQR	EIF4B_P23588_OID21000_v1_Neurology	0.0334034	0.0142636	0.0525432	0.00976425	3.42099	10477	0.000626313	3.20321	0.00111579	10479	EIF4B
HLA_B_14_01	EIF4E_P06730_OID30557_v1_Inflammation_II	0.0309418	0.0116955	0.0501882	0.00981859	3.15135	10363	0.00162981	2.78786	0.000957396	10365	EIF4E
AA_DPB1_76_33048667_exon2_I	EIF4EBP1_Q13541_OID20162_v1_Cardiometabolic	-0.0336658	-0.0527022	-0.0146295	0.00971148	-3.4666	10591	0.000529171	3.2764	0.00113339	10593	EIF4EBP1
AA_DRB1_30_32552072_exon2_FGR	EIF4G1_Q04637_OID20625_v1_Inflammation	-0.0260752	-0.0450398	-0.0071105	0.00967493	-2.69513	10676	0.00704722	2.15198	0.000679914	10678	EIF4G1
HLA_B_44_02	EIF4G3_O43432_OID31022_v1_Neurology_II	-0.0312348	-0.0502404	-0.0122293	0.00969578	-3.22149	10627	0.00127911	2.89309	0.000975615	10629	EIF4G3
AA_DRB1_30_32552072_exon2_FGH	EIF5_P55010_OID30156_v1_Cardiometabolic_II	-0.0310352	-0.0503722	-0.0116982	0.00986484	-3.14604	10266	0.00165969	2.77997	0.000963184	10268	EIF5
AA_B_143_31324063_exon3_T	EIF5A_P63241_OID20423_v1_Inflammation	0.0323169	0.0130696	0.0515643	0.00981911	3.29123	10361	0.00100085	2.99963	0.00104438	10363	EIF5A
AA_A_114_29911114_exon3_Rx	ELAC1_Q9H777_OID31029_v1_Neurology_II	0.030209	0.0112029	0.0492152	0.00969608	3.11559	10627	0.00184065	2.73503	0.000912587	10629	ELAC1
AA_DPB1_9_33048466_exon2_H	ELAVL4_P26378_OID30854_v1_Neurology_II	-0.0285005	-0.0477742	-0.00922666	0.0098326	-2.89857	10335	0.0037566	2.42521	0.000812276	10337	ELAVL4
AA_B_116_31324144_exon3_FL	ELN_P15502_OID30301_v1_Cardiometabolic_II	0.0347583	0.0157728	0.0537437	0.00968554	3.58868	10647	0.000333853	3.47644	0.00120814	10649	ELN
AA_A_62_29910717_exon2_ELR	ELOA_Q14241_OID21337_v1_Oncology	-0.0274305	-0.0465455	-0.00831546	0.00975161	-2.81292	10508	0.00491855	2.30816	0.000752431	10510	ELOA
AA_DPB1_69_33048646_exon2_R	ELOB_Q15370_OID30127_v1_Cardiometabolic_II	-0.0295064	-0.0488443	-0.0101685	0.0098653	-2.99093	10266	0.00278792	2.55472	0.000870627	10268	ELOB
AA_DRB1_70_32551952_exon2_D	ENAH_Q8N8S7_OID20497_v1_Inflammation	-0.0371342	-0.0563784	-0.0178901	0.00981747	-3.78246	10361	0.000156157	3.80644	0.00137895	10363	ENAH
AA_DQB1_57_32632681_exon2_AD	ENDOU_P21128_OID31498_v1_Oncology_II	-0.0451906	-0.06452	-0.0258612	0.00986095	-4.58278	10263	4.6425e-06	5.33325	0.00204219	10265	ENDOU
AA_C_1_31239645_exon2_C	ENG_P17813_OID20287_v1_Cardiometabolic	-0.0324411	-0.051373	-0.0135092	0.00965822	-3.35892	10709	0.000785219	3.10501	0.00105243	10711	ENG
AA_DPB1_76_33048667_exon2_V	ENO1_P06733_OID21037_v1_Neurology	-0.0305662	-0.0495829	-0.0115496	0.00970146	-3.15069	10615	0.0016334	2.78691	0.000934295	10617	ENO1
AA_B_24_31324665_exon2_T	ENO2_P09104_OID21046_v1_Neurology	0.0259253	0.00694814	0.0449025	0.00968132	2.67787	10662	0.00742052	2.12957	0.000672123	10664	ENO2
AA_B_158_31324018_exon3_AP	ENO3_P13929_OID30209_v1_Cardiometabolic_II	-0.0255907	-0.0447799	-0.00640159	0.00978943	-2.61412	10428	0.0089586	2.04776	0.000654886	10430	ENO3
AA_B_67_31324536_exon2_MS	ENOPH1_Q9UHY7_OID31349_v1_Oncology_II	0.0369475	0.0179483	0.0559466	0.00969252	3.81196	10630	0.000138649	3.85808	0.00136512	10632	ENOPH1
AA_A_116_29911120_exon3_D	ENOX2_Q16206_OID30152_v1_Cardiometabolic_II	-0.0224425	-0.041784	-0.00310108	0.00986711	-2.27448	10266	0.0229577	1.63907	0.000503668	10268	ENOX2
AA_B_67_31324536_exon2_CMS	ENPEP_Q07075_OID30135_v1_Cardiometabolic_II	0.0367143	0.017381	0.0560476	0.00986294	3.72245	10266	0.000198354	3.70256	0.00134794	10268	ENPEP
AA_C_152_31238946_exon3_AV	ENPP2_Q13822_OID20288_v1_Cardiometabolic	0.0328176	0.0138859	0.0517493	0.0096581	3.39794	10709	0.000681437	3.16657	0.00107699	10711	ENPP2
AA_B_163_31324003_exon3_AE	ENPP5_Q9UJA9_OID20736_v1_Inflammation	0.0262284	0.0072004	0.0452564	0.00970723	2.70194	10605	0.00690449	2.16087	0.000687929	10607	ENPP5
HLA_B_07	ENPP6_Q6UWR7_OID30273_v1_Cardiometabolic_II	-0.219596	-0.238323	-0.200869	0.0095536	-22.9857	10428	4.30821e-114	113.366	0.0482224	10430	ENPP6
AA_B_156_31324024_exon3_R	ENPP7_Q6UWV6_OID20689_v1_Inflammation	0.0317527	0.0124705	0.0510349	0.00983687	3.22793	10324	0.00125079	2.90281	0.00100824	10326	ENPP7
AA_C_95_31239117_exon3_LP	ENSA_O43768_OID31355_v1_Oncology_II	-0.0298021	-0.0488058	-0.0107984	0.00969483	-3.07402	10630	0.00211734	2.67421	0.000888164	10632	ENSA
AA_A_82_29910777_exon2_HL	ENTPD2_Q9Y5L3_OID21260_v1_Oncology	0.0324495	0.0131575	0.0517415	0.00984189	3.29708	10313	0.000980267	3.00866	0.00105297	10315	ENTPD2
AA_DRB1_13_32552123_exon2_GHR	ENTPD5_O75356_OID20104_v1_Cardiometabolic	-0.039513	-0.0587054	-0.0203206	0.00979109	-4.03561	10415	5.48503e-05	4.26082	0.00156128	10417	ENTPD5
HLA_DQA1_01_02	ENTPD6_O75354_OID20100_v1_Cardiometabolic	-0.0335166	-0.0527133	-0.01432	0.00979324	-3.42243	10415	0.000623036	3.20549	0.00112336	10417	ENTPD6
AA_B_minus10_31324892_exon1_G	ENTR1_Q96C92_OID30231_v1_Cardiometabolic_II	-0.0347805	-0.0539643	-0.0155966	0.00978671	-3.55385	10428	0.000381319	3.41871	0.00120968	10430	ENTR1
AA_DQB1_71_32632639_exon2_AT	EP300_Q09472_OID30438_v1_Inflammation_II	-0.0356302	-0.0548735	-0.0163869	0.00981706	-3.62942	10363	0.00028543	3.5445	0.00126951	10365	EP300
HLA_A_11	EPB41L5_Q9HCM4_OID30886_v1_Neurology_II	-0.0322338	-0.0514257	-0.0130419	0.00979083	-3.29224	10421	0.000997234	3.0012	0.00103902	10423	EPB41L5
AA_DRB1_13_32552123_exon2_FSY	EPCAM_P16422_OID20743_v1_Inflammation	-0.0335129	-0.0525592	-0.0144666	0.00971657	-3.44905	10580	0.000564757	3.24814	0.00112312	10582	EPCAM
AA_B_178_31323958_exon3_GK	EPGN_Q6UW88_OID31373_v1_Oncology_II	-0.0333965	-0.052398	-0.0143949	0.00969373	-3.44516	10630	0.000572925	3.2419	0.00111532	10632	EPGN
AA_DPB1_35_33048544_exon2_F	EPHA1_P21709_OID20677_v1_Inflammation	-0.0330961	-0.0521247	-0.0140675	0.00970754	-3.40932	10600	0.000653679	3.18464	0.00109535	10602	EPHA1
HLA_DQA1_01_03	EPHA10_Q5JZY3_OID20840_v1_Neurology	0.0283113	0.00901126	0.0476114	0.009846	2.87541	10307	0.00404324	2.39327	0.000801531	10309	EPHA10
AA_DRB1_74_32551940_exon2_AEx	EPHA2_P29317_OID21342_v1_Oncology	-0.0553917	-0.0749901	-0.0357933	0.00999815	-5.5402	9973	3.09808e-08	7.50891	0.00306824	9975	EPHA2
AA_DRB1_13_32552123_exon2_LS	EPHA4_P54764_OID30622_v1_Inflammation_II	-0.0380845	-0.0572348	-0.0189342	0.00976962	-3.89826	10462	9.749e-05	4.01104	0.00145043	10464	EPHA4
AA_DQB1_71_32632639_exon2_AD	EPHB4_P54760_OID20242_v1_Cardiometabolic	0.0318959	0.0129637	0.0508282	0.00965839	3.30241	10709	0.000961722	3.01695	0.00101735	10711	EPHB4
AA_B_97_31324201_exon3_CST	EPHB6_O15197_OID20982_v1_Neurology	-0.0432357	-0.0623747	-0.0240967	0.00976383	-4.42815	10470	9.60099e-06	5.01768	0.00186932	10472	EPHB6
AA_DRB1_74_32551940_exon2_EG	EPHX2_P34913_OID20119_v1_Cardiometabolic	0.0401454	0.0209534	0.0593373	0.00979084	4.1003	10415	4.15756e-05	4.38116	0.00161165	10417	EPHX2
AA_A_97_29911063_exon3_IM	EPN1_Q9Y6I3_OID31252_v1_Oncology_II	0.0300862	0.0109945	0.049178	0.00973975	3.08901	10532	0.00201345	2.69606	0.000905181	10534	EPN1
HLA_C_07_01	EPO_P01588_OID20522_v1_Inflammation	0.036974	0.0178876	0.0560605	0.00973704	3.79726	10533	0.000147127	3.83231	0.00136708	10535	EPO
AA_B_97_31324201_exon3_RV	EPPK1_P58107_OID30250_v1_Cardiometabolic_II	-0.049761	-0.0689327	-0.0305894	0.0097805	-5.08778	10428	3.6859e-07	6.43346	0.00247616	10430	EPPK1
AA_DRB1_26_32552084_exon2_Y	EPS8L2_Q9H6S3_OID21397_v1_Oncology	0.0515284	0.0325469	0.0705099	0.00968353	5.32125	10636	1.05153e-07	6.97818	0.00265518	10638	EPS8L2
AA_DPB1_33_33048538_exon2	ERBB2_P04626_OID21520_v1_Oncology	0.0300687	0.0110068	0.0491306	0.00972453	3.09204	10565	0.00199301	2.70049	0.000904127	10567	ERBB2
AA_DPB1_9_33048466_exon2_Y	ERBB3_P21860_OID20705_v1_Inflammation	-0.031378	-0.0504292	-0.0123267	0.00971908	-3.22849	10576	0.00124825	2.9037	0.000984577	10578	ERBB3
AA_A_145_29911207_exon3_H	ERBB4_Q15303_OID21510_v1_Oncology	0.0428276	0.0237745	0.0618806	0.00972001	4.40613	10565	1.06272e-05	4.97358	0.0018342	10567	ERBB4
AA_B_152_31324036_exon3_Vx	ERBIN_Q96RT1_OID21323_v1_Oncology	0.0374306	0.0183218	0.0565394	0.00974845	3.83965	10508	0.000123933	3.90681	0.00140105	10510	ERBIN
AA_DRB1_30_32552072_exon2_HLR	ERC2_O15083_OID30880_v1_Neurology_II	-0.0290909	-0.0482847	-0.00989715	0.00979178	-2.97095	10421	0.00297554	2.52643	0.000846281	10423	ERC2
AA_DRB1_57_32551991_exon2_AM	ERCC1_P07992_OID31223_v1_Oncology_II	0.0258503	0.00657328	0.0451274	0.00983426	2.6286	10333	0.00858641	2.06619	0.000668239	10335	ERCC1
AA_C_90_31239378_exon2_A	EREG_O14944_OID20905_v1_Neurology	-0.0388096	-0.057952	-0.0196671	0.00976561	-3.9741	10470	7.11186e-05	4.14802	0.00150618	10472	EREG
AA_B_158_31324018_exon3_T	ERI1_Q8IV48_OID31317_v1_Oncology_II	0.0239553	0.00486034	0.0430502	0.00974137	2.45913	10532	0.0139435	1.85563	0.000573855	10534	ERI1
AA_C_163_31238913_exon3_E	ERMAP_Q96PL5_OID30539_v1_Inflammation_II	0.0259393	0.00669023	0.0451884	0.00981999	2.64148	10363	0.00826687	2.08266	0.000672848	10365	ERMAP
AA_A_9_29910558_exon2_FY	ERN1_O75460_OID31391_v1_Oncology_II	0.0416142	0.0226185	0.0606099	0.00969074	4.29422	10630	1.76862e-05	4.75237	0.00173174	10632	ERN1
AA_B_97_31324201_exon3_V	ERP29_P30040_OID30578_v1_Inflammation_II	0.0370411	0.0178901	0.0561922	0.00977	3.79131	10462	0.000150696	3.8219	0.00137204	10464	ERP29
AA_C_156_31238934_exon3_MR	ERP44_Q9BS26_OID21338_v1_Oncology	-0.0501604	-0.0692676	-0.0310532	0.00974764	-5.1459	10498	2.71052e-07	6.56695	0.00251607	10500	ERP44
AA_C_275_31237869_exon5_EG	ERVV-1_B6SEH8_OID30094_v1_Cardiometabolic_II	0.0268596	0.00752024	0.0461989	0.00986604	2.72243	10266	0.00649131	2.18767	0.000721438	10268	ERVV-1
AA_DQB1_87_32632591_exon2_F	ESAM_Q96AP7_OID20270_v1_Cardiometabolic	-0.0290402	-0.0479741	-0.0101064	0.00965923	-3.00648	10709	0.00264907	2.57691	0.000843336	10711	ESAM
AA_DQA1_34_32609180_exon2	ESM1_Q9NQ30_OID20758_v1_Inflammation	-0.0520527	-0.0710821	-0.0330233	0.00970794	-5.36187	10582	8.40978e-08	7.07522	0.00270948	10584	ESM1
AA_DPA1_111_33036999_exon3_K	ESPL1_Q14674_OID31176_v1_Oncology_II	-0.0305985	-0.049873	-0.0113241	0.00983294	-3.11184	10333	0.00186433	2.72948	0.00093627	10335	ESPL1
AA_B_116_31324144_exon3_LP	ESR1_P03372_OID30434_v1_Inflammation_II	-0.0413598	-0.0605988	-0.0221207	0.00981489	-4.21398	10363	2.53035e-05	4.59682	0.00171063	10365	ESR1
AA_C_156_31238934_exon3_CQR	ESYT2_A0FGR8_OID31134_v1_Neurology_II	-0.026661	-0.045678	-0.00764399	0.00970163	-2.7481	10617	0.00600438	2.22153	0.000710809	10619	ESYT2
AA_DPB1_55_33048604_exon2_A	EVI2B_P34910_OID31227_v1_Oncology_II	-0.0346758	-0.0539477	-0.0154039	0.00983163	-3.52696	10333	0.000422182	3.3745	0.00120241	10335	EVI2B
HLA_A_26	EVI5_O60447_OID30519_v1_Inflammation_II	0.0265447	0.0072959	0.0457934	0.00981984	2.70317	10363	0.00687938	2.16245	0.00070462	10365	EVI5
AA_DRB1_11_32552129_exon2_LS	EVPL_Q92817_OID31309_v1_Oncology_II	0.0419605	0.0228769	0.0610441	0.00973558	4.31002	10532	1.64725e-05	4.78324	0.00176069	10534	EVPL
HLA_A_24_02	EXOSC10_Q01780_OID30083_v1_Cardiometabolic_II	0.0299351	0.0105974	0.0492728	0.00986517	3.03442	10266	0.00241601	2.6169	0.00089611	10268	EXOSC10
AA_C_95_31239117_exon3_IL	EXTL1_Q92935_OID30114_v1_Cardiometabolic_II	-0.0289944	-0.0483326	-0.00965618	0.00986545	-2.93898	10266	0.00330024	2.48145	0.000840674	10268	EXTL1
AA_DRB1_85_32551907_exon2_AL	EZR_P15311_OID21017_v1_Neurology	-0.0320794	-0.0510533	-0.0131056	0.00967959	-3.31413	10662	0.000922346	3.03511	0.00102909	10664	EZR
AA_DRB1_86_32551904_exon2_G	F10_P00742_OID30684_v1_Inflammation_II	-0.035258	-0.0542342	-0.0162818	0.00968083	-3.64204	10657	0.000271764	3.56581	0.00124313	10659	F10
AA_B_minus16_31324910_exon1_V	F11_P03951_OID30773_v1_Inflammation_II	-0.0374723	-0.0564854	-0.0184592	0.00969963	-3.86327	10614	0.000112543	3.94868	0.00140418	10616	F11
AA_DQB1_57_32632681_exon2_AV	F11R_Q9Y624_OID21151_v1_Neurology	-0.024597	-0.04366	-0.00553407	0.00972507	-2.52924	10567	0.0114454	1.94137	0.000605015	10569	F11R
AA_DRB1_74_32551940_exon2_EL	F12_P00748_OID30739_v1_Inflammation_II	0.0297629	0.0107878	0.0487381	0.00968029	3.07459	10662	0.00211322	2.67505	0.000885833	10664	F12
AA_DRB1_37_32552051_exon2_LPY	F13B_P05160_OID30781_v1_Inflammation_II	-0.040469	-0.0594486	-0.0214894	0.00968255	-4.17958	10649	2.94379e-05	4.53109	0.00163774	10651	F13B
AA_DRB1_37_32552051_exon2_FLx	F2_P00734_OID30723_v1_Inflammation_II	0.0293977	0.0104223	0.048373	0.00968039	3.03682	10662	0.00239662	2.6204	0.000864222	10664	F2
AA_C_152_31238946_exon3_ET	F2R_P25116_OID20691_v1_Inflammation	-0.036254	-0.0552824	-0.0172257	0.00970739	-3.73469	10598	0.000188935	3.72369	0.00131436	10600	F2R
HLA_A_26_01	F3_P13726_OID21440_v1_Oncology	-0.0293498	-0.0483681	-0.0103315	0.00970227	-3.02504	10614	0.00249192	2.60347	0.00086141	10616	F3
AA_A_163_29911261_exon3_ET	F7_P08709_OID20372_v1_Cardiometabolic	0.0387543	0.0197493	0.0577593	0.00969551	3.99714	10622	6.45465e-05	4.19013	0.00150189	10624	F7
AA_A_56_29910699_exon2_DR	F9_P00740_OID20349_v1_Cardiometabolic	0.0299094	0.0108977	0.048921	0.00969891	3.08379	10621	0.00204909	2.68844	0.00089457	10623	F9
AA_C_116_31239054_exon3_FS	FABP1_P07148_OID20778_v1_Inflammation	0.0363692	0.0173266	0.0554118	0.00971468	3.74374	10582	0.000182264	3.7393	0.00132272	10584	FABP1
AA_DRB1_26_32552084_exon2_Y	FABP2_P12104_OID20200_v1_Cardiometabolic	0.0382731	0.0192399	0.0573062	0.00970987	3.94167	10591	8.14371e-05	4.08918	0.00146483	10593	FABP2
AA_B_94_31324210_exon3_.I	FABP3_P05413_OID30351_v1_Cardiometabolic_II	-0.0353176	-0.0543027	-0.0163325	0.00968535	-3.6465	10647	0.000267106	3.57332	0.00124733	10649	FABP3
AA_A_156_29911240_exon3_Qx	FABP4_P15090_OID20245_v1_Cardiometabolic	0.0271728	0.00823791	0.0461077	0.00965973	2.81299	10709	0.00491718	2.30828	0.00073836	10711	FABP4
HLA_B_14_01	FABP5_Q01469_OID21043_v1_Neurology	-0.0288887	-0.0478723	-0.00990498	0.00968462	-2.98294	10653	0.00286141	2.54342	0.000834554	10655	FABP5
HLA_DPB1_04_01	FABP6_P51161_OID20076_v1_Cardiometabolic	0.118316	0.0991797	0.137452	0.00976231	12.1196	10346	1.403e-33	32.8529	0.0139986	10348	FABP6
AA_B_156_31324024_exon3_DLW	FABP9_Q0Z7S8_OID20501_v1_Inflammation	0.0386331	0.0195479	0.0577183	0.00973643	3.96789	10533	7.2992e-05	4.13672	0.00149252	10535	FABP9
AA_B_67_31324536_exon2_C	FADD_Q13158_OID20151_v1_Cardiometabolic	-0.0307204	-0.0497595	-0.0116814	0.00971286	-3.16286	10590	0.00156667	2.80502	0.000943745	10592	FADD
AA_B_97_31324201_exon3_NRV	FAM13A_O94988_OID31463_v1_Oncology_II	-0.0323225	-0.0513318	-0.0133131	0.00969773	-3.33299	10622	0.000862107	3.06444	0.00104474	10624	FAM13A
HLA_B_40_01	FAM171A2_A8MVW0_OID31005_v1_Neurology_II	0.0289456	0.00993871	0.0479524	0.00969645	2.98517	10627	0.00284064	2.54658	0.000837846	10629	FAM171A2
AA_DQA1_129_32609878_exon3_H	FAM171B_Q6P995_OID31338_v1_Oncology_II	-0.0395428	-0.0585401	-0.0205456	0.00969156	-4.08013	10630	4.5339e-05	4.34353	0.00156364	10632	FAM171B
HLA_B_14_02	FAM172A_Q8WUF8_OID30248_v1_Cardiometabolic_II	0.106553	0.0874664	0.125639	0.00973688	10.9432	10428	1.01343e-27	26.9942	0.0113534	10430	FAM172A
HLA_DRB1_11_01	FAM20A_Q96MK3_OID30348_v1_Cardiometabolic_II	0.0284733	0.00948407	0.0474626	0.00968747	2.93919	10647	0.00329777	2.48178	0.00081073	10649	FAM20A
AA_DRB1_71_32551949_exon2_Kx	FAM3B_P58499_OID21372_v1_Oncology	-0.0870933	-0.106143	-0.0680437	0.00971822	-8.96186	10508	3.73331e-19	18.4279	0.00758524	10510	FAM3B
HLA_DRB1_11_04	FAM3C_Q92520_OID20233_v1_Cardiometabolic	0.0232871	0.00423975	0.0423344	0.0097171	2.39651	10585	0.0165694	1.78069	0.000542289	10587	FAM3C
HLA_DPB1_04	FAM3D_Q96BQ1_OID31514_v1_Oncology_II	-0.0289429	-0.0479542	-0.00993153	0.00969873	-2.98419	10622	0.00284977	2.54519	0.000837689	10624	FAM3D
AA_A_95_29911057_exon3_IP	FAP_Q12884_OID20330_v1_Cardiometabolic	-0.0784591	-0.0973426	-0.0595756	0.00963351	-8.14439	10709	4.23542e-16	15.3731	0.00615583	10711	FAP
AA_DRB1_74_32551940_exon2_AR	FARSA_Q9Y285_OID30887_v1_Neurology_II	-0.0261765	-0.0453718	-0.00698118	0.00979256	-2.6731	10421	0.00752713	2.12337	0.000685209	10423	FARSA
HLA_DRB1_13	FAS_P25445_OID20316_v1_Cardiometabolic	0.0745735	0.0556747	0.0934723	0.00964135	7.73476	10698	1.12913e-14	13.9473	0.00556121	10700	FAS
AA_A_62_29910717_exon2_ELQ	FASLG_P48023_OID20665_v1_Inflammation	0.0606548	0.0417186	0.0795909	0.00966041	6.2787	10676	3.54693e-10	9.45015	0.003679	10678	FASLG
AA_DQB1_9_32632825_exon2_CFL	FBLN2_P98095_OID30378_v1_Cardiometabolic_II	0.0270095	0.00802658	0.0459924	0.00968422	2.78902	10655	0.0052962	2.27604	0.000729511	10657	FBLN2
AA_DQB1_185_32629408_exon3_I	FBN2_P35556_OID30974_v1_Neurology_II	0.024252	0.00505579	0.0434483	0.00979304	2.47646	10421	0.0132852	1.87663	0.000588161	10423	FBN2
AA_DQB1_87_32632591_exon2_Y	FBP1_P09467_OID20227_v1_Cardiometabolic	0.0496221	0.0305984	0.0686457	0.00970501	5.11303	10591	3.22566e-07	6.49138	0.00246235	10593	FBP1
AA_B_97_31324201_exon3_CVW	FCAMR_Q8WWV6_OID30332_v1_Cardiometabolic_II	0.0412304	0.0222496	0.0602112	0.00968316	4.25795	10647	2.08079e-05	4.68177	0.00169995	10649	FCAMR
AA_A_150_29911222_exon3_Ax	FCAR_P24071_OID20564_v1_Inflammation	0.0609014	0.0418374	0.0799655	0.00972561	6.26196	10533	3.94982e-10	9.40342	0.00370899	10535	FCAR
AA_DRB1_28_32552078_exon2_DH	FCER1A_P12319_OID30992_v1_Neurology_II	0.0413001	0.0223015	0.0602987	0.00969224	4.26115	10627	2.05129e-05	4.68797	0.0017057	10629	FCER1A
AA_C_116_31239054_exon3_Sx	FCER2_P06734_OID21133_v1_Neurology	0.0796879	0.0606798	0.098696	0.00969708	8.21772	10567	2.31656e-16	15.6352	0.00635016	10569	FCER2
HLA_DQB1_05_03	FCGR2A_P12318_OID20391_v1_Cardiometabolic	-0.031797	-0.0508345	-0.0127595	0.00971207	-3.27397	10591	0.00106389	2.9731	0.00101105	10593	FCGR2A
AA_DRB1_86_32551904_exon2_Vx	FCGR2B_P31994_OID21215_v1_Oncology	-0.0389791	-0.0582666	-0.0196916	0.0098396	-3.96145	10313	7.49962e-05	4.12496	0.00151937	10315	FCGR2B
HLA_B_35	FCGR3B_O75015_OID20387_v1_Cardiometabolic	0.0569887	0.037995	0.0759825	0.00968976	5.88133	10616	4.19251e-09	8.37753	0.00324772	10618	FCGR3B
AA_B_97_31324201_exon3_SV	FCN1_O00602_OID30690_v1_Inflammation_II	-0.0395846	-0.0585595	-0.0206097	0.00968016	-4.08925	10655	4.35955e-05	4.36056	0.00156694	10657	FCN1
HLA_B_44_02	FCN2_Q15485_OID20382_v1_Cardiometabolic	0.0384532	0.0194211	0.0574853	0.00970934	3.96044	10592	7.53031e-05	4.12319	0.00147865	10594	FCN2
AA_C_24_31239576_exon2	FCRL1_Q96LA6_OID20172_v1_Cardiometabolic	0.0434633	0.0244342	0.0624924	0.0097078	4.47715	10591	7.64376e-06	5.11669	0.00188906	10593	FCRL1
AA_A_152_29911228_exon3_R	FCRL2_Q96LA5_OID20639_v1_Inflammation	0.19157	0.172828	0.210313	0.00956142	20.0358	10537	1.13988e-87	86.9431	0.0366992	10539	FCRL2
AA_B_67_31324536_exon2_C	FCRL3_Q96P31_OID20443_v1_Inflammation	-0.0325245	-0.0517717	-0.0132773	0.00981905	-3.31239	10361	0.000928202	3.03236	0.00105784	10363	FCRL3
AA_B_156_31324024_exon3_DG	FCRL5_Q96RD9_OID21111_v1_Neurology	-0.0500256	-0.0690705	-0.0309807	0.00971583	-5.14887	10567	2.6677e-07	6.57386	0.00250256	10569	FCRL5
AA_B_24_31324665_exon2_S	FCRL6_Q6DN72_OID20529_v1_Inflammation	-0.0995854	-0.11859	-0.0805809	0.00969527	-10.2716	10533	1.23692e-24	23.9077	0.00991726	10535	FCRL6
AA_DQB1_71_32632639_exon2_T	FCRLB_Q6BAA4_OID21193_v1_Oncology	0.0361244	0.0168348	0.055414	0.00984065	3.67094	10313	0.000242883	3.6146	0.00130497	10315	FCRLB
AA_C_116_31239054_exon3_FL	FDX1_P10109_OID30078_v1_Cardiometabolic_II	-0.0331112	-0.0524469	-0.0137755	0.00986418	-3.35671	10266	0.000791629	3.10148	0.00109635	10268	FDX1
HLA_C_05	FDX2_Q6P4F2_OID30147_v1_Cardiometabolic_II	-0.0345855	-0.0539203	-0.0152507	0.00986369	-3.50634	10266	0.000456248	3.3408	0.00119616	10268	FDX2
AA_DRB1_74_32551940_exon2_AE	FEN1_P39748_OID21192_v1_Oncology	-0.0433427	-0.0626268	-0.0240587	0.00983783	-4.40572	10313	1.06497e-05	4.97266	0.00187859	10315	FEN1
AA_C_99_31239105_exon3_CSx	FES_P07332_OID21207_v1_Oncology	-0.0345515	-0.0538422	-0.0152608	0.0098412	-3.5109	10313	0.000448495	3.34824	0.00119381	10315	FES
AA_A_76_29910759_exon2_AG	FETUB_Q9UGM5_OID20404_v1_Cardiometabolic	-0.0341297	-0.0531388	-0.0151206	0.0096976	-3.51939	10621	0.000434345	3.36217	0.00116483	10623	FETUB
AA_B_116_31324144_exon3_S	FGA_P02671_OID30788_v1_Inflammation_II	0.0314287	0.0123721	0.0504853	0.00972183	3.2328	10570	0.00122961	2.91023	0.000987762	10572	FGA
AA_B_9_31324710_exon2_D	FGD3_Q5JSP0_OID31040_v1_Neurology_II	0.0346806	0.0156772	0.053684	0.00969468	3.57729	10627	0.000348725	3.45752	0.00120275	10629	FGD3
HLA_DQA1_01_03	FGF12_P61328_OID30454_v1_Inflammation_II	-0.0299662	-0.0492131	-0.0107193	0.00981888	-3.0519	10363	0.00227977	2.64211	0.000897974	10365	FGF12
AA_DRB1_85_32551907_exon2_Vx	FGF16_O43320_OID30535_v1_Inflammation_II	0.0231461	0.00389565	0.0423964	0.00982066	2.35687	10363	0.0184481	1.73405	0.00053574	10365	FGF16
HLA_DRB1_15_01	FGF19_O95750_OID20715_v1_Inflammation	0.0353639	0.0163413	0.0543865	0.00970449	3.64407	10605	0.000269637	3.56922	0.00125061	10607	FGF19
HLA_DPB1_04	FGF2_P09038_OID20503_v1_Inflammation	0.0264537	0.00736086	0.0455465	0.00974029	2.7159	10533	0.00662034	2.17912	0.000699797	10535	FGF2
AA_DRB1_13_32552123_exon2_GLR	FGF20_Q9NP95_OID30459_v1_Inflammation_II	0.0339571	0.0147126	0.0532015	0.00981763	3.45878	10363	0.000544802	3.26376	0.00115308	10365	FGF20
AA_DQA1_53_32609237_exon2_KR	FGF21_Q9NSA1_OID21402_v1_Oncology	0.0443975	0.0254104	0.0633846	0.00968639	4.58349	10637	4.62484e-06	5.3349	0.00197114	10639	FGF21
AA_B_82_31324491_exon2_L	FGF23_Q9GZV9_OID21411_v1_Oncology	-0.0275933	-0.0465893	-0.00859734	0.00969089	-2.84734	10640	0.00441702	2.35487	0.00076139	10642	FGF23
HLA_DQB1_03_02	FGF3_P11487_OID30544_v1_Inflammation_II	0.0320837	0.0128381	0.0513294	0.00981824	3.26777	10363	0.00108752	2.96356	0.00102937	10365	FGF3
AA_DRB1_10_32552132_exon2_EY	FGF5_P12034_OID20490_v1_Inflammation	0.039389	0.0201465	0.0586315	0.00981662	4.01248	10361	6.0507e-05	4.21819	0.00155149	10363	FGF5
HLA_DRB1_13	FGF6_P10767_OID30443_v1_Inflammation_II	-0.0280055	-0.0472535	-0.00875751	0.00981944	-2.85205	10363	0.00435247	2.36126	0.000784309	10365	FGF6
AA_DQA1_34_32609180_exon2	FGF7_P21781_OID31241_v1_Oncology_II	0.0307336	0.0114592	0.0500079	0.0098329	3.12558	10333	0.00177944	2.74972	0.000944551	10335	FGF7
HLA_A_68_01	FGF9_P31371_OID31193_v1_Oncology_II	-0.0281735	-0.0474549	-0.00889206	0.0098365	-2.86418	10327	0.00418933	2.37786	0.000793746	10329	FGF9
AA_B_163_31324003_exon3_AE	FGFBP1_Q14512_OID21507_v1_Oncology	-0.0477198	-0.0667687	-0.028671	0.00971785	-4.91054	10565	9.2188e-07	6.03533	0.00227718	10567	FGFBP1
AA_A_76_29910759_exon2_Ax	FGFBP2_Q9BYJ0_OID30395_v1_Cardiometabolic_II	-0.0433322	-0.0623042	-0.0243602	0.00967866	-4.47709	10655	7.64545e-06	5.1166	0.00187768	10657	FGFBP2
HLA_DRB1_04_01	FGFBP3_Q8TAT2_OID31108_v1_Neurology_II	-0.0355013	-0.0545131	-0.0164895	0.00969896	-3.66032	10617	0.000253126	3.59666	0.00126034	10619	FGFBP3
AA_DRB1_67_32551961_exon2_LS	FGFR2_P21802_OID21478_v1_Oncology	0.0387901	0.0197339	0.0578463	0.00972161	3.99009	10565	6.6494e-05	4.17722	0.00150467	10567	FGFR2
HLA_C_07_01	FGFR4_P22455_OID30646_v1_Inflammation_II	0.0911752	0.0720908	0.11026	0.00973599	9.36476	10462	9.18858e-21	20.0368	0.00831292	10464	FGFR4
AA_DRB1_37_32552051_exon2_Y	FGL1_Q08830_OID30702_v1_Inflammation_II	0.0279426	0.00896197	0.0469232	0.00968307	2.88572	10657	0.00391308	2.40748	0.000780788	10659	FGL1
AA_DRB1_11_32552129_exon2_D	FGR_P09769_OID20828_v1_Neurology	0.0459186	0.0266312	0.065206	0.00983956	4.66673	10307	3.09882e-06	5.5088	0.00210852	10309	FGR
HLA_B_37_01	FH_P07954_OID30839_v1_Neurology_II	0.0266497	0.00737493	0.0459245	0.0098331	2.7102	10335	0.00673528	2.17164	0.000710207	10337	FH
AA_A_9_29910558_exon2_S	FHIP2A_Q5W0V3_OID30187_v1_Cardiometabolic_II	-0.0306849	-0.0500221	-0.0113476	0.00986495	-3.11049	10266	0.00187286	2.72749	0.000941561	10268	FHIP2A
HLA_DPB1_11	FHIT_P49789_OID20872_v1_Neurology	0.0368345	0.0175398	0.0561292	0.00984326	3.7421	10307	0.000183477	3.73642	0.00135678	10309	FHIT
HLA_A_23_01	FIS1_Q9Y3D6_OID20722_v1_Inflammation	-0.0312088	-0.0502485	-0.0121692	0.00971317	-3.21304	10589	0.0013173	2.88032	0.000973991	10591	FIS1
AA_B_156_31324024_exon3_DGR	FKBP14_Q9NWM8_OID31065_v1_Neurology_II	0.0310674	0.0120617	0.050073	0.00969583	3.2042	10627	0.00135838	2.86698	0.000965182	10629	FKBP14
HLA_DQB1_06_03	FKBP1B_P68106_OID20618_v1_Inflammation	-0.0277293	-0.0468496	-0.00860901	0.00975432	-2.84277	10502	0.0044809	2.34863	0.000768916	10504	FKBP1B
HLA_DPB1_04_01	FKBP4_Q02790_OID20960_v1_Neurology	-0.0394468	-0.0585824	-0.0203113	0.0097621	-4.04081	10477	5.36464e-05	4.27046	0.00155605	10479	FKBP4
HLA_DQA1_01_03	FKBP5_Q13451_OID20937_v1_Neurology	-0.0295695	-0.0487116	-0.0104274	0.00976543	-3.02798	10477	0.00246797	2.60766	0.000874355	10479	FKBP5
AA_A_9_29910558_exon2_FS	FKBP7_Q9Y680_OID20846_v1_Neurology	-0.0323804	-0.0516847	-0.0130762	0.00984813	-3.28798	10300	0.00101247	2.99462	0.00104849	10302	FKBP7
AA_DRB1_37_32552051_exon2_NP	FKBPL_Q9UIM3_OID31499_v1_Oncology_II	-0.0548438	-0.0738345	-0.0358532	0.00968819	-5.6609	10622	1.54491e-08	7.8111	0.00300785	10624	FKBPL
AA_DQB1_75_32632627_exon2	FLI1_Q01543_OID21239_v1_Oncology	0.0291586	0.00986459	0.0484525	0.00984289	2.9624	10313	0.00305949	2.51435	0.000850222	10315	FLI1
AA_B_97_31324201_exon3_RST	FLRT2_O43155_OID20946_v1_Neurology	-0.0330689	-0.052209	-0.0139289	0.00976436	-3.3867	10477	0.000709996	3.14874	0.00109355	10479	FLRT2
AA_A_152_29911228_exon3_ERW	FLT1_P17948_OID21301_v1_Oncology	-0.0259773	-0.0450994	-0.00685513	0.00975524	-2.6629	10501	0.00775881	2.11021	0.000674818	10503	FLT1
AA_DQB1_30_32632762_exon2_Y	FLT3_P36888_OID21272_v1_Oncology	0.0529452	0.03367	0.0722203	0.00983327	5.38429	10313	7.4329e-08	7.12884	0.00280319	10315	FLT3
AA_DRB1_74_32551940_exon2_AGQ	FLT3LG_P49771_OID20661_v1_Inflammation	-0.0394785	-0.0584349	-0.0205222	0.00967068	-4.08229	10676	4.49191e-05	4.34757	0.00155855	10678	FLT3LG
HLA_DQB1_06_02	FLT4_P35916_OID21491_v1_Oncology	0.0547151	0.0356732	0.0737571	0.00971436	5.6324	10565	1.82265e-08	7.7393	0.00299375	10567	FLT4
AA_C_138_31238988_exon3_Kx	FMNL1_O95466_OID20884_v1_Neurology	-0.0263004	-0.0456016	-0.0069993	0.00984654	-2.67103	10307	0.0075737	2.12069	0.000691713	10309	FMNL1
AA_B_97_31324201_exon3_CSW	FMR1_Q06787_OID21233_v1_Oncology	-0.0364209	-0.0557103	-0.0171315	0.00984055	-3.7011	10313	0.000215783	3.66598	0.00132648	10315	FMR1
AA_DRB1_73_32551943_exon2_AP	FN1_P02751_OID30787_v1_Inflammation_II	-0.0327628	-0.0517361	-0.0137894	0.00967938	-3.3848	10662	0.00071487	3.14577	0.0010734	10664	FN1
AA_A_76_29910759_exon2_EG	FNDC1_Q4ZHG4_OID31127_v1_Neurology_II	-0.0310295	-0.0500441	-0.0120148	0.00970041	-3.19878	10617	0.00138416	2.85881	0.000962827	10619	FNDC1
AA_C_219_31238158_exon4_R	FNTA_P49354_OID31381_v1_Oncology_II	-0.0468243	-0.0658156	-0.027833	0.0096885	-4.83298	10630	1.36388e-06	5.86522	0.00219252	10632	FNTA
AA_DRB1_11_32552129_exon2_GP	FOLH1_Q04609_OID30430_v1_Inflammation_II	-0.0495169	-0.0687488	-0.0302849	0.00981125	-5.04695	10363	4.56538e-07	6.34052	0.00245192	10365	FOLH1
AA_DRB1_86_32551904_exon2_Vx	FOLR1_P15328_OID21529_v1_Oncology	-0.0304096	-0.0495503	-0.0112689	0.00976472	-3.11423	10478	0.00184924	2.73301	0.000924743	10480	FOLR1
AA_DQB1_9_32632825_exon2_CHY	FOLR2_P14207_OID21062_v1_Neurology	0.0700577	0.0511207	0.0889946	0.00966078	7.25176	10662	4.39934e-13	12.3566	0.00490807	10664	FOLR2
AA_DRB1_96_32549647_exon3_IQ	FOLR3_P41439_OID21485_v1_Oncology	-0.0593975	-0.0785105	-0.0402845	0.0097506	-6.09168	10481	1.15656e-09	8.93683	0.00352806	10483	FOLR3
AA_B_45_31324602_exon2_K	FOS_P01100_OID31221_v1_Oncology_II	0.0287705	0.00948941	0.0480516	0.00983633	2.92492	10327	0.00345289	2.46182	0.000827743	10329	FOS
AA_DRB1_30_32552072_exon2_CGY	FOSB_P53539_OID20791_v1_Neurology	-0.0327623	-0.0520597	-0.0134648	0.00984466	-3.32792	10307	0.000878028	3.05649	0.00107337	10309	FOSB
AA_B_minus10_31324892_exon1_G	FOXJ3_Q9UPW0_OID30445_v1_Inflammation_II	-0.0364665	-0.0557093	-0.0172238	0.00981676	-3.71472	10363	0.000204497	3.68931	0.00132981	10365	FOXJ3
AA_DRB1_74_32551940_exon2_ELx	FOXO1_Q12778_OID20515_v1_Inflammation	-0.0456029	-0.0646825	-0.0265233	0.00973356	-4.68512	10533	2.83305e-06	5.54775	0.00207962	10535	FOXO1
AA_DRB1_74_32551940_exon2_ALx	FOXO3_O43524_OID21271_v1_Oncology	0.0460596	0.0267779	0.0653413	0.00983663	4.68246	10313	2.87072e-06	5.54201	0.00212149	10315	FOXO3
AA_C_91_31239129_exon3_R	FRMD4B_Q9Y2L6_OID30155_v1_Cardiometabolic_II	-0.0349411	-0.0542756	-0.0156065	0.00986357	-3.54244	10266	0.00039821	3.39989	0.00122088	10268	FRMD4B
AA_A_9_29910558_exon2_Y	FRMD7_Q6ZUT3_OID30898_v1_Neurology_II	0.0333063	0.0141151	0.0524975	0.00979049	3.4019	10421	0.000671699	3.17283	0.00110931	10423	FRMD7
AA_DRB1_67_32551961_exon2_Ix	FRZB_Q92765_OID20968_v1_Neurology	0.0864014	0.0673042	0.105498	0.00974248	8.86852	10457	8.61946e-19	18.0645	0.00746519	10459	FRZB
AA_B_97_31324201_exon3_CTV	FSHB_P01225_OID30233_v1_Cardiometabolic_II	-0.0350524	-0.0542361	-0.0158688	0.00978662	-3.58167	10428	0.000342959	3.46476	0.00122867	10430	FSHB
AA_DRB1_57_32551991_exon2_ADM	FST_P19883_OID20770_v1_Inflammation	0.0324562	0.0134255	0.051487	0.00970866	3.34302	10598	0.000831588	3.08009	0.00105341	10600	FST
AA_DQA1_130_32609881_exon3_A	FSTL1_Q12841_OID30254_v1_Cardiometabolic_II	0.0307769	0.0115906	0.0499633	0.00978799	3.14436	10428	0.0016692	2.77749	0.00094722	10430	FSTL1
AA_DQB1_185_32629408_exon3_T	FSTL3_O95633_OID20782_v1_Inflammation	0.0336009	0.0145484	0.0526535	0.00971976	3.45697	10573	0.000548434	3.26088	0.00112902	10575	FSTL3
AA_C_156_31238934_exon3_LR	FTCD_O95954_OID31137_v1_Neurology_II	-0.041953	-0.0609663	-0.0229397	0.00969973	-4.32517	10610	1.5381e-05	4.81302	0.00176005	10612	FTCD
HLA_DQB1_06_09	FUCA1_P04066_OID20261_v1_Cardiometabolic	-0.0291025	-0.0481758	-0.0100292	0.00973034	-2.99091	10553	0.00278793	2.55472	0.000846957	10555	FUCA1
AA_C_138_31238988_exon3_KY	FUOM_A2VDF0_OID30626_v1_Inflammation_II	0.0427146	0.0235679	0.0618613	0.00976778	4.37301	10462	1.23732e-05	4.90752	0.00182454	10464	FUOM
AA_DQA1_207_32610470_exon4_V	FURIN_P09958_OID21514_v1_Oncology	0.0327794	0.0137191	0.0518397	0.00972371	3.37108	10565	0.000751411	3.12412	0.00107449	10567	FURIN
AA_DRB1_85_32551907_exon2_A	FUS_P35637_OID21256_v1_Oncology	-0.0499497	-0.0692324	-0.0306669	0.00983717	-5.07764	10308	3.88824e-07	6.41025	0.00249497	10310	FUS
AA_B_114_31324150_exon3_NS	FUT1_P19526_OID31295_v1_Oncology_II	-0.0310011	-0.0501023	-0.0118999	0.00974457	-3.18137	10521	0.00147007	2.83266	0.000961066	10523	FUT1
AA_DQB1_66_32632654_exon2	FUT3_FUT5_P21217_Q11128_OID21013_v1_Neurology	0.0370565	0.0180859	0.056027	0.00967793	3.82897	10662	0.000129418	3.88801	0.00137318	10664	FUT3
AA_C_9_31239621_exon2_D	FUT8_Q9BYC5_OID20992_v1_Neurology	-0.0342877	-0.0534269	-0.0151484	0.00976396	-3.51165	10477	0.000447201	3.3495	0.00117564	10479	FUT8
HLA_DQB1_03_02	FXN_Q16595_OID21442_v1_Oncology	-0.0376186	-0.0566039	-0.0186333	0.00968545	-3.88404	10645	0.000103358	3.98566	0.00141516	10647	FXN
HLA_C_03_03	FXYD5_Q96DB9_OID20463_v1_Inflammation	-0.0253514	-0.0446026	-0.00610017	0.00982109	-2.58132	10361	0.00985586	2.00631	0.000642693	10363	FXYD5
AA_B_156_31324024_exon3_Wx	FYB1_O15117_OID21140_v1_Neurology	-0.0348384	-0.0539019	-0.0157749	0.00972533	-3.58223	10560	0.000342204	3.46572	0.00121371	10562	FYB1
AA_B_116_31324144_exon3_S	FZD10_Q9ULW2_OID30931_v1_Neurology_II	-0.028624	-0.047818	-0.00943	0.00979191	-2.92323	10421	0.00347163	2.45947	0.000819335	10423	FZD10
AA_B_156_31324024_exon3_DL	FZD8_Q9H461_OID30818_v1_Neurology_II	0.0324681	0.0131966	0.0517396	0.00983141	3.30249	10335	0.000961571	3.01702	0.00105418	10337	FZD8
AA_DRB1_30_32552072_exon2_CFR	GABARAP_O95166_OID31414_v1_Oncology_II	0.0798681	0.0609167	0.0988195	0.00966816	8.26094	10630	1.61695e-16	15.7913	0.00637891	10632	GABARAP
AA_DQB1_57_32632681_exon2_D	GABARAPL1_Q9H0R8_OID31253_v1_Oncology_II	0.0311806	0.0120895	0.0502718	0.00973943	3.20149	10532	0.00137127	2.86288	0.000972232	10534	GABARAPL1
HLA_DPB1_05	GABRA4_P48169_OID30803_v1_Neurology_II	-0.0350582	-0.054328	-0.0157885	0.00983055	-3.56625	10335	0.000363757	3.43919	0.00122908	10337	GABRA4
HLA_DRB1_01_03	GAD1_Q99259_OID31166_v1_Oncology_II	0.027845	0.00856903	0.0471211	0.00983373	2.83158	10333	0.00464075	2.33341	0.000775347	10335	GAD1
AA_B_63_31324548_exon2	GAD2_Q05329_OID30449_v1_Inflammation_II	0.0258766	0.00662748	0.0451257	0.00982001	2.63509	10363	0.00842406	2.07448	0.000669598	10365	GAD2
AA_B_9_31324710_exon2_H	GADD45B_O75293_OID31261_v1_Oncology_II	-0.0296699	-0.0487619	-0.010578	0.00973987	-3.04624	10532	0.002323	2.63395	0.000880306	10534	GADD45B
AA_A_9_29910558_exon2_FY	GADD45GIP1_Q8TAE8_OID30237_v1_Cardiometabolic_II	0.0258493	0.00666029	0.0450383	0.00978936	2.64055	10428	0.00828945	2.08147	0.000668187	10430	GADD45GIP1
HLA_B_15	GAGE2A_Q6NT46_OID31199_v1_Oncology_II	0.0244463	0.00516854	0.043724	0.00983461	2.48574	10333	0.0129439	1.88793	0.00059762	10335	GAGE2A
AA_B_156_31324024_exon3_DRW	GAL_P22466_OID20727_v1_Inflammation	-0.0354984	-0.0545209	-0.0164759	0.00970445	-3.65795	10605	0.000255471	3.59266	0.00126014	10607	GAL
AA_B_97_31324201_exon3_NRS	GALNT10_Q86SR1_OID21371_v1_Oncology	0.0304774	0.0113641	0.0495908	0.00975075	3.12565	10508	0.00177897	2.74983	0.000928874	10510	GALNT10
AA_B_178_31323958_exon3_GK	GALNT2_Q10471_OID21423_v1_Oncology	0.0359998	0.0170134	0.0549863	0.00968602	3.71668	10645	0.000202893	3.69273	0.00129599	10647	GALNT2
AA_DRB1_96_32549647_exon3_EY	GALNT3_Q14435_OID20471_v1_Inflammation	0.0291048	0.00985557	0.0483541	0.00982008	2.96381	10361	0.0030455	2.51634	0.000847091	10363	GALNT3
AA_B_97_31324201_exon3_CN	GALNT5_Q7Z7M9_OID30295_v1_Cardiometabolic_II	0.0263963	0.00740595	0.0453866	0.00968802	2.72463	10647	0.00644785	2.19059	0.000696764	10649	GALNT5
HLA_DQB1_06_04	GALNT7_Q86SF2_OID21377_v1_Oncology	0.0544427	0.0353488	0.0735365	0.00974082	5.58913	10508	2.33906e-08	7.63096	0.002964	10510	GALNT7
AA_B_95_31324207_exon3_IL	GAMT_Q14353_OID30133_v1_Cardiometabolic_II	-0.0343885	-0.0537234	-0.0150536	0.00986376	-3.48635	10266	0.000491702	3.3083	0.00118257	10268	GAMT
HLA_B_14_01	GAPDH_P04406_OID30600_v1_Inflammation_II	0.0299792	0.0107573	0.049201	0.00980611	3.05719	10390	0.0022399	2.64977	0.00089875	10392	GAPDH
AA_DRB1_71_32551949_exon2_AER	GART_P22102_OID31004_v1_Neurology_II	0.0443835	0.0253874	0.0633795	0.00969095	4.57989	10627	4.7052e-06	5.32742	0.00196989	10629	GART
AA_B_41_31324614_exon2	GAS2_O43903_OID31285_v1_Oncology_II	-0.0279942	-0.0470871	-0.00890127	0.00974034	-2.87404	10532	0.00406063	2.39141	0.000783674	10534	GAS2
HLA_DQB1_06_02	GAS6_Q14393_OID20318_v1_Cardiometabolic	-0.0462613	-0.0652077	-0.0273149	0.0096656	-4.78618	10681	1.72267e-06	5.7638	0.00214011	10683	GAS6
AA_B_97_31324201_exon3_NW	GASK1A_Q9UFP1_OID30109_v1_Cardiometabolic_II	0.0283502	0.00901163	0.0476887	0.00986563	2.87363	10266	0.00406615	2.39082	0.000803733	10268	GASK1A
HLA_DRB1_03_01	GAST_P01350_OID31083_v1_Neurology_II	-0.0640214	-0.0830062	-0.0450367	0.00968517	-6.61025	10617	4.02072e-11	10.3957	0.00409874	10619	GAST
AA_B_24_31324665_exon2_S	GATA3_P23771_OID31219_v1_Oncology_II	0.029388	0.0101128	0.0486631	0.0098333	2.98862	10333	0.002809	2.55145	0.000863654	10335	GATA3
AA_B_67_31324536_exon2_FR	GATD3_P0DPI2_OID30253_v1_Cardiometabolic_II	-0.0311858	-0.0503719	-0.0119997	0.00978787	-3.18616	10428	0.00144597	2.83984	0.000972552	10430	GATD3
AA_DPB1_35_33048544_exon2_L	GBA_P04062_OID30966_v1_Neurology_II	0.0295142	0.0103207	0.0487077	0.00979165	3.01422	10421	0.0025826	2.58794	0.000871088	10423	GBA
AA_DQB1_minus27_32634368_exon1_A	GBP1_P32455_OID31128_v1_Neurology_II	-0.0422777	-0.0612934	-0.0232619	0.00970097	-4.35809	10607	1.3244e-05	4.87798	0.0017874	10609	GBP1
AA_DRB1_57_32551991_exon2_ASx	GBP2_P32456_OID20489_v1_Inflammation	0.0315614	0.0123136	0.0508093	0.00981935	3.21421	10361	0.00131206	2.88205	0.000996124	10363	GBP2
HLA_C_06	GBP4_Q96PP9_OID20845_v1_Neurology	0.0287845	0.00948471	0.0480843	0.00984586	2.92351	10307	0.00346858	2.45985	0.000828548	10309	GBP4
HLA_DPA1_01	GBP6_Q6ZN66_OID30139_v1_Cardiometabolic_II	-0.0220258	-0.0413674	-0.00268412	0.0098672	-2.23222	10266	0.025622	1.59139	0.000485134	10268	GBP6
AA_C_156_31238934_exon3_MQW	GC_P02774_OID30780_v1_Inflammation_II	-0.0297789	-0.0487541	-0.0108038	0.00968028	-3.07625	10662	0.00210155	2.67746	0.000886785	10664	GC
AA_B_45_31324602_exon2_EM	GCC1_Q96CN9_OID31147_v1_Neurology_II	0.026389	0.00737181	0.0454061	0.0097017	2.72003	10617	0.00653812	2.18455	0.000696377	10619	GCC1
AA_A_114_29911114_exon3_PQx	GCG_P01275_OID21263_v1_Oncology	-0.0333407	-0.0526321	-0.0140492	0.00984161	-3.38773	10313	0.000707376	3.15035	0.0011116	10315	GCG
AA_A_116_29911120_exon3_DSY	GCHFR_P30047_OID30631_v1_Inflammation_II	0.0295698	0.0102704	0.0488692	0.00984564	3.00334	10307	0.00267676	2.57239	0.000874373	10309	GCHFR
HLA_DQB1_03_02	GCLM_P48507_OID30059_v1_Cardiometabolic_II	0.0275866	0.00824764	0.0469256	0.00986584	2.79617	10266	0.00518075	2.28561	0.000761021	10268	GCLM
AA_DRB1_11_32552129_exon2_DPS	GCNT1_Q02742_OID21379_v1_Oncology	-0.0582293	-0.0773191	-0.0391395	0.00973873	-5.97915	10508	2.3161e-09	8.63524	0.00339065	10510	GCNT1
HLA_B_14_02	GDF15_Q99988_OID20251_v1_Cardiometabolic	-0.027435	-0.0463697	-0.00850025	0.00965966	-2.84016	10709	0.00451761	2.34509	0.000752678	10711	GDF15
HLA_B_14_02	GDF2_Q9UK05_OID20202_v1_Cardiometabolic	-0.0364465	-0.055481	-0.017412	0.00971053	-3.7533	10591	0.000175457	3.75583	0.00132835	10593	GDF2
AA_DRB1_67_32551961_exon2_L	GDNF_P39905_OID20861_v1_Neurology	-0.0329667	-0.052264	-0.0136694	0.00984459	-3.34871	10307	0.0008148	3.08895	0.0010868	10309	GDNF
AA_A_158_29911246_exon3_AL	GET3_O43681_OID30303_v1_Cardiometabolic_II	0.0289565	0.00996749	0.0479455	0.00968733	2.98911	10647	0.00280433	2.55217	0.000838477	10649	GET3
AA_DRB1_13_32552123_exon2_GLR	GFAP_P14136_OID21247_v1_Oncology	0.0273262	0.00802468	0.0466277	0.00984675	2.77515	10306	0.00552754	2.25747	0.000746722	10308	GFAP
AA_B_66_31324539_exon2_IS	GFER_P55789_OID21259_v1_Oncology	0.039042	0.0197546	0.0583295	0.00983957	3.96786	10313	7.30122e-05	4.1366	0.00152428	10315	GFER
AA_DQB1_167_32629462_exon3_R	GFOD2_Q3B7J2_OID21216_v1_Oncology	-0.0335627	-0.052854	-0.0142714	0.00984153	-3.41031	10313	0.000651377	3.18617	0.00112645	10315	GFOD2
AA_B_143_31324063_exon3_GT	GFRA1_P56159_OID21457_v1_Oncology	-0.0395433	-0.0585343	-0.0205523	0.00968837	-4.08152	10637	4.50687e-05	4.34612	0.00156367	10639	GFRA1
HLA_DQB1_05_01	GFRA2_O00451_OID21330_v1_Oncology	-0.0604229	-0.0795102	-0.0413357	0.00973746	-6.2052	10508	5.66851e-10	9.24653	0.00365093	10510	GFRA2
HLA_B_08_01	GFRA3_O60609_OID20933_v1_Neurology	-0.0405555	-0.0597003	-0.0214108	0.0097668	-4.15239	10466	3.31633e-05	4.47934	0.00164475	10468	GFRA3
AA_B_97_31324201_exon3_CNS	GFRAL_Q6UXV0_OID31091_v1_Neurology_II	-0.0554476	-0.0748906	-0.0360047	0.00991887	-5.59011	10133	2.32798e-08	7.63302	0.00307444	10135	GFRAL
HLA_DRB1_13	GGA1_Q9UJY5_OID20838_v1_Neurology	0.0322467	0.0129489	0.0515444	0.00984482	3.27549	10307	0.00105825	2.97541	0.00103985	10309	GGA1
HLA_DRB1_01_03	GGACT_Q9BVM4_OID30290_v1_Cardiometabolic_II	-0.0270158	-0.0460059	-0.00802582	0.00968786	-2.78863	10647	0.00530257	2.27551	0.000729856	10649	GGACT
AA_A_62_29910717_exon2_GR	GGCT_O75223_OID30304_v1_Cardiometabolic_II	0.0259698	0.00697566	0.0449639	0.00968995	2.68007	10643	0.00737194	2.13242	0.000674429	10645	GGCT
AA_C_152_31238946_exon3_E	GGH_Q92820_OID20416_v1_Cardiometabolic	0.0357128	0.0164964	0.0549292	0.00980332	3.64293	10392	0.000270865	3.56725	0.00127541	10394	GGH
HLA_DQB1_06_09	GGT1_P19440_OID21075_v1_Neurology	0.0277741	0.00870372	0.0468445	0.00972886	2.85482	10557	0.00431455	2.36506	0.000771402	10559	GGT1
HLA_B_14_01	GGT5_P36269_OID20909_v1_Neurology	-0.0313096	-0.0504507	-0.0121686	0.00976492	-3.20634	10477	0.00134838	2.87019	0.000980294	10479	GGT5
AA_DQB1_231_32628269_exon5_.	GH1_P01241_OID20220_v1_Cardiometabolic	0.0349309	0.0158901	0.0539718	0.00971381	3.59601	10585	0.000324607	3.48864	0.00122017	10587	GH1
AA_DRB1_11_32552129_exon2_DV	GH2_P01242_OID21168_v1_Oncology	0.0292093	0.00991534	0.0485032	0.00984288	2.96756	10313	0.00300867	2.52163	0.000853183	10315	GH2
AA_DRB1_11_32552129_exon2_DP	GHR_P10912_OID30574_v1_Inflammation_II	0.0313159	0.0121611	0.0504707	0.00977191	3.20469	10462	0.00135615	2.86769	0.000980687	10464	GHR
AA_DRB1_73_32551943_exon2_A	GHRHR_Q02643_OID20841_v1_Neurology	-0.0303207	-0.0496197	-0.0110218	0.00984542	-3.07968	10307	0.00207769	2.68242	0.000919346	10309	GHRHR
AA_B_116_31324144_exon3_FL	GHRL_Q9UBU3_OID20175_v1_Cardiometabolic	0.0296432	0.0106045	0.048682	0.00971271	3.052	10591	0.00227884	2.64229	0.00087872	10593	GHRL
AA_B_45_31324602_exon2_EG	GID8_Q9NWU2_OID31041_v1_Neurology_II	0.0267009	0.00769287	0.0457089	0.00969705	2.75351	10627	0.00590606	2.2287	0.000712938	10629	GID8
AA_DRB1_98_32549641_exon3_Ex	GIGYF2_Q6Y7W6_OID31062_v1_Neurology_II	0.0448452	0.0258495	0.0638409	0.00969075	4.62763	10627	3.74257e-06	5.42683	0.00201109	10629	GIGYF2
AA_B_67_31324536_exon2_FY	GIMAP7_Q8NHV1_OID30639_v1_Inflammation_II	0.035384	0.0162318	0.0545362	0.00977059	3.62148	10462	0.000294307	3.5312	0.00125203	10464	GIMAP7
AA_B_45_31324602_exon2_KM	GIMAP8_Q8ND71_OID31194_v1_Oncology_II	-0.0328198	-0.0520929	-0.0135467	0.00983225	-3.33797	10333	0.0008469	3.07217	0.00107714	10335	GIMAP8
HLA_DPB1_02_01	GIP_P09681_OID30288_v1_Cardiometabolic_II	0.0424943	0.0233162	0.0616724	0.00978379	4.34333	10428	1.41663e-05	4.84874	0.00180576	10430	GIP
AA_DRB1_74_32551940_exon2_AL	GIPC2_Q8TF65_OID31153_v1_Neurology_II	-0.031135	-0.0501496	-0.0121205	0.00970037	-3.20967	10617	0.00133281	2.87523	0.000969391	10619	GIPC2
AA_C_116_31239054_exon3_L	GIPC3_Q8TF64_OID31507_v1_Oncology_II	0.0231123	0.00409807	0.0421265	0.0097002	2.38266	10622	0.0172055	1.76433	0.000534178	10624	GIPC3
HLA_DRB1_09_01	GIPR_P48546_OID30542_v1_Inflammation_II	0.0252072	0.00595776	0.0444566	0.00982018	2.56688	10363	0.0102758	1.98819	0.000635403	10365	GIPR
AA_A_283_29912302_exon5_P	GIT1_Q9Y2X7_OID30533_v1_Inflammation_II	0.0291094	0.009862	0.0483568	0.00981913	2.96456	10363	0.00303808	2.5174	0.000847357	10365	GIT1
AA_B_67_31324536_exon2_CM	GJA8_P48165_OID31187_v1_Oncology_II	-0.0341057	-0.0533779	-0.0148334	0.00983182	-3.46891	10333	0.000524714	3.28008	0.0011632	10335	GJA8
AA_DQA1_25_32609153_exon2	GKN1_Q9NS71_OID20885_v1_Neurology	-0.0269637	-0.0469732	-0.00695423	0.0102078	-2.64148	9590	0.00826794	2.0826	0.000727041	9592	GKN1
HLA_DQB1_06_04	GLA_P06280_OID30594_v1_Inflammation_II	-0.0313695	-0.0505289	-0.0122102	0.00977423	-3.20941	10457	0.00133408	2.87482	0.000984049	10459	GLA
HLA_DQB1_06_09	GLB1_P16278_OID20949_v1_Neurology	-0.0325562	-0.0516965	-0.0134159	0.00976453	-3.33413	10477	0.000858639	3.06619	0.00105991	10479	GLB1
AA_B_114_31324150_exon3_HK	GLI2_P10070_OID30429_v1_Inflammation_II	0.0323359	0.0130904	0.0515813	0.00981816	3.29347	10363	0.000992891	3.0031	0.00104561	10365	GLI2
AA_B_67_31324536_exon2_CY	GLO1_Q04760_OID20107_v1_Cardiometabolic	0.0303324	0.0111339	0.049531	0.00979423	3.09697	10415	0.0019603	2.70768	0.000920057	10417	GLO1
AA_C_275_31237869_exon5_EK	GLOD4_Q9HC38_OID20710_v1_Inflammation	0.027881	0.00883321	0.0469288	0.00971734	2.8692	10582	0.00412322	2.38476	0.000777351	10584	GLOD4
AA_DRB1_70_32551952_exon2_D	GLP1R_P43220_OID30809_v1_Neurology_II	-0.0301813	-0.0494542	-0.0109085	0.00983211	-3.06967	10335	0.00214852	2.66786	0.000910913	10337	GLP1R
AA_C_156_31238934_exon3_Lx	GLRX_P35754_OID20195_v1_Cardiometabolic	0.0437945	0.0246797	0.0629093	0.0097515	4.49105	10496	7.16281e-06	5.14492	0.00191796	10498	GLRX
AA_DRB1_70_32551952_exon2_DQ	GLRX5_Q86SX6_OID30663_v1_Inflammation_II	-0.0326266	-0.0517806	-0.0134726	0.0097715	-3.33896	10462	0.000843877	3.07372	0.0010645	10464	GLRX5
AA_DRB1_71_32551949_exon2_ARx	GLT8D2_Q9H1C3_OID20825_v1_Neurology	0.0280131	0.00871288	0.0473133	0.00984608	2.8451	10307	0.00444847	2.35179	0.000784734	10309	GLT8D2
AA_DRB1_13_32552123_exon2_LS	GLYR1_Q49A26_OID31364_v1_Oncology_II	0.0369182	0.017919	0.0559174	0.00969253	3.80894	10630	0.000140352	3.85278	0.00136296	10632	GLYR1
AA_DQB1_185_32629408_exon3_T	GM2A_P17900_OID30413_v1_Cardiometabolic_II	0.0338568	0.0147283	0.0529854	0.00975852	3.46946	10489	0.000523598	3.281	0.00114628	10491	GM2A
AA_DPB1_36_33048547_exon2	GMFG_O60234_OID30340_v1_Cardiometabolic_II	-0.0285964	-0.0475855	-0.00960718	0.00968743	-2.9519	10647	0.00316511	2.49961	0.000817752	10649	GMFG
AA_DRB1_47_32552021_exon2_F	GMPR_P36959_OID20641_v1_Inflammation	0.0330183	0.0140575	0.0519791	0.00967295	3.41347	10676	0.000643798	3.19125	0.00109021	10678	GMPR
AA_A_114_29911114_exon3_DEQ	GMPR2_Q9P2T1_OID30623_v1_Inflammation_II	0.0273005	0.00814347	0.0464576	0.00977306	2.79345	10462	0.00522443	2.28196	0.000745319	10464	GMPR2
HLA_DQA1_01_02	GNAS_O95467_OID31008_v1_Neurology_II	0.0618666	0.0428882	0.080845	0.00968193	6.3899	10627	1.72939e-10	9.76211	0.00382748	10629	GNAS
AA_DRB1_71_32551949_exon2_R	GNE_Q9Y223_OID21231_v1_Oncology	0.0316109	0.0123184	0.0509035	0.00984216	3.21179	10313	0.00132316	2.87839	0.000999251	10315	GNE
AA_A_114_29911114_exon3_DE	GNGT1_P63211_OID30920_v1_Neurology_II	-0.0301005	-0.0492937	-0.0109074	0.00979148	-3.07415	10421	0.00211646	2.67439	0.000906042	10423	GNGT1
AA_C_116_31239054_exon3_Yx	GNLY_P22749_OID21132_v1_Neurology	0.0917759	0.0727877	0.110764	0.00968696	9.47417	10567	3.26361e-21	20.4863	0.00842282	10569	GNLY
AA_DRB1_74_32551940_exon2_ALx	GNPDA1_P46926_OID30197_v1_Cardiometabolic_II	0.0346652	0.0154813	0.0538491	0.00978675	3.54206	10428	0.000398749	3.3993	0.00120168	10430	GNPDA1
AA_B_156_31324024_exon3_DGx	GNPDA2_Q8TDQ7_OID30597_v1_Inflammation_II	0.0292477	0.0100917	0.0484037	0.00977253	2.99285	10462	0.00277032	2.55747	0.000855427	10464	GNPDA2
AA_B_63_31324548_exon2	GOLGA3_Q08378_OID31026_v1_Neurology_II	0.0279466	0.00893918	0.046954	0.00969672	2.88206	10627	0.00395871	2.40245	0.000781011	10629	GOLGA3
HLA_B_08	GOLM2_Q6P4E1_OID21044_v1_Neurology	-0.0549626	-0.0739174	-0.0360077	0.00966994	-5.68386	10662	1.35147e-08	7.86919	0.00302088	10664	GOLM2
AA_DQB1_26_32632774_exon2_FG	GOPC_Q9HD26_OID20551_v1_Inflammation	-0.0341917	-0.0532801	-0.0151034	0.009738	-3.51116	10533	0.000448016	3.34871	0.00116907	10535	GOPC
AA_C_156_31238934_exon3_CLQ	GORASP2_Q9H8Y8_OID31438_v1_Oncology_II	-0.0430846	-0.0620863	-0.024083	0.00969379	-4.44456	10622	8.89637e-06	5.05079	0.00185629	10624	GORASP2
AA_B_163_31324003_exon3_Tx	GOT1_P17174_OID30417_v1_Cardiometabolic_II	-0.0307533	-0.0497341	-0.0117725	0.00968318	-3.17595	10655	0.00149771	2.82457	0.000945766	10657	GOT1
AA_DRB1_67_32551961_exon2_I	GP1BA_P07359_OID20381_v1_Cardiometabolic	0.0346385	0.0155974	0.0536795	0.00971391	3.56586	10585	0.000364261	3.43859	0.00119982	10587	GP1BA
AA_B_67_31324536_exon2_C	GP1BB_P13224_OID30174_v1_Cardiometabolic_II	-0.147447	-0.166582	-0.128312	0.00976172	-15.1046	10266	5.3256e-51	50.2736	0.0217405	10268	GP1BB
AA_DQA1_129_32609878_exon3_Q	GP2_P55259_OID20090_v1_Cardiometabolic	-0.0398726	-0.0591184	-0.0206267	0.00981833	-4.06103	10357	4.92156e-05	4.3079	0.00158982	10359	GP2
AA_A_152_29911228_exon3_GR	GP5_P40197_OID30611_v1_Inflammation_II	-0.0238817	-0.0430405	-0.00472297	0.00977392	-2.44341	10462	0.0145655	1.83667	0.000570336	10464	GP5
AA_A_62_29910717_exon2_L	GP6_Q9HCN6_OID21091_v1_Neurology	-0.0238824	-0.042952	-0.0048128	0.00972846	-2.4549	10560	0.0141083	1.85053	0.00057037	10562	GP6
AA_DRB1_26_32552084_exon2_CF	GPA33_Q99795_OID21376_v1_Oncology	0.0297863	0.0106725	0.0489	0.00975096	3.0547	10508	0.00225848	2.64618	0.000887222	10510	GPA33
HLA_DQB1_03	GPC1_P35052_OID21438_v1_Oncology	0.0346778	0.0156905	0.0536651	0.00968648	3.58002	10645	0.0003451	3.46206	0.00120255	10647	GPC1
AA_B_9_31324710_exon2_D	GPC5_P78333_OID20944_v1_Neurology	0.0462543	0.0271243	0.0653843	0.00975925	4.73953	10477	2.17034e-06	5.66347	0.00213946	10479	GPC5
AA_DQB1_167_32629462_exon3_R	GPD1_P21695_OID31358_v1_Oncology_II	-0.0278256	-0.0468304	-0.00882085	0.00969539	-2.86999	10630	0.00411301	2.38584	0.000774265	10632	GPD1
AA_B_minus11_31324895_exon1_W	GPHA2_Q96T91_OID31437_v1_Oncology_II	-0.033734	-0.0527424	-0.0147255	0.00969727	-3.47871	10622	0.000505861	3.29597	0.00113798	10624	GPHA2
AA_B_145_31324057_exon3_L	GPI_P06744_OID30680_v1_Inflammation_II	0.0275114	0.0085306	0.0464923	0.00968318	2.84116	10657	0.00450354	2.34645	0.00075688	10659	GPI
AA_C_177_31238871_exon3_ER	GPIHBP1_Q8IV16_OID31469_v1_Oncology_II	0.0281116	0.00909981	0.0471234	0.00969896	2.89841	10622	0.00375825	2.42501	0.000790261	10624	GPIHBP1
HLA_DPB1_13	GPKOW_Q92917_OID20890_v1_Neurology	-0.0250496	-0.0443513	-0.00574785	0.00984686	-2.54392	10307	0.0109761	1.95955	0.000627482	10309	GPKOW
AA_DRB1_70_32551952_exon2_D	GPNMB_Q14956_OID20173_v1_Cardiometabolic	-0.0332194	-0.0524774	-0.0139615	0.00982451	-3.38128	10349	0.000724165	3.14016	0.00110353	10351	GPNMB
AA_A_74_29910753_exon2_D	GPR101_Q96P66_OID30819_v1_Neurology_II	-0.0322351	-0.0515067	-0.0129635	0.00983148	-3.27876	10335	0.00104608	2.98043	0.0010391	10337	GPR101
AA_C_156_31238934_exon3_DR	GPR158_Q5T848_OID31013_v1_Neurology_II	-0.0243232	-0.0433324	-0.00531403	0.00969764	-2.50816	10627	0.012151	1.91539	0.000591619	10629	GPR158
AA_B_116_31324144_exon3_DPY	GPR15L_Q6UWK7_OID31511_v1_Oncology_II	-0.0353362	-0.0543436	-0.0163288	0.00969674	-3.64414	10622	0.000269571	3.56933	0.00124865	10624	GPR15L
AA_DRB1_74_32551940_exon2_EL	GPR37_O15354_OID20095_v1_Cardiometabolic	-0.0324559	-0.0516532	-0.0132586	0.00979358	-3.314	10415	0.000922863	3.03486	0.00105339	10417	GPR37
AA_DQA1_175_32610016_exon3_E	GPRC5C_Q9NQ84_OID31340_v1_Oncology_II	-0.0320493	-0.0510517	-0.0130469	0.00969416	-3.30604	10630	0.000949369	3.02257	0.00102716	10632	GPRC5C
AA_C_116_31239054_exon3_FL	GRAP2_O75791_OID20192_v1_Cardiometabolic	0.0241753	0.00513379	0.0432169	0.00971414	2.48867	10591	0.0128373	1.89153	0.000584447	10593	GRAP2
AA_C_99_31239105_exon3_CWY	GRHPR_Q9UBQ7_OID30289_v1_Cardiometabolic_II	-0.0273849	-0.0463748	-0.00839512	0.00968776	-2.82676	10647	0.00471098	2.32689	0.000749935	10649	GRHPR
HLA_B_35_01	GRIK2_Q13002_OID30977_v1_Neurology_II	-0.0271091	-0.046117	-0.00810131	0.00969695	-2.79564	10627	0.00518906	2.28491	0.000734905	10629	GRIK2
AA_C_156_31238934_exon3_CDL	GRIN2B_Q13224_OID30802_v1_Neurology_II	-0.0346131	-0.0538832	-0.0153431	0.0098307	-3.52092	10335	0.0004319	3.36462	0.00119807	10337	GRIN2B
AA_A_9_29910558_exon2_FY	GRK5_P34947_OID20066_v1_Cardiometabolic	-0.0283048	-0.0475045	-0.00910504	0.00979482	-2.88977	10415	0.00386321	2.41305	0.000801159	10417	GRK5
AA_A_79_29910768_exon2_AR	GRN_P28799_OID21159_v1_Neurology	0.0647344	0.0456785	0.0837902	0.00972142	6.65894	10537	2.89541e-11	10.5383	0.00419054	10539	GRN
HLA_A_25	GRP_P07492_OID30264_v1_Cardiometabolic_II	-0.0293293	-0.0485165	-0.0101421	0.00978842	-2.99632	10428	0.00273899	2.56241	0.000860206	10430	GRP
HLA_C_12_03	GRPEL1_Q9HAV7_OID21309_v1_Oncology	0.0363746	0.017265	0.0554841	0.00974883	3.73117	10508	0.000191593	3.71762	0.00132311	10510	GRPEL1
HLA_DRB1_01_01	GRSF1_Q12849_OID31224_v1_Oncology_II	0.0243428	0.00504912	0.0436364	0.00984273	2.47317	10316	0.0134079	1.87264	0.000592571	10318	GRSF1
AA_DRB1_26_32552084_exon2_CY	GSAP_A4D1B5_OID21173_v1_Oncology	0.038228	0.0189399	0.057516	0.00983988	3.885	10313	0.000102969	3.98729	0.00146138	10315	GSAP
HLA_B_49	GSN_P06396_OID30714_v1_Inflammation_II	-0.0351503	-0.0541418	-0.0161589	0.00968859	-3.62801	10640	0.000286948	3.5422	0.00123555	10642	GSN
AA_DRB1_37_32552051_exon2_NPS	GSR_P00390_OID30700_v1_Inflammation_II	0.0399882	0.021002	0.0589744	0.00968592	4.12849	10642	3.67941e-05	4.43422	0.00159906	10644	GSR
AA_B_178_31323958_exon3_GT	GSTA1_P08263_OID20166_v1_Cardiometabolic	0.046767	0.0276739	0.0658601	0.00974044	4.80132	10517	1.59793e-06	5.79644	0.00218715	10519	GSTA1
AA_DRB1_85_32551907_exon2_AL	GSTA3_Q16772_OID21242_v1_Oncology	0.0294583	0.0101645	0.0487521	0.00984281	2.99288	10313	0.00277015	2.5575	0.000867792	10315	GSTA3
HLA_DQB1_06_04	GSTM4_Q03013_OID30164_v1_Cardiometabolic_II	0.0259981	0.00665834	0.0453379	0.00986626	2.63505	10266	0.00842501	2.07443	0.000675903	10268	GSTM4
AA_DRB1_13_32552123_exon2_FGH	GSTP1_P09211_OID20876_v1_Neurology	-0.0338571	-0.0533044	-0.0144097	0.00992112	-3.41262	10148	0.00064592	3.18982	0.0011463	10150	GSTP1
AA_C_99_31239105_exon3_C	GSTT2B_P0CG30_OID31097_v1_Neurology_II	0.0275075	0.00849088	0.046524	0.00970141	2.83541	10617	0.00458535	2.33863	0.00075666	10619	GSTT2B
AA_DQB1_55_32632687_exon2_R	GTF2IRD1_Q9UHL9_OID31264_v1_Oncology_II	-0.037126	-0.0562132	-0.0180388	0.00973745	-3.8127	10532	0.000138239	3.85937	0.00137834	10534	GTF2IRD1
HLA_DPB1_04_01	GTPBP2_Q9BX10_OID30946_v1_Neurology_II	0.0282185	0.00902429	0.0474128	0.00979202	2.88179	10421	0.00396233	2.40205	0.000796285	10423	GTPBP2
AA_DRB1_70_32551952_exon2_Dx	GUCA2A_Q02747_OID21101_v1_Neurology	-0.0300108	-0.0490935	-0.010928	0.00973515	-3.08272	10542	0.00205646	2.68688	0.000900646	10544	GUCA2A
AA_DRB1_60_32551982_exon2_HT	GUCY2C_P25092_OID31318_v1_Oncology_II	-0.0236348	-0.0427299	-0.00453971	0.00974144	-2.42621	10532	0.0152741	1.81604	0.000558603	10534	GUCY2C
AA_C_99_31239105_exon3_CSW	GUK1_Q16774_OID30148_v1_Cardiometabolic_II	0.0293035	0.00996551	0.0486416	0.00986536	2.97035	10266	0.00298152	2.52556	0.000858697	10268	GUK1
AA_DQB1_minus10_32634317_exon1_A	GUSB_P08236_OID20296_v1_Cardiometabolic	0.0368111	0.0177408	0.0558813	0.00972879	3.78372	10551	0.000155353	3.80868	0.00135505	10553	GUSB
AA_DQB1_26_32632774_exon2_FL	GYS1_P13807_OID20097_v1_Cardiometabolic	-0.0300446	-0.0492434	-0.0108459	0.00979432	-3.06756	10415	0.00216369	2.6648	0.000902681	10417	GYS1
AA_C_minus17_31239826_exon1_T	GZMA_P12544_OID20663_v1_Inflammation	0.226126	0.207647	0.244606	0.00942754	23.9857	10676	7.15367e-124	123.145	0.0511331	10678	GZMA
HLA_B_40_01	GZMB_P10144_OID20604_v1_Inflammation	0.146583	0.12769	0.165476	0.00963845	15.2081	10533	1.10367e-51	50.9572	0.0214865	10535	GZMB
AA_B_45_31324602_exon2_KM	GZMH_P20718_OID20096_v1_Cardiometabolic	0.103446	0.0843419	0.122551	0.00974617	10.614	10415	3.48836e-26	25.4574	0.0107011	10417	GZMH
AA_DRB1_70_32551952_exon2_Rx	H2AP_O75409_OID31232_v1_Oncology_II	0.0270882	0.00781177	0.0463646	0.00983394	2.75456	10333	0.00588736	2.23008	0.00073377	10335	H2AP
AA_DQA1_53_32609237_exon2_KR	HADH_Q16836_OID30132_v1_Cardiometabolic_II	-0.0321792	-0.0515155	-0.0128429	0.00986448	-3.26213	10266	0.00110941	2.95491	0.0010355	10268	HADH
AA_C_116_31239054_exon3_SY	HAGH_Q16775_OID21459_v1_Oncology	-0.0326374	-0.0516412	-0.0136336	0.00969489	-3.36646	10628	0.000764102	3.11685	0.0010652	10630	HAGH
AA_C_99_31239105_exon3_CSY	HAO1_Q9UJM8_OID21395_v1_Oncology	-0.0235085	-0.042502	-0.00451499	0.00968963	-2.42615	10645	0.0152766	1.81597	0.000552648	10647	HAO1
AA_A_9_29910558_exon2_Y	HARS1_P12081_OID21086_v1_Neurology	0.0262089	0.00714669	0.0452711	0.00972467	2.69509	10567	0.00704807	2.15193	0.000686905	10569	HARS1
AA_B_97_31324201_exon3_CR	HAVCR1_Q96D42_OID21422_v1_Oncology	0.0494307	0.0304471	0.0684142	0.00968455	5.10407	10636	3.38166e-07	6.47087	0.00244339	10638	HAVCR1
AA_DRB1_77_32551931_exon2_Tx	HAVCR2_Q8TDQ0_OID21137_v1_Neurology	0.0775121	0.0585008	0.0965235	0.00969875	7.99198	10567	1.46631e-15	14.8338	0.00600813	10569	HAVCR2
AA_C_147_31238961_exon3_Lx	HBEGF_Q99075_OID21465_v1_Oncology	0.079056	0.0601016	0.0980104	0.0096697	8.17564	10628	3.27782e-16	15.4844	0.00624985	10630	HBEGF
HLA_A_31_01	HBQ1_P09105_OID21433_v1_Oncology	0.0351477	0.0161607	0.0541347	0.00968632	3.62859	10645	0.000286306	3.54317	0.00123536	10647	HBQ1
HLA_B_49	HBZ_P02008_OID30307_v1_Cardiometabolic_II	0.0281756	0.00918624	0.0471651	0.00968755	2.90844	10647	0.00363988	2.43891	0.000793867	10649	HBZ
AA_C_116_31239054_exon3_FL	HCG22_E2RYF7_OID30088_v1_Cardiometabolic_II	0.242809	0.224042	0.261576	0.00957424	25.3607	10266	1.12105e-137	136.95	0.0589562	10268	HCG22
HLA_DPB1_03	HCLS1_P14317_OID20648_v1_Inflammation	-0.0317767	-0.0507382	-0.0128151	0.00967334	-3.28498	10676	0.0010232	2.99004	0.00100976	10678	HCLS1
AA_DQB1_37_32632741_exon2_Y	HDAC8_Q9BY41_OID30436_v1_Inflammation_II	0.0319591	0.0127134	0.0512048	0.00981828	3.25506	10363	0.00113732	2.94412	0.00102138	10365	HDAC8
HLA_A_26_01	HDAC9_Q9UKV0_OID30832_v1_Neurology_II	-0.0227389	-0.0420155	-0.00346226	0.00983405	-2.31226	10335	0.0207828	1.6823	0.000517058	10337	HDAC9
AA_DQB1_185_32629408_exon3_I	HDDC2_Q7Z4H3_OID31447_v1_Oncology_II	0.0246844	0.0056709	0.0436979	0.00969984	2.54483	10622	0.0109473	1.96069	0.000609319	10624	HDDC2
HLA_DPB1_02	HDGF_P51858_OID21455_v1_Oncology	0.0290026	0.0100065	0.0479987	0.00969096	2.99274	10639	0.00277116	2.55734	0.000841149	10641	HDGF
AA_B_116_31324144_exon3_FSY	HDGFL2_Q7Z4V5_OID31136_v1_Neurology_II	-0.0321096	-0.0511236	-0.0130956	0.00970007	-3.31024	10617	0.000935263	3.02907	0.00103103	10619	HDGFL2
AA_DQB1_185_32629408_exon3_I	HEBP1_Q9NRV9_OID20063_v1_Cardiometabolic	-0.0296479	-0.0488469	-0.0104489	0.00979444	-3.02701	10415	0.00247586	2.60627	0.000878998	10417	HEBP1
AA_DRB1_37_32552051_exon2_FPx	HEG1_Q9ULI3_OID30579_v1_Inflammation_II	-0.0599507	-0.0790804	-0.0408209	0.00975912	-6.14304	10462	8.3903e-10	9.07622	0.00359408	10464	HEG1
AA_A_9_29910558_exon2_F	HEPACAM2_A8MVW5_OID31151_v1_Neurology_II	-0.0414593	-0.0604667	-0.0224519	0.00969673	-4.27559	10617	1.92295e-05	4.71603	0.00171887	10619	HEPACAM2
AA_C_147_31238961_exon3_LX	HEPH_Q9BQS7_OID30337_v1_Cardiometabolic_II	0.038844	0.0198613	0.0578266	0.00968408	4.01111	10647	6.0846e-05	4.21577	0.00150885	10649	HEPH
AA_B_99_31324195_exon3_FS	HEXIM1_O94992_OID20589_v1_Inflammation	0.0265691	0.00747638	0.0456619	0.00974026	2.72776	10533	0.00638709	2.1947	0.000705919	10535	HEXIM1
AA_DRB1_30_32552072_exon2_ARY	HGF_P14210_OID20656_v1_Inflammation	-0.0308871	-0.0498491	-0.011925	0.00967361	-3.19292	10676	0.00141249	2.85001	0.000954011	10678	HGF
AA_DQA1_53_32609237_exon2_KR	HGFAC_Q04756_OID30718_v1_Inflammation_II	-0.030918	-0.0499291	-0.0119069	0.00969861	-3.18788	10621	0.00143735	2.84244	0.000955924	10623	HGFAC
AA_B_163_31324003_exon3_Lx	HGS_O14964_OID21175_v1_Oncology	-0.0318925	-0.0511848	-0.0126001	0.00984207	-3.24042	10313	0.00119731	2.92179	0.00101713	10315	HGS
AA_B_12_31324701_exon2	HHEX_Q03014_OID31107_v1_Neurology_II	-0.0276268	-0.0466433	-0.00861029	0.00970138	-2.84772	10617	0.00441182	2.35538	0.00076324	10619	HHEX
AA_DQA1_47_32609219_exon2_CK	HIF1A_Q16665_OID30425_v1_Inflammation_II	0.0344788	0.0152347	0.0537229	0.00981746	3.51199	10363	0.000446653	3.35003	0.00118879	10365	HIF1A
AA_C_99_31239105_exon3_CW	HIP1_O00291_OID30071_v1_Cardiometabolic_II	0.0293912	0.0100532	0.0487292	0.00986533	2.97924	10266	0.0028964	2.53814	0.000863842	10268	HIP1
AA_DPA1_111_33036999_exon3_R	HIP1R_O75146_OID31141_v1_Neurology_II	0.0286737	0.00965233	0.047695	0.00970383	2.95488	10611	0.00313477	2.50379	0.000822179	10613	HIP1R
AA_DRB1_96_32549647_exon3_Ex	HJV_Q6ZVN8_OID31006_v1_Neurology_II	0.0349659	0.0159627	0.0539691	0.00969458	3.60675	10627	0.000311478	3.50657	0.00122262	10629	HJV
AA_DRB1_13_32552123_exon2_RSY	HK2_P52789_OID20065_v1_Cardiometabolic	-0.0275503	-0.0467504	-0.00835016	0.00979502	-2.81268	10415	0.00492222	2.30784	0.000759018	10417	HK2
AA_A_167_29911273_exon3_AG	HLA-A_P04439_OID31048_v1_Neurology_II	0.713787	0.70047	0.727105	0.00679387	105.063	10627	0	1645.72	0.509492	10629	HLA-A
AA_DRB1_11_32552129_exon2_DV	HLA-DRA_P01903_OID20520_v1_Inflammation	0.380326	0.362544	0.398108	0.00907154	41.9252	10394	0	354.33	0.144648	10396	HLA-DRA
HLA_B_08	HLA-E_P13747_OID20532_v1_Inflammation	0.276856	0.258503	0.295209	0.00936283	29.5697	10533	1.12697e-184	183.948	0.0766491	10535	HLA-E
AA_A_152_29911228_exon3_ER	HMBS_P08397_OID21385_v1_Oncology	0.0274627	0.00847109	0.0464542	0.00968865	2.83452	10645	0.00459813	2.33742	0.000754198	10647	HMBS
AA_DRB1_74_32551940_exon2_AQx	HMCN2_Q8NDA2_OID30592_v1_Inflammation_II	-0.0314104	-0.0505725	-0.0122483	0.00977562	-3.21313	10454	0.00131693	2.88044	0.000986613	10456	HMCN2
AA_A_105_29911087_exon3_GS	HMGCL_P35914_OID30214_v1_Cardiometabolic_II	0.0304997	0.0113132	0.0496862	0.00978808	3.116	10428	0.00183819	2.73561	0.00093023	10430	HMGCL
AA_A_156_29911240_exon3_ELW	HMGCS1_Q01581_OID30157_v1_Cardiometabolic_II	-0.0246967	-0.0440371	-0.00535624	0.00986659	-2.50306	10266	0.0123278	1.90911	0.000609926	10268	HMGCS1
HLA_B_14_01	HMMR_O75330_OID31175_v1_Oncology_II	-0.0238849	-0.0431694	-0.00460036	0.00983807	-2.4278	10326	0.0152076	1.81794	0.000570488	10328	HMMR
AA_DQA1_47_32609219_exon2_CK	HMOX1_P09601_OID20217_v1_Cardiometabolic	-0.0358947	-0.0549674	-0.016822	0.00973003	-3.68906	10549	0.000226212	3.64549	0.00128843	10551	HMOX1
AA_A_70_29910741_exon2_.H	HMOX2_P30519_OID20887_v1_Neurology	0.038218	0.0189243	0.0575117	0.00984275	3.88286	10307	0.000103879	3.98347	0.00146062	10309	HMOX2
HLA_DRB1_13_02	HNF1A_P20823_OID30919_v1_Neurology_II	0.0337554	0.0145645	0.0529464	0.00979034	3.44783	10421	0.000567338	3.24616	0.00113943	10423	HNF1A
AA_A_17_29910582_exon2	HNMT_P50135_OID20975_v1_Neurology	-0.0333006	-0.0524606	-0.0141406	0.00977456	-3.40686	10455	0.000659615	3.18071	0.00110893	10457	HNMT
AA_C_184_31238263_exon4_Hx	HNRNPK_P61978_OID20051_v1_Cardiometabolic	0.0313693	0.0121566	0.050582	0.00980145	3.20047	10399	0.00137614	2.86134	0.000984032	10401	HNRNPK
AA_C_95_31239117_exon3_L	HNRNPUL1_Q9BUJ2_OID31037_v1_Neurology_II	-0.0372603	-0.0562619	-0.0182587	0.00969378	-3.84373	10627	0.000121883	3.91406	0.00138833	10629	HNRNPUL1
HLA_A_30_01	HPCAL1_P37235_OID20615_v1_Inflammation	-0.0282493	-0.0472129	-0.0092858	0.00967436	-2.92002	10676	0.00350739	2.45502	0.000798026	10678	HPCAL1
AA_DRB1_85_32551907_exon2_Vx	HPGDS_O60760_OID21266_v1_Oncology	0.0275643	0.00826948	0.0468592	0.00984334	2.8003	10313	0.00511495	2.29116	0.000759793	10315	HPGDS
AA_B_70_31324527_exon2_HQ	HPSE_Q9Y251_OID30409_v1_Cardiometabolic_II	0.0252146	0.00613381	0.0442953	0.00973414	2.59032	10547	0.00960178	2.01765	0.000635774	10549	HPSE
AA_DQB1_75_32632627_exon2	HRAS_P01112_OID31263_v1_Oncology_II	-0.0278183	-0.0469168	-0.00871985	0.00974317	-2.85516	10526	0.00430993	2.36553	0.000773858	10528	HRAS
AA_DRB1_74_32551940_exon2_ALQ	HRC_P23327_OID30211_v1_Cardiometabolic_II	0.038934	0.0197531	0.0581149	0.00978521	3.97887	10428	6.97137e-05	4.15668	0.00151586	10430	HRC
AA_DRB1_13_32552123_exon2_HSY	HRG_P04196_OID30770_v1_Inflammation_II	0.0251741	0.00618493	0.0441632	0.00968742	2.59864	10649	0.00937237	2.02815	0.000633734	10651	HRG
AA_C_24_31239576_exon2	HS1BP3_Q53T59_OID30243_v1_Cardiometabolic_II	-0.0343723	-0.0535564	-0.0151883	0.00978685	-3.5121	10428	0.000446468	3.35021	0.00118146	10430	HS1BP3
HLA_C_12_03	HS3ST3B1_Q9Y662_OID21303_v1_Oncology	0.0332763	0.0141647	0.0523879	0.00974988	3.41299	10508	0.000644961	3.19047	0.00110731	10510	HS3ST3B1
AA_B_62_31324551_exon2	HS6ST1_O60243_OID21441_v1_Oncology	0.0696858	0.0507332	0.0886383	0.00966875	7.20732	10645	6.09301e-13	12.2152	0.00485611	10647	HS6ST1
AA_B_178_31323958_exon3_K	HS6ST2_Q96MM7_OID30481_v1_Inflammation_II	-0.0427544	-0.0619924	-0.0235165	0.00981431	-4.35633	10363	1.33532e-05	4.87442	0.00182794	10365	HS6ST2
HLA_C_05_01	HSBP1_O75506_OID30232_v1_Cardiometabolic_II	-0.0278174	-0.0470054	-0.00862942	0.00978884	-2.84175	10428	0.0044954	2.34723	0.000773809	10430	HSBP1
AA_A_116_29911120_exon3_DHN	HSD11B1_P28845_OID20575_v1_Inflammation	-0.036057	-0.055144	-0.0169699	0.00973737	-3.70295	10533	0.000214196	3.66919	0.0013001	10535	HSD11B1
AA_DRB1_67_32551961_exon2_IS	HSD17B14_Q9BPX1_OID31098_v1_Neurology_II	0.0396023	0.0205935	0.0586112	0.00969747	4.08378	10617	4.46335e-05	4.35034	0.00156835	10619	HSD17B14
AA_B_97_31324201_exon3_CVW	HSD17B3_P37058_OID30145_v1_Cardiometabolic_II	0.0320838	0.0127474	0.0514201	0.00986451	3.25244	10266	0.00114787	2.94011	0.00102937	10268	HSD17B3
AA_DRB1_71_32551949_exon2_AER	HSDL2_Q6YN16_OID30256_v1_Cardiometabolic_II	0.0275683	0.00838014	0.0467564	0.00978891	2.81628	10428	0.00486751	2.31269	0.00076001	10430	HSDL2
AA_DRB1_57_32551991_exon2_ASx	HSP90B1_P14625_OID20829_v1_Neurology	-0.0311404	-0.0504633	-0.0118176	0.00985761	-3.15902	10281	0.00158757	2.79927	0.000969726	10283	HSP90B1
HLA_B_49	HSPA1A_P0DMV8_OID20718_v1_Inflammation	-0.102576	-0.121514	-0.0836371	0.00966163	-10.6168	10600	3.36922e-26	25.4725	0.0105218	10602	HSPA1A
HLA_B_15	HSPA2_P54652_OID31424_v1_Oncology_II	-0.0275513	-0.0465562	-0.00854635	0.00969546	-2.84167	10630	0.00449638	2.34714	0.000759073	10632	HSPA2
AA_DRB1_11_32552129_exon2_DGP	HSPB1_P04792_OID20230_v1_Cardiometabolic	-0.0224333	-0.0416	-0.00326655	0.00977799	-2.29426	10454	0.0217951	1.66164	0.000503252	10456	HSPB1
AA_DRB1_67_32551961_exon2_LS	HSPB6_O14558_OID21408_v1_Oncology	0.0377024	0.0187172	0.0566876	0.00968542	3.8927	10645	9.97412e-05	4.00113	0.00142147	10647	HSPB6
AA_DQA1_175_32610016_exon3_E	HSPG2_P98160_OID20383_v1_Cardiometabolic	-0.0377922	-0.0568437	-0.0187407	0.00971922	-3.88839	10571	0.000101528	3.99342	0.00142825	10573	HSPG2
AA_A_9_29910558_exon2_F	HTR1A_P08908_OID30824_v1_Neurology_II	-0.0342718	-0.0535421	-0.0150015	0.00983082	-3.48616	10335	0.000492046	3.30799	0.00117455	10337	HTR1A
AA_DRB1_37_32552051_exon2_NSY	HTR1B_P28222_OID30866_v1_Neurology_II	-0.0323795	-0.051651	-0.013108	0.00983144	-3.29347	10335	0.000992932	3.00308	0.00104843	10337	HTR1B
AA_DPB1_194_33053519_exon4_R	HTRA2_O43464_OID21471_v1_Oncology	0.0262674	0.00720348	0.0453314	0.00972558	2.70086	10565	0.00692703	2.15945	0.000689979	10567	HTRA2
HLA_A_29_02	HYAL1_Q12794_OID20357_v1_Cardiometabolic	-0.0330411	-0.0522013	-0.013881	0.00977464	-3.38029	10455	0.000726739	3.13862	0.00109172	10457	HYAL1
AA_B_97_31324201_exon3_NVW	HYOU1_Q9Y4L1_OID20300_v1_Cardiometabolic	0.0437011	0.0247773	0.0626248	0.00965407	4.5267	10709	6.05588e-06	5.21782	0.00190978	10711	HYOU1
AA_C_116_31239054_exon3_L	ICA1_Q05084_OID20484_v1_Inflammation	-0.0270156	-0.046266	-0.00776518	0.00982066	-2.75089	10361	0.00595366	2.22522	0.000729841	10363	ICA1
AA_DPB1_11_33048472_exon2	ICAM1_P05362_OID20411_v1_Cardiometabolic	-0.0374649	-0.0564969	-0.018433	0.00970925	-3.85869	10593	0.000114674	3.94054	0.00140362	10595	ICAM1
HLA_C_06	ICAM2_P13598_OID20248_v1_Cardiometabolic	-0.039541	-0.058468	-0.0206139	0.00965574	-4.09507	10709	4.25139e-05	4.37147	0.00156349	10711	ICAM2
HLA_C_07_01	ICAM3_P32942_OID20277_v1_Cardiometabolic	-0.13083	-0.149609	-0.112051	0.00958024	-13.6563	10709	4.17003e-42	41.3799	0.0171165	10711	ICAM3
AA_C_156_31238934_exon3_DLR	ICAM4_Q14773_OID20578_v1_Inflammation	-0.0414011	-0.0604842	-0.022318	0.00973535	-4.25266	10533	2.1307e-05	4.67148	0.00171405	10535	ICAM4
AA_A_152_29911228_exon3_R	ICAM5_Q9UMF0_OID20145_v1_Cardiometabolic	0.0314234	0.0123857	0.0504611	0.00971219	3.23546	10591	0.0012182	2.91428	0.000987429	10593	ICAM5
AA_B_9_31324710_exon2_Y	ICOSLG_O75144_OID21351_v1_Oncology	-0.044083	-0.0631866	-0.0249794	0.0097458	-4.52328	10508	6.1555e-06	5.21074	0.00194331	10510	ICOSLG
AA_DRB1_70_32551952_exon2_D	ID4_P47928_OID31284_v1_Oncology_II	-0.0310059	-0.0500971	-0.0119147	0.00973948	-3.18353	10532	0.00145916	2.8359	0.000961365	10534	ID4
HLA_B_44_02	IDI2_Q9BXS1_OID20823_v1_Neurology	-0.037062	-0.0563566	-0.0177675	0.00984318	-3.76525	10307	0.000167308	3.77648	0.00137359	10309	IDI2
HLA_DQB1_05_01	IDO1_P14902_OID30230_v1_Cardiometabolic_II	0.040333	0.0211532	0.0595128	0.00978466	4.12206	10428	3.78403e-05	4.42205	0.00162675	10430	IDO1
HLA_DQB1_05_01	IDO1_P14902_OID30563_v1_Inflammation_II	0.0447299	0.0254937	0.0639662	0.00981346	4.55802	10363	5.22297e-06	5.28208	0.00200077	10365	IDO1
AA_DQB1_57_32632681_exon2_AD	IDO1_P14902_OID31050_v1_Neurology_II	-0.0470558	-0.0660495	-0.028062	0.00968977	-4.85624	10627	1.21344e-06	5.91598	0.00221425	10629	IDO1
HLA_DQB1_05_01	IDO1_P14902_OID31474_v1_Oncology_II	0.0430863	0.0240846	0.0620879	0.00969378	4.44473	10622	8.88942e-06	5.05113	0.00185643	10624	IDO1
AA_B_70_31324527_exon2_HK	IDS_P22304_OID20619_v1_Inflammation	0.0405605	0.021605	0.059516	0.00967026	4.19435	10676	2.75864e-05	4.5593	0.00164515	10678	IDS
AA_DRB1_13_32552123_exon2_FGR	IDUA_P35475_OID21468_v1_Oncology	0.0338005	0.0148126	0.0527884	0.00968677	3.48935	10645	0.000486162	3.31322	0.00114247	10647	IDUA
HLA_A_11	IFI30_P13284_OID31505_v1_Oncology_II	0.0832966	0.0641926	0.102401	0.00974599	8.54676	10455	1.44236e-17	16.8409	0.00693833	10457	IFI30
AA_DRB1_96_32549647_exon3_IY	IFIT1_P09914_OID31310_v1_Oncology_II	-0.0315401	-0.050631	-0.0124492	0.00973932	-3.23843	10532	0.00120561	2.91879	0.000994779	10534	IFIT1
AA_DRB1_74_32551940_exon2_GLR	IFIT3_O14879_OID31283_v1_Oncology_II	0.0360034	0.0169153	0.0550914	0.00973785	3.69726	10532	0.000219045	3.65947	0.00129624	10534	IFIT3
AA_DRB1_28_32552078_exon2_E	IFNAR1_P17181_OID31491_v1_Oncology_II	-0.0337245	-0.052733	-0.014716	0.00969728	-3.47773	10622	0.000507708	3.29439	0.00113734	10624	IFNAR1
AA_DRB1_86_32551904_exon2_VW	IFNG_P01579_OID20495_v1_Inflammation	-0.0476785	-0.066914	-0.028443	0.00981307	-4.85867	10361	1.19909e-06	5.92115	0.00227324	10363	IFNG
HLA_A_23	IFNGR1_P15260_OID20678_v1_Inflammation	0.0584699	0.0394679	0.0774719	0.00969396	6.03158	10605	1.67777e-09	8.77527	0.00341873	10607	IFNGR1
AA_DRB1_13_32552123_exon2_FGS	IFNGR2_P38484_OID20941_v1_Neurology	-0.0319823	-0.0511229	-0.0128416	0.00976471	-3.27529	10477	0.00105896	2.97512	0.00102286	10479	IFNGR2
AA_DRB1_13_32552123_exon2_GHR	IFNL1_Q8IU54_OID20795_v1_Neurology	-0.0595641	-0.0788376	-0.0402905	0.00983246	-6.0579	10307	1.42728e-09	8.84549	0.00354788	10309	IFNL1
AA_DQA1_40_32609198_exon2	IFNL2_Q8IZJ0_OID30791_v1_Neurology_II	-0.0274255	-0.0466999	-0.00815114	0.00983289	-2.78916	10335	0.00529416	2.2762	0.000752159	10337	IFNL2
AA_DQA1_47_32609219_exon2_CK	IFNLR1_Q8IU57_OID20506_v1_Inflammation	-0.0299893	-0.0490802	-0.0108984	0.00973932	-3.0792	10533	0.00208092	2.68174	0.000899358	10535	IFNLR1
AA_DRB1_30_32552072_exon2_FH	IFNW1_P05000_OID30129_v1_Cardiometabolic_II	-0.0306725	-0.0500097	-0.0113353	0.00986495	-3.10924	10266	0.00188082	2.72565	0.000940803	10268	IFNW1
AA_B_116_31324144_exon3_DLN	IFT20_Q8IY31_OID30962_v1_Neurology_II	0.0292452	0.0100516	0.0484389	0.00979173	2.98673	10421	0.00282636	2.54877	0.000855284	10423	IFT20
AA_DPB1_76_33048667_exon2_I	IGBP1_P78318_OID31059_v1_Neurology_II	-0.0281498	-0.0471571	-0.00914249	0.00969667	-2.90304	10627	0.00370324	2.43142	0.00079241	10629	IGBP1
AA_DPB1_9_33048466_exon2_Y	IGDCC3_Q8IVU1_OID30862_v1_Neurology_II	0.0287374	0.00946375	0.0480111	0.00983253	2.92269	10335	0.00347778	2.4587	0.000825839	10337	IGDCC3
HLA_B_40_01	IGDCC4_Q8TDY8_OID30402_v1_Cardiometabolic_II	0.0281689	0.00918665	0.0471512	0.00968391	2.90884	10655	0.00363525	2.43947	0.000793489	10657	IGDCC4
AA_DRB1_71_32551949_exon2_AS	IGF1R_P08069_OID21274_v1_Oncology	0.0674934	0.0484148	0.086572	0.00973304	6.93446	10508	4.31729e-12	11.3648	0.00455536	10510	IGF1R
HLA_DPB1_05	IGF2BP3_O00425_OID30112_v1_Cardiometabolic_II	0.0308199	0.0114828	0.050157	0.00986491	3.1242	10266	0.00178789	2.74766	0.000949866	10268	IGF2BP3
AA_DRB1_77_32551931_exon2_Tx	IGF2R_P11717_OID21146_v1_Neurology	-0.11492	-0.133862	-0.0959772	0.00966356	-11.8921	10567	2.09438e-32	31.6789	0.0132065	10569	IGF2R
AA_A_9_29910558_exon2_F	IGFBP1_P08833_OID20246_v1_Cardiometabolic	0.0240299	0.00508817	0.0429716	0.00966322	2.48674	10703	0.0129072	1.88917	0.000577435	10705	IGFBP1
AA_B_199_31323321_exon4_V	IGFBP2_P18065_OID20325_v1_Cardiometabolic	-0.0357614	-0.0546974	-0.0168255	0.00966028	-3.70191	10702	0.00021506	3.66744	0.00127888	10704	IGFBP2
AA_A_166_29911270_exon3_D	IGFBP3_P17936_OID20398_v1_Cardiometabolic	-0.0255323	-0.0445392	-0.0065255	0.00969644	-2.63317	10629	0.00847152	2.07204	0.0006519	10631	IGFBP3
AA_DQB1_9_32632825_exon2_CFL	IGFBP4_P22692_OID21158_v1_Neurology	0.0375216	0.0182944	0.0567487	0.00980881	3.82529	10379	0.000131383	3.88146	0.00140787	10381	IGFBP4
HLA_B_55_01	IGFBP6_P24592_OID20413_v1_Cardiometabolic	-0.0292213	-0.0482576	-0.010185	0.00971146	-3.00895	10594	0.00262768	2.58043	0.000853885	10596	IGFBP6
HLA_DQB1_06_02	IGFBP7_Q16270_OID20236_v1_Cardiometabolic	0.0795446	0.0606628	0.0984265	0.00963268	8.25778	10709	1.65864e-16	15.7802	0.00632734	10711	IGFBP7
AA_B_116_31324144_exon3_S	IGFBPL1_Q8WX77_OID20155_v1_Cardiometabolic	-0.0323606	-0.0513977	-0.0133234	0.0097119	-3.33206	10591	0.000865022	3.06297	0.00104721	10593	IGFBPL1
HLA_B_14	IGFL4_Q6B9Z1_OID30500_v1_Inflammation_II	0.0302446	0.0109979	0.0494914	0.0098188	3.08028	10363	0.00207349	2.6833	0.000914738	10365	IGFL4
AA_DPB1_55_33048604_exon2_D	IGHMBP2_P38935_OID30123_v1_Cardiometabolic_II	-0.0343413	-0.0536763	-0.0150064	0.00986377	-3.48156	10266	0.000500571	3.30053	0.00117933	10268	IGHMBP2
HLA_B_15_01	IGLC2_P0DOY2_OID30740_v1_Inflammation_II	0.0406964	0.0217197	0.0596732	0.0096811	4.2037	10652	2.64728e-05	4.5772	0.0016562	10654	IGLC2
AA_DPA1_50_33037522_exon2	IGLON5_A6NGN9_OID31169_v1_Oncology_II	-0.0363576	-0.0556283	-0.0170868	0.00983104	-3.69824	10333	0.000218225	3.6611	0.00132187	10335	IGLON5
AA_DRB1_37_32552051_exon2_FNS	IGSF21_Q96ID5_OID30210_v1_Cardiometabolic_II	-0.0532673	-0.0724355	-0.0340992	0.00977873	-5.44727	10428	5.23125e-08	7.28139	0.00283741	10430	IGSF21
AA_DRB1_11_32552129_exon2_DPS	IGSF3_O75054_OID21312_v1_Oncology	-0.0294823	-0.0485962	-0.0103684	0.00975104	-3.0235	10508	0.0025047	2.60124	0.000869207	10510	IGSF3
AA_B_103_31324183_exon3_GL	IGSF8_Q969P0_OID20167_v1_Cardiometabolic	0.0365614	0.017527	0.0555957	0.00971049	3.76514	10591	0.000167355	3.77636	0.00133673	10593	IGSF8
AA_DRB1_13_32552123_exon2_FGS	IGSF9_Q9P2J2_OID30330_v1_Cardiometabolic_II	-0.0296956	-0.0486841	-0.010707	0.00968712	-3.06547	10647	0.00217873	2.6618	0.000881827	10649	IGSF9
AA_B_46_31324599_exon2_E	IKBKG_Q9Y6K9_OID20544_v1_Inflammation	0.0295917	0.0105005	0.0486828	0.00973943	3.03834	10533	0.00238471	2.62256	0.000875668	10535	IKBKG
AA_B_116_31324144_exon3_LNY	IKZF2_Q9UKS7_OID21213_v1_Oncology	-0.0503783	-0.069656	-0.0311007	0.00983458	-5.12257	10313	3.06841e-07	6.51309	0.00253798	10315	IKZF2
AA_DRB1_30_32552072_exon2_CFR	IL10_P22301_OID20431_v1_Inflammation	0.111045	0.0919071	0.130184	0.00976348	11.3735	10361	8.506e-30	29.0703	0.0123311	10363	IL10
AA_DQB1_minus18_32634341_exon1_A	IL10RA_Q13651_OID20420_v1_Inflammation	-0.0296236	-0.0488726	-0.0103746	0.00981993	-3.01668	10361	0.00256178	2.59146	0.000877558	10363	IL10RA
AA_DQB1_75_32632627_exon2	IL10RB_Q08334_OID20696_v1_Inflammation	0.0331731	0.014149	0.0521972	0.00970522	3.41807	10605	0.000633048	3.19856	0.00110045	10607	IL10RB
AA_DQB1_234_32627649_exon6_G	IL11_P20809_OID20455_v1_Inflammation	0.02851	0.00926045	0.0477596	0.00982025	2.90319	10361	0.00370164	2.43161	0.000812822	10363	IL11
AA_B_156_31324024_exon3_DGx	IL12A_IL12B_P29459_P29460_OID21327_v1_Oncology	0.086176	0.0671249	0.105227	0.00971899	8.86676	10508	8.74966e-19	18.058	0.0074263	10510	IL12A
AA_B_156_31324024_exon3_DGx	IL12B_P29460_OID20666_v1_Inflammation	0.084512	0.0656088	0.103415	0.0096436	8.76353	10676	2.1788e-18	17.6618	0.00714228	10678	IL12B
AA_C_minus9_31239802_exon1_G	IL12RB1_P42701_OID20486_v1_Inflammation	-0.0676212	-0.0868346	-0.0484079	0.00980176	-6.89889	10361	5.54725e-12	11.2559	0.00457263	10363	IL12RB1
AA_A_116_29911120_exon3_SYx	IL12RB2_Q99665_OID30422_v1_Inflammation_II	0.0326033	0.013358	0.0518486	0.00981807	3.32075	10363	0.000900878	3.04533	0.00106298	10365	IL12RB2
AA_DRB1_37_32552051_exon2_LNS	IL13_P35225_OID20430_v1_Inflammation	0.0305327	0.0112842	0.0497811	0.00981966	3.10934	10361	0.00188014	2.72581	0.000932244	10363	IL13
AA_DRB1_96_32549647_exon3_H	IL13RA1_P78552_OID21504_v1_Oncology	0.0276712	0.0083002	0.0470423	0.00988219	2.80011	10232	0.00511809	2.29089	0.000765697	10234	IL13RA1
AA_DRB1_13_32552123_exon2_Y	IL13RA2_Q14627_OID30841_v1_Neurology_II	0.0376794	0.0184115	0.0569474	0.00982961	3.83326	10335	0.000127207	3.89549	0.00141974	10337	IL13RA2
AA_B_minus21_31324925_exon1_M	IL15_P40933_OID20562_v1_Inflammation	0.0722098	0.0531601	0.0912594	0.00971826	7.43032	10533	1.16741e-13	12.9328	0.00521425	10535	IL15
AA_DRB1_32_32552066_exon2_Y	IL15RA_Q13261_OID20498_v1_Inflammation	-0.0419956	-0.061236	-0.0227552	0.00981558	-4.27846	10361	1.89879e-05	4.72152	0.00176363	10363	IL15RA
HLA_DPA1_01_03	IL16_Q14005_OID20633_v1_Inflammation	-0.0361272	-0.0550859	-0.0171684	0.00967191	-3.73527	10676	0.000188491	3.72471	0.00130517	10678	IL16
AA_DRB1_37_32552051_exon2_LPS	IL17A_Q16552_OID20469_v1_Inflammation	-0.0346346	-0.0539477	-0.0153215	0.00985264	-3.51526	10289	0.000441217	3.35535	0.00119955	10291	IL17A
AA_DRB1_70_32551952_exon2_R	IL17C_Q9P0M4_OID20477_v1_Inflammation	0.0283553	0.00910561	0.047605	0.00982029	2.88742	10361	0.00389223	2.4098	0.000804022	10363	IL17C
AA_DQB1_minus5_32634302_exon1_L	IL17D_Q8TAD2_OID20481_v1_Inflammation	0.0350568	0.0158112	0.0543024	0.00981821	3.57059	10361	0.000357791	3.44637	0.00122898	10363	IL17D
AA_C_138_31238988_exon3_KY	IL17F_Q96PD4_OID20456_v1_Inflammation	0.0251849	0.00593362	0.0444362	0.00982113	2.56436	10361	0.0103505	1.98504	0.000634281	10363	IL17F
HLA_A_32	IL17RA_Q96F46_OID21089_v1_Neurology	-0.0271649	-0.0462266	-0.00810317	0.00972442	-2.79347	10567	0.005224	2.282	0.00073793	10569	IL17RA
HLA_C_07_01	IL17RB_Q9NRM6_OID20585_v1_Inflammation	0.0672456	0.0480216	0.0864696	0.00980721	6.85675	10350	7.44635e-12	11.1281	0.00452197	10352	IL17RB
AA_C_66_31239450_exon2_K	IL18_Q14116_OID20694_v1_Inflammation	0.0484934	0.0294498	0.067537	0.00971519	4.99151	10570	6.08649e-07	6.21563	0.00235161	10572	IL18
AA_B_67_31324536_exon2_CF	IL18BP_O95998_OID20348_v1_Cardiometabolic	0.0372038	0.0182039	0.0562037	0.00969288	3.83826	10629	0.000124628	3.90439	0.00138412	10631	IL18BP
AA_DQA1_47_32609219_exon2_CQ	IL18R1_Q13478_OID20652_v1_Inflammation	0.0307019	0.0117398	0.0496641	0.00967366	3.17377	10676	0.00150902	2.8213	0.000942609	10678	IL18R1
AA_A_151_29911225_exon3_CR	IL18RAP_O95256_OID20900_v1_Neurology	0.0389599	0.0197384	0.0581813	0.00980591	3.9731	10384	7.14221e-05	4.14617	0.00151787	10386	IL18RAP
AA_B_116_31324144_exon3_FNS	IL19_Q9UHD0_OID20158_v1_Cardiometabolic	0.0498154	0.0304458	0.0691849	0.00988144	5.04131	10216	4.70287e-07	6.32764	0.00248157	10218	IL19
HLA_DRB1_13_02	IL1A_P01583_OID20488_v1_Inflammation	-0.0607003	-0.0799222	-0.0414784	0.00980613	-6.19003	10361	6.24293e-10	9.20461	0.00368452	10363	IL1A
AA_DRB1_60_32551982_exon2_TY	IL1B_P01584_OID20427_v1_Inflammation	0.0268926	0.0076189	0.0461663	0.00983256	2.73506	10336	0.00624757	2.20429	0.000723213	10338	IL1B
AA_C_minus9_31239802_exon1_A	IL1R1_P14778_OID21116_v1_Neurology	-0.0529438	-0.0719948	-0.0338928	0.00971897	-5.44747	10557	5.2237e-08	7.28202	0.00280305	10559	IL1R1
AA_DQB1_26_32632774_exon2_FG	IL1R2_P27930_OID20757_v1_Inflammation	-0.0778233	-0.096827	-0.0588196	0.00969484	-8.02729	10575	1.10212e-15	14.9578	0.00605647	10577	IL1R2
HLA_DQB1_03_03	IL1RAP_Q9NPH3_OID21126_v1_Neurology	-0.0323228	-0.0513815	-0.013264	0.00972293	-3.32438	10567	0.000889155	3.05102	0.00104476	10569	IL1RAP
HLA_B_44_02	IL1RL1_Q01638_OID20250_v1_Cardiometabolic	-0.0272346	-0.0461791	-0.00828998	0.00966468	-2.81795	10698	0.00484205	2.31497	0.000741721	10700	IL1RL1
HLA_C_03_03	IL1RL2_Q9HB29_OID20487_v1_Inflammation	-0.0367353	-0.0559797	-0.0174909	0.00981761	-3.74178	10361	0.00018371	3.73587	0.00134948	10363	IL1RL2
HLA_DPB1_03	IL1RN_P18510_OID20700_v1_Inflammation	-0.0346475	-0.0536904	-0.0156047	0.00971482	-3.56646	10583	0.000363432	3.43958	0.00120045	10585	IL1RN
AA_DRB1_85_32551907_exon2_Vx	IL2_P60568_OID20419_v1_Inflammation	-0.0335605	-0.0528071	-0.0143139	0.00981871	-3.41801	10361	0.000633225	3.19844	0.00112631	10363	IL2
AA_B_9_31324710_exon2_H	IL20_Q9NYY1_OID20453_v1_Inflammation	0.0222124	0.00295974	0.0414651	0.00982182	2.26154	10361	0.0237467	1.6244	0.000493391	10363	IL20
AA_B_97_31324201_exon3_NRS	IL20RA_Q9UHF4_OID20422_v1_Inflammation	-0.0276592	-0.0469092	-0.00840913	0.00982049	-2.81648	10361	0.00486453	2.31296	0.00076503	10363	IL20RA
AA_DPB1_9_33048466_exon2_H	IL20RB_Q6UXL0_OID30461_v1_Inflammation_II	-0.0283103	-0.0475582	-0.00906249	0.00981936	-2.88311	10363	0.00394576	2.40387	0.000801474	10365	IL20RB
HLA_DQB1_03_01	IL21R_Q9HBE5_OID30441_v1_Inflammation_II	-0.036963	-0.0562054	-0.0177207	0.00981658	-3.76537	10363	0.000167223	3.7767	0.00136627	10365	IL21R
HLA_DQB1_03	IL22_Q9GZX6_OID31407_v1_Oncology_II	0.0437357	0.0247417	0.0627296	0.00968986	4.51355	10630	6.44369e-06	5.19087	0.00191281	10632	IL22
HLA_C_03_04	IL22RA1_Q8N6P7_OID20449_v1_Inflammation	0.0317447	0.012497	0.0509924	0.00981929	3.23289	10361	0.00122927	2.91035	0.00100773	10363	IL22RA1
AA_DRB1_71_32551949_exon2_AKx	IL24_Q13007_OID20440_v1_Inflammation	-0.026432	-0.0456827	-0.00718132	0.00982081	-2.69143	10361	0.00712611	2.14715	0.000698651	10363	IL24
AA_B_143_31324063_exon3_GT	IL25_Q9H293_OID31243_v1_Oncology_II	0.0246646	0.00537672	0.0439525	0.00983979	2.50662	10322	0.0122044	1.91348	0.000608344	10324	IL25
AA_B_9_31324710_exon2_D	IL2RA_P01589_OID20267_v1_Cardiometabolic	0.0771768	0.0581487	0.0962048	0.00970727	7.95041	10549	2.04891e-15	14.6885	0.00595625	10551	IL2RA
AA_A_127_29911153_exon3_K	IL2RB_P14784_OID20450_v1_Inflammation	-0.0346359	-0.0538818	-0.01539	0.00981835	-3.52767	10361	0.000421051	3.37567	0.00119964	10363	IL2RB
HLA_C_08	IL2RG_P31785_OID31361_v1_Oncology_II	0.0305482	0.0115449	0.0495514	0.00969462	3.15104	10630	0.0016314	2.78744	0.00093319	10632	IL2RG
AA_DPB1_11_33048472_exon2	IL3_P08700_OID31229_v1_Oncology_II	0.026733	0.00745635	0.0460096	0.00983403	2.71841	10333	0.00657055	2.1824	0.000714651	10335	IL3
AA_B_95_31324207_exon3_IL	IL31_Q6EBC2_OID30487_v1_Inflammation_II	0.0370673	0.017825	0.0563096	0.00981655	3.776	10363	0.000160258	3.79518	0.00137398	10365	IL31
HLA_B_14_01	IL31RA_Q8NI17_OID30475_v1_Inflammation_II	0.0322822	0.0130246	0.0515398	0.00982434	3.28594	10350	0.00101981	2.99148	0.00104214	10352	IL31RA
AA_DRB1_74_32551940_exon2_LR	IL32_P24001_OID20605_v1_Inflammation	0.0521411	0.0330676	0.0712146	0.00973045	5.35855	10533	8.56624e-08	7.06721	0.00271869	10535	IL32
AA_DRB1_37_32552051_exon2_FLS	IL33_O95760_OID20428_v1_Inflammation	0.0305868	0.0113384	0.0498352	0.00981965	3.11486	10361	0.00184535	2.73392	0.000935554	10363	IL33
HLA_B_40	IL34_Q6ZMJ4_OID20809_v1_Neurology	0.039605	0.0203039	0.0589061	0.00984652	4.02224	10298	5.80595e-05	4.23613	0.00156856	10300	IL34
AA_C_156_31238934_exon3_DLR	IL36A_Q9UHA7_OID30472_v1_Inflammation_II	-0.0292363	-0.0484836	-0.00998896	0.0098191	-2.97749	10363	0.00291289	2.53568	0.00085476	10365	IL36A
HLA_C_02_02	IL36G_Q9NZH8_OID30551_v1_Inflammation_II	0.0244831	0.00522405	0.0437422	0.00982509	2.4919	10353	0.0127218	1.89545	0.000599424	10355	IL36G
AA_C_275_31237869_exon5_K	IL3RA_P26951_OID20461_v1_Inflammation	-0.0456169	-0.0648543	-0.0263796	0.00981402	-4.64814	10361	3.39077e-06	5.4697	0.0020809	10363	IL3RA
AA_B_99_31324195_exon3_Y	IL4_P05112_OID20426_v1_Inflammation	0.0344878	0.0152419	0.0537338	0.0098184	3.51257	10361	0.000445684	3.35097	0.00118941	10363	IL4
AA_DRB1_71_32551949_exon2_AEK	IL4R_P24394_OID20576_v1_Inflammation	0.0368185	0.0177319	0.055905	0.00973709	3.78126	10533	0.000156899	3.80438	0.0013556	10535	IL4R
HLA_A_68_01	IL5_P05113_OID20472_v1_Inflammation	-0.0414749	-0.0607158	-0.0222341	0.00981579	-4.22533	10361	2.40638e-05	4.61864	0.00172017	10363	IL5
AA_B_156_31324024_exon3_DGx	IL5RA_Q01344_OID20601_v1_Inflammation	-0.106237	-0.125228	-0.0872455	0.00968856	-10.9652	10533	7.94221e-28	27.1001	0.0112863	10535	IL5RA
HLA_DQB1_06_03	IL6_P05231_OID20101_v1_Cardiometabolic	0.0468915	0.0277052	0.0660778	0.00978796	4.79073	10415	1.68472e-06	5.77347	0.00219881	10417	IL6
HLA_DRB1_04_04	IL6_P05231_OID20563_v1_Inflammation	0.0474107	0.0283327	0.0664887	0.00973274	4.87126	10533	1.12504e-06	5.94883	0.00224778	10535	IL6
HLA_DRB1_04_04	IL6_P05231_OID20911_v1_Neurology	0.051782	0.0326572	0.0709068	0.0097566	5.30738	10477	1.13482e-07	6.94507	0.00268138	10479	IL6
HLA_DQB1_06_03	IL6_P05231_OID21276_v1_Oncology	0.0508663	0.0317688	0.0699637	0.00974266	5.22099	10508	1.81372e-07	6.74143	0.00258738	10510	IL6
AA_DRB1_11_32552129_exon2_DV	IL6R_P08887_OID20385_v1_Cardiometabolic	0.0470618	0.0280304	0.0660932	0.00970897	4.84725	10585	1.26961e-06	5.89633	0.00221482	10587	IL6R
HLA_C_07_01	IL6ST_P40189_OID20147_v1_Cardiometabolic	0.0322403	0.0132031	0.0512775	0.00971193	3.31966	10591	0.000904316	3.04368	0.00103944	10593	IL6ST
HLA_C_06	IL7_P13232_OID20535_v1_Inflammation	0.0351853	0.0160977	0.054273	0.00973767	3.61332	10533	0.000303706	3.51755	0.00123801	10535	IL7
HLA_C_06	IL7R_P16871_OID21136_v1_Neurology	0.0953943	0.0764125	0.114376	0.00968365	9.85107	10567	8.50147e-23	22.0705	0.00910007	10569	IL7R
AA_C_21_31239585_exon2	IL9_P15248_OID31298_v1_Oncology_II	0.02846	0.00936734	0.0475527	0.00974022	2.92191	10532	0.00348634	2.45763	0.000809972	10534	IL9
AA_DQA1_25_32609153_exon2	ILKAP_Q9H0C8_OID20855_v1_Neurology	-0.0240849	-0.0433908	-0.0047789	0.009849	-2.44541	10303	0.0144853	1.83907	0.00058008	10305	ILKAP
AA_DRB1_149_32549488_exon3_H	IMMT_Q16891_OID31397_v1_Oncology_II	0.0301077	0.0111042	0.0491112	0.00969475	3.10557	10630	0.00190412	2.72031	0.000906474	10632	IMMT
AA_DPB1_57_33048610_exon2	IMPA1_P29218_OID20907_v1_Neurology	-0.0277102	-0.0468533	-0.00856707	0.00976596	-2.83743	10477	0.00455658	2.34136	0.000767855	10479	IMPA1
AA_DRB1_57_32551991_exon2_DS	IMPACT_Q9P2X3_OID31112_v1_Neurology_II	0.026375	0.00735787	0.0453922	0.0097017	2.7186	10617	0.00656659	2.18266	0.000695642	10619	IMPACT
HLA_DPA1_01	IMPG1_Q17R60_OID30814_v1_Neurology_II	0.0337652	0.0144945	0.0530358	0.00983099	3.43457	10335	0.000595834	3.22487	0.00114009	10337	IMPG1
AA_DPB1_69_33048646_exon2_K	ING1_Q9UK53_OID20853_v1_Neurology	-0.0317539	-0.0510586	-0.0124493	0.00984832	-3.2243	10300	0.00126675	2.89731	0.00100831	10302	ING1
HLA_DQB1_06_03	INHBB_P09529_OID30625_v1_Inflammation_II	-0.0306987	-0.0498539	-0.0115436	0.0097721	-3.14147	10462	0.00168572	2.77322	0.000942413	10464	INHBB
HLA_DPB1_05	INHBC_P55103_OID21093_v1_Neurology	-0.0319524	-0.0510114	-0.0128934	0.00972305	-3.28625	10567	0.00101862	2.99199	0.00102095	10569	INHBC
AA_DRB1_74_32551940_exon2_AQx	INPP1_P49441_OID21345_v1_Oncology	-0.0386148	-0.0577228	-0.0195069	0.00974801	-3.9613	10508	7.50337e-05	4.12474	0.00149111	10510	INPP1
AA_A_77_29910762_exon2_S	INPP5D_Q92835_OID30259_v1_Cardiometabolic_II	0.0293091	0.0101219	0.0484963	0.00978843	2.99426	10428	0.00275756	2.55948	0.000859024	10430	INPP5D
AA_DRB1_86_32551904_exon2_DGW	INPP5J_Q15735_OID30975_v1_Neurology_II	0.0317439	0.0127387	0.0507491	0.00969562	3.27404	10627	0.00106359	2.97323	0.00100768	10629	INPP5J
AA_DPB1_205_33053552_exon4_M	INPPL1_O15357_OID21314_v1_Oncology	-0.0317274	-0.05084	-0.0126148	0.00975037	-3.25397	10508	0.00114164	2.94247	0.00100663	10510	INPPL1
AA_B_97_31324201_exon3_TV	INSL3_P51460_OID31129_v1_Neurology_II	0.0305245	0.0115096	0.0495394	0.00970056	3.14667	10617	0.00165597	2.78095	0.000931743	10619	INSL3
AA_DRB1_30_32552072_exon2_CGH	INSL4_Q14641_OID31370_v1_Oncology_II	0.0277006	0.00869577	0.0467055	0.00969542	2.85708	10630	0.00428385	2.36817	0.000767324	10632	INSL4
AA_A_56_29910699_exon2_DR	INSL5_Q9Y5Q6_OID31448_v1_Oncology_II	0.0318075	0.0127979	0.0508172	0.00969789	3.27984	10622	0.001042	2.98213	0.00101172	10624	INSL5
AA_DRB1_74_32551940_exon2_EQx	INSR_P06213_OID30566_v1_Inflammation_II	0.0434872	0.0242499	0.0627246	0.009814	4.43114	10363	9.46994e-06	5.02365	0.00189114	10365	INSR
AA_DQB1_30_32632762_exon2_Y	IPCEF1_Q8WWN9_OID20977_v1_Neurology	-0.0422742	-0.0614168	-0.0231317	0.00976563	-4.32888	10467	1.51264e-05	4.82026	0.00178711	10469	IPCEF1
AA_B_97_31324201_exon3_CTW	IQGAP2_Q13576_OID21361_v1_Oncology	-0.0309169	-0.05003	-0.0118038	0.00975062	-3.17076	10508	0.00152476	2.8168	0.000955856	10510	IQGAP2
AA_DRB1_minus1_32557434_exon1_A	IRAG2_Q12912_OID20085_v1_Cardiometabolic	-0.0385542	-0.0577474	-0.0193611	0.00979146	-3.93754	10415	8.28587e-05	4.08166	0.00148643	10417	IRAG2
AA_A_62_29910717_exon2_ELx	IRAK1_P51617_OID20485_v1_Inflammation	0.0276379	0.00838784	0.046888	0.00982049	2.81431	10361	0.00489744	2.31003	0.000763853	10363	IRAK1
AA_DPB1_76_33048667_exon2_I	IRAK4_Q9NWZ3_OID20577_v1_Inflammation	-0.0267204	-0.0458131	-0.00762776	0.00974022	-2.74331	10533	0.00609264	2.21519	0.000713982	10535	IRAK4
AA_DRB1_13_32552123_exon2_FGL	ISLR2_Q6UXK2_OID20889_v1_Neurology	-0.0439614	-0.0637413	-0.0241814	0.0100907	-4.35661	9802	1.33438e-05	4.87472	0.0019326	9804	ISLR2
AA_A_77_29910762_exon2_Nx	ISM1_B1AKI9_OID20538_v1_Inflammation	0.0390321	0.0199472	0.0581171	0.00973628	4.00894	10533	6.14123e-05	4.21174	0.00152351	10535	ISM1
AA_B_11_31324704_exon2	ISM2_Q6H9L7_OID30365_v1_Cardiometabolic_II	-0.029054	-0.0480358	-0.0100723	0.00968367	-3.00031	10655	0.00270325	2.56811	0.000844138	10657	ISM2
HLA_B_57	IST1_P53990_OID31497_v1_Oncology_II	0.0297647	0.0107314	0.0487979	0.00970993	3.06538	10597	0.00217938	2.66167	0.000885935	10599	IST1
AA_DRB1_11_32552129_exon2_DLP	ITGA11_Q9UKX5_OID20581_v1_Inflammation	-0.0332694	-0.0523583	-0.0141804	0.00973831	-3.41634	10533	0.000637088	3.1958	0.00110685	10535	ITGA11
AA_DRB1_74_32551940_exon2_EQR	ITGA2_P17301_OID30570_v1_Inflammation_II	0.0343627	0.0152098	0.0535156	0.00977093	3.51683	10462	0.000438587	3.35794	0.00118079	10464	ITGA2
AA_DRB1_57_32551991_exon2_D	ITGA5_P08648_OID21139_v1_Neurology	-0.0397825	-0.0588362	-0.0207289	0.00972031	-4.09272	10567	4.29508e-05	4.36703	0.00158265	10569	ITGA5
AA_DRB1_26_32552084_exon2_CF	ITGA6_P23229_OID20528_v1_Inflammation	0.0446924	0.0256119	0.0637728	0.00973397	4.59138	10533	4.45421e-06	5.35123	0.00199741	10535	ITGA6
AA_DRB1_71_32551949_exon2_AEK	ITGAL_P20701_OID30537_v1_Inflammation_II	-0.0309323	-0.0501786	-0.0116859	0.0098186	-3.15038	10363	0.00163523	2.78642	0.000956806	10365	ITGAL
AA_DQA1_40_32609198_exon2	ITGAM_P11215_OID21071_v1_Neurology	0.0473008	0.0282535	0.0663482	0.00971712	4.86778	10567	1.1449e-06	5.94123	0.00223737	10569	ITGAM
AA_DRB1_96_32549647_exon3_Hx	ITGAV_P06756_OID21416_v1_Oncology	0.0400265	0.021043	0.05901	0.00968454	4.13303	10645	3.60748e-05	4.4428	0.00160212	10647	ITGAV
AA_B_45_31324602_exon2_KT	ITGAX_P20702_OID31325_v1_Oncology_II	0.0381926	0.0191062	0.0572791	0.00973705	3.9224	10532	8.82274e-05	4.0544	0.00145868	10534	ITGAX
HLA_B_40	ITGB1_P05556_OID20376_v1_Cardiometabolic	-0.0342516	-0.0532723	-0.0152309	0.0097035	-3.52982	10608	0.000417609	3.37923	0.00117317	10610	ITGB1
AA_DRB1_96_32549647_exon3_Qx	ITGB1BP1_O14713_OID21268_v1_Oncology	0.0322399	0.0129477	0.051532	0.00984196	3.27576	10313	0.00105727	2.97582	0.00103941	10315	ITGB1BP1
AA_B_156_31324024_exon3_D	ITGB1BP2_Q9UKP3_OID20112_v1_Cardiometabolic	0.0310016	0.0118034	0.0501998	0.00979403	3.16536	10415	0.00155339	2.80872	0.0009611	10417	ITGB1BP2
AA_DRB1_233_32548048_exon5_T	ITGB2_P05107_OID20315_v1_Cardiometabolic	-0.0382268	-0.0572223	-0.0192312	0.00969069	-3.94469	10633	8.04154e-05	4.09466	0.00146129	10635	ITGB2
AA_DRB1_71_32551949_exon2_AKx	ITGB5_P18084_OID21522_v1_Oncology	-0.0310443	-0.0501056	-0.0119829	0.00972424	-3.19246	10565	0.00141478	2.84931	0.000963748	10567	ITGB5
AA_DQB1_75_32632627_exon2	ITGB6_P18564_OID20493_v1_Inflammation	-0.0381433	-0.0573867	-0.0188999	0.0098171	-3.8854	10361	0.0001028	3.98801	0.00145491	10363	ITGB6
AA_DRB1_77_32551931_exon2_LN	ITGB7_P26010_OID21393_v1_Oncology	0.0889123	0.0699888	0.107836	0.00965392	9.20996	10645	3.87473e-20	19.4118	0.00790539	10647	ITGB7
AA_DRB1_71_32551949_exon2_KS	ITGBL1_O95965_OID30408_v1_Cardiometabolic_II	-0.0441114	-0.0630827	-0.02514	0.00967833	-4.55775	10655	5.22807e-06	5.28166	0.00194581	10657	ITGBL1
AA_C_95_31239117_exon3_L	ITIH1_P19827_OID30722_v1_Inflammation_II	0.0265795	0.00760268	0.0455564	0.00968116	2.74549	10662	0.00605212	2.21809	0.000706472	10664	ITIH1
AA_A_9_29910558_exon2_F	ITIH3_Q06033_OID20352_v1_Cardiometabolic	-0.034511	-0.0535127	-0.0155093	0.00969382	-3.56011	10629	0.000372323	3.42908	0.00119101	10631	ITIH3
HLA_DRB1_11	ITIH4_Q14624_OID30762_v1_Inflammation_II	-0.0304305	-0.0494053	-0.0114557	0.00968009	-3.14362	10662	0.0016733	2.77643	0.000926017	10664	ITIH4
AA_DRB1_71_32551949_exon2_ARx	ITIH5_Q86UX2_OID31430_v1_Oncology_II	0.0295503	0.0105465	0.0485542	0.00969491	3.04803	10630	0.00230914	2.63655	0.000873223	10632	ITIH5
AA_DRB1_71_32551949_exon2_AE	ITM2A_O43736_OID20504_v1_Inflammation	0.044189	0.0251082	0.0632698	0.00973418	4.53957	10533	5.69943e-06	5.24417	0.00195267	10535	ITM2A
HLA_A_30_01	ITPA_Q9BY32_OID30082_v1_Cardiometabolic_II	0.0239712	0.0046304	0.0433119	0.00986676	2.42949	10266	0.0151372	1.81995	0.000574617	10268	ITPA
AA_DRB1_37_32552051_exon2_LPY	ITPR1_Q14643_OID30216_v1_Cardiometabolic_II	0.0283152	0.00912746	0.0475029	0.00978871	2.89264	10428	0.0038281	2.41702	0.00080175	10430	ITPR1
AA_C_156_31238934_exon3_MQ	ITPRIP_Q8IWB1_OID30860_v1_Neurology_II	0.0274924	0.00821804	0.0467667	0.00983288	2.79597	10335	0.00518404	2.28533	0.000755831	10337	ITPRIP
AA_DPA1_111_33036999_exon3_K	IVD_P26440_OID20833_v1_Neurology	-0.0302216	-0.0495206	-0.0109227	0.00984545	-3.06961	10307	0.00214898	2.66777	0.000913348	10309	IVD
AA_A_156_29911240_exon3_LQ	IZUMO1_Q8IYV9_OID31159_v1_Oncology_II	-0.0329708	-0.0522438	-0.0136978	0.0098322	-3.35335	10333	0.000801266	3.09622	0.00108707	10335	IZUMO1
AA_DPB1_11_33048472_exon2	JAM2_P57087_OID21064_v1_Neurology	0.0388597	0.0198904	0.0578289	0.00967726	4.01556	10662	5.97107e-05	4.22395	0.00151007	10664	JAM2
AA_DRB1_74_32551940_exon2_AGR	JAM3_Q9BX67_OID30586_v1_Inflammation_II	-0.0358666	-0.0550185	-0.0167147	0.00977042	-3.67094	10462	0.000242863	3.61464	0.00128641	10464	JAM3
AA_B_156_31324024_exon3_DG	JCHAIN_P01591_OID20494_v1_Inflammation	-0.0420171	-0.0612575	-0.0227767	0.00981557	-4.28066	10361	1.88017e-05	4.7258	0.00176544	10363	JCHAIN
AA_DRB1_37_32552051_exon2_LNS	JMJD1C_Q15652_OID31172_v1_Oncology_II	0.0403857	0.0211179	0.0596535	0.00982952	4.10861	10333	4.01115e-05	4.39673	0.001631	10335	JMJD1C
AA_DPB1_56_33048607_exon2	JPT2_Q9H910_OID31520_v1_Oncology_II	0.0284575	0.00944588	0.0474691	0.00969887	2.9341	10622	0.00335228	2.47466	0.000809828	10624	JPT2
AA_DRB1_74_32551940_exon2_ELx	JUN_P05412_OID20424_v1_Inflammation	-0.0252941	-0.0445453	-0.00604283	0.0098211	-2.57548	10361	0.0100237	1.99897	0.000639791	10363	JUN
AA_B_163_31324003_exon3_L	KAZALD1_Q96I82_OID21339_v1_Oncology	-0.0272457	-0.0463608	-0.00813054	0.00975166	-2.79395	10508	0.00521629	2.28264	0.000742326	10510	KAZALD1
AA_DRB1_13_32552123_exon2_RS	KAZN_Q674X7_OID31481_v1_Oncology_II	-0.0249623	-0.0439757	-0.00594896	0.00969977	-2.5735	10622	0.0100811	1.99649	0.000623118	10624	KAZN
AA_A_9_29910558_exon2_S	KCNC4_Q03721_OID30813_v1_Neurology_II	-0.0267169	-0.0459917	-0.0074422	0.00983308	-2.71705	10335	0.0065977	2.18061	0.000713795	10337	KCNC4
AA_DRB1_57_32551991_exon2_Dx	KCNH2_Q12809_OID30899_v1_Neurology_II	0.0351353	0.0159453	0.0543253	0.00978987	3.58894	10421	0.000333548	3.47684	0.00123449	10423	KCNH2
AA_DQB1_87_32632591_exon2_F	KCNIP4_Q6PIL6_OID20813_v1_Neurology	0.0282502	0.00895008	0.0475503	0.00984602	2.8692	10307	0.00412348	2.38474	0.000798073	10309	KCNIP4
AA_DQB1_30_32632762_exon2_H	KCTD5_Q9NXV2_OID31148_v1_Neurology_II	0.0423316	0.0232001	0.0614631	0.00976002	4.33725	10479	1.45629e-05	4.83675	0.00179196	10481	KCTD5
AA_DRB1_74_32551940_exon2_ALx	KDM3A_Q9Y4C1_OID30426_v1_Inflammation_II	0.0470059	0.0277716	0.0662401	0.00981244	4.79044	10363	1.68727e-06	5.77281	0.00220955	10365	KDM3A
AA_DRB1_73_32551943_exon2_Ax	KDR_P35968_OID21497_v1_Oncology	0.0564026	0.0373624	0.0754427	0.00971345	5.80665	10565	6.55733e-09	8.18327	0.00318125	10567	KDR
HLA_DPB1_06	KEL_P23276_OID20881_v1_Neurology	-0.0265651	-0.0458661	-0.0072641	0.00984647	-2.69793	10307	0.00698855	2.15561	0.000705704	10309	KEL
AA_DRB1_74_32551940_exon2_GLR	KHDC3L_Q587J8_OID31245_v1_Oncology_II	-0.0278692	-0.0471452	-0.00859322	0.00983373	-2.83405	10333	0.00460519	2.33675	0.000776694	10335	KHDC3L
AA_B_156_31324024_exon3_DL	KHK_P50053_OID30241_v1_Cardiometabolic_II	0.0319305	0.0127449	0.0511162	0.00978764	3.26233	10428	0.00110854	2.95525	0.00101956	10430	KHK
AA_DQB1_87_32632591_exon2_F	KIAA0319_Q5VV43_OID31094_v1_Neurology_II	0.034498	0.0154855	0.0535104	0.0096993	3.55675	10617	0.000377107	3.42354	0.00119011	10619	KIAA0319
AA_A_144_29911204_exon3_AK	KIAA1549_Q9HCM3_OID31307_v1_Oncology_II	-0.0256396	-0.0447337	-0.00654546	0.00974096	-2.63214	10532	0.00849722	2.07072	0.000657389	10534	KIAA1549
AA_B_45_31324602_exon2_ET	KIAA1549L_Q6ZVL6_OID31312_v1_Oncology_II	0.0301159	0.0110242	0.0492077	0.00973974	3.09207	10532	0.00199288	2.70052	0.00090697	10534	KIAA1549L
AA_A_62_29910717_exon2_LQ	KIAA2013_Q8IYS2_OID31392_v1_Oncology_II	0.0325535	0.0135515	0.0515556	0.009694	3.35811	10630	0.000787532	3.10373	0.00105973	10632	KIAA2013
AA_DRB1_57_32551991_exon2_S	KIF1C_O43896_OID30163_v1_Cardiometabolic_II	0.0287067	0.00936832	0.048045	0.00986553	2.9098	10266	0.0036244	2.44076	0.000824074	10268	KIF1C
AA_B_103_31324183_exon3_V	KIF20B_Q96Q89_OID30816_v1_Neurology_II	0.0237771	0.00450091	0.0430533	0.00983381	2.41789	10335	0.0156279	1.8061	0.00056535	10337	KIF20B
AA_DRB1_74_32551940_exon2_EQx	KIF22_Q14807_OID30175_v1_Cardiometabolic_II	0.0372154	0.0178825	0.0565484	0.00986276	3.77333	10266	0.000161991	3.79051	0.00138499	10268	KIF22
AA_DRB1_71_32551949_exon2_EK	KIFBP_Q96EK5_OID21320_v1_Oncology	-0.029192	-0.048306	-0.0100779	0.00975113	-2.9937	10508	0.00276256	2.55869	0.000852171	10510	KIFBP
AA_C_194_31238233_exon4_Vx	KIR2DL2_P43627_OID31431_v1_Oncology_II	-0.418078	-0.435349	-0.400808	0.00881081	-47.4506	10630	0	445.191	0.17479	10632	KIR2DL2
AA_C_194_31238233_exon4_Vx	KIR2DL3_P43628_OID21196_v1_Oncology	-0.41623	-0.433781	-0.398679	0.00895355	-46.4877	10313	0	427.777	0.173247	10315	KIR2DL3
AA_C_minus15_31239820_exon1_I	KIR2DS4_P43632_OID31432_v1_Oncology_II	-0.0637436	-0.0827242	-0.044763	0.00968306	-6.583	10622	4.82796e-11	10.3162	0.00406325	10624	KIR2DS4
HLA_A_32_01	KIR3DL1_P43629_OID21185_v1_Oncology	0.219597	0.200766	0.238428	0.00960672	22.8586	10313	7.41867e-113	112.13	0.0482227	10315	KIR3DL1
AA_C_177_31238871_exon3_E	KIR3DL2_P43630_OID31191_v1_Oncology_II	0.024389	0.00511124	0.0436668	0.00983462	2.47991	10333	0.0131573	1.88083	0.000594823	10335	KIR3DL2
HLA_DPB1_04_02	KIRREL1_Q96J84_OID30806_v1_Neurology_II	-0.0311886	-0.0504609	-0.0119164	0.00983181	-3.17221	10335	0.00151724	2.81895	0.000972729	10337	KIRREL1
AA_DRB1_181_32549392_exon3_T	KIRREL2_Q6UWL6_OID20873_v1_Neurology	-0.0411486	-0.06044	-0.0218571	0.0098416	-4.18109	10307	2.92519e-05	4.53385	0.00169321	10309	KIRREL2
AA_A_70_29910741_exon2_Q	KIT_P10721_OID20370_v1_Cardiometabolic	0.0352296	0.0162203	0.0542388	0.00969768	3.63278	10620	0.000281705	3.55021	0.00124112	10622	KIT
AA_DRB1_74_32551940_exon2_AGQ	KITLG_P21583_OID20196_v1_Cardiometabolic	-0.0337331	-0.0527693	-0.0146968	0.00971145	-3.47353	10591	0.000515705	3.2876	0.00113792	10593	KITLG
HLA_B_49	KLB_Q86Z14_OID20888_v1_Neurology	-0.0356814	-0.054977	-0.0163859	0.00984367	-3.62481	10307	0.000290567	3.53675	0.00127317	10309	KLB
AA_A_76_29910759_exon2_AV	KLF4_O43474_OID30808_v1_Neurology_II	0.0326101	0.0133387	0.0518815	0.00983136	3.31695	10335	0.000913214	3.03943	0.00106342	10337	KLF4
AA_C_275_31237869_exon5_EG	KLHL41_O60662_OID30986_v1_Neurology_II	0.0299929	0.0109866	0.0489992	0.00969615	3.09328	10627	0.00198472	2.7023	0.000899573	10629	KLHL41
AA_A_114_29911114_exon3_DER	KLK1_P06870_OID21499_v1_Oncology	0.0262554	0.00701759	0.0454931	0.00981423	2.67523	10375	0.00747941	2.12613	0.000689344	10377	KLK1
AA_DQB1_67_32632651_exon2_I	KLK10_O43240_OID21523_v1_Oncology	-0.0302428	-0.0493727	-0.011113	0.00975919	-3.09891	10490	0.0019475	2.71052	0.000914628	10492	KLK10
HLA_DQB1_02_01	KLK11_Q9UBX7_OID21518_v1_Oncology	-0.040311	-0.0595222	-0.0210998	0.00980066	-4.11309	10394	3.93402e-05	4.40516	0.00162498	10396	KLK11
AA_A_114_29911114_exon3_DHR	KLK12_Q9UKR0_OID21201_v1_Oncology	0.0351656	0.0158754	0.0544559	0.00984099	3.57338	10313	0.000354006	3.45099	0.00123662	10315	KLK12
AA_DQB1_75_32632627_exon2	KLK13_Q9UKR3_OID21291_v1_Oncology	-0.0353876	-0.0545674	-0.0162079	0.00978462	-3.61666	10432	0.000299839	3.52311	0.00125229	10434	KLK13
AA_C_156_31238934_exon3_CRW	KLK14_Q9P0G3_OID21407_v1_Oncology	0.0365673	0.0175812	0.0555533	0.00968582	3.77534	10645	0.00016066	3.79409	0.00133716	10647	KLK14
AA_B_67_31324536_exon2_F	KLK15_Q9H2R5_OID31427_v1_Oncology_II	-0.0382899	-0.0572944	-0.0192855	0.00969522	-3.94936	10623	7.88669e-05	4.10311	0.00146612	10625	KLK15
AA_B_45_31324602_exon2_GM	KLK3_P07288_OID30364_v1_Cardiometabolic_II	0.0263325	0.00728925	0.0453757	0.00971499	2.7105	10588	0.00672905	2.17205	0.000693399	10590	KLK3
HLA_DRB1_04_04	KLK4_Q9Y5K2_OID21391_v1_Oncology	0.0328658	0.0138774	0.0518543	0.00968707	3.39275	10645	0.00069446	3.15835	0.00108016	10647	KLK4
AA_DRB1_37_32552051_exon2_FLY	KLK6_Q92876_OID21526_v1_Oncology	0.0376043	0.01854	0.0566686	0.00972574	3.86647	10557	0.000111082	3.95436	0.00141408	10559	KLK6
HLA_C_12_03	KLK7_P49862_OID30652_v1_Inflammation_II	0.0270023	0.00770153	0.0463031	0.00984635	2.74236	10307	0.00611038	2.21393	0.000729124	10309	KLK7
AA_B_41_31324614_exon2	KLK8_O60259_OID21517_v1_Oncology	-0.0354547	-0.0549616	-0.0159477	0.00995151	-3.56274	10085	0.000368694	3.43333	0.00125703	10087	KLK8
HLA_C_03_04	KLKB1_P03952_OID30760_v1_Inflammation_II	0.0335857	0.0145521	0.0526194	0.00971013	3.45884	10594	0.000544651	3.26388	0.001128	10596	KLKB1
AA_C_24_31239576_exon2	KLRB1_Q12918_OID20629_v1_Inflammation	-0.0774554	-0.0963696	-0.0585413	0.00964915	-8.02718	10676	1.10211e-15	14.9578	0.00599935	10678	KLRB1
AA_B_80_31324497_exon2_CI	KLRC1_P26715_OID30855_v1_Neurology_II	-0.0342751	-0.0535454	-0.0150048	0.00983081	-3.48649	10335	0.000491433	3.30854	0.00117478	10337	KLRC1
AA_A_161_29911255_exon3_Dx	KLRD1_Q13241_OID20632_v1_Inflammation	0.186136	0.167496	0.204775	0.00950909	19.5745	10676	7.46017e-84	83.1273	0.0346465	10678	KLRD1
AA_B_163_31324003_exon3_L	KLRF1_Q9NZS2_OID30464_v1_Inflammation_II	0.0889357	0.0697565	0.108115	0.00978437	9.08957	10363	1.17592e-19	18.9296	0.00790956	10365	KLRF1
AA_B_156_31324024_exon3_Rx	KLRK1_P26718_OID31082_v1_Neurology_II	-0.0515134	-0.0705119	-0.0325149	0.00969219	-5.31494	10617	1.08857e-07	6.96314	0.00265363	10619	KLRK1
AA_A_56_29910699_exon2_DR	KRT14_P02533_OID20800_v1_Neurology	0.027794	0.00823766	0.0473503	0.0099767	2.78589	10039	0.00534811	2.2718	0.000772506	10041	KRT14
AA_DRB1_85_32551907_exon2_VW	KRT17_Q04695_OID30092_v1_Cardiometabolic_II	-0.0345647	-0.0538995	-0.01523	0.0098637	-3.50424	10266	0.000459871	3.33736	0.00119472	10268	KRT17
AA_B_67_31324536_exon2_CFM	KRT18_P05783_OID21296_v1_Oncology	0.0410875	0.0219815	0.0601936	0.00974705	4.21538	10508	2.51442e-05	4.59956	0.00168819	10510	KRT18
AA_DPB1_69_33048646_exon2_K	KRT19_P08727_OID20596_v1_Inflammation	0.0291279	0.0100284	0.0482275	0.00974373	2.9894	10524	0.0028017	2.55258	0.000848436	10526	KRT19
AA_A_152_29911228_exon3_AWx	KRT5_P13647_OID20860_v1_Neurology	0.0363755	0.0170805	0.0556705	0.00984343	3.69541	10307	0.000220668	3.65626	0.00132318	10309	KRT5
HLA_DQA1_03	KRT6C_P48668_OID30169_v1_Cardiometabolic_II	0.0338958	0.0145606	0.053231	0.00986392	3.43634	10266	0.000591971	3.2277	0.00114892	10268	KRT6C
AA_DRB1_38_32552048_exon2_Vx	KRT8_P05787_OID30865_v1_Neurology_II	0.0306123	0.0113397	0.0498848	0.00983198	3.11354	10335	0.00185364	2.73198	0.00093711	10337	KRT8
AA_DRB1_57_32551991_exon2_DV	KYAT1_Q16773_OID20232_v1_Cardiometabolic	-0.0295006	-0.048543	-0.0104582	0.00971459	-3.03673	10587	0.00239741	2.62026	0.000870285	10589	KYAT1
HLA_DRB1_04_04	KYNU_Q16719_OID20669_v1_Inflammation	0.0472016	0.0282516	0.0661516	0.00966744	4.88254	10676	1.06247e-06	5.97368	0.00222799	10678	KYNU
AA_DRB1_74_32551940_exon2_AEQ	L1CAM_P32004_OID21484_v1_Oncology	-0.0365793	-0.0556371	-0.0175215	0.00972242	-3.76236	10565	0.000169226	3.77153	0.00133804	10567	L1CAM
AA_B_45_31324602_exon2_M	L3HYPDH_Q96EM0_OID30314_v1_Cardiometabolic_II	0.0481278	0.0291528	0.0671027	0.00968017	4.97179	10647	6.73709e-07	6.17153	0.00231628	10649	L3HYPDH
AA_DRB1_96_32549647_exon3_H	LACRT_Q9GZZ8_OID31367_v1_Oncology_II	0.0438652	0.0248616	0.0628689	0.00969482	4.5246	10619	6.11655e-06	5.21349	0.00192416	10621	LACRT
AA_B_305_31322910_exon5_A	LACTB2_Q53H82_OID20150_v1_Cardiometabolic	-0.0296106	-0.0486494	-0.0105719	0.00971272	-3.04864	10591	0.00230443	2.63744	0.00087679	10593	LACTB2
HLA_DPA1_01	LAG3_P18627_OID21315_v1_Oncology	0.0660524	0.0469719	0.0851328	0.00973398	6.78575	10508	1.21704e-11	10.9147	0.00436292	10510	LAG3
AA_DRB1_96_32549647_exon3_QY	LAIR1_Q6GTX8_OID20737_v1_Inflammation	0.0734399	0.0544362	0.0924437	0.00969487	7.57514	10582	3.88705e-14	13.4104	0.00539342	10584	LAIR1
HLA_DRB1_04_04	LAIR2_Q6ISS4_OID20965_v1_Neurology	0.0380285	0.0188919	0.0571651	0.00976264	3.89531	10477	9.86829e-05	4.00576	0.00144617	10479	LAIR2
AA_DRB1_74_32551940_exon2_Ex	LAMA1_P25391_OID30057_v1_Cardiometabolic_II	-0.0303973	-0.0497347	-0.0110599	0.00986504	-3.08132	10266	0.0020663	2.68481	0.000923998	10268	LAMA1
AA_B_97_31324201_exon3_W	LAMA4_Q16363_OID20769_v1_Inflammation	-0.0525337	-0.071542	-0.0335255	0.00969716	-5.41743	10605	6.17832e-08	7.20913	0.00275979	10607	LAMA4
AA_DQA1_50_32609228_exon2_L	LAMB1_P07942_OID30280_v1_Cardiometabolic_II	0.0553262	0.0361601	0.0744922	0.00977763	5.65844	10428	1.56783e-08	7.8047	0.00306099	10430	LAMB1
AA_B_97_31324201_exon3_NVW	LAMP1_P11279_OID30416_v1_Cardiometabolic_II	-0.038817	-0.0579503	-0.0196836	0.00976095	-3.97676	10480	7.03298e-05	4.15286	0.00150676	10482	LAMP1
AA_DRB1_74_32551940_exon2_GR	LAMP2_P13473_OID21035_v1_Neurology	-0.0376686	-0.0572215	-0.0181156	0.00997496	-3.77631	10036	0.000160087	3.79564	0.00141892	10038	LAMP2
AA_DRB1_11_32552129_exon2_DGP	LAMP3_Q9UQV4_OID20638_v1_Inflammation	0.0549692	0.0360179	0.0739205	0.00966812	5.68561	10666	1.33771e-08	7.87364	0.00302161	10668	LAMP3
AA_C_163_31238913_exon3_T	LAMTOR5_O43504_OID31396_v1_Oncology_II	-0.0370847	-0.0560837	-0.0180856	0.00969247	-3.82613	10630	0.000130918	3.883	0.00137527	10632	LAMTOR5
AA_DQB1_71_32632639_exon2_AD	LAP3_P28838_OID20436_v1_Inflammation	0.0378885	0.0186449	0.0571321	0.00981719	3.8594	10361	0.000114354	3.94175	0.00143554	10363	LAP3
AA_B_97_31324201_exon3_CTV	LARP1_Q6PKG0_OID31372_v1_Oncology_II	-0.0339371	-0.0529383	-0.0149359	0.00969356	-3.501	10630	0.000465419	3.33216	0.00115173	10632	LARP1
HLA_A_25_01	LAT_O43561_OID20640_v1_Inflammation	0.03427	0.01531	0.05323	0.00967254	3.54302	10676	0.000397263	3.40092	0.00117443	10678	LAT
AA_DRB1_85_32551907_exon2_AW	LAT2_Q9GZY6_OID21292_v1_Oncology	0.0331224	0.0140106	0.0522341	0.00974993	3.39719	10508	0.000683345	3.16536	0.00109709	10510	LAT2
HLA_DPB1_14	LATS1_O95835_OID30523_v1_Inflammation_II	0.0235496	0.0042994	0.0427998	0.00982057	2.39799	10363	0.016503	1.78244	0.000554584	10365	LATS1
AA_DQB1_57_32632681_exon2_AV	LAYN_Q6UX15_OID20970_v1_Neurology	0.0378163	0.0186731	0.0569595	0.00976598	3.87225	10470	0.000108492	3.9646	0.00143007	10472	LAYN
AA_DPB1_76_33048667_exon2_M	LBP_P18428_OID20355_v1_Cardiometabolic	0.0328085	0.0138058	0.0518113	0.00969438	3.38429	10629	0.000716216	3.14496	0.0010764	10631	LBP
HLA_DPB1_06	LBR_Q14739_OID21034_v1_Neurology	0.0268242	0.00784746	0.045801	0.00968109	2.77078	10662	0.00560185	2.25167	0.000719538	10664	LBR
HLA_C_16_01	LCAT_P04180_OID30677_v1_Inflammation_II	-0.0392224	-0.0581958	-0.020249	0.00967939	-4.05215	10657	5.11091e-05	4.2915	0.00153839	10659	LCAT
HLA_B_44_03	LCN15_Q6UWW0_OID31032_v1_Neurology_II	-0.034835	-0.0538383	-0.0158318	0.00969462	-3.59323	10627	0.000328078	3.48402	0.00121348	10629	LCN15
AA_A_283_29912302_exon5_H	LCN2_P80188_OID20392_v1_Cardiometabolic	0.0559171	0.0367268	0.0751074	0.00978999	5.71166	10401	1.14951e-08	7.93949	0.00312672	10403	LCN2
AA_DRB1_13_32552123_exon2_HLY	LCP1_P13796_OID30367_v1_Cardiometabolic_II	-0.0548779	-0.0738391	-0.0359167	0.00967316	-5.67322	10655	1.43795e-08	7.84226	0.00301159	10657	LCP1
HLA_DRB1_11_01	LDLR_P01130_OID20240_v1_Cardiometabolic	0.0315702	0.012421	0.0507194	0.00976903	3.23166	10468	0.00123453	2.9085	0.000996678	10470	LDLR
AA_DPB1_9_33048466_exon2_H	LDLRAP1_Q5SW96_OID31068_v1_Neurology_II	0.0289925	0.00998572	0.0479994	0.00969643	2.99002	10627	0.00279597	2.55347	0.000840568	10629	LDLRAP1
AA_C_90_31239378_exon2_D	LECT2_O14960_OID30320_v1_Cardiometabolic_II	-0.0282723	-0.0472617	-0.00928297	0.00968752	-2.91843	10647	0.00352539	2.45279	0.000799324	10649	LECT2
HLA_B_14_01	LEFTY2_O00292_OID21454_v1_Oncology	-0.0277256	-0.0467242	-0.00872704	0.00969222	-2.8606	10637	0.00423659	2.37298	0.000768709	10639	LEFTY2
AA_C_9_31239621_exon2_S	LEG1_Q6P5S2_OID30608_v1_Inflammation_II	-0.0309263	-0.0502596	-0.011593	0.00986295	-3.1356	10270	0.00171987	2.76451	0.000956435	10272	LEG1
AA_A_76_29910759_exon2_Ax	LELP1_Q5T871_OID30845_v1_Neurology_II	-0.0347581	-0.0540281	-0.0154881	0.00983065	-3.53568	10335	0.000408501	3.38881	0.00120812	10337	LELP1
AA_DPB1_178_33052924_exon3_M	LEO1_Q8WVC0_OID30991_v1_Neurology_II	0.0210175	0.00200683	0.0400281	0.00969837	2.16711	10627	0.0302485	1.5193	0.000441733	10629	LEO1
AA_A_97_29911063_exon3_DIM	LEP_P41159_OID20187_v1_Cardiometabolic	0.0329276	0.0138908	0.0519644	0.00971172	3.3905	10591	0.000700203	3.15478	0.00108422	10593	LEP
AA_C_219_31238158_exon4_W	LEPR_P48357_OID20128_v1_Cardiometabolic	-0.0253347	-0.0443766	-0.00629278	0.00971432	-2.60797	10590	0.00912083	2.03997	0.000641846	10592	LEPR
HLA_B_15	LETM1_O95202_OID31018_v1_Neurology_II	0.0286188	0.00961179	0.0476259	0.00969654	2.95145	10627	0.0031698	2.49897	0.000819037	10629	LETM1
AA_DRB1_74_32551940_exon2_ELR	LGALS1_P09382_OID20154_v1_Cardiometabolic	0.0362936	0.0172591	0.0553282	0.00971058	3.73753	10591	0.000186813	3.72859	0.00131723	10593	LGALS1
AA_DRB1_37_32552051_exon2_LN	LGALS3_P17931_OID20284_v1_Cardiometabolic	0.0526185	0.033663	0.071574	0.00967025	5.44128	10664	5.40698e-08	7.26704	0.00276871	10666	LGALS3
AA_DRB1_11_32552129_exon2_DV	LGALS3BP_Q08380_OID30765_v1_Inflammation_II	-0.0490547	-0.0680154	-0.030094	0.00967292	-5.07134	10662	4.01659e-07	6.39614	0.00240636	10664	LGALS3BP
HLA_A_24	LGALS4_P56470_OID20748_v1_Inflammation	-0.0348278	-0.0538714	-0.0157841	0.00971522	-3.58487	10582	0.000338769	3.4701	0.00121297	10584	LGALS4
AA_A_70_29910741_exon2_.Q	LGALS7_LGALS7B_P47929_OID21406_v1_Oncology	0.0351809	0.0161429	0.0542189	0.00971235	3.62229	10588	0.000293376	3.53258	0.0012377	10590	LGALS7
AA_DQB1_227_32628281_exon5_.	LGALS8_O00214_OID21041_v1_Neurology	-0.0607917	-0.0797402	-0.0418433	0.00966667	-6.2888	10662	3.32454e-10	9.47827	0.00369564	10664	LGALS8
AA_DRB1_86_32551904_exon2_DVx	LGALS9_O00182_OID20781_v1_Inflammation	0.0345584	0.0155191	0.0535977	0.00971301	3.55795	10587	0.0003754	3.42551	0.00119428	10589	LGALS9
AA_C_116_31239054_exon3_Y	LGMN_Q99538_OID20773_v1_Inflammation	0.0472633	0.0282501	0.0662766	0.00969972	4.87265	10605	1.11705e-06	5.95193	0.00223382	10607	LGMN
AA_DQA1_130_32609881_exon3_A	LHB_P01229_OID21248_v1_Oncology	0.0290543	0.00976028	0.0483484	0.00984292	2.9518	10313	0.00316641	2.49943	0.000844153	10315	LHB
AA_C_275_31237869_exon5_EK	LHPP_Q9H008_OID20749_v1_Inflammation	0.0268642	0.0078267	0.0459018	0.0097121	2.76606	10594	0.00568366	2.24537	0.000721688	10596	LHPP
HLA_DQB1_04	LIF_P15018_OID20824_v1_Neurology	0.0261211	0.00681988	0.0454223	0.00984659	2.65281	10307	0.00799477	2.09719	0.000682312	10309	LIF
AA_DRB1_33_32552063_exon2_HT	LIFR_P42702_OID20606_v1_Inflammation	0.054449	0.0353778	0.0735202	0.00972925	5.59642	10533	2.2429e-08	7.64919	0.00296469	10535	LIFR
HLA_DRB1_13	LILRA2_Q8N149_OID21152_v1_Neurology	0.0418335	0.0227814	0.0608855	0.0097195	4.30408	10567	1.69193e-05	4.77162	0.00175004	10569	LILRA2
AA_C_152_31238946_exon3_Ex	LILRA3_Q8N6C8_OID30376_v1_Cardiometabolic_II	0.0371846	0.0182079	0.0561612	0.00968106	3.84096	10655	0.000123264	3.90916	0.00138269	10657	LILRA3
AA_DRB1_85_32551907_exon2_LV	LILRA4_P59901_OID30162_v1_Cardiometabolic_II	0.0273315	0.0079924	0.0466706	0.00986591	2.7703	10266	0.00561058	2.25099	0.000747011	10268	LILRA4
AA_C_156_31238934_exon3_DRW	LILRA5_A6NI73_OID20209_v1_Cardiometabolic	0.0437615	0.0247263	0.0627966	0.00971089	4.50643	10584	6.66334e-06	5.17631	0.00191507	10586	LILRA5
AA_B_45_31324602_exon2_EK	LILRA6_Q6PI73_OID30346_v1_Cardiometabolic_II	-0.0300254	-0.0490137	-0.011037	0.00968703	-3.09954	10647	0.00194324	2.71147	0.000901523	10649	LILRA6
AA_C_116_31239054_exon3_FL	LILRB1_Q8NHL6_OID20323_v1_Cardiometabolic	0.211077	0.192562	0.229592	0.00944558	22.3466	10709	3.77679e-108	107.423	0.0445534	10711	LILRB1
AA_C_116_31239054_exon3_SY	LILRB2_Q8N423_OID20301_v1_Cardiometabolic	-0.137122	-0.1559	-0.118343	0.00958008	-14.3132	10691	4.81505e-46	45.3174	0.0188023	10693	LILRB2
HLA_DRB1_15_01	LILRB4_Q8NHJ6_OID20429_v1_Inflammation	0.485356	0.468519	0.502193	0.0085895	56.5057	10361	0	606.162	0.23557	10363	LILRB4
AA_A_62_29910717_exon2_E	LILRB5_O75023_OID20324_v1_Cardiometabolic	0.0369225	0.0179936	0.0558515	0.00965671	3.82351	10709	0.000132312	3.8784	0.00136327	10711	LILRB5
AA_B_9_31324710_exon2_D	LIPF_P07098_OID30266_v1_Cardiometabolic_II	-0.0530237	-0.0721921	-0.0338553	0.00977886	-5.42228	10428	6.01576e-08	7.22071	0.00281151	10430	LIPF
AA_B_97_31324201_exon3_CVW	LMNB1_P20700_OID31501_v1_Oncology_II	-0.0343279	-0.0533423	-0.0153136	0.00970027	-3.53886	10615	0.000403573	3.39408	0.00117841	10617	LMNB1
AA_DRB1_181_32549392_exon3_T	LMNB2_Q03252_OID31109_v1_Neurology_II	0.0327487	0.0137352	0.0517623	0.00969987	3.3762	10617	0.000737574	3.13219	0.00107248	10619	LMNB2
HLA_DQB1_03_02	LMOD1_P29536_OID30212_v1_Cardiometabolic_II	0.040926	0.0217466	0.0601053	0.00978443	4.18277	10428	2.9034e-05	4.53709	0.00167494	10430	LMOD1
AA_DRB1_96_32549647_exon3_EHI	LMOD1_P29536_OID30547_v1_Inflammation_II	-0.0363203	-0.0555631	-0.0170774	0.00981682	-3.6998	10363	0.000216883	3.66378	0.00131916	10365	LMOD1
AA_DRB1_120_32549575_exon3_S	LMOD1_P29536_OID31014_v1_Neurology_II	-0.0397071	-0.0587069	-0.0207073	0.00969286	-4.09653	10627	4.22504e-05	4.37417	0.00157665	10629	LMOD1
AA_DRB1_96_32549647_exon3_Yx	LMOD1_P29536_OID31416_v1_Oncology_II	0.0323899	0.0133824	0.0513974	0.00969679	3.34027	10624	0.000839856	3.0758	0.0010491	10626	LMOD1
HLA_DQB1_03_02	LMOD2_Q6P5Q4_OID30864_v1_Neurology_II	-0.0330464	-0.0523175	-0.0137753	0.00983122	-3.36138	10335	0.000778364	3.10882	0.00109207	10337	LMOD2
AA_DRB1_71_32551949_exon2_AKR	LONP1_P36776_OID30219_v1_Cardiometabolic_II	-0.0265366	-0.0457252	-0.00734788	0.00978918	-2.7108	10428	0.00672302	2.17244	0.000704189	10430	LONP1
AA_C_156_31238934_exon3_LW	LPA_P08519_OID30747_v1_Inflammation_II	-0.0267494	-0.0458721	-0.00762676	0.00975551	-2.74198	10500	0.00611734	2.21344	0.000715531	10502	LPA
HLA_B_14_01	LPCAT2_Q7L5N7_OID21290_v1_Oncology	-0.0259017	-0.0450175	-0.00678588	0.00975201	-2.65603	10508	0.00791851	2.10136	0.000670897	10510	LPCAT2
AA_A_161_29911255_exon3_E	LPL_P06858_OID20188_v1_Cardiometabolic	-0.0289699	-0.048009	-0.00993075	0.00971291	-2.98262	10591	0.00286447	2.54296	0.000839254	10593	LPL
AA_DRB1_33_32552063_exon2_H	LPO_P22079_OID20963_v1_Neurology	0.0551229	0.0357074	0.0745384	0.00990489	5.56522	10162	2.6846e-08	7.57112	0.00303853	10164	LPO
AA_DRB1_85_32551907_exon2_VW	LPP_Q93052_OID30190_v1_Cardiometabolic_II	0.02846	0.00912148	0.0477985	0.0098656	2.88477	10266	0.00392515	2.40614	0.00080997	10268	LPP
AA_B_67_31324536_exon2_CF	LRCH4_O75427_OID30191_v1_Cardiometabolic_II	0.0253287	0.00598854	0.0446688	0.00986643	2.56716	10266	0.0102677	1.98853	0.000641542	10268	LRCH4
HLA_DQB1_05	LRFN2_Q9ULH4_OID30895_v1_Neurology_II	0.0294639	0.0102703	0.0486574	0.00979167	3.00908	10421	0.00262668	2.58059	0.000868121	10423	LRFN2
AA_DQA1_34_32609180_exon2	LRG1_P02750_OID30751_v1_Inflammation_II	-0.0432438	-0.0622097	-0.024278	0.00967552	-4.46941	10662	7.92453e-06	5.10103	0.00187003	10664	LRG1
AA_DQB1_minus10_32634317_exon1_S	LRIG1_Q96JA1_OID21429_v1_Oncology	-0.0379502	-0.0569504	-0.01895	0.00969307	-3.91519	10628	9.08977e-05	4.04145	0.00144022	10630	LRIG1
AA_DQB1_87_32632591_exon2_F	LRIG3_Q6UXM1_OID30450_v1_Inflammation_II	-0.0384336	-0.057688	-0.0191793	0.00982268	-3.91275	10349	9.18368e-05	4.03698	0.00147714	10351	LRIG3
HLA_B_14_02	LRP1_Q07954_OID21293_v1_Oncology	0.484148	0.467416	0.50088	0.00853574	56.7201	10508	0	611.245	0.234399	10510	LRP1
AA_B_67_31324536_exon2_CFS	LRP11_Q86VZ4_OID20185_v1_Cardiometabolic	0.0339052	0.014869	0.0529413	0.0097114	3.49128	10591	0.000482678	3.31634	0.00114956	10593	LRP11
AA_C_97_31239111_exon3_RS	LRP2_P98164_OID30960_v1_Neurology_II	0.0286874	0.0094934	0.0478814	0.00979189	2.92971	10421	0.00340016	2.4685	0.000822966	10423	LRP2
AA_DQA1_34_32609180_exon2	LRP2BP_Q9P2M1_OID30907_v1_Neurology_II	-0.0274226	-0.0466172	-0.00822792	0.00979224	-2.80044	10421	0.00511268	2.29135	0.000751998	10423	LRP2BP
AA_B_97_31324201_exon3_W	LRPAP1_P30533_OID21059_v1_Neurology	0.650207	0.635784	0.66463	0.00735793	88.3682	10662	0	1274.17	0.422769	10664	LRPAP1
AA_DQA1_207_32610470_exon4_M	LRRC25_Q8N386_OID21333_v1_Oncology	0.0637497	0.0446663	0.082833	0.00973544	6.5482	10508	6.09529e-11	10.215	0.00406402	10510	LRRC25
AA_C_9_31239621_exon2_D	LRRC37A2_A6NM11_OID31440_v1_Oncology_II	0.0364615	0.0174549	0.0554682	0.00969634	3.76034	10622	0.000170593	3.76804	0.00132944	10624	LRRC37A2
AA_DRB1_71_32551949_exon2_ARx	LRRC38_Q5VT99_OID30924_v1_Neurology_II	-0.0321764	-0.0513684	-0.0129845	0.00979085	-3.28638	10421	0.0010182	2.99217	0.00103532	10423	LRRC38
AA_C_275_31237869_exon5_EG	LRRC59_Q96AG4_OID30361_v1_Cardiometabolic_II	0.0325382	0.0135513	0.0515251	0.00968627	3.35921	10647	0.000784407	3.10546	0.00105873	10649	LRRC59
AA_B_114_31324150_exon3_NS	LRRFIP1_Q32MZ4_OID31344_v1_Oncology_II	0.0263632	0.0073577	0.0453688	0.00969577	2.71904	10630	0.00655773	2.18325	0.00069502	10632	LRRFIP1
HLA_DPB1_04_02	LRRN1_Q6UXK5_OID20438_v1_Inflammation	-0.0263311	-0.0455818	-0.00708034	0.00982084	-2.68114	10361	0.00734871	2.13379	0.000693326	10363	LRRN1
AA_B_145_31324057_exon3_L	LRTM1_Q9HBL6_OID30906_v1_Neurology_II	-0.0282623	-0.0474565	-0.00906806	0.00979201	-2.88626	10421	0.00390652	2.40821	0.000798756	10423	LRTM1
AA_C_99_31239105_exon3_Cx	LRTM2_Q8N967_OID31020_v1_Neurology_II	-0.029089	-0.0480958	-0.0100822	0.00969641	-2.99998	10627	0.00270626	2.56763	0.00084617	10629	LRTM2
AA_B_77_31324506_exon2_CS	LSM1_O15116_OID21210_v1_Oncology	0.0428214	0.0235369	0.0621059	0.00983805	4.35263	10313	1.35811e-05	4.86707	0.00183367	10315	LSM1
AA_B_114_31324150_exon3_DK	LSM8_O95777_OID31269_v1_Oncology_II	0.0308759	0.0117846	0.0499672	0.00973952	3.17017	10532	0.00152785	2.81592	0.000953324	10534	LSM8
AA_B_70_31324527_exon2_KQ	LSP1_P33241_OID20530_v1_Inflammation	-0.0311443	-0.0502345	-0.0120541	0.00973897	-3.19791	10533	0.00138839	2.85749	0.000969968	10535	LSP1
HLA_B_35_01	LTA_P01374_OID20586_v1_Inflammation	-0.293139	-0.311399	-0.274878	0.00931566	-31.4673	10533	8.3355e-208	207.079	0.0859302	10535	LTA
AA_DQB1_57_32632681_exon2_A	LTA4H_P09960_OID21452_v1_Oncology	-0.0291255	-0.0481162	-0.0101349	0.0096882	-3.00629	10645	0.00265072	2.57664	0.000848297	10647	LTA4H
AA_B_97_31324201_exon3_CSV	LTB_Q06643_OID31383_v1_Oncology_II	0.126436	0.107576	0.145295	0.00962131	13.1412	10630	3.85649e-39	38.4138	0.015986	10632	LTB
AA_DRB1_71_32551949_exon2_AES	LTBP2_Q14767_OID20254_v1_Cardiometabolic	0.0361193	0.0171898	0.0550488	0.009657	3.74022	10709	0.000184816	3.73326	0.00130461	10711	LTBP2
AA_B_156_31324024_exon3_DG	LTBP3_Q9NS15_OID21191_v1_Oncology	0.0348877	0.0155973	0.0541781	0.00984109	3.54511	10313	0.000394193	3.40429	0.00121715	10315	LTBP3
AA_DQB1_75_32632627_exon2	LTBR_P36941_OID20768_v1_Inflammation	0.0610561	0.0420221	0.0800902	0.00971032	6.28776	10566	3.3481e-10	9.4752	0.00372785	10568	LTBR
HLA_DPB1_13	LTO1_Q8WV07_OID20434_v1_Inflammation	-0.0288156	-0.048065	-0.00956614	0.00982016	-2.93433	10361	0.00335007	2.47495	0.000830336	10363	LTO1
AA_C_156_31238934_exon3_CQx	LUZP2_Q86TE4_OID31402_v1_Oncology_II	-0.0326984	-0.0517003	-0.0136964	0.00969396	-3.37307	10630	0.000746016	3.12725	0.00106918	10632	LUZP2
AA_DRB1_74_32551940_exon2_LR	LXN_Q9BS40_OID21003_v1_Neurology	-0.0356238	-0.0547813	-0.0164662	0.00977331	-3.64501	10456	0.000268682	3.57076	0.00126905	10458	LXN
HLA_DQB1_06_02	LY6D_Q14210_OID20708_v1_Inflammation	0.0308913	0.0118353	0.0499473	0.00972153	3.17762	10571	0.00148918	2.82705	0.000954272	10573	LY6D
AA_C_1_31239645_exon2_G	LY75_O60449_OID20580_v1_Inflammation	0.0466765	0.0275978	0.0657551	0.00973308	4.79565	10533	1.6437e-06	5.78418	0.00217869	10535	LY75
AA_B_41_31324614_exon2	LY9_Q9HBG7_OID20670_v1_Inflammation	0.0590128	0.0398711	0.0781546	0.00976527	6.04313	10450	1.56307e-09	8.80602	0.00348252	10452	LY9
AA_A_166_29911270_exon3_E	LY96_Q9Y6Y9_OID20945_v1_Neurology	0.0655275	0.0464182	0.0846368	0.00974871	6.72166	10477	1.89009e-11	10.7235	0.00429386	10479	LY96
AA_B_65_31324542_exon2_Q	LYAR_Q9NX58_OID21264_v1_Oncology	-0.0313462	-0.0506389	-0.0120535	0.00984224	-3.18487	10313	0.00145251	2.83788	0.000982587	10315	LYAR
HLA_A_25_01	LYN_P07948_OID21350_v1_Oncology	0.0347328	0.0156222	0.0538435	0.0097494	3.56256	10508	0.000368881	3.43311	0.00120637	10510	LYN
AA_A_9_29910558_exon2_FS	LYPD1_Q8N2G4_OID20821_v1_Neurology	0.0359943	0.016699	0.0552896	0.00984356	3.65664	10307	0.00025682	3.59037	0.00129559	10309	LYPD1
AA_B_67_31324536_exon2_F	LYPD3_O95274_OID21530_v1_Oncology	-0.0366045	-0.055812	-0.017397	0.00979876	-3.73562	10401	0.000188252	3.72526	0.00133989	10403	LYPD3
AA_B_94_31324210_exon3_I	LYPD8_Q6UX82_OID21251_v1_Oncology	-0.0256465	-0.0449423	-0.00635067	0.00984384	-2.60534	10313	0.00919162	2.03661	0.000657743	10315	LYPD8
AA_B_24_31324665_exon2_A	LYPLA2_O95372_OID30817_v1_Neurology_II	-0.030463	-0.0497357	-0.0111903	0.00983203	-3.09834	10335	0.00195127	2.70968	0.000927995	10337	LYPLA2
AA_DRB1_71_32551949_exon2_K	LYSMD3_Q7Z3D4_OID30950_v1_Neurology_II	0.0271823	0.00798749	0.0463771	0.0097923	2.77588	10421	0.00551503	2.25845	0.000738876	10423	LYSMD3
AA_DQB1_71_32632639_exon2_AT	LYVE1_Q9Y5Y7_OID30728_v1_Inflammation_II	-0.0311032	-0.0500776	-0.0121288	0.00967989	-3.21318	10662	0.00131664	2.88053	0.000967411	10664	LYVE1
AA_DRB1_71_32551949_exon2_ER	LYZL2_Q7Z4W2_OID31180_v1_Oncology_II	0.0289441	0.00966872	0.0482196	0.00983342	2.94344	10333	0.00325304	2.48771	0.000837763	10335	LYZL2
AA_B_97_31324201_exon3_CNS	LZTFL1_Q9NQ48_OID30637_v1_Inflammation_II	-0.0244659	-0.0436244	-0.00530742	0.00977378	-2.50322	10462	0.0123221	1.90931	0.00059858	10464	LZTFL1
AA_C_99_31239105_exon3_C	M6PR_P20645_OID30208_v1_Cardiometabolic_II	-0.0242948	-0.0434845	-0.00510498	0.00978974	-2.48165	10428	0.0130931	1.88296	0.000590235	10430	M6PR
AA_A_62_29910717_exon2_GL	MAD1L1_Q9Y6D9_OID20904_v1_Neurology	0.0339142	0.0147619	0.0530664	0.00977062	3.47104	10463	0.000520548	3.28354	0.00115017	10465	MAD1L1
AA_A_9_29910558_exon2_F	MAEA_Q7L5Y9_OID21206_v1_Oncology	-0.0307788	-0.0500718	-0.0114857	0.00984242	-3.12716	10313	0.00176997	2.75203	0.000947333	10315	MAEA
AA_DRB1_57_32551991_exon2_DM	MAG_P20916_OID30967_v1_Neurology_II	0.0323559	0.013164	0.0515477	0.00979079	3.30472	10421	0.000953906	3.02049	0.0010469	10423	MAG
AA_B_46_31324599_exon2_A	MAGEA3_P43357_OID31331_v1_Oncology_II	-0.0257657	-0.0448597	-0.00667161	0.00974093	-2.64509	10532	0.00817895	2.0873	0.00066387	10534	MAGEA3
AA_DRB1_13_32552123_exon2_GHR	MAGED1_Q9Y5V3_OID21181_v1_Oncology	-0.0309491	-0.0502421	-0.0116562	0.00984236	-3.14448	10313	0.00166853	2.77767	0.00095785	10315	MAGED1
AA_DRB1_67_32551961_exon2_Ix	MAMDC2_Q7Z304_OID30309_v1_Cardiometabolic_II	0.0302573	0.011269	0.0492455	0.00968696	3.12351	10647	0.00179189	2.74669	0.000915503	10649	MAMDC2
AA_B_163_31324003_exon3_AE	MAMDC4_Q6UXC1_OID31342_v1_Oncology_II	0.0382425	0.0192442	0.0572407	0.00969205	3.94576	10630	8.00601e-05	4.09658	0.00146249	10632	MAMDC4
AA_DRB1_74_32551940_exon2_ALx	MAN1A2_O60476_OID30262_v1_Cardiometabolic_II	0.0578483	0.038685	0.0770116	0.00977623	5.91724	10428	3.37692e-09	8.47148	0.00334643	10430	MAN1A2
HLA_A_31_01	MAN2B2_Q9Y2E5_OID30306_v1_Cardiometabolic_II	0.0294733	0.0104846	0.048462	0.00968719	3.0425	10647	0.00235193	2.62858	0.000868674	10649	MAN2B2
AA_B_67_31324536_exon2_CFY	MANEAL_Q5VSG8_OID31244_v1_Oncology_II	-0.0301761	-0.0494508	-0.0109013	0.00983307	-3.06884	10333	0.00215452	2.66665	0.000910595	10335	MANEAL
AA_C_99_31239105_exon3_SY	MANF_P55145_OID20707_v1_Inflammation	-0.0492232	-0.0682346	-0.0302117	0.0096988	-5.07518	10605	3.9369e-07	6.40485	0.00242292	10607	MANF
AA_C_163_31238913_exon3_EL	MANSC1_Q9H8J5_OID21492_v1_Oncology	-0.0487126	-0.0677605	-0.0296647	0.00971738	-5.01293	10565	5.4477e-07	6.26379	0.00237291	10567	MANSC1
AA_DQA1_34_32609180_exon2	MANSC4_A6NHS7_OID30141_v1_Cardiometabolic_II	0.102942	0.0836989	0.122186	0.00981716	10.486	10266	1.34952e-25	24.8698	0.0105972	10268	MANSC4
AA_A_245_29912086_exon4_A	MAP1LC3A_Q9H492_OID30868_v1_Neurology_II	0.0263167	0.00704178	0.0455917	0.00983319	2.67632	10335	0.00745535	2.12753	0.00069257	10337	MAP1LC3A
AA_DRB1_11_32552129_exon2_DP	MAP1LC3B2_A6NCE7_OID30074_v1_Cardiometabolic_II	-0.0281673	-0.047506	-0.00882864	0.00986568	-2.85508	10266	0.00431124	2.3654	0.000793396	10268	MAP1LC3B2
AA_DPB1_57_33048610_exon2	MAP2_P11137_OID31138_v1_Neurology_II	0.0277188	0.00870238	0.0467353	0.00970135	2.85722	10617	0.00428206	2.36835	0.000768335	10619	MAP2
AA_DPB1_55_33048604_exon2_A	MAP2K1_Q02750_OID31468_v1_Oncology_II	-0.0275332	-0.0465453	-0.00852109	0.00969912	-2.83873	10622	0.00453794	2.34314	0.000758076	10624	MAP2K1
AA_C_156_31238934_exon3_QWx	MAP2K6_P52564_OID20552_v1_Inflammation	0.0255037	0.0064104	0.044597	0.00974053	2.61831	10533	0.00884942	2.05309	0.000650438	10535	MAP2K6
AA_DRB1_58_32551988_exon2_Ax	MAP3K5_Q99683_OID21253_v1_Oncology	-0.0308667	-0.0501597	-0.0115737	0.00984239	-3.1361	10313	0.00171693	2.76525	0.000952753	10315	MAP3K5
AA_C_24_31239576_exon2	MAP4K5_Q9Y4K4_OID20899_v1_Neurology	-0.0357045	-0.0548492	-0.0165599	0.00976674	-3.65573	10470	0.00025771	3.58887	0.00127481	10472	MAP4K5
AA_C_156_31238934_exon3_LMW	MAPK13_O15264_OID31205_v1_Oncology_II	0.0366674	0.0173969	0.0559379	0.00983093	3.7298	10333	0.000192658	3.71521	0.0013445	10335	MAPK13
AA_B_97_31324201_exon3_NSV	MAPK9_P45984_OID20557_v1_Inflammation	-0.0247585	-0.0438521	-0.00566486	0.00974071	-2.54175	10533	0.011044	1.95687	0.000612983	10535	MAPK9
AA_DRB1_11_32552129_exon2_LS	MAPKAPK2_P49137_OID31293_v1_Oncology_II	0.0425171	0.0234339	0.0616002	0.00973535	4.36728	10532	1.27003e-05	4.89619	0.0018077	10534	MAPKAPK2
AA_DRB1_13_32552123_exon2_FSY	MAPRE3_Q9UPY8_OID31177_v1_Oncology_II	-0.0461656	-0.0654285	-0.0269027	0.00982706	-4.69781	10333	2.66363e-06	5.57453	0.00213126	10335	MAPRE3
AA_B_67_31324536_exon2_CY	MAPT_P10636_OID20830_v1_Neurology	0.0349278	0.0156317	0.0542238	0.00984394	3.54815	10307	0.000389673	3.4093	0.00121995	10309	MAPT
AA_DRB1_11_32552129_exon2_DGP	MARCO_Q9UEW3_OID20210_v1_Cardiometabolic	-0.0456948	-0.064722	-0.0266676	0.00970683	-4.70749	10591	2.53971e-06	5.59522	0.00208801	10593	MARCO
AA_C_9_31239621_exon2_DY	MARS1_P56192_OID30658_v1_Inflammation_II	0.0326578	0.0134992	0.0518163	0.00977383	3.34135	10457	0.000836643	3.07746	0.00106653	10459	MARS1
HLA_DPA1_02_02	MASP1_P48740_OID20954_v1_Neurology	0.0359717	0.0168272	0.0551162	0.00976665	3.68312	10470	0.00023156	3.63534	0.00129396	10472	MASP1
HLA_DQB1_03_02	MATN2_O00339_OID20767_v1_Inflammation	-0.0287641	-0.0478025	-0.0097258	0.00971251	-2.96156	10592	0.00306767	2.51319	0.000827376	10594	MATN2
HLA_B_14_02	MATN3_O15232_OID20979_v1_Neurology	0.0322371	0.0130875	0.0513868	0.00976929	3.29984	10467	0.000970623	3.01295	0.00103923	10469	MATN3
HLA_A_68	MAVS_Q7Z434_OID21204_v1_Oncology	-0.0313164	-0.0506092	-0.0120237	0.00984225	-3.18184	10313	0.00146778	2.83334	0.000980719	10315	MAVS
AA_DRB1_70_32551952_exon2_QT	MAX_P61244_OID20877_v1_Neurology	-0.0305955	-0.0498943	-0.0112967	0.00984534	-3.10762	10307	0.00189116	2.72327	0.000936086	10309	MAX
HLA_DQB1_06_09	MB_P02144_OID20263_v1_Cardiometabolic	-0.0329976	-0.0519292	-0.0140661	0.00965804	-3.41659	10709	0.000636453	3.19623	0.00108884	10711	MB
AA_B_66_31324539_exon2_IS	MBL2_P11226_OID30759_v1_Inflammation_II	-0.0231147	-0.0421334	-0.004096	0.00970249	-2.38235	10617	0.0172202	1.76396	0.000534289	10619	MBL2
AA_B_45_31324602_exon2_KM	MCAM_P43121_OID20343_v1_Cardiometabolic	-0.0349502	-0.0539516	-0.0159487	0.00969367	-3.60546	10629	0.000313026	3.50442	0.00122151	10631	MCAM
AA_C_163_31238913_exon3_E	MCEE_Q96PE7_OID31033_v1_Neurology_II	-0.032294	-0.0512989	-0.0132891	0.00969545	-3.33084	10627	0.000868802	3.06108	0.0010429	10629	MCEE
AA_A_114_29911114_exon3_EHR	MCEMP1_Q8IX19_OID30501_v1_Inflammation_II	-0.0288676	-0.0481151	-0.00962004	0.0098192	-2.93991	10363	0.00329033	2.48276	0.000833337	10365	MCEMP1
AA_C_156_31238934_exon3_LWx	MCFD2_Q8NI22_OID20171_v1_Cardiometabolic	-0.0310019	-0.0501799	-0.011824	0.00978371	-3.16873	10437	0.00153547	2.81376	0.000961121	10439	MCFD2
AA_DRB1_233_32548048_exon5_T	MCTS1_Q9ULC4_OID31444_v1_Oncology_II	0.0755685	0.0566036	0.0945334	0.00967505	7.81066	10622	6.22538e-15	14.2058	0.0057106	10624	MCTS1
AA_B_32_31324641_exon2	MDGA1_Q8NFP4_OID20951_v1_Neurology	-0.0341416	-0.053281	-0.0150023	0.00976401	-3.49668	10477	0.000473034	3.32511	0.00116565	10479	MDGA1
HLA_DRB1_04_04	MDH1_P40925_OID30669_v1_Inflammation_II	0.0258215	0.00676275	0.0448803	0.00972293	2.65573	10571	0.00792546	2.10098	0.000666751	10573	MDH1
AA_DRB1_74_32551940_exon2_GR	MDK_P21741_OID21489_v1_Oncology	0.048381	0.0292044	0.0675577	0.00978304	4.9454	10424	7.71741e-07	6.11253	0.00234072	10426	MDK
AA_C_9_31239621_exon2_DY	MDM1_Q8TC05_OID30945_v1_Neurology_II	0.0317547	0.0125625	0.0509469	0.00979098	3.24326	10421	0.00118543	2.92612	0.00100836	10423	MDM1
AA_DRB1_70_32551952_exon2_Q	MECR_Q9BV79_OID30274_v1_Cardiometabolic_II	-0.0242277	-0.0434175	-0.00503793	0.00978976	-2.4748	10428	0.0133467	1.87463	0.000586983	10430	MECR
AA_DPB1_205_33053552_exon4_M	MED18_Q9BUE0_OID21236_v1_Oncology	-0.0292696	-0.0485635	-0.00997571	0.00984286	-2.97369	10313	0.00294922	2.53029	0.000856711	10315	MED18
HLA_DPB1_10	MED21_Q13503_OID30066_v1_Cardiometabolic_II	0.0391037	0.0197722	0.0584353	0.00986205	3.96507	10266	7.38718e-05	4.13152	0.0015291	10268	MED21
AA_A_97_29911063_exon3_IRV	MEGF10_Q96KG7_OID20746_v1_Inflammation	0.0372637	0.0182218	0.0563057	0.00971436	3.83594	10582	0.00012581	3.90028	0.00138859	10584	MEGF10
AA_C_156_31238934_exon3_CLR	MEGF11_A6BM72_OID30099_v1_Cardiometabolic_II	-0.0282805	-0.0476191	-0.00894187	0.00986565	-2.86656	10266	0.00415804	2.38111	0.000799785	10268	MEGF11
AA_C_116_31239054_exon3_FL	MEGF9_Q9H1U4_OID20285_v1_Cardiometabolic	-0.04431	-0.063243	-0.025377	0.00965877	-4.58754	10698	4.5359e-06	5.34334	0.00196338	10700	MEGF9
AA_B_45_31324602_exon2_ET	MELTF_P08582_OID30347_v1_Cardiometabolic_II	-0.0345829	-0.0535685	-0.0155973	0.0096856	-3.57055	10647	0.000357806	3.44635	0.00119598	10649	MELTF
AA_DQB1_57_32632681_exon2_A	MENT_Q9BUN1_OID30595_v1_Inflammation_II	0.0321699	0.0130156	0.0513242	0.00977165	3.29217	10462	0.000997485	3.00109	0.0010349	10464	MENT
AA_B_12_31324701_exon2	MEP1A_Q16819_OID31459_v1_Oncology_II	-0.0373291	-0.0563351	-0.0183231	0.00969603	-3.84993	10622	0.000118842	3.92503	0.00139346	10624	MEP1A
HLA_DRB1_03_01	MEP1B_Q16820_OID20168_v1_Cardiometabolic	0.0371153	0.0180813	0.0561493	0.00971029	3.82227	10591	0.000132988	3.87619	0.00137755	10593	MEP1B
AA_B_97_31324201_exon3_CNW	MEPE_Q9NQ76_OID20753_v1_Inflammation	-0.0348784	-0.053922	-0.0158347	0.0097152	-3.59008	10582	0.000332071	3.47877	0.0012165	10584	MEPE
HLA_C_05_01	MERTK_Q12866_OID20657_v1_Inflammation	-0.0567292	-0.0756697	-0.0377886	0.00966264	-5.87098	10676	4.46129e-09	8.35054	0.0032182	10678	MERTK
AA_A_62_29910717_exon2_ELQ	MESD_Q14696_OID21099_v1_Neurology	-0.0311478	-0.0502073	-0.0120884	0.00972329	-3.20342	10567	0.00136206	2.8658	0.000970188	10569	MESD
AA_C_73_31239429_exon2_T	MET_P08581_OID20269_v1_Cardiometabolic	-0.0407606	-0.0599677	-0.0215535	0.0097986	-4.15984	10398	3.21032e-05	4.49345	0.00166143	10400	MET
AA_C_99_31239105_exon3_CY	METAP1_P53582_OID20815_v1_Neurology	0.0259083	0.00660699	0.0452096	0.00984664	2.63118	10307	0.00852149	2.06948	0.000671241	10309	METAP1
AA_DQA1_129_32609878_exon3_H	METAP1D_Q6UB28_OID20519_v1_Inflammation	-0.0401077	-0.0591918	-0.0210236	0.00973586	-4.11958	10533	3.82461e-05	4.41741	0.00160863	10535	METAP1D
AA_DRB1_13_32552123_exon2_GHS	METAP2_P50579_OID21437_v1_Oncology	0.0306196	0.0116227	0.0496166	0.0096914	3.15946	10637	0.00158503	2.79996	0.000937562	10639	METAP2
AA_DRB1_74_32551940_exon2_AE	MFAP3_P55082_OID20057_v1_Cardiometabolic	0.0348902	0.0156945	0.054086	0.00979278	3.56286	10415	0.000368483	3.43358	0.00121733	10417	MFAP3
HLA_A_02_01	MFAP3L_O75121_OID30933_v1_Neurology_II	0.0316402	0.012448	0.0508325	0.00979102	3.23156	10421	0.001235	2.90833	0.0010011	10423	MFAP3L
AA_B_194_31323336_exon4_V	MFAP4_P55083_OID30598_v1_Inflammation_II	0.0365382	0.0173867	0.0556896	0.00977018	3.73976	10462	0.000185177	3.73241	0.00133504	10464	MFAP4
HLA_B_14_02	MFAP5_Q13361_OID20239_v1_Cardiometabolic	-0.0350028	-0.053933	-0.0160725	0.00965738	-3.62446	10709	0.000290911	3.53624	0.00122519	10711	MFAP5
AA_C_73_31239429_exon2_T	MFGE8_Q08431_OID21134_v1_Neurology	0.0382424	0.0191877	0.0572972	0.0097209	3.93405	10567	8.40624e-05	4.0754	0.00146248	10569	MFGE8
AA_A_283_29912302_exon5_H	MGLL_Q99685_OID20711_v1_Inflammation	-0.0254843	-0.0445189	-0.00644965	0.00971062	-2.62437	10598	0.0086933	2.06082	0.000649449	10600	MGLL
HLA_DPB1_13	MGMT_P16455_OID20588_v1_Inflammation	-0.0301397	-0.0492305	-0.0110488	0.00973927	-3.09465	10533	0.00197561	2.7043	0.000908399	10535	MGMT
HLA_DPA1_01_03	MIA_Q16674_OID21531_v1_Oncology	0.0274142	0.0083508	0.0464776	0.00972528	2.81886	10565	0.00482845	2.31619	0.000751537	10567	MIA
AA_C_156_31238934_exon3_DLR	MICALL2_Q8IY33_OID30889_v1_Neurology_II	0.0322468	0.0130549	0.0514387	0.00979083	3.29357	10421	0.000992522	3.00326	0.00103986	10423	MICALL2
AA_B_116_31324144_exon3_FS	MICB_MICA_Q29980_Q29983_OID20593_v1_Inflammation	-0.591052	-0.606459	-0.575646	0.00785959	-75.2014	10533	0	984.862	0.349343	10535	MICB
AA_DRB1_60_32551982_exon2_ST	MIF_P14174_OID21073_v1_Neurology	-0.0262163	-0.0452839	-0.00714869	0.00972743	-2.69509	10561	0.00704814	2.15193	0.000687294	10563	MIF
AA_DRB1_74_32551940_exon2_AGx	MILR1_Q7Z6M3_OID20482_v1_Inflammation	0.062638	0.0434184	0.0818576	0.00980495	6.3884	10361	1.74824e-10	9.7574	0.00392352	10363	MILR1
AA_A_76_29910759_exon2_AV	MINDY1_Q8N5J2_OID31399_v1_Oncology_II	-0.0227918	-0.041799	-0.00378461	0.00969662	-2.35049	10630	0.018767	1.72661	0.000519466	10632	MINDY1
HLA_B_08	MINK1_Q8N4C8_OID31156_v1_Neurology_II	0.0302008	0.0111857	0.0492159	0.00970065	3.11328	10617	0.00185514	2.73162	0.00091209	10619	MINK1
AA_B_80_31324497_exon2_I	MITD1_Q8WV92_OID20959_v1_Neurology	-0.0299012	-0.0490431	-0.0107593	0.00976534	-3.06197	10477	0.00220442	2.65671	0.000894081	10479	MITD1
AA_C_156_31238934_exon3_CDx	MKI67_P46013_OID30455_v1_Inflammation_II	-0.0353112	-0.0545547	-0.0160676	0.00981717	-3.59688	10363	0.000323556	3.49005	0.00124688	10365	MKI67
HLA_DPB1_17	MLLT1_Q03111_OID31211_v1_Oncology_II	-0.0232859	-0.0425642	-0.00400762	0.00983488	-2.36768	10333	0.0179181	1.74671	0.000542232	10335	MLLT1
AA_DPB1_194_33053519_exon4_R	MLN_P12872_OID20541_v1_Inflammation	-0.0722725	-0.0913221	-0.053223	0.00971822	-7.43681	10533	1.11175e-13	12.954	0.00522332	10535	MLN
AA_DPB1_69_33048646_exon2_E	MME_P08473_OID21307_v1_Oncology	-0.0275321	-0.0466471	-0.00841714	0.00975159	-2.82335	10508	0.00476147	2.32226	0.000758017	10510	MME
AA_B_24_31324665_exon2_A	MMP1_P03956_OID20672_v1_Inflammation	-0.0375032	-0.0567017	-0.0183047	0.0097942	-3.82912	10410	0.000129355	3.88822	0.00140649	10412	MMP1
AA_DRB1_74_32551940_exon2_EG	MMP10_P09238_OID20687_v1_Inflammation	0.0425942	0.0235526	0.0616357	0.00971413	4.38476	10578	1.17234e-05	4.93094	0.00181426	10580	MMP10
AA_DQB1_26_32632774_exon2_FL	MMP12_P39900_OID21439_v1_Oncology	0.03814	0.0191175	0.0571625	0.00970442	3.93017	10603	8.54253e-05	4.06841	0.00145466	10605	MMP12
AA_B_97_31324201_exon3_NTV	MMP13_P45452_OID20807_v1_Neurology	0.0500055	0.0307218	0.0692891	0.00983762	5.08309	10307	3.77869e-07	6.42266	0.00250055	10309	MMP13
HLA_DQB1_06_04	MMP15_P51511_OID30299_v1_Cardiometabolic_II	-0.0270773	-0.0460673	-0.00808732	0.00968784	-2.79498	10647	0.00519962	2.28403	0.000733181	10649	MMP15
AA_A_9_29910558_exon2_FT	MMP3_P08254_OID21083_v1_Neurology	0.0331783	0.01412	0.0522365	0.00972266	3.41247	10567	0.00064619	3.18964	0.0011008	10569	MMP3
AA_DPB1_178_33052924_exon3_M	MMP7_P09237_OID20087_v1_Cardiometabolic	0.0291554	0.00994972	0.0483611	0.00979787	2.97569	10408	0.00293002	2.53313	0.000850039	10410	MMP7
AA_B_199_31323321_exon4_A	MMP8_P22894_OID21019_v1_Neurology	-0.0323936	-0.0513734	-0.0134137	0.00968267	-3.34552	10655	0.000824117	3.08401	0.00104934	10657	MMP8
AA_B_156_31324024_exon3_DG	MMP9_P14780_OID21103_v1_Neurology	0.0652007	0.0461708	0.0842307	0.00970823	6.71602	10565	1.96347e-11	10.707	0.00425113	10567	MMP9
AA_DRB1_37_32552051_exon2_FY	MMUT_P22033_OID30159_v1_Cardiometabolic_II	-0.0420487	-0.0613779	-0.0227195	0.00986087	-4.2642	10266	2.02415e-05	4.69376	0.00176809	10268	MMUT
HLA_A_30_01	MN1_Q10571_OID30908_v1_Neurology_II	-0.0235563	-0.0427529	-0.00435976	0.0097932	-2.40537	10421	0.0161733	1.7912	0.0005549	10423	MN1
AA_DRB1_11_32552129_exon2_DGV	MNAT1_P51948_OID31327_v1_Oncology_II	-0.0332782	-0.0523681	-0.0141884	0.00973877	-3.41709	10532	0.000635336	3.197	0.00110744	10534	MNAT1
AA_DQB1_57_32632681_exon2_AD	MNDA_P41218_OID20156_v1_Cardiometabolic	0.0360696	0.0169681	0.0551712	0.00974476	3.70144	10517	0.000215476	3.6666	0.00130102	10519	MNDA
AA_B_97_31324201_exon3_RSW	MOCS2_O96007_OID30638_v1_Inflammation_II	0.0266665	0.00750915	0.0458239	0.00977323	2.72853	10462	0.00637237	2.1957	0.000711105	10464	MOCS2
HLA_A_23	MOG_Q16653_OID21384_v1_Oncology	-0.137897	-0.156715	-0.11908	0.00959971	-14.3647	10645	2.33379e-46	45.6319	0.0190157	10647	MOG
HLA_DRB1_13_01	MORC3_Q14149_OID31073_v1_Neurology_II	-0.0294259	-0.0484414	-0.0104103	0.00970088	-3.03332	10617	0.00242462	2.61536	0.000865882	10619	MORC3
HLA_A_68_01	MORF4L1_Q9UBU8_OID31257_v1_Oncology_II	-0.0260968	-0.0451907	-0.00700289	0.00974085	-2.67911	10532	0.00739329	2.13116	0.000681043	10534	MORF4L1
AA_B_95_31324207_exon3_IL	MORF4L2_Q15014_OID31160_v1_Oncology_II	-0.0333212	-0.0525939	-0.0140484	0.00983208	-3.38902	10333	0.000704044	3.1524	0.0011103	10335	MORF4L2
AA_A_156_29911240_exon3_Qx	MORN4_Q8NDC4_OID31217_v1_Oncology_II	-0.0336669	-0.0529395	-0.0143944	0.00983197	-3.42423	10333	0.000618936	3.20835	0.00113346	10335	MORN4
AA_B_116_31324144_exon3_DL	MPHOSPH8_Q99549_OID20092_v1_Cardiometabolic	0.033402	0.0142053	0.0525987	0.00979328	3.41071	10415	0.000650408	3.18681	0.00111569	10417	MPHOSPH8
AA_DRB1_96_32549647_exon3_EH	MPI_P34949_OID21288_v1_Oncology	0.0326702	0.0135582	0.0517822	0.00975008	3.35076	10508	0.000808733	3.09219	0.00106734	10510	MPI
AA_C_193_31238236_exon4_P	MPIG6B_O95866_OID20779_v1_Inflammation	-0.0279332	-0.0469665	-0.00889976	0.00970998	-2.87675	10598	0.00402602	2.39512	0.000780261	10600	MPIG6B
AA_DRB1_30_32552072_exon2_LY	MPO_P05164_OID21100_v1_Neurology	-0.031329	-0.0503884	-0.0122696	0.00972324	-3.22207	10567	0.00127652	2.89397	0.000981506	10569	MPO
HLA_DRB1_11_04	MPRIP_Q6WCQ1_OID31420_v1_Oncology_II	0.0259335	0.00691788	0.0449491	0.0097009	2.67331	10619	0.00752227	2.12365	0.000672545	10621	MPRIP
AA_DRB1_67_32551961_exon2_LS	MRC1_P22897_OID30694_v1_Inflammation_II	0.0988623	0.0799673	0.117757	0.00963939	10.2561	10657	1.44533e-24	23.84	0.00977376	10659	MRC1
HLA_B_49	MRI1_Q9BV20_OID30891_v1_Neurology_II	0.0272285	0.00803372	0.0464233	0.00979229	2.7806	10421	0.00543551	2.26476	0.000741391	10423	MRI1
HLA_B_27_05	MRPL24_Q96A35_OID30178_v1_Cardiometabolic_II	0.0288163	0.00947801	0.0481546	0.0098655	2.92092	10266	0.00349762	2.45623	0.00083038	10268	MRPL24
AA_DRB1_37_32552051_exon2_FY	MRPL28_Q13084_OID31023_v1_Neurology_II	0.0241198	0.00511054	0.0431291	0.00969769	2.48717	10627	0.0128915	1.8897	0.000581766	10629	MRPL28
AA_A_76_29910759_exon2_V	MRPL46_Q9H2W6_OID20858_v1_Neurology	0.0278795	0.0085792	0.0471798	0.00984612	2.83152	10307	0.00464167	2.33333	0.000777267	10309	MRPL46
AA_DPB1_205_33053552_exon4_V	MRPL52_Q86TS9_OID31239_v1_Oncology_II	-0.0325205	-0.0518004	-0.0132407	0.00983567	-3.30639	10326	0.000948305	3.02305	0.00105759	10328	MRPL52
AA_DRB1_38_32552048_exon2_CV	MRPL58_Q14197_OID31036_v1_Neurology_II	-0.0280586	-0.047066	-0.0090513	0.00969669	-2.89363	10627	0.00381592	2.4184	0.000787287	10629	MRPL58
AA_DRB1_14_32552120_exon2_E	MRPS16_Q9Y3D3_OID30489_v1_Inflammation_II	-0.0349534	-0.0541972	-0.0157096	0.00981729	-3.56039	10363	0.000371959	3.42951	0.00122174	10365	MRPS16
AA_DRB1_74_32551940_exon2_LR	MSLN_Q13421_OID21380_v1_Oncology	-0.0775741	-0.0966442	-0.0585041	0.00972867	-7.97377	10502	1.69897e-15	14.7698	0.00601775	10504	MSLN
AA_DQB1_minus5_32634302_exon1_L	MSLNL_Q96KJ4_OID30939_v1_Neurology_II	0.0354682	0.0162784	0.054658	0.00978976	3.62299	10421	0.000292607	3.53372	0.00125799	10423	MSLNL
AA_DQB1_66_32632654_exon2	MSMB_P08118_OID20275_v1_Cardiometabolic	0.0408469	0.0218676	0.0598262	0.0096824	4.21868	10649	2.47775e-05	4.60594	0.00166847	10651	MSMB
AA_DRB1_71_32551949_exon2_ER	MSR1_P21757_OID21063_v1_Neurology	-0.0908649	-0.10977	-0.0719598	0.00964451	-9.42141	10662	5.37058e-21	20.27	0.00825643	10664	MSR1
AA_A_156_29911240_exon3_EQR	MSRA_Q9UJ68_OID21513_v1_Oncology	0.0338631	0.0148035	0.0529227	0.00972335	3.48266	10565	0.000498472	3.30236	0.00114671	10567	MSRA
AA_DQB1_37_32632741_exon2_Y	MST1_P26927_OID30713_v1_Inflammation_II	0.0429084	0.0238896	0.0619272	0.00970254	4.42239	10603	9.85871e-06	5.00618	0.00184113	10605	MST1
AA_DQA1_minus16_32605258_exon1_M	MSTN_O14793_OID20115_v1_Cardiometabolic	0.0346524	0.0154565	0.0538483	0.00979286	3.53854	10415	0.000404102	3.39351	0.00120079	10417	MSTN
AA_B_minus11_31324895_exon1_S	MTDH_Q86UE4_OID30538_v1_Inflammation_II	-0.0267269	-0.0459755	-0.00747819	0.00981979	-2.72174	10363	0.00650486	2.18676	0.000714325	10365	MTDH
AA_DRB1_57_32551991_exon2_D	MTHFD2_P13995_OID31078_v1_Neurology_II	-0.0240752	-0.0430935	-0.00505697	0.00970227	-2.4814	10617	0.013102	1.88266	0.000579617	10619	MTHFD2
AA_C_97_31239111_exon3_DRS	MTHFSD_Q2M296_OID31305_v1_Oncology_II	-0.0250244	-0.0441188	-0.00592993	0.00974111	-2.56894	10532	0.0102146	1.99078	0.000626218	10534	MTHFSD
AA_A_90_29910801_exon2_Dx	MTIF3_Q9H2K0_OID31513_v1_Oncology_II	0.0326428	0.0136337	0.051652	0.00969762	3.36607	10622	0.00076519	3.11623	0.00106555	10624	MTIF3
AA_DRB1_37_32552051_exon2_PSY	MTPN_P58546_OID20080_v1_Cardiometabolic	0.042363	0.0231728	0.0615531	0.00978995	4.32719	10415	1.52433e-05	4.81692	0.00179462	10417	MTPN
AA_A_184_29911903_exon4_A	MTR_Q99707_OID30110_v1_Cardiometabolic_II	0.0201407	0.000798281	0.0394831	0.00986759	2.04109	10266	0.041267	1.3844	0.000405647	10268	MTR
HLA_DRB1_11	MTSS1_O43312_OID31492_v1_Oncology_II	-0.0310527	-0.0500629	-0.0120426	0.00969812	-3.20193	10622	0.0013691	2.86356	0.000964272	10624	MTSS1
AA_DRB1_57_32551991_exon2_AVx	MTSS2_Q765P7_OID31409_v1_Oncology_II	-0.0333371	-0.0523387	-0.0143355	0.00969375	-3.43903	10630	0.00058604	3.23207	0.00111136	10632	MTSS2
HLA_C_03_04	MTUS1_Q9ULD2_OID31315_v1_Oncology_II	-0.0240144	-0.0431093	-0.00491947	0.00974135	-2.4652	10532	0.0137096	1.86298	0.00057669	10534	MTUS1
AA_DRB1_71_32551949_exon2_Rx	MUC13_Q9H3R2_OID20866_v1_Neurology	-0.0318452	-0.0511432	-0.0125472	0.00984495	-3.23467	10307	0.00122165	2.91305	0.00101412	10309	MUC13
AA_DRB1_74_32551940_exon2_Lx	MUC16_Q8WXI7_OID21378_v1_Oncology	0.0252137	0.0060976	0.0443299	0.00975218	2.58544	10508	0.0097387	2.0115	0.000635732	10510	MUC16
HLA_DRB1_03	MUC2_Q02817_OID30377_v1_Cardiometabolic_II	0.0413065	0.0223328	0.0602801	0.00967949	4.26742	10655	1.99456e-05	4.70015	0.00170622	10657	MUC2
AA_DQB1_86_32632594_exon2_A	MUCL3_Q3MIW9_OID31170_v1_Oncology_II	0.0367895	0.0175191	0.0560599	0.00983089	3.74224	10333	0.000183378	3.73665	0.00135347	10335	MUCL3
HLA_DQB1_03_01	MVK_Q03426_OID20459_v1_Inflammation	0.0267364	0.00748584	0.0459869	0.00982073	2.72244	10361	0.00649098	2.18769	0.000714834	10363	MVK
HLA_C_05	MXRA8_Q9BRK3_OID30583_v1_Inflammation_II	0.041594	0.0224464	0.0607416	0.00976825	4.25808	10462	2.0799e-05	4.68196	0.00173006	10464	MXRA8
AA_DQB1_57_32632681_exon2_AV	MYBPC1_Q00872_OID30296_v1_Cardiometabolic_II	0.0279809	0.00899135	0.0469704	0.0096876	2.88832	10647	0.0038809	2.41107	0.000782929	10649	MYBPC1
AA_C_1_31239645_exon2_G	MYBPC2_Q14324_OID30199_v1_Cardiometabolic_II	0.0289558	0.00976837	0.0481431	0.00978853	2.95813	10428	0.00310204	2.50835	0.000838436	10430	MYBPC2
AA_DRB1_74_32551940_exon2_E	MYCBP2_O75592_OID30996_v1_Neurology_II	0.0282981	0.0092909	0.0473053	0.00969663	2.91835	10627	0.00352633	2.45268	0.000800783	10629	MYCBP2
AA_B_97_31324201_exon3_CVW	MYDGF_Q969H8_OID30313_v1_Cardiometabolic_II	0.0366622	0.017678	0.0556464	0.00968488	3.78551	10647	0.000154237	3.81181	0.00134412	10649	MYDGF
AA_DPB1_76_33048667_exon2_I	MYH4_Q9Y623_OID30061_v1_Cardiometabolic_II	0.0308284	0.0114912	0.0501655	0.0098649	3.12505	10266	0.00178268	2.74893	0.000950387	10268	MYH4
AA_DRB1_57_32551991_exon2_SV	MYH7B_A7E2Y1_OID31178_v1_Oncology_II	-0.0310679	-0.0503421	-0.0117937	0.0098328	-3.15962	10333	0.00158432	2.80016	0.000965213	10335	MYH7B
AA_DQA1_47_32609219_exon2_CK	MYH9_P35579_OID30382_v1_Cardiometabolic_II	0.0291201	0.0101383	0.0481018	0.00968365	3.00714	10655	0.00264335	2.57785	0.000847978	10657	MYH9
AA_DRB1_11_32552129_exon2_DPV	MYL1_P05976_OID30120_v1_Cardiometabolic_II	-0.0456232	-0.0649494	-0.026297	0.00985932	-4.62742	10266	3.74781e-06	5.42622	0.00208148	10268	MYL1
AA_DQA1_175_32610016_exon3_E	MYL3_P08590_OID30251_v1_Cardiometabolic_II	0.0266128	0.0074242	0.0458015	0.00978916	2.7186	10428	0.0065667	2.18265	0.000708243	10430	MYL3
AA_A_95_29911057_exon3_PV	MYL4_P12829_OID30245_v1_Cardiometabolic_II	0.039904	0.0207238	0.0590841	0.00978483	4.07815	10428	4.57337e-05	4.33976	0.00159233	10430	MYL4
AA_DRB1_98_32549641_exon3_K	MYL6B_P14649_OID30936_v1_Neurology_II	-0.0341475	-0.0533382	-0.0149568	0.00979021	-3.48793	10421	0.000488789	3.31088	0.00116605	10423	MYL6B
AA_DRB1_96_32549647_exon3_Qx	MYLPF_Q96A32_OID30917_v1_Neurology_II	-0.0323384	-0.0515303	-0.0131466	0.0097908	-3.30294	10421	0.000959985	3.01774	0.00104577	10423	MYLPF
AA_C_91_31239129_exon3_G	MYO6_Q9UM54_OID30989_v1_Neurology_II	-0.0265082	-0.0455163	-0.00750004	0.0096971	-2.73362	10627	0.00627463	2.20241	0.000702684	10629	MYO6
HLA_B_39	MYO9B_Q13459_OID20451_v1_Inflammation	-0.035105	-0.0543505	-0.0158594	0.00981819	-3.5755	10361	0.000351145	3.45451	0.00123236	10363	MYO9B
AA_DRB1_33_32552063_exon2_N	MYOC_Q99972_OID21121_v1_Neurology	-0.0370083	-0.0560639	-0.0179526	0.00972135	-3.80691	10567	0.000141511	3.84921	0.00136961	10569	MYOC
HLA_B_27_05	MYOM1_P52179_OID30834_v1_Neurology_II	-0.0269256	-0.0462003	-0.00765099	0.00983303	-2.73828	10335	0.00618664	2.20855	0.000724989	10337	MYOM1
AA_DQB1_30_32632762_exon2_Y	MYOM2_P54296_OID30131_v1_Cardiometabolic_II	-0.0275348	-0.0468738	-0.00819577	0.00986585	-2.79092	10266	0.00526562	2.27855	0.000758163	10268	MYOM2
AA_B_163_31324003_exon3_AL	MYOM3_Q5VTT5_OID30633_v1_Inflammation_II	-0.0336369	-0.0527902	-0.0144835	0.00977118	-3.44246	10462	0.000578707	3.23754	0.00113144	10464	MYOM3
AA_B_46_31324599_exon2_A	MZB1_Q8WU39_OID20732_v1_Inflammation	0.0601611	0.0411556	0.0791665	0.00969572	6.20491	10599	5.67736e-10	9.24585	0.00361935	10601	MZB1
HLA_B_15	MZT1_Q08AG7_OID21186_v1_Oncology	0.0287944	0.00950019	0.0480886	0.009843	2.92537	10313	0.003448	2.46243	0.000829116	10315	MZT1
AA_B_minus11_31324895_exon1_W	NAA10_P41227_OID30188_v1_Cardiometabolic_II	-0.0303815	-0.0497189	-0.0110441	0.00986504	-3.07972	10266	0.00207746	2.68247	0.000923036	10268	NAA10
AA_C_80_31239408_exon2_K	NAA80_Q93015_OID30893_v1_Neurology_II	-0.0256714	-0.044867	-0.00647588	0.00979269	-2.62149	10421	0.00876738	2.05713	0.000659023	10423	NAA80
AA_DPB1_57_33048610_exon2	NAAA_Q02083_OID20931_v1_Neurology	-0.03282	-0.0519775	-0.0136624	0.00977331	-3.35813	10458	0.000787532	3.10373	0.00107715	10460	NAAA
AA_B_11_31324704_exon2	NACC1_Q96RE7_OID31393_v1_Oncology_II	-0.0230358	-0.0420429	-0.00402868	0.00969657	-2.37566	10630	0.0175351	1.75609	0.000530647	10632	NACC1
HLA_DPB1_06	NADK_O95544_OID20178_v1_Cardiometabolic	0.0252766	0.00623559	0.0443176	0.00971388	2.60211	10591	0.00927802	2.03254	0.000638907	10593	NADK
AA_DRB1_74_32551940_exon2_EQR	NAGA_P17050_OID30509_v1_Inflammation_II	-0.0450608	-0.0643023	-0.0258192	0.00981616	-4.59047	10357	4.47462e-06	5.34924	0.00203047	10359	NAGA
AA_B_97_31324201_exon3_VW	NAGK_Q9UJ70_OID30271_v1_Cardiometabolic_II	-0.0307683	-0.0499602	-0.0115764	0.00979081	-3.14257	10422	0.00167943	2.77484	0.000946687	10424	NAGK
AA_DRB1_11_32552129_exon2_DPV	NAGPA_Q9UK23_OID30643_v1_Inflammation_II	0.0351152	0.0159628	0.0542676	0.00977068	3.59394	10462	0.000327213	3.48517	0.00123308	10464	NAGPA
AA_B_305_31322910_exon5_A	NAMPT_P43490_OID21227_v1_Oncology	-0.0291017	-0.0483957	-0.00980765	0.00984291	-2.95661	10313	0.00311744	2.5062	0.000846907	10315	NAMPT
AA_C_163_31238913_exon3_T	NAP1L4_Q99733_OID31475_v1_Oncology_II	0.024564	0.00554417	0.0435838	0.00970306	2.53157	10615	0.0113696	1.94425	0.00060339	10617	NAP1L4
AA_DRB1_57_32551991_exon2_AS	NAPRT_Q6XQN6_OID31114_v1_Neurology_II	0.0252877	0.00627004	0.0443054	0.00970198	2.60645	10617	0.00916135	2.03804	0.000639469	10619	NAPRT
AA_A_9_29910558_exon2_Y	NARS1_O43776_OID31035_v1_Neurology_II	0.0276986	0.00869103	0.0467061	0.00969679	2.85647	10627	0.00429217	2.36732	0.00076721	10629	NARS1
AA_DRB1_74_32551940_exon2_LR	NBL1_P41271_OID21486_v1_Oncology	0.0348679	0.0158089	0.0539268	0.00972302	3.58612	10565	0.000337155	3.47217	0.00121577	10567	NBL1
AA_DRB1_13_32552123_exon2_GHY	NBN_O60934_OID20442_v1_Inflammation	0.0430042	0.0237646	0.0622438	0.00981516	4.38141	10361	1.19076e-05	4.92418	0.00184936	10363	NBN
AA_DRB1_189_32548667_exon4_R	NCAM1_P13591_OID20354_v1_Cardiometabolic	0.0347757	0.0157733	0.0537781	0.00969419	3.58727	10628	0.000335656	3.47411	0.00120935	10630	NCAM1
AA_A_156_29911240_exon3_ERx	NCAM2_O15394_OID21095_v1_Neurology	0.0353185	0.0162617	0.0543754	0.00972194	3.63287	10567	0.000281618	3.55034	0.0012474	10569	NCAM2
AA_A_minus11_29910371_exon1_S	NCAN_O14594_OID21055_v1_Neurology	-0.0488602	-0.0678211	-0.0298993	0.00967301	-5.05119	10662	4.46329e-07	6.35034	0.00238732	10664	NCAN
AA_DQA1_129_32609878_exon3_H	NCF2_P19878_OID20567_v1_Inflammation	0.0345837	0.0154902	0.0536772	0.00974065	3.55045	10527	0.000386252	3.41313	0.00119603	10529	NCF2
AA_B_152_31324036_exon3_QV	NCK2_O43639_OID20683_v1_Inflammation	0.0316847	0.0126597	0.0507097	0.00970569	3.26455	10605	0.00109986	2.95866	0.00100392	10607	NCK2
AA_DQB1_57_32632681_exon2_AS	NCLN_Q969V3_OID20448_v1_Inflammation	-0.0394936	-0.058736	-0.0202512	0.00981658	-4.02315	10361	5.78326e-05	4.23783	0.00155974	10363	NCLN
AA_A_62_29910717_exon2_EGR	NCR1_O76036_OID20566_v1_Inflammation	-0.0616045	-0.0807304	-0.0424785	0.00975721	-6.31374	10464	2.83417e-10	9.54757	0.00379511	10466	NCR1
AA_C_9_31239621_exon2_DF	NCR3LG1_Q68D85_OID31490_v1_Oncology_II	-0.0381572	-0.0571626	-0.0191517	0.00969573	-3.93546	10622	8.35654e-05	4.07797	0.00145597	10624	NCR3LG1
AA_DRB1_13_32552123_exon2_FGH	NCS1_P62166_OID21458_v1_Oncology	0.0292085	0.0102179	0.0481992	0.00968817	3.01487	10645	0.00257699	2.58889	0.000853138	10647	NCS1
AA_C_97_31239111_exon3_RS	NDRG1_Q92597_OID20792_v1_Neurology	0.0395988	0.0203061	0.0588914	0.00984222	4.02336	10307	5.77839e-05	4.23819	0.00156806	10309	NDRG1
AA_DPB1_65_33048634_exon2_L	NDST1_P52848_OID31369_v1_Oncology_II	0.0247523	0.00574603	0.0437587	0.00969617	2.5528	10630	0.0107001	1.97061	0.000612678	10632	NDST1
AA_DQB1_9_32632825_exon2_CFL	NDUFA5_Q16718_OID30520_v1_Inflammation_II	0.0402824	0.0210369	0.0595279	0.00981817	4.10285	10357	4.11224e-05	4.38592	0.00162267	10359	NDUFA5
AA_B_156_31324024_exon3_DLx	NDUFB7_P17568_OID31521_v1_Oncology_II	-0.0369342	-0.0559405	-0.0179279	0.00969617	-3.80915	10622	0.000140229	3.85316	0.00136414	10624	NDUFB7
AA_DRB1_189_32548667_exon4_R	NDUFS6_O75380_OID21224_v1_Oncology	-0.0235476	-0.0428445	-0.00425078	0.00984435	-2.39199	10313	0.016775	1.77534	0.00055449	10315	NDUFS6
AA_DQA1_40_32609198_exon2	NEB_P20929_OID30105_v1_Cardiometabolic_II	0.0298376	0.0104999	0.0491754	0.0098652	3.02453	10266	0.00249632	2.6027	0.000890284	10268	NEB
AA_A_163_29911261_exon3_ET	NECAP2_Q9NVZ3_OID30089_v1_Cardiometabolic_II	0.0305591	0.0112218	0.0498964	0.00986499	3.09774	10266	0.00195531	2.70878	0.00093386	10268	NECAP2
AA_DPB1_205_33053552_exon4_V	NECTIN1_Q15223_OID30545_v1_Inflammation_II	0.0292096	0.00996225	0.0484569	0.0098191	2.97477	10363	0.00293883	2.53183	0.0008532	10365	NECTIN1
AA_DRB1_74_32551940_exon2_AEQ	NECTIN2_Q92692_OID20222_v1_Cardiometabolic	-0.0347584	-0.0537994	-0.0157174	0.00971387	-3.57822	10585	0.000347483	3.45907	0.00120815	10587	NECTIN2
AA_DRB1_67_32551961_exon2_IS	NECTIN4_Q96NY8_OID21490_v1_Oncology	-0.0290312	-0.0480937	-0.00996869	0.00972483	-2.98526	10565	0.00283983	2.54671	0.00084281	10567	NECTIN4
AA_C_97_31239111_exon3_DNW	NEDD4L_Q96PU5_OID30521_v1_Inflammation_II	0.0350071	0.0157633	0.0542508	0.00981728	3.56586	10363	0.000364295	3.43855	0.00122549	10365	NEDD4L
HLA_C_06	NEDD9_Q14511_OID30503_v1_Inflammation_II	-0.0288096	-0.0480572	-0.00956207	0.00981922	-2.934	10363	0.00335353	2.4745	0.000829995	10365	NEDD9
AA_A_62_29910717_exon2_ERx	NEFL_P07196_OID20871_v1_Neurology	0.0300113	0.0106972	0.0493254	0.00985316	3.04586	10291	0.00232606	2.63338	0.000900679	10293	NEFL
AA_DRB1_30_32552072_exon2_FGH	NEK7_Q8TDX7_OID31250_v1_Oncology_II	-0.021909	-0.0410048	-0.00281314	0.00974182	-2.24896	10532	0.0245357	1.6102	0.000480003	10534	NEK7
AA_A_152_29911228_exon3_EW	NELL1_Q92832_OID21494_v1_Oncology	-0.038591	-0.0576473	-0.0195346	0.00972169	-3.96958	10565	7.2477e-05	4.1398	0.00148926	10567	NELL1
AA_DRB1_13_32552123_exon2_RSY	NELL2_Q99435_OID20706_v1_Inflammation	0.0408818	0.0218632	0.0599004	0.00970245	4.21355	10605	2.53467e-05	4.59608	0.00167132	10607	NELL2
AA_DQB1_26_32632774_exon2_FL	NENF_Q9UMX5_OID31354_v1_Oncology_II	0.0406169	0.0216205	0.0596134	0.00969114	4.19114	10630	2.79804e-05	4.55315	0.00164973	10632	NENF
AA_A_144_29911204_exon3_K	NEO1_Q92859_OID31066_v1_Neurology_II	-0.0350488	-0.0540519	-0.0160457	0.00969455	-3.61531	10627	0.000301378	3.52089	0.00122842	10629	NEO1
AA_DRB1_37_32552051_exon2_FLx	NEXN_Q0ZGT2_OID30678_v1_Inflammation_II	0.0245489	0.00556655	0.0435312	0.00968393	2.53501	10657	0.0112586	1.94852	0.000602647	10659	NEXN
AA_C_156_31238934_exon3_CLQ	NFASC_O94856_OID20634_v1_Inflammation	0.0302152	0.0112527	0.0491777	0.00967381	3.1234	10676	0.00179251	2.74654	0.000912958	10678	NFASC
AA_C_156_31238934_exon3_Dx	NFAT5_O94916_OID30522_v1_Inflammation_II	0.0320154	0.0127697	0.0512611	0.00981826	3.2608	10363	0.00111457	2.95289	0.00102498	10365	NFAT5
HLA_A_31	NFATC1_O95644_OID20545_v1_Inflammation	0.0272779	0.00818552	0.0463703	0.00974008	2.80059	10533	0.00511029	2.29155	0.000744085	10535	NFATC1
HLA_DRB1_04_01	NFATC3_Q12968_OID20470_v1_Inflammation	0.0642419	0.0450243	0.0834596	0.00980395	6.55266	10361	5.92078e-11	10.2276	0.00412702	10363	NFATC3
AA_B_67_31324536_exon2_CM	NFE2_Q16621_OID30268_v1_Cardiometabolic_II	-0.0276528	-0.0468409	-0.00846467	0.00978889	-2.82491	10428	0.00473831	2.32438	0.000764676	10430	NFE2
HLA_A_32_01	NFIC_P08651_OID30988_v1_Neurology_II	-0.0302564	-0.0492625	-0.0112503	0.00969607	-3.12048	10627	0.00181038	2.74223	0.000915452	10629	NFIC
AA_A_97_29911063_exon3_KMV	NFKB1_P19838_OID30160_v1_Cardiometabolic_II	0.0351592	0.0158249	0.0544936	0.00986349	3.56458	10266	0.00036609	3.43641	0.00123617	10268	NFKB1
AA_C_275_31237869_exon5_EK	NFKB2_Q00653_OID31258_v1_Oncology_II	-0.0255196	-0.0446138	-0.00642546	0.00974099	-2.61982	10532	0.00881023	2.05501	0.000651252	10534	NFKB2
AA_A_9_29910558_exon2_T	NFKBIE_O00221_OID21212_v1_Oncology	0.0275439	0.00824899	0.0468387	0.00984334	2.79822	10313	0.00514803	2.28836	0.000758664	10315	NFKBIE
AA_B_114_31324150_exon3_NS	NFU1_Q9UMS0_OID31510_v1_Oncology_II	-0.0281635	-0.0471753	-0.00915177	0.00969895	-2.90377	10622	0.00369457	2.43244	0.000793184	10624	NFU1
AA_DPB1_76_33048667_exon2_V	NFX1_Q12986_OID30158_v1_Cardiometabolic_II	0.0284131	0.00907461	0.0477517	0.00986561	2.88002	10266	0.00398475	2.3996	0.000807306	10268	NFX1
HLA_DRB1_08_01	NFYA_P23511_OID30134_v1_Cardiometabolic_II	0.0295396	0.0102017	0.0488775	0.00986529	2.99429	10266	0.00275736	2.55951	0.000872587	10268	NFYA
AA_B_67_31324536_exon2_CY	NGF_P01138_OID20920_v1_Neurology	0.037563	0.0184261	0.0567	0.00976281	3.84756	10477	0.000120006	3.9208	0.00141098	10479	NGF
AA_C_91_31239129_exon3_R	NGFR_P08138_OID30300_v1_Cardiometabolic_II	0.0300832	0.0110948	0.0490715	0.00968701	3.10552	10647	0.00190446	2.72023	0.000904997	10649	NGFR
AA_DRB1_30_32552072_exon2_CFY	NGRN_Q9NPE2_OID31115_v1_Neurology_II	0.0301138	0.0110987	0.049129	0.00970068	3.1043	10617	0.00191232	2.71844	0.000906841	10619	NGRN
AA_C_184_31238263_exon4_HK	NHLRC3_Q5JS37_OID30614_v1_Inflammation_II	0.081972	0.0627311	0.101213	0.00981585	8.35099	10309	7.63812e-17	16.117	0.00671942	10311	NHLRC3
AA_B_9_31324710_exon2_D	NID1_P14543_OID20362_v1_Cardiometabolic	0.0475275	0.0285208	0.0665343	0.0096964	4.90157	10612	9.64827e-07	6.01555	0.00225887	10614	NID1
AA_B_45_31324602_exon2_T	NID2_Q14112_OID21085_v1_Neurology	0.0305513	0.0114915	0.0496111	0.00972347	3.14202	10567	0.00168252	2.77404	0.000933382	10569	NID2
AA_C_248_31238071_exon4_V	NINJ1_Q92982_OID21167_v1_Oncology	-0.0416489	-0.0609344	-0.0223635	0.00983854	-4.23324	10313	2.3234e-05	4.63388	0.00173463	10315	NINJ1
HLA_DPB1_10	NIT1_Q86X76_OID30252_v1_Cardiometabolic_II	0.0264904	0.00730175	0.0456791	0.0097892	2.70609	10428	0.00681914	2.16627	0.000701744	10430	NIT1
AA_B_116_31324144_exon3_DSY	NIT2_Q9NQR4_OID30336_v1_Cardiometabolic_II	-0.0338715	-0.0529365	-0.0148065	0.00972611	-3.48253	10559	0.000498706	3.30216	0.00114728	10561	NIT2
AA_B_70_31324527_exon2_KS	NLGN1_Q8N2Q7_OID30900_v1_Neurology_II	-0.0348514	-0.0540416	-0.0156612	0.00978997	-3.55991	10421	0.000372639	3.42871	0.00121462	10423	NLGN1
AA_DQA1_69_32609285_exon2_T	NLGN2_Q8NFZ4_OID30878_v1_Neurology_II	-0.0309682	-0.0502405	-0.0116958	0.00983188	-3.14977	10335	0.00163864	2.78552	0.000959027	10337	NLGN2
AA_DQB1_57_32632681_exon2_AD	NME1_P15531_OID30451_v1_Inflammation_II	0.0418041	0.0225653	0.0610428	0.00981471	4.25933	10363	2.06852e-05	4.68434	0.00174758	10365	NME1
AA_C_156_31238934_exon3_MRW	NME3_Q13232_OID20789_v1_Inflammation	0.0324064	0.0133701	0.0514426	0.00971142	3.33693	10592	0.000850002	3.07058	0.00105017	10594	NME3
AA_A_97_29911063_exon3_DIV	NMI_Q13287_OID31378_v1_Oncology_II	-0.0374676	-0.056478	-0.0184572	0.00969826	-3.86333	10617	0.000112516	3.94879	0.00140382	10619	NMI
AA_B_163_31324003_exon3_AL	NMNAT1_Q9HAN9_OID20913_v1_Neurology	0.0384811	0.0193448	0.0576174	0.00976247	3.94174	10477	8.14198e-05	4.08927	0.00148079	10479	NMNAT1
AA_B_114_31324150_exon3_NS	NMRK2_Q9NPI5_OID31163_v1_Oncology_II	0.0269777	0.00770123	0.0462542	0.00983397	2.74332	10333	0.00609263	2.2152	0.000727797	10335	NMRK2
AA_B_156_31324024_exon3_RW	NMT1_P30419_OID31021_v1_Neurology_II	0.030627	0.0116211	0.0496329	0.00969596	3.15874	10627	0.00158898	2.79888	0.000938013	10629	NMT1
AA_C_1_31239645_exon2_G	NOMO1_Q15155_OID21106_v1_Neurology	-0.0464826	-0.0655307	-0.0274345	0.0097175	-4.78339	10567	1.74694e-06	5.75772	0.00216063	10569	NOMO1
AA_B_97_31324201_exon3_NT	NOP56_O00567_OID30055_v1_Cardiometabolic_II	-0.0330208	-0.0523566	-0.013685	0.00986421	-3.34754	10266	0.000818265	3.08711	0.00109037	10268	NOP56
HLA_B_44	NOS1_P29475_OID20863_v1_Neurology	-0.0308473	-0.0501459	-0.0115487	0.00984526	-3.13322	10307	0.00173387	2.76098	0.000951557	10309	NOS1
AA_DQB1_57_32632681_exon2_AV	NOS2_P35228_OID30087_v1_Cardiometabolic_II	0.0343238	0.0149889	0.0536587	0.00986378	3.47978	10266	0.000503906	3.29765	0.00117812	10268	NOS2
AA_C_99_31239105_exon3_FY	NOS3_P29474_OID20834_v1_Neurology	0.0468918	0.0276052	0.0661783	0.00983911	4.76585	10307	1.90625e-06	5.71982	0.00219884	10309	NOS3
AA_B_67_31324536_exon2_CSY	NOTCH1_P46531_OID20311_v1_Cardiometabolic	-0.0296197	-0.0485533	-0.0106862	0.00965906	-3.06652	10709	0.00217106	2.66333	0.000877327	10711	NOTCH1
AA_A_166_29911270_exon3_D	NOTCH2_Q04721_OID30407_v1_Cardiometabolic_II	0.0386772	0.0197016	0.0576528	0.00968051	3.99536	10655	6.50294e-05	4.18689	0.00149592	10657	NOTCH2
AA_DPB1_178_33052924_exon3_M	NOTCH3_Q9UM47_OID20253_v1_Cardiometabolic	-0.0346817	-0.0536122	-0.0157513	0.00965749	-3.59117	10709	0.000330665	3.48061	0.00120282	10711	NOTCH3
AA_DRB1_minus17_32557482_exon1_T	NPC2_P61916_OID30418_v1_Cardiometabolic_II	0.0423479	0.0232573	0.0614384	0.00973912	4.34822	10524	1.38536e-05	4.85844	0.00179334	10526	NPC2
AA_DRB1_11_32552129_exon2_DGV	NPDC1_Q9NQX5_OID20205_v1_Cardiometabolic	-0.0427425	-0.0617722	-0.0237128	0.0097081	-4.40277	10591	1.07926e-05	4.96687	0.00182692	10593	NPDC1
AA_DRB1_70_32551952_exon2_Rx	NPHS1_O60500_OID30540_v1_Inflammation_II	-0.0384621	-0.0577034	-0.0192208	0.00981603	-3.91829	10363	8.97506e-05	4.04696	0.00147933	10365	NPHS1
AA_DRB1_38_32552048_exon2_V	NPHS2_Q9NP85_OID30462_v1_Inflammation_II	-0.0317542	-0.0510001	-0.0125084	0.00981834	-3.23418	10363	0.00122377	2.9123	0.00100833	10365	NPHS2
AA_DQA1_11_32609111_exon2	NPL_Q9BXD5_OID30329_v1_Cardiometabolic_II	-0.0415122	-0.0604928	-0.0225316	0.00968304	-4.28711	10647	1.82611e-05	4.73847	0.00172326	10649	NPL
AA_B_minus11_31324895_exon1_S	NPM1_P06748_OID20961_v1_Neurology	-0.0690805	-0.107203	-0.0309578	0.0194418	-3.5532	2633	0.000387266	3.41199	0.00477211	2635	NPM1
AA_DRB1_67_32551961_exon2_I	NPPB_P16860_OID20049_v1_Cardiometabolic	0.0368756	0.0176812	0.0560699	0.00979208	3.76586	10415	0.000166893	3.77756	0.00135981	10417	NPPB
AA_A_62_29910717_exon2_Qx	NPPC_P23582_OID20568_v1_Inflammation	-0.0370018	-0.0560882	-0.0179154	0.00973703	-3.80011	10533	0.000145444	3.8373	0.00136913	10535	NPPC
AA_DRB1_13_32552123_exon2_HY	NPR1_P16066_OID30116_v1_Cardiometabolic_II	-0.0627421	-0.0820503	-0.0434338	0.00985015	-6.36965	10266	1.97568e-10	9.70428	0.00393656	10268	NPR1
AA_B_97_31324201_exon3_RS	NPTN_Q9Y639_OID21235_v1_Oncology	0.0286826	0.0093884	0.0479769	0.00984303	2.91401	10313	0.0035759	2.44661	0.000822694	10315	NPTN
AA_A_142_29911198_exon3_I	NPTX1_Q15818_OID21074_v1_Neurology	0.201647	0.18297	0.220324	0.00952818	21.1632	10567	2.15142e-97	96.6673	0.0406615	10569	NPTX1
AA_C_275_31237869_exon5_E	NPTX2_P47972_OID30390_v1_Cardiometabolic_II	0.0451756	0.0262052	0.0641461	0.00967787	4.66793	10655	3.07957e-06	5.51151	0.00204084	10657	NPTX2
AA_DRB1_13_32552123_exon2_HRY	NPTXR_O95502_OID20191_v1_Cardiometabolic	0.0397745	0.0207416	0.0588075	0.00970975	4.09635	10590	4.22842e-05	4.37382	0.00158201	10592	NPTXR
AA_DRB1_11_32552129_exon2_DLP	NPY_P01303_OID21388_v1_Oncology	-0.0435293	-0.0625101	-0.0245486	0.00968312	-4.49538	10645	7.01785e-06	5.1538	0.0018948	10647	NPY
AA_B_97_31324201_exon3_NRS	NRCAM_Q92823_OID20229_v1_Cardiometabolic	0.028397	0.00935753	0.0474364	0.00971307	2.92358	10591	0.00346759	2.45997	0.000806388	10593	NRCAM
AA_C_minus15_31239820_exon1_I	NRGN_Q92686_OID30674_v1_Inflammation_II	-0.0260355	-0.0450171	-0.00705391	0.00968357	-2.68863	10657	0.0071858	2.14353	0.000677847	10659	NRGN
HLA_B_49	NRN1_Q9NPD7_OID30983_v1_Neurology_II	-0.0298131	-0.0488195	-0.0108067	0.0096962	-3.07472	10627	0.00211234	2.67524	0.000888822	10629	NRN1
AA_B_95_31324207_exon3_IL	NRP1_O14786_OID20390_v1_Cardiometabolic	0.0293759	0.0103783	0.0483736	0.00969177	3.03102	10637	0.00244315	2.61205	0.000862946	10639	NRP1
AA_DRB1_37_32552051_exon2_FPS	NRP2_O60462_OID21081_v1_Neurology	0.0553099	0.0362704	0.0743495	0.00971312	5.69435	10567	1.27147e-08	7.89569	0.00305919	10569	NRP2
AA_DQA1_25_32609153_exon2	NRTN_Q99748_OID20465_v1_Inflammation	0.0301756	0.010927	0.0494243	0.00981977	3.07295	10361	0.00212507	2.67263	0.000910568	10363	NRTN
AA_DRB1_70_32551952_exon2_Q	NRXN3_Q9Y4C0_OID30901_v1_Neurology_II	-0.0356339	-0.0548235	-0.0164442	0.0097897	-3.63993	10421	0.000274029	3.5622	0.00126977	10423	NRXN3
HLA_DQB1_04_02	NSFL1C_Q9UNZ2_OID21022_v1_Neurology	0.0351705	0.0161987	0.0541424	0.00967859	3.63385	10662	0.000280534	3.55201	0.00123697	10664	NSFL1C
AA_B_45_31324602_exon2_ET	NT5C_Q8TCD5_OID30294_v1_Cardiometabolic_II	-0.0269393	-0.0459294	-0.00794925	0.00968788	-2.78072	10647	0.00543333	2.26493	0.000725726	10649	NT5C
AA_DRB1_26_32552084_exon2_Y	NT5C1A_Q9BXI3_OID31102_v1_Neurology_II	-0.0345247	-0.0535371	-0.0155122	0.00969929	-3.5595	10617	0.000373178	3.42808	0.00119195	10619	NT5C1A
HLA_DQB1_03_02	NT5C3A_Q9H0P0_OID20553_v1_Inflammation	-0.0336996	-0.0528502	-0.014549	0.00976975	-3.44938	10465	0.000564088	3.24865	0.00113566	10467	NT5C3A
AA_C_156_31238934_exon3_Dx	NT5E_P21589_OID21498_v1_Oncology	-0.0244389	-0.0435037	-0.00537405	0.00972603	-2.51273	10565	0.0119948	1.92101	0.00059726	10567	NT5E
AA_B_67_31324536_exon2_CRY	NTF3_P20783_OID20591_v1_Inflammation	-0.0429919	-0.0620737	-0.02391	0.00973469	-4.41635	10533	1.01381e-05	4.99404	0.0018483	10535	NTF3
AA_A_62_29910717_exon2_ELx	NTF4_P34130_OID21208_v1_Oncology	0.0253555	0.00605951	0.0446515	0.00984391	2.57575	10313	0.010016	1.99931	0.000642901	10315	NTF4
AA_A_90_29910801_exon2_AR	NTproBNP_NTproBNP_OID20125_v1_Cardiometabolic	0.032254	0.0132168	0.0512912	0.00971193	3.32107	10591	0.00089977	3.04587	0.00104032	10593	NTproBNP
AA_DPB1_35_33048544_exon2_Y	NTRK2_Q16620_OID20136_v1_Cardiometabolic	-0.0278352	-0.046875	-0.00879548	0.00971322	-2.8657	10591	0.00416902	2.37997	0.000774799	10593	NTRK2
AA_B_24_31324665_exon2_A	NTRK3_Q16288_OID21057_v1_Neurology	-0.0399611	-0.0589295	-0.0209927	0.00967684	-4.12956	10662	3.66226e-05	4.43625	0.00159689	10664	NTRK3
HLA_A_68	NUB1_Q9Y5A7_OID20510_v1_Inflammation	-0.0292077	-0.048299	-0.0101163	0.00973954	-2.99887	10533	0.00271613	2.56605	0.000853087	10535	NUB1
AA_B_67_31324536_exon2_C	NUBP1_P53384_OID31412_v1_Oncology_II	-0.0361436	-0.0551434	-0.0171439	0.00969281	-3.72891	10630	0.000193305	3.71376	0.00130636	10632	NUBP1
AA_C_156_31238934_exon3_MQx	NUCB2_P80303_OID21448_v1_Oncology	0.0484746	0.0294902	0.067459	0.00968501	5.00512	10636	5.67224e-07	6.24625	0.00234979	10638	NUCB2
HLA_B_57	NUDC_Q9Y266_OID20623_v1_Inflammation	-0.0348882	-0.0538477	-0.0159286	0.00967233	-3.607	10676	0.000311166	3.50701	0.00121718	10678	NUDC
HLA_B_49	NUDT10_Q8NFP7_OID30198_v1_Cardiometabolic_II	0.0318729	0.0126873	0.0510586	0.00978766	3.25644	10428	0.00113178	2.94624	0.00101588	10430	NUDT10
AA_DPB1_84_33048691_exon2_D	NUDT15_Q9NV35_OID30102_v1_Cardiometabolic_II	0.0249916	0.00565129	0.0443319	0.00986651	2.53297	10266	0.0113248	1.94597	0.000624579	10268	NUDT15
AA_B_97_31324201_exon3_T	NUDT16_Q96DE0_OID31484_v1_Oncology_II	-0.0372773	-0.0562897	-0.018265	0.00969925	-3.84332	10615	0.000122089	3.91332	0.0013896	10617	NUDT16
AA_DPB1_11_33048472_exon2	NUDT2_P50583_OID21308_v1_Oncology	0.0323285	0.0132163	0.0514407	0.00975019	3.31568	10508	0.000917302	3.03749	0.00104513	10510	NUDT2
AA_C_156_31238934_exon3_CQx	NUDT5_Q9UKK9_OID21115_v1_Neurology	0.0266944	0.00763248	0.0457564	0.00972455	2.74506	10567	0.00606027	2.21751	0.000712593	10569	NUDT5
HLA_DPB1_02_01	NUMB_P49757_OID30568_v1_Inflammation_II	0.0928088	0.0736364	0.111981	0.0097809	9.48878	10363	2.85144e-21	20.5449	0.00861348	10365	NUMB
AA_A_114_29911114_exon3_DPR	NUP50_Q9UKX7_OID30100_v1_Cardiometabolic_II	-0.0220552	-0.0413969	-0.0027136	0.0098672	-2.23521	10266	0.0254251	1.59474	0.000486433	10268	NUP50
AA_C_80_31239408_exon2_N	NXPE4_Q6UWF7_OID30076_v1_Cardiometabolic_II	0.0240714	0.00473064	0.0434121	0.00986674	2.43965	10266	0.0147183	1.83214	0.000579431	10268	NXPE4
AA_DPB1_55_33048604_exon2_D	NXPH1_P58417_OID20849_v1_Neurology	0.0335327	0.0142358	0.0528297	0.00984441	3.40627	10307	0.000661075	3.17975	0.00112445	10309	NXPH1
AA_DRB1_11_32552129_exon2_P	NXPH3_O95157_OID30565_v1_Inflammation_II	0.0416989	0.0224601	0.0609377	0.00981475	4.2486	10363	2.16993e-05	4.66355	0.0017388	10365	NXPH3
AA_B_67_31324536_exon2_FM	OBP2B_Q9NPH6_OID20980_v1_Neurology	-0.0468513	-0.0659963	-0.0277063	0.00976691	-4.79695	10460	1.63328e-06	5.78694	0.00219505	10462	OBP2B
AA_A_76_29910759_exon2_GV	OCLN_Q16625_OID31069_v1_Neurology_II	0.0290502	0.0100434	0.048057	0.00969642	2.99597	10627	0.00274204	2.56193	0.000843913	10629	OCLN
AA_DRB1_11_32552129_exon2_LS	ODAM_A1E959_OID20793_v1_Neurology	-0.0284484	-0.0477568	-0.00913998	0.00985026	-2.88809	10298	0.003884	2.41072	0.000809312	10300	ODAM
AA_DRB1_37_32552051_exon2_PY	OFD1_O75665_OID31268_v1_Oncology_II	0.028876	0.00978354	0.0479684	0.0097401	2.96465	10532	0.00303708	2.51754	0.000833822	10534	OFD1
AA_C_156_31238934_exon3_CDL	OGA_O60502_OID31465_v1_Oncology_II	-0.0340417	-0.05305	-0.0150335	0.00969717	-3.51048	10622	0.00044915	3.34761	0.00115884	10624	OGA
AA_B_143_31324063_exon3_GT	OGFR_Q9NZT2_OID21360_v1_Oncology	-0.0401061	-0.0592129	-0.0209993	0.00974744	-4.11453	10508	3.90936e-05	4.40789	0.0016085	10510	OGFR
AA_DPB1_194_33053519_exon4_Q	OGN_P20774_OID21123_v1_Neurology	-0.0320541	-0.0511131	-0.0129952	0.00972301	-3.29673	10567	0.000981414	3.00815	0.00102747	10569	OGN
AA_B_67_31324536_exon2_FM	OGT_O15294_OID31300_v1_Oncology_II	0.0340434	0.0149541	0.0531328	0.00973852	3.49575	10532	0.000474676	3.3236	0.00115895	10534	OGT
AA_B_9_31324710_exon2_D	OLFM4_Q6UX06_OID30665_v1_Inflammation_II	0.0528099	0.0335384	0.0720814	0.00983143	5.37154	10317	7.97651e-08	7.09819	0.00278889	10319	OLFM4
AA_C_275_31237869_exon5_E	OLR1_P78380_OID20183_v1_Cardiometabolic	-0.0396442	-0.0587623	-0.0205261	0.00975319	-4.06474	10496	4.84368e-05	4.31482	0.00157166	10498	OLR1
AA_DRB1_13_32552123_exon2_GLS	OMD_Q99983_OID20725_v1_Inflammation	-0.0463151	-0.0653292	-0.027301	0.00970015	-4.77468	10605	1.824e-06	5.73897	0.00214509	10607	OMD
AA_DRB1_32_32552066_exon2_Y	OMG_P23515_OID21352_v1_Oncology	0.0479653	0.0288651	0.0670655	0.00974406	4.92252	10508	8.67373e-07	6.06179	0.00230067	10510	OMG
HLA_A_25	OMP_P47874_OID30835_v1_Neurology_II	0.0262662	0.00699124	0.0455412	0.0098332	2.67118	10335	0.00757043	2.12088	0.000689914	10337	OMP
AA_B_67_31324536_exon2_CF	OPHN1_O60890_OID31087_v1_Neurology_II	0.0300926	0.0110775	0.0491078	0.00970068	3.10211	10617	0.00192649	2.71523	0.000905565	10619	OPHN1
AA_DRB1_30_32552072_exon2_H	OPLAH_O14841_OID30201_v1_Cardiometabolic_II	-0.0245962	-0.0437858	-0.00540655	0.00978967	-2.51246	10428	0.0120042	1.92067	0.000604972	10430	OPLAH
HLA_DQB1_06_02	OPTC_Q9UBM4_OID21362_v1_Oncology	-0.0494815	-0.0685803	-0.0303827	0.00974334	-5.0785	10508	3.8696e-07	6.41233	0.00244842	10510	OPTC
AA_DRB1_189_32548667_exon4_R	ORM1_P02763_OID30768_v1_Inflammation_II	0.0292642	0.0102153	0.0483131	0.00971787	3.01138	10580	0.00260678	2.5839	0.000856393	10582	ORM1
AA_DRB1_85_32551907_exon2_AL	OSBPL2_Q9H1P3_OID31085_v1_Neurology_II	-0.0282978	-0.0473139	-0.00928159	0.00970119	-2.91694	10617	0.0035423	2.45071	0.000800763	10619	OSBPL2
AA_DRB1_26_32552084_exon2_Y	OSCAR_Q8IYS5_OID20776_v1_Inflammation	-0.0772704	-0.0962597	-0.0582812	0.00968748	-7.97632	10592	1.66302e-15	14.7791	0.00597072	10594	OSCAR
AA_B_156_31324024_exon3_DGx	OSM_P13725_OID20574_v1_Inflammation	0.0536946	0.0345553	0.0728339	0.009764	5.49924	10459	3.90406e-08	7.40848	0.00288311	10461	OSM
AA_DRB1_11_32552129_exon2_DPS	OSMR_Q99650_OID20356_v1_Cardiometabolic	-0.0355581	-0.0545519	-0.0165642	0.00968982	-3.66963	10637	0.000244086	3.61246	0.00126438	10639	OSMR
AA_DQB1_55_32632687_exon2_R	OSTN_P61366_OID30909_v1_Neurology_II	0.0291808	0.00998709	0.0483745	0.00979175	2.98014	10421	0.00288781	2.53943	0.000851519	10423	OSTN
AA_B_95_31324207_exon3_I	OTOA_Q7RTW8_OID30825_v1_Neurology_II	0.032276	0.0130044	0.0515476	0.00983147	3.28293	10335	0.00103075	2.98685	0.00104174	10337	OTOA
HLA_DPB1_14	OTUD6B_Q8N6M0_OID31487_v1_Oncology_II	-0.0265698	-0.0455823	-0.00755717	0.00969937	-2.73933	10622	0.00616677	2.20994	0.000705952	10624	OTUD6B
AA_C_163_31238913_exon3_T	OTUD7B_Q6GQQ9_OID31064_v1_Neurology_II	-0.0295972	-0.0486037	-0.0105907	0.00969626	-3.05244	10627	0.00227552	2.64292	0.000875996	10629	OTUD7B
AA_DRB1_30_32552072_exon2_CFR	OXCT1_P55809_OID30227_v1_Cardiometabolic_II	0.0320225	0.0128369	0.0512081	0.00978761	3.27174	10428	0.00107236	2.96966	0.00102544	10430	OXCT1
AA_DQA1_47_32609219_exon2_CQ	OXT_P01178_OID21047_v1_Neurology	-0.0336124	-0.0525852	-0.0146395	0.0096791	-3.47267	10662	0.000517345	3.28622	0.00112979	10664	OXT
HLA_DQA1_01_02	P4HB_P07237_OID21509_v1_Oncology	-0.0428481	-0.0620517	-0.0236445	0.0097968	-4.37368	10400	1.23356e-05	4.90884	0.00183596	10402	P4HB
AA_A_9_29910558_exon2_FS	PACS2_Q86VP3_OID30186_v1_Cardiometabolic_II	-0.0276796	-0.0470185	-0.00834068	0.00986581	-2.80561	10266	0.00503163	2.29829	0.00076616	10268	PACS2
AA_DRB1_74_32551940_exon2_ALx	PADI2_Q9Y2J8_OID20467_v1_Inflammation	0.037899	0.0186554	0.0571425	0.00981719	3.86047	10361	0.000113857	3.94364	0.00143633	10363	PADI2
AA_DRB1_74_32551940_exon2_AG	PADI4_Q9UM07_OID20832_v1_Neurology	-0.0324227	-0.0517288	-0.0131166	0.00984907	-3.29196	10298	0.000998273	3.00075	0.00105123	10300	PADI4
AA_B_163_31324003_exon3_T	PAEP_P09466_OID20925_v1_Neurology	-0.0325455	-0.0516858	-0.0134052	0.00976453	-3.33303	10477	0.000862028	3.06448	0.00105921	10479	PAEP
AA_DRB1_11_32552129_exon2_LS	PAFAH1B3_Q15102_OID30998_v1_Neurology_II	-0.055387	-0.0743727	-0.0364014	0.00968562	-5.71848	10627	1.10382e-08	7.9571	0.00306772	10629	PAFAH1B3
AA_C_99_31239105_exon3_C	PAFAH2_Q99487_OID31286_v1_Oncology_II	-0.0263216	-0.0454154	-0.00722778	0.00974079	-2.7022	10532	0.00689925	2.1612	0.000692825	10534	PAFAH2
AA_A_114_29911114_exon3_EH	PAG1_Q9NWQ8_OID20108_v1_Cardiometabolic	-0.0394636	-0.058656	-0.0202711	0.00979111	-4.03055	10415	5.60423e-05	4.25148	0.00155737	10417	PAG1
AA_DQB1_185_32629408_exon3_I	PAGR1_Q9BTK6_OID30206_v1_Cardiometabolic_II	0.0366969	0.0175144	0.0558794	0.00978604	3.74992	10428	0.000177845	3.74996	0.00134666	10430	PAGR1
HLA_C_15	PAIP2B_Q9ULR5_OID31228_v1_Oncology_II	-0.0228007	-0.0420848	-0.00351662	0.00983785	-2.31765	10327	0.0204877	1.68851	0.000519872	10329	PAIP2B
AA_DRB1_74_32551940_exon2_EGx	PAK4_O96013_OID20819_v1_Neurology	-0.0308939	-0.0501925	-0.0115953	0.00984524	-3.13795	10307	0.00170612	2.76799	0.000954433	10309	PAK4
AA_A_152_29911228_exon3_GV	PALLD_Q8WX93_OID30444_v1_Inflammation_II	-0.0308549	-0.0501013	-0.0116085	0.00981862	-3.14249	10363	0.00167992	2.77471	0.000952023	10365	PALLD
HLA_A_31_01	PALM_O75781_OID31515_v1_Oncology_II	0.0298533	0.0108246	0.0488821	0.00970761	3.07525	10602	0.00210863	2.676	0.00089122	10604	PALM
HLA_A_24	PALM2_Q8IXS6_OID31096_v1_Neurology_II	0.0292854	0.0102698	0.048301	0.00970092	3.01883	10617	0.00254359	2.59455	0.000857634	10619	PALM2
AA_DRB1_13_32552123_exon2_HRY	PALM3_A6NDB9_OID30182_v1_Cardiometabolic_II	0.0417248	0.0223953	0.0610543	0.009861	4.23129	10266	2.34371e-05	4.6301	0.00174096	10268	PALM3
AA_DQB1_26_32632774_exon2_FL	PAM_P19021_OID20291_v1_Cardiometabolic	-0.0418062	-0.060751	-0.0228614	0.00966479	-4.32562	10687	1.53484e-05	4.81394	0.00174776	10689	PAM
AA_DRB1_74_32551940_exon2_R	PAMR1_Q6UXH9_OID21153_v1_Neurology	-0.118284	-0.137219	-0.099349	0.00965972	-12.2451	10567	3.04513e-34	33.5164	0.0139911	10569	PAMR1
AA_DRB1_70_32551952_exon2_DR	PAPPA_Q13219_OID20421_v1_Inflammation	0.031723	0.0124752	0.0509707	0.0098193	3.23067	10361	0.00123884	2.90698	0.00100635	10363	PAPPA
AA_B_114_31324150_exon3_HS	PARD3_Q8TEW0_OID31301_v1_Oncology_II	-0.0333495	-0.0524393	-0.0142597	0.00973874	-3.42442	10532	0.000618467	3.20868	0.00111219	10534	PARD3
AA_DRB1_57_32551991_exon2_MS	PARK7_Q99497_OID21160_v1_Neurology	0.0312208	0.0121614	0.0502803	0.00972327	3.21094	10567	0.00132698	2.87713	0.00097474	10569	PARK7
AA_DRB1_37_32552051_exon2_LYx	PARP1_P09874_OID20500_v1_Inflammation	-0.030882	-0.0499724	-0.0117916	0.00973905	-3.17094	10533	0.0015238	2.81707	0.000953697	10535	PARP1
AA_B_62_31324551_exon2	PAXX_Q9BUH6_OID30591_v1_Inflammation_II	0.0337542	0.0146009	0.0529074	0.00977114	3.45448	10462	0.000553549	3.25684	0.00113934	10464	PAXX
HLA_DRB1_01_03	PBK_Q96KB5_OID31158_v1_Oncology_II	0.027786	0.00850998	0.0470621	0.00983375	2.82558	10333	0.00472857	2.32527	0.000772064	10335	PBK
AA_C_156_31238934_exon3_DMW	PBLD_P30039_OID20839_v1_Neurology	0.0280637	0.00876351	0.0473639	0.00984607	2.85025	10307	0.00437721	2.3588	0.000787572	10309	PBLD
AA_A_minus11_29910371_exon1_S	PBXIP1_Q96AQ6_OID31435_v1_Oncology_II	0.0257722	0.00675925	0.0447852	0.00969957	2.65705	10622	0.00789461	2.10267	0.000664208	10624	PBXIP1
AA_B_97_31324201_exon3_CT	PCARE_A6NGG8_OID30838_v1_Neurology_II	-0.0298208	-0.0490938	-0.0105477	0.00983222	-3.03297	10335	0.00242763	2.61482	0.00088928	10337	PCARE
AA_C_156_31238934_exon3_MRW	PCBD1_P61457_OID30610_v1_Inflammation_II	0.0370151	0.0178567	0.0561736	0.00977375	3.7872	10454	0.000153207	3.81472	0.00137012	10456	PCBD1
AA_B_97_31324201_exon3_W	PCBP2_Q15366_OID31003_v1_Neurology_II	0.0381671	0.0191661	0.057168	0.00969344	3.93741	10627	8.28917e-05	4.08149	0.00145672	10629	PCBP2
AA_A_152_29911228_exon3_AVx	PCDH1_Q08174_OID20614_v1_Inflammation	0.0343049	0.015329	0.0532809	0.00968069	3.54365	10658	0.000396324	3.40195	0.00117683	10660	PCDH1
AA_DRB1_13_32552123_exon2_FLR	PCDH12_Q9NPG4_OID31045_v1_Neurology_II	0.0312211	0.0122155	0.0502266	0.00969578	3.22007	10627	0.00128547	2.89094	0.000974754	10629	PCDH12
AA_DRB1_96_32549647_exon3_EIY	PCDH17_O14917_OID20132_v1_Cardiometabolic	0.0416967	0.0226653	0.0607282	0.00970899	4.29465	10590	1.76529e-05	4.75318	0.00173862	10592	PCDH17
AA_DQA1_175_32610016_exon3_E	PCDH7_O60245_OID31456_v1_Oncology_II	-0.0435674	-0.0625686	-0.0245662	0.00969358	-4.49446	10622	7.0485e-06	5.1519	0.00189812	10624	PCDH7
AA_C_116_31239054_exon3_Sx	PCDH9_Q9HC56_OID31516_v1_Oncology_II	0.0348859	0.0158782	0.0538936	0.00969689	3.59764	10622	0.000322581	3.49136	0.00121702	10624	PCDH9
AA_DPB1_55_33048604_exon2_E	PCDHB15_Q9Y5E8_OID31377_v1_Oncology_II	0.0368962	0.017897	0.0558954	0.00969254	3.80666	10630	0.000141648	3.84879	0.00136133	10632	PCDHB15
[truncated: 939 more rows]
