# Supplementary material for: The influence of HLA genetic variation on plasma protein expression
Source: Nat Commun. 2024 Jul 31;15:6469. doi: 10.1038/s41467-024-50583-8 (PMC11291675; doi:10.1038/s41467-024-50583-8)
Supplement: Supplementary file 4 — Supplementary Data 1-21 [file 41467_2024_50583_MOESM4_ESM.zip › Supplementary_tables/Supplementary_Data7.xls]

## Sheet: ST7_legend
allele	lead HLA variant in the AFR replication cohort affecting expression of the protein
gene	full name of Olink protein
beta	beta from HLA-pQTL linear model
beta_CI_low	95% confidence interval on beta (lower bound)
beta_CI_high	95% confidence interval on beta (upper bound)
SE	standard error from HLA-pQTL linear model
tval	t-statistic from HLA-pQTL linear model
DF	degrees of freedom from HLA-pQTL linear model
pval	p-value from linear model. P-values are unadjusted, two-sided and determined via t-test and linear regression analysis.
minus_log10P	8 / 2940 proteins tested = P <= 1.70 x 10-11)
var_explained	variance explained by lead HLA variant
N	total N used for the indicated HLA-pQTL
gene_short	abbreviated name of Olink protein

## Sheet: ST7
allele	gene	beta	beta_CI_low	beta_CI_high	SE	tval	DF	pval	minus_log10P	var_explained	N	gene_short
AA_A_70_29910741_exon2_.Q	A1BG_P04217_OID30771_v1_Inflammation_II	0.10827	0.0433069	0.173233	0.0331006	3.27094	902	0.00111256	2.95367	0.0117224	904	A1BG
HLA_Aminus34minus02	AAMDC_Q9H7C9_OID30236_v1_Cardiometabolic_II	-0.113328	-0.179441	-0.0472151	0.0336848	-3.36437	870	0.000800737	3.09651	0.0128432	872	AAMDC
AA_DRB1_37_32552051_exon2_FPS	AARSD1_Q9BTE6_OID21311_v1_Oncology	-0.0923502	-0.157968	-0.0267327	0.0334332	-2.76223	887	0.00585955	2.23214	0.00852856	889	AARSD1
AA_A_43_29910660_exon2_Q	ABCA2_Q9BZC7_OID30146_v1_Cardiometabolic_II	0.111287	0.0454239	0.17715	0.0335578	3.31627	877	0.000949745	3.02239	0.0123848	879	ABCA2
HLA_Cminus03minus02	ABHD14B_Q96IU4_OID20921_v1_Neurology	-0.11338	-0.179265	-0.0474953	0.033569	-3.37753	876	0.000763626	3.11712	0.0128551	878	ABHD14B
HLA_DRB1minus03minus01	ABL1_P00519_OID21280_v1_Oncology	-0.112258	-0.17774	-0.0467751	0.0333645	-3.36459	887	0.000799464	3.0972	0.0126018	889	ABL1
HLA_Aminus36	ABO_P16442_OID30675_v1_Inflammation_II	0.117178	0.0520998	0.182256	0.033159	3.53382	897	0.000430513	3.36601	0.0137307	899	ABO
AA_DRB1_11_32552129_exon2_DGP	ABRAXAS2_Q15018_OID30130_v1_Cardiometabolic_II	-0.135065	-0.200733	-0.0693978	0.0334582	-4.03684	877	5.89119e-05	4.2298	0.0182426	879	ABRAXAS2
AA_B_70_31324527_exon2_KS	ACAA1_P09110_OID21269_v1_Oncology	-0.0898012	-0.155808	-0.0237942	0.0336312	-2.67018	877	0.0077214	2.1123	0.00806426	879	ACAA1
AA_B_158_31324018_exon3_T	ACADM_P11310_OID31277_v1_Oncology_II	0.0791264	0.0134711	0.144782	0.0334526	2.36533	888	0.018228	1.73926	0.00626099	890	ACADM
AA_DRB1_30_32552072_exon2_ALY	ACADSB_P45954_OID30356_v1_Cardiometabolic_II	-0.108032	-0.173215	-0.0428493	0.0332121	-3.25279	896	0.00118553	2.92609	0.0116709	898	ACADSB
AA_DRB1_70_32551952_exon2_DT	ACAN_P16112_OID20159_v1_Cardiometabolic	-0.115815	-0.181569	-0.0500616	0.0335022	-3.45695	879	0.000572533	3.2422	0.0134132	881	ACAN
HLA_DRB1minus13minus03	ACE_P12821_OID30696_v1_Inflammation_II	-0.0985139	-0.163725	-0.033303	0.0332266	-2.96491	897	0.00310788	2.50754	0.00970499	899	ACE
HLA_DRB1minus13minus02	ACE2_Q9BYF1_OID20105_v1_Cardiometabolic	-0.101295	-0.16738	-0.0352102	0.0336708	-3.0084	873	0.00270164	2.56837	0.0102607	875	ACE2
AA_DRB1_233_32548048_exon5_T	ACHE_P22303_OID30585_v1_Inflammation_II	-0.102487	-0.168489	-0.0364861	0.0336282	-3.04766	875	0.00237558	2.62423	0.0105037	877	ACHE
AA_DRB1_13_32552123_exon2_S	ACOT13_Q9NPJ3_OID31522_v1_Oncology_II	0.129799	0.0648597	0.194738	0.0330881	3.92282	898	9.41936e-05	4.02598	0.0168477	900	ACOT13
AA_DRB1_13_32552123_exon2_LSY	ACOX1_Q15067_OID20124_v1_Cardiometabolic	0.106643	0.041046	0.172241	0.0334229	3.19073	885	0.00146915	2.83293	0.0113728	887	ACOX1
HLA_DPB1minus40	ACP1_P24666_OID30524_v1_Inflammation_II	-0.10277	-0.16877	-0.0367709	0.0336272	-3.05617	875	0.00230993	2.6364	0.0105617	877	ACP1
HLA_Aminus33	ACP5_P13686_OID20314_v1_Cardiometabolic	0.119205	0.0541427	0.184268	0.033151	3.59583	897	0.000341009	3.46723	0.0142099	899	ACP5
AA_B_67_31324536_exon2_CFR	ACP6_Q9NPH0_OID21432_v1_Oncology	-0.0958747	-0.161103	-0.0306469	0.0332352	-2.88473	897	0.00401126	2.39672	0.00919197	899	ACP6
AA_A_152_29911228_exon3_RVW	ACRBP_Q8NEB7_OID31385_v1_Oncology_II	-0.121357	-0.186367	-0.0563484	0.0331238	-3.66376	898	0.000263099	3.57988	0.0147276	900	ACRBP
HLA_Bminus49	ACRV1_P26436_OID30513_v1_Inflammation_II	0.0880979	0.0220052	0.154191	0.0336747	2.61614	875	0.00904621	2.04353	0.00776124	877	ACRV1
AA_DPB1_69_33048646_exon2_R	ACSL1_P33121_OID30080_v1_Cardiometabolic_II	0.0983308	0.0323772	0.164284	0.033604	2.92617	877	0.00352024	2.45343	0.00966894	879	ACSL1
AA_B_82_31324491_exon2_L	ACTA2_P62736_OID20079_v1_Cardiometabolic	-0.119306	-0.185258	-0.0533531	0.0336031	-3.55043	873	0.000405161	3.39237	0.0142338	875	ACTA2
HLA_Aminus29minus02	ACTN2_P35609_OID30192_v1_Cardiometabolic_II	0.134367	0.0686937	0.200041	0.0334614	4.0156	877	6.43723e-05	4.1913	0.0180546	879	ACTN2
AA_A_116_29911120_exon3_DVY	ACTN4_O43707_OID20435_v1_Inflammation	0.08829	0.0220083	0.154572	0.0337708	2.61439	870	0.00909327	2.04128	0.00779512	872	ACTN4
AA_DPB1_84_33048691_exon2_D	ACVRL1_P37023_OID20999_v1_Neurology	0.0941567	0.0281008	0.160213	0.033656	2.79762	875	0.00526105	2.27893	0.00886549	877	ACVRL1
HLA_DRB1minus08	ACY1_Q03154_OID20137_v1_Cardiometabolic	-0.104292	-0.169906	-0.0386785	0.0334313	-3.1196	885	0.00186961	2.72825	0.0108769	887	ACY1
AA_DQB1_130_32629573_exon3_Q	ACY3_Q96HD9_OID30086_v1_Cardiometabolic_II	0.0883771	0.0223617	0.154393	0.0336355	2.6275	877	0.00875177	2.0579	0.00781051	879	ACY3
AA_DRB1_74_32551940_exon2_EGx	ACYP1_P07311_OID30642_v1_Inflammation_II	-0.110195	-0.176332	-0.0440589	0.0336967	-3.27021	870	0.00111692	2.95198	0.012143	872	ACYP1
AA_B_97_31324201_exon3_CST	ADA_P00813_OID20645_v1_Inflammation	0.0862606	0.020902	0.151619	0.0333017	2.59027	895	0.00974588	2.01118	0.00744089	897	ADA
HLA_Bminus42	ADA2_Q9NZK5_OID20394_v1_Cardiometabolic	-0.14793	-0.212848	-0.0830123	0.033077	-4.47229	894	8.73493e-06	5.05874	0.0218833	896	ADA2
AA_DRB1_11_32552129_exon2_DGP	ADAM12_O43184_OID30491_v1_Inflammation_II	0.130488	0.0647051	0.196272	0.0335171	3.89319	875	0.000106459	3.97282	0.0170272	877	ADAM12
AA_B_97_31324201_exon3_CNR	ADAM15_Q13444_OID20109_v1_Cardiometabolic	0.108547	0.0425124	0.174581	0.0336449	3.22625	873	0.00130094	2.88574	0.0117824	875	ADAM15
HLA_DRB1minus12minus01	ADAM22_Q9P0K1_OID21001_v1_Neurology	-0.102548	-0.168473	-0.0366223	0.0335896	-3.05296	877	0.00233433	2.63184	0.010516	879	ADAM22
AA_C_49_31239501_exon2	ADAM23_O75077_OID20651_v1_Inflammation	-0.113146	-0.178327	-0.0479637	0.0332117	-3.4068	895	0.000686575	3.16331	0.0128019	897	ADAM23
AA_B_113_31324153_exon3_H	ADAM8_P78325_OID21039_v1_Neurology	0.093495	0.0282887	0.158701	0.0332243	2.81406	898	0.00499895	2.30112	0.00874131	900	ADAM8
AA_C_156_31238934_exon3_CLW	ADAM9_Q13443_OID31488_v1_Oncology_II	0.131129	0.0662015	0.196057	0.0330823	3.96373	898	7.96491e-05	4.09882	0.0171948	900	ADAM9
AA_B_97_31324201_exon3_T	ADAMTS1_Q9UHI8_OID30528_v1_Inflammation_II	0.111169	0.0452293	0.177108	0.0335966	3.30892	875	0.000974796	3.01109	0.0123585	877	ADAMTS1
AA_C_90_31239378_exon2_A	ADAMTS13_Q76LX8_OID20249_v1_Cardiometabolic	-0.0965806	-0.161659	-0.0315025	0.0331591	-2.91264	901	0.00367235	2.43506	0.00932781	903	ADAMTS13
AA_A_90_29910801_exon2_Ax	ADAMTS15_Q8TE58_OID21275_v1_Oncology	-0.10893	-0.174437	-0.0434233	0.0333769	-3.26364	887	0.00114198	2.94234	0.0118658	889	ADAMTS15
AA_C_97_31239111_exon3_DR	ADAMTS16_Q8TE57_OID20089_v1_Cardiometabolic	0.125357	0.059454	0.19126	0.0335779	3.73332	873	0.000201221	3.69633	0.0157143	875	ADAMTS16
HLA_Cminus02minus02	ADAMTS4_O75173_OID30471_v1_Inflammation_II	-0.103872	-0.169864	-0.0378801	0.0336233	-3.08928	875	0.00206982	2.68407	0.0107894	877	ADAMTS4
AA_DRB1_70_32551952_exon2_Qx	ADAMTS8_Q9UP79_OID21502_v1_Oncology	0.0928456	0.0275624	0.158129	0.0332634	2.79123	896	0.00536249	2.27063	0.0086203	898	ADAMTS8
AA_DRB1_98_32549641_exon3_ER	ADAMTSL2_Q86TH1_OID30370_v1_Cardiometabolic_II	0.108984	0.0439902	0.173979	0.0331164	3.29095	901	0.00103728	2.98411	0.0118776	903	ADAMTSL2
AA_A_9_29910558_exon2_T	ADAMTSL4_Q6UY14_OID30275_v1_Cardiometabolic_II	0.110486	0.044352	0.17662	0.0336956	3.27895	870	0.0010833	2.96525	0.0122072	872	ADAMTSL4
AA_A_152_29911228_exon3_EG	ADAMTSL5_Q6ZMM2_OID30355_v1_Cardiometabolic_II	0.0990289	0.0337848	0.164273	0.0332434	2.9789	896	0.00297089	2.52711	0.00980671	898	ADAMTSL5
HLA_DRB1minus12	ADCYAP1R1_P41586_OID21188_v1_Oncology	0.0926079	0.026618	0.158598	0.0336225	2.75434	877	0.00600272	2.22165	0.00857622	879	ADCYAP1R1
AA_C_1_31239645_exon2_C	ADD1_P35611_OID30655_v1_Inflammation_II	-0.0969434	-0.162982	-0.0309053	0.0336469	-2.8812	875	0.00405852	2.39163	0.00939803	877	ADD1
AA_DPB1_56_33048607_exon2	ADGRB3_O60242_OID20974_v1_Neurology	0.105515	0.0395347	0.171495	0.0336175	3.1387	875	0.00175389	2.756	0.0111334	877	ADGRB3
AA_DPB1_55_33048604_exon2_A	ADGRD1_Q6QNK2_OID30588_v1_Inflammation_II	-0.126312	-0.192132	-0.0604931	0.0335354	-3.76654	875	0.0001766	3.75301	0.0159548	877	ADGRD1
AA_DRB1_30_32552072_exon2_CHL	ADGRE1_Q14246_OID31483_v1_Oncology_II	0.205376	0.141279	0.269473	0.0326591	6.28847	898	4.99962e-10	9.30106	0.0421791	900	ADGRE1
AA_A_76_29910759_exon2_EV	ADGRE2_Q9UHX3_OID20755_v1_Inflammation	0.0914916	0.0261636	0.15682	0.0332861	2.74864	895	0.00610476	2.21433	0.00837071	897	ADGRE2
AA_DRB1_38_32552048_exon2_AL	ADGRE5_P48960_OID20260_v1_Cardiometabolic	0.0962412	0.0310521	0.16143	0.0332155	2.89748	898	0.00385323	2.41418	0.00926237	900	ADGRE5
HLA_DQB1minus06minus09	ADGRF5_Q8IZF2_OID30349_v1_Cardiometabolic_II	-0.101438	-0.166666	-0.0362094	0.0332353	-3.0521	896	0.0023395	2.63088	0.0102896	898	ADGRF5
AA_A_163_29911261_exon3_T	ADGRG1_Q9Y653_OID21294_v1_Oncology	0.10778	0.0422647	0.173295	0.0333811	3.22877	887	0.00128892	2.88977	0.0116165	889	ADGRG1
HLA_Bminus42	ADGRG2_Q8IZP9_OID20189_v1_Cardiometabolic	0.10575	0.0401464	0.171354	0.0334261	3.1637	885	0.00161095	2.79292	0.0111831	887	ADGRG2
AA_DRB1_11_32552129_exon2_PV	ADGRV1_Q8WXG9_OID30877_v1_Neurology_II	0.106114	0.0400622	0.172166	0.0336538	3.15311	873	0.00167063	2.77712	0.0112602	875	ADGRV1
HLA_DQA1minus01minus01	ADH1B_P00325_OID30612_v1_Inflammation_II	-0.130099	-0.195886	-0.0643127	0.0335189	-3.88138	875	0.000111671	3.95206	0.0169259	877	ADH1B
HLA_DPB1minus03	ADH4_P08319_OID20117_v1_Cardiometabolic	0.0851416	0.0189559	0.151327	0.033722	2.52481	873	0.0117523	1.92988	0.00724908	875	ADH4
AA_B_116_31324144_exon3_DFL	ADIPOQ_Q15848_OID30748_v1_Inflammation_II	-0.0898441	-0.154927	-0.0247611	0.0331617	-2.70927	902	0.00687089	2.16299	0.00807197	904	ADIPOQ
AA_A_167_29911273_exon3_AG	ADM_P35318_OID21467_v1_Oncology	-0.114444	-0.179434	-0.0494533	0.0331143	-3.45601	900	0.000573868	3.24119	0.0130973	902	ADM
HLA_Bminus14minus02	ADRA2A_P08913_OID30067_v1_Cardiometabolic_II	-0.0975944	-0.163553	-0.0316361	0.0336064	-2.90404	877	0.00377624	2.42294	0.00952468	879	ADRA2A
AA_A_116_29911120_exon3_FHx	AFAP1_Q8N556_OID30569_v1_Inflammation_II	0.115291	0.0493825	0.181199	0.0335807	3.43324	875	0.000624408	3.20453	0.013292	877	AFAP1
HLA_Aminus34minus02	AFM_P43652_OID30741_v1_Inflammation_II	-0.108919	-0.173878	-0.0439605	0.0330983	-3.29078	902	0.00103787	2.98386	0.0118634	904	AFM
AA_C_94_31239120_exon3_I	AFP_P02771_OID20978_v1_Neurology	-0.125944	-0.191804	-0.0600838	0.0335562	-3.75323	874	0.000186107	3.73024	0.0158619	876	AFP
HLA_Aminus66	AGBL2_Q5U5Z8_OID30793_v1_Neurology_II	0.102407	0.036329	0.168484	0.0336669	3.04175	873	0.00242237	2.61576	0.0104871	875	AGBL2
AA_DRB1_13_32552123_exon2_HSY	AGER_Q15109_OID20756_v1_Inflammation	-0.190683	-0.255373	-0.125993	0.0329606	-5.78516	887	1.00391e-08	7.99831	0.0363599	889	AGER
HLA_DPA1minus02minus01	AGR2_O95994_OID20896_v1_Neurology	-0.0909277	-0.157424	-0.0244314	0.0338798	-2.68383	864	0.00741757	2.12974	0.00826784	866	AGR2
HLA_DPB1minus03	AGR3_Q8TD06_OID21243_v1_Oncology	0.128088	0.0622842	0.193892	0.0335277	3.82037	875	0.000142667	3.84568	0.0164066	877	AGR3
HLA_DRB1minus11minus04	AGRN_O00468_OID20786_v1_Inflammation	-0.0778501	-0.143254	-0.0124461	0.0333249	-2.3361	895	0.0197062	1.7054	0.00606064	897	AGRN
AA_DPB1_69_33048646_exon2_K	AGRP_O00253_OID20658_v1_Inflammation	0.0839181	0.0185464	0.14929	0.0333084	2.51943	895	0.0119277	1.92344	0.00704225	897	AGRP
AA_C_103_31239093_exon3_GV	AGT_P01019_OID30709_v1_Inflammation_II	0.10284	0.0376576	0.168022	0.033212	3.09647	897	0.00201929	2.6948	0.010576	899	AGT
AA_B_67_31324536_exon2_CMS	AGXT_P21549_OID20139_v1_Cardiometabolic	-0.0976517	-0.16331	-0.0319933	0.033454	-2.91899	885	0.00360073	2.44361	0.00953585	887	AGXT
AA_C_193_31238236_exon4_P	AHCY_P23526_OID20199_v1_Cardiometabolic	-0.101903	-0.167533	-0.0362727	0.0334396	-3.04737	885	0.0023771	2.62395	0.0103842	887	AHCY
AA_DRB1_37_32552051_exon2_SYx	AHNAK_Q09666_OID30260_v1_Cardiometabolic_II	0.113408	0.0472959	0.17952	0.0336844	3.36678	870	0.000793852	3.10026	0.0128614	872	AHNAK
HLA_Cminus05minus01	AHNAK2_Q8IVF2_OID30244_v1_Cardiometabolic_II	0.119104	0.0530363	0.185172	0.0336618	3.53826	870	0.000424099	3.37253	0.0141858	872	AHNAK2
AA_A_17_29910582_exon2	AHSA1_O95433_OID31379_v1_Oncology_II	0.0971981	0.0320151	0.162381	0.0332124	2.92656	898	0.00351378	2.45423	0.00944747	900	AHSA1
AA_DRB1_37_32552051_exon2_LY	AHSG_P02765_OID30706_v1_Inflammation_II	-0.0990505	-0.164258	-0.0338431	0.0332248	-2.98122	897	0.0029486	2.53038	0.00981101	899	AHSG
AA_B_163_31324003_exon3_ET	AHSP_Q9NZD4_OID21078_v1_Neurology	0.113422	0.0482057	0.178638	0.0332292	3.41333	894	0.000670584	3.17355	0.0128645	896	AHSP
AA_A_62_29910717_exon2_EQx	AIDA_Q96BJ3_OID30956_v1_Neurology_II	0.118368	0.0525963	0.184139	0.0335111	3.53219	878	0.000433611	3.3629	0.0140109	880	AIDA
HLA_DQA1minus04	AIF1_P55008_OID21234_v1_Oncology	-0.166557	-0.231906	-0.101208	0.0332959	-5.00234	877	6.84243e-07	6.16479	0.0277414	879	AIF1
AA_A_161_29911255_exon3_D	AIF1L_Q9BQI0_OID30204_v1_Cardiometabolic_II	-0.0961921	-0.162425	-0.0299591	0.033746	-2.85048	870	0.00446856	2.34983	0.00925292	872	AIF1L
AA_DRB1_11_32552129_exon2_LS	AIFM1_O95831_OID21287_v1_Oncology	0.113719	0.0481365	0.179302	0.0334155	3.4032	884	0.000695944	3.15743	0.0129321	886	AIFM1
AA_C_184_31238263_exon4_HP	AK1_P00568_OID20122_v1_Cardiometabolic	-0.0981857	-0.163841	-0.0325308	0.0334522	-2.9351	885	0.00342058	2.4659	0.00964044	887	AK1
AA_DPB1_36_33048547_exon2	AK2_P54819_OID31142_v1_Neurology_II	0.0997857	0.0344734	0.165098	0.0332781	2.99854	894	0.00278789	2.55472	0.00995718	896	AK2
AA_DRB1_57_32551991_exon2_MS	AKAP12_Q02952_OID30571_v1_Inflammation_II	-0.093388	-0.159449	-0.0273273	0.0336584	-2.77458	875	0.00564507	2.24833	0.00872132	877	AKAP12
AA_C_97_31239111_exon3_DSW	AKR1B1_P15121_OID21244_v1_Oncology	0.095145	0.0291709	0.161119	0.0336144	2.83048	877	0.00475402	2.32294	0.00905257	879	AKR1B1
AA_A_62_29910717_exon2_L	AKR1B10_O60218_OID30955_v1_Neurology_II	-0.13498	-0.20061	-0.0693488	0.0334395	-4.03653	878	5.89825e-05	4.22928	0.0182195	880	AKR1B10
AA_A_245_29912086_exon4_V	AKR1C4_P17516_OID20062_v1_Cardiometabolic	-0.0977153	-0.163824	-0.0316064	0.0336829	-2.90104	873	0.00381275	2.41876	0.00954828	875	AKR1C4
AA_A_161_29911255_exon3_D	AKR7L_Q8NHP1_OID30488_v1_Inflammation_II	0.117976	0.052089	0.183864	0.0335701	3.51433	875	0.000463475	3.33397	0.0139184	877	AKR7L
AA_DPB1_84_33048691_exon2_V	AKT1S1_Q96B36_OID20895_v1_Neurology	-0.111417	-0.177544	-0.0452893	0.0336921	-3.30691	870	0.000981982	3.0079	0.0124137	872	AKT1S1
AA_DRB1_71_32551949_exon2_AK	AKT2_P31751_OID31052_v1_Neurology_II	-0.115895	-0.180947	-0.050843	0.0331456	-3.49654	898	0.000494428	3.3059	0.0134316	900	AKT2
AA_DRB1_60_32551982_exon2_SY	AKT3_Q9Y243_OID21197_v1_Oncology	0.108408	0.0423348	0.174481	0.0336647	3.22023	872	0.00132827	2.87671	0.0117523	874	AKT3
HLA_DRB1minus15minus03	ALCAM_Q13740_OID20273_v1_Cardiometabolic	0.165593	0.101112	0.230074	0.0328549	5.04015	901	5.62204e-07	6.25011	0.0274212	903	ALCAM
AA_A_171_29911285_exon3_Y	ALDH1A1_P00352_OID21128_v1_Neurology	-0.129033	-0.194124	-0.0639415	0.0331654	-3.89058	894	0.000107426	3.96889	0.0166494	896	ALDH1A1
AA_A_9_29910558_exon2_FY	ALDH2_P05091_OID31380_v1_Oncology_II	0.104493	0.0393581	0.169627	0.0331878	3.14853	898	0.00169513	2.7708	0.0109187	900	ALDH2
AA_DPA1_111_33036999_exon3_K	ALDH3A1_P30838_OID20512_v1_Inflammation	-0.104899	-0.170808	-0.0389902	0.0335813	-3.12374	877	0.00184434	2.73416	0.0110039	879	ALDH3A1
AA_B_116_31324144_exon3_DPY	ALDH5A1_P51649_OID31047_v1_Neurology_II	-0.103292	-0.168435	-0.0381497	0.0331919	-3.11198	898	0.00191718	2.71734	0.0106693	900	ALDH5A1
AA_DQB1_56_32632684_exon2	ALMS1_Q8TCU4_OID31275_v1_Oncology_II	0.113195	0.0477563	0.178633	0.0333421	3.39495	888	0.000716832	3.14458	0.0128131	890	ALMS1
AA_C_152_31238946_exon3_Ax	ALPI_P09923_OID30497_v1_Inflammation_II	-0.12948	-0.195273	-0.0636883	0.0335216	-3.8626	875	0.000120461	3.91915	0.0167652	877	ALPI
AA_DRB1_4_32557422_exon1_Q	ALPP_P05187_OID21383_v1_Oncology	0.134331	0.0690294	0.199633	0.0332724	4.03732	887	5.87386e-05	4.23108	0.0180449	889	ALPP
AA_B_156_31324024_exon3_DRx	AMBN_Q9NP70_OID20437_v1_Inflammation	-0.118071	-0.184147	-0.0519948	0.033666	-3.50712	870	0.000476162	3.32225	0.0139408	872	AMBN
AA_DQB1_70_32632642_exon2_G	AMBP_P02760_OID21413_v1_Oncology	0.108581	0.043511	0.17365	0.0331547	3.27497	899	0.00109712	2.95975	0.0117897	901	AMBP
AA_DRB1_74_32551940_exon2_GL	AMDHD2_Q9Y303_OID30366_v1_Cardiometabolic_II	-0.0938066	-0.158902	-0.0287112	0.0331679	-2.82823	901	0.00478442	2.32017	0.00879967	903	AMDHD2
AA_DQA1_207_32610470_exon4_M	AMFR_Q9UKV5_OID20806_v1_Neurology	-0.087177	-0.153465	-0.0208888	0.0337741	-2.58118	870	0.010009	1.99961	0.00759983	872	AMFR
AA_B_97_31324201_exon3_NST	AMIGO1_Q86WK6_OID30881_v1_Neurology_II	-0.121806	-0.18755	-0.0560625	0.0334971	-3.63632	878	0.000292658	3.53364	0.0148367	880	AMIGO1
HLA_Bminus58minus01	AMIGO2_Q86SJ2_OID21370_v1_Oncology	0.0918291	0.0262084	0.15745	0.0334348	2.74651	887	0.00614535	2.21145	0.00843258	889	AMIGO2
AA_B_minus8_31324886_exon1_V	AMN_Q9BXJ7_OID20492_v1_Inflammation	0.113692	0.0475822	0.179802	0.0336833	3.37533	870	0.00076992	3.11355	0.0129259	872	AMN
AA_DQB1_30_32632762_exon2_Y	AMOT_Q4VCS5_OID30572_v1_Inflammation_II	0.105582	0.0396021	0.171562	0.0336172	3.14071	875	0.00174201	2.75895	0.0111475	877	AMOT
HLA_DPB1minus13	AMOTL2_Q9Y2J4_OID31351_v1_Oncology_II	-0.121035	-0.186192	-0.0558777	0.0331991	-3.64573	894	0.000282027	3.54971	0.0146495	896	AMOTL2
AA_C_163_31238913_exon3_Ex	AMPD3_Q01432_OID31139_v1_Neurology_II	-0.111701	-0.176931	-0.0464724	0.0332357	-3.36089	894	0.000809844	3.0916	0.0124772	896	AMPD3
AA_B_156_31324024_exon3_RW	AMY1A_AMY1B_AMY1C_P0DUB6_P0DTE7_P0DTE8_OID30707_v1_Inflammation_II	0.107245	0.0403502	0.174139	0.0340819	3.14667	851	0.00170885	2.7673	0.0115014	853	AMY1A
AA_B_67_31324536_exon2_CRY	AMY2A_P04746_OID20333_v1_Cardiometabolic	0.0955985	0.028703	0.162494	0.0340825	2.80491	853	0.00514749	2.2884	0.00913907	855	AMY2A
AA_DQA1_25_32609153_exon2	AMY2B_P19961_OID20340_v1_Cardiometabolic	-0.099909	-0.168491	-0.0313274	0.0349391	-2.85952	811	0.00435168	2.36134	0.00998181	813	AMY2B
AA_DRB1_96_32549647_exon3_Ex	ANG_P03950_OID20403_v1_Cardiometabolic	-0.0954967	-0.160763	-0.03023	0.033255	-2.87165	896	0.00417959	2.37887	0.00911963	898	ANG
AA_B_167_31323991_exon3_GS	ANGPT1_Q15389_OID20740_v1_Inflammation	-0.0921144	-0.157659	-0.0265696	0.0333963	-2.75822	889	0.00593099	2.22687	0.00848507	891	ANGPT1
AA_DRB1_13_32552123_exon2_HSY	ANGPT2_O15123_OID21463_v1_Oncology	-0.102204	-0.167282	-0.0371265	0.0331588	-3.08226	900	0.0021169	2.6743	0.0104457	902	ANGPT2
AA_A_321_29912858_exon6_T	ANGPTL1_O95841_OID20211_v1_Cardiometabolic	0.125208	0.0593414	0.191074	0.0335593	3.73094	874	0.000203087	3.69232	0.015677	876	ANGPTL1
HLA_Bminus14minus02	ANGPTL2_Q9UKU9_OID20726_v1_Inflammation	0.10855	0.0431881	0.173912	0.0333033	3.25944	891	0.00115862	2.93606	0.0117831	893	ANGPTL2
AA_DRB1_74_32551940_exon2_AGx	ANGPTL3_Q9Y5C1_OID20407_v1_Cardiometabolic	0.0912562	0.0259999	0.156512	0.0332497	2.74457	897	0.00618005	2.20901	0.00832769	899	ANGPTL3
AA_A_152_29911228_exon3_ER	ANGPTL4_Q9BY76_OID20703_v1_Inflammation	0.145841	0.0807937	0.210889	0.0331431	4.40036	891	1.21154e-05	4.91666	0.0212697	893	ANGPTL4
AA_B_171_31323979_exon3_EH	ANGPTL7_O43827_OID21412_v1_Oncology	0.103647	0.038579	0.168715	0.0331538	3.12624	900	0.0018274	2.73817	0.0107427	902	ANGPTL7
AA_A_76_29910759_exon2_Ax	ANK2_Q01484_OID30161_v1_Cardiometabolic_II	0.100844	0.0349071	0.166781	0.0335955	3.00171	877	0.00276074	2.55897	0.0101695	879	ANK2
AA_C_156_31238934_exon3_CLQ	ANKMY2_Q8IV38_OID30518_v1_Inflammation_II	-0.124371	-0.190206	-0.0585352	0.0335437	-3.70772	875	0.000222297	3.65307	0.0154681	877	ANKMY2
AA_B_116_31324144_exon3_F	ANKRA2_Q9H9E1_OID31173_v1_Oncology_II	0.110326	0.0444933	0.176158	0.0335423	3.28915	878	0.00104489	2.98093	0.0121718	880	ANKRA2
AA_B_116_31324144_exon3_L	ANKRD54_Q6NXT1_OID21162_v1_Oncology	0.0945818	0.0286042	0.160559	0.0336162	2.81358	877	0.00500893	2.30026	0.00894572	879	ANKRD54
AA_DRB1_73_32551943_exon2_Ax	ANP32C_O43423_OID30203_v1_Cardiometabolic_II	0.128816	0.0628288	0.194803	0.0336207	3.83145	870	0.00013655	3.86471	0.0165935	872	ANP32C
AA_A_73_29910750_exon2_.T	ANPEP_P15144_OID20350_v1_Cardiometabolic	-0.124212	-0.189234	-0.0591895	0.0331305	-3.74917	897	0.000188786	3.72403	0.0154286	899	ANPEP
AA_A_152_29911228_exon3_RWx	ANXA1_P04083_OID30617_v1_Inflammation_II	0.133796	0.0678904	0.199701	0.0335791	3.9845	871	7.32782e-05	4.13503	0.0179013	873	ANXA1
HLA_DQB1minus05minus01	ANXA10_Q9UJ72_OID20886_v1_Neurology	0.119325	0.0532588	0.185391	0.0336609	3.54491	870	0.000413689	3.38333	0.0142385	872	ANXA10
HLA_Bminus15	ANXA11_P50995_OID20583_v1_Inflammation	-0.0858529	-0.151845	-0.0198605	0.0336238	-2.55334	878	0.0108376	1.96507	0.00737071	880	ANXA11
AA_B_45_31324602_exon2_MT	ANXA2_P07355_OID30263_v1_Cardiometabolic_II	-0.0922353	-0.159034	-0.0254362	0.0340336	-2.71012	856	0.00686033	2.16366	0.00850735	858	ANXA2
AA_A_97_29911063_exon3_KRV	ANXA3_P12429_OID21036_v1_Neurology	-0.118913	-0.183942	-0.0538849	0.0331337	-3.5889	898	0.000350051	3.45587	0.0141404	900	ANXA3
HLA_Bminus07minus02	ANXA4_P09525_OID20123_v1_Cardiometabolic	-0.113569	-0.179153	-0.0479852	0.033416	-3.39864	884	0.000707481	3.15029	0.012898	886	ANXA4
HLA_DQB1minus03	ANXA5_P08758_OID20810_v1_Neurology	-0.116478	-0.182643	-0.0503133	0.0337112	-3.45518	868	0.000576577	3.23914	0.0135672	870	ANXA5
AA_A_77_29910762_exon2_NS	AOC1_P19801_OID20452_v1_Inflammation	0.084487	0.0181833	0.150791	0.033782	2.50095	870	0.0125689	1.9007	0.00713805	872	AOC1
AA_A_114_29911114_exon3_DRx	AOC3_Q16853_OID20389_v1_Cardiometabolic	-0.10766	-0.172772	-0.0425474	0.0331765	-3.24507	898	0.00121765	2.91448	0.0115906	900	AOC3
AA_DPB1_91_33048712_exon2_CR	AP1G2_O75843_OID31348_v1_Oncology_II	-0.101645	-0.166799	-0.0364914	0.0331976	-3.06183	898	0.00226541	2.64485	0.0103318	900	AP1G2
AA_DPA1_11_33037639_exon2_M	AP2B1_P63010_OID30949_v1_Neurology_II	-0.119881	-0.18564	-0.054122	0.033505	-3.57801	878	0.000365168	3.43751	0.0143715	880	AP2B1
AA_DQB1_70_32632642_exon2_R	AP3B1_O00203_OID31478_v1_Oncology_II	0.103589	0.0384483	0.16873	0.0331909	3.12101	898	0.00185997	2.7305	0.0107307	900	AP3B1
HLA_DQA1minus01minus02	AP3S2_P59780_OID31117_v1_Neurology_II	-0.112174	-0.1774	-0.0469488	0.0332339	-3.3753	894	0.000769112	3.11401	0.0125831	896	AP3S2
AA_DRB1_28_32552078_exon2_DH	APBB1IP_Q7Z5R6_OID21359_v1_Oncology	-0.1309	-0.196232	-0.0655678	0.0332878	-3.93237	887	9.06725e-05	4.04252	0.0171348	889	APBB1IP
AA_DPB1_76_33048667_exon2_V	APCS_P02743_OID30778_v1_Inflammation_II	0.128989	0.0640796	0.193899	0.0330732	3.90011	899	0.000103309	3.98586	0.0166383	901	APCS
AA_C_156_31238934_exon3_CDW	APEX1_P27695_OID21434_v1_Oncology	-0.111272	-0.176395	-0.0461497	0.0331817	-3.35343	897	0.000831593	3.08009	0.0123816	899	APEX1
AA_A_276_29912281_exon5_P	APLP1_P51693_OID20164_v1_Cardiometabolic	-0.13834	-0.203679	-0.0730004	0.0332914	-4.15542	885	3.56206e-05	4.4483	0.0191379	887	APLP1
AA_DQB1_75_32632627_exon2	APOA1_P02647_OID30769_v1_Inflammation_II	0.0983913	0.0333611	0.163422	0.0331348	2.96943	902	0.00306257	2.51391	0.00968085	904	APOA1
AA_A_114_29911114_exon3_EHR	APOA2_P02652_OID30686_v1_Inflammation_II	-0.123482	-0.18851	-0.0584534	0.0331335	-3.72679	897	0.000206075	3.68597	0.0152477	899	APOA2
HLA_DPB1minus04	APOA4_P06727_OID30733_v1_Inflammation_II	0.147747	0.0831167	0.212377	0.0329309	4.48657	902	8.17303e-06	5.08762	0.0218291	904	APOA4
AA_B_116_31324144_exon3_FSY	APOB_P04114_OID30673_v1_Inflammation_II	-0.111554	-0.176675	-0.0464334	0.0331806	-3.36203	897	0.000806447	3.09342	0.0124443	899	APOB
AA_DPB1_215_33053582_exon4_T	APOBR_Q0VD83_OID30246_v1_Cardiometabolic_II	-0.120739	-0.186794	-0.054684	0.0336552	-3.58753	870	0.000352458	3.45289	0.0145779	872	APOBR
AA_A_62_29910717_exon2_ER	APOC1_P02654_OID30749_v1_Inflammation_II	-0.119091	-0.184009	-0.0541727	0.0330777	-3.60034	901	0.000335152	3.47476	0.0141827	903	APOC1
AA_A_152_29911228_exon3_V	APOD_P05090_OID30746_v1_Inflammation_II	-0.100807	-0.167086	-0.034528	0.0337693	-2.98517	868	0.00291376	2.53555	0.0101621	870	APOD
AA_DQB1_26_32632774_exon2_FG	APOE_P02649_OID30727_v1_Inflammation_II	0.100402	0.0353847	0.165419	0.0331281	3.03071	902	0.00250941	2.60043	0.0100805	904	APOE
HLA_Cminus02minus02	APOF_Q13790_OID30701_v1_Inflammation_II	-0.100756	-0.165952	-0.0355593	0.0332191	-3.03306	897	0.0024906	2.6037	0.0101517	899	APOF
AA_B_30_31324647_exon2	APOH_P02749_OID21072_v1_Neurology	0.143736	0.0787774	0.208694	0.0330977	4.34277	894	1.56798e-05	4.80466	0.0206599	896	APOH
HLA_DPB1minus04minus01	APOL1_O14791_OID30708_v1_Inflammation_II	0.0959891	0.030762	0.161216	0.0332349	2.88821	897	0.00396764	2.40147	0.00921391	899	APOL1
HLA_Bminus53	APOM_O95445_OID20374_v1_Cardiometabolic	-0.243705	-0.307259	-0.180151	0.0323823	-7.52585	897	1.27355e-13	12.895	0.059392	899	APOM
HLA_DRB1minus11minus04	APP_P05067_OID21070_v1_Neurology	0.120202	0.0550381	0.185366	0.0332025	3.62027	894	0.000310835	3.50747	0.0144485	896	APP
AA_A_163_29911261_exon3_T	APPL2_Q8NEU8_OID30590_v1_Inflammation_II	0.0853179	0.0192092	0.151427	0.0336829	2.53297	875	0.0114836	1.93992	0.00727915	877	APPL2
AA_DQB1_75_32632627_exon2	APRT_P07741_OID20927_v1_Neurology	-0.126052	-0.191836	-0.0602683	0.0335174	-3.7608	876	0.000180624	3.74323	0.0158891	878	APRT
AA_B_62_31324551_exon2	ARAF_P10398_OID31260_v1_Oncology_II	-0.106464	-0.171951	-0.0409763	0.0333671	-3.19069	888	0.00146918	2.83292	0.0113346	890	ARAF
AA_C_99_31239105_exon3_FS	AREG_P15514_OID21357_v1_Oncology	-0.117687	-0.183128	-0.052246	0.0333434	-3.52955	887	0.000437673	3.35885	0.0138503	889	AREG
AA_DRB1_28_32552078_exon2_E	ARF6_P62330_OID31523_v1_Oncology_II	0.103989	0.0388505	0.169127	0.0331895	3.13317	898	0.00178537	2.74827	0.0108136	900	ARF6
AA_DPB1_65_33048634_exon2_L	ARFIP1_P53367_OID31024_v1_Neurology_II	0.119464	0.0544398	0.184488	0.0331315	3.60575	898	0.000328394	3.4836	0.0142716	900	ARFIP1
AA_DPB1_69_33048646_exon2_R	ARG1_P05089_OID21445_v1_Oncology	-0.0831406	-0.148886	-0.0173953	0.0334983	-2.48194	885	0.0132516	1.87773	0.00691236	887	ARG1
AA_DRB1_28_32552078_exon2_DK	ARG2_P78540_OID31339_v1_Oncology_II	-0.12493	-0.18991	-0.05995	0.033109	-3.77329	898	0.000171674	3.7653	0.0156075	900	ARG2
AA_B_45_31324602_exon2_ET	ARHGAP1_Q07960_OID21202_v1_Oncology	0.111382	0.04552	0.177245	0.0335575	3.31915	877	0.000940136	3.02681	0.012406	879	ARHGAP1
HLA_DQA1minus01minus03	ARHGAP25_P42331_OID21255_v1_Oncology	-0.0836935	-0.149736	-0.0176513	0.0336491	-2.48724	877	0.0130587	1.8841	0.0070046	879	ARHGAP25
AA_C_156_31238934_exon3_DLR	ARHGAP30_Q7Z6I6_OID31336_v1_Oncology_II	0.108635	0.043163	0.174107	0.0333592	3.25653	888	0.00117058	2.9316	0.0118016	890	ARHGAP30
AA_DQB1_185_32629408_exon3_T	ARHGAP45_Q92619_OID30653_v1_Inflammation_II	-0.101435	-0.167444	-0.035427	0.0336318	-3.01606	875	0.0026349	2.57924	0.0102891	877	ARHGAP45
HLA_DRB1minus11minus02	ARHGAP5_Q13017_OID31190_v1_Oncology_II	-0.105907	-0.171771	-0.0400427	0.0335586	-3.15589	878	0.00165464	2.7813	0.0112163	880	ARHGAP5
AA_B_70_31324527_exon2_Q	ARHGEF1_Q92888_OID31133_v1_Neurology_II	-0.102877	-0.168168	-0.0375853	0.0332675	-3.09241	894	0.00204701	2.68888	0.0105837	896	ARHGEF1
AA_DQA1_25_32609153_exon2	ARHGEF10_O15013_OID30994_v1_Neurology_II	0.119535	0.0545115	0.184559	0.0331312	3.60793	898	0.000325689	3.4872	0.0142886	900	ARHGEF10
AA_DRB1_13_32552123_exon2_FLR	ARHGEF12_Q9NZN5_OID20554_v1_Inflammation	0.0973194	0.031397	0.163242	0.0335882	2.89743	878	0.00385586	2.41388	0.00947107	880	ARHGEF12
HLA_DRB1minus01minus01	ARHGEF5_Q12774_OID30871_v1_Neurology_II	0.119511	0.0535599	0.185461	0.0336023	3.55662	873	0.000395868	3.40245	0.0142828	875	ARHGEF5
AA_DRB1_30_32552072_exon2_HR	ARID3A_Q99856_OID30861_v1_Neurology_II	0.0982609	0.0321556	0.164366	0.0336811	2.91739	873	0.00362023	2.44126	0.00965521	875	ARID3A
AA_A_152_29911228_exon3_RWx	ARID4B_Q4LE39_OID20803_v1_Neurology	-0.0994545	-0.165666	-0.0332428	0.0337351	-2.9481	870	0.0032828	2.48375	0.0098912	872	ARID4B
AA_B_97_31324201_exon3_NRW	ARL13B_Q3SXY8_OID30166_v1_Cardiometabolic_II	0.12339	0.057622	0.189159	0.0335096	3.68224	877	0.000245333	3.61024	0.0152252	879	ARL13B
AA_B_116_31324144_exon3_FNP	ARL2BP_Q9Y2Y0_OID30121_v1_Cardiometabolic_II	0.0920127	0.0260191	0.158006	0.0336244	2.73649	877	0.0063354	2.19823	0.00846634	879	ARL2BP
AA_A_156_29911240_exon3_ELW	ARMCX2_Q7L311_OID30792_v1_Neurology_II	-0.104603	-0.170665	-0.0385405	0.0336592	-3.10771	873	0.0019465	2.71075	0.0109418	875	ARMCX2
AA_C_95_31239117_exon3_L	ARNT_P27540_OID20432_v1_Inflammation	0.104648	0.038472	0.170824	0.033717	3.10372	870	0.00197284	2.70491	0.0109512	872	ARNT
AA_DRB1_30_32552072_exon2_ALR	ARNTL_O00327_OID30168_v1_Cardiometabolic_II	0.109793	0.043919	0.175667	0.0335635	3.27121	877	0.00111268	2.95363	0.0120545	879	ARNTL
AA_DRB1_11_32552129_exon2_P	ARSA_P15289_OID21138_v1_Neurology	-0.131204	-0.196276	-0.0661316	0.0331559	-3.95719	894	8.18488e-05	4.08699	0.0172145	896	ARSA
AA_DRB1_13_32552123_exon2_FR	ARSB_P15848_OID21331_v1_Oncology	-0.134175	-0.199478	-0.0688718	0.0332731	-4.03253	887	5.99254e-05	4.22239	0.0180029	889	ARSB
AA_B_116_31324144_exon3_FL	ART3_Q13508_OID20346_v1_Cardiometabolic	-0.105158	-0.170288	-0.0400284	0.0331854	-3.16881	898	0.00158241	2.80068	0.0110583	900	ART3
HLA_DPB1minus85	ART5_Q96L15_OID30828_v1_Neurology_II	-0.0874439	-0.153616	-0.0212715	0.0337152	-2.5936	873	0.00965669	2.01517	0.00764643	875	ART5
HLA_Aminus36	ARTN_Q5T4W7_OID20446_v1_Inflammation	-0.0993194	-0.165532	-0.0331069	0.0337355	-2.94406	870	0.00332557	2.47813	0.00986435	872	ARTN
AA_DRB1_37_32552051_exon2_FP	ASAH1_Q13510_OID30415_v1_Cardiometabolic_II	0.0938702	0.0284835	0.159257	0.033316	2.81757	893	0.0049456	2.30578	0.00881161	895	ASAH1
AA_DRB1_37_32552051_exon2_FLP	ASAH2_Q9NR71_OID20996_v1_Neurology	-0.0962212	-0.162188	-0.030254	0.0336109	-2.8628	877	0.00429923	2.36661	0.00925852	879	ASAH2
HLA_Bminus49	ASGR1_P07306_OID20990_v1_Neurology	0.111699	0.0458388	0.177559	0.0335563	3.3287	877	0.000908876	3.0415	0.0124766	879	ASGR1
HLA_Bminus52minus01	ASGR2_P07307_OID30679_v1_Inflammation_II	-0.107586	-0.172735	-0.0424367	0.0331952	-3.24101	897	0.00123495	2.90835	0.0115748	899	ASGR2
AA_DQB1_26_32632774_exon2_FL	ASPN_Q9BXN1_OID30315_v1_Cardiometabolic_II	0.113743	0.0486021	0.178884	0.0331908	3.42694	896	0.000638204	3.19504	0.0129375	898	ASPN
AA_DPB1_69_33048646_exon2_E	ASPSCR1_Q9BZE9_OID31055_v1_Neurology_II	-0.12284	-0.187837	-0.0578433	0.0331177	-3.70921	898	0.000220678	3.65624	0.0150898	900	ASPSCR1
HLA_DPA1minus02minus01	ASRGL1_Q7L266_OID30283_v1_Cardiometabolic_II	0.0990429	0.0328285	0.165257	0.0337365	2.93578	870	0.00341472	2.46664	0.00980949	872	ASRGL1
AA_DPB1_84_33048691_exon2_G	ASS1_P00966_OID30170_v1_Cardiometabolic_II	-0.0903011	-0.156305	-0.0242971	0.0336296	-2.68516	877	0.00738631	2.13157	0.00815429	879	ASS1
AA_C_77_31239417_exon2_N	ATF2_P15336_OID20798_v1_Neurology	-0.102491	-0.168682	-0.0362998	0.0337246	-3.03905	870	0.00244422	2.61186	0.0105044	872	ATF2
AA_DPB1_57_33048610_exon2	ATF4_P18848_OID31162_v1_Oncology_II	0.0879098	0.0219294	0.15389	0.0336177	2.61499	878	0.00907612	2.0421	0.00772814	880	ATF4
HLA_DPB1minus03	ATG16L1_Q676U5_OID31466_v1_Oncology_II	-0.11163	-0.176714	-0.046546	0.0331619	-3.36621	898	0.000794429	3.09994	0.0124612	900	ATG16L1
HLA_Cminus08minus04	ATG4A_Q8WYN0_OID21246_v1_Oncology	0.0858873	0.0198574	0.151917	0.0336428	2.55292	877	0.0108509	1.96454	0.00737663	879	ATG4A
HLA_DPA1minus02minus01	ATOX1_O00244_OID21476_v1_Oncology	0.120647	0.0555598	0.185735	0.0331636	3.63794	896	0.000290531	3.53681	0.0145557	898	ATOX1
AA_DQB1_57_32632681_exon2_AS	ATP1B1_P05026_OID30124_v1_Cardiometabolic_II	-0.0923511	-0.158343	-0.0263596	0.0336233	-2.74664	877	0.00614428	2.21153	0.00852873	879	ATP1B1
AA_C_163_31238913_exon3_EL	ATP1B2_P14415_OID30118_v1_Cardiometabolic_II	0.108636	0.0427531	0.174518	0.0335678	3.23631	877	0.00125626	2.90092	0.0118017	879	ATP1B2
AA_A_minus11_29910371_exon1_S	ATP1B3_P54709_OID30065_v1_Cardiometabolic_II	-0.093641	-0.159625	-0.0276575	0.0336192	-2.78534	877	0.00546243	2.26261	0.00876863	879	ATP1B3
HLA_DRB1minus04minus05	ATP1B4_Q9UN42_OID31230_v1_Oncology_II	-0.110392	-0.176224	-0.0445596	0.0335421	-3.29114	878	0.00103763	2.98396	0.0121863	880	ATP1B4
AA_DRB1_71_32551949_exon2_R	ATP2B4_P23634_OID30062_v1_Cardiometabolic_II	0.111822	0.0459633	0.177681	0.0335558	3.33243	877	0.000896941	3.04724	0.0125042	879	ATP2B4
AA_DRB1_57_32551991_exon2_S	ATP5F1D_P30049_OID30079_v1_Cardiometabolic_II	0.127554	0.0618203	0.193287	0.0334918	3.80851	877	0.000149547	3.82522	0.0162699	879	ATP5F1D
AA_DRB1_149_32549488_exon3_Q	ATP5IF1_Q9UII2_OID20760_v1_Inflammation	-0.0925053	-0.157827	-0.0271836	0.033283	-2.77936	895	0.00556079	2.25486	0.00855724	897	ATP5IF1
HLA_Bminus35minus01	ATP5PO_P48047_OID20811_v1_Neurology	0.104768	0.0385925	0.170943	0.0337166	3.10731	870	0.0019493	2.71012	0.0109763	872	ATP5PO
AA_DRB1_13_32552123_exon2_HSY	ATP6AP2_O75787_OID21178_v1_Oncology	0.106165	0.0402652	0.172066	0.0335768	3.16187	877	0.00162147	2.79009	0.0112711	879	ATP6AP2
HLA_Bminus35	ATP6V1D_Q9Y5K8_OID21341_v1_Oncology	-0.102116	-0.16767	-0.0365612	0.0334012	-3.05725	887	0.00230077	2.63813	0.0104276	889	ATP6V1D
AA_C_99_31239105_exon3_FS	ATP6V1F_Q16864_OID20843_v1_Neurology	-0.0994888	-0.1657	-0.0332773	0.033735	-2.94913	870	0.00327204	2.48518	0.00989802	872	ATP6V1F
AA_DRB1_37_32552051_exon2_FLP	ATP6V1G1_O75348_OID30242_v1_Cardiometabolic_II	0.120755	0.0546999	0.186809	0.0336551	3.588	870	0.000351826	3.45367	0.0145817	872	ATP6V1G1
AA_B_97_31324201_exon3_CT	ATP6V1G2_O95670_OID30167_v1_Cardiometabolic_II	0.10537	0.0394641	0.171276	0.0335796	3.13791	877	0.0017584	2.75488	0.0111028	879	ATP6V1G2
AA_DRB1_40_32552042_exon2_F	ATRAID_Q6UW56_OID31451_v1_Oncology_II	0.107595	0.0424816	0.172707	0.0331767	3.24307	898	0.00122609	2.91148	0.0115766	900	ATRAID
HLA_DRB1minus11minus04	ATRN_O75882-2_OID30735_v1_Inflammation_II	-0.0752129	-0.140375	-0.0100507	0.033202	-2.26531	902	0.0237301	1.6247	0.00565699	904	ATRN
AA_B_116_31324144_exon3_DLS	ATXN10_Q9UBB4_OID20865_v1_Neurology	0.131091	0.0651241	0.197059	0.0336106	3.9003	870	0.000103475	3.98517	0.017185	872	ATXN10
AA_A_62_29910717_exon2_EQx	ATXN2_Q99700_OID30850_v1_Neurology_II	-0.113532	-0.17953	-0.0475352	0.033626	-3.37633	873	0.000767049	3.11518	0.0128896	875	ATXN2
AA_DRB1_10_32552132_exon2_E	ATXN2L_Q8WWM7_OID30980_v1_Neurology_II	0.116911	0.0518669	0.181955	0.0331416	3.52762	898	0.000440565	3.35599	0.0136682	900	ATXN2L
AA_DRB1_30_32552072_exon2_ALY	ATXN3_P54252_OID31149_v1_Neurology_II	-0.102262	-0.167558	-0.0369666	0.0332697	-3.07374	894	0.00217809	2.66192	0.0104576	896	ATXN3
AA_C_116_31239054_exon3_FL	AXIN1_O15169_OID20582_v1_Inflammation	-0.121657	-0.187402	-0.0559121	0.0334977	-3.6318	878	0.000297757	3.52614	0.0148004	880	AXIN1
AA_A_97_29911063_exon3_IMx	AXL_P30530_OID20363_v1_Cardiometabolic	-0.0860949	-0.151345	-0.020845	0.0332465	-2.58959	898	0.00976454	2.01035	0.00741234	900	AXL
HLA_DRB1minus11minus04	AZI2_Q9H6S1_OID31056_v1_Neurology_II	0.111134	0.0460467	0.176222	0.0331637	3.35107	898	0.00083857	3.07646	0.0123508	900	AZI2
HLA_DRB1minus13minus04	AZU1_P20160_OID20309_v1_Cardiometabolic	0.0928582	0.0259846	0.159732	0.0340714	2.7254	854	0.00655386	2.1835	0.00862264	856	AZU1
AA_C_94_31239120_exon3_I	B2M_P61769_OID30725_v1_Inflammation_II	-0.125005	-0.18984	-0.0601703	0.0330352	-3.784	902	0.000164517	3.78379	0.0156263	904	B2M
AA_DRB1_30_32552072_exon2_HLY	B3GAT3_O94766_OID30165_v1_Cardiometabolic_II	0.103493	0.0375738	0.169412	0.0335863	3.0814	877	0.00212466	2.67271	0.0107107	879	B3GAT3
HLA_DRB1minus15minus03	B3GNT7_Q8NFL0_OID30281_v1_Cardiometabolic_II	0.0990551	0.0328408	0.165269	0.0337364	2.93614	870	0.00341074	2.46715	0.00981191	872	B3GNT7
AA_C_21_31239585_exon2	B4GALT1_P15291_OID20780_v1_Inflammation	-0.0914283	-0.156757	-0.0261	0.0332863	-2.74672	895	0.00614023	2.21182	0.00835914	897	B4GALT1
AA_DQB1_minus5_32634302_exon1_L	B4GAT1_O43505_OID21127_v1_Neurology	0.117161	0.0519734	0.182349	0.0332147	3.52739	894	0.000441029	3.35553	0.0137268	896	B4GAT1
AA_A_114_29911114_exon3_EPQ	BABAM1_Q9NWV8_OID30466_v1_Inflammation_II	0.099607	0.0335864	0.165628	0.033638	2.96114	875	0.00314783	2.50199	0.00992156	877	BABAM1
AA_C_114_31239060_exon3_Dx	BACH1_O14867_OID20505_v1_Inflammation	0.114056	0.0482514	0.179861	0.0335281	3.4018	878	0.000699671	3.15511	0.0130088	880	BACH1
HLA_Aminus26	BAG3_O95817_OID20972_v1_Neurology	0.103498	0.0375034	0.169492	0.0336246	3.07803	875	0.00214868	2.66783	0.0107118	877	BAG3
AA_B_97_31324201_exon3_CV	BAG4_O95429_OID30474_v1_Inflammation_II	-0.104761	-0.170746	-0.0387752	0.0336202	-3.11601	875	0.00189297	2.72286	0.0109748	877	BAG4
AA_C_16_31239600_exon2	BAG6_P46379_OID20114_v1_Cardiometabolic	0.137921	0.0721294	0.203713	0.0335214	4.11443	873	4.2488e-05	4.37173	0.0190223	875	BAG6
HLA_DPB1minus17	BAIAP2_Q9UQB8_OID21250_v1_Oncology	-0.117618	-0.183433	-0.0518033	0.0335332	-3.50751	877	0.000475299	3.32303	0.013834	879	BAIAP2
AA_DRB1_13_32552123_exon2_FH	BAMBI_Q13145_OID21267_v1_Oncology	0.106203	0.0403029	0.172103	0.0335766	3.163	877	0.00161526	2.79176	0.0112791	879	BAMBI
HLA_Cminus02minus10	BANK1_Q8NDB2_OID20594_v1_Inflammation	-0.0977988	-0.163718	-0.0318794	0.0335866	-2.91184	878	0.00368404	2.43368	0.0095646	880	BANK1
AA_B_97_31324201_exon3_RST	BAP18_Q8IXM2_OID31150_v1_Neurology_II	-0.112946	-0.178165	-0.0477257	0.033231	-3.3988	894	0.00070674	3.15074	0.0127567	896	BAP18
AA_A_62_29910717_exon2_ELQ	BATF_Q16520_OID30896_v1_Neurology_II	-0.107093	-0.172949	-0.0412369	0.0335543	-3.19163	878	0.00146501	2.83416	0.0114689	880	BATF
AA_B_97_31324201_exon3_SV	BAX_Q07812_OID20856_v1_Neurology	-0.104404	-0.170658	-0.0381495	0.0337567	-3.09283	868	0.00204599	2.6891	0.0109002	870	BAX
AA_A_74_29910753_exon2_D	BCAM_P50895_OID21076_v1_Neurology	0.10561	0.0403371	0.170883	0.033258	3.17548	894	0.00154715	2.81047	0.0111534	896	BCAM
HLA_DPB1minus17	BCAN_Q96GW7_OID20998_v1_Neurology	0.102235	0.036308	0.168163	0.0335907	3.04357	877	0.00240765	2.61841	0.0104521	879	BCAN
HLA_DRB1minus11minus01	BCAT1_P54687_OID30312_v1_Cardiometabolic_II	0.0957665	0.0305015	0.161032	0.0332541	2.87984	896	0.00407357	2.39003	0.00917122	898	BCAT1
AA_C_minus15_31239820_exon1_I	BCAT2_O15382_OID30844_v1_Neurology_II	0.0909718	0.0248205	0.157123	0.0337045	2.6991	873	0.00708714	2.14953	0.00827588	875	BCAT2
HLA_Bminus35minus01	BCHE_P06276_OID30717_v1_Inflammation_II	-0.143797	-0.209271	-0.0783236	0.0333597	-4.31052	880	1.81262e-05	4.74169	0.0206777	882	BCHE
HLA_DPB1minus03	BCL2_P10415_OID31454_v1_Oncology_II	-0.112909	-0.177983	-0.0478343	0.033157	-3.40527	898	0.000690291	3.16097	0.0127483	900	BCL2
AA_A_114_29911114_exon3_ERx	BCL2L1_Q07817_OID31152_v1_Neurology_II	-0.0938464	-0.159197	-0.0284962	0.0332974	-2.81843	894	0.00493242	2.30694	0.00880715	896	BCL2L1
AA_A_152_29911228_exon3_GW	BCL2L11_O43521-2_OID20513_v1_Inflammation	0.0937866	0.0278417	0.159732	0.0335996	2.7913	878	0.00536359	2.27054	0.00879593	880	BCL2L11
AA_B_minus16_31324910_exon1_L	BCL2L15_Q5TBC7_OID30498_v1_Inflammation_II	0.111592	0.045656	0.177528	0.033595	3.32169	875	0.000931816	3.03067	0.0124528	877	BCL2L15
AA_DRB1_74_32551940_exon2_A	BCL7A_Q4VC05_OID31218_v1_Oncology_II	-0.127232	-0.192931	-0.0615334	0.0334741	-3.80091	878	0.00015412	3.81214	0.016188	880	BCL7A
HLA_Cminus03minus02	BCL7B_Q9BQE9_OID31421_v1_Oncology_II	-0.0985977	-0.163772	-0.0334237	0.0332078	-2.96911	898	0.00306604	2.51342	0.00972151	900	BCL7B
AA_DRB1_37_32552051_exon2_L	BCR_P11274_OID20558_v1_Inflammation	-0.14601	-0.211537	-0.0804827	0.0333867	-4.37329	878	1.37061e-05	4.86309	0.0213189	880	BCR
AA_DRB1_71_32551949_exon2_AKx	BDNF_P23560_OID30373_v1_Cardiometabolic_II	0.0910401	0.0259279	0.156152	0.0331765	2.74411	901	0.00618803	2.20845	0.0082883	903	BDNF
AA_DRB1_57_32551991_exon2_Sx	BECN1_Q14457_OID30220_v1_Cardiometabolic_II	0.0941799	0.0279341	0.160426	0.0337525	2.79031	870	0.00538093	2.26914	0.00886985	872	BECN1
AA_B_minus16_31324910_exon1_V	BEX3_Q00994_OID31202_v1_Oncology_II	0.0950805	0.0291437	0.161017	0.0335955	2.83016	878	0.00475865	2.32252	0.00904031	880	BEX3
AA_A_156_29911240_exon3_QR	BGLAP_P02818_OID30389_v1_Cardiometabolic_II	0.0761	0.0109059	0.141294	0.0332182	2.29091	901	0.0221987	1.65367	0.00579121	903	BGLAP
AA_DRB1_67_32551961_exon2_FS	BGN_P21810_OID21198_v1_Oncology	0.109572	0.0436582	0.175485	0.0335834	3.26267	876	0.00114639	2.94067	0.0120059	878	BGN
HLA_Bminus58minus02	BHLHE40_O14503_OID30873_v1_Neurology_II	-0.100458	-0.166549	-0.0343676	0.0336737	-2.98329	873	0.00293102	2.53298	0.0100919	875	BHLHE40
AA_B_116_31324144_exon3_LNP	BHMT2_Q9H2M3_OID30051_v1_Cardiometabolic_II	-0.111927	-0.177786	-0.046069	0.0335554	-3.33559	877	0.000886915	3.05212	0.0125277	879	BHMT2
HLA_Aminus66minus01	BID_P55957_OID20517_v1_Inflammation	-0.100973	-0.166872	-0.0350749	0.0335759	-3.00731	878	0.00271081	2.5669	0.0101956	880	BID
AA_B_131_31324099_exon3_S	BIN2_Q9UBW5_OID21067_v1_Neurology	-0.0956706	-0.161009	-0.0303319	0.0332916	-2.87372	894	0.00415283	2.38166	0.00915287	896	BIN2
HLA_Cminus05	BIRC2_Q13490_OID21217_v1_Oncology	0.108192	0.0423065	0.174078	0.0335694	3.22294	877	0.00131564	2.88086	0.0117056	879	BIRC2
HLA_DRB1minus11minus04	BLMH_Q13867_OID20336_v1_Cardiometabolic	0.134426	0.0696359	0.199216	0.0330125	4.07198	901	5.07143e-05	4.29487	0.0180704	903	BLMH
AA_C_152_31238946_exon3_Ex	BLNK_Q8WV28_OID30541_v1_Inflammation_II	-0.0875256	-0.153622	-0.0214295	0.0336764	-2.59902	875	0.00950654	2.02198	0.00766072	877	BLNK
AA_C_116_31239054_exon3_LY	BLOC1S2_Q6QNY1_OID30856_v1_Neurology_II	-0.124139	-0.190052	-0.0582264	0.0335831	-3.69649	873	0.000232238	3.63407	0.0154106	875	BLOC1S2
HLA_Cminus08minus04	BLOC1S3_Q6QNY0_OID31106_v1_Neurology_II	0.0855659	0.0201668	0.150965	0.0333223	2.56782	894	0.0103954	1.98316	0.00732153	896	BLOC1S3
AA_A_156_29911240_exon3_EL	BLVRB_P30043_OID21141_v1_Neurology	0.104229	0.038947	0.169512	0.0332628	3.13351	894	0.0017836	2.7487	0.0108638	896	BLVRB
AA_A_56_29910699_exon2_R	BMP10_O95393_OID30575_v1_Inflammation_II	0.102468	0.0364669	0.16847	0.0336282	3.04709	875	0.00238005	2.62341	0.0104998	877	BMP10
AA_B_4_31324725_exon2	BMP4_P12644_OID20994_v1_Neurology	-0.120968	-0.186832	-0.0551051	0.0335579	-3.60477	875	0.000330086	3.48137	0.0146334	877	BMP4
AA_A_97_29911063_exon3_MV	BMP6_P22004_OID20111_v1_Cardiometabolic	-0.121873	-0.187805	-0.0559416	0.0335926	-3.62798	873	0.000302228	3.51967	0.0148531	875	BMP6
AA_A_152_29911228_exon3_E	BMPER_Q8N8U9_OID30615_v1_Inflammation_II	-0.128324	-0.194126	-0.0625222	0.0335267	-3.82753	875	0.00013865	3.85808	0.0164671	877	BMPER
HLA_Bminus58minus01	BNIP2_Q12982_OID30292_v1_Cardiometabolic_II	-0.104428	-0.169635	-0.0392196	0.033225	-3.14304	896	0.00172702	2.7627	0.0109051	898	BNIP2
AA_B_97_31324201_exon3_NV	BNIP3L_O60238_OID30525_v1_Inflammation_II	-0.108232	-0.174193	-0.0422709	0.0336076	-3.22046	875	0.00132708	2.8771	0.0117141	877	BNIP3L
AA_A_156_29911240_exon3_ELR	BOC_Q9BWV1_OID20116_v1_Cardiometabolic	0.104154	0.0380883	0.170219	0.0336608	3.09422	873	0.00203619	2.69118	0.010848	875	BOC
HLA_DQB1minus04minus02	BOLA1_Q9Y3E2_OID30837_v1_Neurology_II	0.11599	0.0500117	0.181969	0.0336164	3.4504	873	0.000586592	3.23166	0.0134537	875	BOLA1
AA_B_41_31324614_exon2	BOLA2_BOLA2B_Q9H3K6_OID30267_v1_Cardiometabolic_II	0.150416	0.0846311	0.2162	0.0335175	4.48768	870	8.16729e-06	5.08792	0.0226249	872	BOLA2
AA_A_156_29911240_exon3_ELW	BPIFA2_Q96DR5_OID30279_v1_Cardiometabolic_II	0.11218	0.0451646	0.179196	0.0341435	3.28555	847	0.00105965	2.97484	0.0125844	849	BPIFA2
HLA_Bminus58minus02	BPIFB1_Q8TDL5_OID20308_v1_Cardiometabolic	-0.100286	-0.165705	-0.0348671	0.0333324	-3.00867	891	0.00269774	2.569	0.0100573	893	BPIFB1
AA_DPB1_76_33048667_exon2_V	BPIFB2_Q8N4F0_OID30311_v1_Cardiometabolic_II	0.0884351	0.0231256	0.153745	0.0332768	2.65756	896	0.00801094	2.09632	0.00782076	898	BPIFB2
AA_B_11_31324704_exon2	BRAP_Q7Z569_OID31506_v1_Oncology_II	-0.101331	-0.16678	-0.0358824	0.0333475	-3.03865	890	0.00244587	2.61157	0.010268	892	BRAP
AA_A_62_29910717_exon2_EQx	BRD1_O95696_OID31259_v1_Oncology_II	0.105739	0.0402459	0.171231	0.0333697	3.1687	888	0.0015836	2.80035	0.0111806	890	BRD1
AA_C_156_31238934_exon3_CWx	BRD2_P25440_OID30826_v1_Neurology_II	-0.115484	-0.181467	-0.0495019	0.0336184	-3.43515	873	0.000620152	3.2075	0.0133366	875	BRD2
HLA_Bminus58minus01	BRD3_Q15059_OID30093_v1_Cardiometabolic_II	-0.098037	-0.163993	-0.0320815	0.0336049	-2.91734	877	0.00362042	2.44124	0.00961126	879	BRD3
AA_C_177_31238871_exon3_E	BRDT_Q58F21_OID30179_v1_Cardiometabolic_II	0.0933304	0.027345	0.159316	0.0336202	2.77602	877	0.00562004	2.25026	0.00871057	879	BRDT
AA_C_152_31238946_exon3_EV	BRK1_Q8WUW1_OID20883_v1_Neurology	0.103971	0.0377903	0.170152	0.0337194	3.08342	870	0.00211092	2.67553	0.01081	872	BRK1
HLA_Cminus14	BRME1_Q0VDD7_OID30847_v1_Neurology_II	0.09618	0.0300611	0.162299	0.033688	2.85502	873	0.00440532	2.35602	0.00925059	875	BRME1
AA_DPA1_50_33037522_exon2	BRSK2_Q8IWQ3_OID31042_v1_Neurology_II	-0.0901505	-0.155377	-0.0249241	0.0332346	-2.71255	898	0.00680438	2.16721	0.00812712	900	BRSK2
AA_DRB1_37_32552051_exon2_LN	BSG_P35613_OID20626_v1_Inflammation	0.109804	0.0445976	0.17501	0.0332242	3.30494	895	0.000987713	3.00537	0.0120569	897	BSG
HLA_DQB1minus02	BSND_Q8WZ55_OID31184_v1_Oncology_II	-0.104427	-0.170301	-0.0385519	0.0335638	-3.11128	878	0.00192298	2.71603	0.0109049	880	BSND
AA_DPB1_178_33052924_exon3_L	BST1_Q10588_OID21051_v1_Neurology	0.0861646	0.0209877	0.151341	0.0332094	2.59459	900	0.00962453	2.01662	0.00742433	902	BST1
AA_DRB1_60_32551982_exon2_H	BST2_Q10589_OID21029_v1_Neurology	0.102157	0.0370789	0.167235	0.0331589	3.08082	900	0.00212707	2.67222	0.010436	902	BST2
AA_DRB1_32_32552066_exon2_HX	BTC_P35070_OID21199_v1_Oncology	0.0863724	0.0203453	0.152399	0.0336414	2.56744	877	0.0104099	1.98255	0.00746019	879	BTC
HLA_Aminus02minus01	BTD_P43251_OID30754_v1_Inflammation_II	-0.0934502	-0.158512	-0.0283888	0.0331507	-2.81895	902	0.0049235	2.30773	0.00873294	904	BTD
AA_B_116_31324144_exon3_FSY	BTLA_Q7Z6A9_OID31237_v1_Oncology_II	-0.109553	-0.175391	-0.043715	0.0335452	-3.26584	878	0.0011337	2.9455	0.0120019	880	BTLA
AA_B_116_31324144_exon3_NPS	BTN1A1_Q13410_OID31363_v1_Oncology_II	0.0912599	0.0260401	0.15648	0.0332312	2.74621	898	0.00614933	2.21117	0.00832837	900	BTN1A1
AA_C_minus9_31239802_exon1_A	BTN2A1_Q7KYR7_OID20713_v1_Inflammation	-0.119349	-0.184483	-0.0542145	0.0331874	-3.5962	895	0.000340564	3.4678	0.0142441	897	BTN2A1
HLA_Bminus15minus03	BTN3A2_P78410_OID20540_v1_Inflammation	-0.117295	-0.183075	-0.0515154	0.0335154	-3.49974	878	0.000489148	3.31056	0.0137581	880	BTN3A2
AA_A_105_29911087_exon3_GS	BTNL10_A8MVZ5_OID31196_v1_Oncology_II	0.130425	0.0647541	0.196096	0.0334601	3.89793	878	0.000104404	3.98128	0.0170107	880	BTNL10
AA_C_24_31239576_exon2	C19orf12_Q9NSK7_OID20804_v1_Neurology	0.0942937	0.0280486	0.160539	0.0337521	2.79371	870	0.00532515	2.27367	0.00889131	872	C19orf12
AA_DRB1_71_32551949_exon2_ES	C1GALT1C1_Q96EU7_OID30180_v1_Cardiometabolic_II	0.109716	0.0438413	0.175591	0.0335637	3.26888	877	0.00112176	2.9501	0.0120376	879	C1GALT1C1
AA_DQB1_57_32632681_exon2_AS	C1QA_P02745_OID20654_v1_Inflammation	0.0967343	0.0312183	0.16225	0.0333816	2.89783	889	0.00384984	2.41456	0.00935753	891	C1QA
AA_DPB1_178_33052924_exon3_M	C1QBP_Q07021_OID31007_v1_Neurology_II	-0.1205	-0.185516	-0.0554839	0.0331273	-3.63748	898	0.000291004	3.5361	0.0145202	900	C1QBP
AA_DRB1_11_32552129_exon2_LS	C1QL2_Q7Z5L3_OID30515_v1_Inflammation_II	0.108775	0.0428184	0.174732	0.0336056	3.23682	875	0.00125413	2.90166	0.0118321	877	C1QL2
AA_DQA1_69_32609285_exon2_AT	C1QTNF1_Q9BXJ1_OID20367_v1_Cardiometabolic	0.090232	0.025006	0.155458	0.0332343	2.71503	898	0.00675424	2.17042	0.00814181	900	C1QTNF1
HLA_DRB1minus08minus04	C1QTNF5_Q9BXJ0_OID30618_v1_Inflammation_II	0.0955238	0.0294765	0.161571	0.0336516	2.83861	875	0.0046359	2.33387	0.00912479	877	C1QTNF5
HLA_Aminus26	C1QTNF6_Q9BXI9_OID31049_v1_Neurology_II	0.0774813	0.012185	0.142777	0.0332701	2.32885	898	0.0200879	1.69707	0.00600334	900	C1QTNF6
AA_C_156_31238934_exon3_CQW	C1QTNF9_P0C862_OID30620_v1_Inflammation_II	-0.0967163	-0.162832	-0.0306009	0.0336862	-2.8711	873	0.00418944	2.37784	0.00935405	875	C1QTNF9
AA_DQB1_minus10_32634317_exon1_S	C1R_P00736_OID30753_v1_Inflammation_II	0.107795	0.0428285	0.172762	0.0331023	3.25642	902	0.00117035	2.93168	0.0116198	904	C1R
AA_DRB1_11_32552129_exon2_LS	C1RL_Q9NZP8_OID30721_v1_Inflammation_II	0.14411	0.0794448	0.208775	0.0329488	4.37376	902	1.3637e-05	4.86528	0.0207677	904	C1RL
AA_C_73_31239429_exon2_A	C1S_P09871_OID30731_v1_Inflammation_II	-0.0968734	-0.161913	-0.0318334	0.0331398	-2.92318	902	0.00355138	2.4496	0.00938446	904	C1S
HLA_DQB1minus06minus02	C2_P06681_OID20410_v1_Cardiometabolic	0.143581	0.0787298	0.208431	0.0330431	4.34525	897	1.55012e-05	4.80963	0.0206154	899	C2
AA_DPB1_69_33048646_exon2_K	C2CD2L_O14523_OID20864_v1_Neurology	0.0884217	0.0221407	0.154703	0.0337704	2.61832	870	0.00899003	2.04624	0.00781839	872	C2CD2L
HLA_Bminus07	C2orf69_Q8N8R5_OID30883_v1_Neurology_II	-0.123141	-0.188873	-0.0574079	0.0334915	-3.67677	878	0.000250552	3.6011	0.0151636	880	C2orf69
HLA_DRB1minus01minus01	C3_P01024_OID30776_v1_Inflammation_II	0.0946983	0.0280707	0.161326	0.0339465	2.78964	860	0.0053934	2.26814	0.00896777	862	C3
AA_B_114_31324150_exon3_HN	C4BPB_P20851_OID21481_v1_Oncology	-0.0834866	-0.148824	-0.0181492	0.033291	-2.50778	896	0.012325	1.90921	0.00697002	898	C4BPB
AA_A_116_29911120_exon3_HYx	C5_P01031_OID30744_v1_Inflammation_II	0.0913611	0.0262871	0.156435	0.0331571	2.7554	902	0.00598016	2.22329	0.00834685	904	C5
HLA_DQB1minus06minus04	C7_P10643_OID30766_v1_Inflammation_II	-0.11296	-0.178549	-0.0473718	0.0334184	-3.38019	884	0.000756082	3.12143	0.0127601	886	C7
AA_DQB1_86_32632594_exon2_G	C7orf50_Q9BRJ6_OID31095_v1_Neurology_II	-0.112384	-0.177608	-0.0471603	0.0332331	-3.3817	894	0.000751645	3.12399	0.0126302	896	C7orf50
AA_A_149_29911219_exon3_Ax	C8B_P07358_OID30719_v1_Inflammation_II	0.103394	0.0383966	0.168391	0.0331179	3.12199	902	0.00185359	2.73199	0.0106903	904	C8B
AA_C_minus15_31239820_exon1_I	C9_P02748_OID30698_v1_Inflammation_II	0.117577	0.0525022	0.182653	0.0331574	3.54603	897	0.000411313	3.38583	0.0138244	899	C9
HLA_Aminus68minus01	C9orf40_Q8IXQ3_OID31489_v1_Oncology_II	-0.12868	-0.193629	-0.0637318	0.033093	-3.88845	898	0.000108323	3.96528	0.0165586	900	C9orf40
AA_DQA1_40_32609198_exon2	CA1_P00915_OID20409_v1_Cardiometabolic	-0.110341	-0.176098	-0.0445833	0.0335042	-3.29334	880	0.00102953	2.98736	0.0121751	882	CA1
AA_DRB1_30_32552072_exon2_CF	CA11_O75493_OID21195_v1_Oncology	0.117283	0.0514657	0.1831	0.0335346	3.49738	877	0.000493458	3.30675	0.0137553	879	CA11
AA_C_156_31238934_exon3_DLx	CA12_O43570_OID21344_v1_Oncology	0.0933941	0.0277831	0.159005	0.03343	2.79373	887	0.00532273	2.27387	0.00872247	889	CA12
HLA_Aminus02minus02	CA13_Q8N1Q1_OID20225_v1_Cardiometabolic	0.115632	0.0499149	0.18135	0.0334839	3.45338	880	0.000580023	3.23655	0.0133709	882	CA13
AA_A_9_29910558_exon2_FS	CA14_Q9ULX7_OID21401_v1_Oncology	-0.119998	-0.184946	-0.0550509	0.0330925	-3.62615	900	0.000303836	3.51736	0.0143996	902	CA14
AA_DRB1_70_32551952_exon2_R	CA2_P00918_OID21149_v1_Neurology	0.143207	0.0781705	0.208243	0.0331374	4.32161	892	1.72316e-05	4.76367	0.0205082	894	CA2
AA_DRB1_70_32551952_exon2_Rx	CA3_P07451_OID20271_v1_Cardiometabolic	0.095865	0.0307099	0.16102	0.0331983	2.88765	899	0.00397439	2.40073	0.00919009	901	CA3
AA_C_99_31239105_exon3_WY	CA4_P22748_OID20241_v1_Cardiometabolic	-0.11609	-0.181031	-0.051148	0.0330896	-3.50834	901	0.000473208	3.32495	0.0134768	903	CA4
AA_DRB1_57_32551991_exon2_ADM	CA5A_P35218_OID20075_v1_Cardiometabolic	-0.125018	-0.190924	-0.0591125	0.0335793	-3.72307	873	0.000209436	3.67895	0.0156295	875	CA5A
AA_C_163_31238913_exon3_E	CA6_P23280_OID21096_v1_Neurology	-0.0904518	-0.155933	-0.0249708	0.0333639	-2.71107	891	0.00683575	2.16521	0.00818154	893	CA6
HLA_Aminus33	CA7_P43166_OID31265_v1_Oncology_II	-0.0862875	-0.151904	-0.0206713	0.0334326	-2.58094	888	0.0100127	1.99945	0.00744554	890	CA7
AA_DQA1_47_32609219_exon2_CK	CA8_P35219_OID30482_v1_Inflammation_II	-0.0937078	-0.159767	-0.0276491	0.0336574	-2.78417	875	0.00548234	2.26103	0.00878115	877	CA8
AA_DQB1_38_32632738_exon2	CA9_Q16790_OID21417_v1_Oncology	0.14418	0.0794433	0.208916	0.0329851	4.37107	900	1.38059e-05	4.85993	0.0207878	902	CA9
AA_DRB1_26_32552084_exon2_Y	CABP2_Q9NPB3_OID30916_v1_Neurology_II	0.0942947	0.028353	0.160236	0.033598	2.80656	878	0.00511822	2.29088	0.0088915	880	CABP2
AA_A_152_29911228_exon3_GW	CACNA1C_Q13936_OID30840_v1_Neurology_II	0.0827719	0.0165731	0.148971	0.0337287	2.45405	873	0.0143202	1.84405	0.00685119	875	CACNA1C
HLA_Bminus45	CACNA1H_O95180_OID30064_v1_Cardiometabolic_II	-0.107048	-0.172942	-0.0411542	0.0335736	-3.18846	877	0.00148103	2.82944	0.0114593	879	CACNA1H
HLA_DPA1minus01	CACNB1_Q02641_OID30820_v1_Neurology_II	0.111507	0.0454943	0.177519	0.0336338	3.31532	873	0.000953124	3.02085	0.0124338	875	CACNB1
AA_A_17_29910582_exon2	CACNB3_P54284_OID31039_v1_Neurology_II	-0.0932881	-0.158496	-0.0280806	0.0332249	-2.80777	898	0.00509663	2.29272	0.00870266	900	CACNB3
HLA_Aminus02minus02	CACYBP_Q9HB71_OID30649_v1_Inflammation_II	0.118553	0.0525571	0.18455	0.0336255	3.5257	872	0.000444367	3.35226	0.0140549	874	CACYBP
AA_B_97_31324201_exon3_RSV	CADPS_Q9ULU8_OID30915_v1_Neurology_II	0.118287	0.0525148	0.184059	0.0335114	3.52974	878	0.000437585	3.35894	0.0139917	880	CADPS
AA_DPB1_215_33053582_exon4_T	CALB1_P05937_OID21306_v1_Oncology	0.0903174	0.0246877	0.155947	0.0334395	2.70092	887	0.00704659	2.15202	0.00815724	889	CALB1
HLA_DPB1minus03	CALB2_P22676_OID20801_v1_Neurology	-0.0906126	-0.15688	-0.0243448	0.0337637	-2.68373	870	0.00741895	2.12966	0.00821064	872	CALB2
HLA_Cminus12	CALCA_P01258_OID20983_v1_Neurology	-0.0950433	-0.161018	-0.0290686	0.0336147	-2.82743	877	0.00479915	2.31884	0.00903323	879	CALCA
HLA_Aminus03minus01	CALCB_P10092_OID31100_v1_Neurology_II	0.10573	0.0404584	0.171002	0.0332575	3.17914	894	0.00152794	2.81589	0.0111789	896	CALCB
AA_B_minus8_31324886_exon1_V	CALCOCO1_Q9P1Z2_OID21387_v1_Oncology	-0.116095	-0.181182	-0.0510087	0.0331633	-3.50072	897	0.000486862	3.31259	0.0134781	899	CALCOCO1
HLA_Bminus53minus01	CALCOCO2_Q13137_OID30249_v1_Cardiometabolic_II	0.105545	0.0393752	0.171715	0.0337138	3.13062	870	0.00180263	2.74409	0.0111398	872	CALCOCO2
AA_DPB1_215_33053582_exon4_I	CALY_Q9NYX4_OID30144_v1_Cardiometabolic_II	-0.105628	-0.171532	-0.0397244	0.0335787	-3.1457	877	0.00171278	2.7663	0.0111574	879	CALY
AA_B_97_31324201_exon3_RS	CAMKK1_Q8N5S9_OID21182_v1_Oncology	0.134895	0.0692256	0.200564	0.033459	4.03164	877	6.02053e-05	4.22036	0.0181965	879	CAMKK1
AA_C_219_31238158_exon4_R	CAMLG_P49069_OID30952_v1_Neurology_II	0.0932596	0.0273114	0.159208	0.0336013	2.77548	878	0.00562922	2.24955	0.00869736	880	CAMLG
AA_DQB1_45_32632717_exon2	CAMSAP1_Q5T5Y3_OID31070_v1_Neurology_II	0.111492	0.0464072	0.176577	0.0331624	3.362	898	0.000806475	3.09341	0.0124305	900	CAMSAP1
AA_DRB1_11_32552129_exon2_SV	CANT1_Q8WVQ1_OID20181_v1_Cardiometabolic	0.0901491	0.024444	0.155854	0.0334778	2.6928	885	0.00721932	2.1415	0.00812685	887	CANT1
AA_A_184_29911903_exon4_A	CAPG_P40121_OID21431_v1_Oncology	-0.124378	-0.189765	-0.0589907	0.033316	-3.73329	887	0.000201047	3.6967	0.0154699	889	CAPG
AA_DRB1_28_32552078_exon2_DK	CAPN3_P20807_OID31384_v1_Oncology_II	-0.113472	-0.178542	-0.048402	0.0331549	-3.42249	898	0.000648547	3.18806	0.0128759	900	CAPN3
AA_C_77_31239417_exon2_S	CAPS_Q13938_OID31126_v1_Neurology_II	-0.113394	-0.178611	-0.0481776	0.0332293	-3.41247	894	0.000672654	3.17221	0.0128582	896	CAPS
HLA_DRB1minus11minus02	CARHSP1_Q9Y2V2_OID20859_v1_Neurology	0.117847	0.0517687	0.183925	0.0336669	3.50037	870	0.000488225	3.31138	0.0138878	872	CARHSP1
AA_A_70_29910741_exon2_.H	CASC3_O15234_OID30921_v1_Neurology_II	0.110149	0.0443155	0.175983	0.033543	3.28382	878	0.00106459	2.97282	0.0121329	880	CASC3
AA_DRB1_11_32552129_exon2_DPS	CASP1_P29466_OID20854_v1_Neurology	-0.0919154	-0.158175	-0.0256555	0.0337597	-2.72264	870	0.00660583	2.18007	0.00844845	872	CASP1
AA_A_156_29911240_exon3_EQW	CASP10_Q92851_OID20893_v1_Neurology	0.132131	0.0661727	0.198089	0.0336059	3.93177	870	9.10247e-05	4.04084	0.0174586	872	CASP10
AA_DRB1_13_32552123_exon2_GRY	CASP2_P42575_OID20555_v1_Inflammation	-0.0963464	-0.162275	-0.0304177	0.0335914	-2.86819	878	0.00422719	2.37395	0.00928263	880	CASP2
HLA_Aminus33minus01	CASP3_P42574_OID20305_v1_Cardiometabolic	0.0972763	0.0322027	0.16235	0.0331568	2.93382	901	0.00343305	2.46432	0.00946268	903	CASP3
AA_A_9_29910558_exon2_Y	CASP4_P49662_OID31276_v1_Oncology_II	0.114578	0.0491497	0.180006	0.0333368	3.43698	888	0.00061556	3.21073	0.0131281	890	CASP4
HLA_DPB1minus04	CASP7_P55210_OID31135_v1_Neurology_II	-0.121402	-0.186557	-0.0562479	0.0331976	-3.65696	894	0.000270137	3.56842	0.0147385	896	CASP7
HLA_DRB1minus13	CASP8_Q14790_OID21414_v1_Oncology	0.135275	0.0703111	0.200238	0.0331006	4.08678	896	4.76648e-05	4.3218	0.0182993	898	CASP8
AA_A_156_29911240_exon3_RW	CASP9_P55211_OID30530_v1_Inflammation_II	0.161338	0.0958563	0.226819	0.0333633	4.83579	875	1.56643e-06	5.80509	0.0260299	877	CASP9
AA_C_156_31238934_exon3_Rx	CASQ2_O14958_OID30063_v1_Cardiometabolic_II	-0.0942397	-0.16022	-0.0282599	0.0336173	-2.80331	877	0.00516974	2.28653	0.00888113	879	CASQ2
HLA_Bminus49	CAT_P04040_OID30712_v1_Inflammation_II	0.108775	0.0431554	0.174394	0.0334341	3.25341	884	0.00118353	2.92682	0.011832	886	CAT
AA_B_152_31324036_exon3_ET	CBLIF_P27352_OID20179_v1_Cardiometabolic	0.0859837	0.020217	0.15175	0.0335091	2.56598	884	0.0104522	1.98079	0.00739319	886	CBLIF
AA_B_156_31324024_exon3_DR	CBLN1_P23435_OID30851_v1_Neurology_II	-0.0972838	-0.163396	-0.0311721	0.0336843	-2.8881	873	0.00397151	2.40104	0.00946415	875	CBLN1
HLA_Aminus02minus02	CBLN4_Q9NTU7_OID21386_v1_Oncology	0.102764	0.0376907	0.167838	0.0331569	3.09934	900	0.0019998	2.69901	0.0105605	902	CBLN4
HLA_Bminus51minus01	CBS_P35520_OID30200_v1_Cardiometabolic_II	0.0955446	0.0293074	0.161782	0.0337481	2.83111	870	0.0047456	2.32371	0.00912877	872	CBS
AA_DRB1_28_32552078_exon2_DH	CBX2_Q14781_OID30177_v1_Cardiometabolic_II	-0.0988756	-0.164826	-0.0329256	0.0336021	-2.94254	877	0.00334107	2.47611	0.00977639	879	CBX2
HLA_Bminus42minus01	CC2D1A_Q6P1N0_OID20958_v1_Neurology	-0.103623	-0.169541	-0.0377048	0.0335858	-3.08531	877	0.00209718	2.67836	0.0107377	879	CC2D1A
AA_A_62_29910717_exon2_EQx	CCAR2_Q8N163_OID31077_v1_Neurology_II	-0.106879	-0.172143	-0.0416149	0.0332534	-3.21407	894	0.00135558	2.86787	0.0114231	896	CCAR2
AA_DRB1_74_32551940_exon2_LQ	CCDC134_Q9H6E4_OID31413_v1_Oncology_II	-0.0956236	-0.160817	-0.0304306	0.0332175	-2.87871	898	0.00408782	2.38851	0.00914388	900	CCDC134
AA_A_62_29910717_exon2_EG	CCDC28A_Q8IWP9_OID30973_v1_Neurology_II	-0.131573	-0.197234	-0.065912	0.033455	-3.93284	878	9.05652e-05	4.04304	0.0173115	880	CCDC28A
HLA_DRB1minus03minus02	CCDC50_Q8IVM0_OID31001_v1_Neurology_II	0.125937	0.0609655	0.190909	0.0331047	3.8042	898	0.000151893	3.81846	0.0158602	900	CCDC50
HLA_Cminus14	CCDC80_Q76M96_OID20226_v1_Cardiometabolic	-0.0947978	-0.160474	-0.0291212	0.0334633	-2.83289	885	0.0047177	2.32627	0.00898661	887	CCDC80
AA_DRB1_96_32549647_exon3_Qx	CCER2_I3L3R5_OID30221_v1_Cardiometabolic_II	-0.0986781	-0.164895	-0.0324613	0.0337377	-2.92486	870	0.00353561	2.45154	0.00973737	872	CCER2
HLA_DRB1minus16	CCL11_P51671_OID20668_v1_Inflammation	0.0888278	0.023484	0.154172	0.0332942	2.66797	895	0.00776912	2.10963	0.00789037	897	CCL11
HLA_DPA1minus02minus01	CCL13_Q99616_OID20655_v1_Inflammation	-0.0859136	-0.151311	-0.0205165	0.0333213	-2.57834	894	0.0100867	1.99625	0.00738115	896	CCL13
AA_B_158_31324018_exon3_AP	CCL14_Q16627_OID20401_v1_Cardiometabolic	0.0742413	0.00885589	0.139627	0.0333155	2.22843	896	0.026099	1.58338	0.00551177	898	CCL14
AA_DPB1_57_33048610_exon2	CCL15_Q16663_OID20328_v1_Cardiometabolic	0.100573	0.0355211	0.165625	0.0331459	3.03426	901	0.00248048	2.60546	0.010115	903	CCL15
HLA_DRB1minus03minus01	CCL16_O15467_OID20334_v1_Cardiometabolic	-0.0943504	-0.159442	-0.0292584	0.0331662	-2.84477	901	0.00454497	2.34247	0.008902	903	CCL16
AA_B_282_31322979_exon5_I	CCL17_Q92583_OID20745_v1_Inflammation	0.112694	0.0472889	0.1781	0.0333253	3.38165	889	0.000751952	3.12381	0.0127	891	CCL17
AA_A_114_29911114_exon3_EHQ	CCL18_P55774_OID20395_v1_Cardiometabolic	0.117517	0.052038	0.182997	0.0333629	3.5224	886	0.000449499	3.34727	0.0138104	888	CCL18
AA_DRB1_189_32548667_exon4_S	CCL19_Q99731_OID21030_v1_Neurology	0.195775	0.13162	0.259929	0.0326883	5.98913	900	3.0465e-09	8.5162	0.0383277	902	CCL19
AA_B_4_31324725_exon2	CCL2_P13500_OID21004_v1_Neurology	-0.144439	-0.210094	-0.0787839	0.0334517	-4.31783	875	1.75585e-05	4.75551	0.0208626	877	CCL2
AA_DRB1_58_32551988_exon2_Ax	CCL20_P78556_OID20671_v1_Inflammation	-0.106159	-0.171391	-0.0409266	0.0332374	-3.19396	895	0.00145243	2.83791	0.0112697	897	CCL20
HLA_DPB1minus17	CCL21_O00585_OID20686_v1_Inflammation	0.225596	0.161684	0.289508	0.0325646	6.92764	895	8.17347e-12	11.0876	0.0508935	897	CCL21
HLA_DQB1minus03	CCL22_O00626_OID20765_v1_Inflammation	-0.12025	-0.185969	-0.0545316	0.0334844	-3.59123	879	0.000347364	3.45921	0.0144601	881	CCL22
AA_A_62_29910717_exon2_GR	CCL23_P55773_OID20693_v1_Inflammation	-0.0986551	-0.163938	-0.033372	0.0332632	-2.96589	895	0.00309829	2.50888	0.00973283	897	CCL23
AA_B_97_31324201_exon3_NRT	CCL24_O00175_OID20772_v1_Inflammation	-0.135467	-0.200612	-0.0703226	0.0331924	-4.08126	891	4.88121e-05	4.31147	0.0183513	893	CCL24
AA_DRB1_96_32549647_exon3_Q	CCL25_O15444_OID20674_v1_Inflammation	-0.105688	-0.170924	-0.0404523	0.0332391	-3.17963	895	0.00152535	2.81663	0.0111699	897	CCL25
AA_DPB1_65_33048634_exon2_I	CCL26_Q9Y258_OID20546_v1_Inflammation	0.134445	0.0688098	0.200081	0.033442	4.02026	878	6.31281e-05	4.19978	0.0180756	880	CCL26
HLA_DRB1minus11minus02	CCL27_Q9Y4X3_OID20121_v1_Cardiometabolic	-0.0976662	-0.163324	-0.0320079	0.0334539	-2.91942	885	0.00359572	2.44421	0.00953869	887	CCL27
HLA_DQB1minus06minus09	CCL28_Q9NRJ3_OID20569_v1_Inflammation	-0.121059	-0.186884	-0.0552337	0.0335384	-3.60956	876	0.000324121	3.48929	0.0146552	878	CCL28
AA_C_77_31239417_exon2_N	CCL3_P10147_OID20610_v1_Inflammation	-0.103768	-0.169647	-0.0378884	0.0335662	-3.09144	878	0.0020548	2.68723	0.0107677	880	CCL3
AA_B_minus16_31324910_exon1_L	CCL4_P13236_OID20695_v1_Inflammation	0.0848277	0.0194245	0.150231	0.0333245	2.54551	894	0.0110787	1.95551	0.00719574	896	CCL4
AA_DPB1_8_33048463_exon2	CCL5_P13501_OID20412_v1_Cardiometabolic	-0.105653	-0.17078	-0.0405266	0.0331837	-3.18389	898	0.00150314	2.823	0.0111626	900	CCL5
AA_DRB1_96_32549647_exon3_EIY	CCL7_P80098_OID20523_v1_Inflammation	-0.135356	-0.200983	-0.0697285	0.0334378	-4.04799	878	5.62183e-05	4.25012	0.0183212	880	CCL7
HLA_DPA1minus02minus01	CCL8_P80075_OID21466_v1_Oncology	-0.0947159	-0.159878	-0.0295536	0.0332019	-2.85272	899	0.00443408	2.3532	0.0089711	901	CCL8
AA_B_45_31324602_exon2_KT	CCN1_O00622_OID21368_v1_Oncology	0.099578	0.0339693	0.165187	0.0334287	2.97882	886	0.00297255	2.52687	0.00991577	888	CCN1
AA_A_245_29912086_exon4_A	CCN2_P29279_OID20709_v1_Inflammation	0.114546	0.0491172	0.179974	0.0333369	3.436	888	0.00061776	3.20918	0.0131207	890	CCN2
AA_C_152_31238946_exon3_Ex	CCN3_P48745_OID20299_v1_Cardiometabolic	-0.107931	-0.172933	-0.0429291	0.0331202	-3.25876	901	0.0011609	2.93521	0.0116491	903	CCN3
AA_B_45_31324602_exon2_EM	CCN4_O95388_OID21444_v1_Oncology	0.0864129	0.0212375	0.151588	0.0332086	2.60212	900	0.00941716	2.02608	0.0074672	902	CCN4
AA_C_156_31238934_exon3_CLQ	CCN5_O76076_OID21068_v1_Neurology	0.101687	0.036387	0.166986	0.0332716	3.05625	894	0.00230781	2.6368	0.0103402	896	CCN5
AA_A_152_29911228_exon3_GWx	CCND2_P30279_OID31316_v1_Oncology_II	-0.121175	-0.186551	-0.0557984	0.0333105	-3.63774	888	0.000290897	3.53626	0.0146834	890	CCND2
AA_DRB1_13_32552123_exon2_GH	CCNE1_P24864_OID30456_v1_Inflammation_II	0.118072	0.0521856	0.183959	0.0335697	3.51722	875	0.000458519	3.33864	0.013941	877	CCNE1
AA_A_62_29910717_exon2_ERx	CCS_O14618_OID20973_v1_Neurology	-0.0948842	-0.16086	-0.0289085	0.0336153	-2.82265	877	0.00487055	2.31242	0.00900302	879	CCS
AA_DQB1_30_32632762_exon2_H	CCT5_P48643_OID21200_v1_Oncology	-0.101952	-0.167881	-0.0360222	0.0335916	-3.03503	877	0.00247614	2.60623	0.0103941	879	CCT5
HLA_Bminus15minus03	CD101_Q93033_OID31480_v1_Oncology_II	0.107945	0.0428349	0.173056	0.0331754	3.25377	898	0.00118137	2.92761	0.0116522	900	CD101
AA_B_67_31324536_exon2_CF	CD109_Q6YHK3_OID21108_v1_Neurology	-0.117357	-0.182544	-0.052171	0.0332139	-3.53338	894	0.000431299	3.36522	0.0137727	896	CD109
AA_DQB1_87_32632591_exon2_F	CD14_P08571_OID20378_v1_Cardiometabolic	0.118019	0.0522077	0.183831	0.0335316	3.51964	877	0.000454369	3.34259	0.0139285	879	CD14
AA_B_67_31324536_exon2_CSY	CD160_O95971_OID20647_v1_Inflammation	0.155178	0.0903694	0.219986	0.0330214	4.69931	895	3.0208e-06	5.51988	0.0240802	897	CD160
AA_DRB1_30_32552072_exon2_FHL	CD163_Q86VB7_OID20360_v1_Cardiometabolic	0.199969	0.135798	0.264139	0.0326964	6.11592	898	1.43102e-09	8.84435	0.0399875	900	CD163
HLA_Bminus52minus01	CD164_Q04900_OID21080_v1_Neurology	0.116171	0.0509761	0.181367	0.0332186	3.49719	894	0.000493351	3.30684	0.0134958	896	CD164
AA_DQA1_25_32609153_exon2	CD164L2_Q6UWJ8_OID30922_v1_Neurology_II	0.10823	0.0423823	0.174078	0.0335501	3.22592	878	0.00130213	2.88534	0.0117138	880	CD164L2
AA_DRB1_74_32551940_exon2_L	CD177_Q8N6Q3_OID21119_v1_Neurology	0.119086	0.0539133	0.184259	0.033207	3.58617	894	0.000353755	3.4513	0.0141815	896	CD177
AA_A_56_29910699_exon2_DG	CD1C_P29017_OID21483_v1_Oncology	-0.154503	-0.219282	-0.089724	0.0330065	-4.68099	896	3.29612e-06	5.482	0.0238712	898	CD1C
AA_A_152_29911228_exon3_Wx	CD2_P06729_OID30097_v1_Cardiometabolic_II	-0.0922571	-0.158249	-0.026265	0.0336236	-2.74382	877	0.00619685	2.20783	0.00851137	879	CD2
AA_DPB1_170_33052900_exon3_I	CD200_P41217_OID20603_v1_Inflammation	0.0843275	0.0183265	0.150328	0.0336282	2.50765	878	0.0123333	1.90892	0.00711113	880	CD200
HLA_Bminus07minus02	CD200R1_Q8TD46_OID20595_v1_Inflammation	0.0983668	0.0323758	0.164358	0.033623	2.92558	876	0.00352691	2.45261	0.00967603	878	CD200R1
AA_A_62_29910717_exon2_GR	CD207_Q9UJ71_OID21298_v1_Oncology	-0.114873	-0.180898	-0.0488479	0.0336401	-3.41476	872	0.000667838	3.17533	0.0131958	874	CD207
AA_C_1_31239645_exon2_G	CD209_Q9NNX6_OID20262_v1_Cardiometabolic	-0.121092	-0.186212	-0.0559716	0.0331803	-3.64951	895	0.000277952	3.55603	0.0146633	897	CD209
AA_DRB1_96_32549647_exon3_EY	CD22_P20273_OID20637_v1_Inflammation	-0.0911182	-0.156448	-0.025788	0.0332873	-2.73733	895	0.00631685	2.1995	0.00830253	897	CD22
HLA_Bminus52	CD226_Q15762_OID30556_v1_Inflammation_II	-0.092609	-0.158675	-0.0265435	0.0336609	-2.75124	875	0.00605977	2.21754	0.00857643	877	CD226
HLA_Aminus34	CD244_Q9BZW8_OID20628_v1_Inflammation	-0.124574	-0.189666	-0.0594823	0.0331659	-3.75609	895	0.000183747	3.73578	0.0155188	897	CD244
AA_C_152_31238946_exon3_Ex	CD248_Q9HCU0_OID30394_v1_Cardiometabolic_II	-0.119096	-0.184014	-0.0541774	0.0330777	-3.60048	901	0.00033497	3.47499	0.0141838	903	CD248
AA_B_97_31324201_exon3_SVW	CD27_P26842_OID21527_v1_Oncology	0.0952896	0.0300216	0.160558	0.0332556	2.86537	896	0.00426268	2.37032	0.00908011	898	CD27
HLA_Aminus03minus01	CD274_Q9NZQ7_OID20966_v1_Neurology	-0.104473	-0.170386	-0.0385614	0.0335828	-3.11092	877	0.00192539	2.71548	0.0109147	879	CD274
HLA_Cminus14minus02	CD276_Q5ZPR3_OID20680_v1_Inflammation	0.0979144	0.032332	0.163497	0.0334154	2.93022	887	0.00347409	2.45916	0.00958723	889	CD276
AA_B_45_31324602_exon2_EM	CD28_P10747_OID21265_v1_Oncology	0.0929698	0.0269821	0.158958	0.0336214	2.7652	877	0.0058082	2.23596	0.00864339	879	CD28
HLA_Cminus03minus02	CD2AP_Q9Y5K6_OID20177_v1_Cardiometabolic	-0.12108	-0.186568	-0.0555914	0.0333673	-3.62869	885	0.000301183	3.52117	0.0146603	887	CD2AP
AA_DRB1_30_32552072_exon2_AGR	CD300A_Q9UGN4_OID30576_v1_Inflammation_II	-0.158107	-0.223623	-0.0925913	0.033381	-4.73645	875	2.53657e-06	5.59575	0.0249979	877	CD300A
AA_DRB1_38_32552048_exon2_AC	CD300C_Q08708_OID21010_v1_Neurology	-0.104736	-0.169796	-0.0396758	0.03315	-3.15946	900	0.00163339	2.78691	0.0109697	902	CD300C
HLA_DPB1minus13	CD300E_Q496F6_OID21418_v1_Oncology	-0.118969	-0.184142	-0.0537949	0.0332075	-3.58258	894	0.000358582	3.44541	0.0141535	896	CD300E
AA_A_156_29911240_exon3_Wx	CD300LF_Q8TDQ1_OID21469_v1_Oncology	0.0999899	0.0348976	0.165082	0.0331663	3.0148	900	0.00264361	2.5778	0.00999797	902	CD300LF
AA_DPB1_76_33048667_exon2_V	CD300LG_Q6UXG3_OID21130_v1_Neurology	0.137368	0.0723503	0.202386	0.0331279	4.14659	894	3.69604e-05	4.43226	0.0188699	896	CD300LG
AA_A_152_29911228_exon3_ARV	CD302_Q8IX05_OID21328_v1_Oncology	-0.122303	-0.187707	-0.0568983	0.0333246	-3.67004	887	0.000256994	3.59008	0.0149579	889	CD302
AA_DPB1_84_33048691_exon2_G	CD33_P20138_OID21472_v1_Oncology	-0.085257	-0.150585	-0.0199294	0.033286	-2.56135	896	0.0105894	1.97513	0.00726876	898	CD33
AA_B_116_31324144_exon3_NPY	CD34_P28906_OID21025_v1_Neurology	-0.110522	-0.175577	-0.045466	0.0331475	-3.33423	899	0.000890332	3.05045	0.012215	901	CD34
HLA_Bminus15	CD36_P16671_OID30485_v1_Inflammation_II	-0.107821	-0.173785	-0.0418576	0.0336091	-3.2081	875	0.00138473	2.85864	0.0116255	877	CD36
AA_DRB1_67_32551961_exon2_FS	CD38_P28907_OID21316_v1_Oncology	0.109688	0.0441869	0.17519	0.0333741	3.28663	887	0.00105376	2.97726	0.0120315	889	CD38
HLA_DQA1minus01minus02	CD3D_P04234_OID30827_v1_Neurology_II	0.111058	0.0450423	0.177074	0.0336355	3.30181	873	0.00099962	3.00016	0.0123339	875	CD3D
HLA_DPB1minus04minus01	CD3E_P07766_OID31302_v1_Oncology_II	-0.121165	-0.186541	-0.055788	0.0333106	-3.63742	888	0.000291248	3.53574	0.0146809	890	CD3E
HLA_Cminus07	CD3G_P09693_OID30448_v1_Inflammation_II	-0.103078	-0.169075	-0.0370807	0.0336261	-3.06542	875	0.00224042	2.64967	0.0106251	877	CD3G
AA_DRB1_16_32552114_exon2_H	CD4_P01730_OID20584_v1_Inflammation	-0.106224	-0.172124	-0.0403244	0.0335766	-3.16364	877	0.00161174	2.79271	0.0112836	879	CD4
AA_C_156_31238934_exon3_CQW	CD40_P25942_OID20724_v1_Inflammation	-0.0920979	-0.157606	-0.0265899	0.0333776	-2.75927	890	0.00591198	2.22827	0.00848202	892	CD40
AA_C_35_31239543_exon2	CD40LG_P29965_OID20616_v1_Inflammation	-0.0956662	-0.160968	-0.030364	0.033273	-2.87519	895	0.00413359	2.38367	0.00915202	897	CD40LG
AA_DRB1_57_32551991_exon2_ADM	CD46_P15529_OID20380_v1_Cardiometabolic	0.103557	0.0382339	0.168881	0.0332838	3.11135	893	0.00192155	2.71635	0.0107242	895	CD46
AA_B_152_31324036_exon3_E	CD48_P09326_OID20692_v1_Inflammation	-0.107816	-0.173183	-0.0424486	0.033306	-3.23713	891	0.00125196	2.90241	0.0116243	893	CD48
AA_DRB1_96_32549647_exon3_EQx	CD5_P06127_OID21449_v1_Oncology	0.124647	0.0597013	0.189593	0.0330918	3.76672	899	0.000176171	3.75406	0.015537	901	CD5
AA_B_194_31323336_exon4_I	CD55_P08174_OID20377_v1_Cardiometabolic	-0.102342	-0.16861	-0.0360732	0.033764	-3.03109	868	0.00250904	2.60049	0.0104738	870	CD55
HLA_DRB1minus13	CD58_P19256_OID20716_v1_Inflammation	0.119084	0.0533186	0.18485	0.0335082	3.55388	878	0.000399837	3.39812	0.014181	880	CD58
AA_DPB1_11_33048472_exon2	CD59_P13987_OID20339_v1_Cardiometabolic	-0.0992298	-0.166062	-0.0323975	0.0340504	-2.9142	854	0.00365912	2.43662	0.00984654	856	CD59
AA_A_63_29910720_exon2_EN	CD5L_O43866_OID30775_v1_Inflammation_II	-0.111144	-0.176232	-0.0460571	0.0331637	-3.35139	898	0.000837623	3.07695	0.0123531	900	CD5L
HLA_DRB1minus11minus01	CD6_P30203_OID20649_v1_Inflammation	-0.0994928	-0.16477	-0.0342152	0.0332605	-2.99132	895	0.00285386	2.54457	0.00989882	897	CD6
AA_B_67_31324536_exon2_C	CD63_P08962_OID20988_v1_Neurology	0.0929858	0.0269226	0.159049	0.0336597	2.76253	875	0.0058559	2.23241	0.00864635	877	CD63
HLA_Cminus05minus01	CD69_Q07108_OID20206_v1_Cardiometabolic	0.100038	0.0342833	0.165793	0.0335028	2.98595	882	0.0029051	2.53684	0.0100076	884	CD69
AA_B_167_31323991_exon3_GS	CD7_P09564_OID30543_v1_Inflammation_II	0.10421	0.0381453	0.170276	0.0336606	3.09592	873	0.00202468	2.69364	0.0108598	875	CD7
AA_C_97_31239111_exon3_DNR	CD70_P32970_OID20599_v1_Inflammation	-0.112618	-0.178434	-0.0468029	0.0335337	-3.35837	878	0.000817783	3.08736	0.0126829	880	CD70
AA_B_116_31324144_exon3_FLS	CD72_P21854_OID30641_v1_Inflammation_II	-0.146648	-0.212281	-0.0810148	0.0334407	-4.38532	875	1.29906e-05	4.88637	0.0215057	877	CD72
AA_DRB1_233_32548048_exon5_T	CD74_P04233_OID21040_v1_Neurology	-0.213158	-0.277074	-0.149241	0.0325673	-6.54515	900	9.9687e-11	10.0014	0.0454362	902	CD74
AA_C_95_31239117_exon3_FI	CD79B_P40259_OID20635_v1_Inflammation	0.129581	0.0645305	0.194631	0.0331445	3.90956	895	9.9446e-05	4.00241	0.0167911	897	CD79B
AA_DRB1_30_32552072_exon2_AFH	CD80_P33681_OID30291_v1_Cardiometabolic_II	0.144179	0.0792975	0.20906	0.0330586	4.36131	896	1.44297e-05	4.84074	0.0207875	898	CD80
AA_B_114_31324150_exon3_DK	CD82_P27701_OID31256_v1_Oncology_II	0.111037	0.0455827	0.176492	0.0333503	3.32943	888	0.00090609	3.04283	0.0123293	890	CD82
AA_DRB1_13_32552123_exon2_RS	CD83_Q01151_OID20565_v1_Inflammation	-0.122837	-0.188572	-0.0571017	0.0334928	-3.66757	878	0.000259603	3.58569	0.0150889	880	CD83
AA_A_334_29913039_exon7_V	CD84_Q9UIB8_OID20607_v1_Inflammation	0.10138	0.0354843	0.167276	0.0335745	3.01955	878	0.00260474	2.58424	0.0102779	880	CD84
AA_C_163_31238913_exon3_ET	CD86_P42081_OID31500_v1_Oncology_II	-0.114896	-0.179955	-0.0498363	0.0331494	-3.46599	898	0.000553317	3.25703	0.013201	900	CD86
HLA_Cminus06minus02	CD8A_P01732_OID21018_v1_Neurology	0.152529	0.0878744	0.217184	0.0329433	4.63005	900	4.1936e-06	5.37741	0.0232651	902	CD8A
HLA_DQA1minus01minus03	CD93_Q9NPY3_OID20397_v1_Cardiometabolic	-0.117529	-0.183685	-0.0513719	0.033707	-3.48677	868	0.000513417	3.28953	0.013813	870	CD93
AA_DPA1_28_33037588_exon2	CD99_P14209_OID21110_v1_Neurology	-0.109813	-0.175056	-0.0445704	0.0332427	-3.30338	894	0.000993211	3.00296	0.012059	896	CD99
AA_C_156_31238934_exon3_CL	CD99L2_Q8TCZ2_OID21122_v1_Neurology	0.117874	0.0526914	0.183056	0.0332118	3.54914	894	0.00040662	3.39081	0.0138942	896	CD99L2
AA_A_62_29910717_exon2_ERx	CDA_P32320_OID30345_v1_Cardiometabolic_II	0.130314	0.0652336	0.195394	0.0331598	3.92987	894	9.15498e-05	4.03834	0.0169817	896	CDA
AA_DPB1_35_33048544_exon2_Y	CDAN1_Q8IWY9_OID31076_v1_Neurology_II	0.0816964	0.016276	0.147117	0.0333332	2.4509	894	0.0144405	1.84042	0.0066743	896	CDAN1
AA_A_114_29911114_exon3_EHQ	CDC123_O75794_OID31242_v1_Oncology_II	0.109388	0.0435482	0.175227	0.0335458	3.26084	878	0.00115362	2.93794	0.0119657	880	CDC123
AA_C_73_31239429_exon2_T	CDC25A_P30304_OID31189_v1_Oncology_II	0.102738	0.0368521	0.168625	0.0335698	3.06045	878	0.0022773	2.64258	0.0105552	880	CDC25A
AA_DRB1_38_32552048_exon2_AC	CDC26_Q8NHZ8_OID31508_v1_Oncology_II	0.10672	0.0416013	0.17184	0.0331799	3.21642	898	0.00134443	2.87146	0.0113892	900	CDC26
HLA_DRB1minus03minus02	CDC27_P30260_OID21238_v1_Oncology	0.163537	0.0981543	0.228919	0.033313	4.9091	877	1.09094e-06	5.9622	0.0267443	879	CDC27
AA_DRB1_57_32551991_exon2_Sx	CDC37_Q16543_OID21470_v1_Oncology	0.105733	0.0405345	0.170932	0.0332204	3.18279	896	0.00150894	2.82133	0.0111795	898	CDC37
AA_DQB1_45_32632717_exon2	CDC42BPB_Q9Y5S2_OID31485_v1_Oncology_II	0.0751679	0.0098601	0.140476	0.033276	2.25892	898	0.0241274	1.61749	0.00565022	900	CDC42BPB
AA_DRB1_71_32551949_exon2_AS	CDCP1_Q9H5V8_OID20940_v1_Neurology	0.212106	0.147339	0.276873	0.0329993	6.4276	877	2.12573e-10	9.67249	0.044989	879	CDCP1
AA_DQA1_187_32610410_exon4_T	CDH1_P12830_OID20353_v1_Cardiometabolic	0.126323	0.0601998	0.192446	0.0336897	3.74959	867	0.000188875	3.72382	0.0159574	869	CDH1
AA_DRB1_11_32552129_exon2_GL	CDH15_P55291_OID21005_v1_Neurology	-0.104193	-0.169257	-0.0391294	0.0331519	-3.14291	900	0.00172755	2.76257	0.0108563	902	CDH15
AA_DPA1_31_33037579_exon2	CDH17_Q12864_OID20134_v1_Cardiometabolic	0.109032	0.0434515	0.174612	0.0334142	3.26304	885	0.00114447	2.9414	0.011888	887	CDH17
AA_A_97_29911063_exon3_IRx	CDH2_P19022_OID20170_v1_Cardiometabolic	0.107909	0.0423205	0.173497	0.0334183	3.22903	885	0.00128785	2.89013	0.0116443	887	CDH2
AA_C_99_31239105_exon3_CSx	CDH22_Q9UJ99_OID31332_v1_Oncology_II	0.103834	0.0383279	0.16934	0.0333764	3.11099	888	0.00192418	2.71575	0.0107814	890	CDH22
AA_DPB1_11_33048472_exon2	CDH23_Q9H251_OID31074_v1_Neurology_II	0.0870485	0.0216578	0.152439	0.033318	2.61265	894	0.00913505	2.03929	0.00757744	896	CDH23
AA_A_9_29910558_exon2_F	CDH3_P22223_OID21008_v1_Neurology	-0.136961	-0.201765	-0.0721573	0.0330192	-4.14792	900	3.67287e-05	4.43499	0.0187583	902	CDH3
AA_DPA1_11_33037639_exon2_A	CDH4_P55283_OID30875_v1_Neurology_II	-0.0999637	-0.166058	-0.0338696	0.0336753	-2.96845	873	0.00307483	2.51218	0.00999274	875	CDH4
AA_B_minus10_31324892_exon1_A	CDH5_P33151_OID20243_v1_Cardiometabolic	0.130695	0.0658725	0.195518	0.0330291	3.95698	901	8.18705e-05	4.08687	0.0170813	903	CDH5
HLA_Bminus58	CDH6_P55285_OID20157_v1_Cardiometabolic	-0.103699	-0.169317	-0.0380814	0.0334334	-3.10167	885	0.00198534	2.70217	0.0107536	887	CDH6
HLA_Aminus68minus02	CDHR1_Q96JP9_OID20808_v1_Neurology	0.11118	0.0450513	0.177309	0.033693	3.29981	870	0.00100684	2.99704	0.0123611	872	CDHR1
AA_DQB1_140_32629543_exon3_A	CDHR2_Q9BYE9_OID21282_v1_Oncology	-0.10931	-0.174815	-0.0438062	0.0333755	-3.27517	887	0.00109692	2.95983	0.0119488	889	CDHR2
AA_B_199_31323321_exon4_V	CDHR5_Q9HBB8_OID20193_v1_Cardiometabolic	-0.118447	-0.183956	-0.0529373	0.033378	-3.54864	885	0.000407595	3.38977	0.0140296	887	CDHR5
AA_B_167_31323991_exon3_PS	CDK1_P06493_OID31164_v1_Oncology_II	0.0893886	0.0234169	0.15536	0.0336133	2.65933	878	0.00797236	2.09841	0.00799032	880	CDK1
HLA_Cminus02minus02	CDK5RAP3_Q96JB5_OID30985_v1_Neurology_II	-0.0976212	-0.162802	-0.0324409	0.033211	-2.93942	898	0.00337252	2.47205	0.0095299	900	CDK5RAP3
AA_C_77_31239417_exon2_S	CDKL5_O76039_OID30796_v1_Neurology_II	0.125623	0.0597223	0.191523	0.0335768	3.74136	873	0.000194982	3.71001	0.0157811	875	CDKL5
HLA_Aminus68minus01	CDKN1A_P38936_OID21319_v1_Oncology	-0.111915	-0.1774	-0.0464296	0.0333658	-3.35418	887	0.000829764	3.08105	0.0125249	889	CDKN1A
AA_DPB1_76_33048667_exon2_V	CDKN2D_P55273_OID21295_v1_Oncology	0.105888	0.0403597	0.171417	0.0333879	3.17145	887	0.00156891	2.8044	0.0112123	889	CDKN2D
AA_DQB1_38_32632738_exon2	CDNF_Q49AH0_OID21318_v1_Oncology	-0.110595	-0.17609	-0.0450999	0.0333707	-3.31412	887	0.000956564	3.01929	0.0122312	889	CDNF
AA_A_127_29911153_exon3_Kx	CDON_Q4KMG0_OID20754_v1_Inflammation	-0.0853151	-0.150863	-0.0197673	0.0333979	-2.55451	890	0.0107993	1.9666	0.00727866	892	CDON
AA_C_156_31238934_exon3_MQR	CDSN_Q15517_OID20667_v1_Inflammation	-0.258699	-0.322176	-0.195222	0.0323427	-7.99869	892	3.89094e-15	14.4099	0.0669252	894	CDSN
AA_A_9_29910558_exon2_S	CEACAM1_P13688_OID21528_v1_Oncology	0.110725	0.0455613	0.175888	0.0332022	3.33485	896	0.00088849	3.05135	0.0122599	898	CEACAM1
AA_B_30_31324647_exon2	CEACAM16_Q2WEN9_OID31495_v1_Oncology_II	-0.117692	-0.18273	-0.0526542	0.0331385	-3.55152	898	0.000402927	3.39477	0.0138514	900	CEACAM16
AA_B_67_31324536_exon2_MS	CEACAM18_A8MTB9_OID31251_v1_Oncology_II	0.126139	0.0608028	0.191474	0.0332898	3.78911	888	0.000161382	3.79215	0.015911	890	CEACAM18
AA_C_156_31238934_exon3_CDR	CEACAM19_Q7Z692_OID31443_v1_Oncology_II	-0.120123	-0.185142	-0.0551041	0.0331288	-3.62594	898	0.000304118	3.51696	0.0144295	900	CEACAM19
AA_DRB1_37_32552051_exon2_PYx	CEACAM20_Q6UY09_OID31308_v1_Oncology_II	0.10343	0.0379211	0.168938	0.0333778	3.09876	888	0.00200455	2.69798	0.0106977	890	CEACAM20
HLA_DRB1minus13minus04	CEACAM21_Q3KPI0_OID20548_v1_Inflammation	-0.095387	-0.161322	-0.0294521	0.0335945	-2.83936	878	0.00462472	2.33491	0.00909868	880	CEACAM21
AA_DQA1_34_32609180_exon2	CEACAM3_P40198_OID21245_v1_Oncology	-0.0991858	-0.165134	-0.0332378	0.0336011	-2.95186	877	0.00324283	2.48908	0.00983782	879	CEACAM3
AA_DRB1_11_32552129_exon2_DGV	CEACAM5_P06731_OID21171_v1_Oncology	0.130488	0.064401	0.196575	0.0336714	3.87533	867	0.000114507	3.94117	0.0170271	869	CEACAM5
AA_B_97_31324201_exon3_NTV	CEACAM6_P40199_OID30362_v1_Cardiometabolic_II	-0.110637	-0.175619	-0.0456543	0.0331103	-3.34145	901	0.000867687	3.06164	0.0122405	903	CEACAM6
HLA_DQB1minus03minus02	CEACAM8_P31997_OID20102_v1_Cardiometabolic	0.0897938	0.0236353	0.155952	0.0337082	2.66386	873	0.00786735	2.10417	0.00806293	875	CEACAM8
AA_DRB1_70_32551952_exon2_Qx	CEBPA_P49715_OID30458_v1_Inflammation_II	-0.127124	-0.192936	-0.0613115	0.0335319	-3.79113	875	0.00016025	3.7952	0.0161605	877	CEBPA
HLA_Bminus42minus01	CEBPB_P17676_OID20052_v1_Cardiometabolic	-0.1001	-0.166193	-0.0340064	0.0336749	-2.97253	873	0.00303469	2.51789	0.0100199	875	CEBPB
AA_A_43_29910660_exon2_R	CELA2A_P08217_OID30411_v1_Cardiometabolic_II	-0.103347	-0.168381	-0.0383133	0.0331364	-3.11883	901	0.00187341	2.72737	0.0106806	903	CELA2A
HLA_DQB1minus05minus01	CELA3A_P09093_OID20298_v1_Cardiometabolic	-0.0910827	-0.156267	-0.0258982	0.0332132	-2.74236	899	0.00622115	2.20613	0.00829606	901	CELA3A
AA_DRB1_86_32551904_exon2_GW	CELSR2_Q9HCU4_OID30593_v1_Inflammation_II	0.0895749	0.0234909	0.155659	0.0336703	2.66035	875	0.00794871	2.0997	0.00802366	877	CELSR2
HLA_DQB1minus06minus09	CEMIP2_Q9UHN6_OID30499_v1_Inflammation_II	0.096149	0.0301057	0.162192	0.0336495	2.85736	875	0.00437306	2.35921	0.00924462	877	CEMIP2
HLA_DQB1minus06minus09	CEND1_Q8N111_OID30821_v1_Neurology_II	-0.106532	-0.172581	-0.0404837	0.0336523	-3.16568	873	0.00160085	2.79565	0.0113492	875	CEND1
AA_DRB1_47_32552021_exon2_Y	CENPF_P49454_OID31329_v1_Oncology_II	0.0882614	0.0226566	0.153866	0.0334268	2.64044	888	0.00842529	2.07442	0.00779008	890	CENPF
AA_C_99_31239105_exon3_FS	CENPJ_Q9HC77_OID31314_v1_Oncology_II	-0.0961348	-0.161692	-0.030578	0.0334024	-2.87808	888	0.00409696	2.38754	0.00924191	890	CENPJ
HLA_Bminus35	CEP112_Q8N8E3_OID30115_v1_Cardiometabolic_II	-0.110226	-0.176097	-0.0443553	0.0335618	-3.28427	877	0.00106297	2.97348	0.0121498	879	CEP112
HLA_DRB1minus13minus02	CEP152_O94986_OID31249_v1_Oncology_II	0.121036	0.0552859	0.186786	0.0335003	3.61298	878	0.000319888	3.495	0.0146497	880	CEP152
AA_DRB1_13_32552123_exon2_LRY	CEP164_Q9UPV0_OID20441_v1_Inflammation	-0.130343	-0.196317	-0.0643692	0.0336139	-3.87765	870	0.000113414	3.94533	0.0169893	872	CEP164
HLA_Cminus08	CEP170_Q5SW79_OID30240_v1_Cardiometabolic_II	0.106609	0.0404462	0.172771	0.03371	3.16252	870	0.00161832	2.79094	0.0113654	872	CEP170
AA_DRB1_96_32549647_exon3_IQ	CEP20_Q96NB1_OID21209_v1_Oncology	0.0903088	0.0243049	0.156313	0.0336296	2.6854	877	0.00738123	2.13187	0.00815569	879	CEP20
HLA_Bminus39	CEP290_O15078_OID31287_v1_Oncology_II	0.117488	0.052082	0.182893	0.0333254	3.52547	888	0.000444348	3.35228	0.0138034	890	CEP290
HLA_Bminus18minus01	CEP350_Q5VT06_OID31247_v1_Oncology_II	-0.0992535	-0.165163	-0.0333437	0.0335817	-2.95558	878	0.00320428	2.49427	0.00985125	880	CEP350
AA_B_97_31324201_exon3_T	CEP43_O95684_OID20084_v1_Cardiometabolic	-0.0903003	-0.156723	-0.0238772	0.0338426	-2.66825	866	0.00776737	2.10973	0.00815414	868	CEP43
AA_A_43_29910660_exon2_R	CEP85_Q6P2H3_OID21241_v1_Oncology	0.105933	0.040031	0.171835	0.0335776	3.15487	877	0.00166044	2.77978	0.0112218	879	CEP85
AA_B_116_31324144_exon3_L	CERT_Q9Y5P4_OID20857_v1_Neurology	-0.129764	-0.195743	-0.0637846	0.0336165	-3.86011	870	0.000121721	3.91464	0.0168386	872	CERT
AA_DQA1_47_32609219_exon2_CK	CES1_P23141_OID20244_v1_Cardiometabolic	-0.115607	-0.180734	-0.05048	0.0331837	-3.48385	896	0.000518202	3.2855	0.0133649	898	CES1
HLA_Bminus52	CES2_O00748_OID21366_v1_Oncology	-0.121208	-0.186621	-0.0557947	0.0333292	-3.63669	887	0.000292079	3.5345	0.0146914	889	CES2
AA_DQB1_26_32632774_exon2_FY	CES3_Q6UWW8_OID21340_v1_Oncology	0.0915199	0.0258974	0.157142	0.0334358	2.73718	887	0.00632077	2.19923	0.00837589	889	CES3
HLA_Aminus24minus02	CETN2_P41208_OID20836_v1_Neurology	0.0831747	0.0168637	0.149486	0.0337857	2.46183	870	0.014016	1.85338	0.00691803	872	CETN2
AA_A_144_29911204_exon3_K	CETN3_O15182_OID31525_v1_Oncology_II	0.0997162	0.0345496	0.164883	0.0332041	3.00313	898	0.00274628	2.56126	0.00994333	900	CETN3
AA_DRB1_11_32552129_exon2_GL	CFB_P00751_OID30755_v1_Inflammation_II	0.150136	0.0849841	0.215288	0.0331961	4.5227	887	6.93469e-06	5.15897	0.0225409	889	CFB
AA_B_67_31324536_exon2_CMR	CFC1_P0CG37_OID21261_v1_Oncology	0.107606	0.0417161	0.173496	0.0335715	3.20528	877	0.00139812	2.85446	0.0115791	879	CFC1
HLA_Cminus02minus10	CFD_P00746_OID30738_v1_Inflammation_II	0.120177	0.0553035	0.185051	0.033055	3.63567	902	0.000292954	3.5332	0.0144426	904	CFD
AA_DRB1_13_32552123_exon2_F	CFH_P08603_OID30790_v1_Inflammation_II	0.131082	0.0645371	0.197627	0.0339042	3.86626	855	0.000118895	3.92484	0.0171826	857	CFH
AA_B_171_31323979_exon3_EH	CFHR2_P36980_OID30720_v1_Inflammation_II	0.155426	0.0907291	0.220124	0.0329649	4.7149	898	2.80224e-06	5.55249	0.0241573	900	CFHR2
AA_DRB1_13_32552123_exon2_FG	CFHR4_Q92496_OID30758_v1_Inflammation_II	0.113977	0.0489836	0.178971	0.0331161	3.44175	900	0.000604573	3.21855	0.0129908	902	CFHR4
HLA_Bminus35	CFHR5_Q9BXR6_OID30716_v1_Inflammation_II	-0.0743478	-0.140064	-0.0086311	0.0334838	-2.22041	887	0.0266429	1.57442	0.00552759	889	CFHR5
AA_DQB1_71_32632639_exon2_T	CFI_P05156_OID30772_v1_Inflammation_II	-0.137625	-0.20235	-0.0728992	0.0329795	-4.17304	902	3.29648e-05	4.48195	0.0189406	904	CFI
AA_DQB1_13_32632813_exon2	CFP_P27918_OID30784_v1_Inflammation_II	0.130329	0.0655388	0.195119	0.0330124	3.94788	902	8.49836e-05	4.07067	0.0169856	904	CFP
AA_B_67_31324536_exon2_FY	CGA_P01215_OID21069_v1_Neurology	0.128686	0.063592	0.19378	0.0331669	3.87995	894	0.000112147	3.95021	0.0165601	896	CGA
AA_DPB1_194_33053519_exon4_Q	CGB3_CGB5_CGB8_P0DN86_OID30671_v1_Inflammation_II	0.0882341	0.02296	0.153508	0.0332588	2.65296	897	0.00812006	2.09044	0.00778526	899	CGB3
HLA_DRB1minus03minus01	CGN_Q9P2M7_OID30894_v1_Neurology_II	0.104923	0.0390519	0.170794	0.0335621	3.12624	878	0.00182883	2.73783	0.0110089	880	CGN
AA_A_149_29911219_exon3_T	CGREF1_Q99674_OID20152_v1_Cardiometabolic	0.115454	0.0499219	0.180987	0.0333898	3.45777	885	0.000570626	3.24365	0.0133297	887	CGREF1
AA_DRB1_74_32551940_exon2_LR	CHAC2_Q8WUX2_OID21230_v1_Oncology	0.0857094	0.0196785	0.15174	0.0336433	2.54759	877	0.0110167	1.95795	0.0073461	879	CHAC2
AA_A_145_29911207_exon3_H	CHAD_O15335_OID30660_v1_Inflammation_II	0.103517	0.0375228	0.169511	0.0336246	3.07861	875	0.00214453	2.66867	0.0107158	877	CHAD
AA_A_12_29910567_exon2	CHCHD10_Q8WYQ3_OID31116_v1_Neurology_II	0.118574	0.0533969	0.18375	0.0332091	3.57052	894	0.000375261	3.42567	0.0140597	896	CHCHD10
AA_DRB1_189_32548667_exon4_R	CHCHD6_Q9BRQ6_OID31426_v1_Oncology_II	0.135538	0.0706496	0.200427	0.0330625	4.09946	898	4.51642e-05	4.34521	0.0183706	900	CHCHD6
AA_DPB1_69_33048646_exon2_R	CHEK2_O96017_OID20054_v1_Cardiometabolic	0.0833608	0.0171651	0.149556	0.0337271	2.47163	873	0.0136397	1.86519	0.00694902	875	CHEK2
AA_B_97_31324201_exon3_NTW	CHGA_P10645_OID30403_v1_Cardiometabolic_II	0.107238	0.042231	0.172244	0.0331227	3.23759	901	0.00124949	2.90327	0.0114999	903	CHGA
AA_B_116_31324144_exon3_DLS	CHGB_P05060_OID21038_v1_Neurology	0.0973116	0.0321293	0.162494	0.0332121	2.93001	898	0.00347536	2.459	0.00946955	900	CHGB
AA_A_156_29911240_exon3_EW	CHI3L1_P36222_OID20399_v1_Cardiometabolic	-0.112583	-0.178626	-0.046541	0.033649	-3.34582	872	0.000855447	3.06781	0.012675	874	CHI3L1
AA_DRB1_13_32552123_exon2_FLR	CHIT1_Q13231_OID20312_v1_Cardiometabolic	0.122393	0.0573555	0.18743	0.033138	3.69342	897	0.00023464	3.6296	0.0149799	899	CHIT1
AA_DQB1_75_32632627_exon2	CHL1_O00533_OID20366_v1_Cardiometabolic	-0.143192	-0.20801	-0.0783735	0.0330265	-4.33565	898	1.6177e-05	4.7911	0.0205039	900	CHL1
HLA_DRB1minus13minus04	CHM_P24386_OID30972_v1_Neurology_II	0.127463	0.0617661	0.193159	0.0334731	3.80792	878	0.000149889	3.82423	0.0162467	880	CHM
AA_DRB1_13_32552123_exon2_FHL	CHMP1A_Q9HD42_OID20930_v1_Neurology	-0.098842	-0.164792	-0.0328918	0.0336022	-2.94153	877	0.00335187	2.47471	0.00976975	879	CHMP1A
AA_DPB1_57_33048610_exon2	CHMP6_Q96FZ7_OID30327_v1_Cardiometabolic_II	0.127323	0.0622901	0.192356	0.0331358	3.84246	896	0.000130398	3.88473	0.0162111	898	CHMP6
AA_DRB1_13_32552123_exon2_RS	CHP1_Q99653_OID30869_v1_Neurology_II	0.104604	0.0385415	0.170666	0.0336592	3.10773	873	0.00194632	2.71079	0.010942	875	CHP1
AA_B_67_31324536_exon2_MY	CHRDL1_Q9BU40_OID20771_v1_Inflammation	0.0857195	0.0202109	0.151228	0.033378	2.56815	891	0.0103864	1.98354	0.00734782	893	CHRDL1
AA_DPA1_11_33037639_exon2_M	CHRDL2_Q6WN34_OID20223_v1_Cardiometabolic	-0.113281	-0.17883	-0.0477323	0.0333983	-3.39183	885	0.000725032	3.13964	0.0128327	887	CHRDL2
AA_B_167_31323991_exon3_PS	CHRM1_P11229_OID30930_v1_Neurology_II	0.104994	0.0391229	0.170864	0.0335618	3.12837	878	0.00181581	2.74093	0.0110237	880	CHRM1
AA_B_103_31324183_exon3_L	CIAPIN1_Q6FI81_OID21501_v1_Oncology	-0.140387	-0.205304	-0.0754697	0.0330768	-4.24426	896	2.42161e-05	4.6159	0.0197084	898	CIAPIN1
AA_A_105_29911087_exon3_GP	CILP_O75339_OID30399_v1_Cardiometabolic_II	-0.0933613	-0.158459	-0.0282632	0.0331693	-2.81469	901	0.00498887	2.302	0.00871633	903	CILP
HLA_Bminus15minus03	CINP_Q9BW66_OID31328_v1_Oncology_II	-0.0887942	-0.154396	-0.0231925	0.0334252	-2.6565	888	0.00803731	2.09489	0.0078844	890	CINP
AA_DRB1_74_32551940_exon2_ELx	CIRBP_Q14011_OID31503_v1_Oncology_II	-0.0926098	-0.157821	-0.0273981	0.033227	-2.78718	898	0.00542905	2.26528	0.00857657	900	CIRBP
AA_C_304_31237782_exon5_M	CIT_O14578_OID30970_v1_Neurology_II	0.0949809	0.0290435	0.160918	0.0335958	2.82717	878	0.00480294	2.31849	0.00902137	880	CIT
AA_DRB1_71_32551949_exon2_AE	CKAP4_Q07065_OID20617_v1_Inflammation	-0.103476	-0.168763	-0.0381881	0.0332655	-3.1106	894	0.00192629	2.71528	0.0107072	896	CKAP4
AA_B_67_31324536_exon2_CR	CKB_P12277_OID30400_v1_Cardiometabolic_II	-0.100749	-0.1658	-0.0356978	0.0331453	-3.03961	901	0.00243729	2.61309	0.0101503	903	CKB
AA_B_minus8_31324886_exon1_V	CKMT1A_CKMT1B_P12532_OID20721_v1_Inflammation	-0.118817	-0.184585	-0.0530498	0.0335093	-3.54581	878	0.000412111	3.38499	0.0141176	880	CKMT1A
HLA_DPB1minus13	CLASP1_Q7Z460_OID31192_v1_Oncology_II	-0.0830485	-0.149057	-0.0170404	0.0336318	-2.46935	878	0.0137253	1.86248	0.00689706	880	CLASP1
HLA_DQB1minus06minus04	CLC_Q05315_OID20126_v1_Cardiometabolic	0.107261	0.0416683	0.172854	0.0334207	3.20943	885	0.00137787	2.86079	0.011505	887	CLC
AA_A_76_29910759_exon2_GV	CLEC10A_Q8IUN9_OID20928_v1_Neurology	0.113639	0.0477934	0.179484	0.0335489	3.38726	877	0.00073735	3.13233	0.0129138	879	CLEC10A
AA_A_245_29912086_exon4_A	CLEC11A_Q9Y240_OID21112_v1_Neurology	-0.115098	-0.180302	-0.0498948	0.0332227	-3.46445	894	0.000556575	3.25448	0.0132476	896	CLEC11A
AA_A_63_29910720_exon2_EQ	CLEC12A_Q5QGZ9_OID30552_v1_Inflammation_II	-0.128381	-0.194183	-0.0625796	0.0335264	-3.82925	875	0.000137697	3.86107	0.0164817	877	CLEC12A
AA_DRB1_189_32548667_exon4_R	CLEC14A_Q86T13_OID21090_v1_Neurology	-0.127414	-0.192518	-0.0623087	0.0331724	-3.84095	894	0.00013121	3.88203	0.0162342	896	CLEC14A
AA_C_94_31239120_exon3_IP	CLEC1A_Q8NC01_OID20099_v1_Cardiometabolic	-0.109088	-0.175118	-0.0430571	0.0336429	-3.24251	873	0.00122974	2.91018	0.0119001	875	CLEC1A
AA_C_138_31238988_exon3_K	CLEC1B_Q9P126_OID21061_v1_Neurology	-0.0972796	-0.162389	-0.0321698	0.0331752	-2.9323	900	0.00344991	2.46219	0.00946333	902	CLEC1B
AA_DQB1_57_32632681_exon2_AV	CLEC2L_P0C7M8_OID30884_v1_Neurology_II	0.106711	0.040852	0.172569	0.0335557	3.18011	878	0.00152383	2.81706	0.0113872	880	CLEC2L
HLA_Aminus30minus02	CLEC3B_P05452_OID30756_v1_Inflammation_II	-0.110799	-0.176366	-0.0452313	0.0334077	-3.31657	885	0.000948416	3.023	0.0122764	887	CLEC3B
AA_DRB1_70_32551952_exon2_Rx	CLEC4A_Q9UMR7_OID20573_v1_Inflammation	-0.0995937	-0.165501	-0.0336861	0.0335806	-2.96581	878	0.00310062	2.50855	0.0099189	880	CLEC4A
AA_A_152_29911228_exon3_GR	CLEC4C_Q8WTT0_OID20547_v1_Inflammation	0.0977456	0.0318259	0.163665	0.0335868	2.91024	878	0.00370274	2.43148	0.00955421	880	CLEC4C
HLA_DRB1minus13minus02	CLEC4D_Q8WXI8_OID20609_v1_Inflammation	-0.121418	-0.187165	-0.0556712	0.0334987	-3.62456	878	0.000306095	3.51414	0.0147423	880	CLEC4D
AA_A_156_29911240_exon3_EQW	CLEC4G_Q6UXB4_OID20590_v1_Inflammation	0.109561	0.0437228	0.175399	0.0335452	3.26607	878	0.00113278	2.94585	0.0120036	880	CLEC4G
AA_C_116_31239054_exon3_FY	CLEC4M_Q9H2X3_OID30405_v1_Cardiometabolic_II	-0.133236	-0.198037	-0.0684357	0.0330178	-4.03529	901	5.91638e-05	4.22794	0.0177519	903	CLEC4M
AA_C_97_31239111_exon3_DSW	CLEC5A_Q9NY25_OID20165_v1_Cardiometabolic	-0.0885561	-0.154308	-0.0228044	0.0335015	-2.64335	884	0.00835438	2.07809	0.00784219	886	CLEC5A
HLA_DQB1minus06minus03	CLEC6A_Q6EIG7_OID21228_v1_Oncology	0.116881	0.0510605	0.182701	0.0335362	3.48522	877	0.000516105	3.28726	0.0136612	879	CLEC6A
AA_B_94_31324210_exon3_I	CLEC7A_Q9BXN2_OID20636_v1_Inflammation	0.10897	0.0437579	0.174183	0.0332273	3.27955	895	0.00107988	2.96662	0.0118745	897	CLEC7A
HLA_DRB1minus04	CLGN_O14967_OID30957_v1_Neurology_II	0.110293	0.0444602	0.176126	0.0335425	3.28816	878	0.00104853	2.97942	0.0121645	880	CLGN
AA_DRB1_71_32551949_exon2_KR	CLIC5_Q9NZA1_OID30890_v1_Neurology_II	-0.106543	-0.172403	-0.0406834	0.0335563	-3.17506	878	0.00155027	2.80959	0.0113515	880	CLIC5
AA_B_63_31324548_exon2	CLINT1_Q14677_OID31182_v1_Oncology_II	-0.102516	-0.168403	-0.0366277	0.0335706	-3.05373	878	0.0023283	2.63296	0.0105094	880	CLINT1
HLA_Bminus81	CLIP2_Q9UDT6_OID20559_v1_Inflammation	0.103061	0.0371765	0.168945	0.0335687	3.07015	878	0.00220537	2.65652	0.0106215	880	CLIP2
HLA_DRB1minus11minus02	CLMP_Q9H6B4_OID21419_v1_Oncology	0.0939085	0.0287775	0.159039	0.033186	2.82976	900	0.00476194	2.32222	0.0088188	902	CLMP
HLA_DRB1minus13minus01	CLNS1A_P54105_OID30929_v1_Neurology_II	0.0930604	0.0271109	0.15901	0.0336019	2.7695	878	0.00573273	2.24164	0.00866023	880	CLNS1A
AA_B_158_31324018_exon3_AP	CLPP_Q16740_OID20910_v1_Neurology	-0.1113	-0.177163	-0.0454374	0.0335578	-3.31668	877	0.000948391	3.02301	0.0123878	879	CLPP
AA_DQA1_47_32609219_exon2_CK	CLPS_P04118_OID21156_v1_Neurology	0.115855	0.0506571	0.181053	0.0332198	3.48753	894	0.000511266	3.29135	0.0134224	896	CLPS
AA_DPB1_57_33048610_exon2	CLSPN_Q9HAW4_OID20831_v1_Neurology	0.111045	0.0449147	0.177175	0.0336935	3.29573	870	0.00102137	2.99082	0.0123309	872	CLSPN
AA_B_97_31324201_exon3_CTV	CLSTN1_O94985_OID20874_v1_Neurology	-0.117999	-0.184076	-0.0519225	0.0336663	-3.50496	870	0.000479989	3.31877	0.0139238	872	CLSTN1
AA_A_62_29910717_exon2_GR	CLSTN2_Q9H4D0_OID20664_v1_Inflammation	-0.100904	-0.166172	-0.0356359	0.0332557	-3.03419	895	0.00248152	2.60528	0.0101816	897	CLSTN2
HLA_Bminus51	CLSTN3_Q9BQT9_OID31092_v1_Neurology_II	-0.102931	-0.168223	-0.0376401	0.0332674	-3.09406	894	0.00203576	2.69127	0.0105949	896	CLSTN3
AA_C_97_31239111_exon3_DNR	CLTA_P09496_OID20118_v1_Cardiometabolic	-0.116972	-0.182943	-0.0510016	0.0336125	-3.48003	873	0.000526196	3.27885	0.0136826	875	CLTA
HLA_Aminus02minus05	CLU_P10909_OID30732_v1_Inflammation_II	-0.120366	-0.185238	-0.0554938	0.0330543	-3.64147	902	0.000286529	3.54283	0.014488	904	CLU
AA_C_66_31239450_exon2_K	CLUL1_Q15846_OID20198_v1_Cardiometabolic	-0.10109	-0.166837	-0.0353422	0.0334993	-3.01767	882	0.00262047	2.58162	0.0102191	884	CLUL1
AA_DPB1_69_33048646_exon2_R	CMC1_Q7Z7K0_OID30360_v1_Cardiometabolic_II	-0.108149	-0.173331	-0.0429673	0.0332117	-3.25636	896	0.00117089	2.93148	0.0116962	898	CMC1
AA_DRB1_11_32552129_exon2_DPV	CMIP_Q8IY22_OID31406_v1_Oncology_II	-0.094969	-0.160166	-0.0297718	0.0332196	-2.85882	898	0.00435058	2.36145	0.0090191	900	CMIP
AA_B_80_31324497_exon2_I	CNDP1_Q96KN2_OID20347_v1_Cardiometabolic	-0.103328	-0.168471	-0.0381855	0.0331918	-3.11306	898	0.00191023	2.71891	0.0106767	900	CNDP1
HLA_Bminus50minus01	CNGB3_Q9NQW8_OID30805_v1_Neurology_II	0.119901	0.0539537	0.185849	0.0336007	3.56842	873	0.000378715	3.42169	0.0143763	875	CNGB3
AA_DRB1_16_32552114_exon2_HI	CNP_P09543_OID30285_v1_Cardiometabolic_II	-0.113759	-0.179869	-0.0476493	0.0336831	-3.37733	870	0.000764403	3.11668	0.0129411	872	CNP
AA_DPB1_33_33048538_exon2	CNPY2_Q9Y2B0_OID20069_v1_Cardiometabolic	0.100633	0.0345435	0.166723	0.0336731	2.98853	873	0.00288173	2.54035	0.010127	875	CNPY2
HLA_Aminus66minus01	CNPY4_Q8N129_OID21317_v1_Oncology	-0.104325	-0.169865	-0.038786	0.0333935	-3.12413	887	0.00184129	2.73488	0.0108838	889	CNPY4
AA_DRB1_37_32552051_exon2_NP	CNST_Q6PJW8_OID20127_v1_Cardiometabolic	0.0920247	0.026331	0.157718	0.033472	2.7493	885	0.00609388	2.21511	0.00846855	887	CNST
HLA_DQB1minus06minus04	CNTF_P26441_OID30807_v1_Neurology_II	0.117686	0.0517208	0.183651	0.0336097	3.50155	873	0.000486009	3.31336	0.01385	875	CNTF
AA_DRB1_77_32551931_exon2_PT	CNTN1_Q12860_OID20307_v1_Cardiometabolic	0.104867	0.0398437	0.16989	0.0331311	3.16521	901	0.00160176	2.7954	0.0109971	903	CNTN1
HLA_Aminus24	CNTN2_Q02246_OID21426_v1_Oncology	-0.109613	-0.174639	-0.0445869	0.0331325	-3.30832	900	0.000975802	3.01064	0.012015	902	CNTN2
AA_A_76_29910759_exon2_Ax	CNTN3_Q9P232_OID21092_v1_Neurology	-0.1107	-0.175936	-0.0454634	0.0332394	-3.33038	894	0.000902799	3.04441	0.0122545	896	CNTN3
AA_B_97_31324201_exon3_CNT	CNTN4_Q8IWV2_OID21117_v1_Neurology	-0.115019	-0.180223	-0.0498144	0.033223	-3.46201	894	0.000561563	3.2506	0.0132293	896	CNTN4
AA_DPB1_65_33048634_exon2_I	CNTN5_O94779_OID21006_v1_Neurology	0.110401	0.0453087	0.175494	0.0331664	3.32871	898	0.000907983	3.04192	0.0121885	900	CNTN5
AA_B_67_31324536_exon2_CR	CNTNAP2_Q9UHC6_OID20556_v1_Inflammation	-0.0957304	-0.161663	-0.0297977	0.0335934	-2.84968	878	0.00447871	2.34885	0.00916431	880	CNTNAP2
AA_B_67_31324536_exon2_RY	CNTNAP4_Q9C0A0_OID30911_v1_Neurology_II	0.101815	0.035922	0.167707	0.033573	3.03264	878	0.00249557	2.60283	0.0103662	880	CNTNAP4
AA_A_minus11_29910371_exon1_L	COCH_O43405_OID30305_v1_Cardiometabolic_II	-0.0999414	-0.16518	-0.0347033	0.0332404	-3.00663	896	0.00271537	2.56617	0.00998829	898	COCH
HLA_DRB1minus13minus01	COL15A1_P39059_OID30396_v1_Cardiometabolic_II	-0.0939325	-0.159027	-0.0288379	0.0331675	-2.83206	901	0.00472797	2.32533	0.00882332	903	COL15A1
AA_DQB1_57_32632681_exon2_S	COL18A1_P39060_OID20332_v1_Cardiometabolic	0.0929735	0.0276911	0.158256	0.033263	2.79511	896	0.00529914	2.27579	0.00864406	898	COL18A1
AA_B_80_31324497_exon2_CT	COL1A1_P02452_OID20335_v1_Cardiometabolic	-0.0949016	-0.15999	-0.029813	0.0331645	-2.86155	901	0.00431339	2.36518	0.00900632	903	COL1A1
HLA_Aminus26	COL24A1_Q17RW2_OID31464_v1_Oncology_II	-0.103662	-0.168802	-0.0385217	0.0331907	-3.12323	898	0.00184613	2.73374	0.0107458	900	COL24A1
AA_A_142_29911198_exon3_I	COL28A1_Q2UY09_OID30969_v1_Neurology_II	-0.0878695	-0.15385	-0.0218889	0.0336178	-2.61378	878	0.00910802	2.04058	0.00772106	880	COL28A1
AA_DQB1_57_32632681_exon2_V	COL2A1_P02458_OID30286_v1_Cardiometabolic_II	0.0953536	0.0291152	0.161592	0.0337487	2.8254	870	0.00483025	2.31603	0.0090923	872	COL2A1
AA_DQA1_41_32609201_exon2	COL3A1_P02461_OID30379_v1_Cardiometabolic_II	0.106071	0.041056	0.171086	0.0331269	3.20196	901	0.00141282	2.84991	0.011251	903	COL3A1
HLA_DQA1minus01minus02	COL4A1_P02462_OID20208_v1_Cardiometabolic	0.113494	0.0479468	0.179042	0.0333974	3.39829	885	0.000708353	3.14975	0.0128809	887	COL4A1
HLA_DQB1minus06minus04	COL4A4_P53420_OID31333_v1_Oncology_II	0.10195	0.0363939	0.167505	0.0334018	3.05222	887	0.00233924	2.63092	0.0103937	889	COL4A4
AA_DQA1_69_32609285_exon2_T	COL5A1_P20908_OID30587_v1_Inflammation_II	0.108026	0.0420633	0.173988	0.0336083	3.21425	875	0.00135575	2.86782	0.0116695	877	COL5A1
AA_A_283_29912302_exon5_H	COL6A3_P12111_OID20292_v1_Cardiometabolic	-0.101325	-0.166372	-0.0362777	0.0331434	-3.05717	901	0.00230032	2.63821	0.0102667	903	COL6A3
HLA_Bminus15	COL9A1_P20849_OID20550_v1_Inflammation	-0.147305	-0.21282	-0.081791	0.0333802	-4.41295	878	1.14647e-05	4.94064	0.0216989	880	COL9A1
AA_B_245_31323183_exon4_T	COL9A2_Q14055_OID31255_v1_Oncology_II	-0.120155	-0.18554	-0.0547704	0.0333147	-3.60667	888	0.00032745	3.48485	0.0144372	890	COL9A2
HLA_DPB1minus01	COLEC12_Q5KU26_OID20738_v1_Inflammation	-0.103265	-0.168812	-0.0377187	0.0333972	-3.09204	887	0.00205004	2.68824	0.0106637	889	COLEC12
AA_B_97_31324201_exon3_CSW	COMMD1_Q8N668_OID30222_v1_Cardiometabolic_II	-0.103931	-0.170112	-0.0377494	0.0337196	-3.08221	870	0.00211948	2.67377	0.0108016	872	COMMD1
AA_B_167_31323991_exon3_PS	COMMD9_Q9P000_OID31390_v1_Oncology_II	0.100805	0.0356459	0.165965	0.0332004	3.03627	898	0.00246442	2.60828	0.0101617	900	COMMD9
AA_A_171_29911285_exon3_HP	COMP_P49747_OID20405_v1_Cardiometabolic	0.105681	0.0401877	0.171174	0.0333699	3.16695	888	0.00159307	2.79777	0.0111684	890	COMP
AA_B_116_31324144_exon3_LSY	COMT_P21964_OID20086_v1_Cardiometabolic	-0.100319	-0.166678	-0.03396	0.03381	-2.96714	866	0.0030885	2.51025	0.0100639	868	COMT
AA_C_219_31238158_exon4_W	COPB2_P35606_OID30173_v1_Cardiometabolic_II	0.101545	0.035613	0.167477	0.0335931	3.0228	877	0.00257732	2.58883	0.0103114	879	COPB2
AA_C_66_31239450_exon2_N	COPE_O14579_OID20797_v1_Neurology	0.146156	0.0803291	0.211983	0.0335391	4.35778	870	1.47068e-05	4.83248	0.0213616	872	COPE
HLA_Cminus06	COQ7_Q99807_OID30217_v1_Cardiometabolic_II	-0.0820345	-0.148352	-0.0157172	0.0337889	-2.42785	870	0.0153904	1.81275	0.00672966	872	COQ7
AA_B_325_31322303_exon7_S	CORO1A_P31146_OID20286_v1_Cardiometabolic	-0.108508	-0.17443	-0.0425873	0.0335874	-3.23063	876	0.00128123	2.89237	0.0117741	878	CORO1A
AA_C_177_31238871_exon3_E	CORO6_Q6QEF8_OID30870_v1_Neurology_II	-0.118685	-0.184642	-0.0527276	0.0336057	-3.53169	873	0.000434534	3.36198	0.0140861	875	CORO6
AA_DPB1_76_33048667_exon2_V	COX5B_P10606_OID21297_v1_Oncology	0.102994	0.0374451	0.168542	0.0333982	3.08381	887	0.00210694	2.67635	0.0106077	889	COX5B
HLA_Aminus02minus02	COX6B1_P14854_OID30317_v1_Cardiometabolic_II	-0.11258	-0.177729	-0.0474302	0.0331953	-3.39144	896	0.00072568	3.13925	0.0126742	898	COX6B1
AA_DRB1_11_32552129_exon2_D	CPA1_P15085_OID20280_v1_Cardiometabolic	-0.10887	-0.173865	-0.0438746	0.0331168	-3.28745	901	0.00105012	2.97876	0.0118526	903	CPA1
AA_DRB1_38_32552048_exon2_Vx	CPA2_P48052_OID21060_v1_Neurology	0.0796949	0.0144101	0.14498	0.0332643	2.39581	898	0.0167875	1.77501	0.00635127	900	CPA2
HLA_Aminus33minus03	CPA4_Q9UI42_OID30606_v1_Inflammation_II	0.0989693	0.0322917	0.165647	0.0339718	2.91327	858	0.00366945	2.4354	0.00979492	860	CPA4
HLA_Bminus15minus10	CPB1_P15086_OID20289_v1_Cardiometabolic	0.0779139	0.012729	0.143099	0.0332136	2.34585	901	0.0191998	1.7167	0.00607058	903	CPB1
AA_A_156_29911240_exon3_EQ	CPB2_Q96IY4_OID30734_v1_Inflammation_II	-0.107758	-0.172761	-0.0427552	0.0331208	-3.25349	901	0.0011824	2.92724	0.0116118	903	CPB2
HLA_DRB1minus09minus01	CPE_P16870_OID21392_v1_Oncology	-0.124655	-0.189819	-0.0594904	0.0332027	-3.75436	893	0.000185032	3.73275	0.0155388	895	CPE
AA_B_11_31324704_exon2	CPLX2_Q6PUV4_OID31186_v1_Oncology_II	-0.0912264	-0.157187	-0.0252657	0.0336076	-2.71445	878	0.00676873	2.16949	0.00832225	880	CPLX2
HLA_Aminus74minus01	CPM_P14384_OID21054_v1_Neurology	-0.102635	-0.167855	-0.0374147	0.0332312	-3.0885	896	0.00207367	2.68326	0.0105339	898	CPM
AA_A_62_29910717_exon2_EGQ	CPOX_P36551_OID30495_v1_Inflammation_II	0.113497	0.0475755	0.179419	0.0335877	3.37913	875	0.000759289	3.11959	0.0128817	877	CPOX
HLA_Aminus26	CPPED1_Q9BRF8_OID21053_v1_Neurology	-0.10838	-0.173415	-0.0433453	0.033137	-3.27067	900	0.0011137	2.95323	0.0117462	902	CPPED1
AA_C_156_31238934_exon3_CDQ	CPQ_Q9Y646_OID30406_v1_Cardiometabolic_II	0.101081	0.0359592	0.166202	0.033181	3.04633	899	0.00238413	2.62267	0.0102173	901	CPQ
AA_DRB1_13_32552123_exon2_FSY	CPTP_Q5TA50_OID30106_v1_Cardiometabolic_II	0.0928738	0.0268855	0.158862	0.0336217	2.76232	877	0.00585927	2.23216	0.00862554	879	CPTP
HLA_DRB1minus03minus01	CPVL_Q9H3G5_OID21435_v1_Oncology	0.218561	0.154687	0.282435	0.0325455	6.71554	899	3.31848e-11	10.4791	0.0477689	901	CPVL
AA_B_156_31324024_exon3_DGW	CPXM1_Q96SM3_OID21479_v1_Oncology	-0.130741	-0.195745	-0.0657377	0.0331209	-3.9474	896	8.51939e-05	4.06959	0.0170933	898	CPXM1
AA_A_283_29912302_exon5_H	CPXM2_Q8N436_OID30322_v1_Cardiometabolic_II	-0.0925573	-0.157842	-0.0272724	0.0332642	-2.78249	896	0.00550782	2.25902	0.00856685	898	CPXM2
AA_DQB1_71_32632639_exon2_AT	CR1_P17927_OID30697_v1_Inflammation_II	-0.090825	-0.156194	-0.0254564	0.0333068	-2.72692	894	0.006518	2.18589	0.00824917	896	CR1
HLA_DPB1minus18	CR2_P20023_OID20393_v1_Cardiometabolic	0.12583	0.0608572	0.190802	0.0331052	3.80091	898	0.000153894	3.81278	0.0158331	900	CR2
AA_C_21_31239585_exon2	CRACR2A_Q9BSW2_OID21249_v1_Oncology	-0.0987864	-0.164737	-0.0328358	0.0336024	-2.93986	877	0.00336983	2.47239	0.00975876	879	CRACR2A
AA_DQA1_215_32610494_exon4_F	CRADD_P78560_OID20923_v1_Neurology	0.12234	0.0565628	0.188117	0.0335139	3.65041	877	0.000277308	3.55704	0.014967	879	CRADD
AA_B_156_31324024_exon3_LW	CREB3_O43889_OID31188_v1_Oncology_II	-0.100926	-0.166824	-0.0350268	0.033576	-3.00588	878	0.00272351	2.56487	0.010186	880	CREB3
AA_A_67_29910732_exon2_.M	CREBZF_Q9NS37_OID31206_v1_Oncology_II	-0.0853687	-0.151364	-0.0193736	0.0336252	-2.53883	878	0.0112939	1.94716	0.00728781	880	CREBZF
AA_DRB1_30_32552072_exon2_CLY	CREG1_O75629_OID21515_v1_Oncology	0.128663	0.062977	0.19435	0.0334679	3.84439	878	0.000129575	3.88748	0.0165543	880	CREG1
AA_C_99_31239105_exon3_CSx	CRELD1_Q96HD1_OID30619_v1_Inflammation_II	-0.101931	-0.167936	-0.0359257	0.0336301	-3.03094	875	0.00250972	2.60037	0.0103899	877	CRELD1
AA_B_94_31324210_exon3_.T	CRELD2_Q6UXH1_OID20751_v1_Inflammation	-0.106807	-0.172181	-0.0414321	0.0333096	-3.20648	891	0.0013916	2.85649	0.0114076	893	CRELD2
AA_A_152_29911228_exon3_RWx	CRH_P06850_OID21257_v1_Oncology	0.108228	0.042229	0.174227	0.0336268	3.2185	874	0.00133614	2.87415	0.0117132	876	CRH
AA_DRB1_60_32551982_exon2_Yx	CRHBP_P24387_OID20747_v1_Inflammation	0.10393	0.0383874	0.169472	0.0333949	3.11214	887	0.00191685	2.71741	0.0108014	889	CRHBP
AA_DRB1_74_32551940_exon2_AQx	CRHR1_P34998_OID20055_v1_Cardiometabolic	-0.0960125	-0.162132	-0.0298926	0.0336885	-2.85001	873	0.00447475	2.34923	0.0092184	875	CRHR1
AA_DRB1_12_32552126_exon2_K	CRIM1_Q9NZV1_OID20701_v1_Inflammation	-0.137129	-0.202112	-0.0721454	0.0331105	-4.14154	895	3.77632e-05	4.42293	0.0188043	897	CRIM1
AA_DRB1_73_32551943_exon2_A	CRIP2_P52943_OID20901_v1_Neurology	0.101808	0.0358775	0.167738	0.0335921	3.03071	877	0.00251148	2.60007	0.0103649	879	CRIP2
AA_A_44_29910663_exon2_K	CRISP2_P16562_OID21456_v1_Oncology	-0.101189	-0.166273	-0.0361044	0.0331622	-3.05132	900	0.0023452	2.62982	0.0102392	902	CRISP2
AA_C_14_31239606_exon2	CRISP3_P54108_OID30715_v1_Inflammation_II	-0.128984	-0.194333	-0.0636358	0.0332962	-3.87384	887	0.000115012	3.93926	0.016637	889	CRISP3
HLA_DQB1minus06minus09	CRKL_P46109_OID20742_v1_Inflammation	0.104694	0.0389707	0.170417	0.0334867	3.12642	882	0.00182745	2.73815	0.0109608	884	CRKL
AA_DPB1_178_33052924_exon3_M	CRLF1_O75462_OID20699_v1_Inflammation	-0.0953329	-0.160637	-0.0300286	0.0332741	-2.86508	895	0.00426661	2.36992	0.00908836	897	CRLF1
AA_DPB1_69_33048646_exon2_E	CRNN_Q9UBG3_OID21427_v1_Oncology	-0.110334	-0.176622	-0.0440459	0.0337739	-3.26685	866	0.0011303	2.94681	0.0121736	868	CRNN
AA_DRB1_74_32551940_exon2_GQR	CRTAC1_Q9NQ79_OID20279_v1_Cardiometabolic	-0.110753	-0.175734	-0.0457716	0.0331099	-3.34502	901	0.000856759	3.06714	0.0122662	903	CRTAC1
HLA_Aminus02minus01	CRTAM_O95727_OID20914_v1_Neurology	0.118834	0.0530291	0.184639	0.0335283	3.54429	877	0.000414472	3.38251	0.0141216	879	CRTAM
AA_B_116_31324144_exon3_LNP	CRTAP_O75718_OID30902_v1_Neurology_II	-0.0961603	-0.16209	-0.0302303	0.033592	-2.8626	878	0.0043018	2.36635	0.0092468	880	CRTAP
AA_DRB1_28_32552078_exon2_DH	CRX_O43186_OID20070_v1_Cardiometabolic	-0.0824578	-0.148658	-0.0162572	0.0337296	-2.44467	873	0.0146953	1.83282	0.00679929	875	CRX
AA_DRB1_13_32552123_exon2_GHL	CRYBB1_P53674_OID30319_v1_Cardiometabolic_II	0.115982	0.0508581	0.181106	0.0331822	3.49531	896	0.000496737	3.30387	0.0134518	898	CRYBB1
AA_A_63_29910720_exon2_EN	CRYBB2_P43320_OID31081_v1_Neurology_II	0.116383	0.0511893	0.181577	0.0332177	3.50365	894	0.000481699	3.31722	0.013545	896	CRYBB2
AA_B_116_31324144_exon3_LNY	CRYGD_P07320_OID31144_v1_Neurology_II	-0.0962979	-0.161633	-0.0309631	0.0332896	-2.89273	894	0.00391174	2.40763	0.00927328	896	CRYGD
HLA_DPA1minus02minus02	CRYM_Q14894_OID30815_v1_Neurology_II	0.1271	0.0612121	0.192988	0.0335704	3.78608	873	0.00016351	3.78646	0.0161545	875	CRYM
AA_A_74_29910753_exon2_Nx	CRYZL1_O95825_OID30272_v1_Cardiometabolic_II	-0.117889	-0.183967	-0.0518118	0.0336668	-3.50165	870	0.000485904	3.31345	0.0138979	872	CRYZL1
AA_B_167_31323991_exon3_Sx	CSDE1_O75534_OID30183_v1_Cardiometabolic_II	0.101714	0.0357831	0.167645	0.0335925	3.02789	877	0.0025348	2.59606	0.0103458	879	CSDE1
AA_DRB1_13_32552123_exon2_LSY	CSF1_P09603_OID20719_v1_Inflammation	0.144062	0.0791431	0.208981	0.0330776	4.35526	895	1.48271e-05	4.82894	0.0207538	897	CSF1
AA_DPB1_76_33048667_exon2_I	CSF1R_P07333_OID30681_v1_Inflammation_II	-0.113586	-0.178691	-0.0484801	0.0331729	-3.42405	897	0.000644909	3.1905	0.0129017	899	CSF1R
AA_DQA1_34_32609180_exon2	CSF2_P04141_OID30072_v1_Cardiometabolic_II	0.121522	0.0557388	0.187306	0.0335173	3.62566	877	0.000304842	3.51593	0.0147677	879	CSF2
AA_B_67_31324536_exon2_CF	CSF2RA_P15509_OID20915_v1_Neurology	-0.121002	-0.186789	-0.0552137	0.0335195	-3.60989	877	0.000323696	3.48986	0.0146414	879	CSF2RA
AA_DRB1_74_32551940_exon2_GL	CSF2RB_P32927_OID30553_v1_Inflammation_II	0.114515	0.0486006	0.180429	0.0335838	3.40983	875	0.000679775	3.16763	0.0131136	877	CSF2RB
AA_DRB1_37_32552051_exon2_FYx	CSF3_P09919_OID20491_v1_Inflammation	0.107718	0.0415633	0.173872	0.0337059	3.19581	870	0.00144466	2.84023	0.0116031	872	CSF3
AA_B_325_31322303_exon7_C	CSF3R_Q99062_OID30527_v1_Inflammation_II	-0.12361	-0.189452	-0.0577681	0.0335469	-3.68469	875	0.000243056	3.61429	0.0152794	877	CSF3R
AA_A_62_29910717_exon2_EGL	CSH1_P0DML2_OID30667_v1_Inflammation_II	0.113981	0.0488784	0.179084	0.0331714	3.43612	897	0.000617201	3.20957	0.0129917	899	CSH1
AA_A_156_29911240_exon3_RW	CSNK1D_P48730_OID30492_v1_Inflammation_II	0.0740968	0.00792857	0.140265	0.0337132	2.19786	875	0.0282207	1.54943	0.00549034	877	CSNK1D
HLA_Bminus15minus03	CSNK2A1_P68400_OID31053_v1_Neurology_II	0.107216	0.0421005	0.172332	0.0331781	3.23154	898	0.00127609	2.89412	0.0114953	900	CSNK2A1
AA_DRB1_13_32552123_exon2_FL	CSPG4_Q6UVK1_OID30397_v1_Cardiometabolic_II	-0.122516	-0.187408	-0.0576253	0.0330639	-3.70545	901	0.000223878	3.64999	0.0150103	903	CSPG4
AA_DQB1_234_32627649_exon6_.	CSPG5_O95196_OID30843_v1_Neurology_II	0.0986206	0.0325176	0.164724	0.0336799	2.92818	873	0.0034982	2.45616	0.00972602	875	CSPG5
AA_DRB1_40_32552042_exon2_F	CSRP3_P50461_OID30176_v1_Cardiometabolic_II	-0.12353	-0.189297	-0.0577629	0.033509	-3.68648	877	0.00024135	3.61735	0.0152597	879	CSRP3
AA_A_9_29910558_exon2_Y	CST1_P01037_OID30581_v1_Inflammation_II	-0.125777	-0.195551	-0.0560037	0.0355442	-3.53862	779	0.000426057	3.37053	0.01582	781	CST1
AA_A_97_29911063_exon3_IMx	CST3_P01034_OID20400_v1_Cardiometabolic	-0.10841	-0.173553	-0.0432664	0.0331922	-3.26612	897	0.00113167	2.94628	0.0117527	899	CST3
HLA_Cminus04minus01	CST5_P28325_OID20995_v1_Neurology	-0.128815	-0.194727	-0.0629041	0.0335821	-3.83583	872	0.000134156	3.87239	0.0165934	874	CST5
AA_DPB1_76_33048667_exon2_I	CST6_Q15828_OID20293_v1_Cardiometabolic	-0.126665	-0.192747	-0.0605834	0.0336688	-3.76209	868	0.00017981	3.74519	0.0160441	870	CST6
AA_A_62_29910717_exon2_EL	CST7_O76096_OID20704_v1_Inflammation	-0.0873285	-0.152718	-0.0219394	0.0333172	-2.62112	894	0.00891297	2.04998	0.00762626	896	CST7
HLA_Cminus02minus10	CSTB_P04080_OID20294_v1_Cardiometabolic	-0.120664	-0.186193	-0.0551351	0.0333879	-3.614	884	0.000318536	3.49684	0.0145598	886	CSTB
AA_A_321_29912858_exon6_T	CTAG1A_CTAG1B_P78358_OID31299_v1_Oncology_II	0.110911	0.0453068	0.176515	0.0334261	3.31808	884	0.000943393	3.02531	0.0123012	886	CTAG1A
AA_DRB1_74_32551940_exon2_A	CTBS_Q01459_OID30710_v1_Inflammation_II	-0.118003	-0.183479	-0.0525272	0.0333609	-3.53716	886	0.000425449	3.37115	0.0139247	888	CTBS
AA_B_199_31323321_exon4_V	CTF1_Q16619_OID20061_v1_Cardiometabolic	0.0934475	0.0273114	0.159584	0.0336968	2.77319	873	0.0056693	2.24647	0.00873244	875	CTF1
AA_B_9_31324710_exon2_Y	CTHRC1_Q96CG8_OID30393_v1_Cardiometabolic_II	-0.134989	-0.199774	-0.0702037	0.0330099	-4.08935	901	4.71275e-05	4.32673	0.018222	903	CTHRC1
AA_B_81_31324494_exon2	CTLA4_P16410_OID30363_v1_Cardiometabolic_II	-0.119202	-0.184119	-0.054284	0.0330773	-3.60373	901	0.000330875	3.48034	0.014209	903	CTLA4
AA_B_325_31322303_exon7_C	CTNNA1_P35221_OID30800_v1_Neurology_II	-0.100164	-0.166257	-0.0340713	0.0336747	-2.97446	873	0.00301584	2.52059	0.0100328	875	CTNNA1
HLA_Aminus01	CTRB1_P17538_OID21150_v1_Neurology	-0.112263	-0.177488	-0.0470383	0.0332336	-3.37801	894	0.000761673	3.11823	0.012603	896	CTRB1
HLA_Bminus08minus01	CTRC_Q99895_OID20752_v1_Inflammation	-0.0987393	-0.164242	-0.0332362	0.033375	-2.95848	889	0.00317358	2.49845	0.00974944	891	CTRC
HLA_Bminus42minus01	CTRL_P40313_OID31157_v1_Neurology_II	0.102548	0.0372538	0.167841	0.0332687	3.08241	894	0.00211631	2.67442	0.010516	896	CTRL
AA_DRB1_13_32552123_exon2_FSY	CTSB_P07858_OID20276_v1_Cardiometabolic	0.142089	0.0769691	0.207209	0.03318	4.28238	890	2.05006e-05	4.68823	0.0201894	892	CTSB
AA_DRB1_32_32552066_exon2_HI	CTSC_P53634_OID20679_v1_Inflammation	0.111873	0.0460894	0.177656	0.0335174	3.33775	879	0.000880053	3.05549	0.0125156	881	CTSC
HLA_DQB1minus06minus09	CTSD_P07339_OID20358_v1_Cardiometabolic	0.0876601	0.0203585	0.154962	0.0342889	2.55651	844	0.0107467	1.96873	0.00768429	846	CTSD
AA_DRB1_11_32552129_exon2_GS	CTSE_P14091_OID30628_v1_Inflammation_II	0.11029	0.0443443	0.176236	0.0335999	3.28245	875	0.00106986	2.97067	0.0121639	877	CTSE
AA_A_163_29911261_exon3_ET	CTSF_Q9UBX1_OID21500_v1_Oncology	-0.122039	-0.187116	-0.0569631	0.0331579	-3.68055	896	0.000246636	3.60794	0.0148936	898	CTSF
AA_DRB1_11_32552129_exon2_DLP	CTSH_P09668_OID20113_v1_Cardiometabolic	-0.13185	-0.197849	-0.0658516	0.0336265	-3.92102	869	9.51169e-05	4.02174	0.0173845	871	CTSH
AA_DPB1_84_33048691_exon2_D	CTSL_P07711_OID20228_v1_Cardiometabolic	0.115275	0.0497409	0.180809	0.0333905	3.45232	885	0.000582124	3.23498	0.0132883	887	CTSL
HLA_Bminus15minus16	CTSO_P43234_OID20660_v1_Inflammation	0.0729905	0.00756235	0.138419	0.0333372	2.18946	895	0.0288208	1.54029	0.00532761	897	CTSO
AA_A_9_29910558_exon2_Y	CTSS_P25774_OID21056_v1_Neurology	-0.127102	-0.201404	-0.0528001	0.037843	-3.35867	687	0.000826438	3.08279	0.0161549	689	CTSS
AA_DRB1_47_32552021_exon2_F	CTSV_O60911_OID21405_v1_Oncology	-0.113738	-0.178915	-0.0485604	0.0332094	-3.42487	895	0.000643054	3.19175	0.0129363	897	CTSV
AA_DRB1_11_32552129_exon2_DP	CTSZ_Q9UBR2_OID20365_v1_Cardiometabolic	-0.12854	-0.193562	-0.0635174	0.0331305	-3.8798	896	0.000112197	3.95002	0.0165225	898	CTSZ
AA_A_152_29911228_exon3_E	CUZD1_Q86UP6_OID30914_v1_Neurology_II	0.129362	0.0636816	0.195042	0.0334648	3.86561	878	0.000118979	3.92453	0.0167345	880	CUZD1
AA_DPB1_69_33048646_exon2_K	CWC15_Q9P013_OID31479_v1_Oncology_II	-0.0911112	-0.156662	-0.0255602	0.0333994	-2.72793	889	0.00649907	2.18715	0.00830124	891	CWC15
AA_A_253_29912110_exon4_EK	CX3CL1_P78423_OID20976_v1_Neurology	-0.111766	-0.177626	-0.0459068	0.033556	-3.33074	877	0.00090234	3.04463	0.0124917	879	CX3CL1
AA_C_95_31239117_exon3_I	CXADR_P78310_OID20561_v1_Inflammation	-0.0893235	-0.155296	-0.0233514	0.0336135	-2.65737	878	0.00801829	2.09592	0.00797869	880	CXADR
AA_B_167_31323991_exon3_Wx	CXCL1_P09341_OID20762_v1_Inflammation	0.102399	0.0369938	0.167804	0.0333252	3.07272	891	0.00218571	2.66041	0.0104855	893	CXCL1
HLA_DQB1minus04	CXCL10_P02778_OID20697_v1_Inflammation	0.086541	0.021184	0.151898	0.0333009	2.59876	895	0.0095101	2.02181	0.00748934	897	CXCL10
HLA_Cminus14	CXCL11_O14625_OID21042_v1_Neurology	-0.111887	-0.176896	-0.0468778	0.033124	-3.37782	900	0.000761957	3.11807	0.0125187	902	CXCL11
HLA_DRB1minus11minus04	CXCL12_P48061_OID20464_v1_Inflammation	0.123528	0.0574956	0.18956	0.0336435	3.67166	870	0.000255677	3.59231	0.0152591	872	CXCL12
AA_DRB1_37_32552051_exon2_Yx	CXCL13_O43927_OID21024_v1_Neurology	0.0875075	0.0223384	0.152677	0.0332055	2.63534	900	0.00854999	2.06803	0.00765757	902	CXCL13
HLA_Bminus07minus02	CXCL14_O95715_OID20458_v1_Inflammation	0.106831	0.0406701	0.172992	0.0337092	3.1692	870	0.00158204	2.80078	0.0114128	872	CXCL14
AA_DRB1_96_32549647_exon3_EHY	CXCL16_Q9H2A7_OID20282_v1_Cardiometabolic	-0.115857	-0.1808	-0.0509133	0.0330905	-3.50121	901	0.000485883	3.31347	0.0134228	903	CXCL16
AA_DRB1_13_32552123_exon2_HSY	CXCL17_Q6UXB2_OID20622_v1_Inflammation	-0.101504	-0.166768	-0.0362395	0.0332537	-3.05241	895	0.0023372	2.6313	0.010303	897	CXCL17
AA_DQB1_57_32632681_exon2_AV	CXCL3_P19876_OID20788_v1_Inflammation	-0.127417	-0.192669	-0.0621658	0.0332469	-3.83246	890	0.000135788	3.86714	0.0162351	892	CXCL3
HLA_DPB1minus03	CXCL5_P42830_OID20207_v1_Cardiometabolic	0.111128	0.0455263	0.176731	0.0334253	3.32468	884	0.000921621	3.03545	0.0123495	886	CXCL5
HLA_Aminus66minus01	CXCL6_P80162_OID20613_v1_Inflammation	-0.0960174	-0.161317	-0.0307174	0.0332719	-2.88584	895	0.0039975	2.39821	0.00921934	897	CXCL6
HLA_Aminus26	CXCL8_P10145_OID20153_v1_Cardiometabolic	0.109995	0.0441975	0.175792	0.0335245	3.28103	879	0.00107501	2.96859	0.0120989	881	CXCL8
HLA_Aminus26	CXCL8_P10145_OID20631_v1_Inflammation	0.108699	0.0422835	0.175115	0.0338387	3.21228	863	0.00136567	2.86465	0.0118155	865	CXCL8
HLA_Aminus26	CXCL8_P10145_OID20997_v1_Neurology	0.10921	0.0423299	0.17609	0.0340745	3.20503	851	0.00140082	2.85362	0.0119268	853	CXCL8
AA_B_95_31324207_exon3_W	CXCL8_P10145_OID21430_v1_Oncology	0.11075	0.0450706	0.17643	0.0334646	3.30947	882	0.000972609	3.01206	0.0122656	884	CXCL8
AA_A_245_29912086_exon4_A	CXCL9_Q07325_OID20675_v1_Inflammation	0.0959582	0.0306578	0.161259	0.0332721	2.88405	895	0.00402016	2.39576	0.00920797	897	CXCL9
AA_DPB1_84_33048691_exon2_V	CYB5A_P00167_OID31171_v1_Oncology_II	-0.0960333	-0.161964	-0.0301025	0.0335924	-2.85878	878	0.00435338	2.36117	0.00922239	880	CYB5A
AA_DRB1_38_32552048_exon2_AL	CYB5R2_Q6BCY4_OID31512_v1_Oncology_II	0.0997265	0.0338575	0.165596	0.033561	2.9715	879	0.00304424	2.51652	0.00994538	881	CYB5R2
AA_DRB1_11_32552129_exon2_PV	CYP24A1_Q07973_OID30091_v1_Cardiometabolic_II	0.135001	0.0693329	0.200669	0.0334585	4.03488	877	5.93959e-05	4.22624	0.0182253	879	CYP24A1
AA_A_152_29911228_exon3_Rx	CYTH3_O43739_OID31208_v1_Oncology_II	-0.110093	-0.175927	-0.044259	0.0335432	-3.28213	878	0.00107092	2.97024	0.0121205	880	CYTH3
HLA_Bminus50minus01	CYTL1_Q9NRR1_OID30374_v1_Cardiometabolic_II	-0.099386	-0.164446	-0.0343261	0.0331499	-2.99808	901	0.00279147	2.55417	0.00987759	903	CYTL1
AA_DRB1_57_32551991_exon2_AS	DAAM1_Q9Y4D1_OID30664_v1_Inflammation_II	-0.119274	-0.185151	-0.0533966	0.0335648	-3.55353	875	0.000400434	3.39747	0.0142262	877	DAAM1
AA_DRB1_38_32552048_exon2_AL	DAB2_P98082_OID21428_v1_Oncology	0.113594	0.048597	0.17859	0.0331176	3.43001	900	0.000630991	3.19998	0.0129035	902	DAB2
AA_DPB1_9_33048466_exon2_H	DAG1_Q14118_OID20774_v1_Inflammation	0.136185	0.0711933	0.201177	0.0331149	4.11251	895	4.27425e-05	4.36914	0.0185464	897	DAG1
AA_DRB1_71_32551949_exon2_ARS	DAND5_Q8N907_OID30420_v1_Inflammation_II	0.102671	0.0366705	0.168671	0.0336275	3.05317	875	0.00233287	2.63211	0.0105412	877	DAND5
AA_DRB1_181_32549392_exon3_M	DAPK2_Q9UIK4_OID30505_v1_Inflammation_II	0.106646	0.0406734	0.172618	0.0336134	3.17271	875	0.0015629	2.80607	0.0113733	877	DAPK2
AA_B_minus11_31324895_exon1_W	DAPP1_Q9UN19_OID20524_v1_Inflammation	0.08558	0.0195861	0.151574	0.0336246	2.54516	878	0.0110927	1.95496	0.00732393	880	DAPP1
AA_C_9_31239621_exon2_Y	DARS1_P14868_OID20903_v1_Neurology	-0.0979781	-0.163934	-0.0320222	0.0336051	-2.91557	877	0.00364083	2.4388	0.0095997	879	DARS1
HLA_DRB1minus13minus04	DBH_P09172_OID30703_v1_Inflammation_II	0.0707349	0.00529616	0.136174	0.0333426	2.12146	895	0.0341575	1.46651	0.00500343	897	DBH
HLA_DPB1minus04minus01	DBI_P07108_OID21143_v1_Neurology	-0.0940092	-0.159395	-0.0286233	0.0333155	-2.82178	893	0.00488175	2.31142	0.00883772	895	DBI
AA_B_9_31324710_exon2_D	DBN1_Q16643_OID30549_v1_Inflammation_II	-0.0987776	-0.164804	-0.0327515	0.0336408	-2.93624	875	0.00340919	2.46735	0.00975702	877	DBN1
HLA_DQB1minus06minus09	DBNL_Q9UJU6_OID20681_v1_Inflammation	0.137249	0.072267	0.202231	0.03311	4.14525	895	3.71686e-05	4.42982	0.0188374	897	DBNL
HLA_DPB1minus13	DCBLD2_Q96PD2_OID21474_v1_Oncology	0.114249	0.0491122	0.179386	0.0331889	3.44239	896	0.000603279	3.21948	0.0130529	898	DCBLD2
AA_A_116_29911120_exon3_HYx	DCC_P43146_OID30953_v1_Neurology_II	0.114633	0.048833	0.180433	0.0335259	3.41924	878	0.000656873	3.18252	0.0131408	880	DCC
AA_B_24_31324665_exon2_S	DCDC2C_A8MYV0_OID31235_v1_Oncology_II	-0.095309	-0.161244	-0.0293737	0.0335947	-2.83702	878	0.00465846	2.33176	0.00908381	880	DCDC2C
HLA_Bminus18minus01	DCLRE1C_Q96SD1_OID31240_v1_Oncology_II	-0.114083	-0.179888	-0.0482788	0.033528	-3.40262	878	0.000697602	3.15639	0.013015	880	DCLRE1C
AA_A_97_29911063_exon3_KRx	DCN_P07585_OID20106_v1_Cardiometabolic	-0.114096	-0.18009	-0.0481034	0.0336239	-3.39332	873	0.00072159	3.14171	0.013018	875	DCN
AA_DRB1_67_32551961_exon2_L	DCTD_P32321_OID30657_v1_Inflammation_II	0.0901911	0.0241109	0.156271	0.0336684	2.67881	875	0.00752713	2.12337	0.00813444	877	DCTD
AA_A_114_29911114_exon3_EQx	DCTN1_Q14203_OID21399_v1_Oncology	0.140386	0.0756141	0.205159	0.0330032	4.25371	900	2.3225e-05	4.63404	0.0197083	902	DCTN1
AA_DQA1_187_32610410_exon4_T	DCTN2_Q13561_OID21334_v1_Oncology	-0.131535	-0.196861	-0.0662084	0.033285	-3.95178	887	8.3738e-05	4.07708	0.0173014	889	DCTN2
AA_B_minus16_31324910_exon1_V	DCTN6_O00399_OID20879_v1_Neurology	0.0701939	0.00381646	0.136571	0.0338195	2.07554	870	0.0382296	1.4176	0.00492718	872	DCTN6
AA_B_103_31324183_exon3_L	DCTPP1_Q9H773_OID20148_v1_Cardiometabolic	-0.0962003	-0.161868	-0.0305326	0.0334587	-2.87519	885	0.00413462	2.38356	0.0092545	887	DCTPP1
HLA_DQB1minus05minus02	DCUN1D1_Q96GG9_OID30830_v1_Neurology_II	-0.110456	-0.176477	-0.0444359	0.0336378	-3.2837	873	0.0010653	2.97253	0.0122006	875	DCUN1D1
AA_DRB1_57_32551991_exon2_ADV	DCUN1D2_Q6PH85_OID31231_v1_Oncology_II	0.115537	0.0497432	0.18133	0.0335224	3.44655	878	0.000594741	3.22567	0.0133487	880	DCUN1D2
AA_B_67_31324536_exon2_RS	DCXR_Q7Z4W1_OID21480_v1_Oncology	-0.106901	-0.172092	-0.0417103	0.0332162	-3.21834	896	0.00133569	2.87429	0.0114278	898	DCXR
AA_DRB1_30_32552072_exon2_HLR	DDA1_Q9BW61_OID30126_v1_Cardiometabolic_II	0.0935474	0.0275633	0.159532	0.0336195	2.78253	877	0.00550949	2.25889	0.00875112	879	DDA1
AA_B_67_31324536_exon2_FY	DDAH1_O94760_OID21299_v1_Oncology	-0.119688	-0.185114	-0.0542628	0.0333353	-3.59043	887	0.000348254	3.4581	0.0143253	889	DDAH1
AA_DRB1_74_32551940_exon2_AQR	DDC_P20711_OID20215_v1_Cardiometabolic	-0.089236	-0.154984	-0.0234883	0.0334995	-2.66381	884	0.00786686	2.1042	0.00796307	886	DDC
HLA_Bminus15minus03	DDHD2_O94830_OID31043_v1_Neurology_II	0.121292	0.0562827	0.186302	0.0331241	3.66176	898	0.000265128	3.57654	0.0147118	900	DDHD2
AA_DQA1_40_32609198_exon2	DDI2_Q5TDH0_OID30602_v1_Inflammation_II	-0.118233	-0.184118	-0.0523478	0.033569	-3.52209	875	0.000450309	3.34649	0.0139791	877	DDI2
HLA_Cminus06minus02	DDR1_Q08345_OID21009_v1_Neurology	0.154904	0.090274	0.219535	0.032931	4.70391	900	2.95269e-06	5.52978	0.0239954	902	DDR1
AA_DRB1_71_32551949_exon2_AR	DDT_P30046_OID30372_v1_Cardiometabolic_II	0.106017	0.0410018	0.171032	0.0331271	3.20031	901	0.00142081	2.84746	0.0112396	903	DDT
AA_DRB1_26_32552084_exon2_CF	DDX1_Q92499_OID31518_v1_Oncology_II	-0.105735	-0.170861	-0.0406094	0.0331834	-3.1864	898	0.00149032	2.82672	0.01118	900	DDX1
AA_DRB1_74_32551940_exon2_LQx	DDX25_Q9UHL0_OID30892_v1_Neurology_II	0.106866	0.0410086	0.172724	0.0335551	3.1848	878	0.00149964	2.82401	0.0114204	880	DDX25
HLA_Aminus02minus01	DDX39A_O00148_OID30494_v1_Inflammation_II	-0.111977	-0.17791	-0.0460433	0.0335936	-3.33328	875	0.000894327	3.0485	0.0125388	877	DDX39A
AA_DRB1_57_32551991_exon2_ADx	DDX4_Q9NQI0_OID30431_v1_Inflammation_II	-0.118638	-0.18452	-0.0527564	0.0335674	-3.53433	875	0.000430229	3.3663	0.0140751	877	DDX4
AA_A_116_29911120_exon3_RSY	DDX53_Q86TM3_OID30944_v1_Neurology_II	-0.110356	-0.176188	-0.0445233	0.0335422	-3.29005	878	0.00104159	2.9823	0.0121784	880	DDX53
AA_C_97_31239111_exon3_DWx	DDX58_O95786_OID21226_v1_Oncology	0.0843731	0.0183347	0.150412	0.0336472	2.50758	877	0.0123357	1.90884	0.00711882	879	DDX58
AA_DRB1_30_32552072_exon2_GHL	DECR1_Q16698_OID20579_v1_Inflammation	-0.113084	-0.178896	-0.0472724	0.0335319	-3.37245	878	0.00077761	3.10924	0.0127881	880	DECR1
AA_A_114_29911114_exon3_PQ	DEFA1_DEFA1B_P59665_OID20344_v1_Cardiometabolic	0.108385	0.0425011	0.17427	0.0335687	3.22877	877	0.00128945	2.8896	0.0117474	879	DEFA1
HLA_Bminus39	DEFB103A_DEFB103B_P81534_OID30534_v1_Inflammation_II	0.0909064	0.0245638	0.157249	0.0338017	2.6894	868	0.0072953	2.13696	0.00826397	870	DEFB103A
HLA_Cminus02minus10	DEFB104A_DEFB104B_Q8WTQ1_OID30849_v1_Neurology_II	-0.0885913	-0.154757	-0.0224257	0.0337118	-2.6279	873	0.00874212	2.05838	0.00784842	875	DEFB104A
HLA_Bminus15minus03	DEFB116_Q30KQ4_OID30823_v1_Neurology_II	-0.141406	-0.207165	-0.0756463	0.0335048	-4.22046	873	2.69323e-05	4.56973	0.0199955	875	DEFB116
AA_B_116_31324144_exon3_FL	DEFB118_Q96PH6_OID30858_v1_Neurology_II	0.101178	0.0350924	0.167264	0.0336712	3.00489	873	0.0027327	2.56341	0.010237	875	DEFB118
AA_DPB1_85_33048694_exon2	DEFB4A_DEFB4B_O15263_OID21373_v1_Oncology	-0.10264	-0.168452	-0.0368285	0.033532	-3.06097	880	0.00227317	2.64337	0.0105351	882	DEFB4A
AA_B_minus10_31324892_exon1_G	DENND2B_P78524_OID30050_v1_Cardiometabolic_II	0.134273	0.0685986	0.199948	0.0334618	4.01273	877	6.51448e-05	4.18612	0.0180293	879	DENND2B
HLA_Aminus02minus05	DENR_O43583_OID30493_v1_Inflammation_II	0.126149	0.0603288	0.19197	0.0335361	3.7616	875	0.000180067	3.74457	0.0159137	877	DENR
AA_C_116_31239054_exon3_LY	DFFA_O00273_OID20620_v1_Inflammation	0.140047	0.0750907	0.205004	0.0330969	4.23143	895	2.56138e-05	4.59153	0.0196132	897	DFFA
HLA_DPB1minus04minus01	DGCR6_Q14129_OID30859_v1_Neurology_II	-0.132447	-0.198289	-0.0666058	0.0335467	-3.94815	873	8.50973e-05	4.07008	0.0175423	875	DGCR6
AA_B_45_31324602_exon2_GK	DGKA_P23743_OID30546_v1_Inflammation_II	0.076698	0.0105427	0.142853	0.0337066	2.27546	875	0.0231195	1.63602	0.00588258	877	DGKA
AA_DQA1_130_32609881_exon3_S	DGKZ_Q13574_OID20466_v1_Inflammation	-0.101942	-0.168137	-0.0357474	0.0337266	-3.02261	870	0.0025795	2.58846	0.0103922	872	DGKZ
HLA_DPB1minus04	DHODH_Q02127_OID30137_v1_Cardiometabolic_II	0.0851603	0.0191263	0.151194	0.0336449	2.53115	877	0.0115428	1.93769	0.00725227	879	DHODH
AA_DPB1_91_33048712_exon2_CH	DHPS_P49366_OID31357_v1_Oncology_II	0.105093	0.0399622	0.170223	0.0331856	3.16681	898	0.00159323	2.79772	0.0110445	900	DHPS
AA_C_147_31238961_exon3_W	DHRS4L2_Q6PKH6_OID31072_v1_Neurology_II	-0.101576	-0.166876	-0.0362752	0.033272	-3.05288	894	0.00233363	2.63197	0.0103176	896	DHRS4L2
AA_B_67_31324536_exon2_MS	DIABLO_Q9NR28_OID20184_v1_Cardiometabolic	-0.0897379	-0.155483	-0.0239932	0.0334979	-2.67891	884	0.00752345	2.12358	0.0080529	886	DIABLO
AA_A_70_29910741_exon2_.Q	DIPK1C_Q0P6D2_OID30932_v1_Neurology_II	0.117976	0.0522021	0.183751	0.0335127	3.52035	878	0.000453143	3.34376	0.0139184	880	DIPK1C
HLA_DPB1minus02minus01	DIPK2B_Q9H7Y0_OID30582_v1_Inflammation_II	-0.108153	-0.174115	-0.0421916	0.0336079	-3.21809	875	0.00133796	2.87356	0.0116971	877	DIPK2B
AA_C_156_31238934_exon3_RW	DKK1_O94907_OID21066_v1_Neurology	0.111809	0.0467988	0.176819	0.0331243	3.37543	900	0.000768543	3.11433	0.0125012	902	DKK1
AA_A_116_29911120_exon3_NYx	DKK3_Q9UBP4_OID20264_v1_Cardiometabolic	-0.119902	-0.184814	-0.0549902	0.0330745	-3.62522	901	0.0003049	3.51584	0.0143765	903	DKK3
HLA_DRB1minus13minus04	DKK4_Q9UBT3_OID20934_v1_Neurology	0.092531	0.0265406	0.158521	0.0336227	2.75204	877	0.00604483	2.21862	0.00856198	879	DKK4
HLA_Aminus24minus02	DKKL1_Q9UK85_OID21313_v1_Oncology	0.114676	0.0492113	0.18014	0.0333552	3.43801	887	0.000613271	3.21235	0.0131505	889	DKKL1
AA_B_147_31324051_exon3_CL	DLG4_P78352_OID31071_v1_Neurology_II	0.102884	0.0375922	0.168175	0.0332675	3.09262	894	0.00204559	2.68918	0.0105851	896	DLG4
AA_DRB1_71_32551949_exon2_Rx	DLGAP5_Q15398_OID30976_v1_Neurology_II	0.0934882	0.028282	0.158695	0.0332243	2.81385	898	0.0050021	2.30085	0.00874005	900	DLGAP5
AA_A_90_29910801_exon2_A	DLK1_P80370_OID20295_v1_Cardiometabolic	-0.0872764	-0.152411	-0.0221422	0.0331877	-2.62978	901	0.00868964	2.061	0.00761718	903	DLK1
AA_DQB1_57_32632681_exon2_V	DLL1_O00548_OID21525_v1_Oncology	0.0973633	0.0321084	0.162618	0.0332489	2.92831	896	0.00349439	2.45663	0.00947961	898	DLL1
AA_C_94_31239120_exon3_Ix	DLL4_Q9NR61_OID30255_v1_Cardiometabolic_II	0.115699	0.0496048	0.181794	0.0336755	3.43572	870	0.000618965	3.20833	0.0133864	872	DLL4
AA_DPB1_69_33048646_exon2_E	DMD_P11532_OID30223_v1_Cardiometabolic_II	-0.0809746	-0.147298	-0.0146515	0.0337918	-2.39628	870	0.0167728	1.77539	0.00655689	872	DMD
HLA_Bminus53	DMP1_Q13316_OID30213_v1_Cardiometabolic_II	0.107541	0.0413857	0.173697	0.0337066	3.19052	870	0.00147107	2.83237	0.0115651	872	DMP1
HLA_DRB1minus13	DNAJA1_P31689_OID31204_v1_Oncology_II	0.101099	0.0352015	0.166996	0.0335755	3.0111	878	0.0026776	2.57225	0.010221	880	DNAJA1
AA_DQA1_175_32610016_exon3_E	DNAJA2_O60884_OID20627_v1_Inflammation	-0.118247	-0.183426	-0.0530672	0.0332104	-3.56053	894	0.000389625	3.40935	0.0139822	896	DNAJA2
AA_A_163_29911261_exon3_RV	DNAJA4_Q8WW22_OID31130_v1_Neurology_II	-0.133242	-0.198296	-0.0681871	0.0331468	-4.01975	894	6.3171e-05	4.19948	0.0177534	896	DNAJA4
HLA_Aminus01minus01	DNAJB1_P25685_OID21363_v1_Oncology	0.12013	0.0547082	0.185552	0.0333336	3.60388	887	0.000330962	3.48022	0.0144312	889	DNAJB1
HLA_DRB1minus08minus04	DNAJB14_Q8TBM8_OID31434_v1_Oncology_II	-0.0888404	-0.154075	-0.0236063	0.0332385	-2.67282	898	0.00765811	2.11588	0.00789262	900	DNAJB14
AA_B_114_31324150_exon3_KN	DNAJB2_P25686_OID30661_v1_Inflammation_II	0.110605	0.044661	0.176548	0.0335988	3.29193	875	0.0010349	2.9851	0.0122334	877	DNAJB2
AA_DQA1_26_32609156_exon2	DNAJB6_O75190_OID30613_v1_Inflammation_II	0.119316	0.0530583	0.185573	0.0337581	3.53443	865	0.000430325	3.3662	0.0142362	867	DNAJB6
AA_DRB1_11_32552129_exon2_DGL	DNAJB8_Q8NHS0_OID20093_v1_Cardiometabolic	0.103548	0.0374786	0.169618	0.0336629	3.07603	873	0.00216314	2.66492	0.0107222	875	DNAJB8
HLA_DPB1minus13	DNAJC21_Q5F1R6_OID31104_v1_Neurology_II	0.115676	0.0504763	0.180875	0.0332205	3.48205	894	0.000521693	3.28259	0.0133808	896	DNAJC21
HLA_Bminus07	DNAJC6_O75061_OID30247_v1_Cardiometabolic_II	-0.091401	-0.157664	-0.0251379	0.0337613	-2.70727	870	0.00691683	2.16009	0.00835414	872	DNAJC6
AA_DQB1_86_32632594_exon2_G	DNAJC9_Q8WXX5_OID31472_v1_Oncology_II	-0.102532	-0.16768	-0.0373844	0.0331946	-3.08883	898	0.00207128	2.68376	0.0105129	900	DNAJC9
AA_A_62_29910717_exon2_EQ	DNER_Q8NFT8_OID20712_v1_Inflammation	0.0913871	0.0258008	0.156973	0.0334174	2.73472	888	0.00636777	2.19601	0.00835159	890	DNER
AA_A_114_29911114_exon3_ERx	DNLZ_Q5SXM8_OID30822_v1_Neurology_II	-0.0927922	-0.158932	-0.026652	0.0336988	-2.75357	873	0.00601732	2.2206	0.0086104	875	DNLZ
HLA_Aminus68minus01	DNM1_Q05193_OID31458_v1_Oncology_II	-0.121652	-0.186658	-0.056645	0.0331226	-3.67277	898	0.00025412	3.59496	0.0147991	900	DNM1
HLA_DRB1minus03minus01	DNM3_Q9UQ16_OID31000_v1_Neurology_II	-0.0974672	-0.162648	-0.0322859	0.0332115	-2.93474	898	0.00342333	2.46555	0.00949985	900	DNM3
HLA_Aminus66minus01	DNMBP_Q6XZF7_OID20956_v1_Neurology	0.0834519	0.0174084	0.149496	0.0336498	2.48001	877	0.0133245	1.87535	0.00696423	879	DNMBP
AA_DPB1_178_33052924_exon3_L	DNPEP_Q9ULA0_OID31118_v1_Neurology_II	-0.121002	-0.186159	-0.0558443	0.0331993	-3.64472	894	0.000283124	3.54802	0.0146415	896	DNPEP
HLA_DRB1minus03minus01	DNPH1_O43598_OID20744_v1_Inflammation	-0.103444	-0.169026	-0.0378612	0.0334154	-3.09569	886	0.0020253	2.69351	0.0107006	888	DNPH1
AA_DQB1_70_32632642_exon2_G	DOC2B_Q14184_OID30927_v1_Neurology_II	-0.104786	-0.170658	-0.0389133	0.0335626	-3.1221	878	0.00185449	2.73178	0.01098	880	DOC2B
AA_DQA1_34_32609180_exon2	DOCK9_Q9BZ29_OID30836_v1_Neurology_II	0.121015	0.0550762	0.186953	0.0335961	3.60205	873	0.000333554	3.47683	0.0146446	875	DOCK9
HLA_DQA1minus04	DOK1_Q99704_OID31111_v1_Neurology_II	0.0870753	0.0216847	0.152466	0.033318	2.61346	894	0.00911362	2.04031	0.0075821	896	DOK1
AA_DRB1_74_32551940_exon2_EG	DOK2_O60496_OID20138_v1_Cardiometabolic	0.101322	0.0356876	0.166956	0.0334416	3.02981	885	0.00251823	2.5989	0.0102661	887	DOK2
AA_DRB1_74_32551940_exon2_EQx	DPEP1_P16444_OID20897_v1_Neurology	0.103658	0.0377402	0.169576	0.0335857	3.08637	877	0.0020898	2.67989	0.010745	879	DPEP1
HLA_DRB1minus03minus02	DPEP2_Q9H4A9_OID21305_v1_Oncology	-0.078306	-0.144003	-0.0126093	0.0334736	-2.33934	887	0.0195391	1.70909	0.00613183	889	DPEP2
AA_DRB1_16_32552114_exon2_H	DPP10_Q8N608_OID20527_v1_Inflammation	0.126049	0.0603405	0.191758	0.0334792	3.765	878	0.000177636	3.75047	0.0158884	880	DPP10
AA_DQA1_minus16_32605258_exon1_M	DPP4_P27487_OID20406_v1_Cardiometabolic	-0.112062	-0.177695	-0.0464294	0.0334407	-3.35106	883	0.000839179	3.07615	0.0125579	885	DPP4
HLA_DRB1minus13	DPP6_P42658_OID21354_v1_Oncology	0.104105	0.0385641	0.169646	0.0333943	3.11745	887	0.00188301	2.72515	0.0108379	889	DPP6
HLA_Bminus42	DPP7_Q9UHL4_OID20142_v1_Cardiometabolic	0.267406	0.203654	0.331158	0.0324824	8.23234	880	6.59204e-16	15.181	0.0715061	882	DPP7
AA_A_74_29910753_exon2_DH	DPT_Q07507_OID20278_v1_Cardiometabolic	0.0989315	0.0338686	0.163994	0.0331514	2.98423	901	0.00291965	2.53467	0.00978744	903	DPT
HLA_Bminus45	DPY30_Q9C005_OID21410_v1_Oncology	-0.0937753	-0.159016	-0.0285343	0.0332419	-2.821	897	0.00489313	2.31041	0.00879381	899	DPY30
AA_B_325_31322303_exon7_C	DRAXIN_Q8NBI3_OID20917_v1_Neurology	0.116633	0.0508108	0.182456	0.0335371	3.47773	877	0.000530536	3.27528	0.0136033	879	DRAXIN
HLA_Cminus14	DRG2_P55039_OID21335_v1_Oncology	-0.0933525	-0.158964	-0.0277412	0.0334301	-2.79247	887	0.00534326	2.27219	0.00871469	889	DRG2
HLA_Cminus18minus01	DSC2_Q02487_OID21079_v1_Neurology	0.107482	0.0418904	0.173073	0.0334199	3.21611	885	0.00134658	2.87077	0.0115524	887	DSC2
HLA_Bminus49	DSCAM_O60469_OID30993_v1_Neurology_II	-0.0886265	-0.153862	-0.0233911	0.0332391	-2.66633	898	0.00780627	2.10756	0.00785465	900	DSCAM
AA_A_152_29911228_exon3_Ex	DSG2_Q14126_OID21113_v1_Neurology	0.103764	0.0384787	0.16905	0.0332645	3.11937	894	0.00187047	2.72805	0.010767	896	DSG2
HLA_Bminus57minus03	DSG3_P32926_OID21460_v1_Oncology	0.0936874	0.0285551	0.15882	0.0331867	2.82304	900	0.00486199	2.31319	0.00877734	902	DSG3
AA_A_56_29910699_exon2_DR	DSG4_Q86SJ6_OID21325_v1_Oncology	0.107472	0.0419172	0.173026	0.0334011	3.21761	886	0.00133956	2.87304	0.0115502	888	DSG4
AA_DRB1_74_32551940_exon2_Lx	DTD1_Q8TEA8_OID30580_v1_Inflammation_II	0.109421	0.0434691	0.175374	0.0336032	3.25628	875	0.00117223	2.93099	0.011973	877	DTD1
HLA_Cminus03minus02	DTNB_O60941_OID31395_v1_Oncology_II	0.101272	0.0361158	0.166429	0.0331989	3.05047	898	0.00235193	2.62858	0.0102561	900	DTNB
AA_A_151_29911225_exon3_H	DTX2_Q86UW9_OID30882_v1_Neurology_II	0.139447	0.0738577	0.205037	0.0334186	4.17274	878	3.30888e-05	4.48032	0.0194456	880	DTX2
AA_B_80_31324497_exon2_I	DTX3_Q8N9I9_OID21349_v1_Oncology	0.124904	0.0595211	0.190287	0.0333138	3.74933	887	0.000188803	3.72399	0.015601	889	DTX3
HLA_Aminus30minus02	DTYMK_P23919_OID30308_v1_Cardiometabolic_II	-0.121092	-0.186176	-0.0560083	0.0331618	-3.65155	896	0.000275764	3.55946	0.0146633	898	DTYMK
HLA_Bminus42minus01	DUOX2_Q9NRD8_OID20059_v1_Cardiometabolic	-0.108091	-0.174129	-0.0420534	0.0336466	-3.21254	873	0.00136386	2.86523	0.0116837	875	DUOX2
HLA_Cminus03minus04	DUSP13_Q6B8I1_OID31394_v1_Oncology_II	-0.099788	-0.164954	-0.0346218	0.0332039	-3.00531	898	0.00272684	2.56434	0.00995764	900	DUSP13
AA_B_178_31323958_exon3_GK	DUSP29_Q68J44_OID30935_v1_Neurology_II	-0.131833	-0.197492	-0.0661742	0.0334538	-3.94075	878	8.7682e-05	4.05709	0.0173799	880	DUSP29
AA_C_304_31237782_exon5_V	DUSP3_P51452_OID20827_v1_Neurology	-0.106497	-0.17266	-0.0403335	0.0337104	-3.15917	870	0.00163686	2.78599	0.0113415	872	DUSP3
HLA_Cminus06minus02	DUT_P33316_OID31457_v1_Oncology_II	-0.0979593	-0.163137	-0.0327812	0.0332099	-2.9497	898	0.0032634	2.48633	0.00959602	900	DUT
AA_C_94_31239120_exon3_IP	DXO_O77932_OID31080_v1_Neurology_II	-0.0888336	-0.154214	-0.0234532	0.0333128	-2.66665	894	0.00779952	2.10793	0.0078914	896	DXO
HLA_DRB1minus04minus05	DYNC1H1_Q14204_OID31341_v1_Oncology_II	0.115748	0.050695	0.180801	0.0331461	3.49205	898	0.000502705	3.29869	0.0133976	900	DYNC1H1
AA_B_116_31324144_exon3_F	DYNLT1_P63172_OID30925_v1_Neurology_II	-0.111309	-0.177134	-0.0454838	0.0335386	-3.31883	878	0.000941154	3.02634	0.0123897	880	DYNLT1
AA_C_116_31239054_exon3_Y	DYNLT3_P51808_OID31415_v1_Oncology_II	0.0962306	0.0310414	0.16142	0.0332156	2.89715	898	0.00385715	2.41373	0.00926033	900	DYNLT3
AA_DRB1_11_32552129_exon2_DGV	EBAG9_O00559_OID20918_v1_Neurology	-0.12359	-0.189357	-0.0578236	0.0335087	-3.6883	877	0.000239652	3.62042	0.0152745	879	EBAG9
AA_DQB1_57_32632681_exon2_AS	EBI3_IL27_Q14213_Q8NEV9_OID21389_v1_Oncology	0.129853	0.0648784	0.194828	0.0331063	3.92231	897	9.43969e-05	4.02504	0.0168619	899	EBI3
AA_C_275_31237869_exon5_G	ECE1_P42892_OID20891_v1_Neurology	0.121422	0.055373	0.187471	0.0336523	3.60814	870	0.000325995	3.48679	0.0147433	872	ECE1
AA_DRB1_30_32552072_exon2_GLY	ECHDC3_Q96DC8_OID30293_v1_Cardiometabolic_II	-0.12113	-0.186214	-0.0560464	0.0331617	-3.65271	896	0.000274543	3.56139	0.0146725	898	ECHDC3
AA_C_170_31238892_exon3_AR	ECHS1_P30084_OID30239_v1_Cardiometabolic_II	0.0885608	0.0222806	0.154841	0.03377	2.62247	870	0.00888209	2.05148	0.00784301	872	ECHS1
AA_DQB1_57_32632681_exon2_D	ECI2_O75521_OID30142_v1_Cardiometabolic_II	-0.108467	-0.174351	-0.0425835	0.0335684	-3.23123	877	0.00127852	2.89329	0.0117651	879	ECI2
HLA_DPA1minus02minus02	ECM1_Q16610_OID30736_v1_Inflammation_II	-0.0950652	-0.160889	-0.029241	0.0335383	-2.83453	881	0.00469427	2.32843	0.0090374	883	ECM1
AA_B_95_31324207_exon3_L	ECSCR_Q19T08_OID30831_v1_Neurology_II	-0.120929	-0.186869	-0.05499	0.0335965	-3.59946	873	0.000336832	3.47259	0.0146239	875	ECSCR
AA_A_152_29911228_exon3_EGW	EDA2R_Q9HAV5_OID21451_v1_Oncology	0.0914268	0.0262807	0.156573	0.0331937	2.75434	900	0.0059997	2.22187	0.00835885	902	EDA2R
HLA_DRB1minus04minus05	EDAR_Q9UNE0_OID20525_v1_Inflammation	-0.100147	-0.166051	-0.0342427	0.0335787	-2.98244	878	0.00293863	2.53185	0.0100293	880	EDAR
AA_DRB1_11_32552129_exon2_DP	EDDM3B_P56851_OID31365_v1_Oncology_II	0.105438	0.0403101	0.170566	0.0331844	3.17734	898	0.00153712	2.81329	0.0111172	900	EDDM3B
AA_DRB1_30_32552072_exon2_AGH	EDEM2_Q9BV94_OID30136_v1_Cardiometabolic_II	-0.103382	-0.169302	-0.0374623	0.0335867	-3.07806	877	0.0021483	2.6679	0.0106878	879	EDEM2
AA_C_173_31238883_exon3_Ex	EDF1_O60869_OID31010_v1_Neurology_II	0.109915	0.0448189	0.175012	0.0331682	3.31387	898	0.000956953	3.01911	0.0120814	900	EDF1
HLA_DPB1minus04minus02	EDIL3_O43854_OID20081_v1_Cardiometabolic	-0.132974	-0.198811	-0.0671374	0.0335443	-3.96414	873	7.9686e-05	4.09862	0.0176822	875	EDIL3
AA_DRB1_13_32552123_exon2_HS	EDN1_P05305_OID30224_v1_Cardiometabolic_II	-0.131286	-0.197251	-0.0653199	0.0336097	-3.90618	870	0.000101035	3.99553	0.0172359	872	EDN1
AA_B_97_31324201_exon3_W	EDNRB_P24530_OID30421_v1_Inflammation_II	0.10609	0.0401137	0.172066	0.0336154	3.15599	875	0.00165425	2.7814	0.0112551	877	EDNRB
AA_DRB1_30_32552072_exon2_ARY	EEF1D_P29692_OID30335_v1_Cardiometabolic_II	-0.1183	-0.183406	-0.053194	0.0331731	-3.56615	896	0.000381448	3.41856	0.0139949	898	EEF1D
HLA_Cminus05	EFCAB14_O75071_OID31460_v1_Oncology_II	-0.0955349	-0.160729	-0.0303414	0.0332178	-2.87602	898	0.00412255	2.38483	0.00912693	900	EFCAB14
HLA_Bminus53	EFCAB2_Q5VUJ9_OID31313_v1_Oncology_II	0.111311	0.045858	0.176763	0.0333493	3.33772	888	0.000879791	3.05562	0.01239	890	EFCAB2
AA_A_152_29911228_exon3_EGW	EFEMP1_Q12805_OID20414_v1_Cardiometabolic	0.090276	0.0250503	0.155502	0.0332342	2.71636	898	0.0067273	2.17216	0.00814975	900	EFEMP1
HLA_Cminus02minus02	EFHD1_Q9BUP0_OID31044_v1_Neurology_II	0.0764684	0.011167	0.14177	0.0332727	2.29823	898	0.0217777	1.66199	0.00584742	900	EFHD1
AA_A_62_29910717_exon2_ER	EFNA1_P20827_OID21125_v1_Neurology	0.110432	0.045194	0.175671	0.0332404	3.32223	894	0.000929241	3.03187	0.0121953	896	EFNA1
HLA_Bminus08minus01	EFNA4_P52798_OID20935_v1_Neurology	0.097827	0.0317946	0.163859	0.033644	2.90771	875	0.00373291	2.42795	0.00957011	877	EFNA4
AA_DRB1_11_32552129_exon2_L	EFNB2_P52799_OID30954_v1_Neurology_II	-0.114939	-0.180737	-0.0491412	0.0335247	-3.42849	878	0.000635186	3.1971	0.013211	880	EFNB2
AA_A_152_29911228_exon3_AWx	EGF_P01133_OID20698_v1_Inflammation	-0.116183	-0.181673	-0.0506934	0.0333681	-3.48186	886	0.000522284	3.28209	0.0134985	888	EGF
HLA_Cminus15minus05	EGFL7_Q9UHF1_OID21252_v1_Oncology	-0.093917	-0.159899	-0.0279352	0.0336183	-2.79362	877	0.00532571	2.27362	0.0088204	879	EGFL7
AA_B_171_31323979_exon3_EH	EGFLAM_Q63HQ2_OID31496_v1_Oncology_II	-0.107232	-0.172348	-0.0421169	0.033178	-3.23203	898	0.0012739	2.89486	0.0114988	900	EGFLAM
HLA_Cminus06	EGFR_P00533_OID20319_v1_Cardiometabolic	0.10414	0.039112	0.169168	0.0331337	3.14303	901	0.00172677	2.76277	0.0108452	903	EGFR
HLA_DRB1minus13	EGLN1_Q9GZT9_OID20572_v1_Inflammation	0.117118	0.0513367	0.182899	0.0335161	3.49437	878	0.000498941	3.30195	0.0137166	880	EGLN1
AA_DRB1_71_32551949_exon2_ARx	EHBP1_Q8NDI1_OID30302_v1_Cardiometabolic_II	0.116177	0.0510546	0.181299	0.0331814	3.50127	896	0.00048591	3.31344	0.0134971	898	EHBP1
AA_B_67_31324536_exon2_CFM	EHD3_Q9NZN3_OID30229_v1_Cardiometabolic_II	0.116333	0.0502428	0.182422	0.033673	3.45478	870	0.000577376	3.23854	0.0135333	872	EHD3
AA_B_95_31324207_exon3_W	EIF1AX_P47813_OID31125_v1_Neurology_II	-0.10296	-0.168251	-0.0376692	0.0332673	-3.09494	894	0.00202979	2.69255	0.0106008	896	EIF1AX
HLA_Cminus02minus10	EIF2AK2_P19525_OID31442_v1_Oncology_II	-0.103327	-0.168689	-0.0379655	0.0333033	-3.10262	892	0.00197855	2.70365	0.0106766	894	EIF2AK2
AA_A_minus15_29910359_exon1_L	EIF2AK3_Q9NZJ5_OID30060_v1_Cardiometabolic_II	-0.124009	-0.189772	-0.0582454	0.033507	-3.70098	877	0.000228163	3.64176	0.0153781	879	EIF2AK3
AA_DRB1_47_32552021_exon2_F	EIF2S2_P20042_OID30270_v1_Cardiometabolic_II	-0.0953727	-0.161611	-0.0291344	0.0337486	-2.82597	870	0.00482172	2.3168	0.00909595	872	EIF2S2
AA_DRB1_86_32551904_exon2_Gx	EIF4B_P23588_OID21000_v1_Neurology	-0.111858	-0.177717	-0.0459994	0.0335557	-3.33351	877	0.000893501	3.0489	0.0125123	879	EIF4B
HLA_Aminus29minus02	EIF4E_P06730_OID30557_v1_Inflammation_II	-0.108435	-0.174394	-0.0424754	0.0336068	-3.22657	875	0.00129938	2.88626	0.0117581	877	EIF4E
AA_B_9_31324710_exon2_D	EIF4EBP1_Q13541_OID20162_v1_Cardiometabolic	-0.105191	-0.170799	-0.0395835	0.0334281	-3.14679	885	0.00170598	2.76803	0.0110652	887	EIF4EBP1
AA_A_minus2_29910398_exon1_R	EIF4G1_Q04637_OID20625_v1_Inflammation	0.136847	0.0718613	0.201833	0.0331118	4.13288	895	3.91883e-05	4.40684	0.0187272	897	EIF4G1
HLA_Cminus05	EIF4G3_O43432_OID31022_v1_Neurology_II	-0.113934	-0.179001	-0.0488674	0.0331531	-3.4366	898	0.000616097	3.21035	0.012981	900	EIF4G3
AA_B_163_31324003_exon3_Lx	EIF5_P55010_OID30156_v1_Cardiometabolic_II	0.130116	0.0644048	0.195827	0.0334805	3.88632	877	0.000109444	3.96081	0.0169302	879	EIF5
AA_B_45_31324602_exon2_ET	EIF5A_P63241_OID20423_v1_Inflammation	0.109928	0.04379	0.176067	0.0336977	3.26219	870	0.0011486	2.93983	0.0120842	872	EIF5A
HLA_DPB1minus18	ELAC1_Q9H777_OID31029_v1_Neurology_II	-0.109566	-0.174665	-0.0444676	0.0331695	-3.30322	898	0.000993575	3.0028	0.0120048	900	ELAC1
HLA_Aminus24minus02	ELAVL4_P26378_OID30854_v1_Neurology_II	-0.101296	-0.167381	-0.0352107	0.0336708	-3.00842	873	0.00270151	2.56839	0.0102608	875	ELAVL4
AA_DRB1_74_32551940_exon2_AR	ELN_P15502_OID30301_v1_Cardiometabolic_II	-0.101961	-0.167186	-0.0367367	0.0332335	-3.06803	896	0.00221958	2.65373	0.0103961	898	ELN
AA_B_80_31324497_exon2_CI	ELOA_Q14241_OID21337_v1_Oncology	0.124635	0.0592499	0.19002	0.0333149	3.74112	887	0.000194975	3.71002	0.0155339	889	ELOA
HLA_DRB1minus11minus02	ELOB_Q15370_OID30127_v1_Cardiometabolic_II	-0.105986	-0.171887	-0.0400842	0.0335774	-3.15646	877	0.00165152	2.78212	0.011233	879	ELOB
AA_A_62_29910717_exon2_EQ	ENAH_Q8N8S7_OID20497_v1_Inflammation	0.0958301	0.0295947	0.162065	0.0337471	2.83965	870	0.0046216	2.33521	0.0091834	872	ENAH
AA_DQA1_47_32609219_exon2_CQ	ENDOU_P21128_OID31498_v1_Oncology_II	0.102468	0.0344077	0.170529	0.0346743	2.95516	823	0.00321421	2.49293	0.0104997	825	ENDOU
AA_B_97_31324201_exon3_TVW	ENG_P17813_OID20287_v1_Cardiometabolic	-0.118168	-0.183094	-0.0532426	0.0330814	-3.57204	901	0.000372972	3.42832	0.0139637	903	ENG
HLA_DQB1minus06minus02	ENO1_P06733_OID21037_v1_Neurology	0.0942737	0.0289262	0.159621	0.033296	2.83138	894	0.00473882	2.32433	0.00888753	896	ENO1
AA_B_67_31324536_exon2_CY	ENO2_P09104_OID21046_v1_Neurology	0.115186	0.0502018	0.180171	0.0331115	3.47875	900	0.000527914	3.27744	0.0132679	902	ENO2
AA_B_156_31324024_exon3_DGR	ENO3_P13929_OID30209_v1_Cardiometabolic_II	-0.120259	-0.186318	-0.0542005	0.0336571	-3.57307	870	0.000372213	3.42921	0.0144623	872	ENO3
AA_B_116_31324144_exon3_PSY	ENOPH1_Q9UHY7_OID31349_v1_Oncology_II	0.0905032	0.0252789	0.155728	0.0332335	2.72325	898	0.00658963	2.18114	0.00819084	900	ENOPH1
HLA_Aminus02minus01	ENOX2_Q16206_OID30152_v1_Cardiometabolic_II	-0.147287	-0.212839	-0.0817346	0.0333993	-4.40987	877	1.16273e-05	4.93452	0.0216933	879	ENOX2
AA_DQB1_185_32629408_exon3_I	ENPEP_Q07075_OID30135_v1_Cardiometabolic_II	0.112434	0.0465791	0.178288	0.0335535	3.35088	877	0.000839977	3.07573	0.0126413	879	ENPEP
AA_DRB1_32_32552066_exon2_Y	ENPP2_Q13822_OID20288_v1_Cardiometabolic	0.121539	0.0566398	0.186438	0.0330679	3.67543	901	0.000251474	3.59951	0.0147717	903	ENPP2
AA_C_156_31238934_exon3_LQW	ENPP5_Q9UJA9_OID20736_v1_Inflammation	-0.118444	-0.183585	-0.0533028	0.033191	-3.56856	895	0.000378021	3.42248	0.014029	897	ENPP5
HLA_Bminus07	ENPP6_Q6UWR7_OID30273_v1_Cardiometabolic_II	-0.189298	-0.254636	-0.123959	0.0332902	-5.68629	870	1.77221e-08	7.75149	0.0358337	872	ENPP6
AA_A_73_29910750_exon2_.I	ENPP7_Q6UWV6_OID20689_v1_Inflammation	0.138957	0.0726005	0.205314	0.0338082	4.11015	858	4.33338e-05	4.36317	0.0193091	860	ENPP7
AA_B_97_31324201_exon3_CNV	ENSA_O43768_OID31355_v1_Oncology_II	0.101769	0.0366161	0.166922	0.0331972	3.0656	898	0.00223734	2.65027	0.010357	900	ENSA
AA_B_67_31324536_exon2_CF	ENTPD2_Q9Y5L3_OID21260_v1_Oncology	-0.112439	-0.178293	-0.0465841	0.0335535	-3.35103	877	0.000839524	3.07597	0.0126424	879	ENTPD2
AA_B_97_31324201_exon3_CRV	ENTPD5_O75356_OID20104_v1_Cardiometabolic	0.134296	0.0684709	0.200121	0.0335383	4.00426	873	6.75041e-05	4.17067	0.0180354	875	ENTPD5
AA_B_74_31324515_exon2_D	ENTPD6_O75354_OID20100_v1_Cardiometabolic	-0.131348	-0.197199	-0.0654964	0.0335517	-3.91479	873	9.75295e-05	4.01086	0.0172522	875	ENTPD6
HLA_DRB1minus03minus01	ENTR1_Q96C92_OID30231_v1_Cardiometabolic_II	-0.0933912	-0.159642	-0.0271405	0.033755	-2.76674	870	0.00578213	2.23791	0.00872192	872	ENTR1
AA_DRB1_32_32552066_exon2_Y	EP300_Q09472_OID30438_v1_Inflammation_II	0.123259	0.0574139	0.189103	0.0335484	3.67405	875	0.000253244	3.59646	0.0151927	877	EP300
HLA_Aminus33	EPB41L5_Q9HCM4_OID30886_v1_Neurology_II	0.100337	0.0344348	0.16624	0.0335781	2.98818	878	0.00288455	2.53992	0.0100676	880	EPB41L5
HLA_DRB1minus11minus04	EPCAM_P16422_OID20743_v1_Inflammation	-0.0915579	-0.157217	-0.0258985	0.0334545	-2.73678	886	0.0063285	2.1987	0.00838285	888	EPCAM
AA_B_minus16_31324910_exon1_L	EPGN_Q6UW88_OID31373_v1_Oncology_II	-0.108997	-0.1741	-0.0438941	0.0331716	-3.28585	898	0.00105614	2.97628	0.0118804	900	EPGN
AA_DPB1_9_33048466_exon2_H	EPHA1_P21709_OID20677_v1_Inflammation	0.103371	0.0377881	0.168954	0.0334157	3.0935	886	0.00204017	2.69033	0.0106856	888	EPHA1
AA_C_177_31238871_exon3_Ex	EPHA10_Q5JZY3_OID20840_v1_Neurology	-0.122361	-0.188402	-0.0563191	0.0336484	-3.63645	870	0.000292671	3.53362	0.0149721	872	EPHA10
AA_C_90_31239378_exon2_D	EPHA2_P29317_OID21342_v1_Oncology	-0.0735067	-0.140332	-0.00668134	0.0340471	-2.15897	858	0.031129	1.50683	0.00540323	860	EPHA2
AA_DRB1_71_32551949_exon2_Rx	EPHA4_P54764_OID30622_v1_Inflammation_II	0.0899224	0.0238406	0.156004	0.0336692	2.67076	875	0.00770844	2.11303	0.00808604	877	EPHA4
AA_A_12_29910567_exon2	EPHB4_P54760_OID20242_v1_Cardiometabolic	-0.10264	-0.167679	-0.0376019	0.0331389	-3.09728	901	0.00201357	2.69603	0.010535	903	EPHB4
HLA_DQB1minus05minus03	EPHB6_O15197_OID20982_v1_Neurology	-0.100576	-0.166515	-0.0346374	0.0335964	-2.99366	877	0.0028339	2.54762	0.0101156	879	EPHB6
HLA_Bminus35	EPHX2_P34913_OID20119_v1_Cardiometabolic	0.0920029	0.0258578	0.158148	0.0337013	2.72995	873	0.00646196	2.18964	0.00846453	875	EPHX2
AA_B_71_31324524_exon2_A	EPN1_Q9Y6I3_OID31252_v1_Oncology_II	0.119501	0.0541114	0.184891	0.0333173	3.58676	888	0.000353095	3.45211	0.0142806	890	EPN1
AA_B_63_31324548_exon2	EPO_P01588_OID20522_v1_Inflammation	-0.116371	-0.182158	-0.0505845	0.0335191	-3.47179	878	0.000542218	3.26583	0.0135423	880	EPO
HLA_DQB1minus06minus04	EPPK1_P58107_OID30250_v1_Cardiometabolic_II	0.100188	0.0339812	0.166395	0.0337326	2.97007	870	0.00305918	2.51439	0.0100376	872	EPPK1
AA_DPA1_28_33037588_exon2	EPS8L2_Q9H6S3_OID21397_v1_Oncology	-0.124357	-0.189269	-0.0594446	0.0330746	-3.75989	900	0.000180959	3.74242	0.0154646	902	EPS8L2
AA_DQB1_185_32629408_exon3_T	ERBB2_P04626_OID21520_v1_Oncology	-0.104886	-0.170091	-0.0396815	0.0332234	-3.157	896	0.00164732	2.78322	0.0110011	898	ERBB2
AA_DQB1_56_32632684_exon2	ERBB3_P21860_OID20705_v1_Inflammation	0.126768	0.0611404	0.192396	0.033438	3.79113	880	0.00016019	3.79537	0.0160701	882	ERBB3
HLA_DQA1minus04	ERBB4_Q15303_OID21510_v1_Oncology	0.0924385	0.0271529	0.157724	0.0332646	2.77888	896	0.00556871	2.25425	0.00854488	898	ERBB4
AA_C_66_31239450_exon2_K	ERBIN_Q96RT1_OID21323_v1_Oncology	-0.118769	-0.184201	-0.0533362	0.0333391	-3.56245	887	0.000386978	3.41231	0.014106	889	ERBIN
AA_A_152_29911228_exon3_Wx	ERC2_O15083_OID30880_v1_Neurology_II	0.123989	0.058263	0.189715	0.033488	3.70249	878	0.000226817	3.64433	0.0153732	880	ERC2
AA_A_184_29911903_exon4_P	ERCC1_P07992_OID31223_v1_Oncology_II	0.101272	0.0353757	0.167168	0.0335749	3.01631	878	0.00263251	2.57963	0.010256	880	ERCC1
AA_A_184_29911903_exon4_AR	EREG_O14944_OID20905_v1_Neurology	-0.0887272	-0.154741	-0.0227138	0.0336344	-2.63799	877	0.00848773	2.07121	0.00787251	879	EREG
AA_B_116_31324144_exon3_DNP	ERI1_Q8IV48_OID31317_v1_Oncology_II	-0.12785	-0.193171	-0.0625284	0.0332824	-3.84136	888	0.000131054	3.88255	0.0163456	890	ERI1
HLA_DPB1minus13	ERMAP_Q96PL5_OID30539_v1_Inflammation_II	0.11497	0.0490592	0.180881	0.033582	3.42356	875	0.000646778	3.18924	0.0132181	877	ERMAP
AA_DRB1_74_32551940_exon2_GLx	ERN1_O75460_OID31391_v1_Oncology_II	-0.114791	-0.179852	-0.0497312	0.0331498	-3.4628	898	0.000559827	3.25195	0.0131771	900	ERN1
AA_DPB1_33_33048538_exon2	ERP29_P30040_OID30578_v1_Inflammation_II	-0.0951379	-0.161188	-0.0290882	0.0336528	-2.82704	875	0.00480519	2.31829	0.00905122	877	ERP29
AA_C_194_31238233_exon4_L	ERP44_Q9BS26_OID21338_v1_Oncology	0.0842217	0.0185196	0.149924	0.0334763	2.51586	886	0.01205	1.91901	0.0070933	888	ERP44
AA_B_4_31324725_exon2	ERVV-1_B6SEH8_OID30094_v1_Cardiometabolic_II	0.104011	0.0380959	0.169926	0.0335844	3.097	877	0.00201707	2.69528	0.0108183	879	ERVV-1
AA_B_minus16_31324910_exon1_L	ESAM_Q96AP7_OID20270_v1_Cardiometabolic	-0.0994189	-0.164479	-0.0343592	0.0331498	-2.99908	901	0.0027824	2.55558	0.00988412	903	ESAM
HLA_DRB1minus03minus02	ESM1_Q9NQ30_OID20758_v1_Inflammation	0.0866266	0.0209752	0.152278	0.0334505	2.5897	887	0.00976358	2.01039	0.00750416	889	ESM1
AA_C_303_31237785_exon5_M	ESPL1_Q14674_OID31176_v1_Oncology_II	-0.105219	-0.171088	-0.0393494	0.033561	-3.13514	878	0.00177484	2.75084	0.011071	880	ESPL1
AA_DPB1_65_33048634_exon2_I	ESR1_P03372_OID30434_v1_Inflammation_II	0.117956	0.0520686	0.183843	0.0335702	3.51372	875	0.000464533	3.33298	0.0139136	877	ESR1
AA_B_45_31324602_exon2_ET	ESYT2_A0FGR8_OID31134_v1_Neurology_II	0.0925692	0.0272112	0.157927	0.0333014	2.77974	894	0.00555446	2.25536	0.00856906	896	ESYT2
AA_DPB1_215_33053582_exon4_T	EVI2B_P34910_OID31227_v1_Oncology_II	0.111379	0.0455546	0.177204	0.0335384	3.32095	878	0.000934122	3.0296	0.0124054	880	EVI2B
HLA_DRB1minus16minus02	EVI5_O60447_OID30519_v1_Inflammation_II	0.108881	0.042925	0.174837	0.0336052	3.24001	875	0.00124035	2.90646	0.0118551	877	EVI5
AA_C_275_31237869_exon5_K	EVPL_Q92817_OID31309_v1_Oncology_II	-0.124232	-0.189584	-0.0588805	0.0332978	-3.73094	888	0.000202887	3.69275	0.0154336	890	EVPL
AA_DRB1_13_32552123_exon2_GHL	EXOSC10_Q01780_OID30083_v1_Cardiometabolic_II	0.105402	0.039496	0.171307	0.0335795	3.13887	877	0.00175275	2.75628	0.0111095	879	EXOSC10
HLA_DPA1minus02minus02	EXTL1_Q92935_OID30114_v1_Cardiometabolic_II	-0.0932225	-0.159209	-0.0272364	0.0336206	-2.77278	877	0.00567578	2.24597	0.00869043	879	EXTL1
AA_B_97_31324201_exon3_TVW	EZR_P15311_OID21017_v1_Neurology	-0.105626	-0.17068	-0.0405717	0.0331469	-3.1866	900	0.00148917	2.82705	0.0111568	902	EZR
AA_DPB1_69_33048646_exon2_K	F10_P00742_OID30684_v1_Inflammation_II	0.112021	0.0469038	0.177138	0.0331789	3.37628	897	0.000766305	3.1156	0.0125487	899	F10
HLA_DPA1minus01	F11_P03951_OID30773_v1_Inflammation_II	0.121376	0.0560746	0.186677	0.0332722	3.64796	890	0.000279698	3.55331	0.0147321	892	F11
AA_DQA1_25_32609153_exon2	F11R_Q9Y624_OID21151_v1_Neurology	0.111731	0.046502	0.17696	0.0332356	3.36179	894	0.00080725	3.09299	0.0124838	896	F11R
AA_C_152_31238946_exon3_Ax	F12_P00748_OID30739_v1_Inflammation_II	0.0963156	0.0312721	0.161359	0.0331416	2.90619	902	0.00374812	2.42619	0.0092767	904	F12
AA_A_156_29911240_exon3_QW	F13B_P05160_OID30781_v1_Inflammation_II	0.112633	0.0475569	0.17771	0.0331581	3.39686	898	0.000711581	3.14778	0.0126862	900	F13B
AA_DQB1_minus18_32634341_exon1_A	F2_P00734_OID30723_v1_Inflammation_II	0.0964849	0.0314425	0.161527	0.033141	2.91135	902	0.00368739	2.43328	0.00930934	904	F2
HLA_DPB1minus17	F2R_P25116_OID20691_v1_Inflammation	0.159282	0.0943705	0.224193	0.0330736	4.81598	891	1.72066e-06	5.76431	0.0253707	893	F2R
AA_A_245_29912086_exon4_A	F3_P13726_OID21440_v1_Oncology	0.111404	0.0459893	0.176819	0.0333301	3.34245	889	0.000865093	3.06294	0.0124109	891	F3
AA_B_67_31324536_exon2_CY	F7_P08709_OID20372_v1_Cardiometabolic	-0.0936408	-0.158883	-0.028399	0.0332423	-2.81691	897	0.0049552	2.30494	0.00876859	899	F7
HLA_Aminus74minus01	F9_P00740_OID20349_v1_Cardiometabolic	-0.0991218	-0.164329	-0.0339148	0.0332246	-2.98339	897	0.00292802	2.53343	0.00982513	899	F9
AA_DPB1_35_33048544_exon2_F	FABP1_P07148_OID20778_v1_Inflammation	0.126455	0.0610848	0.191825	0.0333072	3.79663	887	0.000156657	3.80505	0.0159908	889	FABP1
AA_C_219_31238158_exon4_W	FABP2_P12104_OID20200_v1_Cardiometabolic	0.0955908	0.0299193	0.161262	0.0334607	2.85681	885	0.00437947	2.35858	0.00913761	887	FABP2
AA_A_253_29912110_exon4_K	FABP3_P05413_OID30351_v1_Cardiometabolic_II	-0.0984764	-0.163724	-0.0332288	0.0332453	-2.96212	896	0.00313601	2.50362	0.00969761	898	FABP3
HLA_DQA1minus02	FABP4_P15090_OID20245_v1_Cardiometabolic	-0.128666	-0.193506	-0.0638259	0.0330379	-3.8945	901	0.000105673	3.97604	0.016555	903	FABP4
AA_A_114_29911114_exon3_PRx	FABP5_Q01469_OID21043_v1_Neurology	0.0968043	0.0315823	0.162026	0.0332322	2.91296	897	0.00366899	2.43545	0.00937107	899	FABP5
HLA_Aminus36minus01	FABP6_P51161_OID20076_v1_Cardiometabolic	0.11379	0.0477567	0.179823	0.0336443	3.38214	872	0.000751229	3.12423	0.0129482	874	FABP6
HLA_Bminus39minus10	FABP9_Q0Z7S8_OID20501_v1_Inflammation	-0.100087	-0.165991	-0.0341823	0.0335789	-2.98064	878	0.00295582	2.52932	0.0100173	880	FABP9
HLA_Aminus66minus01	FADD_Q13158_OID20151_v1_Cardiometabolic	0.0899028	0.0241963	0.155609	0.0334785	2.68539	885	0.00738012	2.13194	0.00808252	887	FADD
AA_A_minus15_29910359_exon1_L	FAM13A_O94988_OID31463_v1_Oncology_II	-0.111289	-0.176376	-0.0462032	0.0331631	-3.35582	898	0.000824496	3.08381	0.0123853	900	FAM13A
AA_A_299_29912350_exon5_A	FAM171A2_A8MVW0_OID31005_v1_Neurology_II	-0.124	-0.188988	-0.0590126	0.0331129	-3.74477	898	0.000192058	3.71657	0.0153761	900	FAM171A2
AA_B_171_31323979_exon3_EH	FAM171B_Q6P995_OID31338_v1_Oncology_II	0.120416	0.0553995	0.185433	0.0331276	3.63491	898	0.000293873	3.53184	0.0145	900	FAM171B
AA_DQB1_55_32632687_exon2_P	FAM172A_Q8WUF8_OID30248_v1_Cardiometabolic_II	0.125329	0.0593119	0.191346	0.0336359	3.72605	870	0.00020706	3.6839	0.0157073	872	FAM172A
AA_A_minus2_29910398_exon1_R	FAM20A_Q96MK3_OID30348_v1_Cardiometabolic_II	-0.131365	-0.196363	-0.0663668	0.0331181	-3.96656	896	7.87387e-05	4.10381	0.0172568	898	FAM20A
AA_DRB1_70_32551952_exon2_D	FAM3B_P58499_OID21372_v1_Oncology	0.133243	0.0679315	0.198554	0.0332773	4.00402	887	6.74862e-05	4.17078	0.0177537	889	FAM3B
AA_B_minus10_31324892_exon1_A	FAM3C_Q92520_OID20233_v1_Cardiometabolic	0.10263	0.0369672	0.168292	0.033456	3.0676	884	0.00222361	2.65294	0.0105329	886	FAM3C
HLA_DRB1minus03minus02	FAM3D_Q96BQ1_OID31514_v1_Oncology_II	-0.107678	-0.17279	-0.0425652	0.0331764	-3.24561	898	0.00121537	2.91529	0.0115945	900	FAM3D
AA_A_62_29910717_exon2_EG	FAP_Q12884_OID20330_v1_Cardiometabolic	0.097968	0.0328989	0.163037	0.0331546	2.95489	901	0.00320926	2.4936	0.00959774	903	FAP
AA_DRB1_60_32551982_exon2_SY	FARSA_Q9Y285_OID30887_v1_Neurology_II	-0.105151	-0.171021	-0.0392817	0.0335613	-3.13312	878	0.00178699	2.74788	0.0110568	880	FARSA
AA_DRB1_30_32552072_exon2_CGH	FAS_P25445_OID20316_v1_Cardiometabolic	-0.125337	-0.190241	-0.0604328	0.0330705	-3.79	900	0.000160679	3.79404	0.0157094	902	FAS
AA_DPB1_11_33048472_exon2	FASLG_P48023_OID20665_v1_Inflammation	-0.110379	-0.175581	-0.0451767	0.0332221	-3.32246	895	0.000928445	3.03224	0.0121835	897	FASLG
HLA_DPB1minus17	FBLN2_P98095_OID30378_v1_Cardiometabolic_II	-0.0983575	-0.163424	-0.0332908	0.0331533	-2.96675	901	0.00308918	2.51016	0.0096742	903	FBLN2
HLA_Cminus18minus01	FBN2_P35556_OID30974_v1_Neurology_II	-0.0956922	-0.161625	-0.0297593	0.0335935	-2.84853	878	0.00449474	2.3473	0.009157	880	FBN2
AA_B_116_31324144_exon3_DFL	FBP1_P09467_OID20227_v1_Cardiometabolic	-0.105497	-0.171103	-0.0398918	0.033427	-3.15605	885	0.00165332	2.78164	0.0111297	887	FBP1
HLA_Aminus24minus02	FCAMR_Q8WWV6_OID30332_v1_Cardiometabolic_II	-0.115006	-0.180137	-0.0498743	0.033186	-3.46549	896	0.000554396	3.25618	0.0132263	898	FCAMR
AA_DPB1_69_33048646_exon2_K	FCAR_P24071_OID20564_v1_Inflammation	0.0846823	0.0186833	0.150681	0.0336271	2.51827	878	0.01197	1.92191	0.00717109	880	FCAR
AA_A_62_29910717_exon2_ELx	FCER1A_P12319_OID30992_v1_Neurology_II	0.0982047	0.0330282	0.163381	0.0332091	2.95716	898	0.00318619	2.49673	0.00964417	900	FCER1A
AA_DRB1_74_32551940_exon2_LR	FCER2_P06734_OID21133_v1_Neurology	0.114003	0.0487913	0.179215	0.033227	3.43105	894	0.000628801	3.20149	0.0129967	896	FCER2
AA_DRB1_85_32551907_exon2_AW	FCGR2A_P12318_OID20391_v1_Cardiometabolic	-0.106927	-0.172154	-0.0416999	0.0332347	-3.21733	895	0.00134039	2.87277	0.0114334	897	FCGR2A
HLA_Aminus01minus01	FCGR2B_P31994_OID21215_v1_Oncology	-0.0983527	-0.164306	-0.0323993	0.0336039	-2.92683	877	0.00351286	2.45434	0.00967326	879	FCGR2B
HLA_DPA1minus02minus01	FCGR3B_O75015_OID20387_v1_Cardiometabolic	0.123706	0.0586064	0.188805	0.0331696	3.72949	895	0.00020394	3.6905	0.0153031	897	FCGR3B
AA_A_207_29911972_exon4_S	FCN1_O00602_OID30690_v1_Inflammation_II	-0.0927834	-0.158104	-0.0274633	0.0332821	-2.78779	895	0.00541941	2.26605	0.00860877	897	FCN1
HLA_DPB1minus13	FCN2_Q15485_OID20382_v1_Cardiometabolic	-0.0944741	-0.160004	-0.0289439	0.0333889	-2.82951	889	0.00476696	2.32176	0.00892536	891	FCN2
AA_DQB1_minus5_32634302_exon1_L	FCRL1_Q96LA6_OID20172_v1_Cardiometabolic	-0.107569	-0.17316	-0.0419779	0.0334196	-3.21873	885	0.00133445	2.8747	0.011571	887	FCRL1
HLA_Aminus30minus02	FCRL2_Q96LA5_OID20639_v1_Inflammation	0.308475	0.246002	0.370949	0.0318318	9.6908	893	3.4882e-21	20.4574	0.0951571	895	FCRL2
AA_A_142_29911198_exon3_T	FCRL3_Q96P31_OID20443_v1_Inflammation	0.116258	0.0501672	0.182348	0.0336733	3.45252	870	0.000582166	3.23495	0.0135158	872	FCRL3
AA_C_156_31238934_exon3_CLR	FCRL5_Q96RD9_OID21111_v1_Neurology	0.109654	0.0444099	0.174898	0.0332433	3.29853	894	0.00101032	2.99554	0.012024	896	FCRL5
AA_C_1_31239645_exon2_C	FCRL6_Q6DN72_OID20529_v1_Inflammation	-0.106607	-0.172466	-0.0407472	0.033556	-3.17697	878	0.00154021	2.81242	0.011365	880	FCRL6
AA_DRB1_71_32551949_exon2_Ex	FCRLB_Q6BAA4_OID21193_v1_Oncology	0.126166	0.0604205	0.191911	0.0334978	3.76639	877	0.000176678	3.75282	0.0159178	879	FCRLB
HLA_DQB1minus03minus02	FDX1_P10109_OID30078_v1_Cardiometabolic_II	0.0997106	0.0337661	0.165655	0.0335993	2.96764	877	0.00308254	2.51109	0.00994221	879	FDX1
HLA_Bminus58minus02	FDX2_Q6P4F2_OID30147_v1_Cardiometabolic_II	-0.0911776	-0.157176	-0.0251789	0.0336269	-2.71144	877	0.00683011	2.16557	0.00831335	879	FDX2
HLA_Bminus15minus10	FEN1_P39748_OID21192_v1_Oncology	-0.0945504	-0.160528	-0.0285726	0.0336163	-2.81263	877	0.0050235	2.29899	0.00893978	879	FEN1
AA_A_156_29911240_exon3_EL	FES_P07332_OID21207_v1_Oncology	-0.10054	-0.166479	-0.034601	0.0335965	-2.99257	877	0.00284392	2.54608	0.0101083	879	FES
AA_B_152_31324036_exon3_EQ	FETUB_Q9UGM5_OID20404_v1_Cardiometabolic	-0.097015	-0.162236	-0.0317944	0.0332315	-2.91937	897	0.00359519	2.44428	0.00941191	899	FETUB
HLA_DQA1minus01minus01	FGA_P02671_OID30788_v1_Inflammation_II	0.121254	0.0557675	0.186741	0.0333666	3.63401	885	0.000295132	3.52998	0.0147026	887	FGA
HLA_DPB1minus03	FGD3_Q5JSP0_OID31040_v1_Neurology_II	0.0981456	0.0329687	0.163323	0.0332093	2.95536	898	0.00320464	2.49422	0.00963256	900	FGD3
AA_DRB1_37_32552051_exon2_FSx	FGF12_P61328_OID30454_v1_Inflammation_II	0.0849393	0.0188284	0.15105	0.033684	2.52165	875	0.0118571	1.92602	0.00721468	877	FGF12
AA_DRB1_57_32551991_exon2_ADV	FGF16_O43320_OID30535_v1_Inflammation_II	-0.118404	-0.184288	-0.0525201	0.0335684	-3.52725	875	0.000441736	3.35484	0.0140195	877	FGF16
AA_B_minus16_31324910_exon1_V	FGF19_O95750_OID20715_v1_Inflammation	0.126548	0.0614719	0.191623	0.0331576	3.81655	895	0.00014464	3.83971	0.0160143	897	FGF19
AA_A_299_29912350_exon5_A	FGF2_P09038_OID20503_v1_Inflammation	-0.113049	-0.178861	-0.0472368	0.033532	-3.37138	878	0.000780596	3.10757	0.0127801	880	FGF2
HLA_Bminus08minus01	FGF20_Q9NP95_OID30459_v1_Inflammation_II	-0.101268	-0.167277	-0.0352584	0.0336324	-3.01102	875	0.0026785	2.57211	0.0102552	877	FGF20
AA_B_131_31324099_exon3_S	FGF21_Q9NSA1_OID21402_v1_Oncology	0.108631	0.0434887	0.173773	0.0331914	3.27285	897	0.00110537	2.95649	0.0118006	899	FGF21
AA_C_24_31239576_exon2	FGF23_Q9GZV9_OID21411_v1_Oncology	0.116616	0.0515333	0.181699	0.0331612	3.51664	897	0.000458964	3.33822	0.0135993	899	FGF23
AA_A_207_29911972_exon4_G	FGF3_P11487_OID30544_v1_Inflammation_II	-0.0935036	-0.159564	-0.0274436	0.0336581	-2.77804	875	0.00558575	2.25292	0.00874292	877	FGF3
AA_DRB1_37_32552051_exon2_LPY	FGF5_P12034_OID20490_v1_Inflammation	0.0821776	0.0158611	0.148494	0.0337885	2.43212	870	0.0152116	1.81782	0.00675316	872	FGF5
HLA_DPB1minus11	FGF6_P10767_OID30443_v1_Inflammation_II	0.11551	0.0496034	0.181416	0.0335799	3.43985	875	0.000609545	3.21499	0.0133425	877	FGF6
HLA_Cminus02minus10	FGF7_P21781_OID31241_v1_Oncology_II	-0.0960632	-0.161994	-0.0301327	0.0335923	-2.85968	878	0.00434117	2.36239	0.00922815	880	FGF7
AA_B_116_31324144_exon3_DFS	FGF9_P31371_OID31193_v1_Oncology_II	0.0972727	0.0311988	0.163347	0.0336651	2.88942	874	0.00395493	2.40286	0.00946198	876	FGF9
AA_DPB1_76_33048667_exon2_I	FGFBP1_Q14512_OID21507_v1_Oncology	-0.0942898	-0.159564	-0.0290155	0.0332588	-2.83503	896	0.00468521	2.32927	0.00889056	898	FGFBP1
AA_DPB1_65_33048634_exon2_L	FGFBP2_Q9BYJ0_OID30395_v1_Cardiometabolic_II	0.0977216	0.0326508	0.162792	0.0331554	2.94738	901	0.00328743	2.48314	0.0095495	903	FGFBP2
AA_A_116_29911120_exon3_FHR	FGFBP3_Q8TAT2_OID31108_v1_Neurology_II	-0.116018	-0.181215	-0.0508219	0.0332192	-3.49252	894	0.000501937	3.29935	0.0134603	896	FGFBP3
HLA_DRB1minus11minus04	FGFR2_P21802_OID21478_v1_Oncology	-0.117699	-0.182809	-0.0525882	0.0331754	-3.54777	896	0.000408673	3.38862	0.013853	898	FGFR2
AA_DQA1_175_32610016_exon3_E	FGFR4_P22455_OID30646_v1_Inflammation_II	-0.0890919	-0.155179	-0.0230051	0.0336717	-2.6459	875	0.00829373	2.08125	0.00793737	877	FGFR4
HLA_DPB1minus04minus01	FGL1_Q08830_OID30702_v1_Inflammation_II	0.114194	0.0490926	0.179295	0.0331706	3.44261	897	0.000602761	3.21985	0.0130402	899	FGL1
AA_DRB1_86_32551904_exon2_GW	FGR_P09769_OID20828_v1_Neurology	0.103787	0.0376046	0.169969	0.0337201	3.07789	870	0.00215006	2.66755	0.0107717	872	FGR
AA_C_99_31239105_exon3_WY	FH_P07954_OID30839_v1_Neurology_II	0.107536	0.0414942	0.173577	0.0336486	3.19585	873	0.00144431	2.84034	0.011564	875	FH
AA_B_45_31324602_exon2_GM	FHIP2A_Q5W0V3_OID30187_v1_Cardiometabolic_II	0.104513	0.0386012	0.170425	0.0335827	3.11211	877	0.00191773	2.71721	0.010923	879	FHIP2A
AA_B_171_31323979_exon3_EH	FHIT_P49789_OID20872_v1_Neurology	-0.0880432	-0.154326	-0.02176	0.0337715	-2.60702	870	0.00928962	2.032	0.0077516	872	FHIT
AA_DPB1_9_33048466_exon2_H	FIS1_Q9Y3D6_OID20722_v1_Inflammation	0.0939559	0.0282741	0.159638	0.0334659	2.80751	885	0.00510238	2.29223	0.00882772	887	FIS1
AA_A_152_29911228_exon3_ARV	FKBP14_Q9NWM8_OID31065_v1_Neurology_II	-0.112603	-0.17768	-0.0475269	0.0331582	-3.39595	898	0.000713919	3.14635	0.0126795	900	FKBP14
HLA_Bminus14	FKBP1B_P68106_OID20618_v1_Inflammation	0.102343	0.0367526	0.167933	0.0334193	3.06239	886	0.00226212	2.64549	0.010474	888	FKBP1B
AA_A_114_29911114_exon3_EHR	FKBP4_Q02790_OID20960_v1_Neurology	0.0926428	0.0266531	0.158633	0.0336224	2.75539	877	0.00598372	2.22303	0.00858269	879	FKBP4
AA_DRB1_57_32551991_exon2_A	FKBP5_Q13451_OID20937_v1_Neurology	0.0940366	0.0280555	0.160018	0.033618	2.79721	877	0.00526741	2.2784	0.00884288	879	FKBP5
HLA_Bminus35minus01	FKBP7_Q9Y680_OID20846_v1_Neurology	0.122101	0.0560576	0.188145	0.0336495	3.62862	870	0.000301549	3.52064	0.0149087	872	FKBP7
AA_A_70_29910741_exon2_H	FKBPL_Q9UIM3_OID31499_v1_Oncology_II	0.114531	0.0494684	0.179593	0.0331508	3.45483	898	0.000576419	3.23926	0.0131172	900	FKBPL
AA_DQB1_87_32632591_exon2_Y	FLI1_Q01543_OID21239_v1_Oncology	0.0988184	0.032868	0.164769	0.0336023	2.94082	877	0.00335949	2.47373	0.00976508	879	FLI1
AA_DRB1_67_32551961_exon2_F	FLRT2_O43155_OID20946_v1_Neurology	0.133617	0.067937	0.199298	0.0334648	3.99278	877	7.07717e-05	4.15014	0.0178536	879	FLRT2
HLA_DQB1minus04minus02	FLT1_P17948_OID21301_v1_Oncology	0.0966749	0.0310102	0.16234	0.0334572	2.88951	885	0.00395264	2.40311	0.00934603	887	FLT1
AA_A_62_29910717_exon2_EGx	FLT3_P36888_OID21272_v1_Oncology	0.0908509	0.0248502	0.156852	0.033628	2.70165	877	0.00703289	2.15287	0.00825388	879	FLT3
HLA_Aminus33	FLT3LG_P49771_OID20661_v1_Inflammation	0.116246	0.0510875	0.181404	0.0331997	3.50141	895	0.000485672	3.31366	0.0135131	897	FLT3LG
AA_DQB1_227_32628281_exon5_P	FLT4_P35916_OID21491_v1_Oncology	0.0920295	0.0267414	0.157318	0.0332659	2.76648	896	0.00578309	2.23784	0.00846943	898	FLT4
AA_DPB1_69_33048646_exon2_E	FMNL1_O95466_OID20884_v1_Neurology	0.113611	0.0475003	0.179722	0.0336837	3.37288	870	0.000776697	3.10975	0.0129075	872	FMNL1
AA_A_79_29910768_exon2_AR	FMR1_Q06787_OID21233_v1_Oncology	-0.0996389	-0.165584	-0.033694	0.0335996	-2.96548	877	0.003104	2.50808	0.00992791	879	FMR1
AA_B_67_31324536_exon2_RY	FN1_P02751_OID30787_v1_Inflammation_II	-0.125994	-0.190821	-0.0611676	0.033031	-3.81442	902	0.000145799	3.83625	0.0158745	904	FN1
AA_B_97_31324201_exon3_CW	FNDC1_Q4ZHG4_OID31127_v1_Neurology_II	-0.0877697	-0.153156	-0.0223831	0.0333159	-2.63446	894	0.00857274	2.06688	0.00770351	896	FNDC1
AA_A_151_29911225_exon3_CH	FNTA_P49354_OID31381_v1_Oncology_II	0.105775	0.0406497	0.170901	0.0331832	3.18762	898	0.00148413	2.82853	0.0111884	900	FNTA
AA_A_161_29911255_exon3_D	FOLH1_Q04609_OID30430_v1_Inflammation_II	0.0984557	0.0324274	0.164484	0.0336419	2.92658	875	0.00351585	2.45397	0.00969352	877	FOLH1
HLA_Aminus02minus05	FOLR1_P15328_OID21529_v1_Oncology	0.0986348	0.0333882	0.163881	0.0332447	2.96693	896	0.00308783	2.51035	0.00972883	898	FOLR1
AA_DRB1_67_32551961_exon2_IL	FOLR2_P14207_OID21062_v1_Neurology	0.109774	0.044749	0.174799	0.0331319	3.31324	900	0.000959013	3.01818	0.0120503	902	FOLR2
HLA_Bminus52minus01	FOLR3_P41439_OID21485_v1_Oncology	0.107835	0.0426146	0.173056	0.0332314	3.24498	895	0.00121817	2.91429	0.0116284	897	FOLR3
AA_B_70_31324527_exon2_Q	FOS_P01100_OID31221_v1_Oncology_II	-0.105433	-0.171451	-0.0394139	0.033637	-3.13443	874	0.0017794	2.74973	0.011116	876	FOS
HLA_Bminus45	FOSB_P53539_OID20791_v1_Neurology	0.09387	0.0276223	0.160118	0.0337535	2.78105	870	0.00553546	2.25685	0.00881158	872	FOSB
AA_DRB1_57_32551991_exon2_ADx	FOXJ3_Q9UPW0_OID30445_v1_Inflammation_II	-0.131795	-0.197567	-0.0660228	0.0335113	-3.93285	875	9.05865e-05	4.04294	0.0173698	877	FOXJ3
AA_DRB1_67_32551961_exon2_IS	FOXO1_Q12778_OID20515_v1_Inflammation	-0.0876991	-0.153681	-0.0217175	0.0336183	-2.60867	878	0.009244	2.03414	0.00769114	880	FOXO1
AA_DRB1_10_32552132_exon2_E	FOXO3_O43524_OID21271_v1_Oncology	0.109297	0.0434193	0.175175	0.0335653	3.25625	877	0.00117225	2.93098	0.0119458	879	FOXO3
AA_DRB1_11_32552129_exon2_V	FRMD4B_Q9Y2L6_OID30155_v1_Cardiometabolic_II	-0.094433	-0.160412	-0.0284544	0.0336167	-2.80911	877	0.00507834	2.29428	0.00891758	879	FRMD4B
HLA_Bminus57minus03	FRMD7_Q6ZUT3_OID30898_v1_Neurology_II	-0.0985375	-0.164452	-0.032623	0.0335841	-2.93405	878	0.00343281	2.46435	0.00970964	880	FRMD7
AA_B_46_31324599_exon2_E	FRZB_Q92765_OID20968_v1_Neurology	-0.0971075	-0.163182	-0.0310325	0.0336656	-2.88447	874	0.00401709	2.39609	0.00942986	876	FRZB
AA_A_9_29910558_exon2_FY	FSHB_P01225_OID30233_v1_Cardiometabolic_II	-0.121558	-0.187606	-0.0555097	0.0336518	-3.61223	870	0.000320971	3.49353	0.0147763	872	FSHB
AA_DPB1_215_33053582_exon4_T	FST_P19883_OID20770_v1_Inflammation	-0.0973458	-0.162784	-0.0319075	0.0333422	-2.9196	891	0.00359308	2.44453	0.00947621	893	FST
AA_A_70_29910741_exon2_.Q	FSTL1_Q12841_OID30254_v1_Cardiometabolic_II	0.122729	0.05669	0.188767	0.0336469	3.64755	870	0.000280501	3.55207	0.0150623	872	FSTL1
AA_DRB1_74_32551940_exon2_ARx	FSTL3_O95633_OID20782_v1_Inflammation	-0.0996967	-0.165157	-0.0342368	0.0333531	-2.98913	890	0.00287467	2.54141	0.00993943	892	FSTL3
AA_DRB1_86_32551904_exon2_DVx	FTCD_O95954_OID31137_v1_Neurology_II	-0.104538	-0.169818	-0.0392573	0.0332618	-3.14288	894	0.00172811	2.76243	0.0109281	896	FTCD
AA_DQB1_30_32632762_exon2_H	FUCA1_P04066_OID20261_v1_Cardiometabolic	-0.100508	-0.165669	-0.0353463	0.0332015	-3.02721	898	0.0025387	2.59539	0.0101018	900	FUCA1
HLA_DPB1minus04minus02	FUOM_A2VDF0_OID30626_v1_Inflammation_II	-0.113816	-0.179735	-0.0478963	0.0335865	-3.38874	875	0.00073352	3.13459	0.012954	877	FUOM
AA_DPA1_111_33036999_exon3_K	FURIN_P09958_OID21514_v1_Oncology	-0.11269	-0.177838	-0.047541	0.0331949	-3.39479	896	0.000716957	3.14451	0.012699	898	FURIN
AA_DPB1_76_33048667_exon2_M	FUS_P35637_OID21256_v1_Oncology	-0.109396	-0.175386	-0.043406	0.0336225	-3.25366	874	0.001183	2.92701	0.0119675	876	FUS
HLA_Aminus68	FUT1_P19526_OID31295_v1_Oncology_II	0.113635	0.0481255	0.179144	0.033378	3.40448	886	0.00069267	3.15947	0.0129129	888	FUT1
AA_B_97_31324201_exon3_NW	FUT3_FUT5_P21217_Q11128_OID21013_v1_Neurology	-0.0964395	-0.161555	-0.0313243	0.033178	-2.90673	900	0.00374187	2.42691	0.00930057	902	FUT3
AA_C_163_31238913_exon3_T	FUT8_Q9BYC5_OID20992_v1_Neurology	0.101696	0.0357644	0.167627	0.0335925	3.02733	877	0.00253944	2.59526	0.010342	879	FUT8
AA_DQA1_175_32610016_exon3_E	FXN_Q16595_OID21442_v1_Oncology	-0.120166	-0.185112	-0.0552202	0.0330918	-3.6313	900	0.000297922	3.5259	0.0144399	902	FXN
AA_DRB1_74_32551940_exon2_EL	FXYD5_Q96DB9_OID20463_v1_Inflammation	0.110348	0.0442126	0.176483	0.0336961	3.27479	870	0.00109917	2.95893	0.0121766	872	FXYD5
AA_C_163_31238913_exon3_T	FYB1_O15117_OID21140_v1_Neurology	0.125483	0.0603622	0.190604	0.0331806	3.78182	894	0.000166035	3.7798	0.015746	896	FYB1
AA_A_114_29911114_exon3_EQx	FZD10_Q9ULW2_OID30931_v1_Neurology_II	0.115233	0.0494376	0.181029	0.0335235	3.43738	878	0.000614966	3.21115	0.0132787	880	FZD10
AA_B_67_31324536_exon2_CR	FZD8_Q9H461_OID30818_v1_Neurology_II	0.101315	0.0352304	0.1674	0.0336707	3.00901	873	0.00269635	2.56922	0.0102648	875	FZD8
HLA_DRB1minus01minus02	GABARAP_O95166_OID31414_v1_Oncology_II	0.275201	0.212237	0.338165	0.0320819	8.57809	898	4.19095e-17	16.3777	0.0757357	900	GABARAP
AA_B_67_31324536_exon2_CSY	GABARAPL1_Q9H0R8_OID31253_v1_Oncology_II	-0.116458	-0.181872	-0.0510447	0.0333295	-3.49416	888	0.000499065	3.30184	0.0135626	890	GABARAPL1
AA_A_276_29912281_exon5_P	GABRA4_P48169_OID30803_v1_Neurology_II	0.107521	0.0414794	0.173563	0.0336487	3.19541	873	0.00144649	2.83968	0.0115608	875	GABRA4
HLA_DPB1minus04minus01	GAD1_Q99259_OID31166_v1_Oncology_II	0.09127	0.0253096	0.15723	0.0336075	2.71576	878	0.00674226	2.17119	0.00833021	880	GAD1
HLA_DPB1minus02	GAD2_Q05329_OID30449_v1_Inflammation_II	0.106795	0.0408235	0.172766	0.0336128	3.1772	875	0.00153921	2.8127	0.0114051	877	GAD2
AA_B_67_31324536_exon2_C	GADD45B_O75293_OID31261_v1_Oncology_II	0.0869557	0.0213433	0.152568	0.0334307	2.60107	888	0.00944782	2.02467	0.00756129	890	GADD45B
AA_DRB1_38_32552048_exon2_CV	GADD45GIP1_Q8TAE8_OID30237_v1_Cardiometabolic_II	-0.110525	-0.176659	-0.0443915	0.0336955	-3.28013	870	0.00107885	2.96704	0.0122159	872	GADD45GIP1
HLA_Bminus57minus03	GAGE2A_Q6NT46_OID31199_v1_Oncology_II	-0.142097	-0.207662	-0.0765321	0.0334059	-4.25364	878	2.32895e-05	4.63284	0.0201915	880	GAGE2A
HLA_Bminus18minus01	GAL_P22466_OID20727_v1_Inflammation	0.107831	0.0426107	0.173052	0.0332314	3.24486	895	0.00121868	2.91411	0.0116276	897	GAL
AA_A_245_29912086_exon4_A	GALNT10_Q86SR1_OID21371_v1_Oncology	-0.11621	-0.181663	-0.0507575	0.0333492	-3.48464	887	0.000516934	3.28656	0.0135048	889	GALNT10
AA_B_116_31324144_exon3_L	GALNT2_Q10471_OID21423_v1_Oncology	-0.102837	-0.16791	-0.0377639	0.0331566	-3.10156	900	0.00198505	2.70223	0.0105755	902	GALNT2
AA_A_163_29911261_exon3_Tx	GALNT3_Q14435_OID20471_v1_Inflammation	0.101413	0.0352143	0.167611	0.0337284	3.00675	870	0.00271649	2.56599	0.0102846	872	GALNT3
AA_A_76_29910759_exon2_E	GALNT5_Q7Z7M9_OID30295_v1_Cardiometabolic_II	0.0821801	0.0168355	0.147525	0.0332947	2.46827	896	0.0137626	1.8613	0.00675357	898	GALNT5
AA_C_9_31239621_exon2_DF	GALNT7_Q86SF2_OID21377_v1_Oncology	0.130215	0.0648771	0.195553	0.0332908	3.91144	887	9.87536e-05	4.00545	0.016956	889	GALNT7
AA_B_67_31324536_exon2_FR	GAMT_Q14353_OID30133_v1_Cardiometabolic_II	-0.099108	-0.165056	-0.0331596	0.0336014	-2.94953	877	0.0032672	2.48582	0.0098224	879	GAMT
AA_A_246_29912089_exon4_S	GAPDH_P04406_OID30600_v1_Inflammation_II	0.139847	0.0734605	0.206234	0.0338237	4.1346	857	3.90539e-05	4.40834	0.0195573	859	GAPDH
AA_B_70_31324527_exon2_KN	GART_P22102_OID31004_v1_Neurology_II	-0.108278	-0.173386	-0.0431704	0.0331742	-3.26393	898	0.0011403	2.94298	0.0117242	900	GART
HLA_DRB1minus13minus04	GAS2_O43903_OID31285_v1_Oncology_II	0.0923456	0.0267652	0.157926	0.0334144	2.76365	888	0.00583422	2.23402	0.00852772	890	GAS2
HLA_DQB1minus06minus04	GAS6_Q14393_OID20318_v1_Cardiometabolic	-0.107069	-0.172331	-0.0418063	0.0332527	-3.21985	894	0.00132885	2.87652	0.0114637	896	GAS6
HLA_DPB1minus17	GASK1A_Q9UFP1_OID30109_v1_Cardiometabolic_II	0.139303	0.0736748	0.204932	0.0334384	4.16598	877	3.407e-05	4.46763	0.0194054	879	GASK1A
AA_DRB1_71_32551949_exon2_AER	GAST_P01350_OID31083_v1_Neurology_II	0.119354	0.0541832	0.184525	0.0332059	3.59435	894	0.000342977	3.46473	0.0142454	896	GAST
AA_C_95_31239117_exon3_Lx	GATA3_P23771_OID31219_v1_Oncology_II	0.100821	0.0349217	0.16672	0.0335764	3.00274	878	0.00275149	2.56043	0.0101649	880	GATA3
HLA_Bminus35	GATD3_P0DPI2_OID30253_v1_Cardiometabolic_II	-0.119583	-0.185647	-0.0535191	0.0336599	-3.55269	870	0.000401812	3.39598	0.0143001	872	GATD3
AA_DPB1_57_33048610_exon2	GBA_P04062_OID30966_v1_Neurology_II	-0.121488	-0.187234	-0.0557414	0.0334984	-3.62667	878	0.000303643	3.51764	0.0147593	880	GBA
AA_C_minus15_31239820_exon1_I	GBP1_P32455_OID31128_v1_Neurology_II	0.0884331	0.0230504	0.153816	0.033314	2.65454	894	0.00808291	2.09243	0.00782042	896	GBP1
HLA_Aminus02minus02	GBP2_P32456_OID20489_v1_Inflammation	0.108122	0.0419709	0.174274	0.0337044	3.20796	870	0.0013857	2.85833	0.0116904	872	GBP2
AA_DRB1_11_32552129_exon2_DLP	GBP4_Q96PP9_OID20845_v1_Neurology	-0.113116	-0.17923	-0.0470011	0.0336856	-3.35798	870	0.000819225	3.0866	0.0127951	872	GBP4
AA_C_21_31239585_exon2	GBP6_Q6ZN66_OID30139_v1_Cardiometabolic_II	-0.120313	-0.186106	-0.0545196	0.0335223	-3.58904	877	0.000350297	3.45556	0.0144752	879	GBP6
HLA_Cminus05	GC_P02774_OID30780_v1_Inflammation_II	0.114792	0.0498762	0.179707	0.0330763	3.47051	902	0.000544095	3.26433	0.0131771	904	GC
HLA_Cminus06minus02	GCC1_Q96CN9_OID31147_v1_Neurology_II	-0.0955295	-0.160869	-0.0301898	0.033292	-2.86944	894	0.0042089	2.37583	0.00912589	896	GCC1
AA_DQB1_130_32629573_exon3_Q	GCG_P01275_OID21263_v1_Oncology	0.0940271	0.028046	0.160008	0.033618	2.79693	877	0.00527202	2.27802	0.0088411	879	GCG
HLA_Bminus35	GCHFR_P30047_OID30631_v1_Inflammation_II	0.0783482	0.0113909	0.145306	0.0341141	2.29665	854	0.0218799	1.65996	0.00613845	856	GCHFR
HLA_DRB1minus03minus02	GCLM_P48507_OID30059_v1_Cardiometabolic_II	-0.106409	-0.172308	-0.0405107	0.0335759	-3.16921	877	0.0015815	2.80093	0.0113229	879	GCLM
AA_C_minus15_31239820_exon1_I	GCNT1_Q02742_OID21379_v1_Oncology	-0.103551	-0.169096	-0.0380067	0.0333962	-3.1007	887	0.00199167	2.70078	0.0107229	889	GCNT1
AA_DQB1_30_32632762_exon2_H	GDF15_Q99988_OID20251_v1_Cardiometabolic	0.113275	0.0483126	0.178238	0.0331004	3.42218	901	0.000649175	3.18764	0.0128313	903	GDF15
HLA_DQB1minus04	GDF2_Q9UK05_OID20202_v1_Cardiometabolic	0.105184	0.0395758	0.170791	0.0334282	3.14655	885	0.00170732	2.76768	0.0110636	887	GDF2
AA_C_9_31239621_exon2_S	GDNF_P39905_OID20861_v1_Neurology	0.106666	0.0405038	0.172828	0.0337098	3.16424	870	0.00160891	2.79347	0.0113776	872	GDNF
HLA_DPA1minus01	GET3_O43681_OID30303_v1_Cardiometabolic_II	0.121184	0.056101	0.186267	0.0331614	3.65437	896	0.0002728	3.56416	0.0146856	898	GET3
HLA_DRB1minus11minus04	GFAP_P14136_OID21247_v1_Oncology	0.141882	0.0762026	0.207561	0.0334642	4.23982	875	2.47489e-05	4.60644	0.0201305	877	GFAP
AA_A_163_29911261_exon3_T	GFER_P55789_OID21259_v1_Oncology	0.101488	0.0355555	0.167421	0.0335933	3.02109	877	0.00259181	2.5864	0.0102998	879	GFER
HLA_Bminus35minus01	GFOD2_Q3B7J2_OID21216_v1_Oncology	-0.115455	-0.181286	-0.0496234	0.0335418	-3.44212	877	0.000604464	3.21863	0.0133298	879	GFOD2
AA_DRB1_85_32551907_exon2_Vx	GFRA1_P56159_OID21457_v1_Oncology	-0.109926	-0.175059	-0.0447934	0.0331867	-3.31235	897	0.000962133	3.01677	0.0120837	899	GFRA1
AA_DRB1_57_32551991_exon2_ASx	GFRA2_O00451_OID21330_v1_Oncology	0.104169	0.0386285	0.16971	0.033394	3.11939	887	0.00187082	2.72797	0.0108512	889	GFRA2
HLA_DRB1minus03minus02	GFRA3_O60609_OID20933_v1_Neurology	-0.12158	-0.187552	-0.0556077	0.0336131	-3.61704	872	0.000315114	3.50153	0.0147816	874	GFRA3
AA_DRB1_67_32551961_exon2_FL	GFRAL_Q6UXV0_OID31091_v1_Neurology_II	0.102762	0.0363421	0.169181	0.0338406	3.03663	864	0.0024642	2.60832	0.0105599	866	GFRAL
AA_B_97_31324201_exon3_CNW	GGA1_Q9UJY5_OID20838_v1_Neurology	0.106891	0.0407308	0.173051	0.0337089	3.171	870	0.00157234	2.80345	0.0114257	872	GGA1
HLA_DRB1minus04minus05	GGACT_Q9BVM4_OID30290_v1_Cardiometabolic_II	0.0973513	0.0320963	0.162606	0.033249	2.92795	896	0.00349844	2.45613	0.00947727	898	GGACT
AA_DPB1_69_33048646_exon2_K	GGCT_O75223_OID30304_v1_Cardiometabolic_II	0.0921745	0.0268141	0.157535	0.0333026	2.76778	894	0.0057605	2.23954	0.00849614	896	GGCT
HLA_DPB1minus40	GGH_Q92820_OID20416_v1_Cardiometabolic	0.0880844	0.0221802	0.153989	0.033579	2.6232	880	0.00886146	2.05249	0.00775887	882	GGH
HLA_DRB1minus11minus04	GGT1_P19440_OID21075_v1_Neurology	-0.106216	-0.171484	-0.040947	0.0332558	-3.19389	894	0.0014528	2.83779	0.0112817	896	GGT1
AA_DRB1_74_32551940_exon2_Ex	GGT5_P36269_OID20909_v1_Neurology	-0.113369	-0.179216	-0.0475212	0.0335499	-3.37911	877	0.000759284	3.1196	0.0128525	879	GGT5
AA_DQB1_140_32629543_exon3_A	GH1_P01241_OID20220_v1_Cardiometabolic	-0.094095	-0.159813	-0.0283768	0.0334844	-2.81011	884	0.00506178	2.2957	0.00885387	886	GH1
HLA_Bminus57minus03	GH2_P01242_OID21168_v1_Oncology	-0.0934319	-0.159417	-0.0274471	0.0336199	-2.77907	877	0.00556808	2.25429	0.00872953	879	GH2
HLA_DPA1minus02minus01	GHR_P10912_OID30574_v1_Inflammation_II	0.095605	0.0295583	0.161652	0.0336513	2.84105	875	0.00460096	2.33715	0.00914032	877	GHR
AA_DRB1_37_32552051_exon2_Fx	GHRHR_Q02643_OID20841_v1_Neurology	0.10421	0.0380311	0.17039	0.0337186	3.09059	870	0.00206118	2.68588	0.0108598	872	GHRHR
AA_DQB1_140_32629543_exon3_A	GHRL_Q9UBU3_OID20175_v1_Cardiometabolic	0.118339	0.0528288	0.183849	0.0333784	3.54537	885	0.000412614	3.38446	0.0140041	887	GHRL
AA_DPA1_111_33036999_exon3_K	GID8_Q9NWU2_OID31041_v1_Neurology_II	0.0965387	0.0313515	0.161726	0.0332146	2.90652	898	0.00374464	2.42659	0.00931971	900	GID8
AA_DRB1_26_32552084_exon2_CF	GIGYF2_Q6Y7W6_OID31062_v1_Neurology_II	0.112104	0.0470234	0.177184	0.0331601	3.38068	898	0.000754249	3.12249	0.0125672	900	GIGYF2
HLA_DQB1minus06minus04	GIMAP7_Q8NHV1_OID30639_v1_Inflammation_II	0.119689	0.0538156	0.185563	0.0335632	3.56609	875	0.000381991	3.41795	0.0143255	877	GIMAP7
AA_C_295_31237809_exon5_V	GIMAP8_Q8ND71_OID31194_v1_Oncology_II	-0.108744	-0.174588	-0.0428998	0.0335482	-3.24142	878	0.00123416	2.90863	0.0118252	880	GIMAP8
AA_C_219_31238158_exon4_W	GIP_P09681_OID30288_v1_Cardiometabolic_II	-0.0943791	-0.160624	-0.0281345	0.0337518	-2.79626	870	0.00528366	2.27706	0.00890741	872	GIP
HLA_Bminus39minus10	GIPC2_Q8TF65_OID31153_v1_Neurology_II	-0.107236	-0.172497	-0.0419744	0.0332521	-3.22493	894	0.00130577	2.88413	0.0114995	896	GIPC2
AA_B_80_31324497_exon2_T	GIPC3_Q8TF64_OID31507_v1_Oncology_II	0.101963	0.0368116	0.167115	0.0331965	3.07151	898	0.00219398	2.65877	0.0103965	900	GIPC3
HLA_DQB1minus06minus03	GIPR_P48546_OID30542_v1_Inflammation_II	0.127035	0.0612215	0.192848	0.0335323	3.78843	875	0.000161975	3.79055	0.0161378	877	GIPR
AA_DPB1_33_33048538_exon2	GIT1_Q9Y2X7_OID30533_v1_Inflammation_II	0.107913	0.0419495	0.173876	0.0336088	3.21085	875	0.00137171	2.86274	0.0116451	877	GIT1
AA_C_9_31239621_exon2_Y	GJA8_P48165_OID31187_v1_Oncology_II	0.0918805	0.0259238	0.157837	0.0336056	2.73408	878	0.00638139	2.19508	0.00844202	880	GJA8
AA_A_152_29911228_exon3_AGR	GKN1_Q9NS71_OID20885_v1_Neurology	-0.108516	-0.175127	-0.0419049	0.0339378	-3.19749	858	0.00143709	2.84252	0.0117757	860	GKN1
AA_A_114_29911114_exon3_DPQ	GLA_P06280_OID30594_v1_Inflammation_II	0.103917	0.0378118	0.170022	0.0336809	3.08533	872	0.0020974	2.67832	0.0107987	874	GLA
AA_DRB1_11_32552129_exon2_DPV	GLB1_P16278_OID20949_v1_Neurology	-0.128198	-0.193926	-0.0624701	0.033489	-3.82807	877	0.000138331	3.85908	0.0164347	879	GLB1
AA_A_156_29911240_exon3_ELR	GLI2_P10070_OID30429_v1_Inflammation_II	0.0928618	0.0267979	0.158926	0.0336601	2.75881	875	0.00592229	2.22751	0.00862332	877	GLI2
AA_C_97_31239111_exon3_DWx	GLO1_Q04760_OID20107_v1_Cardiometabolic	-0.110705	-0.176724	-0.0446865	0.0336368	-3.29118	873	0.00103769	2.98393	0.0122556	875	GLO1
HLA_DQB1minus06minus09	GLOD4_Q9HC38_OID20710_v1_Inflammation	0.106403	0.040655	0.172152	0.0334996	3.17626	881	0.0015438	2.81141	0.0113217	883	GLOD4
AA_A_156_29911240_exon3_EQ	GLP1R_P43220_OID30809_v1_Neurology_II	0.106707	0.0406598	0.172755	0.0336516	3.17094	873	0.00157248	2.80341	0.0113865	875	GLP1R
AA_A_186_29911909_exon4_Kx	GLRX_P35754_OID20195_v1_Cardiometabolic	-0.11318	-0.178954	-0.0474065	0.0335124	-3.37726	879	0.000764262	3.11676	0.0128098	881	GLRX
HLA_Cminus05minus01	GLRX5_Q86SX6_OID30663_v1_Inflammation_II	0.089492	0.0234075	0.155576	0.0336705	2.65787	875	0.00800701	2.09653	0.00800881	877	GLRX5
AA_DPA1_127_33036951_exon3_L	GLT8D2_Q9H1C3_OID20825_v1_Neurology	-0.101996	-0.168191	-0.0358019	0.0337264	-3.02423	870	0.00256585	2.59077	0.0104033	872	GLT8D2
AA_A_109_29911099_exon3_Fx	GLYR1_Q49A26_OID31364_v1_Oncology_II	-0.0932469	-0.158455	-0.0280391	0.033225	-2.80653	898	0.00511626	2.29105	0.00869499	900	GLYR1
AA_B_282_31322979_exon5_V	GM2A_P17900_OID30413_v1_Cardiometabolic_II	-0.108468	-0.174314	-0.0426221	0.0335492	-3.2331	878	0.00127022	2.89612	0.0117653	880	GM2A
HLA_Bminus45	GMFG_O60234_OID30340_v1_Cardiometabolic_II	0.110474	0.045309	0.175639	0.0332032	3.32721	896	0.000912893	3.03958	0.0122045	898	GMFG
HLA_Bminus39	GMPR_P36959_OID20641_v1_Inflammation	0.0905794	0.025246	0.155913	0.0332889	2.72101	895	0.00663464	2.17818	0.00820462	897	GMPR
AA_DRB1_57_32551991_exon2_SV	GMPR2_Q9P2T1_OID30623_v1_Inflammation_II	-0.100565	-0.166579	-0.0345505	0.0336348	-2.9899	875	0.00286879	2.5423	0.0101133	877	GMPR2
HLA_Bminus14minus02	GNAS_O95467_OID31008_v1_Neurology_II	0.0854378	0.0201841	0.150691	0.0332484	2.56968	898	0.0103396	1.9855	0.00729961	900	GNAS
AA_B_152_31324036_exon3_E	GNE_Q9Y223_OID21231_v1_Oncology	-0.110474	-0.176343	-0.0446052	0.0335609	-3.29176	877	0.00103542	2.98488	0.0122046	879	GNE
AA_A_62_29910717_exon2_ELx	GNGT1_P63211_OID30920_v1_Neurology_II	-0.116075	-0.181864	-0.050286	0.0335202	-3.46284	878	0.000560338	3.25155	0.0134734	880	GNGT1
AA_B_116_31324144_exon3_NY	GNLY_P22749_OID21132_v1_Neurology	0.123934	0.0588	0.189068	0.0331872	3.73439	894	0.000200084	3.69879	0.0153596	896	GNLY
HLA_DQA1minus04	GNPDA1_P46926_OID30197_v1_Cardiometabolic_II	0.0804739	0.0141481	0.1468	0.0337932	2.38136	870	0.017463	1.75788	0.00647605	872	GNPDA1
AA_A_9_29910558_exon2_T	GNPDA2_Q8TDQ7_OID30597_v1_Inflammation_II	0.0939857	0.0279288	0.160043	0.0336565	2.7925	875	0.00534439	2.2721	0.00883331	877	GNPDA2
AA_A_95_29911057_exon3_L	GOLGA3_Q08378_OID31026_v1_Neurology_II	-0.0869362	-0.152181	-0.021691	0.0332441	-2.61509	898	0.00907004	2.04239	0.0075579	900	GOLGA3
AA_B_97_31324201_exon3_NS	GOLM2_Q6P4E1_OID21044_v1_Neurology	-0.100074	-0.165166	-0.0349824	0.033166	-3.01737	900	0.00262156	2.58144	0.0100148	902	GOLM2
HLA_DPB1minus13	GOPC_Q9HD26_OID20551_v1_Inflammation	-0.12678	-0.192482	-0.0610772	0.033476	-3.78717	878	0.000162744	3.78849	0.0160731	880	GOPC
AA_A_152_29911228_exon3_ARx	GORASP2_Q9H8Y8_OID31438_v1_Oncology_II	0.15172	0.0869846	0.216454	0.0329841	4.59977	898	4.83668e-06	5.31545	0.0230188	900	GORASP2
HLA_Cminus03minus04	GOT1_P17174_OID30417_v1_Cardiometabolic_II	-0.105488	-0.170507	-0.0404692	0.033129	-3.18417	901	0.00150155	2.82346	0.0111277	903	GOT1
AA_B_95_31324207_exon3_IR	GP1BA_P07359_OID20381_v1_Cardiometabolic	0.104369	0.0389779	0.169761	0.0333183	3.1325	891	0.0017899	2.74717	0.010893	893	GP1BA
AA_A_142_29911198_exon3_HT	GP1BB_P13224_OID30174_v1_Cardiometabolic_II	-0.128476	-0.194201	-0.0627502	0.0334878	-3.8365	877	0.000133745	3.87372	0.016506	879	GP1BB
AA_C_73_31239429_exon2_T	GP2_P55259_OID20090_v1_Cardiometabolic	-0.0902678	-0.156845	-0.0236902	0.0339211	-2.66111	862	0.00793315	2.10055	0.00814828	864	GP2
AA_DRB1_11_32552129_exon2_LS	GP5_P40197_OID30611_v1_Inflammation_II	0.127438	0.0616284	0.193248	0.0335305	3.80066	875	0.000154308	3.81161	0.0162405	877	GP5
AA_DPB1_57_33048610_exon2	GP6_Q9HCN6_OID21091_v1_Neurology	-0.117788	-0.182971	-0.052605	0.0332122	-3.54653	894	0.000410622	3.38656	0.013874	896	GP6
AA_C_97_31239111_exon3_DWx	GPA33_Q99795_OID21376_v1_Oncology	0.10349	0.0379443	0.169035	0.0333964	3.09882	887	0.00200418	2.69806	0.0107101	889	GPA33
AA_C_304_31237782_exon5_V	GPC1_P35052_OID21438_v1_Oncology	-0.0956447	-0.160765	-0.0305246	0.0331805	-2.88256	900	0.0040385	2.39378	0.00914792	902	GPC1
HLA_DRB1minus04minus05	GPC5_P78333_OID20944_v1_Neurology	-0.114908	-0.180744	-0.0490722	0.0335439	-3.4256	877	0.000641935	3.19251	0.0132038	879	GPC5
HLA_DPB1minus03	GPD1_P21695_OID31358_v1_Oncology_II	-0.101983	-0.167135	-0.0368313	0.0331964	-3.07211	898	0.00218964	2.65963	0.0104005	900	GPD1
AA_B_97_31324201_exon3_CRT	GPHA2_Q96T91_OID31437_v1_Oncology_II	0.128066	0.0631118	0.193019	0.0330956	3.86956	898	0.000116916	3.93213	0.0164008	900	GPHA2
AA_C_275_31237869_exon5_EG	GPI_P06744_OID30680_v1_Inflammation_II	0.0999173	0.0347155	0.165119	0.0332219	3.00757	897	0.00270696	2.56752	0.00998346	899	GPI
AA_A_107_29911093_exon3_G	GPIHBP1_Q8IV16_OID31469_v1_Oncology_II	0.109156	0.044054	0.174258	0.033171	3.2907	898	0.00103834	2.98366	0.011915	900	GPIHBP1
AA_A_152_29911228_exon3_R	GPKOW_Q92917_OID20890_v1_Neurology	-0.107904	-0.174057	-0.0417512	0.0337052	-3.20141	870	0.0014172	2.84857	0.0116433	872	GPKOW
AA_DRB1_30_32552072_exon2_AGH	GPNMB_Q14956_OID20173_v1_Cardiometabolic	0.125368	0.0592756	0.191461	0.0336744	3.72296	868	0.000209601	3.67861	0.0157172	870	GPNMB
AA_A_161_29911255_exon3_DG	GPR101_Q96P66_OID30819_v1_Neurology_II	0.0844513	0.0182618	0.150641	0.033724	2.50419	873	0.0124545	1.90467	0.00713202	875	GPR101
AA_A_66_29910729_exon2_Nx	GPR158_Q5T848_OID31013_v1_Neurology_II	0.107127	0.0420105	0.172243	0.0331784	3.22881	898	0.00128818	2.89002	0.0114761	900	GPR158
HLA_Aminus34	GPR15L_Q6UWK7_OID31511_v1_Oncology_II	-0.0990293	-0.164201	-0.0338581	0.0332064	-2.98224	898	0.00293884	2.53182	0.00980681	900	GPR15L
AA_A_62_29910717_exon2_ELx	GPR37_O15354_OID20095_v1_Cardiometabolic	0.111131	0.0451158	0.177146	0.0336352	3.30401	873	0.000991921	3.00352	0.0123501	875	GPR37
AA_C_90_31239378_exon2_D	GPRC5C_Q9NQ84_OID31340_v1_Oncology_II	0.0929948	0.0277855	0.158204	0.0332258	2.79887	898	0.00523805	2.28083	0.00864803	900	GPRC5C
HLA_Cminus03minus02	GRAP2_O75791_OID20192_v1_Cardiometabolic	-0.107799	-0.173389	-0.0422101	0.0334187	-3.22571	885	0.0013027	2.88516	0.0116207	887	GRAP2
HLA_DPB1minus02	GRHPR_Q9UBQ7_OID30289_v1_Cardiometabolic_II	-0.123777	-0.188839	-0.0587143	0.0331508	-3.73375	896	0.000200561	3.69775	0.0153206	898	GRHPR
AA_A_9_29910558_exon2_FT	GRIK2_Q13002_OID30977_v1_Neurology_II	-0.0998807	-0.165046	-0.034715	0.0332036	-3.00813	898	0.00270193	2.56833	0.00997615	900	GRIK2
HLA_DRB1minus01minus01	GRIN2B_Q13224_OID30802_v1_Neurology_II	0.107961	0.0419227	0.174	0.0336471	3.20864	873	0.00138229	2.8594	0.0116556	875	GRIN2B
AA_A_70_29910741_exon2_.Q	GRK5_P34947_OID20066_v1_Cardiometabolic	-0.119595	-0.185545	-0.0536451	0.033602	-3.55917	873	0.000392098	3.40661	0.014303	875	GRK5
HLA_DRB1minus11minus04	GRN_P28799_OID21159_v1_Neurology	0.10378	0.0384944	0.169065	0.0332644	3.11985	894	0.00186749	2.72874	0.0107703	896	GRN
AA_DRB1_11_32552129_exon2_LS	GRP_P07492_OID30264_v1_Cardiometabolic_II	-0.126976	-0.192979	-0.0609733	0.0336288	-3.77582	870	0.000170314	3.76875	0.016123	872	GRP
AA_DPB1_11_33048472_exon2	GRPEL1_Q9HAV7_OID21309_v1_Oncology	-0.101307	-0.166867	-0.0357473	0.033404	-3.03279	887	0.00249354	2.60318	0.0102632	889	GRPEL1
AA_B_116_31324144_exon3_LSY	GRSF1_Q12849_OID31224_v1_Oncology_II	0.0918375	0.0256914	0.157984	0.0337018	2.725	873	0.00655877	2.18318	0.00843413	875	GRSF1
AA_DRB1_70_32551952_exon2_D	GSAP_A4D1B5_OID21173_v1_Oncology	-0.0948006	-0.160777	-0.0288244	0.0336155	-2.82014	877	0.00490846	2.30905	0.00898716	879	GSAP
AA_B_97_31324201_exon3_SVW	GSN_P06396_OID30714_v1_Inflammation_II	-0.101136	-0.16655	-0.0357227	0.0333295	-3.03443	891	0.00247985	2.60557	0.0102285	893	GSN
AA_DRB1_74_32551940_exon2_AGL	GSR_P00390_OID30700_v1_Inflammation_II	-0.108744	-0.174032	-0.0434572	0.0332653	-3.26901	893	0.00112051	2.95058	0.0118253	895	GSR
AA_B_67_31324536_exon2_CFY	GSTA1_P08263_OID20166_v1_Cardiometabolic	0.10948	0.0439025	0.175057	0.0334126	3.2766	885	0.00109153	2.96196	0.0119858	887	GSTA1
HLA_Bminus52minus01	GSTA3_Q16772_OID21242_v1_Oncology	-0.0936605	-0.159644	-0.0276771	0.0336192	-2.78593	877	0.00545267	2.26339	0.00877228	879	GSTA3
HLA_DPB1minus13	GSTM4_Q03013_OID30164_v1_Cardiometabolic_II	-0.0973076	-0.163268	-0.0313474	0.0336074	-2.89543	877	0.00388046	2.41112	0.00946877	879	GSTM4
HLA_Aminus33minus03	GSTP1_P09211_OID20876_v1_Neurology	0.0825226	0.016093	0.148952	0.0338459	2.43818	867	0.0149612	1.82503	0.00680998	869	GSTP1
HLA_DQB1minus06minus03	GSTT2B_P0CG30_OID31097_v1_Neurology_II	-0.115698	-0.180897	-0.0504989	0.0332204	-3.48274	894	0.000520378	3.28368	0.013386	896	GSTT2B
AA_DRB1_13_32552123_exon2_FGL	GTF2IRD1_Q9UHL9_OID31264_v1_Oncology_II	0.0971713	0.0316212	0.162721	0.033399	2.90941	888	0.0037115	2.43045	0.00944227	890	GTF2IRD1
HLA_Aminus68minus01	GTPBP2_Q9BX10_OID30946_v1_Neurology_II	-0.104977	-0.170848	-0.0391066	0.0335619	-3.12788	878	0.0018188	2.74022	0.0110203	880	GTPBP2
AA_DQB1_26_32632774_exon2_FG	GUCA2A_Q02747_OID21101_v1_Neurology	-0.0950508	-0.160467	-0.0296347	0.0333309	-2.85173	892	0.00444853	2.35178	0.00903466	894	GUCA2A
AA_DPB1_91_33048712_exon2_CH	GUCY2C_P25092_OID31318_v1_Oncology_II	-0.11518	-0.180603	-0.049756	0.0333345	-3.45527	888	0.000575787	3.23974	0.0132663	890	GUCY2C
HLA_Bminus35	GUK1_Q16774_OID30148_v1_Cardiometabolic_II	-0.124662	-0.19042	-0.0589044	0.0335042	-3.72079	877	0.000211242	3.67522	0.0155407	879	GUK1
AA_A_156_29911240_exon3_QR	GUSB_P08236_OID20296_v1_Cardiometabolic	0.117575	0.0524999	0.18265	0.0331574	3.54596	897	0.00041142	3.38571	0.0138239	899	GUSB
AA_DRB1_57_32551991_exon2_Dx	GYS1_P13807_OID20097_v1_Cardiometabolic	0.0954012	0.0292774	0.161525	0.0336905	2.8317	873	0.00473667	2.32453	0.0091014	875	GYS1
AA_C_285_31237839_exon5_LM	GZMA_P12544_OID20663_v1_Inflammation	-0.145859	-0.210761	-0.0809577	0.0330688	-4.41078	895	1.15528e-05	4.93731	0.0212749	897	GZMA
AA_DPB1_76_33048667_exon2_I	GZMB_P10144_OID20604_v1_Inflammation	-0.113033	-0.178846	-0.0472208	0.0335321	-3.3709	878	0.000781934	3.10683	0.0127765	880	GZMB
HLA_Bminus07	GZMH_P20718_OID20096_v1_Cardiometabolic	-0.111227	-0.177242	-0.0452126	0.0336349	-3.3069	873	0.000981854	3.00795	0.0123715	875	GZMH
AA_DQB1_234_32627649_exon6_.	H2AP_O75409_OID31232_v1_Oncology_II	-0.102673	-0.16856	-0.0367862	0.03357	-3.05848	878	0.00229216	2.63976	0.0105418	880	H2AP
AA_B_171_31323979_exon3_EH	HADH_Q16836_OID30132_v1_Cardiometabolic_II	-0.113301	-0.179149	-0.0474527	0.0335502	-3.37705	877	0.000764899	3.1164	0.0128371	879	HADH
AA_A_152_29911228_exon3_RWx	HAGH_Q16775_OID21459_v1_Oncology	0.128133	0.0631075	0.193159	0.0331323	3.86733	896	0.000117992	3.92815	0.0164182	898	HAGH
AA_A_97_29911063_exon3_IRx	HAO1_Q9UJM8_OID21395_v1_Oncology	-0.103002	-0.168074	-0.0379294	0.033156	-3.10657	900	0.00195206	2.70951	0.0106093	902	HAO1
AA_DQA1_130_32609881_exon3_S	HARS1_P12081_OID21086_v1_Neurology	0.0906277	0.0252579	0.155997	0.0333074	2.72095	894	0.00663593	2.1781	0.00821338	896	HARS1
HLA_Cminus03minus02	HAVCR1_Q96D42_OID21422_v1_Oncology	-0.106438	-0.171523	-0.0413532	0.0331624	-3.2096	899	0.00137634	2.86128	0.011329	901	HAVCR1
AA_DRB1_71_32551949_exon2_ASx	HAVCR2_Q8TDQ0_OID21137_v1_Neurology	0.19788	0.133538	0.262222	0.0327837	6.03593	894	2.31377e-09	8.63568	0.0391565	896	HAVCR2
AA_C_114_31239060_exon3_DV	HBEGF_Q99075_OID21465_v1_Oncology	0.11887	0.0537684	0.183971	0.0331708	3.58357	896	0.000357205	3.44708	0.0141301	898	HBEGF
HLA_DPA1minus01minus03	HBQ1_P09105_OID21433_v1_Oncology	-0.0941876	-0.159317	-0.0290583	0.0331851	-2.83825	900	0.00463825	2.33365	0.00887131	902	HBQ1
AA_A_67_29910732_exon2_V	HBZ_P02008_OID30307_v1_Cardiometabolic_II	-0.157571	-0.222319	-0.0928241	0.0329903	-4.77629	896	2.08525e-06	5.68084	0.0248288	898	HBZ
AA_C_116_31239054_exon3_FL	HCG22_E2RYF7_OID30088_v1_Cardiometabolic_II	0.217655	0.152969	0.282341	0.032958	6.60401	877	6.92864e-11	10.1594	0.0473738	879	HCG22
AA_DQB1_227_32628281_exon5_P	HCLS1_P14317_OID20648_v1_Inflammation	0.0904185	0.0250841	0.155753	0.0332894	2.71613	895	0.00673227	2.17184	0.0081755	897	HCLS1
AA_DRB1_13_32552123_exon2_LRS	HDAC8_Q9BY41_OID30436_v1_Inflammation_II	-0.127523	-0.193332	-0.0617138	0.0335302	-3.80322	875	0.000152745	3.81603	0.016262	877	HDAC8
AA_DRB1_26_32552084_exon2_F	HDAC9_Q9UKV0_OID30832_v1_Neurology_II	-0.0904757	-0.15663	-0.0243213	0.0337061	-2.68426	873	0.00740686	2.13037	0.00818585	875	HDAC9
AA_DPB1_84_33048691_exon2_V	HDDC2_Q7Z4H3_OID31447_v1_Oncology_II	-0.107689	-0.172801	-0.0425764	0.0331764	-3.24594	898	0.00121395	2.9158	0.0115968	900	HDDC2
AA_A_156_29911240_exon3_QW	HDGF_P51858_OID21455_v1_Oncology	0.0953596	0.0302376	0.160482	0.0331814	2.87388	900	0.00415003	2.38195	0.00909345	902	HDGF
HLA_DRB1minus11minus04	HDGFL2_Q7Z4V5_OID31136_v1_Neurology_II	-0.122837	-0.18798	-0.0576944	0.0331917	-3.70084	894	0.00022803	3.64201	0.015089	896	HDGFL2
AA_C_163_31238913_exon3_EL	HEBP1_Q9NRV9_OID20063_v1_Cardiometabolic	0.0989276	0.0328266	0.165029	0.0336789	2.93738	873	0.00339701	2.4689	0.00978667	875	HEBP1
AA_DRB1_13_32552123_exon2_GLR	HEG1_Q9ULI3_OID30579_v1_Inflammation_II	0.128441	0.0626399	0.194242	0.0335262	3.83107	875	0.000136703	3.86422	0.0164971	877	HEG1
HLA_DPB1minus04minus01	HEPACAM2_A8MVW5_OID31151_v1_Neurology_II	-0.12834	-0.193437	-0.0632434	0.0331684	-3.86936	894	0.000117049	3.93163	0.0164713	896	HEPACAM2
AA_A_158_29911246_exon3_AL	HEPH_Q9BQS7_OID30337_v1_Cardiometabolic_II	0.109965	0.0447966	0.175134	0.0332051	3.3117	896	0.000964384	3.01575	0.0120924	898	HEPH
HLA_Aminus74minus01	HEXIM1_O94992_OID20589_v1_Inflammation	-0.104002	-0.16988	-0.0381247	0.0335653	-3.0985	878	0.00200693	2.69747	0.0108165	880	HEXIM1
AA_DRB1_47_32552021_exon2_F	HGF_P14210_OID20656_v1_Inflammation	-0.136127	-0.201119	-0.0711343	0.0331152	-4.11071	895	4.30707e-05	4.36582	0.0185305	897	HGF
AA_A_152_29911228_exon3_A	HGFAC_Q04756_OID30718_v1_Inflammation_II	-0.097344	-0.16293	-0.0317579	0.0334173	-2.91299	887	0.00366974	2.43536	0.00947586	889	HGFAC
AA_B_67_31324536_exon2_CSY	HGS_O14964_OID21175_v1_Oncology	0.0981298	0.0321749	0.164085	0.0336046	2.92013	877	0.00358851	2.44509	0.00962945	879	HGS
HLA_Bminus58minus01	HHEX_Q03014_OID31107_v1_Neurology_II	0.141256	0.0762739	0.206237	0.0331097	4.2663	894	2.19929e-05	4.65772	0.0199532	896	HHEX
AA_B_45_31324602_exon2_GT	HIF1A_Q16665_OID30425_v1_Inflammation_II	0.0929657	0.0269024	0.159029	0.0336598	2.76192	875	0.00586659	2.23161	0.00864262	877	HIF1A
HLA_Aminus26	HIP1_O00291_OID30071_v1_Cardiometabolic_II	0.106128	0.0402276	0.172028	0.0335769	3.16075	877	0.00162767	2.78843	0.0112632	879	HIP1
AA_DPB1_69_33048646_exon2_K	HIP1R_O75146_OID31141_v1_Neurology_II	0.110008	0.0447665	0.175249	0.033242	3.3093	894	0.00097267	3.01203	0.0121017	896	HIP1R
AA_C_177_31238871_exon3_Ex	HJV_Q6ZVN8_OID31006_v1_Neurology_II	-0.127132	-0.192094	-0.0621704	0.0330997	-3.84089	898	0.000131203	3.88206	0.0161626	900	HJV
AA_A_43_29910660_exon2_Q	HK2_P52789_OID20065_v1_Cardiometabolic	0.0881721	0.022004	0.15434	0.0337131	2.61537	873	0.00906686	2.04254	0.00777433	875	HK2
AA_A_166_29911270_exon3_Dx	HLA-A_P04439_OID31048_v1_Neurology_II	0.601068	0.548726	0.65341	0.0266696	22.5376	898	1.69436e-89	88.771	0.361283	900	HLA-A
AA_DQA1_25_32609153_exon2	HLA-DRA_P01903_OID20520_v1_Inflammation	0.259902	0.195941	0.323863	0.0325886	7.97525	878	4.726e-15	14.3255	0.0675491	880	HLA-DRA
AA_B_74_31324515_exon2_Y	HLA-E_P13747_OID20532_v1_Inflammation	-0.141068	-0.206643	-0.0754935	0.0334109	-4.22222	878	2.67123e-05	4.57329	0.0199002	880	HLA-E
AA_A_74_29910753_exon2_DP	HMBS_P08397_OID21385_v1_Oncology	-0.103556	-0.168624	-0.0384874	0.0331541	-3.12347	900	0.00184453	2.73411	0.0107238	902	HMBS
AA_DRB1_47_32552021_exon2_Fx	HMCN2_Q8NDA2_OID30592_v1_Inflammation_II	-0.128674	-0.194548	-0.0627991	0.0335635	-3.83374	873	0.000135274	3.86879	0.0165569	875	HMCN2
AA_DPB1_84_33048691_exon2_V	HMGCL_P35914_OID30214_v1_Cardiometabolic_II	0.0913989	0.0251359	0.157662	0.0337613	2.70721	870	0.00691809	2.16001	0.00835377	872	HMGCL
AA_B_24_31324665_exon2_S	HMGCS1_Q01581_OID30157_v1_Cardiometabolic_II	0.087297	0.0212752	0.153319	0.0336387	2.59514	877	0.00961332	2.01713	0.00762076	879	HMGCS1
AA_B_97_31324201_exon3_NTW	HMMR_O75330_OID31175_v1_Oncology_II	0.0856678	0.0196744	0.151661	0.0336243	2.54779	878	0.0110101	1.95821	0.00733896	880	HMMR
AA_DRB1_31_32552069_exon2_LV	HMOX1_P09601_OID20217_v1_Cardiometabolic	0.107277	0.041347	0.173207	0.0335919	3.19354	876	0.00145559	2.83696	0.0115084	878	HMOX1
AA_A_105_29911087_exon3_P	HMOX2_P30519_OID20887_v1_Neurology	0.113264	0.0471504	0.179377	0.033685	3.36244	870	0.000806285	3.09351	0.0128287	872	HMOX2
AA_B_116_31324144_exon3_DLS	HNF1A_P20823_OID30919_v1_Neurology_II	0.114487	0.048686	0.180289	0.0335265	3.41484	878	0.000667455	3.17558	0.0131074	880	HNF1A
AA_C_275_31237869_exon5_EK	HNMT_P50135_OID20975_v1_Neurology	-0.107453	-0.173457	-0.0414486	0.0336297	-3.19518	874	0.00144754	2.83937	0.0115461	876	HNMT
AA_A_62_29910717_exon2_EGR	HNRNPK_P61978_OID20051_v1_Cardiometabolic	0.112482	0.046401	0.178563	0.0336687	3.34086	871	0.000870727	3.06012	0.0126523	873	HNRNPK
AA_A_156_29911240_exon3_ELQ	HNRNPUL1_Q9BUJ2_OID31037_v1_Neurology_II	-0.0851299	-0.150385	-0.0198746	0.0332493	-2.56035	898	0.0106191	1.97391	0.00724711	900	HNRNPUL1
HLA_DRB1minus13	HPCAL1_P37235_OID20615_v1_Inflammation	-0.0843891	-0.149758	-0.01902	0.0333071	-2.53367	895	0.0114572	1.94092	0.00712152	897	HPCAL1
HLA_DRB1minus13minus04	HPGDS_O60760_OID21266_v1_Oncology	-0.0795936	-0.145658	-0.0135291	0.0336605	-2.3646	877	0.0182665	1.73835	0.00633514	879	HPGDS
HLA_Aminus34	HPSE_Q9Y251_OID30409_v1_Cardiometabolic_II	-0.106345	-0.17176	-0.0409306	0.03333	-3.19067	890	0.00146914	2.83294	0.0113093	892	HPSE
HLA_Aminus24	HRAS_P01112_OID31263_v1_Oncology_II	-0.10421	-0.169787	-0.0386324	0.0334127	-3.11886	886	0.00187419	2.72719	0.0108597	888	HRAS
AA_B_24_31324665_exon2_S	HRC_P23327_OID30211_v1_Cardiometabolic_II	-0.102872	-0.16906	-0.0366831	0.0337233	-3.05046	870	0.00235419	2.62816	0.0105826	872	HRC
HLA_Bminus42	HRG_P04196_OID30770_v1_Inflammation_II	-0.100932	-0.166091	-0.0357733	0.0332	-3.04012	898	0.00243346	2.61378	0.0101873	900	HRG
AA_DRB1_71_32551949_exon2_AEK	HS1BP3_Q53T59_OID30243_v1_Cardiometabolic_II	-0.162095	-0.227756	-0.0964331	0.0334548	-4.84518	870	1.49736e-06	5.82467	0.0262747	872	HS1BP3
AA_DRB1_13_32552123_exon2_F	HS3ST3B1_Q9Y662_OID21303_v1_Oncology	-0.105053	-0.170588	-0.0395188	0.0333909	-3.14616	887	0.00170947	2.76714	0.0110362	889	HS3ST3B1
HLA_Cminus14minus02	HS6ST1_O60243_OID21441_v1_Oncology	0.0913686	0.0262221	0.156515	0.0331939	2.75257	900	0.00603191	2.21954	0.00834822	902	HS6ST1
AA_DQA1_25_32609153_exon2	HS6ST2_Q96MM7_OID30481_v1_Inflammation_II	-0.101561	-0.167569	-0.0355535	0.0336314	-3.01983	875	0.00260262	2.58459	0.0103147	877	HS6ST2
AA_DPB1_65_33048634_exon2_I	HSBP1_O75506_OID30232_v1_Cardiometabolic_II	-0.0858567	-0.152153	-0.0195608	0.033778	-2.54179	870	0.011201	1.95074	0.00737137	872	HSBP1
AA_A_152_29911228_exon3_GR	HSD11B1_P28845_OID20575_v1_Inflammation	-0.109466	-0.175304	-0.0436267	0.0335456	-3.26319	878	0.0011442	2.9415	0.0119827	880	HSD11B1
AA_DPB1_69_33048646_exon2_R	HSD17B14_Q9BPX1_OID31098_v1_Neurology_II	-0.0917589	-0.157122	-0.026396	0.0333039	-2.7552	894	0.00598487	2.22295	0.0084197	896	HSD17B14
AA_B_163_31324003_exon3_Ex	HSD17B3_P37058_OID30145_v1_Cardiometabolic_II	-0.0909767	-0.156977	-0.0249768	0.0336276	-2.70542	877	0.00695414	2.15776	0.00827676	879	HSD17B3
AA_A_167_29911273_exon3_AG	HSDL2_Q6YN16_OID30256_v1_Cardiometabolic_II	0.111873	0.0457489	0.177997	0.0336903	3.32062	870	0.00093557	3.02892	0.0125155	872	HSDL2
AA_DRB1_37_32552051_exon2_FL	HSP90B1_P14625_OID20829_v1_Neurology	0.112307	0.0460329	0.17858	0.0337664	3.32598	866	0.000918141	3.03709	0.0126128	868	HSP90B1
HLA_Bminus35minus01	HSPA1A_P0DMV8_OID20718_v1_Inflammation	0.0902266	0.0245592	0.155894	0.0334586	2.69666	886	0.00713679	2.1465	0.00814083	888	HSPA1A
AA_B_97_31324201_exon3_CST	HSPA2_P54652_OID31424_v1_Oncology_II	-0.102807	-0.167953	-0.0376611	0.0331936	-3.0972	898	0.00201431	2.69587	0.0105693	900	HSPA2
AA_DQB1_55_32632687_exon2_R	HSPB1_P04792_OID20230_v1_Cardiometabolic	0.142383	0.076557	0.208208	0.0335385	4.24535	871	2.4169e-05	4.61674	0.0202728	873	HSPB1
AA_DRB1_38_32552048_exon2_Ax	HSPB6_O14558_OID21408_v1_Oncology	0.130353	0.065491	0.195215	0.0330489	3.94424	900	8.62751e-05	4.06411	0.0169919	902	HSPB6
AA_DQA1_130_32609881_exon3_S	HSPG2_P98160_OID20383_v1_Cardiometabolic	0.119869	0.0546654	0.185072	0.0332224	3.60806	893	0.000325631	3.48727	0.0143685	895	HSPG2
HLA_Aminus33minus03	HTR1A_P08908_OID30824_v1_Neurology_II	0.119849	0.0539005	0.185797	0.0336009	3.56682	873	0.000380991	3.41909	0.0143637	875	HTR1A
AA_A_114_29911114_exon3_DER	HTR1B_P28222_OID30866_v1_Neurology_II	-0.124068	-0.189981	-0.0581542	0.0335834	-3.69432	873	0.000234194	3.63042	0.0153928	875	HTR1B
HLA_DRB1minus13minus02	HTRA2_O43464_OID21471_v1_Oncology	0.102347	0.0371246	0.167569	0.0332322	3.07974	896	0.00213499	2.6706	0.0104748	898	HTRA2
AA_A_294_29912335_exon5_L	HYAL1_Q12794_OID20357_v1_Cardiometabolic	-0.104635	-0.170099	-0.0391719	0.0333548	-3.13704	889	0.00176283	2.75379	0.0109485	891	HYAL1
AA_A_114_29911114_exon3_HRx	HYOU1_Q9Y4L1_OID20300_v1_Cardiometabolic	0.110351	0.0453662	0.175335	0.0331114	3.33271	901	0.000895069	3.04814	0.0121773	903	HYOU1
HLA_DPB1minus17	ICA1_Q05084_OID20484_v1_Inflammation	0.0884497	0.0221689	0.15473	0.0337703	2.61916	870	0.00896815	2.0473	0.00782335	872	ICA1
HLA_DPB1minus85	ICAM1_P05362_OID20411_v1_Cardiometabolic	0.11863	0.0534905	0.18377	0.0331903	3.57425	895	0.00037001	3.43179	0.0140732	897	ICAM1
AA_C_66_31239450_exon2_K	ICAM2_P13598_OID20248_v1_Cardiometabolic	-0.0926964	-0.157799	-0.0275942	0.0331714	-2.79447	901	0.00530889	2.275	0.00859262	903	ICAM2
AA_A_163_29911261_exon3_RV	ICAM3_P32942_OID20277_v1_Cardiometabolic	0.115076	0.0501264	0.180025	0.0330935	3.47729	901	0.00053073	3.27513	0.0132424	903	ICAM3
AA_B_156_31324024_exon3_DRx	ICAM4_Q14773_OID20578_v1_Inflammation	0.0992307	0.0333207	0.165141	0.0335818	2.95489	878	0.00321134	2.49331	0.00984673	880	ICAM4
HLA_DRB1minus11minus04	ICAM5_Q9UMF0_OID20145_v1_Cardiometabolic	-0.0858956	-0.151625	-0.0201657	0.0334904	-2.56478	885	0.0104879	1.97931	0.00737805	887	ICAM5
HLA_Cminus04minus01	ICOSLG_O75144_OID21351_v1_Oncology	-0.154363	-0.219472	-0.0892538	0.0331743	-4.65309	887	3.76832e-06	5.42385	0.0238279	889	ICOSLG
AA_B_167_31323991_exon3_Sx	ID4_P47928_OID31284_v1_Oncology_II	-0.105787	-0.171279	-0.0402946	0.0333695	-3.17017	888	0.00157573	2.80252	0.0111909	890	ID4
HLA_DRB1minus04minus05	IDI2_Q9BXS1_OID20823_v1_Neurology	0.131441	0.0654763	0.197405	0.033609	3.91087	870	9.91236e-05	4.00382	0.0172766	872	IDI2
AA_DPB1_215_33053582_exon4_I	IDO1_P14902_OID30230_v1_Cardiometabolic_II	-0.102914	-0.169102	-0.0367257	0.0337232	-3.05173	870	0.00234439	2.62997	0.0105913	872	IDO1
AA_DPB1_215_33053582_exon4_I	IDO1_P14902_OID30563_v1_Inflammation_II	-0.1015	-0.167508	-0.0354919	0.0336316	-3.01799	875	0.0026183	2.58198	0.0103022	877	IDO1
AA_DPB1_215_33053582_exon4_I	IDO1_P14902_OID31050_v1_Neurology_II	-0.109248	-0.174349	-0.0441466	0.0331707	-3.2935	898	0.00102815	2.98794	0.0119351	900	IDO1
AA_DPB1_215_33053582_exon4_I	IDO1_P14902_OID31474_v1_Oncology_II	-0.0938226	-0.159027	-0.0286184	0.0332232	-2.82401	898	0.00484772	2.31446	0.00880268	900	IDO1
AA_DPB1_215_33053582_exon4_T	IDS_P22304_OID20619_v1_Inflammation	0.104002	0.0387542	0.169249	0.033245	3.12833	895	0.00181491	2.74115	0.0108163	897	IDS
AA_B_152_31324036_exon3_E	IDUA_P35475_OID21468_v1_Oncology	-0.102472	-0.167548	-0.0373963	0.0331579	-3.09043	900	0.00206015	2.6861	0.0105005	902	IDUA
AA_DRB1_30_32552072_exon2_AGH	IFI30_P13284_OID31505_v1_Oncology_II	-0.122204	-0.188133	-0.0562755	0.0335912	-3.63799	873	0.000290894	3.53626	0.0149339	875	IFI30
AA_C_275_31237869_exon5_EG	IFIT1_P09914_OID31310_v1_Oncology_II	0.125506	0.0601646	0.190847	0.0332925	3.76979	888	0.000174185	3.75899	0.0157517	890	IFIT1
AA_DRB1_26_32552084_exon2_CY	IFIT3_O14879_OID31283_v1_Oncology_II	-0.112136	-0.177583	-0.0466897	0.0333461	-3.36279	888	0.000804578	3.09443	0.0125745	890	IFIT3
AA_C_156_31238934_exon3_R	IFNAR1_P17181_OID31491_v1_Oncology_II	-0.117705	-0.182743	-0.0526676	0.0331385	-3.55193	898	0.000402309	3.39544	0.0138546	900	IFNAR1
AA_DRB1_96_32549647_exon3_EHY	IFNG_P01579_OID20495_v1_Inflammation	-0.118428	-0.184502	-0.0523551	0.0336646	-3.51789	870	0.000457515	3.33959	0.0140253	872	IFNG
HLA_Aminus23	IFNGR1_P15260_OID20678_v1_Inflammation	0.196516	0.132192	0.26084	0.0327745	5.99601	895	2.93105e-09	8.53298	0.0386186	897	IFNGR1
AA_A_152_29911228_exon3_ERV	IFNGR2_P38484_OID20941_v1_Neurology	0.108743	0.042861	0.174624	0.0335674	3.23954	877	0.00124229	2.90578	0.011825	879	IFNGR2
AA_A_116_29911120_exon3_HRY	IFNL1_Q8IU54_OID20795_v1_Neurology	0.0881093	0.0218265	0.154392	0.0337713	2.609	870	0.00923667	2.03448	0.00776324	872	IFNL1
AA_DPA1_11_33037639_exon2_M	IFNL2_Q8IZJ0_OID30791_v1_Neurology_II	0.103386	0.037315	0.169457	0.0336635	3.07116	873	0.0021984	2.65789	0.0106886	875	IFNL2
AA_B_66_31324539_exon2_IS	IFNLR1_Q8IU57_OID20506_v1_Inflammation	-0.104385	-0.17026	-0.0385096	0.033564	-3.11002	878	0.00193115	2.71418	0.0108962	880	IFNLR1
AA_A_152_29911228_exon3_EGV	IFNW1_P05000_OID30129_v1_Cardiometabolic_II	-0.108498	-0.174381	-0.0426142	0.0335683	-3.23215	877	0.00127445	2.89468	0.0117718	879	IFNW1
HLA_Aminus24	IFT20_Q8IY31_OID30962_v1_Neurology_II	0.0883053	0.0223272	0.154283	0.0336165	2.62684	878	0.00876835	2.05708	0.00779782	880	IFT20
HLA_Bminus15minus03	IGBP1_P78318_OID31059_v1_Neurology_II	0.0863134	0.0210647	0.151562	0.0332459	2.59621	898	0.00957976	2.01865	0.00745001	900	IGBP1
AA_A_9_29910558_exon2_S	IGDCC3_Q8IVU1_OID30862_v1_Neurology_II	-0.109435	-0.175463	-0.043407	0.0336416	-3.25296	873	0.00118594	2.92594	0.011976	875	IGDCC3
AA_B_67_31324536_exon2_MS	IGDCC4_Q8TDY8_OID30402_v1_Cardiometabolic_II	0.104921	0.0398982	0.169944	0.033131	3.16686	901	0.00159279	2.79784	0.0110084	903	IGDCC4
AA_DRB1_37_32552051_exon2_F	IGF1R_P08069_OID21274_v1_Oncology	-0.112675	-0.178154	-0.0471951	0.0333629	-3.37724	887	0.00076402	3.1169	0.0126956	889	IGF1R
AA_DRB1_37_32552051_exon2_FN	IGF2BP3_O00425_OID30112_v1_Cardiometabolic_II	-0.0945763	-0.160554	-0.0285987	0.0336162	-2.81341	877	0.00501147	2.30004	0.00894469	879	IGF2BP3
AA_A_56_29910699_exon2_DG	IGF2R_P11717_OID21146_v1_Neurology	0.108196	0.0429419	0.173451	0.0332487	3.25416	894	0.00117997	2.92813	0.0117065	896	IGF2R
HLA_Bminus15minus16	IGFBP1_P08833_OID20246_v1_Cardiometabolic	-0.0805161	-0.14576	-0.0152721	0.0332436	-2.422	899	0.015632	1.80599	0.00648285	901	IGFBP1
AA_C_103_31239093_exon3_GV	IGFBP2_P18065_OID20325_v1_Cardiometabolic	-0.0927545	-0.157929	-0.0275801	0.0332081	-2.79313	899	0.00533096	2.27319	0.00860339	901	IGFBP2
HLA_Aminus30minus02	IGFBP3_P17936_OID20398_v1_Cardiometabolic	0.0839679	0.018706	0.14923	0.0332526	2.52515	898	0.0117359	1.93048	0.0070506	900	IGFBP3
AA_DRB1_32_32552066_exon2_HI	IGFBP4_P22692_OID21158_v1_Neurology	-0.12797	-0.193401	-0.0625384	0.0333383	-3.83852	885	0.000132583	3.87751	0.0163762	887	IGFBP4
AA_A_163_29911261_exon3_Tx	IGFBP6_P24592_OID20413_v1_Cardiometabolic	-0.102227	-0.167486	-0.0369676	0.0332512	-3.07439	895	0.00217335	2.66287	0.0104504	897	IGFBP6
AA_DQA1_207_32610470_exon4_V	IGFBP7_Q16270_OID20236_v1_Cardiometabolic	-0.138229	-0.202985	-0.0734726	0.032995	-4.18938	901	3.07237e-05	4.51253	0.0191072	903	IGFBP7
AA_B_156_31324024_exon3_RW	IGFBPL1_Q8WX77_OID20155_v1_Cardiometabolic	0.0988055	0.0331547	0.164456	0.0334501	2.95381	885	0.00322182	2.4919	0.00976253	887	IGFBPL1
AA_A_152_29911228_exon3_ARV	IGFL4_Q6B9Z1_OID30500_v1_Inflammation_II	-0.0888344	-0.154923	-0.022746	0.0336725	-2.63819	875	0.00848311	2.07144	0.00789155	877	IGFL4
HLA_DRB1minus12	IGHMBP2_P38935_OID30123_v1_Cardiometabolic_II	0.101016	0.0350801	0.166952	0.0335949	3.00688	877	0.0027147	2.56628	0.0102042	879	IGHMBP2
HLA_Bminus51minus01	IGLC2_P0DOY2_OID30740_v1_Inflammation_II	0.102555	0.0374797	0.16763	0.0331576	3.09295	900	0.00204288	2.68976	0.0105175	902	IGLC2
AA_A_73_29910750_exon2_ST	IGLON5_A6NGN9_OID31169_v1_Oncology_II	-0.106867	-0.172725	-0.0410095	0.0335551	-3.18482	878	0.0014995	2.82405	0.0114206	880	IGLON5
AA_A_9_29910558_exon2_F	IGSF21_Q96ID5_OID30210_v1_Cardiometabolic_II	-0.115786	-0.18188	-0.0496916	0.0336752	-3.43831	870	0.000613145	3.21244	0.0134063	872	IGSF21
AA_A_161_29911255_exon3_Dx	IGSF3_O75054_OID21312_v1_Oncology	0.0998971	0.0343277	0.165467	0.0334088	2.99015	887	0.00286547	2.5428	0.00997943	889	IGSF3
AA_C_275_31237869_exon5_EG	IGSF8_Q969P0_OID20167_v1_Cardiometabolic	-0.112589	-0.178143	-0.0470343	0.0334009	-3.37082	885	0.000781881	3.10686	0.0126762	887	IGSF8
AA_C_1_31239645_exon2_G	IGSF9_Q9P2J2_OID30330_v1_Cardiometabolic_II	0.0898127	0.0245113	0.155114	0.0332726	2.6993	896	0.00707952	2.15	0.00806632	898	IGSF9
HLA_Bminus42	IKBKG_Q9Y6K9_OID20544_v1_Inflammation	-0.103193	-0.169077	-0.03731	0.0335682	-3.07414	878	0.0021764	2.66226	0.0106488	880	IKBKG
AA_A_283_29912302_exon5_P	IKZF2_Q9UKS7_OID21213_v1_Oncology	-0.0951506	-0.161125	-0.0291765	0.0336144	-2.83065	877	0.00475155	2.32316	0.00905363	879	IKZF2
AA_DRB1_74_32551940_exon2_EG	IL10_P22301_OID20431_v1_Inflammation	-0.107375	-0.173531	-0.0412177	0.0337072	-3.18551	870	0.00149646	2.82493	0.0115293	872	IL10
HLA_Bminus50minus01	IL10RA_Q13651_OID20420_v1_Inflammation	0.108638	0.0424902	0.174786	0.0337025	3.22344	870	0.00131378	2.88148	0.0118022	872	IL10RA
AA_DRB1_28_32552078_exon2_DK	IL10RB_Q08334_OID20696_v1_Inflammation	0.100767	0.0354974	0.166036	0.0332562	3.03001	895	0.00251576	2.59933	0.0101539	897	IL10RB
AA_DRB1_37_32552051_exon2_LYx	IL11_P20809_OID20455_v1_Inflammation	0.125174	0.0591555	0.191192	0.0336365	3.72136	870	0.000210876	3.67597	0.0156685	872	IL11
AA_DRB1_74_32551940_exon2_AQx	IL12A_IL12B_P29459_P29460_OID21327_v1_Oncology	0.0996942	0.0341234	0.165265	0.0334094	2.98401	887	0.00292295	2.53418	0.00993894	889	IL12A
AA_DPB1_84_33048691_exon2_D	IL12B_P29460_OID20666_v1_Inflammation	-0.121831	-0.186946	-0.056717	0.0331773	-3.67213	895	0.000254796	3.59381	0.0148429	897	IL12B
AA_DRB1_13_32552123_exon2_GY	IL12RB1_P42701_OID20486_v1_Inflammation	0.130489	0.0645159	0.196461	0.0336133	3.88205	870	0.000111415	3.95306	0.0170273	872	IL12RB1
AA_DRB1_30_32552072_exon2_CRY	IL12RB2_Q99665_OID30422_v1_Inflammation_II	-0.121709	-0.187566	-0.0558516	0.0335548	-3.62717	875	0.00030313	3.51837	0.0148131	877	IL12RB2
AA_C_156_31238934_exon3_CDW	IL13_P35225_OID20430_v1_Inflammation	0.0902717	0.0240018	0.156542	0.0337648	2.67355	870	0.00764598	2.11657	0.00814898	872	IL13
HLA_DQA1minus03	IL13RA1_P78552_OID21504_v1_Oncology	-0.126449	-0.191819	-0.0610788	0.0333072	-3.79644	887	0.00015677	3.80474	0.0159893	889	IL13RA1
AA_DRB1_74_32551940_exon2_EGL	IL13RA2_Q14627_OID30841_v1_Neurology_II	-0.11918	-0.185133	-0.0532263	0.0336036	-3.54663	873	0.000410965	3.3862	0.0142038	875	IL13RA2
AA_C_minus17_31239826_exon1_A	IL15_P40933_OID20562_v1_Inflammation	-0.109951	-0.175786	-0.0441152	0.0335438	-3.27782	878	0.00108719	2.96369	0.0120891	880	IL15
HLA_Aminus68minus01	IL15RA_Q13261_OID20498_v1_Inflammation	-0.103477	-0.169661	-0.0372924	0.0337212	-3.0686	870	0.00221732	2.65417	0.0107074	872	IL15RA
HLA_Bminus57minus03	IL16_Q14005_OID20633_v1_Inflammation	-0.103685	-0.168935	-0.0384358	0.0332462	-3.11871	895	0.00187453	2.72711	0.0107506	897	IL16
HLA_Aminus36	IL17A_Q16552_OID20469_v1_Inflammation	0.111922	0.0457982	0.178045	0.0336902	3.32209	870	0.000930711	3.03119	0.0125265	872	IL17A
AA_DRB1_13_32552123_exon2_HS	IL17C_Q9P0M4_OID20477_v1_Inflammation	0.103237	0.0370509	0.169423	0.033722	3.06141	870	0.00227068	2.64384	0.0106579	872	IL17C
AA_DRB1_71_32551949_exon2_Rx	IL17D_Q8TAD2_OID20481_v1_Inflammation	0.115164	0.0490651	0.181263	0.0336776	3.4196	870	0.000656292	3.1829	0.0132627	872	IL17D
HLA_DRB1minus11minus02	IL17F_Q96PD4_OID20456_v1_Inflammation	0.10238	0.0361878	0.168572	0.033725	3.03572	870	0.0024711	2.60711	0.0104816	872	IL17F
AA_A_152_29911228_exon3_ARV	IL17RA_Q96F46_OID21089_v1_Neurology	0.104403	0.0391217	0.169684	0.0332622	3.13878	894	0.00175217	2.75642	0.0109	896	IL17RA
AA_A_152_29911228_exon3_AEW	IL17RB_Q9NRM6_OID20585_v1_Inflammation	0.0904752	0.0241683	0.156782	0.0337835	2.67808	869	0.00754422	2.12239	0.00818576	871	IL17RB
HLA_Bminus58minus01	IL18_Q14116_OID20694_v1_Inflammation	0.115377	0.0495821	0.181171	0.033523	3.44172	878	0.000605323	3.21801	0.0133118	880	IL18
AA_DRB1_96_32549647_exon3_IQ	IL18BP_O95998_OID20348_v1_Cardiometabolic	0.127612	0.0626543	0.19257	0.0330976	3.85563	898	0.000123666	3.90775	0.0162848	900	IL18BP
AA_C_152_31238946_exon3_Ex	IL18R1_Q13478_OID20652_v1_Inflammation	0.115624	0.0504611	0.180787	0.0332021	3.48243	895	0.000520937	3.28321	0.0133689	897	IL18R1
HLA_Cminus06	IL18RAP_O95256_OID20900_v1_Neurology	0.163974	0.098484	0.229464	0.0333677	4.91416	874	1.06451e-06	5.97285	0.0268875	876	IL18RAP
AA_DPB1_96_33052678_exon3_R	IL19_Q9UHD0_OID20158_v1_Cardiometabolic	-0.117433	-0.183667	-0.0511994	0.0337463	-3.47989	866	0.000526656	3.27847	0.0137906	868	IL19
HLA_DRB1minus04minus05	IL1A_P01583_OID20488_v1_Inflammation	0.114761	0.0486593	0.180863	0.0336792	3.40748	870	0.000685729	3.16385	0.0131702	872	IL1A
HLA_Aminus30minus02	IL1B_P01584_OID20427_v1_Inflammation	0.117288	0.0511673	0.183408	0.0336885	3.48153	869	0.000523399	3.28117	0.0137564	871	IL1B
AA_DRB1_74_32551940_exon2_ER	IL1R1_P14778_OID21116_v1_Neurology	-0.115882	-0.18108	-0.0506848	0.0332197	-3.48837	894	0.000509689	3.29269	0.0134287	896	IL1R1
AA_DQB1_14_32632810_exon2_M	IL1R2_P27930_OID20757_v1_Inflammation	0.146964	0.0817433	0.212184	0.0332309	4.42251	886	1.09683e-05	4.95986	0.0215983	888	IL1R2
AA_B_67_31324536_exon2_FS	IL1RAP_Q9NPH3_OID21126_v1_Neurology	-0.106954	-0.172217	-0.0416906	0.0332532	-3.21636	894	0.00134495	2.8713	0.0114392	896	IL1RAP
AA_DRB1_70_32551952_exon2_QR	IL1RL1_Q01638_OID20250_v1_Cardiometabolic	-0.104174	-0.169239	-0.0391102	0.033152	-3.14233	900	0.00173094	2.76172	0.0108523	902	IL1RL1
AA_DRB1_74_32551940_exon2_Ax	IL1RL2_Q9HB29_OID20487_v1_Inflammation	0.129155	0.0631708	0.195139	0.0336192	3.8417	870	0.000131058	3.88254	0.016681	872	IL1RL2
AA_A_97_29911063_exon3_RVx	IL1RN_P18510_OID20700_v1_Inflammation	-0.128628	-0.19409	-0.063165	0.0333542	-3.85641	884	0.000123408	3.90866	0.0165451	886	IL1RN
AA_C_156_31238934_exon3_Lx	IL2_P60568_OID20419_v1_Inflammation	-0.100183	-0.16639	-0.0339761	0.0337326	-2.96991	870	0.00306069	2.51418	0.0100366	872	IL2
AA_DRB1_13_32552123_exon2_FGS	IL20_Q9NYY1_OID20453_v1_Inflammation	-0.0896255	-0.155899	-0.0233517	0.0337667	-2.65425	870	0.00809349	2.09186	0.00803273	872	IL20
HLA_Bminus14	IL20RA_Q9UHF4_OID20422_v1_Inflammation	0.0857813	0.019485	0.152078	0.0337782	2.53955	870	0.0112727	1.94797	0.00735843	872	IL20RA
HLA_DQB1minus05minus03	IL20RB_Q6UXL0_OID30461_v1_Inflammation_II	-0.105393	-0.171374	-0.0394115	0.0336179	-3.13502	875	0.0017758	2.75061	0.0111076	877	IL20RB
AA_DRB1_233_32548048_exon5_T	IL21R_Q9HBE5_OID30441_v1_Inflammation_II	0.127354	0.061544	0.193165	0.0335309	3.79812	875	0.00015587	3.80724	0.0162191	877	IL21R
AA_B_9_31324710_exon2_H	IL22_Q9GZX6_OID31407_v1_Oncology_II	0.123611	0.0586199	0.188602	0.0331145	3.73283	898	0.000201257	3.69625	0.0152796	900	IL22
AA_DRB1_16_32552114_exon2_H	IL22RA1_Q8N6P7_OID20449_v1_Inflammation	-0.10549	-0.17166	-0.0393197	0.033714	-3.12897	870	0.00181268	2.74168	0.0111281	872	IL22RA1
AA_A_149_29911219_exon3_AG	IL24_Q13007_OID20440_v1_Inflammation	0.116437	0.0503478	0.182526	0.0336726	3.45791	870	0.00057079	3.24352	0.0135575	872	IL24
HLA_Aminus02minus05	IL25_Q9H293_OID31243_v1_Oncology_II	-0.128983	-0.194817	-0.0631486	0.033543	-3.8453	874	0.000129142	3.88893	0.0166365	876	IL25
HLA_Bminus45	IL2RA_P01589_OID20267_v1_Cardiometabolic	0.107073	0.0415903	0.172557	0.0333649	3.20917	888	0.00137895	2.86045	0.0114647	890	IL2RA
AA_A_9_29910558_exon2_FY	IL2RB_P14784_OID20450_v1_Inflammation	-0.0902229	-0.156493	-0.0239527	0.0337649	-2.67209	870	0.00767898	2.1147	0.00814018	872	IL2RB
AA_A_156_29911240_exon3_Wx	IL2RG_P31785_OID31361_v1_Oncology_II	0.122597	0.0575977	0.187596	0.0331187	3.70174	898	0.000227176	3.64364	0.01503	900	IL2RG
HLA_DRB1minus04minus01	IL3_P08700_OID31229_v1_Oncology_II	-0.098049	-0.163967	-0.0321313	0.0335858	-2.91936	878	0.00359712	2.44405	0.00961361	880	IL3
AA_B_97_31324201_exon3_RSW	IL31_Q6EBC2_OID30487_v1_Inflammation_II	0.0952149	0.0291657	0.161264	0.0336526	2.82935	875	0.00477095	2.32139	0.00906588	877	IL31
HLA_Bminus52	IL31RA_Q8NI17_OID30475_v1_Inflammation_II	-0.0944169	-0.160585	-0.0282488	0.033713	-2.80061	872	0.00521344	2.28288	0.00891455	874	IL31RA
AA_DRB1_38_32552048_exon2_L	IL32_P24001_OID20605_v1_Inflammation	-0.102809	-0.168695	-0.0369228	0.0335695	-3.06256	878	0.00226144	2.64561	0.0105696	880	IL32
AA_B_80_31324497_exon2_T	IL33_O95760_OID20428_v1_Inflammation	-0.124222	-0.190249	-0.0581963	0.0336406	-3.69264	870	0.000235776	3.6275	0.0154312	872	IL33
AA_DRB1_57_32551991_exon2_AS	IL34_Q6ZMJ4_OID20809_v1_Neurology	0.116676	0.0505125	0.182839	0.0337104	3.46113	868	0.000564168	3.24859	0.0136133	870	IL34
AA_A_116_29911120_exon3_DFx	IL36A_Q9UHA7_OID30472_v1_Inflammation_II	0.106993	0.0410231	0.172963	0.0336121	3.18316	875	0.0015082	2.82154	0.0114475	877	IL36A
AA_B_95_31324207_exon3_W	IL36G_Q9NZH8_OID30551_v1_Inflammation_II	0.117872	0.0518705	0.183874	0.0336282	3.50516	872	0.000479588	3.31913	0.0138939	874	IL36G
HLA_Cminus18minus01	IL3RA_P26951_OID20461_v1_Inflammation	-0.125284	-0.191301	-0.0592668	0.033636	-3.7247	870	0.000208153	3.68162	0.0156961	872	IL3RA
AA_B_152_31324036_exon3_QV	IL4_P05112_OID20426_v1_Inflammation	0.104565	0.0383877	0.170741	0.0337173	3.10121	870	0.00198945	2.70127	0.0109337	872	IL4
AA_DRB1_30_32552072_exon2_FHR	IL4R_P24394_OID20576_v1_Inflammation	-0.125981	-0.19169	-0.0602716	0.0334795	-3.76292	878	0.000179091	3.74693	0.0158712	880	IL4R
AA_A_114_29911114_exon3_EHQ	IL5_P05113_OID20472_v1_Inflammation	-0.0905468	-0.156815	-0.0242785	0.0337639	-2.68176	870	0.00746232	2.12713	0.00819872	872	IL5
AA_C_103_31239093_exon3_GL	IL5RA_Q01344_OID20601_v1_Inflammation	-0.103043	-0.168927	-0.0371584	0.0335687	-3.06961	878	0.00220933	2.65574	0.0106178	880	IL5RA
AA_DQB1_185_32629408_exon3_I	IL6_P05231_OID20101_v1_Cardiometabolic	0.105746	0.0396915	0.1718	0.0336551	3.14204	873	0.00173431	2.76087	0.0111822	875	IL6
HLA_Bminus51	IL6_P05231_OID20563_v1_Inflammation	0.115185	0.0493892	0.180981	0.0335237	3.43593	878	0.000618228	3.20885	0.0132676	880	IL6
AA_DQB1_185_32629408_exon3_I	IL6_P05231_OID20911_v1_Neurology	0.106653	0.0407565	0.17255	0.033575	3.17657	877	0.0015424	2.8118	0.0113749	879	IL6
HLA_Aminus33	IL6_P05231_OID21276_v1_Oncology	0.120382	0.054962	0.185802	0.0333325	3.61154	887	0.000321466	3.49286	0.0144918	889	IL6
AA_B_70_31324527_exon2_QS	IL6R_P08887_OID20385_v1_Cardiometabolic	0.118393	0.0531045	0.183681	0.0332656	3.55901	891	0.000391929	3.40679	0.0140168	893	IL6R
AA_B_156_31324024_exon3_D	IL6ST_P40189_OID20147_v1_Cardiometabolic	0.0962413	0.0305738	0.161909	0.0334586	2.87643	885	0.00411862	2.38525	0.00926239	887	IL6ST
HLA_Aminus74minus01	IL7_P13232_OID20535_v1_Inflammation	0.117806	0.0520304	0.183582	0.0335134	3.5152	878	0.000461909	3.33544	0.0138783	880	IL7
AA_C_1_31239645_exon2_C	IL7R_P16871_OID21136_v1_Neurology	0.10004	0.0347298	0.165351	0.0332772	3.00627	894	0.00271867	2.56564	0.0100081	896	IL7R
AA_DQB1_71_32632639_exon2_T	IL9_P15248_OID31298_v1_Oncology_II	-0.103886	-0.169391	-0.0383802	0.0333762	-3.11257	888	0.00191406	2.71804	0.0107922	890	IL9
AA_B_94_31324210_exon3_.I	ILKAP_Q9H0C8_OID20855_v1_Neurology	0.0787663	0.0123932	0.145139	0.0338173	2.32917	869	0.0200784	1.69727	0.00620412	871	ILKAP
AA_B_4_31324725_exon2	IMMT_Q16891_OID31397_v1_Oncology_II	0.0889116	0.0236779	0.154145	0.0332383	2.67498	898	0.00760937	2.11865	0.00790527	900	IMMT
HLA_Aminus74minus01	IMPA1_P29218_OID20907_v1_Neurology	-0.0944895	-0.160468	-0.0285112	0.0336165	-2.8108	877	0.0050519	2.29655	0.00892826	879	IMPA1
AA_DRB1_38_32552048_exon2_AL	IMPACT_Q9P2X3_OID31112_v1_Neurology_II	-0.103875	-0.169159	-0.0385897	0.0332641	-3.12272	894	0.00184953	2.73294	0.0107899	896	IMPACT
AA_DRB1_67_32551961_exon2_F	IMPG1_Q17R60_OID30814_v1_Neurology_II	-0.0949936	-0.16112	-0.0288671	0.0336918	-2.81948	873	0.00491897	2.30813	0.00902378	875	IMPG1
AA_B_116_31324144_exon3_LPS	ING1_Q9UK53_OID20853_v1_Neurology	0.127075	0.0610727	0.193077	0.0336283	3.7788	870	0.000168322	3.77386	0.016148	872	ING1
AA_A_298_29912347_exon5_I	INHBB_P09529_OID30625_v1_Inflammation_II	-0.112906	-0.178833	-0.0469799	0.03359	-3.36131	875	0.00080936	3.09186	0.0127478	877	INHBB
HLA_Bminus51	INHBC_P55103_OID21093_v1_Neurology	0.147448	0.0825258	0.212371	0.0330794	4.4574	894	9.34976e-06	5.0292	0.021741	896	INHBC
HLA_DRB1minus13minus03	INPP1_P49441_OID21345_v1_Oncology	0.0848849	0.0192236	0.150546	0.0334555	2.53725	887	0.0113431	1.94527	0.00720544	889	INPP1
AA_B_103_31324183_exon3_GV	INPP5D_Q92835_OID30259_v1_Cardiometabolic_II	-0.114767	-0.180869	-0.0486647	0.0336792	-3.40764	870	0.000685332	3.1641	0.0131714	872	INPP5D
AA_C_9_31239621_exon2_D	INPP5J_Q15735_OID30975_v1_Neurology_II	-0.10915	-0.174252	-0.0440484	0.0331711	-3.29053	898	0.00103896	2.9834	0.0119138	900	INPP5J
AA_DRB1_96_32549647_exon3_Q	INPPL1_O15357_OID21314_v1_Oncology	0.115805	0.0503498	0.181261	0.0333508	3.47234	887	0.000540866	3.26691	0.0134109	889	INPPL1
AA_A_294_29912335_exon5_L	INSL3_P51460_OID31129_v1_Neurology_II	0.0892546	0.0238767	0.154632	0.0333115	2.67939	894	0.00751118	2.12429	0.00796638	896	INSL3
AA_B_177_31323961_exon3_D	INSL4_Q14641_OID31370_v1_Oncology_II	0.104299	0.0391636	0.169435	0.0331884	3.14265	898	0.0017292	2.76215	0.0108784	900	INSL4
AA_DQB1_87_32632591_exon2_Y	INSL5_Q9Y5Q6_OID31448_v1_Oncology_II	0.0942185	0.0290168	0.15942	0.033222	2.83603	898	0.00467049	2.33064	0.00887713	900	INSL5
AA_C_156_31238934_exon3_LQR	INSR_P06213_OID30566_v1_Inflammation_II	-0.131455	-0.19723	-0.0656805	0.0335128	-3.92254	875	9.44802e-05	4.02466	0.0172805	877	INSR
HLA_Cminus06	IPCEF1_Q8WWN9_OID20977_v1_Neurology	0.0951397	0.0290901	0.161189	0.0336528	2.8271	875	0.00480437	2.31836	0.00905157	877	IPCEF1
AA_DRB1_74_32551940_exon2_A	IQGAP2_Q13576_OID21361_v1_Oncology	0.108384	0.0428727	0.173894	0.0333789	3.24707	887	0.00120977	2.9173	0.011747	889	IQGAP2
HLA_Cminus02minus10	IRAG2_Q12912_OID20085_v1_Cardiometabolic	0.0972227	0.0311106	0.163335	0.0336845	2.88627	873	0.00399447	2.39854	0.00945226	875	IRAG2
HLA_Aminus01minus01	IRAK1_P51617_OID20485_v1_Inflammation	-0.113828	-0.179937	-0.0477186	0.0336828	-3.3794	870	0.000758752	3.1199	0.0129567	872	IRAK1
AA_DPB1_57_33048610_exon2	IRAK4_Q9NWZ3_OID20577_v1_Inflammation	-0.105449	-0.171317	-0.0395817	0.0335602	-3.14209	878	0.00173371	2.76102	0.0111195	880	IRAK4
AA_B_67_31324536_exon2_C	ISLR2_Q6UXK2_OID20889_v1_Neurology	0.112975	0.0466683	0.179282	0.0337833	3.34411	865	0.00086096	3.06502	0.0127634	867	ISLR2
AA_DPB1_215_33053582_exon4_I	ISM1_B1AKI9_OID20538_v1_Inflammation	0.102082	0.0361909	0.167973	0.0335721	3.04068	878	0.00243057	2.61429	0.0104207	880	ISM1
AA_DRB1_13_32552123_exon2_GHR	ISM2_Q6H9L7_OID30365_v1_Cardiometabolic_II	0.125465	0.0605983	0.190332	0.0330516	3.79605	901	0.000156859	3.80449	0.0157415	903	ISM2
AA_DRB1_74_32551940_exon2_ELx	IST1_P53990_OID31497_v1_Oncology_II	-0.109251	-0.174608	-0.0438938	0.0333007	-3.28073	891	0.00107557	2.96836	0.0119357	893	IST1
AA_DQA1_34_32609180_exon2	ITGA11_Q9UKX5_OID20581_v1_Inflammation	0.117766	0.0519905	0.183542	0.0335135	3.514	878	0.000463966	3.33351	0.0138689	880	ITGA11
HLA_DRB1minus11minus02	ITGA2_P17301_OID30570_v1_Inflammation_II	-0.101254	-0.167263	-0.035244	0.0336324	-3.0106	875	0.00268225	2.5715	0.0102523	877	ITGA2
AA_B_97_31324201_exon3_RSV	ITGA5_P08648_OID21139_v1_Neurology	0.0903029	0.0249312	0.155675	0.0333084	2.71112	894	0.00683426	2.16531	0.00815461	896	ITGA5
HLA_Cminus15minus05	ITGA6_P23229_OID20528_v1_Inflammation	0.125576	0.0598634	0.191288	0.0334812	3.75064	878	0.000187952	3.72595	0.0157693	880	ITGA6
HLA_DQB1minus06minus09	ITGAL_P20701_OID30537_v1_Inflammation_II	0.120714	0.0548486	0.18658	0.033559	3.59707	875	0.000339854	3.46871	0.0145719	877	ITGAL
AA_DQA1_34_32609180_exon2	ITGAM_P11215_OID21071_v1_Neurology	0.113401	0.0481842	0.178617	0.0332293	3.41267	894	0.000672167	3.17252	0.0128597	896	ITGAM
AA_DRB1_13_32552123_exon2_RSY	ITGAV_P06756_OID21416_v1_Oncology	0.110005	0.0449823	0.175028	0.033131	3.32031	900	0.00093532	3.02904	0.0121012	902	ITGAV
HLA_DRB1minus13minus03	ITGAX_P20702_OID31325_v1_Oncology_II	-0.105969	-0.17146	-0.0404779	0.0333689	-3.17568	888	0.00154641	2.81068	0.0112294	890	ITGAX
AA_A_62_29910717_exon2_ELR	ITGB1_P05556_OID20376_v1_Cardiometabolic	-0.0876715	-0.152985	-0.0223576	0.033279	-2.63444	896	0.00857308	2.06686	0.0076863	898	ITGB1
HLA_Bminus58minus02	ITGB1BP1_O14713_OID21268_v1_Oncology	-0.084287	-0.150326	-0.0182481	0.0336474	-2.505	877	0.0124253	1.90569	0.0071043	879	ITGB1BP1
AA_DQB1_227_32628281_exon5_P	ITGB1BP2_Q9UKP3_OID20112_v1_Cardiometabolic	0.0869996	0.0208246	0.153175	0.0337165	2.58032	873	0.0100331	1.99857	0.00756893	875	ITGB1BP2
HLA_DQA1minus01minus02	ITGB2_P05107_OID20315_v1_Cardiometabolic	0.092236	0.0265807	0.157891	0.0334524	2.75723	886	0.00594929	2.22553	0.00850747	888	ITGB2
AA_DRB1_13_32552123_exon2_SY	ITGB5_P18084_OID21522_v1_Oncology	0.13455	0.0695801	0.19952	0.0331039	4.06449	896	5.23657e-05	4.28095	0.0181038	898	ITGB5
AA_A_9_29910558_exon2_FT	ITGB6_P18564_OID20493_v1_Inflammation	-0.132713	-0.198666	-0.0667598	0.0336033	-3.9494	870	8.46852e-05	4.07219	0.0176127	872	ITGB6
AA_DRB1_85_32551907_exon2_Ax	ITGB7_P26010_OID21393_v1_Oncology	-0.0998951	-0.164988	-0.0348022	0.0331666	-3.01192	900	0.00266863	2.57371	0.00997902	902	ITGB7
AA_DRB1_13_32552123_exon2_GH	ITGBL1_O95965_OID30408_v1_Cardiometabolic_II	0.121339	0.056438	0.186239	0.0330687	3.66929	901	0.000257504	3.58922	0.014723	903	ITGBL1
HLA_DQB1minus06minus03	ITIH1_P19827_OID30722_v1_Inflammation_II	-0.105442	-0.170425	-0.0404586	0.0331107	-3.18452	902	0.00149971	2.82399	0.011118	904	ITIH1
HLA_DQA1minus01minus02	ITIH3_Q06033_OID20352_v1_Cardiometabolic	-0.115252	-0.180309	-0.0501953	0.0331481	-3.47688	898	0.000531605	3.27441	0.013283	900	ITIH3
AA_B_45_31324602_exon2_KT	ITIH4_Q14624_OID30762_v1_Inflammation_II	-0.114696	-0.179612	-0.0497798	0.0330766	-3.46758	902	0.000549986	3.25965	0.0131551	904	ITIH4
AA_A_299_29912350_exon5_T	ITIH5_Q86UX2_OID31430_v1_Oncology_II	-0.0983423	-0.163518	-0.0331666	0.0332087	-2.96134	898	0.00314367	2.50256	0.0096712	900	ITIH5
HLA_DRB1minus16	ITM2A_O43736_OID20504_v1_Inflammation	-0.0934348	-0.159382	-0.0274877	0.0336007	-2.78074	878	0.00553964	2.25652	0.00873006	880	ITM2A
AA_DRB1_37_32552051_exon2_FPx	ITPA_Q9BY32_OID30082_v1_Cardiometabolic_II	0.130791	0.0650856	0.196496	0.0334775	3.90683	877	0.000100707	3.99694	0.0171063	879	ITPA
AA_DRB1_11_32552129_exon2_D	ITPR1_Q14643_OID30216_v1_Cardiometabolic_II	-0.0965138	-0.162745	-0.0302828	0.0337449	-2.8601	870	0.00433644	2.36287	0.00931491	872	ITPR1
AA_B_97_31324201_exon3_TW	ITPRIP_Q8IWB1_OID30860_v1_Neurology_II	0.109507	0.0434795	0.175534	0.0336413	3.25513	873	0.00117704	2.92921	0.0119917	875	ITPRIP
AA_DPB1_96_33052678_exon3_R	IVD_P26440_OID20833_v1_Neurology	-0.116732	-0.182819	-0.0506456	0.0336714	-3.46681	870	0.000552475	3.25769	0.0136264	872	IVD
AA_C_73_31239429_exon2_T	IZUMO1_Q8IYV9_OID31159_v1_Oncology_II	0.120911	0.0551602	0.186662	0.0335008	3.60921	878	0.000324512	3.48877	0.0146195	880	IZUMO1
HLA_DRB1minus11minus01	JAM2_P57087_OID21064_v1_Neurology	-0.108246	-0.173282	-0.0432101	0.0331375	-3.26657	900	0.00112977	2.94701	0.0117172	902	JAM2
AA_DPB1_69_33048646_exon2_R	JAM3_Q9BX67_OID30586_v1_Inflammation_II	-0.106959	-0.172929	-0.0409888	0.0336122	-3.18214	875	0.00151348	2.82002	0.0114402	877	JAM3
AA_B_116_31324144_exon3_DNY	JCHAIN_P01591_OID20494_v1_Inflammation	-0.129915	-0.195892	-0.0639369	0.0336159	-3.86468	870	0.000119504	3.92262	0.0168778	872	JCHAIN
AA_DRB1_67_32551961_exon2_F	JMJD1C_Q15652_OID31172_v1_Oncology_II	-0.101674	-0.167568	-0.0357808	0.0335735	-3.02842	878	0.00253031	2.59683	0.0103377	880	JMJD1C
AA_DRB1_57_32551991_exon2_DM	JPT2_Q9H910_OID31520_v1_Oncology_II	0.097831	0.0326521	0.16301	0.0332104	2.9458	898	0.00330441	2.48091	0.00957091	900	JPT2
AA_B_95_31324207_exon3_W	JUN_P05412_OID20424_v1_Inflammation	-0.134166	-0.200106	-0.0682258	0.0335967	-3.99343	870	7.06263e-05	4.15103	0.0180005	872	JUN
HLA_DPB1minus11	KAZALD1_Q96I82_OID21339_v1_Oncology	-0.0979995	-0.163581	-0.0324177	0.0334151	-2.93279	887	0.00344571	2.46272	0.00960391	889	KAZALD1
HLA_Cminus05	KAZN_Q674X7_OID31481_v1_Oncology_II	-0.121163	-0.186174	-0.0561526	0.0331246	-3.6578	898	0.000269192	3.56994	0.0146805	900	KAZN
AA_C_minus17_31239826_exon1_T	KCNC4_Q03721_OID30813_v1_Neurology_II	0.107898	0.0418587	0.173937	0.0336473	3.20673	873	0.00139139	2.85655	0.0116419	875	KCNC4
HLA_Cminus03	KCNH2_Q12809_OID30899_v1_Neurology_II	-0.118158	-0.183931	-0.0523854	0.033512	-3.52586	878	0.000443962	3.35265	0.0139614	880	KCNH2
AA_C_304_31237782_exon5_M	KCNIP4_Q6PIL6_OID20813_v1_Neurology	0.100363	0.0341575	0.166569	0.033732	2.97531	870	0.0030079	2.52174	0.0100728	872	KCNIP4
AA_DRB1_140_32549515_exon3_A	KCTD5_Q9NXV2_OID31148_v1_Neurology_II	-0.116217	-0.182118	-0.050316	0.0335771	-3.4612	875	0.000563804	3.24887	0.0135064	877	KCTD5
HLA_DPB1minus13	KDM3A_Q9Y4C1_OID30426_v1_Inflammation_II	-0.107855	-0.173819	-0.0418913	0.033609	-3.20911	875	0.00137994	2.86014	0.0116327	877	KDM3A
AA_A_152_29911228_exon3_ER	KDR_P35968_OID21497_v1_Oncology	-0.117782	-0.182892	-0.0526721	0.0331751	-3.55031	896	0.000404799	3.39276	0.0138726	898	KDR
HLA_Bminus15minus16	KEL_P23276_OID20881_v1_Neurology	-0.108455	-0.174604	-0.042306	0.0337032	-3.21795	870	0.00133889	2.87326	0.0117625	872	KEL
HLA_DPB1minus04minus01	KHDC3L_Q587J8_OID31245_v1_Oncology_II	-0.0885661	-0.154543	-0.0225895	0.0336157	-2.63466	878	0.00857046	2.067	0.00784396	880	KHDC3L
AA_A_114_29911114_exon3_EHR	KHK_P50053_OID30241_v1_Cardiometabolic_II	0.0897985	0.0235258	0.156071	0.0337662	2.65942	870	0.00797144	2.09846	0.00806378	872	KHK
AA_C_156_31238934_exon3_CLR	KIAA0319_Q5VV43_OID31094_v1_Neurology_II	-0.124885	-0.190011	-0.0597587	0.0331832	-3.76349	894	0.000178487	3.74839	0.0155962	896	KIAA0319
AA_DRB1_13_32552123_exon2_GY	KIAA1549_Q9HCM3_OID31307_v1_Oncology_II	-0.114426	-0.179855	-0.0489966	0.0333374	-3.43236	888	0.000625998	3.20343	0.0130933	890	KIAA1549
HLA_DQA1minus01minus03	KIAA1549L_Q6ZVL6_OID31312_v1_Oncology_II	0.0982706	0.0327275	0.163814	0.0333954	2.94264	888	0.00333892	2.47639	0.00965711	890	KIAA1549L
AA_A_62_29910717_exon2_EL	KIAA2013_Q8IYS2_OID31392_v1_Oncology_II	-0.0912851	-0.156505	-0.0260654	0.0332311	-2.74698	898	0.00613513	2.21218	0.00833297	900	KIAA2013
AA_A_151_29911225_exon3_CH	KIF1C_O43896_OID30163_v1_Cardiometabolic_II	-0.108316	-0.174201	-0.0424316	0.0335689	-3.22669	877	0.00129875	2.88647	0.0117325	879	KIF1C
AA_A_152_29911228_exon3_GVx	KIF20B_Q96Q89_OID30816_v1_Neurology_II	-0.0915567	-0.157705	-0.0254089	0.0337027	-2.7166	873	0.00672618	2.17223	0.00838263	875	KIF20B
AA_B_152_31324036_exon3_Ex	KIF22_Q14807_OID30175_v1_Cardiometabolic_II	-0.107535	-0.173425	-0.0416445	0.0335718	-3.20313	877	0.00140845	2.85126	0.0115638	879	KIF22
AA_B_97_31324201_exon3_CTV	KIFBP_Q96EK5_OID21320_v1_Oncology	0.121278	0.0558655	0.186691	0.0333289	3.63883	887	0.0002897	3.53805	0.0147084	889	KIFBP
AA_C_194_31238233_exon4_Vx	KIR2DL2_P43627_OID31431_v1_Oncology_II	-0.31806	-0.380152	-0.255968	0.0316375	-10.0533	898	1.32253e-22	21.8786	0.101162	900	KIR2DL2
AA_C_152_31238946_exon3_Ex	KIR2DL3_P43628_OID21196_v1_Oncology	-0.341249	-0.403546	-0.278953	0.0317406	-10.7512	877	2.06864e-25	24.6843	0.116451	879	KIR2DL3
HLA_DPB1minus03	KIR2DS4_P43632_OID31432_v1_Oncology_II	-0.101561	-0.166716	-0.0364068	0.0331979	-3.05927	898	0.00228466	2.64118	0.0103147	900	KIR2DS4
HLA_Bminus49	KIR3DL1_P43629_OID21185_v1_Oncology	0.188903	0.123821	0.253984	0.0331596	5.69677	877	1.66636e-08	7.77823	0.0356842	879	KIR3DL1
HLA_DRB1minus04minus01	KIR3DL2_P43630_OID31191_v1_Oncology_II	0.0988837	0.0329715	0.164796	0.033583	2.94446	878	0.00332051	2.4788	0.00977799	880	KIR3DL2
HLA_DQB1minus03	KIRREL1_Q96J84_OID30806_v1_Neurology_II	-0.105987	-0.17204	-0.0399345	0.0336542	-3.1493	873	0.00169232	2.77152	0.0112333	875	KIRREL1
AA_DPB1_9_33048466_exon2_H	KIRREL2_Q6UWL6_OID20873_v1_Neurology	0.0875545	0.0212685	0.153841	0.033773	2.59244	870	0.00968958	2.0137	0.0076658	872	KIRREL2
AA_DPB1_65_33048634_exon2_I	KIT_P10721_OID20370_v1_Cardiometabolic	-0.103903	-0.169078	-0.0387276	0.0332083	-3.12882	897	0.00181183	2.74188	0.0107958	899	KIT
AA_B_9_31324710_exon2_D	KITLG_P21583_OID20196_v1_Cardiometabolic	-0.108846	-0.174428	-0.0432646	0.0334149	-3.25742	885	0.00116711	2.93289	0.0118475	887	KITLG
HLA_DPB1minus13	KLB_Q86Z14_OID20888_v1_Neurology	0.101644	0.035447	0.167841	0.0337276	3.01367	870	0.0026559	2.57579	0.0103315	872	KLB
AA_B_67_31324536_exon2_RY	KLF4_O43474_OID30808_v1_Neurology_II	-0.130213	-0.196074	-0.0643515	0.0335567	-3.88038	873	0.000112142	3.95023	0.0169554	875	KLF4
AA_B_70_31324527_exon2_Q	KLHL41_O60662_OID30986_v1_Neurology_II	-0.123858	-0.188846	-0.0588688	0.0331135	-3.7404	898	0.00019538	3.70912	0.0153407	900	KLHL41
AA_B_156_31324024_exon3_R	KLK1_P06870_OID21499_v1_Oncology	0.134376	0.0690372	0.199714	0.033291	4.0364	886	5.89708e-05	4.22936	0.0180568	888	KLK1
AA_B_114_31324150_exon3_DH	KLK10_O43240_OID21523_v1_Oncology	-0.0901232	-0.155459	-0.0247871	0.0332903	-2.70719	895	0.00691479	2.16022	0.00812219	897	KLK10
AA_A_17_29910582_exon2	KLK11_Q9UBX7_OID21518_v1_Oncology	0.0967191	0.0309802	0.162458	0.0334949	2.88758	883	0.00397702	2.40044	0.00935458	885	KLK11
AA_A_163_29911261_exon3_ET	KLK12_Q9UKR0_OID21201_v1_Oncology	0.0935762	0.0275923	0.15956	0.0336194	2.7834	877	0.00549495	2.26004	0.00875651	879	KLK12
AA_C_113_31239063_exon3_CY	KLK13_Q9UKR3_OID21291_v1_Oncology	0.103667	0.0377489	0.169584	0.0335857	3.08663	877	0.00208801	2.68027	0.0107467	879	KLK13
HLA_DPB1minus11	KLK14_Q9P0G3_OID21407_v1_Oncology	0.0894805	0.0243228	0.154638	0.0331996	2.69523	900	0.00716524	2.14477	0.00800676	902	KLK14
HLA_DRB1minus15minus03	KLK15_Q9H2R5_OID31427_v1_Oncology_II	-0.0893002	-0.154568	-0.0240322	0.0332556	-2.68526	897	0.00738105	2.13188	0.00797452	899	KLK15
AA_DRB1_77_32551931_exon2_PT	KLK3_P07288_OID30364_v1_Cardiometabolic_II	0.0857306	0.0205876	0.150874	0.0331922	2.58286	901	0.00995527	2.00195	0.00734974	903	KLK3
AA_DQB1_57_32632681_exon2_D	KLK4_Q9Y5K2_OID21391_v1_Oncology	0.109765	0.0447402	0.17479	0.0331319	3.31297	900	0.000959922	3.01776	0.0120484	902	KLK4
HLA_DRB1minus11minus04	KLK6_Q92876_OID21526_v1_Oncology	-0.105921	-0.171119	-0.0407236	0.0332197	-3.1885	896	0.00147976	2.82981	0.0112193	898	KLK6
AA_B_97_31324201_exon3_NTV	KLK7_P49862_OID30652_v1_Inflammation_II	0.0907881	0.0237044	0.157872	0.0341782	2.65632	849	0.00804817	2.0943	0.00824247	851	KLK7
AA_B_178_31323958_exon3_GT	KLK8_O60259_OID21517_v1_Oncology	-0.0903764	-0.157109	-0.0236441	0.0339997	-2.65815	858	0.00800328	2.09673	0.0081679	860	KLK8
AA_B_156_31324024_exon3_DL	KLKB1_P03952_OID30760_v1_Inflammation_II	0.0978888	0.0323802	0.163397	0.0333778	2.93275	889	0.00344603	2.46268	0.00958221	891	KLKB1
HLA_DQB1minus06minus04	KLRB1_Q12918_OID20629_v1_Inflammation	0.0962456	0.0309471	0.161544	0.0332711	2.89277	895	0.00391125	2.40768	0.00926321	897	KLRB1
HLA_Cminus03minus02	KLRC1_P26715_OID30855_v1_Neurology_II	0.116637	0.0506636	0.18261	0.0336139	3.46991	873	0.000546139	3.2627	0.0136042	875	KLRC1
HLA_Aminus03minus01	KLRD1_Q13241_OID20632_v1_Inflammation	0.126546	0.0614707	0.191622	0.0331576	3.81651	895	0.00014466	3.83965	0.016014	897	KLRD1
AA_B_116_31324144_exon3_FPY	KLRF1_Q9NZS2_OID30464_v1_Inflammation_II	-0.141808	-0.207488	-0.0761277	0.0334645	-4.23756	875	2.49943e-05	4.60216	0.0201095	877	KLRF1
AA_A_145_29911207_exon3_HQ	KLRK1_P26718_OID31082_v1_Neurology_II	0.106301	0.0410333	0.171569	0.0332555	3.1965	894	0.00143989	2.84167	0.0113	896	KLRK1
AA_A_62_29910717_exon2_ERx	KRT14_P02533_OID20800_v1_Neurology	0.118873	0.0518302	0.185916	0.0341571	3.48018	845	0.000526733	3.27841	0.0141308	847	KRT14
AA_DQB1_38_32632738_exon2	KRT17_Q04695_OID30092_v1_Cardiometabolic_II	-0.114561	-0.180399	-0.0487222	0.0335453	-3.4151	877	0.000666838	3.17598	0.0131241	879	KRT17
AA_DRB1_26_32552084_exon2_L	KRT18_P05783_OID21296_v1_Oncology	0.095853	0.0302573	0.161449	0.0334221	2.86795	887	0.00422935	2.37373	0.00918779	889	KRT18
AA_C_73_31239429_exon2_A	KRT19_P08727_OID20596_v1_Inflammation	-0.119141	-0.184943	-0.0533381	0.0335271	-3.55357	877	0.00040033	3.39758	0.0141945	879	KRT19
AA_A_171_29911285_exon3_H	KRT5_P13647_OID20860_v1_Neurology	0.108874	0.0427275	0.17502	0.0337016	3.23051	870	0.00128208	2.89208	0.0118534	872	KRT5
AA_DRB1_30_32552072_exon2_FHR	KRT6C_P48668_OID30169_v1_Cardiometabolic_II	-0.159534	-0.22496	-0.094108	0.0333351	-4.78576	877	1.99829e-06	5.69934	0.0254511	879	KRT6C
AA_A_62_29910717_exon2_ELx	KRT8_P05787_OID30865_v1_Neurology_II	-0.104137	-0.170203	-0.0380715	0.0336609	-3.09372	873	0.00203959	2.69046	0.0108446	875	KRT8
HLA_Aminus68minus01	KYAT1_Q16773_OID20232_v1_Cardiometabolic	0.0982112	0.0325564	0.163866	0.0334521	2.93587	885	0.00341221	2.46696	0.00964544	887	KYAT1
AA_A_171_29911285_exon3_Y	KYNU_Q16719_OID20669_v1_Inflammation	-0.10578	-0.171015	-0.0405455	0.0332388	-3.18244	895	0.00151076	2.8208	0.0111895	897	KYNU
AA_DPB1_57_33048610_exon2	L1CAM_P32004_OID21484_v1_Oncology	-0.107751	-0.172936	-0.0425664	0.0332132	-3.24423	896	0.0012213	2.91318	0.0116103	898	L1CAM
HLA_Bminus51	L3HYPDH_Q96EM0_OID30314_v1_Cardiometabolic_II	0.0953858	0.0301183	0.160653	0.0332553	2.86828	896	0.00422393	2.37428	0.00909844	898	L3HYPDH
HLA_DRB1minus11minus01	LACRT_Q9GZZ8_OID31367_v1_Oncology_II	-0.114964	-0.180096	-0.0498328	0.0331861	-3.46423	896	0.000556964	3.25417	0.0132168	898	LACRT
AA_A_186_29911909_exon4_Kx	LACTB2_Q53H82_OID20150_v1_Cardiometabolic	-0.0759922	-0.141775	-0.0102093	0.0335174	-2.26724	885	0.0236158	1.6268	0.00577481	887	LACTB2
AA_B_67_31324536_exon2_MY	LAG3_P18627_OID21315_v1_Oncology	0.150653	0.0855065	0.2158	0.0331935	4.53864	887	6.44164e-06	5.191	0.0226965	889	LAG3
HLA_Bminus51minus01	LAIR1_Q6GTX8_OID20737_v1_Inflammation	0.11858	0.0531456	0.184014	0.0333398	3.5567	887	0.000395427	3.40293	0.0140611	889	LAIR1
AA_DRB1_37_32552051_exon2_LPx	LAIR2_Q6ISS4_OID20965_v1_Neurology	-0.0998631	-0.165807	-0.0339197	0.0335988	-2.97222	877	0.00303733	2.51751	0.00997264	879	LAIR2
HLA_DPB1minus40	LAMA1_P25391_OID30057_v1_Cardiometabolic_II	0.0836864	0.0176441	0.149729	0.0336491	2.48703	877	0.0130664	1.88384	0.00700342	879	LAMA1
HLA_Cminus06minus02	LAMA4_Q16363_OID20769_v1_Inflammation	-0.104165	-0.169411	-0.0389189	0.0332445	-3.1333	895	0.00178477	2.74842	0.0108504	897	LAMA4
AA_DRB1_57_32551991_exon2_ASV	LAMB1_P07942_OID30280_v1_Cardiometabolic_II	0.139737	0.0738482	0.205626	0.0335705	4.16249	870	3.46104e-05	4.46079	0.0195264	872	LAMB1
HLA_Bminus49	LAMP1_P11279_OID30416_v1_Cardiometabolic_II	0.0984481	0.032533	0.164363	0.0335844	2.93136	878	0.00346235	2.46063	0.00969204	880	LAMP1
AA_DRB1_67_32551961_exon2_F	LAMP2_P13473_OID21035_v1_Neurology	0.0997396	0.0330671	0.166412	0.0339692	2.93618	858	0.00341164	2.46704	0.00994798	860	LAMP2
AA_A_253_29912110_exon4_Ex	LAMP3_Q9UQV4_OID20638_v1_Inflammation	-0.0894883	-0.154828	-0.0241484	0.0332922	-2.68797	895	0.00732238	2.13535	0.00800816	897	LAMP3
HLA_DRB1minus12minus01	LAMTOR5_O43504_OID31396_v1_Oncology_II	0.102171	0.0370202	0.167321	0.0331958	3.07782	898	0.00214855	2.66786	0.0104388	900	LAMTOR5
HLA_DRB1minus13minus03	LAP3_P28838_OID20436_v1_Inflammation	0.0989185	0.0327033	0.165134	0.0337369	2.93206	870	0.0034555	2.46149	0.00978488	872	LAP3
AA_A_297_29912344_exon5_V	LARP1_Q6PKG0_OID31372_v1_Oncology_II	0.101846	0.0366934	0.166999	0.0331969	3.06794	898	0.00222009	2.65363	0.0103726	900	LARP1
HLA_Cminus03minus02	LAT_O43561_OID20640_v1_Inflammation	-0.106388	-0.171619	-0.0411574	0.0332366	-3.20093	895	0.00141811	2.84829	0.0113185	897	LAT
AA_C_184_31238263_exon4_Rx	LAT2_Q9GZY6_OID21292_v1_Oncology	-0.110495	-0.175991	-0.0449996	0.0333711	-3.3111	887	0.000966818	3.01466	0.0122092	889	LAT2
AA_B_95_31324207_exon3_L	LATS1_O95835_OID30523_v1_Inflammation_II	-0.132177	-0.197945	-0.066408	0.0335096	-3.94444	875	8.63864e-05	4.06355	0.0174706	877	LATS1
AA_B_97_31324201_exon3_RVW	LAYN_Q6UX15_OID20970_v1_Neurology	-0.111164	-0.177028	-0.0453003	0.0335583	-3.31257	877	0.000962252	3.01671	0.0123575	879	LAYN
AA_B_67_31324536_exon2_CMR	LBP_P18428_OID20355_v1_Cardiometabolic	-0.0840822	-0.149343	-0.018821	0.0332523	-2.52861	898	0.0116217	1.93473	0.00706981	900	LBP
HLA_Aminus68minus01	LBR_Q14739_OID21034_v1_Neurology	0.117967	0.053004	0.182931	0.0331006	3.5639	900	0.000384587	3.41501	0.0139163	902	LBR
HLA_Bminus35	LCAT_P04180_OID30677_v1_Inflammation_II	-0.113793	-0.178897	-0.0486885	0.0331722	-3.43036	897	0.000630274	3.20047	0.0129487	899	LCAT
AA_DRB1_37_32552051_exon2_FLS	LCN15_Q6UWW0_OID31032_v1_Neurology_II	0.0991405	0.03397	0.164311	0.033206	2.98562	898	0.00290686	2.53658	0.00982884	900	LCN15
AA_DQB1_9_32632825_exon2_CHY	LCN2_P80188_OID20392_v1_Cardiometabolic	0.081957	0.0156775	0.148237	0.0337697	2.42694	871	0.0154288	1.81167	0.00671695	873	LCN2
AA_C_184_31238263_exon4_PR	LCP1_P13796_OID30367_v1_Cardiometabolic_II	-0.106825	-0.171835	-0.0418154	0.0331242	-3.22498	901	0.00130516	2.88434	0.0114116	903	LCP1
AA_DRB1_60_32551982_exon2_SY	LDLR_P01130_OID20240_v1_Cardiometabolic	-0.0990894	-0.164333	-0.0338457	0.0332432	-2.98074	896	0.00295329	2.52969	0.0098187	898	LDLR
HLA_DQB1minus06minus04	LDLRAP1_Q5SW96_OID31068_v1_Neurology_II	0.142057	0.0772282	0.206886	0.033032	4.30059	898	1.89004e-05	4.72353	0.0201802	900	LDLRAP1
AA_DRB1_77_32551931_exon2_Tx	LECT2_O14960_OID30320_v1_Cardiometabolic_II	-0.0985283	-0.163776	-0.0332809	0.0332451	-2.96369	896	0.00312018	2.50582	0.00970782	898	LECT2
HLA_DRB1minus01minus01	LEFTY2_O00292_OID21454_v1_Oncology	0.111961	0.0468432	0.177079	0.0331791	3.37444	897	0.000771371	3.11274	0.0125352	899	LEFTY2
AA_B_116_31324144_exon3_DFP	LEG1_Q6P5S2_OID30608_v1_Inflammation_II	0.115372	0.0482214	0.182522	0.0342118	3.37228	843	0.000779449	3.10821	0.0133107	845	LEG1
HLA_DRB1minus13minus01	LELP1_Q5T871_OID30845_v1_Neurology_II	0.12572	0.0598204	0.19162	0.0335763	3.74431	873	0.000192746	3.71502	0.0158056	875	LELP1
AA_B_45_31324602_exon2_EK	LEO1_Q8WVC0_OID30991_v1_Neurology_II	-0.135711	-0.200598	-0.0708239	0.0330617	-4.10478	898	4.41554e-05	4.35502	0.0184175	900	LEO1
AA_DRB1_13_32552123_exon2_FGS	LEP_P41159_OID20187_v1_Cardiometabolic	0.119366	0.0538643	0.184868	0.0333743	3.57659	885	0.00036697	3.43537	0.0142483	887	LEP
AA_B_24_31324665_exon2_A	LEPR_P48357_OID20128_v1_Cardiometabolic	-0.144388	-0.20967	-0.0791055	0.0332624	-4.34088	885	1.58297e-05	4.80053	0.0208479	887	LEPR
AA_DRB1_58_32551988_exon2_A	LETM1_O95202_OID31018_v1_Neurology_II	-0.103026	-0.16817	-0.037881	0.0331929	-3.10385	898	0.00197006	2.70552	0.0106143	900	LETM1
HLA_Cminus08minus02	LGALS1_P09382_OID20154_v1_Cardiometabolic	-0.0888226	-0.154535	-0.0231096	0.0334818	-2.65286	885	0.00812419	2.09022	0.00788945	887	LGALS1
AA_DRB1_57_32551991_exon2_AS	LGALS3_P17931_OID20284_v1_Cardiometabolic	-0.100797	-0.166176	-0.0354178	0.033312	-3.02584	892	0.00255057	2.59336	0.01016	894	LGALS3
HLA_Aminus66minus01	LGALS3BP_Q08380_OID30765_v1_Inflammation_II	0.107648	0.0426802	0.172615	0.0331029	3.25192	902	0.00118882	2.92488	0.0115881	904	LGALS3BP
HLA_DPA1minus02	LGALS4_P56470_OID20748_v1_Inflammation	-0.113587	-0.179059	-0.0481142	0.0333594	-3.40494	887	0.000691475	3.16022	0.012902	889	LGALS4
AA_B_67_31324536_exon2_Y	LGALS7_LGALS7B_P47929_OID21406_v1_Oncology	0.12454	0.0591906	0.189889	0.0332965	3.74032	888	0.000195574	3.70869	0.0155101	890	LGALS7
AA_DQA1_25_32609153_exon2	LGALS8_O00214_OID21041_v1_Neurology	0.114782	0.0497945	0.17977	0.033113	3.46638	900	0.000552477	3.25769	0.013175	902	LGALS8
AA_DPB1_76_33048667_exon2_I	LGALS9_O00182_OID20781_v1_Inflammation	0.0986056	0.0331386	0.164073	0.0333567	2.9561	890	0.00319786	2.49514	0.00972307	892	LGALS9
AA_A_62_29910717_exon2_ER	LGMN_Q99538_OID20773_v1_Inflammation	-0.108735	-0.173949	-0.0435209	0.0332281	-3.27238	895	0.00110729	2.95574	0.0118233	897	LGMN
HLA_Aminus36	LHB_P01229_OID21248_v1_Oncology	-0.103393	-0.169313	-0.0374739	0.0335866	-3.07841	877	0.00214582	2.66841	0.0106902	879	LHB
AA_DRB1_38_32552048_exon2_CV	LHPP_Q9H008_OID20749_v1_Inflammation	0.0990413	0.033392	0.164691	0.0334494	2.96093	885	0.003149	2.50183	0.00980918	887	LHPP
AA_DRB1_57_32551991_exon2_Ax	LIF_P15018_OID20824_v1_Neurology	0.0959869	0.0297525	0.162221	0.0337466	2.84434	870	0.00455474	2.34154	0.00921348	872	LIF
AA_A_152_29911228_exon3_GRW	LIFR_P42702_OID20606_v1_Inflammation	-0.0881554	-0.154134	-0.0221764	0.033617	-2.62235	878	0.00888388	2.0514	0.00777138	880	LIFR
AA_C_211_31238182_exon4_A	LILRA2_Q8N149_OID21152_v1_Neurology	-0.0999722	-0.165283	-0.0346612	0.0332775	-3.0042	894	0.00273703	2.56272	0.00999445	896	LILRA2
AA_DQB1_minus21_32634350_exon1_D	LILRA3_Q8N6C8_OID30376_v1_Cardiometabolic_II	-0.12099	-0.185893	-0.0560863	0.0330701	-3.65858	901	0.000268337	3.57132	0.0146385	903	LILRA3
AA_DRB1_57_32551991_exon2_Sx	LILRA4_P59901_OID30162_v1_Cardiometabolic_II	0.100511	0.034572	0.16645	0.0335966	2.99171	877	0.0028519	2.54486	0.0101025	879	LILRA4
AA_C_94_31239120_exon3_Ix	LILRA5_A6NI73_OID20209_v1_Cardiometabolic	-0.100017	-0.165697	-0.034337	0.033465	-2.98871	884	0.00287911	2.54074	0.0100034	886	LILRA5
AA_B_97_31324201_exon3_SVW	LILRA6_Q6PI73_OID30346_v1_Cardiometabolic_II	0.100285	0.0350492	0.165521	0.0332392	3.01707	896	0.00262449	2.58096	0.0100571	898	LILRA6
AA_B_194_31323336_exon4_V	LILRB1_Q8NHL6_OID20323_v1_Cardiometabolic	0.153826	0.0892208	0.218432	0.0329183	4.67297	901	3.42166e-06	5.46576	0.0236625	903	LILRB1
AA_B_45_31324602_exon2_EK	LILRB2_Q8N423_OID20301_v1_Cardiometabolic	-0.122815	-0.187813	-0.057818	0.0331178	-3.70844	898	0.000221338	3.65494	0.0150836	900	LILRB2
AA_DRB1_minus1_32557434_exon1_A	LILRB4_Q8NHJ6_OID20429_v1_Inflammation	-0.283033	-0.346854	-0.219212	0.0325169	-8.70419	870	1.58589e-17	16.7997	0.0801077	872	LILRB4
HLA_DRB1minus08minus04	LILRB5_O75023_OID20324_v1_Cardiometabolic	-0.107189	-0.172196	-0.0421817	0.0331229	-3.23609	901	0.00125598	2.90102	0.0114894	903	LILRB5
AA_B_67_31324536_exon2_C	LIPF_P07098_OID30266_v1_Cardiometabolic_II	0.0980863	0.0318656	0.164307	0.0337397	2.90715	870	0.00374006	2.42712	0.00962092	872	LIPF
AA_DRB1_11_32552129_exon2_GV	LMNB1_P20700_OID31501_v1_Oncology_II	-0.11415	-0.179361	-0.0489393	0.0332264	-3.43552	894	0.000618637	3.20856	0.0130302	896	LMNB1
HLA_DQB1minus06minus03	LMNB2_Q03252_OID31109_v1_Neurology_II	0.11786	0.0526773	0.183042	0.0332119	3.54872	894	0.000407269	3.39012	0.0138909	896	LMNB2
AA_B_116_31324144_exon3_LNS	LMOD1_P29536_OID30212_v1_Cardiometabolic_II	0.0949547	0.0287138	0.161196	0.03375	2.81347	870	0.00501141	2.30004	0.00901639	872	LMOD1
AA_B_116_31324144_exon3_DPY	LMOD1_P29536_OID30547_v1_Inflammation_II	-0.111846	-0.17778	-0.0459117	0.0335941	-3.32934	875	0.000906903	3.04244	0.0125095	877	LMOD1
AA_B_116_31324144_exon3_FLS	LMOD1_P29536_OID31014_v1_Neurology_II	0.117509	0.0524701	0.182549	0.0331392	3.54593	898	0.000411448	3.38568	0.0138085	900	LMOD1
AA_A_152_29911228_exon3_EGV	LMOD1_P29536_OID31416_v1_Oncology_II	0.113958	0.0488548	0.17906	0.0331715	3.43541	897	0.000618813	3.20844	0.0129863	899	LMOD1
AA_A_114_29911114_exon3_EQ	LMOD2_Q6P5Q4_OID30864_v1_Neurology_II	-0.0993922	-0.16549	-0.0332943	0.0336773	-2.95131	873	0.00324893	2.48826	0.00987881	875	LMOD2
AA_DQB1_70_32632642_exon2_E	LONP1_P36776_OID30219_v1_Cardiometabolic_II	-0.15759	-0.2233	-0.0918802	0.0334795	-4.70706	870	2.92299e-06	5.53417	0.0248347	872	LONP1
HLA_DRB1minus01minus01	LPA_P08519_OID30747_v1_Inflammation_II	0.113516	0.0478194	0.179212	0.0334731	3.39125	881	0.000726689	3.13865	0.0128858	883	LPA
HLA_Cminus08minus04	LPCAT2_Q7L5N7_OID21290_v1_Oncology	0.0890857	0.0234486	0.154723	0.0334432	2.66379	887	0.00786675	2.1042	0.00793626	889	LPCAT2
HLA_DPB1minus40	LPL_P06858_OID20188_v1_Cardiometabolic	-0.117261	-0.18278	-0.0517424	0.0333827	-3.51262	885	0.000466157	3.33147	0.0137501	887	LPL
AA_C_99_31239105_exon3_CWY	LPO_P22079_OID20963_v1_Neurology	0.0983483	0.0318219	0.164875	0.033895	2.90156	862	0.00380766	2.41934	0.0096724	864	LPO
AA_B_116_31324144_exon3_DF	LPP_Q93052_OID30190_v1_Cardiometabolic_II	0.104868	0.0389588	0.170777	0.0335814	3.1228	877	0.00185017	2.73279	0.0109973	879	LPP
AA_B_94_31324210_exon3_I	LRCH4_O75427_OID30191_v1_Cardiometabolic_II	0.109157	0.0432784	0.175036	0.0335658	3.25203	877	0.00118957	2.92461	0.0119153	879	LRCH4
AA_C_9_31239621_exon2_DF	LRFN2_Q9ULH4_OID30895_v1_Neurology_II	-0.0898771	-0.155846	-0.0239083	0.0336118	-2.67398	878	0.00763502	2.11719	0.0080779	880	LRFN2
AA_DQB1_57_32632681_exon2_S	LRG1_P02750_OID30751_v1_Inflammation_II	0.107075	0.0421037	0.172047	0.0331049	3.23442	902	0.00126321	2.89852	0.0114651	904	LRG1
AA_B_97_31324201_exon3_NSW	LRIG1_Q96JA1_OID21429_v1_Oncology	-0.0918602	-0.157149	-0.026571	0.0332664	-2.76135	896	0.00587401	2.23107	0.00843829	898	LRIG1
AA_A_297_29912344_exon5_V	LRIG3_Q6UXM1_OID30450_v1_Inflammation_II	-0.0854953	-0.151831	-0.0191591	0.0337985	-2.52956	869	0.0115963	1.93568	0.00730944	871	LRIG3
HLA_Bminus14	LRP1_Q07954_OID21293_v1_Oncology	0.402706	0.342386	0.463025	0.0307338	13.103	887	5.49013e-36	35.2604	0.162172	889	LRP1
AA_A_63_29910720_exon2_EN	LRP11_Q86VZ4_OID20185_v1_Cardiometabolic	0.121828	0.0563462	0.187311	0.0333642	3.65147	885	0.000276047	3.55902	0.0148422	887	LRP11
AA_C_9_31239621_exon2_Y	LRP2_P98164_OID30960_v1_Neurology_II	-0.0908152	-0.156778	-0.024852	0.0336089	-2.70212	878	0.00702287	2.15349	0.0082474	880	LRP2
AA_DQB1_66_32632654_exon2	LRP2BP_Q9P2M1_OID30907_v1_Neurology_II	0.104236	0.03836	0.170112	0.0335645	3.10554	878	0.00196029	2.70768	0.0108652	880	LRP2BP
HLA_Bminus14	LRPAP1_P30533_OID21059_v1_Neurology	0.559965	0.505763	0.614167	0.0276172	20.2759	900	1.40104e-75	74.8535	0.313561	902	LRPAP1
AA_DRB1_minus1_32557434_exon1_S	LRRC25_Q8N386_OID21333_v1_Oncology	0.208339	0.143886	0.272792	0.0328399	6.34409	887	3.56267e-10	9.44822	0.0434053	889	LRRC25
HLA_Bminus49	LRRC37A2_A6NM11_OID31440_v1_Oncology_II	0.104489	0.0393543	0.169624	0.0331878	3.14842	898	0.00169579	2.77063	0.0109179	900	LRRC37A2
AA_B_97_31324201_exon3_STV	LRRC38_Q5VT99_OID30924_v1_Neurology_II	-0.128013	-0.193705	-0.0623216	0.0334707	-3.82464	878	0.000140224	3.85318	0.0163875	880	LRRC38
AA_DQA1_47_32609219_exon2_CK	LRRC59_Q96AG4_OID30361_v1_Cardiometabolic_II	-0.0965259	-0.161786	-0.0312657	0.0332517	-2.90289	896	0.00378806	2.42158	0.00931725	898	LRRC59
AA_B_113_31324153_exon3_H	LRRFIP1_Q32MZ4_OID31344_v1_Oncology_II	0.0948964	0.0296988	0.160094	0.0332198	2.85662	898	0.00438063	2.35846	0.00900532	900	LRRFIP1
HLA_Aminus02minus01	LRRN1_Q6UXK5_OID20438_v1_Inflammation	0.11455	0.0484462	0.180653	0.03368	3.40112	870	0.000701675	3.15386	0.0131217	872	LRRN1
AA_DRB1_38_32552048_exon2_CV	LRTM1_Q9HBL6_OID30906_v1_Neurology_II	-0.127772	-0.193466	-0.0620781	0.0334717	-3.81731	878	0.000144385	3.84048	0.0163257	880	LRTM1
AA_C_66_31239450_exon2_K	LRTM2_Q8N967_OID31020_v1_Neurology_II	0.101941	0.0367893	0.167093	0.0331966	3.07083	898	0.00219888	2.6578	0.010392	900	LRTM2
HLA_DQB1minus06minus03	LSM1_O15116_OID21210_v1_Oncology	0.109311	0.0434333	0.175189	0.0335653	3.25667	877	0.00117054	2.93161	0.0119489	879	LSM1
AA_A_62_29910717_exon2_EQx	LSM8_O95777_OID31269_v1_Oncology_II	-0.125002	-0.190347	-0.0596564	0.0332946	-3.75441	888	0.000185055	3.7327	0.0156254	890	LSM8
HLA_Aminus24	LSP1_P33241_OID20530_v1_Inflammation	-0.091379	-0.157339	-0.0254192	0.0336072	-2.71903	878	0.00667653	2.17545	0.00835012	880	LSP1
AA_C_156_31238934_exon3_DRW	LTA_P01374_OID20586_v1_Inflammation	-0.135964	-0.201585	-0.0703417	0.033435	-4.06651	878	5.20109e-05	4.28391	0.0184861	880	LTA
AA_DRB1_13_32552123_exon2_RSY	LTA4H_P09960_OID21452_v1_Oncology	0.0918807	0.0267373	0.157024	0.0331923	2.76813	900	0.0057537	2.24005	0.00844205	902	LTA4H
AA_C_275_31237869_exon5_Ex	LTB_Q06643_OID31383_v1_Oncology_II	0.147157	0.0823768	0.211937	0.0330071	4.45834	898	9.3049e-06	5.03129	0.0216552	900	LTB
AA_C_219_31238158_exon4_W	LTBP2_Q14767_OID20254_v1_Cardiometabolic	-0.102483	-0.167523	-0.0374437	0.0331394	-3.09249	901	0.00204601	2.68909	0.0105028	903	LTBP2
AA_DQA1_69_32609285_exon2_AT	LTBP3_Q9NS15_OID21191_v1_Oncology	-0.151814	-0.21732	-0.0863072	0.0333762	-4.54856	877	6.16101e-06	5.21035	0.0230474	879	LTBP3
HLA_DPB1minus03	LTBR_P36941_OID20768_v1_Inflammation	-0.0910254	-0.157025	-0.0250258	0.0336274	-2.70688	877	0.00692392	2.15965	0.00828562	879	LTBR
HLA_DPB1minus40	LTO1_Q8WV07_OID20434_v1_Inflammation	0.0944018	0.0281574	0.160646	0.0337518	2.79694	870	0.00527266	2.27797	0.0089117	872	LTO1
HLA_Bminus45	LUZP2_Q86TE4_OID31402_v1_Oncology_II	-0.0842666	-0.149527	-0.0190064	0.0332517	-2.5342	898	0.0114393	1.9416	0.00710086	900	LUZP2
AA_A_152_29911228_exon3_GVW	LXN_Q9BS40_OID21003_v1_Neurology	-0.107639	-0.173793	-0.0414835	0.0337062	-3.19343	870	0.00145647	2.8367	0.011586	872	LXN
AA_B_45_31324602_exon2_KM	LY6D_Q14210_OID20708_v1_Inflammation	-0.107327	-0.173107	-0.0415481	0.0335153	-3.20234	880	0.00141211	2.85013	0.0115192	882	LY6D
HLA_Aminus01minus01	LY75_O60449_OID20580_v1_Inflammation	-0.0898966	-0.155865	-0.0239279	0.0336117	-2.67456	878	0.00762186	2.11794	0.0080814	880	LY75
HLA_DPB1minus85	LY9_Q9HBG7_OID20670_v1_Inflammation	-0.100046	-0.166291	-0.0337996	0.0337525	-2.96409	869	0.00311866	2.50603	0.0100091	871	LY9
AA_DRB1_30_32552072_exon2_GHY	LY96_Q9Y6Y9_OID20945_v1_Neurology	0.108415	0.042531	0.174299	0.0335686	3.22966	877	0.00128548	2.89094	0.0117538	879	LY96
HLA_DQB1minus05	LYAR_Q9NX58_OID21264_v1_Oncology	0.0903562	0.0243525	0.15636	0.0336295	2.68682	877	0.0073502	2.1337	0.00816424	879	LYAR
AA_DRB1_minus24_32557503_exon1_L	LYN_P07948_OID21350_v1_Oncology	0.125375	0.0599956	0.190754	0.0333118	3.76368	887	0.000178448	3.74849	0.0157188	889	LYN
HLA_DQB1minus04	LYPD1_Q8N2G4_OID20821_v1_Neurology	-0.107871	-0.174024	-0.0417179	0.0337053	-3.20042	870	0.00142203	2.84709	0.0116362	872	LYPD1
AA_DPB1_215_33053582_exon4_T	LYPD3_O95274_OID21530_v1_Oncology	-0.127861	-0.193182	-0.0625397	0.0332824	-3.8417	888	0.000130874	3.88315	0.0163484	890	LYPD3
AA_DPA1_83_33037423_exon2	LYPD8_Q6UX82_OID21251_v1_Oncology	-0.0848333	-0.150869	-0.0187974	0.0336459	-2.52136	877	0.0118665	1.92568	0.00719668	879	LYPD8
HLA_Cminus08minus02	LYPLA2_O95372_OID30817_v1_Neurology_II	0.125555	0.0596543	0.191457	0.033577	3.73933	873	0.000196546	3.70654	0.0157642	875	LYPLA2
AA_A_minus15_29910359_exon1_L	LYSMD3_Q7Z3D4_OID30950_v1_Neurology_II	-0.105802	-0.171667	-0.0399371	0.0335589	-3.15273	878	0.00167246	2.77664	0.0111941	880	LYSMD3
HLA_DRB1minus01minus02	LYVE1_Q9Y5Y7_OID30728_v1_Inflammation_II	-0.0904696	-0.155549	-0.0253902	0.0331598	-2.72829	902	0.00649016	2.18774	0.00818474	904	LYVE1
AA_A_65_29910726_exon2_G	LYZL2_Q7Z4W2_OID31180_v1_Oncology_II	-0.114127	-0.179931	-0.0483228	0.0335279	-3.40394	878	0.000694284	3.15846	0.0130249	880	LYZL2
AA_DRB1_13_32552123_exon2_GLR	LZTFL1_Q9NQ48_OID30637_v1_Inflammation_II	0.103394	0.0373986	0.169389	0.033625	3.0749	875	0.00217109	2.66332	0.0106902	877	LZTFL1
HLA_DQB1minus03	M6PR_P20645_OID30208_v1_Cardiometabolic_II	0.108214	0.042063	0.174365	0.0337041	3.2107	870	0.00137268	2.86243	0.0117102	872	M6PR
HLA_Aminus66minus01	MAD1L1_Q9Y6D9_OID20904_v1_Neurology	0.109493	0.0435032	0.175482	0.0336221	3.25657	874	0.00117111	2.9314	0.0119887	876	MAD1L1
HLA_Bminus51minus01	MAEA_Q7L5Y9_OID21206_v1_Oncology	-0.0967246	-0.162689	-0.0307606	0.0336093	-2.87791	877	0.00410037	2.38718	0.00935564	879	MAEA
AA_DRB1_11_32552129_exon2_DV	MAG_P20916_OID30967_v1_Neurology_II	0.0893074	0.0233352	0.15528	0.0336135	2.65689	878	0.0080297	2.0953	0.00797581	880	MAG
AA_DPA1_111_33036999_exon3_K	MAGEA3_P43357_OID31331_v1_Oncology_II	-0.0993602	-0.164896	-0.0338242	0.0333917	-2.97559	888	0.00300351	2.52237	0.00987245	890	MAGEA3
AA_DRB1_14_32552120_exon2_K	MAGED1_Q9Y5V3_OID21181_v1_Oncology	0.090679	0.0246773	0.156681	0.0336285	2.69649	877	0.00714171	2.1462	0.00822268	879	MAGED1
AA_A_184_29911903_exon4_A	MAMDC2_Q7Z304_OID30309_v1_Cardiometabolic_II	-0.104241	-0.16945	-0.0390315	0.0332257	-3.13735	896	0.0017605	2.75436	0.0108661	898	MAMDC2
HLA_Bminus39minus10	MAMDC4_Q6UXC1_OID31342_v1_Oncology_II	0.109836	0.0447394	0.174933	0.0331685	3.31146	898	0.000965133	3.01541	0.012064	900	MAMDC4
AA_DPB1_9_33048466_exon2_Y	MAN1A2_O60476_OID30262_v1_Cardiometabolic_II	0.116905	0.0508198	0.18299	0.0336707	3.47201	870	0.000542023	3.26598	0.0136668	872	MAN1A2
AA_DRB1_11_32552129_exon2_DLP	MAN2B2_Q9Y2E5_OID30306_v1_Cardiometabolic_II	-0.120256	-0.185347	-0.0551656	0.0331652	-3.62597	896	0.000304115	3.51696	0.0144615	898	MAN2B2
AA_A_97_29911063_exon3_MRx	MANEAL_Q5VSG8_OID31244_v1_Oncology_II	-0.0970408	-0.162965	-0.0311165	0.0335891	-2.88906	878	0.00395905	2.40241	0.00941691	880	MANEAL
HLA_DQB1minus06minus09	MANF_P55145_OID20707_v1_Inflammation	0.119313	0.0541786	0.184447	0.0331875	3.59512	895	0.000341971	3.46601	0.0142356	897	MANF
AA_A_152_29911228_exon3_Rx	MANSC1_Q9H8J5_OID21492_v1_Oncology	-0.116527	-0.181647	-0.0514075	0.0331801	-3.51197	896	0.000467018	3.33067	0.0135786	898	MANSC1
HLA_DQA1minus01minus01	MANSC4_A6NHS7_OID30141_v1_Cardiometabolic_II	-0.162639	-0.228031	-0.0972467	0.033318	-4.88142	877	1.25116e-06	5.90269	0.0264515	879	MANSC4
HLA_Cminus08minus04	MAP1LC3A_Q9H492_OID30868_v1_Neurology_II	0.114003	0.0480093	0.179997	0.0336242	3.3905	873	0.000728942	3.13731	0.0129967	875	MAP1LC3A
AA_DRB1_28_32552078_exon2_DE	MAP1LC3B2_A6NCE7_OID30074_v1_Cardiometabolic_II	-0.0812638	-0.147319	-0.0152082	0.0336559	-2.41455	877	0.0159586	1.79701	0.0066038	879	MAP1LC3B2
AA_C_97_31239111_exon3_DRS	MAP2_P11137_OID31138_v1_Neurology_II	0.104356	0.0390743	0.169637	0.0332624	3.13735	894	0.00176065	2.75433	0.0108901	896	MAP2
AA_DRB1_74_32551940_exon2_ELx	MAP2K1_Q02750_OID31468_v1_Oncology_II	-0.110772	-0.175862	-0.0456815	0.0331651	-3.34001	898	0.000872277	3.05935	0.0122703	900	MAP2K1
AA_A_90_29910801_exon2_AR	MAP2K6_P52564_OID20552_v1_Inflammation	0.0803651	0.0143425	0.146388	0.0336392	2.38903	878	0.0171031	1.76693	0.00645856	880	MAP2K6
HLA_Bminus45	MAP3K5_Q99683_OID21253_v1_Oncology	-0.0852493	-0.151283	-0.0192158	0.0336447	-2.53381	877	0.011456	1.94097	0.00726745	879	MAP3K5
HLA_Cminus07minus01	MAP4K5_Q9Y4K4_OID20899_v1_Neurology	0.0917038	0.0257083	0.157699	0.0336253	2.72722	877	0.00651452	2.18612	0.00840958	879	MAP4K5
AA_DQB1_185_32629408_exon3_I	MAPK13_O15264_OID31205_v1_Oncology_II	-0.101004	-0.166902	-0.0351054	0.0335758	-3.00823	878	0.00270276	2.56819	0.0102017	880	MAPK13
AA_B_62_31324551_exon2	MAPK9_P45984_OID20557_v1_Inflammation	-0.0933897	-0.159337	-0.0274423	0.0336009	-2.77938	878	0.0055626	2.25472	0.00872163	880	MAPK9
AA_A_95_29911057_exon3_IV	MAPKAPK2_P49137_OID31293_v1_Oncology_II	-0.0989112	-0.16445	-0.0333723	0.0333932	-2.96201	888	0.00313782	2.50337	0.00978343	890	MAPKAPK2
AA_DRB1_38_32552048_exon2_CV	MAPRE3_Q9UPY8_OID31177_v1_Oncology_II	0.111774	0.0459522	0.177596	0.0335369	3.33287	878	0.000895499	3.04793	0.0124934	880	MAPRE3
AA_C_21_31239585_exon2	MAPT_P10636_OID20830_v1_Neurology	-0.155029	-0.220766	-0.0892922	0.0334933	-4.62867	870	4.24063e-06	5.37257	0.0240341	872	MAPT
AA_DRB1_minus1_32557434_exon1_A	MARCO_Q9UEW3_OID20210_v1_Cardiometabolic	-0.210939	-0.275428	-0.146449	0.0328583	-6.41965	885	2.22495e-10	9.65268	0.0444951	887	MARCO
AA_DPA1_190_33036548_exon4_T	MARS1_P56192_OID30658_v1_Inflammation_II	-0.0765759	-0.142846	-0.010306	0.0337648	-2.26792	872	0.0235781	1.62749	0.00586386	874	MARS1
AA_B_116_31324144_exon3_L	MASP1_P48740_OID20954_v1_Neurology	-0.0882714	-0.154287	-0.0222553	0.0336358	-2.62433	877	0.00883296	2.05389	0.00779183	879	MASP1
AA_B_41_31324614_exon2	MATN2_O00339_OID20767_v1_Inflammation	-0.120487	-0.185796	-0.055179	0.0332759	-3.62086	890	0.00031021	3.50834	0.0145172	892	MATN2
AA_A_90_29910801_exon2_Dx	MATN3_O15232_OID20979_v1_Neurology	0.121821	0.0559648	0.187678	0.0335544	3.63056	875	0.000299227	3.524	0.0148404	877	MATN3
AA_DPB1_84_33048691_exon2_V	MAVS_Q7Z434_OID21204_v1_Oncology	0.109746	0.0438719	0.175621	0.0335636	3.2698	877	0.00111818	2.95149	0.0120442	879	MAVS
HLA_Cminus03	MAX_P61244_OID20877_v1_Neurology	-0.120528	-0.186585	-0.0544719	0.033656	-3.58118	870	0.000361001	3.44249	0.0145271	872	MAX
AA_DPB1_76_33048667_exon2_I	MB_P02144_OID20263_v1_Cardiometabolic	-0.128048	-0.192894	-0.063203	0.0330406	-3.87549	901	0.000114125	3.94262	0.0163964	903	MB
AA_C_193_31238236_exon4_P	MBL2_P11226_OID30759_v1_Inflammation_II	-0.105389	-0.170773	-0.0400046	0.0333147	-3.16344	891	0.001612	2.79264	0.0111069	893	MBL2
AA_C_304_31237782_exon5_V	MCAM_P43121_OID20343_v1_Cardiometabolic	-0.118005	-0.183041	-0.0529695	0.0331373	-3.5611	898	0.000388711	3.41037	0.0139252	900	MCAM
AA_B_95_31324207_exon3_I	MCEE_Q96PE7_OID31033_v1_Neurology_II	-0.103507	-0.168648	-0.0383655	0.0331912	-3.1185	898	0.00187567	2.72684	0.0107137	900	MCEE
AA_DQB1_57_32632681_exon2_AS	MCEMP1_Q8IX19_OID30501_v1_Inflammation_II	0.11769	0.0518	0.183579	0.0335712	3.50567	875	0.000478606	3.32002	0.0138508	877	MCEMP1
HLA_DQB1minus06minus09	MCFD2_Q8NI22_OID20171_v1_Cardiometabolic	0.113498	0.0478391	0.179157	0.0334542	3.39265	882	0.000723016	3.14085	0.0128818	884	MCFD2
AA_DRB1_74_32551940_exon2_EL	MCTS1_Q9ULC4_OID31444_v1_Oncology_II	-0.131151	-0.196078	-0.0662234	0.0330822	-3.96439	898	7.94306e-05	4.10001	0.0172005	900	MCTS1
HLA_Bminus35minus01	MDGA1_Q8NFP4_OID20951_v1_Neurology	-0.112269	-0.178125	-0.0464133	0.0335541	-3.34591	877	0.000854975	3.06805	0.0126043	879	MDGA1
HLA_DPB1minus40	MDH1_P40925_OID30669_v1_Inflammation_II	0.124033	0.0587531	0.189312	0.0332612	3.72905	890	0.000204363	3.6896	0.0153841	892	MDH1
AA_B_147_31324051_exon3_CW	MDK_P21741_OID21489_v1_Oncology	-0.102827	-0.168083	-0.0375719	0.0332491	-3.09263	895	0.00204544	2.68921	0.0105734	897	MDK
AA_DRB1_120_32549575_exon3_S	MDM1_Q8TC05_OID30945_v1_Neurology_II	-0.121446	-0.187193	-0.0556994	0.0334986	-3.62541	878	0.000305108	3.51555	0.0147491	880	MDM1
HLA_DRB1minus11minus01	MECR_Q9BV79_OID30274_v1_Cardiometabolic_II	0.120436	0.0543784	0.186493	0.0336564	3.57839	870	0.000364828	3.43791	0.0145047	872	MECR
AA_A_43_29910660_exon2_R	MED18_Q9BUE0_OID21236_v1_Oncology	0.0978549	0.0318983	0.163812	0.0336055	2.91187	877	0.0036838	2.4337	0.00957559	879	MED18
HLA_DQA1minus01minus01	MED21_Q13503_OID30066_v1_Cardiometabolic_II	0.121407	0.0556226	0.187192	0.0335178	3.62217	877	0.000308921	3.51015	0.0147397	879	MED21
AA_C_minus17_31239826_exon1_A	MEGF10_Q96KG7_OID20746_v1_Inflammation	-0.115966	-0.181421	-0.050512	0.0333502	-3.47724	887	0.000531221	3.27472	0.0134482	889	MEGF10
HLA_Aminus30minus02	MEGF11_A6BM72_OID30099_v1_Cardiometabolic_II	0.105496	0.0395915	0.171401	0.0335792	3.14172	877	0.00173594	2.76046	0.0111295	879	MEGF11
AA_DPB1_35_33048544_exon2_Y	MEGF9_Q9H1U4_OID20285_v1_Cardiometabolic	-0.0964409	-0.161556	-0.0313257	0.033178	-2.90678	900	0.00374135	2.42697	0.00930085	902	MEGF9
AA_B_67_31324536_exon2_CFY	MELTF_P08582_OID30347_v1_Cardiometabolic_II	-0.11333	-0.178474	-0.0481857	0.0331924	-3.41432	896	0.000668102	3.17516	0.0128436	898	MELTF
AA_B_67_31324536_exon2_CR	MENT_Q9BUN1_OID30595_v1_Inflammation_II	0.116912	0.0510163	0.182808	0.0335743	3.48218	875	0.000521979	3.28235	0.0136684	877	MENT
AA_A_298_29912347_exon5_F	MEP1A_Q16819_OID31459_v1_Oncology_II	-0.123292	-0.188286	-0.0582987	0.0331158	-3.72306	898	0.000209087	3.67967	0.0152009	900	MEP1A
AA_B_97_31324201_exon3_CVW	MEP1B_Q16820_OID20168_v1_Cardiometabolic	-0.104532	-0.170144	-0.0389194	0.0334305	-3.12684	885	0.0018247	2.73881	0.0109269	887	MEP1B
AA_C_152_31238946_exon3_Ex	MEPE_Q9NQ76_OID20753_v1_Inflammation	0.0996864	0.0341156	0.165257	0.0334095	2.98378	887	0.00292519	2.53385	0.00993738	889	MEPE
AA_A_152_29911228_exon3_AE	MERTK_Q12866_OID20657_v1_Inflammation	0.104773	0.039531	0.170015	0.0332423	3.15179	895	0.0016767	2.77554	0.0109774	897	MERTK
HLA_Bminus57minus03	MESD_Q14696_OID21099_v1_Neurology	0.0928898	0.0275338	0.158246	0.0333004	2.78945	894	0.00539198	2.26825	0.00862852	896	MESD
HLA_DPB1minus01	MET_P08581_OID20269_v1_Cardiometabolic	-0.102065	-0.167252	-0.0368773	0.0332147	-3.07288	897	0.00218406	2.66073	0.0104172	899	MET
AA_DPA1_127_33036951_exon3_L	METAP1_P53582_OID20815_v1_Neurology	-0.0889238	-0.155202	-0.0226458	0.0337689	-2.63331	870	0.00860584	2.06521	0.00790744	872	METAP1
AA_DRB1_30_32552072_exon2_CRY	METAP1D_Q6UB28_OID20519_v1_Inflammation	0.144995	0.0794582	0.210532	0.0333917	4.34225	878	1.57469e-05	4.80281	0.0210236	880	METAP1D
HLA_Cminus03minus02	METAP2_P50579_OID21437_v1_Oncology	-0.0928912	-0.158138	-0.0276448	0.0332447	-2.79417	897	0.00531426	2.27456	0.00862877	899	METAP2
AA_B_156_31324024_exon3_DGL	MFAP3_P55082_OID20057_v1_Cardiometabolic	-0.0974554	-0.163566	-0.0313448	0.0336838	-2.89325	873	0.00390768	2.40808	0.00949755	875	MFAP3
HLA_DPB1minus17	MFAP3L_O75121_OID30933_v1_Neurology_II	0.098565	0.0326507	0.164479	0.033584	2.93488	878	0.00342375	2.4655	0.00971507	880	MFAP3L
HLA_Bminus39	MFAP4_P55083_OID30598_v1_Inflammation_II	-0.142905	-0.208575	-0.0772357	0.0334592	-4.27103	875	2.15872e-05	4.6658	0.0204219	877	MFAP4
AA_B_114_31324150_exon3_KN	MFAP5_Q13361_OID20239_v1_Cardiometabolic	0.0976612	0.0325901	0.162732	0.0331556	2.94554	901	0.00330683	2.48059	0.00953772	903	MFAP5
HLA_DQB1minus06	MFGE8_Q08431_OID21134_v1_Neurology	0.130644	0.0655662	0.195721	0.0331584	3.93999	894	8.78362e-05	4.05633	0.0170677	896	MFGE8
HLA_DQB1minus06minus09	MGLL_Q99685_OID20711_v1_Inflammation	0.105218	0.039832	0.170603	0.0333153	3.15824	891	0.00164072	2.78497	0.0110708	893	MGLL
AA_A_74_29910753_exon2_Nx	MGMT_P16455_OID20588_v1_Inflammation	-0.109883	-0.175718	-0.0440469	0.033544	-3.27578	878	0.00109501	2.96058	0.0120742	880	MGMT
AA_B_97_31324201_exon3_RSW	MIA_Q16674_OID21531_v1_Oncology	-0.131038	-0.196039	-0.0660366	0.0331196	-3.9565	896	8.20667e-05	4.08583	0.0171709	898	MIA
AA_DRB1_71_32551949_exon2_ES	MICALL2_Q8IY33_OID30889_v1_Neurology_II	-0.151318	-0.216792	-0.0858438	0.0333598	-4.53594	878	6.5312e-06	5.18501	0.0228971	880	MICALL2
AA_B_116_31324144_exon3_DPY	MICB_MICA_Q29980_Q29983_OID20593_v1_Inflammation	0.664463	0.614963	0.713964	0.0252209	26.3458	878	3.51739e-113	112.454	0.441512	880	MICB
HLA_DQA1minus01minus03	MIF_P14174_OID21073_v1_Neurology	-0.0741766	-0.139709	-0.00864403	0.0333902	-2.22151	892	0.026567	1.57566	0.00550217	894	MIF
AA_C_1_31239645_exon2_C	MILR1_Q7Z6M3_OID20482_v1_Inflammation	-0.125638	-0.191652	-0.0596233	0.0336345	-3.73538	870	0.000199649	3.69973	0.0157848	872	MILR1
HLA_DRB1minus03minus01	MINDY1_Q8N5J2_OID31399_v1_Oncology_II	-0.0923289	-0.157542	-0.0271155	0.0332279	-2.77866	898	0.00557234	2.25396	0.00852462	900	MINDY1
HLA_Aminus66	MINK1_Q8N4C8_OID31156_v1_Neurology_II	0.0932615	0.0279077	0.158615	0.0332992	2.80071	894	0.00520905	2.28324	0.0086977	896	MINK1
HLA_Bminus07minus02	MITD1_Q8WV92_OID20959_v1_Neurology	0.119184	0.0533819	0.184987	0.0335269	3.55488	877	0.000398362	3.39972	0.0142049	879	MITD1
AA_C_95_31239117_exon3_FI	MKI67_P46013_OID30455_v1_Inflammation_II	0.111767	0.0458324	0.177702	0.0335944	3.32697	875	0.000914563	3.03879	0.0124919	877	MKI67
HLA_Cminus03minus04	MLLT1_Q03111_OID31211_v1_Oncology_II	0.0967076	0.0307812	0.162634	0.0335902	2.87904	878	0.00408571	2.38873	0.00935237	880	MLLT1
HLA_DPB1minus11	MLN_P12872_OID20541_v1_Inflammation	-0.132516	-0.198169	-0.0668633	0.0334507	-3.96153	878	8.05112e-05	4.09414	0.0175605	880	MLN
AA_B_32_31324641_exon2	MME_P08473_OID21307_v1_Oncology	0.0931471	0.0275345	0.15876	0.0334307	2.78627	887	0.00544561	2.26395	0.00867638	889	MME
AA_A_minus2_29910398_exon1_R	MMP1_P03956_OID20672_v1_Inflammation	-0.120827	-0.187695	-0.0539589	0.0340685	-3.5466	849	0.000411606	3.38552	0.0145992	851	MMP1
AA_DQB1_55_32632687_exon2_P	MMP10_P09238_OID20687_v1_Inflammation	-0.114331	-0.179798	-0.0488637	0.0333565	-3.42753	887	0.000637109	3.19579	0.0130715	889	MMP10
AA_DRB1_31_32552069_exon2_FV	MMP12_P39900_OID21439_v1_Oncology	-0.0866337	-0.1521	-0.0211672	0.0333566	-2.5972	892	0.00955352	2.01984	0.0075054	894	MMP12
AA_B_62_31324551_exon2	MMP13_P45452_OID20807_v1_Neurology	0.106405	0.040241	0.172569	0.0337107	3.15641	870	0.00165223	2.78193	0.011322	872	MMP13
AA_A_152_29911228_exon3_AWx	MMP15_P51511_OID30299_v1_Cardiometabolic_II	-0.110671	-0.175835	-0.0455073	0.0332024	-3.33322	896	0.000893659	3.04883	0.0122481	898	MMP15
AA_B_minus16_31324910_exon1_V	MMP3_P08254_OID21083_v1_Neurology	-0.108153	-0.173408	-0.0428984	0.0332488	-3.25284	894	0.00118538	2.92614	0.0116971	896	MMP3
HLA_DRB1minus15minus03	MMP7_P09237_OID20087_v1_Cardiometabolic	0.110057	0.0439958	0.176118	0.0336586	3.26981	872	0.00111837	2.95141	0.0121126	874	MMP7
HLA_Cminus14	MMP8_P22894_OID21019_v1_Neurology	-0.113047	-0.17812	-0.0479737	0.0331565	-3.4095	898	0.000679813	3.16761	0.0127796	900	MMP8
AA_B_67_31324536_exon2_CFR	MMP9_P14780_OID21103_v1_Neurology	-0.0983672	-0.163762	-0.0329723	0.0333201	-2.95219	892	0.003238	2.48972	0.00967611	894	MMP9
HLA_DPB1minus03	MMUT_P22033_OID30159_v1_Cardiometabolic_II	0.143783	0.0781966	0.209369	0.0334167	4.30272	877	1.87695e-05	4.72655	0.0206735	879	MMUT
AA_C_95_31239117_exon3_I	MN1_Q10571_OID30908_v1_Neurology_II	-0.0908946	-0.156857	-0.0249319	0.0336087	-2.7045	878	0.00697318	2.15657	0.00826182	880	MN1
HLA_Cminus15minus05	MNAT1_P51948_OID31327_v1_Oncology_II	-0.0916949	-0.157279	-0.0261105	0.0334164	-2.74401	888	0.00619183	2.20818	0.00840795	890	MNAT1
AA_B_67_31324536_exon2_RY	MNDA_P41218_OID20156_v1_Cardiometabolic	-0.0844137	-0.150152	-0.0186755	0.0334947	-2.52021	885	0.0119033	1.92433	0.00712567	887	MNDA
AA_B_67_31324536_exon2_CRS	MOCS2_O96007_OID30638_v1_Inflammation_II	0.113842	0.0479231	0.179762	0.0335864	3.38954	875	0.000731409	3.13584	0.0129601	877	MOCS2
AA_A_283_29912302_exon5_P	MOG_Q16653_OID21384_v1_Oncology	0.292466	0.229906	0.355026	0.0318759	9.17515	900	3.00973e-19	18.5215	0.0855363	902	MOG
AA_A_245_29912086_exon4_A	MORC3_Q14149_OID31073_v1_Neurology_II	-0.129039	-0.194131	-0.0639484	0.0331654	-3.89079	894	0.000107335	3.96926	0.0166512	896	MORC3
AA_A_116_29911120_exon3_DF	MORF4L1_Q9UBU8_OID31257_v1_Oncology_II	-0.101354	-0.166876	-0.0358309	0.033385	-3.0359	888	0.00246816	2.60763	0.0102726	890	MORF4L1
AA_B_163_31324003_exon3_EL	MORF4L2_Q15014_OID31160_v1_Oncology_II	0.082319	0.016307	0.148331	0.0336338	2.44751	878	0.0145797	1.83625	0.00677642	880	MORF4L2
AA_A_152_29911228_exon3_ERV	MORN4_Q8NDC4_OID31217_v1_Oncology_II	-0.0922508	-0.158205	-0.0262964	0.0336045	-2.7452	878	0.00617103	2.20964	0.00851021	880	MORN4
HLA_DQA1minus01minus01	MPHOSPH8_Q99549_OID20092_v1_Cardiometabolic	0.0992052	0.033106	0.165304	0.0336779	2.9457	873	0.00330782	2.48046	0.00984167	875	MPHOSPH8
AA_DPB1_9_33048466_exon2_H	MPI_P34949_OID21288_v1_Oncology	0.0969852	0.0313968	0.162574	0.0334184	2.90215	887	0.00379789	2.42046	0.00940613	889	MPI
HLA_DRB1minus11minus04	MPIG6B_O95866_OID20779_v1_Inflammation	-0.122633	-0.187887	-0.0573786	0.0332484	-3.68839	891	0.000239351	3.62096	0.0150388	893	MPIG6B
HLA_DPB1minus04minus01	MPO_P05164_OID21100_v1_Neurology	0.105807	0.0405359	0.171079	0.0332573	3.18148	894	0.00151579	2.81936	0.0111952	896	MPO
AA_DRB1_28_32552078_exon2_DE	MPRIP_Q6WCQ1_OID31420_v1_Oncology_II	-0.0988587	-0.164104	-0.0336135	0.033244	-2.97373	896	0.00302089	2.51986	0.00977304	898	MPRIP
AA_DQB1_71_32632639_exon2_T	MRC1_P22897_OID30694_v1_Inflammation_II	-0.107233	-0.172384	-0.0420807	0.0331965	-3.23024	897	0.00128189	2.89215	0.0114988	899	MRC1
AA_B_67_31324536_exon2_CRS	MRI1_Q9BV20_OID30891_v1_Neurology_II	0.110772	0.0449429	0.176601	0.0335407	3.30262	878	0.000996554	3.0015	0.0122705	880	MRI1
AA_DPA1_28_33037588_exon2	MRPL24_Q96A35_OID30178_v1_Cardiometabolic_II	0.112048	0.0461904	0.177905	0.033555	3.33923	877	0.000875526	3.05773	0.0125547	879	MRPL24
HLA_Bminus58minus01	MRPL28_Q13084_OID31023_v1_Neurology_II	0.0960938	0.0309037	0.161284	0.033216	2.893	898	0.00390809	2.40804	0.00923401	900	MRPL28
AA_B_156_31324024_exon3_LW	MRPL46_Q9H2W6_OID20858_v1_Neurology	0.107467	0.0413105	0.173623	0.0337068	3.18828	870	0.00148239	2.82904	0.0115491	872	MRPL46
AA_DRB1_57_32551991_exon2_DV	MRPL52_Q86TS9_OID31239_v1_Oncology_II	-0.125896	-0.191606	-0.0601859	0.0334798	-3.76034	878	0.000180919	3.74252	0.0158497	880	MRPL52
AA_B_67_31324536_exon2_CSY	MRPL58_Q14197_OID31036_v1_Neurology_II	0.0987081	0.0335349	0.163881	0.0332075	2.97247	898	0.00303302	2.51812	0.0097433	900	MRPL58
AA_B_97_31324201_exon3_R	MRPS16_Q9Y3D3_OID30489_v1_Inflammation_II	0.123898	0.0580583	0.189737	0.0335457	3.6934	875	0.000234998	3.62894	0.0153507	877	MRPS16
AA_DRB1_13_32552123_exon2_HSY	MSLN_Q13421_OID21380_v1_Oncology	-0.128288	-0.19368	-0.0628969	0.0333181	-3.85042	886	0.000126398	3.89826	0.0164579	888	MSLN
AA_A_97_29911063_exon3_DR	MSLNL_Q96KJ4_OID30939_v1_Neurology_II	-0.110003	-0.175837	-0.0441676	0.0335436	-3.27939	878	0.00108124	2.96608	0.0121006	880	MSLNL
AA_DRB1_233_32548048_exon5_T	MSMB_P08118_OID20275_v1_Cardiometabolic	0.121215	0.0558758	0.186554	0.0332916	3.64101	889	0.00028726	3.54172	0.0146931	891	MSMB
HLA_DRB1minus15minus03	MSR1_P21757_OID21063_v1_Neurology	0.3915	0.331302	0.451699	0.0306726	12.7638	900	2.06053e-34	33.686	0.153273	902	MSR1
HLA_DPB1minus04minus01	MSRA_Q9UJ68_OID21513_v1_Oncology	-0.106571	-0.171764	-0.041378	0.0332174	-3.20829	896	0.0013827	2.85927	0.0113574	898	MSRA
HLA_Aminus24minus02	MST1_P26927_OID30713_v1_Inflammation_II	0.0978012	0.0321438	0.163459	0.0334535	2.9235	885	0.00354943	2.44984	0.00956508	887	MST1
AA_DRB1_67_32551961_exon2_LS	MSTN_O14793_OID20115_v1_Cardiometabolic	0.0827233	0.0165241	0.148922	0.0337289	2.4526	873	0.0143777	1.84231	0.00684314	875	MSTN
HLA_Bminus35	MTDH_Q86UE4_OID30538_v1_Inflammation_II	0.098351	0.0323221	0.16438	0.0336423	2.92344	875	0.00355116	2.44963	0.00967292	877	MTDH
AA_A_152_29911228_exon3_R	MTHFD2_P13995_OID31078_v1_Neurology_II	0.101303	0.0360012	0.166606	0.0332729	3.04462	894	0.00239803	2.62015	0.0102624	896	MTHFD2
AA_A_62_29910717_exon2_ER	MTHFSD_Q2M296_OID31305_v1_Oncology_II	0.108641	0.043169	0.174113	0.0333592	3.25671	888	0.00116985	2.93187	0.0118029	890	MTHFSD
AA_DRB1_13_32552123_exon2_HS	MTIF3_Q9H2K0_OID31513_v1_Oncology_II	0.122236	0.0572339	0.187238	0.0331202	3.69068	898	0.000237131	3.62501	0.0149416	900	MTIF3
AA_C_21_31239585_exon2	MTPN_P58546_OID20080_v1_Cardiometabolic	0.086361	0.0201824	0.15254	0.0337184	2.56124	873	0.0105969	1.97482	0.00745823	875	MTPN
AA_B_156_31324024_exon3_DLx	MTR_Q99707_OID30110_v1_Cardiometabolic_II	-0.109865	-0.175739	-0.0439918	0.0335632	-3.27339	877	0.00110423	2.95694	0.0120704	879	MTR
AA_DQB1_30_32632762_exon2_H	MTSS1_O43312_OID31492_v1_Oncology_II	0.0939473	0.0287439	0.159151	0.0332228	2.82779	898	0.00479125	2.31955	0.0088261	900	MTSS1
AA_DRB1_74_32551940_exon2_EGL	MTSS2_Q765P7_OID31409_v1_Oncology_II	0.0960393	0.0308489	0.16123	0.0332162	2.89134	898	0.00392853	2.40577	0.00922355	900	MTSS2
HLA_Bminus51	MTUS1_Q9ULD2_OID31315_v1_Oncology_II	0.0949142	0.0293497	0.160479	0.0334063	2.84121	888	0.00459718	2.33751	0.0090087	890	MTUS1
HLA_Aminus74minus01	MUC13_Q9H3R2_OID20866_v1_Neurology	-0.125444	-0.19146	-0.059428	0.0336354	-3.72953	870	0.000204266	3.6898	0.0157362	872	MUC13
AA_A_144_29911204_exon3_AK	MUC16_Q8WXI7_OID21378_v1_Oncology	-0.120395	-0.185815	-0.0549751	0.0333325	-3.61194	887	0.000320984	3.49352	0.0144949	889	MUC16
AA_C_9_31239621_exon2_D	MUC2_Q02817_OID30377_v1_Cardiometabolic_II	0.0902123	0.0250952	0.155329	0.033179	2.71896	901	0.0066747	2.17557	0.00813825	903	MUC2
AA_B_167_31323991_exon3_Sx	MUCL3_Q3MIW9_OID31170_v1_Oncology_II	0.116156	0.050367	0.181944	0.0335199	3.46527	878	0.000555363	3.25542	0.0134921	880	MUCL3
AA_C_156_31238934_exon3_QRW	MVK_Q03426_OID20459_v1_Inflammation	0.136023	0.0701001	0.201946	0.0335881	4.04975	870	5.5848e-05	4.25299	0.0185023	872	MVK
HLA_DRB1minus13minus02	MXRA8_Q9BRK3_OID30583_v1_Inflammation_II	0.0911282	0.0250536	0.157203	0.0336655	2.70687	875	0.00692442	2.15962	0.00830434	877	MXRA8
HLA_DRB1minus11	MYBPC1_Q00872_OID30296_v1_Cardiometabolic_II	-0.101622	-0.166848	-0.0363946	0.0332347	-3.05769	896	0.00229672	2.63889	0.0103269	898	MYBPC1
AA_DRB1_58_32551988_exon2_Ax	MYBPC2_Q14324_OID30199_v1_Cardiometabolic_II	0.0958503	0.0296151	0.162086	0.0337471	2.84026	870	0.00461292	2.33602	0.00918728	872	MYBPC2
AA_C_minus17_31239826_exon1_T	MYCBP2_O75592_OID30996_v1_Neurology_II	-0.0889042	-0.154138	-0.0236704	0.0332383	-2.67475	898	0.00761441	2.11836	0.00790396	900	MYCBP2
AA_B_163_31324003_exon3_Ex	MYDGF_Q969H8_OID30313_v1_Cardiometabolic_II	-0.0933699	-0.15865	-0.02809	0.0332617	-2.80713	896	0.00510701	2.29183	0.00871794	898	MYDGF
HLA_Cminus08minus02	MYH4_Q9Y623_OID30061_v1_Cardiometabolic_II	-0.101253	-0.167187	-0.0353184	0.0335941	-3.014	877	0.00265247	2.57635	0.0102521	879	MYH4
AA_DQB1_minus18_32634341_exon1_V	MYH7B_A7E2Y1_OID31178_v1_Oncology_II	-0.0995944	-0.165502	-0.0336869	0.0335806	-2.96583	878	0.00310039	2.50858	0.00991905	880	MYH7B
AA_DQB1_30_32632762_exon2_Y	MYH9_P35579_OID30382_v1_Cardiometabolic_II	-0.0933559	-0.158454	-0.0282577	0.0331693	-2.81452	901	0.00499141	2.30178	0.00871532	903	MYH9
HLA_Cminus08	MYL1_P05976_OID30120_v1_Cardiometabolic_II	-0.101553	-0.167485	-0.0356207	0.033593	-3.02303	877	0.00257535	2.58916	0.010313	879	MYL1
AA_DPB1_76_33048667_exon2_I	MYL3_P08590_OID30251_v1_Cardiometabolic_II	-0.100787	-0.166989	-0.0345839	0.0337305	-2.98799	870	0.00288705	2.53955	0.010158	872	MYL3
HLA_DPB1minus04	MYL4_P12829_OID30245_v1_Cardiometabolic_II	-0.111952	-0.178075	-0.0458283	0.03369	-3.32298	870	0.000927767	3.03256	0.0125331	872	MYL4
HLA_Bminus49	MYL6B_P14649_OID30936_v1_Neurology_II	0.0953215	0.0293862	0.161257	0.0335947	2.8374	878	0.00465307	2.33226	0.00908618	880	MYL6B
AA_DPB1_69_33048646_exon2_R	MYLPF_Q96A32_OID30917_v1_Neurology_II	0.114221	0.0484178	0.180025	0.0335275	3.40679	878	0.000687169	3.16294	0.0130465	880	MYLPF
AA_DRB1_13_32552123_exon2_GLY	MYO6_Q9UM54_OID30989_v1_Neurology_II	-0.112193	-0.177272	-0.047113	0.0331597	-3.3834	898	0.00074692	3.12673	0.0125872	900	MYO6
AA_B_97_31324201_exon3_CT	MYO9B_Q13459_OID20451_v1_Inflammation	-0.0883681	-0.154649	-0.0220868	0.0337705	-2.61672	870	0.00903191	2.04422	0.00780892	872	MYO9B
AA_A_9_29910558_exon2_T	MYOC_Q99972_OID21121_v1_Neurology	0.0995945	0.034281	0.164908	0.0332787	2.99274	894	0.00284089	2.54654	0.00991906	896	MYOC
HLA_Bminus51	MYOM1_P52179_OID30834_v1_Neurology_II	0.119116	0.0531623	0.18507	0.0336039	3.54471	873	0.000413918	3.38309	0.0141887	875	MYOM1
AA_DRB1_13_32552123_exon2_FGY	MYOM2_P54296_OID30131_v1_Cardiometabolic_II	0.120766	0.0549766	0.186556	0.0335205	3.60276	877	0.000332563	3.47813	0.0145845	879	MYOM2
AA_B_245_31323183_exon4_T	MYOM3_Q5VTT5_OID30633_v1_Inflammation_II	-0.101619	-0.167627	-0.0356121	0.0336312	-3.02158	875	0.00258778	2.58707	0.0103265	877	MYOM3
AA_A_245_29912086_exon4_A	MZB1_Q8WU39_OID20732_v1_Inflammation	0.105271	0.0399959	0.170546	0.0332592	3.16517	894	0.00160235	2.79524	0.011082	896	MZB1
AA_DRB1_74_32551940_exon2_ARx	MZT1_Q08AG7_OID21186_v1_Oncology	0.102977	0.0370542	0.168899	0.0335881	3.06587	877	0.00223692	2.65035	0.0106042	879	MZT1
AA_B_116_31324144_exon3_F	NAA10_P41227_OID30188_v1_Cardiometabolic_II	0.122568	0.0567926	0.188343	0.033513	3.65732	877	0.000270058	3.56854	0.0150228	879	NAA10
AA_DRB1_120_32549575_exon3_S	NAA80_Q93015_OID30893_v1_Neurology_II	-0.109412	-0.175251	-0.0435723	0.0335458	-3.26156	878	0.00115072	2.93903	0.0119709	880	NAA80
AA_B_67_31324536_exon2_FR	NAAA_Q02083_OID20931_v1_Neurology	0.116491	0.050441	0.182542	0.033653	3.46155	871	0.00056321	3.24933	0.0135703	873	NAAA
AA_B_114_31324150_exon3_DH	NACC1_Q96RE7_OID31393_v1_Oncology_II	0.0887026	0.0234677	0.153938	0.0332389	2.66864	898	0.00775325	2.11052	0.00786816	900	NACC1
AA_DPA1_127_33036951_exon3_L	NADK_O95544_OID20178_v1_Cardiometabolic	0.104358	0.0387444	0.169971	0.0334311	3.12158	885	0.00185724	2.73113	0.0108906	887	NADK
AA_B_116_31324144_exon3_DFY	NAGA_P17050_OID30509_v1_Inflammation_II	0.108903	0.0428709	0.174934	0.0336436	3.23695	873	0.00125367	2.90182	0.0118598	875	NAGA
AA_A_62_29910717_exon2_GQ	NAGK_Q9UJ70_OID30271_v1_Cardiometabolic_II	-0.0948368	-0.161078	-0.0285951	0.0337504	-2.80995	870	0.00506612	2.29532	0.00899402	872	NAGK
AA_DQB1_86_32632594_exon2_G	NAGPA_Q9UK23_OID30643_v1_Inflammation_II	0.120645	0.0547787	0.186511	0.0335592	3.59498	875	0.000342562	3.46526	0.0145552	877	NAGPA
HLA_DPA1minus02minus02	NAMPT_P43490_OID21227_v1_Oncology	-0.124034	-0.189797	-0.0582709	0.0335068	-3.70175	877	0.000227484	3.64305	0.0153844	879	NAMPT
AA_A_114_29911114_exon3_EQ	NAP1L4_Q99733_OID31475_v1_Oncology_II	0.108948	0.0438443	0.174051	0.0331718	3.28434	898	0.00106174	2.97398	0.0118696	900	NAP1L4
AA_B_163_31324003_exon3_EL	NAPRT_Q6XQN6_OID31114_v1_Neurology_II	-0.116963	-0.182152	-0.0517734	0.0332154	-3.52134	894	0.000451088	3.34574	0.0136803	896	NAPRT
HLA_Aminus66	NARS1_O43776_OID31035_v1_Neurology_II	0.113391	0.0483207	0.178462	0.0331552	3.42002	898	0.000654381	3.18417	0.0128576	900	NARS1
AA_A_156_29911240_exon3_ELW	NBL1_P41271_OID21486_v1_Oncology	-0.117808	-0.182918	-0.0526982	0.033175	-3.55111	896	0.0004036	3.39405	0.0138787	898	NBL1
HLA_DRB1minus08minus04	NBN_O60934_OID20442_v1_Inflammation	0.119066	0.0529982	0.185135	0.033662	3.53712	870	0.000425906	3.37069	0.0141768	872	NBN
AA_B_305_31322910_exon5_A	NCAM1_P13591_OID20354_v1_Cardiometabolic	0.0992808	0.0341113	0.16445	0.0332056	2.98989	898	0.00286695	2.54258	0.00985668	900	NCAM1
AA_DQA1_47_32609219_exon2_CK	NCAM2_O15394_OID21095_v1_Neurology	-0.115145	-0.180348	-0.0499418	0.0332225	-3.46587	894	0.000553674	3.25675	0.0132584	896	NCAM2
AA_DRB1_13_32552123_exon2_GRY	NCAN_O14594_OID21055_v1_Neurology	-0.0868223	-0.151995	-0.0216492	0.0332075	-2.61454	900	0.00908412	2.04172	0.0075381	902	NCAN
AA_DRB1_71_32551949_exon2_Ex	NCF2_P19878_OID20567_v1_Inflammation	0.125709	0.0599603	0.191458	0.0334997	3.75255	877	0.000186563	3.72918	0.0158028	879	NCF2
HLA_DPB1minus17	NCK2_O43639_OID20683_v1_Inflammation	0.130417	0.0653745	0.19546	0.0331408	3.93524	895	8.95511e-05	4.04793	0.0170087	897	NCK2
AA_DRB1_13_32552123_exon2_GRY	NCLN_Q969V3_OID20448_v1_Inflammation	0.106983	0.0408237	0.173143	0.0337086	3.17377	870	0.00155759	2.80755	0.0114454	872	NCLN
HLA_Aminus02minus05	NCR1_O76036_OID20566_v1_Inflammation	0.0922337	0.0262791	0.158188	0.0336045	2.74468	878	0.00618061	2.20897	0.00850705	880	NCR1
AA_A_161_29911255_exon3_D	NCR3LG1_Q68D85_OID31490_v1_Oncology_II	0.123174	0.05818	0.188169	0.0331163	3.71945	898	0.000212051	3.67356	0.0151719	900	NCR3LG1
AA_DQB1_70_32632642_exon2_E	NCS1_P62166_OID21458_v1_Oncology	-0.113349	-0.178347	-0.0483502	0.0331185	-3.42252	900	0.00064841	3.18815	0.0128479	902	NCS1
AA_DQB1_26_32632774_exon2_FY	NDRG1_Q92597_OID20792_v1_Neurology	-0.106501	-0.172664	-0.0403375	0.0337104	-3.15929	870	0.00163619	2.78617	0.0113424	872	NDRG1
AA_B_67_31324536_exon2_C	NDST1_P52848_OID31369_v1_Oncology_II	-0.123114	-0.188109	-0.0581191	0.0331166	-3.71759	898	0.000213588	3.67042	0.015157	900	NDST1
HLA_DPB1minus11	NDUFA5_Q16718_OID30520_v1_Inflammation_II	-0.0991431	-0.165281	-0.0330056	0.0336974	-2.94216	872	0.00334567	2.47552	0.00982935	874	NDUFA5
AA_DRB1_30_32552072_exon2_AFH	NDUFB7_P17568_OID31521_v1_Oncology_II	-0.14305	-0.207869	-0.0782301	0.0330272	-4.33126	898	1.64963e-05	4.78261	0.0204632	900	NDUFB7
AA_DPB1_55_33048604_exon2_D	NDUFS6_O75380_OID21224_v1_Oncology	-0.117545	-0.18336	-0.0517295	0.0335335	-3.50529	877	0.000479216	3.31947	0.0138168	879	NDUFS6
AA_B_45_31324602_exon2_GM	NEB_P20929_OID30105_v1_Cardiometabolic_II	-0.097361	-0.163321	-0.0314011	0.0336072	-2.89703	877	0.00386087	2.41331	0.00947916	879	NEB
AA_B_4_31324725_exon2	NECAP2_Q9NVZ3_OID30089_v1_Cardiometabolic_II	0.104108	0.0381935	0.170023	0.0335841	3.09992	877	0.00199753	2.69951	0.0108385	879	NECAP2
AA_DQB1_26_32632774_exon2_FL	NECTIN1_Q15223_OID30545_v1_Inflammation_II	0.115909	0.0500056	0.181812	0.0335783	3.4519	875	0.00058332	3.23409	0.0134349	877	NECTIN1
AA_DRB1_37_32552051_exon2_LSx	NECTIN2_Q92692_OID20222_v1_Cardiometabolic	-0.115122	-0.180694	-0.0495496	0.03341	-3.44573	884	0.000596346	3.2245	0.013253	886	NECTIN2
AA_A_156_29911240_exon3_LQ	NECTIN4_Q96NY8_OID21490_v1_Oncology	-0.0966429	-0.161902	-0.0313835	0.0332513	-2.90644	896	0.00374572	2.42646	0.00933985	898	NECTIN4
AA_B_97_31324201_exon3_CST	NEDD4L_Q96PU5_OID30521_v1_Inflammation_II	-0.128438	-0.194239	-0.0626368	0.0335262	-3.83097	875	0.000136754	3.86406	0.0164963	877	NEDD4L
AA_B_116_31324144_exon3_NY	NEDD9_Q14511_OID30503_v1_Inflammation_II	-0.129371	-0.195164	-0.0635777	0.0335221	-3.85927	875	0.000122084	3.91334	0.0167368	877	NEDD9
HLA_DRB1minus13minus03	NEFL_P07196_OID20871_v1_Neurology	-0.0887301	-0.155047	-0.0224128	0.0337889	-2.62602	869	0.00879104	2.05596	0.00787303	871	NEFL
AA_DQB1_9_32632825_exon2_CF	NEK7_Q8TDX7_OID31250_v1_Oncology_II	-0.0945371	-0.160104	-0.0289702	0.0334075	-2.82981	888	0.00476253	2.32216	0.00893726	890	NEK7
AA_B_156_31324024_exon3_DW	NELL1_Q92832_OID21494_v1_Oncology	-0.105752	-0.170951	-0.0405534	0.0332203	-3.18335	896	0.00150601	2.82217	0.0111835	898	NELL1
AA_DRB1_67_32551961_exon2_L	NELL2_Q99435_OID20706_v1_Inflammation	0.105723	0.0404879	0.170959	0.033239	3.1807	895	0.00151976	2.81823	0.0111774	897	NELL2
AA_DQA1_187_32610410_exon4_A	NENF_Q9UMX5_OID31354_v1_Oncology_II	-0.155869	-0.220561	-0.0911761	0.0329626	-4.72866	898	2.62325e-06	5.58116	0.0242951	900	NENF
AA_DPB1_36_33048547_exon2	NEO1_Q92859_OID31066_v1_Neurology_II	0.121022	0.0560098	0.186033	0.0331252	3.65346	898	0.000273716	3.5627	0.0146462	900	NEO1
AA_A_114_29911114_exon3_EPR	NEXN_Q0ZGT2_OID30678_v1_Inflammation_II	0.124203	0.0591806	0.189225	0.0331305	3.7489	897	0.000188987	3.72357	0.0154264	899	NEXN
HLA_DRB1minus11minus04	NFASC_O94856_OID20634_v1_Inflammation	-0.115627	-0.18079	-0.0504638	0.0332021	-3.48252	895	0.000520777	3.28335	0.0133696	897	NFASC
AA_A_245_29912086_exon4_A	NFAT5_O94916_OID30522_v1_Inflammation_II	0.107958	0.0419956	0.173921	0.0336086	3.21223	875	0.00136523	2.8648	0.011655	877	NFAT5
AA_A_116_29911120_exon3_DR	NFATC1_O95644_OID20545_v1_Inflammation	-0.108591	-0.174436	-0.0427454	0.0335488	-3.2368	878	0.00125409	2.90167	0.0117919	880	NFATC1
AA_DRB1_140_32549515_exon3_A	NFATC3_Q12968_OID20470_v1_Inflammation	-0.112328	-0.178449	-0.0462077	0.0336886	-3.33431	870	0.000891274	3.04999	0.0126176	872	NFATC3
AA_A_297_29912344_exon5_V	NFE2_Q16621_OID30268_v1_Cardiometabolic_II	-0.116634	-0.182721	-0.0505465	0.0336718	-3.46385	870	0.000558507	3.25297	0.0136035	872	NFE2
AA_DPB1_76_33048667_exon2_M	NFIC_P08651_OID30988_v1_Neurology_II	-0.0980765	-0.163254	-0.0328991	0.0332095	-2.95326	898	0.00322633	2.49129	0.009619	900	NFIC
AA_B_9_31324710_exon2_D	NFKB1_P19838_OID30160_v1_Cardiometabolic_II	0.117416	0.0516001	0.183233	0.033534	3.50141	877	0.00048615	3.31323	0.0137866	879	NFKB1
AA_DRB1_30_32552072_exon2_AL	NFKB2_Q00653_OID31258_v1_Oncology_II	-0.120463	-0.185845	-0.0550807	0.0333134	-3.61605	888	0.000315988	3.50033	0.0145113	890	NFKB2
AA_DRB1_70_32551952_exon2_DR	NFKBIE_O00221_OID21212_v1_Oncology	-0.092422	-0.158413	-0.0264309	0.0336231	-2.74877	877	0.0061049	2.21432	0.00854183	879	NFKBIE
AA_DRB1_13_32552123_exon2_S	NFU1_Q9UMS0_OID31510_v1_Oncology_II	0.122894	0.0578971	0.18789	0.0331175	3.71084	898	0.000219277	3.65901	0.0151029	900	NFU1
AA_C_minus17_31239826_exon1_T	NFX1_Q12986_OID30158_v1_Cardiometabolic_II	0.105222	0.0393156	0.171129	0.0335801	3.13347	877	0.00178493	2.74838	0.0110718	879	NFX1
AA_DPB1_84_33048691_exon2_V	NFYA_P23511_OID30134_v1_Cardiometabolic_II	-0.0839567	-0.149997	-0.017916	0.0336484	-2.49512	877	0.0127743	1.89366	0.00704873	879	NFYA
AA_B_65_31324542_exon2_R	NGF_P01138_OID20920_v1_Neurology	0.119993	0.054197	0.185789	0.0335236	3.57935	877	0.000363344	3.43968	0.0143983	879	NGF
AA_DQA1_40_32609198_exon2	NGFR_P08138_OID30300_v1_Cardiometabolic_II	-0.10373	-0.168943	-0.0385175	0.0332274	-3.12182	896	0.00185501	2.73165	0.0107599	898	NGFR
HLA_Cminus18	NGRN_Q9NPE2_OID31115_v1_Neurology_II	-0.0888192	-0.1542	-0.0234388	0.0333128	-2.66622	894	0.00780952	2.10738	0.00788885	896	NGRN
AA_A_76_29910759_exon2_Ax	NHLRC3_Q5JS37_OID30614_v1_Inflammation_II	-0.117959	-0.184653	-0.0512637	0.0339804	-3.47137	854	0.000543784	3.26457	0.0139142	856	NHLRC3
AA_B_67_31324536_exon2_F	NID1_P14543_OID20362_v1_Cardiometabolic	0.103456	0.0382776	0.168634	0.0332099	3.11521	897	0.00189658	2.72203	0.0107031	899	NID1
AA_B_156_31324024_exon3_LR	NID2_Q14112_OID21085_v1_Neurology	0.107038	0.0417748	0.1723	0.0332529	3.2189	894	0.00133322	2.8751	0.011457	896	NID2
HLA_Bminus53	NINJ1_Q92982_OID21167_v1_Oncology	-0.0814324	-0.147487	-0.0153777	0.0336555	-2.41959	877	0.0157405	1.80298	0.00663123	879	NINJ1
AA_A_62_29910717_exon2_ER	NIT1_Q86X76_OID30252_v1_Cardiometabolic_II	0.0983778	0.032159	0.164597	0.0337387	2.91587	870	0.00363805	2.43913	0.0096782	872	NIT1
HLA_Aminus68minus01	NIT2_Q9NQR4_OID30336_v1_Cardiometabolic_II	0.118215	0.0529985	0.183431	0.0332291	3.55757	893	0.000394003	3.4045	0.0139747	895	NIT2
AA_DPB1_55_33048604_exon2_A	NLGN1_Q8N2Q7_OID30900_v1_Neurology_II	0.0922156	0.026261	0.15817	0.0336046	2.74414	878	0.00619073	2.20826	0.00850372	880	NLGN1
AA_B_70_31324527_exon2_HQ	NLGN2_Q8NFZ4_OID30878_v1_Neurology_II	0.135156	0.0693382	0.200973	0.0335343	4.03036	873	6.05506e-05	4.21788	0.018267	875	NLGN2
AA_A_114_29911114_exon3_EHR	NME1_P15531_OID30451_v1_Inflammation_II	-0.0933053	-0.159367	-0.0272441	0.0336587	-2.7721	875	0.00568785	2.24505	0.00870588	877	NME1
AA_DPB1_84_33048691_exon2_D	NME3_Q13232_OID20789_v1_Inflammation	-0.127852	-0.1931	-0.0626048	0.033245	-3.84577	890	0.000128739	3.89029	0.0163463	892	NME3
AA_C_219_31238158_exon4_R	NMI_Q13287_OID31378_v1_Oncology_II	-0.105113	-0.170426	-0.0398	0.0332783	-3.1586	893	0.0016386	2.78553	0.0110487	895	NMI
AA_DQA1_47_32609219_exon2_CK	NMNAT1_Q9HAN9_OID20913_v1_Neurology	0.117644	0.0518297	0.183459	0.0335331	3.5083	877	0.000473904	3.32431	0.0138402	879	NMNAT1
HLA_Cminus12	NMRK2_Q9NPI5_OID31163_v1_Oncology_II	-0.118372	-0.184143	-0.0526009	0.0335111	-3.53233	878	0.000433387	3.36312	0.014012	880	NMRK2
AA_DRB1_13_32552123_exon2_GLY	NMT1_P30419_OID31021_v1_Neurology_II	-0.108696	-0.173801	-0.0435905	0.0331727	-3.27666	898	0.00109072	2.96229	0.0118147	900	NMT1
HLA_DRB1minus11minus04	NOMO1_Q15155_OID21106_v1_Neurology	0.102317	0.0370217	0.167612	0.0332695	3.0754	894	0.00216612	2.66432	0.0104688	896	NOMO1
AA_DRB1_57_32551991_exon2_AS	NOP56_O00567_OID30055_v1_Cardiometabolic_II	-0.113642	-0.179488	-0.0477968	0.0335488	-3.38736	877	0.000737082	3.13248	0.0129145	879	NOP56
AA_B_97_31324201_exon3_CS	NOS1_P29475_OID20863_v1_Neurology	-0.118163	-0.184239	-0.0520881	0.0336657	-3.50991	870	0.000471268	3.32673	0.0139626	872	NOS1
AA_C_9_31239621_exon2_D	NOS2_P35228_OID30087_v1_Cardiometabolic_II	-0.101244	-0.167178	-0.0353098	0.0335941	-3.01375	877	0.00265467	2.57599	0.0102504	879	NOS2
AA_DRB1_58_32551988_exon2_AP	NOS3_P29474_OID20834_v1_Neurology	-0.120037	-0.186098	-0.0539768	0.033658	-3.56638	870	0.000381698	3.41828	0.0144089	872	NOS3
HLA_DPB1minus04minus01	NOTCH1_P46531_OID20311_v1_Cardiometabolic	0.104969	0.0399465	0.169991	0.0331308	3.16832	901	0.00158489	2.8	0.0110185	903	NOTCH1
AA_B_156_31324024_exon3_Dx	NOTCH2_Q04721_OID30407_v1_Cardiometabolic_II	-0.0977053	-0.162776	-0.0326344	0.0331554	-2.94689	901	0.00329265	2.48245	0.00954632	903	NOTCH2
AA_C_66_31239450_exon2_N	NOTCH3_Q9UM47_OID20253_v1_Cardiometabolic	-0.104481	-0.169507	-0.039455	0.0331325	-3.15342	901	0.00166711	2.77804	0.0109162	903	NOTCH3
AA_B_32_31324641_exon2	NPC2_P61916_OID30418_v1_Cardiometabolic_II	-0.109013	-0.174706	-0.043321	0.0334711	-3.25694	882	0.00116919	2.93211	0.0118839	884	NPC2
HLA_Bminus51	NPDC1_Q9NQX5_OID20205_v1_Cardiometabolic	0.115367	0.0498342	0.180901	0.0333902	3.45513	885	0.00057617	3.23945	0.0133096	887	NPDC1
AA_B_97_31324201_exon3_CVW	NPHS1_O60500_OID30540_v1_Inflammation_II	-0.122481	-0.188333	-0.0566304	0.0335516	-3.65054	875	0.000277214	3.55719	0.0150017	877	NPHS1
AA_DRB1_38_32552048_exon2_V	NPHS2_Q9NP85_OID30462_v1_Inflammation_II	0.0870065	0.0209075	0.153106	0.033678	2.58348	875	0.00994196	2.00253	0.00757013	877	NPHS2
HLA_DRB1minus13minus02	NPL_Q9BXD5_OID30329_v1_Cardiometabolic_II	0.120975	0.0558905	0.18606	0.0331623	3.64798	896	0.000279572	3.55351	0.014635	898	NPL
AA_DQA1_25_32609153_exon2	NPM1_P06748_OID20961_v1_Neurology	0.226342	0.0997944	0.352891	0.0642268	3.52411	230	0.000512531	3.29028	0.0512309	232	NPM1
HLA_Aminus30minus01	NPPB_P16860_OID20049_v1_Cardiometabolic	0.100605	0.0345148	0.166694	0.0336732	2.98768	873	0.00288972	2.53914	0.0101213	875	NPPB
AA_A_67_29910732_exon2_V	NPPC_P23582_OID20568_v1_Inflammation	-0.0960355	-0.161966	-0.0301047	0.0335924	-2.85885	878	0.0043525	2.36126	0.00922281	880	NPPC
AA_DPB1_69_33048646_exon2_E	NPR1_P16066_OID30116_v1_Cardiometabolic_II	-0.105226	-0.171132	-0.0393187	0.0335801	-3.13357	877	0.00178437	2.74852	0.0110724	879	NPR1
AA_B_67_31324536_exon2_SY	NPTN_Q9Y639_OID21235_v1_Oncology	0.105289	0.0393824	0.171195	0.0335799	3.13547	877	0.00177295	2.7513	0.0110857	879	NPTN
AA_A_62_29910717_exon2_EQx	NPTX1_Q15818_OID21074_v1_Neurology	0.183028	0.118497	0.247559	0.03288	5.56653	894	3.43576e-08	7.46398	0.0334992	896	NPTX1
AA_C_275_31237869_exon5_Ex	NPTX2_P47972_OID30390_v1_Cardiometabolic_II	0.133091	0.0682889	0.197893	0.0330185	4.0308	901	6.0284e-05	4.2198	0.0177132	903	NPTX2
AA_A_161_29911255_exon3_Dx	NPTXR_O95502_OID20191_v1_Cardiometabolic	0.116767	0.0512442	0.182289	0.0333847	3.49761	885	0.000492818	3.30731	0.0136344	887	NPTXR
AA_B_325_31322303_exon7_C	NPY_P01303_OID21388_v1_Oncology	-0.10029	-0.165381	-0.0352001	0.0331653	-3.02396	900	0.00256571	2.59079	0.0100582	902	NPY
AA_B_82_31324491_exon2_L	NRCAM_Q92823_OID20229_v1_Cardiometabolic	-0.111704	-0.177265	-0.0461436	0.0334043	-3.34402	885	0.000860432	3.06528	0.0124779	887	NRCAM
AA_DQB1_13_32632813_exon2	NRGN_Q92686_OID30674_v1_Inflammation_II	0.0861374	0.0208512	0.151424	0.0332649	2.58943	897	0.00976914	2.01014	0.00741965	899	NRGN
HLA_Bminus45	NRN1_Q9NPD7_OID30983_v1_Neurology_II	-0.135637	-0.200525	-0.0707492	0.033062	-4.1025	898	4.45853e-05	4.35081	0.0183974	900	NRN1
AA_B_9_31324710_exon2_H	NRP1_O14786_OID20390_v1_Cardiometabolic	-0.101125	-0.166246	-0.0360044	0.0331809	-3.0477	899	0.00237343	2.62462	0.0102264	901	NRP1
AA_A_142_29911198_exon3_HI	NRP2_O60462_OID21081_v1_Neurology	0.0857776	0.0203797	0.151176	0.0333217	2.57422	894	0.0102065	1.99112	0.0073578	896	NRP2
AA_DRB1_73_32551943_exon2_AP	NRTN_Q99748_OID20465_v1_Inflammation	-0.0937059	-0.159955	-0.0274571	0.033754	-2.77614	870	0.00561891	2.25035	0.0087808	872	NRTN
AA_DRB1_96_32549647_exon3_EHI	NRXN3_Q9Y4C0_OID30901_v1_Neurology_II	-0.114553	-0.180354	-0.0487521	0.0335262	-3.41682	878	0.000662676	3.1787	0.0131224	880	NRXN3
HLA_Aminus68minus01	NSFL1C_Q9UNZ2_OID21022_v1_Neurology	0.112958	0.0479566	0.177959	0.03312	3.41057	900	0.000677111	3.16934	0.0127595	902	NSFL1C
AA_A_152_29911228_exon3_AGW	NT5C_Q8TCD5_OID30294_v1_Cardiometabolic_II	-0.104103	-0.169313	-0.0388925	0.0332261	-3.13315	896	0.00178561	2.74821	0.0108374	898	NT5C
AA_DRB1_13_32552123_exon2_GHL	NT5C1A_Q9BXI3_OID31102_v1_Neurology_II	-0.13858	-0.203586	-0.0735733	0.0331223	-4.18388	894	3.14846e-05	4.5019	0.0192044	896	NT5C1A
AA_DQB1_185_32629408_exon3_I	NT5C3A_Q9H0P0_OID20553_v1_Inflammation	0.0923689	0.0264152	0.158323	0.0336041	2.74874	878	0.00610525	2.2143	0.00853202	880	NT5C3A
AA_DQB1_234_32627649_exon6_G	NT5E_P21589_OID21498_v1_Oncology	0.132231	0.0672399	0.197221	0.0331143	3.99315	896	7.0542e-05	4.15155	0.0174849	898	NT5E
AA_B_67_31324536_exon2_CFR	NTF3_P20783_OID20591_v1_Inflammation	-0.117416	-0.183195	-0.0516372	0.0335149	-3.50339	878	0.000482571	3.31644	0.0137865	880	NTF3
AA_DRB1_71_32551949_exon2_AEK	NTF4_P34130_OID21208_v1_Oncology	-0.103654	-0.169572	-0.0377364	0.0335857	-3.08626	877	0.00209059	2.67973	0.0107442	879	NTF4
HLA_DRB1minus13	NTproBNP_NTproBNP_OID20125_v1_Cardiometabolic	-0.0983242	-0.163978	-0.0326702	0.0334518	-2.93928	885	0.00337524	2.4717	0.00966765	887	NTproBNP
HLA_Bminus42minus01	NTRK2_Q16620_OID20136_v1_Cardiometabolic	0.133164	0.0677781	0.19855	0.0333153	3.99709	885	6.94665e-05	4.15822	0.0177327	887	NTRK2
HLA_Cminus06minus02	NTRK3_Q16288_OID21057_v1_Neurology	0.144414	0.0796795	0.209148	0.0329839	4.37831	900	1.33643e-05	4.87405	0.0208553	902	NTRK3
HLA_Cminus02	NUB1_Q9Y5A7_OID20510_v1_Inflammation	-0.0969694	-0.162894	-0.0310447	0.0335893	-2.88691	878	0.00398587	2.39948	0.00940307	880	NUB1
AA_B_67_31324536_exon2_CR	NUBP1_P53384_OID31412_v1_Oncology_II	0.113538	0.0484681	0.178607	0.0331546	3.42449	898	0.000643849	3.19122	0.0128908	900	NUBP1
AA_DRB1_57_32551991_exon2_AMS	NUCB2_P80303_OID21448_v1_Oncology	0.134391	0.0694919	0.19929	0.0330677	4.06411	898	5.24385e-05	4.28035	0.0180609	900	NUCB2
AA_DRB1_28_32552078_exon2_E	NUDC_Q9Y266_OID20623_v1_Inflammation	0.112857	0.0476732	0.178041	0.0332128	3.39801	895	0.000708736	3.14952	0.0127367	897	NUDC
AA_A_76_29910759_exon2_EV	NUDT10_Q8NFP7_OID30198_v1_Cardiometabolic_II	0.0889236	0.0226456	0.155202	0.0337689	2.6333	870	0.00860598	2.0652	0.00790741	872	NUDT10
AA_B_97_31324201_exon3_NT	NUDT15_Q9NV35_OID30102_v1_Cardiometabolic_II	-0.11675	-0.182572	-0.0509285	0.0335367	-3.48126	877	0.000523687	3.28093	0.0136306	879	NUDT15
AA_A_152_29911228_exon3_E	NUDT16_Q96DE0_OID31484_v1_Oncology_II	0.112113	0.0470331	0.177193	0.03316	3.38097	898	0.000753452	3.12294	0.0125694	900	NUDT16
AA_A_76_29910759_exon2_Vx	NUDT2_P50583_OID21308_v1_Oncology	-0.0767555	-0.14246	-0.0110509	0.0334777	-2.29274	887	0.0220963	1.65568	0.00589141	889	NUDT2
AA_B_80_31324497_exon2_I	NUDT5_Q9UKK9_OID21115_v1_Neurology	0.121092	0.0559353	0.186249	0.0331989	3.64748	894	0.000280145	3.55262	0.0146633	896	NUDT5
AA_DRB1_74_32551940_exon2_Rx	NUMB_P49757_OID30568_v1_Inflammation_II	-0.102001	-0.168005	-0.0359959	0.0336298	-3.03304	875	0.00249254	2.60336	0.0104041	877	NUMB
HLA_DPA1minus01	NUP50_Q9UKX7_OID30100_v1_Cardiometabolic_II	0.116498	0.050674	0.182321	0.0335377	3.47363	877	0.000538602	3.26873	0.0135717	879	NUP50
HLA_DPB1minus17	NXPE4_Q6UWF7_OID30076_v1_Cardiometabolic_II	0.113584	0.0477381	0.17943	0.0335491	3.38561	877	0.000741754	3.12974	0.0129013	879	NXPE4
AA_B_97_31324201_exon3_ST	NXPH1_P58417_OID20849_v1_Neurology	-0.128638	-0.194627	-0.0626491	0.0336215	-3.82606	870	0.000139521	3.85536	0.0165477	872	NXPH1
HLA_Aminus24minus02	NXPH3_O95157_OID30565_v1_Inflammation_II	-0.0900234	-0.156105	-0.0239422	0.0336689	-2.67378	875	0.00763984	2.11692	0.00810421	877	NXPH3
HLA_DPB1minus40	OBP2B_Q9NPH6_OID20980_v1_Neurology	0.11357	0.0476487	0.179491	0.0335874	3.38133	875	0.00075333	3.12301	0.0128982	877	OBP2B
AA_DQA1_175_32610016_exon3_E	OCLN_Q16625_OID31069_v1_Neurology_II	-0.110178	-0.175272	-0.0450833	0.0331673	-3.32188	898	0.000930228	3.03141	0.0121391	900	OCLN
AA_B_282_31322979_exon5_I	ODAM_A1E959_OID20793_v1_Neurology	0.129797	0.0637423	0.195852	0.0336551	3.85669	868	0.000123429	3.90858	0.0168473	870	ODAM
AA_A_152_29911228_exon3_AE	OFD1_O75665_OID31268_v1_Oncology_II	-0.0988727	-0.164412	-0.0333336	0.0333934	-2.96085	888	0.00314959	2.50175	0.00977581	890	OFD1
AA_B_70_31324527_exon2_HQ	OGA_O60502_OID31465_v1_Oncology_II	-0.116534	-0.181581	-0.051487	0.0331431	-3.51609	898	0.000459877	3.33736	0.0135801	900	OGA
HLA_Bminus14	OGFR_Q9NZT2_OID21360_v1_Oncology	-0.117184	-0.182629	-0.0517389	0.0333454	-3.51425	887	0.000463305	3.33413	0.0137321	889	OGFR
AA_C_156_31238934_exon3_LRW	OGN_P20774_OID21123_v1_Neurology	-0.104738	-0.170017	-0.0394593	0.0332611	-3.14897	894	0.00169286	2.77138	0.0109701	896	OGN
AA_DRB1_74_32551940_exon2_LQR	OGT_O15294_OID31300_v1_Oncology_II	-0.101203	-0.166727	-0.0356792	0.0333855	-3.03134	888	0.00250537	2.60113	0.010242	890	OGT
HLA_DPB1minus01	OLFM4_Q6UX06_OID30665_v1_Inflammation_II	-0.0978886	-0.165086	-0.0306914	0.0342358	-2.85924	845	0.00435105	2.36141	0.00958218	847	OLFM4
HLA_Bminus15minus16	OLR1_P78380_OID20183_v1_Cardiometabolic	-0.112246	-0.17799	-0.0465032	0.033497	-3.35094	880	0.000839655	3.0759	0.0125993	882	OLR1
AA_DRB1_11_32552129_exon2_GV	OMD_Q99983_OID20725_v1_Inflammation	-0.0963656	-0.161663	-0.0310678	0.0332707	-2.89641	895	0.00386659	2.41267	0.00928632	897	OMD
AA_A_161_29911255_exon3_DG	OMG_P23515_OID21352_v1_Oncology	0.107451	0.0419332	0.172968	0.0333823	3.21879	887	0.00133407	2.87482	0.0115457	889	OMG
AA_DRB1_30_32552072_exon2_CF	OMP_P47874_OID30835_v1_Neurology_II	0.107785	0.0417447	0.173824	0.0336477	3.20333	873	0.00140775	2.85148	0.0116175	875	OMP
AA_A_152_29911228_exon3_E	OPHN1_O60890_OID31087_v1_Neurology_II	0.0995035	0.0341894	0.164818	0.033279	2.98998	894	0.00286645	2.54266	0.00990094	896	OPHN1
AA_DQB1_185_32629408_exon3_T	OPLAH_O14841_OID30201_v1_Cardiometabolic_II	-0.114297	-0.180402	-0.0481911	0.033681	-3.3935	870	0.000721219	3.14193	0.0130637	872	OPLAH
HLA_DRB1minus16minus02	OPTC_Q9UBM4_OID21362_v1_Oncology	-0.0873604	-0.153008	-0.0217133	0.0334483	-2.6118	887	0.00915885	2.03816	0.00763185	889	OPTC
HLA_DRB1minus13minus03	ORM1_P02763_OID30768_v1_Inflammation_II	0.105689	0.0406712	0.170706	0.0331282	3.19029	901	0.00147045	2.83255	0.0111701	903	ORM1
AA_C_99_31239105_exon3_FY	OSBPL2_Q9H1P3_OID31085_v1_Neurology_II	-0.0878197	-0.153206	-0.0224335	0.0333158	-2.63598	894	0.00853487	2.0688	0.0077123	896	OSBPL2
HLA_Aminus68minus02	OSCAR_Q8IYS5_OID20776_v1_Inflammation	0.190815	0.126236	0.255394	0.0329042	5.79911	890	9.25668e-09	8.03354	0.0364104	892	OSCAR
AA_DRB1_86_32551904_exon2_GX	OSM_P13725_OID20574_v1_Inflammation	0.0988942	0.0329066	0.164882	0.0336212	2.94142	876	0.00335316	2.47455	0.00978006	878	OSM
AA_B_116_31324144_exon3_DNP	OSMR_Q99650_OID20356_v1_Cardiometabolic	0.086367	0.021155	0.151579	0.0332272	2.59928	899	0.00949498	2.02251	0.00745926	901	OSMR
AA_B_103_31324183_exon3_GL	OSTN_P61366_OID30909_v1_Neurology_II	-0.0828339	-0.148843	-0.0168246	0.0336324	-2.46292	878	0.013972	1.85474	0.00686145	880	OSTN
AA_A_152_29911228_exon3_GR	OTOA_Q7RTW8_OID30825_v1_Neurology_II	-0.111449	-0.177462	-0.0454365	0.033634	-3.31359	873	0.000958954	3.0182	0.012421	875	OTOA
AA_A_152_29911228_exon3_AWx	OTUD6B_Q8N6M0_OID31487_v1_Oncology_II	-0.133158	-0.198068	-0.0682483	0.0330733	-4.02616	898	6.14818e-05	4.21125	0.0177311	900	OTUD6B
AA_DPB1_215_33053582_exon4_I	OTUD7B_Q6GQQ9_OID31064_v1_Neurology_II	0.112453	0.0473752	0.177531	0.0331588	3.39135	898	0.000725852	3.13915	0.0126457	900	OTUD7B
AA_DPB1_57_33048610_exon2	OXCT1_P55809_OID30227_v1_Cardiometabolic_II	0.0994727	0.0332612	0.165684	0.033735	2.94865	870	0.00327707	2.48451	0.00989483	872	OXCT1
AA_C_295_31237809_exon5_V	OXT_P01178_OID21047_v1_Neurology	0.0839041	0.0187147	0.149094	0.0332158	2.52603	900	0.0117065	1.93157	0.0070399	902	OXT
AA_DPB1_76_33048667_exon2_M	P4HB_P07237_OID21509_v1_Oncology	-0.0905345	-0.155905	-0.0251642	0.0333077	-2.71813	894	0.00669232	2.17442	0.00819649	896	P4HB
AA_DPB1_76_33048667_exon2_M	PACS2_Q86VP3_OID30186_v1_Cardiometabolic_II	0.0966281	0.0306635	0.162593	0.0336096	2.87502	877	0.00413783	2.38323	0.00933699	879	PACS2
HLA_DPB1minus01	PADI2_Q9Y2J8_OID20467_v1_Inflammation	0.100915	0.0347131	0.167117	0.0337301	2.99184	870	0.00285132	2.54495	0.0101838	872	PADI2
HLA_Aminus36minus01	PADI4_Q9UM07_OID20832_v1_Neurology	-0.109251	-0.17547	-0.0430312	0.033739	-3.23811	868	0.00124891	2.90347	0.0119357	870	PADI4
AA_DRB1_13_32552123_exon2_LRS	PAEP_P09466_OID20925_v1_Neurology	-0.131562	-0.197261	-0.0658634	0.0334741	-3.93027	877	9.15313e-05	4.03843	0.0173086	879	PAEP
AA_DRB1_104_32549623_exon3_A	PAFAH1B3_Q15102_OID30998_v1_Neurology_II	0.117701	0.0526633	0.182739	0.0331385	3.5518	898	0.00040251	3.39522	0.0138536	900	PAFAH1B3
AA_DRB1_13_32552123_exon2_HRY	PAFAH2_Q99487_OID31286_v1_Oncology_II	-0.0816396	-0.147282	-0.0159976	0.0334458	-2.44095	888	0.0148429	1.82848	0.00666503	890	PAFAH2
AA_DPB1_178_33052924_exon3_L	PAG1_Q9NWQ8_OID20108_v1_Cardiometabolic	0.120992	0.0550527	0.18693	0.0335962	3.60134	873	0.000334445	3.47567	0.0146389	875	PAG1
AA_A_152_29911228_exon3_GR	PAGR1_Q9BTK6_OID30206_v1_Cardiometabolic_II	-0.111681	-0.177806	-0.0455552	0.0336911	-3.31484	870	0.000954875	3.02005	0.0124725	872	PAGR1
AA_B_156_31324024_exon3_Rx	PAIP2B_Q9ULR5_OID31228_v1_Oncology_II	0.119297	0.0533828	0.185212	0.0335839	3.55221	874	0.000402436	3.3953	0.0142319	876	PAIP2B
HLA_DQB1minus03minus02	PAK4_O96013_OID20819_v1_Neurology	0.104433	0.0382554	0.170611	0.0337178	3.09727	870	0.00201579	2.69555	0.0109063	872	PAK4
AA_B_67_31324536_exon2_CS	PALLD_Q8WX93_OID30444_v1_Inflammation_II	0.114969	0.0490582	0.18088	0.033582	3.42353	875	0.000646848	3.1892	0.0132178	877	PALLD
AA_B_97_31324201_exon3_VW	PALM_O75781_OID31515_v1_Oncology_II	-0.10739	-0.17265	-0.0421293	0.0332516	-3.22961	894	0.00128483	2.89115	0.0115325	896	PALM
AA_DQB1_234_32627649_exon6_.	PALM2_Q8IXS6_OID31096_v1_Neurology_II	-0.115438	-0.180639	-0.0502372	0.0332214	-3.47482	894	0.000535778	3.27101	0.013326	896	PALM2
AA_B_97_31324201_exon3_SVW	PALM3_A6NDB9_OID30182_v1_Cardiometabolic_II	0.109719	0.0438446	0.175594	0.0335637	3.26898	877	0.00112137	2.95025	0.0120383	879	PALM3
AA_DPB1_91_33048712_exon2_H	PAM_P19021_OID20291_v1_Cardiometabolic	-0.113171	-0.178243	-0.0480984	0.033156	-3.41328	898	0.000670567	3.17356	0.0128076	900	PAM
AA_DRB1_30_32552072_exon2_FGR	PAMR1_Q6UXH9_OID21153_v1_Neurology	0.135224	0.0701867	0.200261	0.0331378	4.08064	894	4.89262e-05	4.31046	0.0182854	896	PAMR1
HLA_DQB1minus06minus04	PAPPA_Q13219_OID20421_v1_Inflammation	0.0936398	0.0273906	0.159889	0.0337542	2.77417	870	0.00565288	2.24773	0.00876841	872	PAPPA
AA_DRB1_86_32551904_exon2_DVX	PARD3_Q8TEW0_OID31301_v1_Oncology_II	0.0933075	0.027733	0.158882	0.0334114	2.79268	888	0.00533962	2.27249	0.00870629	890	PARD3
HLA_DQA1minus01minus03	PARK7_Q99497_OID21160_v1_Neurology	-0.0959732	-0.16131	-0.0306364	0.0332906	-2.88289	894	0.00403489	2.39417	0.00921086	896	PARK7
AA_DRB1_74_32551940_exon2_GL	PARP1_P09874_OID20500_v1_Inflammation	0.12935	0.0636695	0.19503	0.0334648	3.86525	878	0.000119154	3.92389	0.0167314	880	PARP1
AA_DRB1_189_32548667_exon4_R	PAXX_Q9BUH6_OID30591_v1_Inflammation_II	-0.112792	-0.178719	-0.0468648	0.0335904	-3.35786	875	0.000819377	3.08652	0.0127221	877	PAXX
AA_B_97_31324201_exon3_CNV	PBK_Q96KB5_OID31158_v1_Oncology_II	0.0959132	0.0299817	0.161845	0.0335928	2.85517	878	0.00440267	2.35628	0.00919935	880	PBK
AA_A_77_29910762_exon2_NP	PBLD_P30039_OID20839_v1_Neurology	-0.13175	-0.197712	-0.0657885	0.0336076	-3.92024	870	9.54119e-05	4.0204	0.0173581	872	PBLD
AA_C_21_31239585_exon2	PBXIP1_Q96AQ6_OID31435_v1_Oncology_II	-0.0982135	-0.16339	-0.033037	0.0332091	-2.95743	898	0.00318348	2.4971	0.00964589	900	PBXIP1
HLA_DQB1minus06minus04	PCARE_A6NGG8_OID30838_v1_Neurology_II	0.106599	0.0405506	0.172647	0.033652	3.16768	873	0.00159002	2.7986	0.0113633	875	PCARE
AA_B_97_31324201_exon3_CNW	PCBD1_P61457_OID30610_v1_Inflammation_II	0.0884599	0.0223314	0.154588	0.0336929	2.62548	874	0.00880403	2.05532	0.00782515	876	PCBD1
HLA_Bminus52	PCBP2_Q15366_OID31003_v1_Neurology_II	-0.0995237	-0.164692	-0.0343558	0.0332048	-2.99727	898	0.00279905	2.55299	0.00990497	900	PCBP2
AA_DRB1_67_32551961_exon2_I	PCDH1_Q08174_OID20614_v1_Inflammation	-0.118637	-0.18385	-0.0534237	0.0332274	-3.57045	893	0.00037539	3.42552	0.0140747	895	PCDH1
AA_C_94_31239120_exon3_I	PCDH12_Q9NPG4_OID31045_v1_Neurology_II	-0.0913908	-0.15661	-0.0261718	0.0332308	-2.75019	898	0.00607588	2.21639	0.00835228	900	PCDH12
AA_DPB1_69_33048646_exon2_E	PCDH17_O14917_OID20132_v1_Cardiometabolic	-0.115158	-0.180693	-0.0496233	0.033391	-3.44878	885	0.000589711	3.22936	0.0132614	887	PCDH17
AA_A_156_29911240_exon3_EQ	PCDH7_O60245_OID31456_v1_Oncology_II	-0.105086	-0.170216	-0.0399551	0.0331857	-3.1666	898	0.00159438	2.79741	0.011043	900	PCDH7
AA_A_283_29912302_exon5_P	PCDH9_Q9HC56_OID31516_v1_Oncology_II	-0.0893126	-0.154544	-0.0240812	0.0332371	-2.68714	898	0.00733995	2.13431	0.00797674	900	PCDH9
[truncated: 941 more rows]
