# Supplementary material for: The influence of HLA genetic variation on plasma protein expression
Source: Nat Commun. 2024 Jul 31;15:6469. doi: 10.1038/s41467-024-50583-8 (PMC11291675; doi:10.1038/s41467-024-50583-8)
Supplement: Supplementary file 4 — Supplementary Data 1-21 [file 41467_2024_50583_MOESM4_ESM.zip › Supplementary_tables/Supplementary_Data5.xls]

## Sheet: ST5_legend
HLA	HLA locus of indicated amino acid position
AApos	amino acid position
conditional_round	conditional round of the analysis for the indicated protein (each successive round is conditioned on the position from the previous round)
omnibus_pval	p-value from omnibus test. P-value determined via two-sided anova and omnibus test. The p- value threshold is after Bonferroni correction for the total number of SNPs genome-wide (5 x 10- 8)
omnibus_deviance	deviance (sum of squares) for full model containing all amino acid polymorphisms at the indicated position, comapred to a model without amino acid polymorphisms at that position
omnibus_variance_explained	variance in protein expression explained by the model containing all amino acid polymorphisms at the indicated position

## Sheet: ST5
HLA	AApos	gene	conditional_round	omnibus_pval	omnibus_minus_log10P	omnibus_deviance	omnibus_var_explained
HLA_A	A_163	ACE2_Q9BYF1_OID20105_v1_Cardiometabolic	1	5.37386e-17	16.2697	74.842	0.00113547
HLA_A	A_70	ACE2_Q9BYF1_OID20105_v1_Cardiometabolic	2	4.6981e-09	8.32808	38.2887	0.00171636
HLA_C	C_156	ACVRL1_P37023_OID20999_v1_Neurology	1	1.93291e-19	18.7138	97.1921	0.00145998
HLA_DRB1	DRB1_77	ACY3_Q96HD9_OID30086_v1_Cardiometabolic_II	1	1.17424e-12	11.9302	54.8965	0.000837436
HLA_DRB1	DRB1_77	ADA2_Q9NZK5_OID20394_v1_Cardiometabolic	1	2.49499e-109	108.603	496.424	0.00744879
HLA_B	B_156	MICB_MICA_Q29980_Q29983_OID20593_v1_Inflammation	1	0	3963.8	14364.1	0.213932
HLA_B	B_97	LRPAP1_P30533_OID21059_v1_Neurology	1	0	3821.03	13991.5	0.206519
HLA_B	B_116	MICB_MICA_Q29980_Q29983_OID20593_v1_Inflammation	2	0	1883.22	6057.98	0.304157
HLA_B	B_97	LRP1_Q07954_OID21293_v1_Oncology	1	0	1734.08	7159.98	0.10704
HLA_B	B_97	SGSH_P51688_OID30341_v1_Cardiometabolic_II	1	0	1651.54	6851.65	0.102941
HLA_B	B_45	MICB_MICA_Q29980_Q29983_OID20593_v1_Inflammation	3	0	1356.14	3990.44	0.363589
HLA_B	B_156	CDSN_Q15517_OID20667_v1_Inflammation	1	0	1171.45	5010.97	0.0739026
HLA_DQA1	DQA1_187	ADGRE2_Q9UHX3_OID20755_v1_Inflammation	1	1.20372e-11	10.9195	45.9346	0.000680301
HLA_B	B_143	SFTPD_P35247_OID20214_v1_Cardiometabolic	1	0	725.325	3182.19	0.0473463
HLA_C	C_73	ADGRF5_Q8IZF2_OID30349_v1_Cardiometabolic_II	1	4.09712e-16	15.3875	66.1252	0.000976581
HLA_DRB1	DRB1_12	ADGRG1_Q9Y653_OID21294_v1_Oncology	1	1.82401e-11	10.739	49.4197	0.00073881
HLA_C	C_306	ADM_P35318_OID21467_v1_Oncology	1	1.59354e-12	11.7976	49.8937	0.000736384
HLA_C	C_306	AFP_P02771_OID20978_v1_Neurology	1	6.27049e-12	11.2027	47.2103	0.00071056
HLA_DQB1	DQB1_26	AGER_Q15109_OID20756_v1_Inflammation	2	2.75319e-42	41.5602	203.143	0.00792172
HLA_DRB1	DRB1_11	AGER_Q15109_OID20756_v1_Inflammation	3	7.67635e-31	30.1148	145.85	0.0100992
HLA_DRB1	DRB1_71	AGER_Q15109_OID20756_v1_Inflammation	1	5.83827e-70	69.2337	327.462	0.00488888
HLA_DRB1	DRB1_96	AGRP_O00253_OID20658_v1_Inflammation	1	1.41899e-15	14.848	75.6172	0.00111328
HLA_A	A_161	AHSP_Q9NZD4_OID21078_v1_Neurology	1	1.29458e-12	11.8879	54.7026	0.000815642
HLA_DRB1	DRB1_73	AIF1_P55008_OID21234_v1_Oncology	2	2.71193e-10	9.56672	39.7565	0.00296704
HLA_DRB1	DRB1_96	AIF1_P55008_OID21234_v1_Oncology	1	1.44913e-32	31.8389	154.997	0.00236135
HLA_DRB1	DRB1_71	ALCAM_Q13740_OID20273_v1_Cardiometabolic	1	9.83773e-37	36.0071	174.345	0.00256378
HLA_DPB1	DPB1_84	ALPP_P05187_OID21383_v1_Oncology	1	1.68227e-12	11.7741	54.1795	0.000809966
HLA_DRB1	DRB1_74	AMBP_P02760_OID21413_v1_Oncology	1	3.3755e-63	62.4717	300.875	0.00444825
HLA_DQA1	DQA1_47	ANXA11_P50995_OID20583_v1_Inflammation	1	1.61397e-43	42.7921	205.737	0.00306416
HLA_DRB1	DRB1_86	ANXA11_P50995_OID20583_v1_Inflammation	2	6.94055e-22	21.1586	101.174	0.00457101
HLA_DQA1	DQA1_75	APCS_P02743_OID30778_v1_Inflammation_II	1	7.26016e-13	12.1391	51.434	0.000765216
HLA_DRB1	DRB1_minus1	APOA4_P06727_OID30733_v1_Inflammation_II	1	1.46399e-17	16.8345	77.4393	0.00114192
HLA_DQB1	DQB1_minus18	APOM_O95445_OID20374_v1_Cardiometabolic	2	4.99769e-13	12.3012	59.9286	0.0067691
HLA_DRB1	DRB1_74	APOM_O95445_OID20374_v1_Cardiometabolic	1	7.99173e-84	83.0974	395.693	0.00587875
HLA_DRB1	DRB1_30	ARHGEF12_Q9NZN5_OID20554_v1_Inflammation	1	8.66802e-10	9.06208	50.9604	0.000758983
HLA_B	B_9	HLA-E_P13747_OID20532_v1_Inflammation	1	0	652.588	2876.61	0.042843
HLA_A	A_74	ASGR2_P07307_OID30679_v1_Inflammation_II	1	5.3265e-15	14.2736	65.6704	0.000968662
HLA_DRB1	DRB1_71	ASPSCR1_Q9BZE9_OID31055_v1_Neurology_II	1	4.58846e-26	25.3383	124.766	0.00184644
HLA_DRB1	DRB1_96	ATP6AP2_O75787_OID21178_v1_Oncology	1	7.24525e-10	9.13995	48.5177	0.00073916
HLA_DRB1	DRB1_133	ATP6V1D_Q9Y5K8_OID21341_v1_Oncology	1	4.6638e-14	13.3313	61.3383	0.000916988
HLA_B	B_194	LTA_P01374_OID20586_v1_Inflammation	1	0	629.681	2779.82	0.0414014
HLA_B	B_156	ENPP6_Q6UWR7_OID30273_v1_Cardiometabolic_II	1	0	372.832	1686.31	0.0255831
HLA_B	B_156	B2M_P61769_OID30725_v1_Inflammation_II	1	0	357.164	1618.76	0.0238702
HLA_DRB1	DRB1_11	AXL_P30530_OID20363_v1_Cardiometabolic	1	7.66721e-11	10.1154	58.8145	0.000872062
HLA_B	B_45	CDSN_Q15517_OID20667_v1_Inflammation	2	0	328.997	1389.78	0.0943993
HLA_B	B_24	TEK_Q02763_OID21496_v1_Oncology	1	1.67488253940183e-321	320.777	1445.62	0.0214271
HLA_B	B_67	GP1BB_P13224_OID30174_v1_Cardiometabolic_II	1	2.70124e-253	252.568	1160.86	0.0177088
HLA_DPB1	DPB1_84	B3GNT7_Q8NFL0_OID30281_v1_Cardiometabolic_II	1	5.14155e-65	64.2889	294.746	0.00447161
HLA_DQA1	DQA1_187	B4GALT1_P15291_OID20780_v1_Inflammation	1	1.27276e-18	17.8953	77.4949	0.00114771
HLA_DRB1	DRB1_71	B4GALT1_P15291_OID20780_v1_Inflammation	2	6.32954e-11	10.1986	56.4198	0.0019833
HLA_DRB1	DRB1_77	B4GAT1_O43505_OID21127_v1_Neurology	1	2.95508e-12	11.5294	53.0547	0.000789492
HLA_DRB1	DRB1_58	BAP18_Q8IXM2_OID31150_v1_Neurology_II	1	2.4241e-16	15.6154	71.8374	0.00106374
HLA_DRB1	DRB1_37	BCAM_P50895_OID21076_v1_Neurology	1	2.29226e-19	18.6397	96.8427	0.00144109
HLA_DRB1	DRB1_71	BCAN_Q96GW7_OID20998_v1_Neurology	1	2.27083e-13	12.6438	65.1978	0.000977493
HLA_DQB1	DQB1_30	BCL2L15_Q5TBC7_OID30498_v1_Inflammation_II	1	1.53178e-11	10.8148	53.3253	0.000810525
HLA_C	C_152	BGN_P21810_OID21198_v1_Oncology	1	1.11801e-34	33.9516	155.985	0.00238113
HLA_C	C_306	BGN_P21810_OID21198_v1_Oncology	2	2.44684e-08	7.61139	31.03	0.00190745
HLA_DRB1	DRB1_13	BID_P55957_OID20517_v1_Inflammation	1	4.28904e-11	10.3676	60.0547	0.00089443
HLA_B	B_95	CDSN_Q15517_OID20667_v1_Inflammation	3	1.22977e-233	232.91	977.348	0.108813
HLA_DQB1	DQB1_89	BPIFA2_Q96DR5_OID30279_v1_Cardiometabolic_II	1	2.06507e-13	12.6851	53.897	0.000848597
HLA_A	A_44	BTN2A1_Q7KYR7_OID20713_v1_Inflammation	1	0	390.965	1746.19	0.0258614
HLA_A	A_152	BTN3A2_P78410_OID20540_v1_Inflammation	2	2.42421e-22	21.6154	102.045	0.051262
HLA_A	A_62	BTN3A2_P78410_OID20540_v1_Inflammation	3	9.11525e-14	13.0402	66.5848	0.0522537
HLA_A	A_67	BTN3A2_P78410_OID20540_v1_Inflammation	1	0	763.178	3339.84	0.0497422
HLA_A	A_184	C1QA_P02745_OID20654_v1_Inflammation	1	7.05462e-11	10.1515	46.7186	0.000690338
HLA_C	C_306	C1QTNF9_P0C862_OID30620_v1_Inflammation_II	3	3.48108e-28	27.4583	120.778	0.00156301
HLA_C	C_90	C1QTNF9_P0C862_OID30620_v1_Inflammation_II	1	3.06076e-33	32.5142	143.984	0.00217857
HLA_C	C_91	C1QTNF9_P0C862_OID30620_v1_Inflammation_II	2	3.11311e-19	18.5068	80.0946	0.00339046
HLA_DQB1	DQB1_26	C1R_P00736_OID30753_v1_Inflammation_II	1	8.24147e-16	15.084	69.3953	0.0010233
HLA_DRB1	DRB1_37	C1S_P09871_OID30731_v1_Inflammation_II	1	1.04655e-11	10.9802	60.2652	0.000888671
HLA_DQA1	DQA1_50	C2_P06681_OID20410_v1_Cardiometabolic	3	1.39092e-20	19.8567	96.8908	0.0243551
HLA_DRB1	DRB1_71	C2_P06681_OID20410_v1_Cardiometabolic	1	1.58627e-228	227.8	1045.19	0.0155282
HLA_DRB1	DRB1_86	C2_P06681_OID20410_v1_Cardiometabolic	2	5.76236e-110	109.239	497.242	0.0229156
HLA_DQA1	DQA1_47	C4BPB_P20851_OID21481_v1_Oncology	1	7.84463e-17	16.1054	81.541	0.00120861
HLA_DQB1	DQB1_57	C4BPB_P20851_OID21481_v1_Oncology	2	1.09897e-09	8.95901	47.5972	0.00191409
HLA_DRB1	DRB1_96	CA4_P22748_OID20241_v1_Cardiometabolic	1	3.36477e-15	14.473	73.8481	0.00108595
HLA_DRB1	DRB1_13	CA9_Q16790_OID21417_v1_Oncology	1	2.14171e-10	9.66924	56.6166	0.000835607
HLA_C	C_1	CANT1_Q8WVQ1_OID20181_v1_Cardiometabolic	1	3.71576e-26	25.43	116.909	0.00173943
HLA_C	C_152	CANT1_Q8WVQ1_OID20181_v1_Cardiometabolic	2	1.05647e-10	9.97614	41.6175	0.00235864
HLA_C	C_306	CANT1_Q8WVQ1_OID20181_v1_Cardiometabolic	3	3.85159e-13	12.4144	57.0379	0.00151
HLA_DRB1	DRB1_minus1	CAPG_P40121_OID21431_v1_Oncology	1	2.53053e-51	50.5968	232.202	0.00348604
HLA_DQA1	DQA1_47	CAPS_Q13938_OID31126_v1_Neurology_II	1	5.61001599777638e-313	312.251	1420.7	0.0210372
HLA_DQB1	DQB1_30	CAPS_Q13938_OID31126_v1_Neurology_II	2	5.51338e-28	27.2586	126.996	0.0229177
HLA_DRB1	DRB1_181	CARHSP1_Q9Y2V2_OID20859_v1_Neurology	1	5.50905e-15	14.2589	65.6012	0.000998815
HLA_DQB1	DQB1_57	CBLIF_P27352_OID20179_v1_Cardiometabolic	1	9.72708e-19	18.012	86.8764	0.0012951
HLA_DRB1	DRB1_77	CCDC134_Q9H6E4_OID31413_v1_Oncology_II	1	4.36408e-18	17.3601	79.8539	0.00118514
HLA_DRB1	DRB1_37	CCL11_P51671_OID20668_v1_Inflammation	1	1.83372e-11	10.7367	59.0883	0.000869931
HLA_DRB1	DRB1_77	CCL13_Q99616_OID20655_v1_Inflammation	1	4.51247e-18	17.3456	79.7877	0.00117707
HLA_DRB1	DRB1_26	CCL14_Q16627_OID20401_v1_Cardiometabolic	1	8.89424e-10	9.05089	45.0524	0.000673359
HLA_DRB1	DRB1_74	CCL16_O15467_OID20334_v1_Cardiometabolic	1	1.29714e-19	18.887	98.0151	0.00144134
HLA_DRB1	DRB1_37	CCL17_Q92583_OID20745_v1_Inflammation	1	3.26108e-13	12.4866	67.5194	0.0010078
HLA_DQB1	DQB1_70	CCL19_Q99731_OID21030_v1_Neurology	1	1.80260706730394e-313	312.744	1410.3	0.0208166
HLA_DRB1	DRB1_11	CCL19_Q99731_OID21030_v1_Neurology	2	1.29353e-102	101.888	480.647	0.0279111
HLA_DRB1	DRB1_71	CCL19_Q99731_OID21030_v1_Neurology	3	3.80277e-51	50.4199	238.4	0.0314299
HLA_DQB1	DQB1_37	CCL20_P78556_OID20671_v1_Inflammation	1	6.5906e-30	29.1811	134.122	0.00197462
HLA_DPB1	DPB1_170	CCL21_O00585_OID20686_v1_Inflammation	3	8.51581e-16	15.0698	68.7588	0.00932521
HLA_DPB1	DPB1_65	CCL21_O00585_OID20686_v1_Inflammation	2	1.83713e-30	29.7359	135.811	0.00830688
HLA_DPB1	DPB1_9	CCL21_O00585_OID20686_v1_Inflammation	1	2.15513e-92	91.6665	425.078	0.00629549
HLA_DRB1	DRB1_37	CCL22_O00626_OID20765_v1_Inflammation	1	3.30613e-13	12.4807	67.4903	0.00101509
HLA_DQB1	DQB1_67	CCL23_P55773_OID20693_v1_Inflammation	1	1.54531e-13	12.811	54.4685	0.000806689
HLA_DRB1	DRB1_74	CCL25_O15444_OID20674_v1_Inflammation	1	2.55225e-16	15.5931	82.3756	0.00121278
HLA_DRB1	DRB1_77	CCL26_Q9Y258_OID20546_v1_Inflammation	1	4.19837e-16	15.3769	70.7408	0.00105358
HLA_DRB1	DRB1_96	CCL28_Q9NRJ3_OID20569_v1_Inflammation	1	4.3061e-14	13.3659	68.6161	0.00102585
HLA_B	B_9	CD1C_P29017_OID21483_v1_Oncology	1	9.1324e-196	195.039	886.415	0.0131385
HLA_DQA1	DQA1_215	CCL4_P13236_OID20695_v1_Inflammation	1	3.43512e-13	12.4641	52.9013	0.000786485
HLA_DQA1	DQA1_54	CCL7_P80098_OID20523_v1_Inflammation	1	1.76427e-14	13.7534	58.7283	0.000874675
HLA_DQB1	DQB1_30	CCNE1_P24864_OID30456_v1_Inflammation_II	1	1.8664e-32	31.729	150.357	0.00228537
HLA_DRB1	DRB1_13	CCNE1_P24864_OID30456_v1_Inflammation_II	2	2.4959e-13	12.6028	73.5742	0.00340367
HLA_DRB1	DRB1_71	CCNE1_P24864_OID30456_v1_Inflammation_II	3	5.89128e-09	8.22979	46.7404	0.00411411
HLA_DQA1	DQA1_207	CD101_Q93033_OID31480_v1_Oncology_II	1	1.22282e-41	40.9126	182.248	0.00270329
HLA_DQA1	DQA1_54	CD101_Q93033_OID31480_v1_Oncology_II	2	4.69099e-09	8.32874	34.2044	0.00321065
HLA_C	C_306	CD160_O95971_OID20647_v1_Inflammation	3	1.30774e-68	67.8835	324.086	0.00531034
HLA_C	C_9	CD160_O95971_OID20647_v1_Inflammation	2	1.69179e-41	40.7717	194.992	0.0100817
HLA_C	C_minus15	CD160_O95971_OID20647_v1_Inflammation	1	7.49054e-108	107.125	489.788	0.00721093
HLA_B	B_67	LTA_P01374_OID20586_v1_Inflammation	2	1.87424e-185	184.727	816.694	0.0535649
HLA_B	B_143	GZMB_P10144_OID20604_v1_Inflammation	1	1.61235e-170	169.793	772.945	0.0115119
HLA_B	B_9	PDIA5_Q14554_OID31209_v1_Oncology_II	1	1.23133e-166	165.91	755.22	0.0115766
HLA_DQA1	DQA1_207	CD200R1_Q8TD46_OID20595_v1_Inflammation	1	3.13273e-43	42.5041	189.494	0.0028338
HLA_DRB1	DRB1_13	CD200R1_Q8TD46_OID20595_v1_Inflammation	2	1.66974e-09	8.77735	54.5583	0.0036497
HLA_DRB1	DRB1_11	CD207_Q9UJ71_OID21298_v1_Oncology	2	9.33912e-43	42.0297	205.028	0.00934945
HLA_DRB1	DRB1_74	CD207_Q9UJ71_OID21298_v1_Oncology	1	1.0173e-86	85.9926	408.904	0.00622712
HLA_DQA1	DQA1_47	CD22_P20273_OID20637_v1_Inflammation	2	5.45776e-19	18.263	86.6286	0.0173755
HLA_DQB1	DQB1_70	CD22_P20273_OID20637_v1_Inflammation	3	1.15005e-13	12.9393	58.5069	0.0182369
HLA_DRB1	DRB1_minus1	CD22_P20273_OID20637_v1_Inflammation	1	4.52947e-242	241.344	1093.57	0.0161001
HLA_B	B_24	HLA-E_P13747_OID20532_v1_Inflammation	2	5.38845e-147	146.269	644.074	0.0524356
HLA_DRB1	DRB1_71	CD300E_Q496F6_OID21418_v1_Oncology	1	2.55233e-25	24.5931	121.29	0.00179676
HLA_DQB1	DQB1_minus10	CD300LF_Q8TDQ1_OID21469_v1_Oncology	1	4.55533e-20	19.3415	84.0602	0.00124065
HLA_A	A_145	CD302_Q8IX05_OID21328_v1_Oncology	1	4.85988e-55	54.3134	249.198	0.00372543
HLA_A	A_156	CD302_Q8IX05_OID21328_v1_Oncology	2	8.07342e-10	9.09294	48.1148	0.00444473
HLA_DRB1	DRB1_13	CD33_P20138_OID21472_v1_Oncology	1	1.90665e-14	13.7197	76.3954	0.00113234
HLA_DRB1	DRB1_37	CD4_P01730_OID20584_v1_Inflammation	1	2.56783e-80	79.5904	379.595	0.00566432
HLA_DRB1	DRB1_58	CD4_P01730_OID20584_v1_Inflammation	3	2.59818e-20	19.5853	89.2371	0.0107688
HLA_DRB1	DRB1_86	CD4_P01730_OID20584_v1_Inflammation	2	4.89461e-54	53.3103	252.842	0.00943724
HLA_DQA1	DQA1_52	CD46_P15529_OID20380_v1_Cardiometabolic	1	1.22611e-16	15.9115	77.1094	0.00115667
HLA_C	C_304	CD48_P09326_OID20692_v1_Inflammation	2	2.99241e-16	15.524	71.1002	0.00554923
HLA_C	C_306	CD48_P09326_OID20692_v1_Inflammation	3	3.08469e-23	22.5108	114.682	0.00384754
HLA_C	C_9	CD48_P09326_OID20692_v1_Inflammation	1	1.32619e-64	63.8774	302.879	0.00449423
HLA_DQB1	DQB1_30	CD5_P06127_OID21449_v1_Oncology	2	1.84389e-08	7.73426	38.7535	0.00328425
HLA_DRB1	DRB1_11	CD5_P06127_OID21449_v1_Oncology	1	5.10588e-37	36.2919	183.39	0.0027113
HLA_B	B_116	LTA_P01374_OID20586_v1_Inflammation	3	1.2072e-136	135.918	611.702	0.0626754
HLA_B	B_9	ICAM3_P32942_OID20277_v1_Cardiometabolic	1	3.86906e-128	127.412	581.753	0.00855482
HLA_B	B_minus8	LILRB2_Q8N423_OID20301_v1_Cardiometabolic	1	7.61497e-119	118.118	539.63	0.00798045
HLA_B	B_156	CPXM1_Q96SM3_OID21479_v1_Oncology	1	5.67311e-109	108.246	505.791	0.00749686
HLA_C	C_73	CD7_P09564_OID30543_v1_Inflammation_II	1	2.63114e-13	12.5799	53.4233	0.000813697
HLA_A	A_95	CD70_P32970_OID20599_v1_Inflammation	1	1.15289e-12	11.9382	58.5819	0.000872495
HLA_DQB1	DQB1_9	CD72_P21854_OID30641_v1_Inflammation_II	2	6.57813e-09	8.1819	37.3667	0.00840937
HLA_DRB1	DRB1_13	CD72_P21854_OID30641_v1_Inflammation_II	1	7.44374e-110	109.128	519.393	0.00784498
HLA_DRB1	DRB1_74	CD72_P21854_OID30641_v1_Inflammation_II	3	3.97429e-08	7.40074	39.8244	0.00901089
HLA_DRB1	DRB1_11	CD74_P04233_OID21040_v1_Neurology	1	7.70633e-237	236.113	1093.4	0.0161391
HLA_DRB1	DRB1_74	CD74_P04233_OID21040_v1_Neurology	3	9.59549e-77	76.0179	347.871	0.0351497
HLA_DRB1	DRB1_86	CD74_P04233_OID21040_v1_Neurology	2	9.34288e-210	209.03	940.082	0.030015
HLA_C	C_99	CD79B_P40259_OID20635_v1_Inflammation	1	5.50548e-11	10.2592	53.8669	0.000793058
HLA_DQB1	DQB1_26	CD80_P33681_OID30291_v1_Cardiometabolic_II	2	5.74668e-10	9.24058	51.5988	0.00531702
HLA_DRB1	DRB1_13	CD80_P33681_OID30291_v1_Cardiometabolic_II	1	6.4753e-64	63.1887	308.422	0.00455497
HLA_DRB1	DRB1_13	CD83_Q01151_OID20565_v1_Inflammation	1	9.53455e-20	19.0207	101.868	0.00151718
HLA_A	A_76	CD84_Q9UIB8_OID20607_v1_Inflammation	1	1.80719e-10	9.743	48.3023	0.000719394
HLA_DRB1	DRB1_13	CD86_P42081_OID31500_v1_Oncology_II	1	8.0257e-12	11.0955	63.6244	0.000943744
HLA_C	C_156	CD8A_P01732_OID21018_v1_Neurology	1	8.04453e-275	274.094	1257.39	0.0185595
HLA_C	C_306	CD8A_P01732_OID21018_v1_Neurology	3	9.62982e-290	289.016	1315.96	0.00998151
HLA_C	C_90	CD8A_P01732_OID21018_v1_Neurology	2	9.26646e-164	163.033	734.803	0.0294055
HLA_DQA1	DQA1_129	CD93_Q9NPY3_OID20397_v1_Cardiometabolic	1	1.03822e-14	13.9837	59.768	0.000922246
HLA_DRB1	DRB1_13	CDCP1_Q9H5V8_OID20940_v1_Neurology	1	1.16394e-50	49.9341	246.984	0.00370297
HLA_DRB1	DRB1_47	CDH17_Q12864_OID20134_v1_Cardiometabolic	1	6.65725e-40	39.1767	179.938	0.00267721
HLA_DRB1	DRB1_70	CDH17_Q12864_OID20134_v1_Cardiometabolic	2	1.19099e-09	8.92409	44.3389	0.0033369
HLA_DRB1	DRB1_13	CDH3_P22223_OID21008_v1_Neurology	1	3.44908e-12	11.4623	65.4183	0.000965599
HLA_B	B_67	PGLYRP1_O75594_OID20338_v1_Cardiometabolic	1	5.11622e-94	93.2911	442.401	0.00654256
HLA_B	B_77	TEK_Q02763_OID21496_v1_Oncology	2	2.58521e-86	85.5875	398.403	0.0273322
HLA_B	B_24	FCRL6_Q6DN72_OID20529_v1_Inflammation	1	3.18521e-86	85.4969	391.444	0.00583
HLA_B	B_156	IL12B_P29460_OID20666_v1_Inflammation	1	5.5142e-80	79.2585	373.437	0.00549795
HLA_C	C_156	CFB_P00751_OID30755_v1_Inflammation_II	1	0	379.91	1723.67	0.025886
HLA_C	C_306	CFB_P00751_OID30755_v1_Inflammation_II	2	0	341.189	1537.41	0.0027972
HLA_C	C_99	CFB_P00751_OID30755_v1_Inflammation_II	3	6.88208e-35	34.1623	151.073	0.00506601
HLA_C	C_306	CFP_P27918_OID30784_v1_Inflammation_II	3	1.40936e-38	37.851	168.077	0.00135274
HLA_C	C_80	CFP_P27918_OID30784_v1_Inflammation_II	1	6.24068e-44	43.2048	192.693	0.00284146
HLA_C	C_91	CFP_P27918_OID30784_v1_Inflammation_II	2	2.24342e-16	15.6491	67.12	0.00383121
HLA_DRB1	DRB1_minus1	CGREF1_Q99674_OID20152_v1_Cardiometabolic	1	4.80167e-16	15.3186	70.4729	0.00104853
HLA_DQA1	DQA1_47	CHIT1_Q13231_OID20312_v1_Cardiometabolic	1	9.04071e-16	15.0438	76.5397	0.00113633
HLA_DRB1	DRB1_96	CLEC10A_Q8IUN9_OID20928_v1_Neurology	1	2.05534e-23	22.6871	112.391	0.00168505
HLA_DRB1	DRB1_26	CLEC14A_Q86T13_OID21090_v1_Neurology	1	1.41839e-16	15.8482	76.8156	0.00114307
HLA_B	B_minus21	TNFRSF4_P43489_OID20653_v1_Inflammation	1	1.3867e-78	77.858	356.674	0.0052606
HLA_B	B_156	IL12A_IL12B_P29459_P29460_OID21327_v1_Oncology	1	1.1861e-74	73.9259	348.977	0.00521711
HLA_DRB1	DRB1_26	CLEC4C_Q8WTT0_OID20547_v1_Inflammation	1	3.10638e-16	15.5077	75.2309	0.00112046
HLA_A	A_62	CLEC4G_Q6UXB4_OID20590_v1_Inflammation	1	1.52487e-41	40.8168	200.676	0.00298879
HLA_DRB1	DRB1_13	CLEC5A_Q9NY25_OID20165_v1_Cardiometabolic	1	1.8226e-26	25.7393	133.771	0.00199798
HLA_DRB1	DRB1_77	CLEC5A_Q9NY25_OID20165_v1_Cardiometabolic	2	1.37945e-08	7.86029	32.1396	0.00247802
HLA_B	B_97	SUMF2_Q8NBJ7_OID21032_v1_Neurology	1	4.24211e-72	71.3724	346.207	0.00511014
HLA_DQA1	DQA1_54	CNPY4_Q8N129_OID21317_v1_Oncology	1	1.37878e-61	60.8605	273.085	0.00408254
HLA_DQB1	DQB1_30	CNPY4_Q8N129_OID21317_v1_Oncology	2	1.92183e-08	7.71628	41.5103	0.0047031
HLA_DRB1	DRB1_96	CNTN5_O94779_OID21006_v1_Neurology	1	9.83296e-17	16.0073	81.0792	0.00120119
HLA_DQB1	DQB1_57	CNTNAP4_Q9C0A0_OID30911_v1_Neurology_II	1	2.48656e-10	9.6044	47.6513	0.000723513
HLA_B	B_80	HSPA1A_P0DMV8_OID20718_v1_Inflammation	2	7.711e-69	68.1129	325.735	0.00833375
HLA_DQB1	DQB1_167	COMP_P49747_OID20405_v1_Cardiometabolic	1	8.25251e-12	11.0834	46.6727	0.000703019
HLA_DRB1	DRB1_11	CPVL_Q9H3G5_OID21435_v1_Oncology	2	6.10048e-37	36.2146	168.49	0.0626947
HLA_DRB1	DRB1_71	CPVL_Q9H3G5_OID21435_v1_Oncology	3	7.25218e-13	12.1395	55.7997	0.0635198
HLA_DRB1	DRB1_74	CPVL_Q9H3G5_OID21435_v1_Oncology	1	0	935.8	4071.49	0.0602033
HLA_B	B_95	HLA-E_P13747_OID20532_v1_Inflammation	3	2.11646e-67	66.6744	307.521	0.0570157
HLA_B	B_156	IL5RA_Q01344_OID20601_v1_Inflammation	1	1.42697e-64	63.8456	302.728	0.00450871
HLA_DRB1	DRB1_30	CR1_P17927_OID30697_v1_Inflammation_II	1	5.46438e-18	17.2625	90.3131	0.00133752
HLA_DRB1	DRB1_13	CR2_P20023_OID20393_v1_Cardiometabolic	1	8.09816e-123	122.092	578.629	0.00857952
HLA_DRB1	DRB1_77	CREG1_O75629_OID21515_v1_Oncology	1	7.36239e-17	16.133	74.2143	0.00111848
HLA_C	C_275	CRH_P06850_OID21257_v1_Oncology	1	9.59749e-21	20.0178	96.1851	0.001468
HLA_C	C_306	CRH_P06850_OID21257_v1_Oncology	2	3.33228e-17	16.4773	75.7727	0.000311541
HLA_C	C_306	CRISP3_P54108_OID30715_v1_Inflammation_II	2	8.43906e-23	22.0737	105.721	8.84835e-06
HLA_C	C_9	CRISP3_P54108_OID30715_v1_Inflammation_II	1	4.10134e-22	21.3871	106.316	0.00158248
HLA_DQB1	DQB1_minus5	CRNN_Q9UBG3_OID21427_v1_Oncology	1	9.23757e-23	22.0344	101.318	0.00155503
HLA_C	C_304	CRTAM_O95727_OID20914_v1_Neurology	1	3.15331e-34	33.5012	153.927	0.00230779
HLA_C	C_306	CRTAM_O95727_OID20914_v1_Neurology	2	1.15302e-32	31.9382	141.339	0.000188734
HLA_DQA1	DQA1_52	CRTAP_O75718_OID30902_v1_Neurology_II	3	6.13553e-10	9.21215	42.2946	0.00311318
HLA_DQB1	DQB1_167	CRTAP_O75718_OID30902_v1_Neurology_II	2	8.4013e-19	18.0757	78.2131	0.002471
HLA_DRB1	DRB1_85	CRTAP_O75718_OID30902_v1_Neurology_II	1	4.18454e-19	18.3784	84.5294	0.00128345
HLA_DRB1	DRB1_11	CSDE1_O75534_OID30183_v1_Cardiometabolic_II	1	3.82289e-21	20.4176	108.525	0.00165554
HLA_DQA1	DQA1_187	CSF1R_P07333_OID30681_v1_Inflammation_II	1	8.21424e-21	20.0854	87.4392	0.00128976
HLA_DRB1	DRB1_13	CSF2_P04141_OID30072_v1_Cardiometabolic_II	1	5.03628e-17	16.2979	88.8249	0.00135501
HLA_C	C_156	CSF3R_Q99062_OID30527_v1_Inflammation_II	1	8.57698e-19	18.0667	94.1248	0.00143066
HLA_DQB1	DQB1_55	CSNK1D_P48730_OID30492_v1_Inflammation_II	1	2.23536e-14	13.6507	66.5763	0.00101194
HLA_B	B_24	B2M_P61769_OID30725_v1_Inflammation_II	2	7.74659e-63	62.1109	283.121	0.0280451
HLA_DQB1	DQB1_74	CTSB_P07858_OID20276_v1_Cardiometabolic	1	8.33641e-16	15.079	69.3719	0.00103151
HLA_DRB1	DRB1_77	CTSC_P53634_OID20679_v1_Inflammation	1	7.88509e-61	60.1032	275.655	0.00411297
HLA_DRB1	DRB1_77	CTSE_P14091_OID30628_v1_Inflammation_II	1	9.33597e-24	23.0298	105.89	0.00159938
HLA_DRB1	DRB1_11	CTSL_P07711_OID20228_v1_Cardiometabolic	1	1.25832e-23	22.9002	120.33	0.00179033
HLA_DRB1	DRB1_71	CTSL_P07711_OID20228_v1_Cardiometabolic	2	1.72415e-11	10.7634	56.1732	0.0026261
HLA_B	B_156	LILRB2_Q8N423_OID20301_v1_Cardiometabolic	2	6.48907e-60	59.1878	279.09	0.0121078
HLA_DRB1	DRB1_77	CTSZ_Q9UBR2_OID20365_v1_Cardiometabolic	1	2.00236e-14	13.6985	63.0264	0.000938075
HLA_B	B_45	GZMH_P20718_OID20096_v1_Cardiometabolic	1	2.05173e-58	57.6879	274.398	0.00416303
HLA_B	B_116	CD1C_P29017_OID21483_v1_Oncology	2	1.02532e-57	56.9891	287.44	0.017399
HLA_DQB1	DQB1_26	CXCL1_P09341_OID20762_v1_Inflammation	2	5.13207e-18	17.2897	83.179	0.00541064
HLA_DRB1	DRB1_11	CXCL1_P09341_OID20762_v1_Inflammation	1	8.87895e-58	57.0516	280.01	0.00417147
HLA_DRB1	DRB1_86	CXCL1_P09341_OID20762_v1_Inflammation	3	6.68351e-09	8.175	43.6568	0.00606102
HLA_DQA1	DQA1_50	CXCL10_P02778_OID20697_v1_Inflammation	1	1.17617e-22	21.9295	105.053	0.00155586
HLA_DRB1	DRB1_10	CXCL11_O14625_OID21042_v1_Neurology	1	1.32291e-14	13.8785	63.8544	0.000942514
HLA_C	C_138	CXCL12_P48061_OID20464_v1_Inflammation	1	1.75086e-11	10.7567	49.501	0.000750027
HLA_C	C_306	CXCL12_P48061_OID20464_v1_Inflammation	2	4.19201e-12	11.3776	47.998	2.27734e-05
HLA_DRB1	DRB1_96	CXCL13_O43927_OID21024_v1_Neurology	1	1.01157e-13	12.995	66.8618	0.000986905
HLA_DQB1	DQB1_26	CXCL16_Q9H2A7_OID20282_v1_Cardiometabolic	2	5.52761e-16	15.2575	73.8414	0.00417028
HLA_DRB1	DRB1_60	CXCL16_Q9H2A7_OID20282_v1_Cardiometabolic	1	3.1713e-45	44.4988	209.191	0.00308228
HLA_DRB1	DRB1_71	CXCL16_Q9H2A7_OID20282_v1_Cardiometabolic	3	1.69845e-20	19.7699	105.014	0.00571758
HLA_DQB1	DQB1_26	CXCL3_P19876_OID20788_v1_Inflammation	2	1.06766e-11	10.9716	53.7912	0.00586291
HLA_DRB1	DRB1_11	CXCL3_P19876_OID20788_v1_Inflammation	1	1.02351e-70	69.9899	339.815	0.00506167
HLA_DQA1	DQA1_107	CXCL6_P80162_OID20613_v1_Inflammation	1	2.14892e-13	12.6678	53.8218	0.000792394
HLA_C	C_147	CXCL8_P10145_OID20631_v1_Inflammation	1	1.60528e-13	12.7944	58.8691	0.000904468
HLA_C	C_147	CXCL8_P10145_OID20997_v1_Neurology	1	1.36299e-11	10.8655	50.0006	0.000768542
HLA_C	C_147	CXCL8_P10145_OID21430_v1_Oncology	1	1.33421e-12	11.8748	54.6422	0.000818819
HLA_DRB1	DRB1_77	CXCL9_Q07325_OID20675_v1_Inflammation	1	9.42119e-16	15.0259	69.128	0.0010238
HLA_DRB1	DRB1_37	DDC_P20711_OID20215_v1_Cardiometabolic	1	4.17454e-10	9.37939	52.5056	0.00078272
HLA_DRB1	DRB1_77	DDI2_Q5TDH0_OID30602_v1_Inflammation_II	1	2.12589e-10	9.67246	44.5147	0.000672357
HLA_C	C_156	DDR1_Q08345_OID21009_v1_Neurology	1	1.0358e-84	83.9847	399.777	0.00590085
HLA_C	C_306	DDR1_Q08345_OID21009_v1_Neurology	3	3.12177e-158	157.506	743.528	0.00121498
HLA_C	C_9	DDR1_Q08345_OID21009_v1_Neurology	2	4.87141e-92	91.3123	426.065	0.0121897
HLA_DPB1	DPB1_65	DEFA1_DEFA1B_P59665_OID20344_v1_Cardiometabolic	1	5.02663e-64	63.2987	284.161	0.00431914
HLA_DPB1	DPB1_69	DEFA1_DEFA1B_P59665_OID20344_v1_Cardiometabolic	2	3.93416e-20	19.4051	96.6164	0.00578768
HLA_DPB1	DPB1_9	DEFA1_DEFA1B_P59665_OID20344_v1_Cardiometabolic	3	5.92723e-14	13.2271	67.5703	0.00681472
HLA_DQB1	DQB1_55	DEFB4A_DEFB4B_O15263_OID21373_v1_Oncology	1	1.21057e-18	17.917	86.4337	0.00130444
HLA_DRB1	DRB1_77	DKK4_Q9UBT3_OID20934_v1_Neurology	1	1.08564e-10	9.96431	45.8571	0.000688887
HLA_C	C_156	DLL1_O00548_OID21525_v1_Oncology	1	1.79893e-75	74.745	357.357	0.00529677
HLA_C	C_307	DLL1_O00548_OID21525_v1_Oncology	2	1.66917e-36	35.7775	158.396	0.00294902
HLA_DRB1	DRB1_74	DSC2_Q02487_OID21079_v1_Neurology	1	9.49898e-41	40.0223	196.978	0.00296542
HLA_DRB1	DRB1_74	DSCAM_O60469_OID30993_v1_Neurology_II	1	1.64691e-23	22.7833	116.408	0.00172274
HLA_DRB1	DRB1_33	DSG3_P32926_OID21460_v1_Oncology	1	1.79646e-14	13.7456	63.2433	0.000937118
HLA_C	C_156	DXO_O77932_OID31080_v1_Neurology_II	2	4.71774e-46	45.3263	218.75	0.0161688
HLA_C	C_306	DXO_O77932_OID31080_v1_Neurology_II	3	8.33855e-197	196.079	900.515	0.00283437
HLA_C	C_91	DXO_O77932_OID31080_v1_Neurology_II	1	2.18293e-194	193.661	873.178	0.0129296
HLA_DQA1	DQA1_47	EBI3_IL27_Q14213_Q8NEV9_OID21389_v1_Oncology	1	1.25661e-25	24.9008	122.726	0.00181453
HLA_DQB1	DQB1_26	EBI3_IL27_Q14213_Q8NEV9_OID21389_v1_Oncology	2	6.38421e-11	10.1949	53.466	0.00260504
HLA_DQA1	DQA1_187	EFCAB14_O75071_OID31460_v1_Oncology_II	2	1.14297e-22	21.942	100.556	0.00493874
HLA_DRB1	DRB1_71	EFCAB14_O75071_OID31460_v1_Oncology_II	1	2.71715e-49	48.5659	232.399	0.00344718
HLA_C	C_177	EGFL7_Q9UHF1_OID21252_v1_Oncology	1	2.33097e-13	12.6325	58.1249	0.000885524
HLA_B	B_97	PRTN3_P24158_OID20329_v1_Cardiometabolic	1	2.00821e-56	55.6972	273.702	0.0041973
HLA_B	B_97	B2M_P61769_OID30725_v1_Inflammation_II	3	1.82244e-53	52.7393	252.759	0.0317723
HLA_DRB1	DRB1_77	EPHA2_P29317_OID21342_v1_Oncology	1	6.44009e-15	14.1911	65.289	0.00100212
HLA_B	B_minus23	IL15_P40933_OID20562_v1_Inflammation	1	3.29726e-53	52.4818	240.828	0.00358679
HLA_DRB1	DRB1_77	EPS8L2_Q9H6S3_OID21397_v1_Oncology	1	1.14315e-11	10.9419	50.3533	0.000744595
HLA_A	A_74	ERMAP_Q96PL5_OID30539_v1_Inflammation_II	1	6.92184e-20	19.1598	88.1185	0.00133937
HLA_DRB1	DRB1_11	ESM1_Q9NQ30_OID20758_v1_Inflammation	1	8.36808e-18	17.0774	92.569	0.0013791
HLA_DPB1	DPB1_35	FABP6_P51161_OID20076_v1_Cardiometabolic	2	5.51953e-59	58.2581	260.204	0.00790083
HLA_DPB1	DPB1_55	FABP6_P51161_OID20076_v1_Cardiometabolic	1	2.04031e-56	55.6903	260.564	0.00395315
HLA_B	B_156	CD5L_O43866_OID30775_v1_Inflammation_II	1	2.17397e-49	48.6627	232.845	0.0034535
HLA_DRB1	DRB1_77	FAM3B_P58499_OID21372_v1_Oncology	1	2.98267e-45	44.5254	204.426	0.00305611
HLA_A	A_127	FAP_Q12884_OID20330_v1_Cardiometabolic	1	1.62869e-48	47.7882	219.369	0.00322587
HLA_A	A_56	FAP_Q12884_OID20330_v1_Cardiometabolic	2	6.73321e-11	10.1718	42.4329	0.00384986
HLA_DRB1	DRB1_32	FAS_P25445_OID20316_v1_Cardiometabolic	2	2.63142e-13	12.5798	61.3784	0.00424202
HLA_DRB1	DRB1_71	FAS_P25445_OID20316_v1_Cardiometabolic	1	6.66978e-48	47.1759	225.989	0.00333597
HLA_B	B_116	HSPA1A_P0DMV8_OID20718_v1_Inflammation	1	3.86067e-49	48.4133	235.918	0.00350052
HLA_C	C_147	FCAR_P24071_OID20564_v1_Inflammation	1	9.22744e-15	14.0349	64.573	0.000961723
HLA_C	C_116	FCER2_P06734_OID21133_v1_Neurology	1	1.12825e-40	39.9476	192.584	0.0028658
HLA_C	C_306	FCER2_P06734_OID21133_v1_Neurology	2	2.63719e-25	24.5789	112.872	0.00118618
HLA_DQA1	DQA1_52	FCGR3B_O75015_OID20387_v1_Cardiometabolic	1	1.77847e-13	12.75	62.3743	0.000928203
HLA_C	C_116	FCRL1_Q96LA6_OID20172_v1_Cardiometabolic	1	2.15908e-27	26.6657	130.95	0.00194834
HLA_C	C_306	FCRL1_Q96LA6_OID20172_v1_Cardiometabolic	2	1.24954e-13	12.9033	59.3094	0.0010659
HLA_A	A_114	FCRL2_Q96LA5_OID20639_v1_Inflammation	3	2.16298e-168	167.665	747.588	0.0119154
HLA_A	A_152	FCRL2_Q96LA5_OID20639_v1_Inflammation	1	1.70946713461071e-321	320.767	1464.26	0.0216027
HLA_A	A_62	FCRL2_Q96LA5_OID20639_v1_Inflammation	2	1.50371e-18	17.8228	90.9707	0.0229449
HLA_B	B_97	TNFSF13B_Q9Y275_OID20272_v1_Cardiometabolic	1	1.20095e-47	46.9205	232.988	0.0034329
HLA_B	B_116	LILRB2_Q8N423_OID20301_v1_Cardiometabolic	3	4.2565e-47	46.3709	227.658	0.0154746
HLA_B	B_97	HBEGF_Q99075_OID21465_v1_Oncology	1	9.42071e-43	42.0259	210.182	0.00311293
HLA_B	B_9	SIGLEC6_O43699_OID21394_v1_Oncology	1	1.31106e-41	40.8824	187.754	0.00277107
HLA_C	C_116	FGFR4_P22455_OID30646_v1_Inflammation_II	2	5.30512e-18	17.2753	86.8101	0.00397622
HLA_C	C_307	FGFR4_P22455_OID30646_v1_Inflammation_II	3	4.16156e-18	17.3807	74.9497	0.00284417
HLA_C	C_66	FGFR4_P22455_OID30646_v1_Inflammation_II	1	2.28899e-40	39.6404	176.443	0.00266503
HLA_DRB1	DRB1_11	FGR_P09769_OID20828_v1_Neurology	1	1.15096e-19	18.9389	101.474	0.001545
HLA_DQB1	DQB1_minus10	FKBPL_Q9UIM3_OID31499_v1_Oncology_II	1	1.22904e-17	16.9104	73.0273	0.00108322
HLA_DRB1	DRB1_96	FLT4_P35916_OID21491_v1_Oncology	1	9.63947e-22	21.0159	104.58	0.0015501
HLA_DQB1	DQB1_30	FOLH1_Q04609_OID30430_v1_Inflammation_II	1	3.28786e-32	31.4831	149.222	0.00226812
HLA_DRB1	DRB1_13	FOLH1_Q04609_OID30430_v1_Inflammation_II	2	1.88605e-18	17.7244	98.4677	0.00376479
HLA_DRB1	DRB1_74	FOLH1_Q04609_OID30430_v1_Inflammation_II	3	4.01247e-08	7.39659	37.127	0.00432911
HLA_DPB1	DPB1_84	FOLR1_P15328_OID21529_v1_Oncology	1	3.947e-12	11.4037	52.4767	0.000780752
HLA_DQB1	DQB1_57	FOLR2_P14207_OID21062_v1_Neurology	2	1.33809e-09	8.87351	49.8864	0.00391429
HLA_DRB1	DRB1_13	FOLR2_P14207_OID21062_v1_Neurology	1	7.52344e-44	43.1236	215.303	0.00317795
HLA_DRB1	DRB1_13	FOLR3_P41439_OID21485_v1_Oncology	1	4.88757e-29	28.3109	145.909	0.00216665
HLA_DRB1	DRB1_11	FOXO3_O43524_OID21271_v1_Oncology	1	2.39784e-10	9.62018	56.3731	0.000858836
HLA_DQA1	DQA1_187	FRZB_Q92765_OID20968_v1_Neurology	2	2.57944e-18	17.5885	80.6061	0.00494228
HLA_DRB1	DRB1_74	FRZB_Q92765_OID20968_v1_Neurology	1	1.03848e-51	50.9836	247.803	0.00372923
HLA_DQB1	DQB1_14	GABARAP_O95166_OID31414_v1_Oncology_II	1	3.02053e-69	68.5199	307.944	0.00457033
HLA_DRB1	DRB1_85	GABARAP_O95166_OID31414_v1_Oncology_II	2	4.23625e-33	32.373	148.081	0.00676806
HLA_DRB1	DRB1_13	GALNT3_Q14435_OID20471_v1_Inflammation	1	1.71321e-10	9.76619	57.0936	0.000865068
HLA_DQA1	DQA1_207	GAS6_Q14393_OID20318_v1_Cardiometabolic	1	4.61387e-25	24.3359	106.762	0.00158158
HLA_DRB1	DRB1_71	GAST_P01350_OID31083_v1_Neurology_II	1	1.03859e-34	33.9836	164.96	0.00244266
HLA_B	B_97	FAM172A_Q8WUF8_OID30248_v1_Cardiometabolic_II	1	8.60971e-39	38.065	191.672	0.00290786
HLA_C	C_116	GFRA1_P56159_OID21457_v1_Oncology	1	2.35505e-11	10.628	55.6243	0.000822419
HLA_DRB1	DRB1_71	GFRA2_O00451_OID21330_v1_Oncology	2	4.61387e-11	10.3359	57.0226	0.00311616
HLA_DRB1	DRB1_96	GFRA2_O00451_OID21330_v1_Oncology	1	8.56225e-32	31.0674	151.421	0.00226369
HLA_C	C_307	GFRA3_O60609_OID20933_v1_Neurology	1	2.21602e-12	11.6544	49.247	0.000741057
HLA_B	B_9	SLAMF7_Q9NQ25_OID20602_v1_Inflammation	1	1.93521e-38	37.7133	173.233	0.00258006
HLA_DQA1	DQA1_215	GIGYF2_Q6Y7W6_OID31062_v1_Neurology_II	1	1.38391e-25	24.8589	109.141	0.0016152
HLA_DRB1	DRB1_77	GIMAP7_Q8NHV1_OID30639_v1_Inflammation_II	1	4.98408e-11	10.3024	47.4118	0.000716115
HLA_DQB1	DQB1_minus5	GNAS_O95467_OID31008_v1_Neurology_II	1	8.40843e-16	15.0753	69.355	0.0010264
HLA_C	C_306	GNLY_P22749_OID21132_v1_Neurology	2	6.01012e-23	22.2211	96.8674	0.0028724
HLA_C	C_95	GNLY_P22749_OID21132_v1_Neurology	1	8.23279e-63	62.0845	289.896	0.00431386
HLA_B	B_9	TNFRSF8_P28908_OID21049_v1_Neurology	1	2.65562e-35	34.5758	158.859	0.00234482
HLA_DRB1	DRB1_85	GORASP2_Q9H8Y8_OID31438_v1_Oncology_II	1	4.08598e-15	14.3887	66.1993	0.000981938
HLA_B	B_9	ADAM9_Q13443_OID31488_v1_Oncology_II	1	2.00839e-30	29.6972	136.488	0.00202453
HLA_B	B_67	TNF_P01375_OID21237_v1_Oncology	1	2.61075e-30	29.5832	148.307	0.00225944
HLA_B	B_24	SIGLEC10_Q96LC7_OID20537_v1_Inflammation	1	6.5869e-29	28.1813	129.533	0.00192921
HLA_A	A_114	GRN_P28799_OID21159_v1_Neurology	2	2.83946e-11	10.5468	51.8412	0.00520864
HLA_A	A_99	GRN_P28799_OID21159_v1_Neurology	1	2.3338e-65	64.6319	296.33	0.0044331
HLA_C	C_116	GZMA_P12544_OID20663_v1_Inflammation	2	3.20357e-18	17.4944	85.8484	0.0265486
HLA_C	C_285	GZMA_P12544_OID20663_v1_Inflammation	1	0	382.595	1717.42	0.0252847
HLA_C	C_306	GZMA_P12544_OID20663_v1_Inflammation	3	1.03604e-15	14.9846	74.3224	0.0254544
HLA_B	B_97	CCL3_P10147_OID20610_v1_Inflammation	1	8.36023e-29	28.0778	144.809	0.00215673
HLA_B	B_9	CX3CL1_P78423_OID20976_v1_Neurology	1	2.47836e-28	27.6058	126.892	0.00190245
HLA_B	B_177	ZNRD2_O60232_OID31450_v1_Oncology_II	1	4.87574e-28	27.312	125.546	0.00186223
HLA_B	B_67	TNF_P01375_OID20473_v1_Inflammation	1	2.79912e-26	25.553	129.424	0.00196099
HLA_B	B_24	GP1BB_P13224_OID30174_v1_Cardiometabolic_II	2	5.0678e-26	25.2952	125.951	0.0196301
HLA_DRB1	DRB1_77	HAVCR2_Q8TDQ0_OID21137_v1_Neurology	1	1.78834e-64	63.7475	292.3	0.00434964
HLA_B	B_67	TNF_P01375_OID20074_v1_Cardiometabolic	1	7.22059e-26	25.1414	127.491	0.00193423
HLA_B	B_9	TNFRSF9_Q07011_OID20985_v1_Neurology	1	7.475e-26	25.1264	115.514	0.00173188
HLA_C	C_156	HCG22_E2RYF7_OID30088_v1_Cardiometabolic_II	1	0	444.447	2003.97	0.0305703
HLA_C	C_306	HCG22_E2RYF7_OID30088_v1_Cardiometabolic_II	2	1.97379225513578e-319	318.705	1429.57	0.00876248
HLA_DQA1	DQA1_207	HEG1_Q9ULI3_OID30579_v1_Inflammation_II	2	1.32304e-09	8.87843	36.6989	0.00221015
HLA_DQA1	DQA1_54	HEG1_Q9ULI3_OID30579_v1_Inflammation_II	1	1.07923e-25	24.9669	109.628	0.00165584
HLA_C	C_306	HEPH_Q9BQS7_OID30337_v1_Cardiometabolic_II	1	2.41241e-13	12.6175	53.5948	0.000791523
HLA_A	A_156	HLA-A_P04439_OID31048_v1_Neurology_II	1	0	5044.12	17297.6	0.255991
HLA_A	A_76	HLA-A_P04439_OID31048_v1_Neurology_II	3	6.91411e-242	241.16	738.573	0.342574
HLA_A	A_95	HLA-A_P04439_OID31048_v1_Neurology_II	2	0	1658.85	5111.96	0.331644
HLA_DRB1	DRB1_11	HLA-DRA_P01903_OID20520_v1_Inflammation	1	0	1854.79	7603.46	0.113243
HLA_DRB1	DRB1_71	HLA-DRA_P01903_OID20520_v1_Inflammation	2	3.0593e-186	185.514	758.673	0.124542
HLA_DRB1	DRB1_86	HLA-DRA_P01903_OID20520_v1_Inflammation	3	4.50003e-131	130.347	526.079	0.132377
HLA_B	B_24	TNF_P01375_OID20848_v1_Neurology	1	1.53773e-25	24.8131	114.071	0.00175751
HLA_B	B_156	TNFRSF4_P43489_OID20653_v1_Inflammation	2	5.56363e-25	24.2546	119.086	0.00701701
HLA_B	B_156	MMP9_P14780_OID21103_v1_Neurology	1	1.22854e-24	23.9106	118.105	0.00176105
HLA_B	B_156	OSM_P13725_OID20574_v1_Inflammation	1	2.88095e-24	23.5405	116.377	0.0017399
HLA_B	B_156	FCRL5_Q96RD9_OID21111_v1_Neurology	1	6.16875e-24	23.2098	114.834	0.00170881
HLA_B	B_45	SFTPD_P35247_OID20214_v1_Cardiometabolic	2	7.63692e-24	23.1171	105.323	0.0489133
HLA_B	B_116	TNF_P01375_OID20473_v1_Inflammation	2	5.06486e-23	22.2954	120.427	0.00378568
HLA_B	B_9	PGA4_P0DJD7_OID30699_v1_Inflammation_II	1	2.90304e-22	21.5371	99.0403	0.00146088
HLA_B	B_97	MANSC1_Q9H8J5_OID21492_v1_Oncology	1	3.72564e-22	21.4288	113.342	0.00167997
HLA_B	B_24	ADAM15_Q13444_OID20109_v1_Cardiometabolic	1	4.12136e-22	21.385	98.3374	0.00149193
HLA_B	B_67	THBD_P07204_OID20231_v1_Cardiometabolic	1	8.73555e-22	21.0587	108.277	0.001611
HLA_B	B_156	ADAM8_P78325_OID21039_v1_Neurology	1	1.27698e-21	20.8938	104.009	0.00153826
HLA_A	A_152	ICAM5_Q9UMF0_OID20145_v1_Cardiometabolic	1	1.26169e-12	11.899	64.6944	0.000962557
HLA_A	A_156	IFI30_P13284_OID31505_v1_Oncology_II	1	1.07084e-14	13.9703	71.4716	0.00108657
HLA_A	A_97	IFI30_P13284_OID31505_v1_Oncology_II	2	3.82699e-28	27.4171	134.305	0.0031284
HLA_C	C_307	IFNG_P01579_OID20495_v1_Inflammation	1	6.05421e-18	17.2179	74.4203	0.0011276
HLA_A	A_283	IFNGR1_P15260_OID20678_v1_Inflammation	1	3.88245e-31	30.4109	139.762	0.0020699
HLA_A	A_62	IFNGR1_P15260_OID20678_v1_Inflammation	2	3.08625e-14	13.5106	69.1594	0.00309416
HLA_DRB1	DRB1_11	IFNL1_Q8IU54_OID20795_v1_Neurology	1	6.60187e-22	21.1803	112.156	0.00170764
HLA_DRB1	DRB1_71	IFNL1_Q8IU54_OID20795_v1_Neurology	2	2.42619e-09	8.61507	45.9275	0.00240691
HLA_DQB1	DQB1_26	IGF1R_P08069_OID21274_v1_Oncology	2	2.51257e-08	7.59988	43.6156	0.00496264
HLA_DRB1	DRB1_13	IGF1R_P08069_OID21274_v1_Oncology	1	1.4081e-59	58.8514	288.34	0.0043106
HLA_DRB1	DRB1_26	IGF2R_P11717_OID21146_v1_Neurology	1	5.92241e-73	72.2275	336.321	0.0050047
HLA_DRB1	DRB1_96	IGFBP7_Q16270_OID20236_v1_Cardiometabolic	1	4.70699e-55	54.3273	258.962	0.00380809
HLA_C	C_211	IGFBPL1_Q8WX77_OID20155_v1_Cardiometabolic	1	1.14472e-13	12.9413	59.5459	0.000885954
HLA_C	C_306	IGFBPL1_Q8WX77_OID20155_v1_Cardiometabolic	2	4.55475e-14	13.3415	56.8645	3.98949e-05
HLA_B	B_77	FCRL6_Q6DN72_OID20529_v1_Inflammation	2	3.03353e-21	20.5181	105.112	0.00739549
HLA_DRB1	DRB1_37	IGSF21_Q96ID5_OID30210_v1_Cardiometabolic_II	1	3.46895e-23	22.4598	114.879	0.00174284
HLA_DQB1	DQB1_30	IKZF2_Q9UKS7_OID21213_v1_Oncology	1	4.57513e-21	20.3396	97.6779	0.00148811
HLA_DRB1	DRB1_30	IL10_P22301_OID20431_v1_Inflammation	1	6.57487e-77	76.1821	363.916	0.00551397
HLA_DRB1	DRB1_70	IL10_P22301_OID20431_v1_Inflammation	2	1.98819e-27	26.7015	126.445	0.00742983
HLA_B	B_9	GOLM2_Q6P4E1_OID21044_v1_Neurology	1	4.60546e-21	20.3367	93.5276	0.0013805
HLA_B	B_70	KLRK1_P26718_OID31082_v1_Neurology_II	1	4.64292e-21	20.3332	101.385	0.00150126
HLA_B	B_156	NUCB2_P80303_OID21448_v1_Oncology	1	5.59317e-21	20.2523	101.006	0.00149349
HLA_B	B_67	TNF_P01375_OID20848_v1_Neurology	2	9.02646e-21	20.0445	112.662	0.00349331
HLA_C	C_307	IL12RB1_P42701_OID20486_v1_Inflammation	1	7.29552e-45	44.1369	196.924	0.00298375
HLA_DRB1	DRB1_13	IL12RB2_Q99665_OID30422_v1_Inflammation_II	1	1.00667e-15	14.9971	82.5649	0.00125496
HLA_B	B_116	TNFRSF13C_Q96RJ3_OID20480_v1_Inflammation	1	1.97107e-20	19.7053	101.882	0.00154369
HLA_B	B_171	HSPA1A_P0DMV8_OID20718_v1_Inflammation	3	2.17876e-20	19.6618	89.6868	0.00966451
HLA_B	B_116	ATP6V1G2_O95670_OID30167_v1_Cardiometabolic_II	1	1.33584e-19	18.8742	97.9497	0.00149421
HLA_B	B_156	PSAPL1_Q6NUJ1_OID31473_v1_Oncology_II	1	2.32008e-19	18.6345	93.4239	0.00138576
HLA_DRB1	DRB1_minus16	IL16_Q14005_OID20633_v1_Inflammation	1	7.63946e-15	14.1169	64.9506	0.000956239
HLA_C	C_306	IL17RB_Q9NRM6_OID20585_v1_Inflammation	1	5.06939e-17	16.295	70.2362	0.00105779
HLA_DRB1	DRB1_133	IL18_Q14116_OID20694_v1_Inflammation	1	2.94944e-11	10.5303	48.4599	0.000724743
HLA_A	A_95	IL18RAP_O95256_OID20900_v1_Neurology	1	1.52972e-16	15.8154	76.6618	0.00115582
HLA_DQB1	DQB1_26	IL1A_P01583_OID20488_v1_Inflammation	2	6.58794e-11	10.1813	50.2145	0.0036376
HLA_DQB1	DQB1_86	IL1A_P01583_OID20488_v1_Inflammation	1	4.99635e-41	40.3013	189.863	0.00287676
HLA_C	C_307	IL1R1_P14778_OID21116_v1_Neurology	1	2.89528e-23	22.5383	98.5854	0.00146965
HLA_DQB1	DQB1_26	IL1R2_P27930_OID20757_v1_Inflammation	1	2.04674e-37	36.6889	168.539	0.00251562
HLA_DRB1	DRB1_minus16	IL1R2_P27930_OID20757_v1_Inflammation	2	3.02329e-11	10.5195	54.9702	0.0033361
HLA_DQB1	DQB1_30	IL1RN_P18510_OID20700_v1_Inflammation	1	1.44113e-11	10.8413	53.4501	0.00079756
HLA_DQB1	DQB1_87	IL22_Q9GZX6_OID31407_v1_Oncology_II	1	3.41737e-11	10.4663	51.6938	0.00076721
HLA_C	C_306	IL2RA_P01589_OID20267_v1_Cardiometabolic	1	4.57405e-33	32.3397	143.192	0.00214987
HLA_B	B_97	IL12B_P29460_OID20666_v1_Inflammation	2	4.59745e-19	18.3375	94.8933	0.00689502
HLA_B	B_94	PTPRF_P10586_OID20310_v1_Cardiometabolic	1	6.1175e-19	18.2134	83.7751	0.00123193
HLA_B	B_131	ICAM3_P32942_OID20277_v1_Cardiometabolic	2	7.31983e-19	18.1355	86.7059	0.00982985
HLA_DRB1	DRB1_13	IL6_P05231_OID21276_v1_Oncology	1	2.24895e-12	11.648	66.3247	0.000991533
HLA_DQA1	DQA1_56	IL6R_P08887_OID20385_v1_Cardiometabolic	1	1.71596e-12	11.7655	57.7741	0.000866815
HLA_DRB1	DRB1_11	IL7R_P16871_OID21136_v1_Neurology	1	5.17786e-62	61.2858	299.612	0.00445845
HLA_DRB1	DRB1_11	INSR_P06213_OID30566_v1_Inflammation_II	1	4.09929e-11	10.3873	60.1503	0.000914263
HLA_C	C_138	ISLR2_Q6UXK2_OID20889_v1_Neurology	1	3.80643e-13	12.4195	57.1456	0.000873319
HLA_C	C_306	ISLR2_Q6UXK2_OID20889_v1_Neurology	2	2.9081e-08	7.53639	30.742	0.00040351
HLA_B	B_156	SFTPD_P35247_OID20214_v1_Cardiometabolic	3	8.2391e-19	18.0841	89.6088	0.0502466
HLA_B	B_152	TEK_Q02763_OID21496_v1_Oncology	3	2.41154e-18	17.6177	86.2373	0.0286104
HLA_DRB1	DRB1_13	ITGA6_P23229_OID20528_v1_Inflammation	1	1.89301e-14	13.7228	76.4101	0.00113802
HLA_DQB1	DQB1_minus18	ITGAM_P11215_OID21071_v1_Neurology	1	1.14585e-11	10.9409	46.0309	0.000684973
HLA_DRB1	DRB1_77	ITGB7_P26010_OID21393_v1_Oncology	1	1.25036e-31	30.903	142.019	0.00209607
HLA_C	C_177	ITM2A_O43736_OID20504_v1_Inflammation	1	8.21998e-23	22.0851	101.555	0.00151252
HLA_DQB1	DQB1_minus18	JCHAIN_P01591_OID20494_v1_Inflammation	2	1.02693e-09	8.98846	37.2097	0.00174638
HLA_DRB1	DRB1_85	JCHAIN_P01591_OID20494_v1_Inflammation	1	1.07681e-17	16.9679	78.0498	0.00118259
HLA_DRB1	DRB1_13	KDM3A_Q9Y4C1_OID30426_v1_Inflammation_II	1	2.84198e-23	22.5464	118.646	0.00180338
HLA_DRB1	DRB1_67	KDM3A_Q9Y4C1_OID30426_v1_Inflammation_II	2	6.17467e-13	12.2094	66.0726	0.00280766
HLA_DQA1	DQA1_187	KDR_P35968_OID21497_v1_Oncology	2	4.68477e-12	11.3293	47.7104	0.00220906
HLA_DQA1	DQA1_207	KDR_P35968_OID21497_v1_Oncology	1	7.22196e-24	23.1413	101.328	0.00150189
HLA_C	C_307	KIR2DL2_P43627_OID31431_v1_Oncology_II	1	0	1414.31	5931.44	0.088031
HLA_C	C_80	KIR2DL2_P43627_OID31431_v1_Oncology_II	2	3.73109e-96	95.4282	392.315	0.0938535
HLA_C	C_91	KIR2DL2_P43627_OID31431_v1_Oncology_II	3	6.54629e-10	9.184	34.5527	0.0943664
HLA_C	C_307	KIR2DL3_P43628_OID21196_v1_Oncology	1	0	1189.78	5049.35	0.0769261
HLA_C	C_80	KIR2DL3_P43628_OID21196_v1_Oncology	2	6.97152e-98	97.1567	404.26	0.083085
HLA_C	C_307	KIR2DS4_P43632_OID31432_v1_Oncology_II	1	1.68005e-15	14.7747	63.3497	0.00093967
HLA_C	C_80	KIR2DS4_P43632_OID31432_v1_Oncology_II	2	4.02982e-09	8.39471	34.56	0.0014523
HLA_A	A_109	KIR3DL1_P43629_OID21185_v1_Oncology	1	4.04658972346736e-313	312.393	1407.81	0.0214478
HLA_A	A_151	KIR3DL1_P43629_OID21185_v1_Oncology	3	2.06855e-08	7.68434	34.5285	0.0243974
HLA_A	A_62	KIR3DL1_P43629_OID21185_v1_Oncology	2	3.39459e-34	33.4692	159.081	0.0238713
HLA_C	C_306	KLRB1_Q12918_OID20629_v1_Inflammation	2	2.05449e-21	20.6873	99.0269	0.00271734
HLA_C	C_9	KLRB1_Q12918_OID20629_v1_Inflammation	1	2.08808e-60	59.6803	283.596	0.00417526
HLA_C	C_99	KLRB1_Q12918_OID20629_v1_Inflammation	3	1.91052e-08	7.71885	31.4839	0.00318086
HLA_A	A_107	KLRD1_Q13241_OID20632_v1_Inflammation	2	2.12072e-67	66.6735	295.19	0.0189482
HLA_A	A_161	KLRD1_Q13241_OID20632_v1_Inflammation	1	2.77213e-219	218.557	991.825	0.0146022
HLA_A	A_76	KLRD1_Q13241_OID20632_v1_Inflammation	3	7.31116e-10	9.13601	41.2532	0.0195555
HLA_C	C_306	KLRF1_Q9NZS2_OID30464_v1_Inflammation_II	3	2.4018e-25	24.6195	124.625	0.00332019
HLA_C	C_80	KLRF1_Q9NZS2_OID30464_v1_Inflammation_II	2	7.40373e-16	15.1305	69.3217	0.00521445
HLA_C	C_9	KLRF1_Q9NZS2_OID30464_v1_Inflammation_II	1	2.84582e-58	57.5458	273.742	0.00416078
HLA_B	B_116	PLXNA4_Q9HCM2_OID20597_v1_Inflammation	1	5.32331e-18	17.2738	90.3664	0.00134588
HLA_DQA1	DQA1_47	KYNU_Q16719_OID20669_v1_Inflammation	1	2.18015e-10	9.66151	51.0137	0.000751052
HLA_DRB1	DRB1_86	KYNU_Q16719_OID20669_v1_Inflammation	2	5.00369e-09	8.30071	41.4956	0.00136197
HLA_C	C_275	LAG3_P18627_OID21315_v1_Oncology	1	6.48857e-31	30.1879	143.248	0.00214152
HLA_C	C_306	LAG3_P18627_OID21315_v1_Oncology	2	1.55199e-19	18.8091	86.4375	0.0008493
HLA_DRB1	DRB1_11	LAIR1_Q6GTX8_OID20737_v1_Inflammation	1	8.04122e-34	33.0947	168.402	0.00250885
HLA_DRB1	DRB1_86	LAIR1_Q6GTX8_OID20737_v1_Inflammation	2	5.43674e-11	10.2647	50.6259	0.00326308
HLA_B	B_97	CD1C_P29017_OID21483_v1_Oncology	3	9.26447e-18	17.0332	84.424	0.0186503
HLA_DRB1	DRB1_11	LAMB1_P07942_OID30280_v1_Cardiometabolic_II	1	1.0854e-29	28.9644	148.981	0.0022602
HLA_DRB1	DRB1_133	LAMP1_P11279_OID30416_v1_Cardiometabolic_II	1	1.33229e-10	9.8754	45.4479	0.000691023
HLA_DRB1	DRB1_149	LAMP3_Q9UQV4_OID20638_v1_Inflammation	1	4.16354e-18	17.3805	79.9483	0.00117916
HLA_DRB1	DRB1_11	LGALS3BP_Q08380_OID30765_v1_Inflammation_II	1	4.23718e-14	13.3729	74.7156	0.00110176
HLA_DRB1	DRB1_60	LGALS8_O00214_OID21041_v1_Neurology	1	6.90642e-18	17.1607	82.9214	0.00122395
HLA_DRB1	DRB1_13	LIFR_P42702_OID20606_v1_Inflammation	1	1.662e-13	12.7794	71.8344	0.00106987
HLA_DRB1	DRB1_13	LILRA2_Q8N149_OID21152_v1_Neurology	2	7.78104e-13	12.109	73.832	0.0025805
HLA_DRB1	DRB1_67	LILRA2_Q8N149_OID21152_v1_Neurology	1	1.78187e-21	20.7491	99.5805	0.00148183
HLA_C	C_116	LILRB1_Q8NHL6_OID20323_v1_Cardiometabolic	1	0	399.649	1805.01	0.0265431
HLA_C	C_306	LILRB1_Q8NHL6_OID20323_v1_Cardiometabolic	2	0	373.153	1672.92	0.00194244
HLA_C	C_99	LILRB1_Q8NHL6_OID20323_v1_Cardiometabolic	3	4.77481e-28	27.321	120.116	0.00370878
HLA_B	B_82	FASLG_P48023_OID20665_v1_Inflammation	1	1.29323e-17	16.8883	77.6869	0.00114375
HLA_B	B_minus8	TNF_P01375_OID20074_v1_Cardiometabolic	2	2.91052e-17	16.536	79.8652	0.00314591
HLA_B	B_156	SIGLEC6_O43699_OID21394_v1_Oncology	2	3.33284e-17	16.4772	86.3454	0.00404545
HLA_DRB1	DRB1_11	LILRB4_Q8NHJ6_OID20429_v1_Inflammation	1	0	2288	9111.24	0.138051
HLA_DRB1	DRB1_233	LILRB4_Q8NHJ6_OID20429_v1_Inflammation	3	2.05806e-78	77.6865	292.513	0.1678
HLA_DRB1	DRB1_86	LILRB4_Q8NHJ6_OID20429_v1_Inflammation	2	0	432.065	1670.88	0.163368
HLA_DQB1	DQB1_70	LIPF_P07098_OID30266_v1_Cardiometabolic_II	1	1.33645e-14	13.874	63.8324	0.000968405
HLA_DRB1	DRB1_32	LIPF_P07098_OID30266_v1_Cardiometabolic_II	2	3.65162e-08	7.43751	37.4198	0.0015361
HLA_DRB1	DRB1_73	LPO_P22079_OID20963_v1_Neurology	1	7.72292e-12	11.1122	51.135	0.000786196
HLA_B	B_116	IL5RA_Q01344_OID20601_v1_Inflammation	2	4.1167e-17	16.3855	88.8511	0.00583202
HLA_B	B_156	PNPT1_Q8TCS8_OID20445_v1_Inflammation	1	5.0641e-17	16.2955	82.4334	0.00124901
HLA_DRB1	DRB1_13	LRRC25_Q8N386_OID21333_v1_Oncology	1	9.06009e-44	43.0429	214.918	0.00321296
HLA_B	B_116	TNF_P01375_OID21237_v1_Oncology	2	1.34347e-16	15.8718	89.5167	0.00362321
HLA_B	B_156	PDCD1_Q15116_OID21396_v1_Oncology	1	1.78647e-16	15.748	79.8584	0.00118087
HLA_B	B_97	IL12A_IL12B_P29459_P29460_OID21327_v1_Oncology	2	2.76419e-16	15.5584	81.7851	0.00643977
HLA_C	C_306	LTB_Q06643_OID31383_v1_Oncology_II	2	4.9663e-70	69.304	321.954	0.00310778
HLA_C	C_9	LTB_Q06643_OID31383_v1_Oncology_II	1	1.37197e-114	113.863	531.353	0.00788603
HLA_DRB1	DRB1_minus1	LTBR_P36941_OID20768_v1_Inflammation	1	1.04389e-23	22.9813	105.669	0.00158331
HLA_C	C_219	LY75_O60449_OID20580_v1_Inflammation	1	7.97999e-20	19.098	87.8371	0.00130821
HLA_C	C_306	LY75_O60449_OID20580_v1_Inflammation	2	7.71818e-18	17.1125	73.9291	0.000207139
HLA_A	A_62	LY9_Q9HBG7_OID20670_v1_Inflammation	1	1.47042e-17	16.8326	88.2696	0.00132934
HLA_B	B_minus21	ENPP6_Q6UWR7_OID30273_v1_Cardiometabolic_II	2	4.41578e-16	15.355	68.8357	0.0266275
HLA_B	B_66	HS6ST1_O60243_OID21441_v1_Oncology	1	4.53025e-16	15.3439	70.5896	0.00104184
HLA_DRB1	DRB1_74	MAN1A2_O60476_OID30262_v1_Cardiometabolic_II	1	1.41031e-19	18.8507	97.8389	0.00148432
HLA_A	A_77	MANF_P55145_OID20707_v1_Inflammation	1	3.16474e-20	19.4997	93.7847	0.00138897
HLA_B	B_156	ATP6V1G2_O95670_OID30167_v1_Cardiometabolic_II	2	1.61862e-15	14.7909	78.4363	0.00269074
HLA_DRB1	DRB1_13	MANSC4_A6NHS7_OID30141_v1_Cardiometabolic_II	1	8.86768e-131	130.052	614.726	0.00937754
HLA_DRB1	DRB1_74	MANSC4_A6NHS7_OID30141_v1_Cardiometabolic_II	2	5.40436e-40	39.2673	191.664	0.0123013
HLA_DRB1	DRB1_13	MAPRE3_Q9UPY8_OID31177_v1_Oncology_II	1	6.68115e-17	16.1751	88.2346	0.00135252
HLA_DRB1	DRB1_13	MCTS1_Q9ULC4_OID31444_v1_Oncology_II	1	2.40828e-45	44.6183	222.265	0.00329687
HLA_DRB1	DRB1_71	MCTS1_Q9ULC4_OID31444_v1_Oncology_II	2	1.34468e-12	11.8714	61.3383	0.0042067
HLA_A	A_161	MELTF_P08582_OID30347_v1_Cardiometabolic_II	1	1.55129e-15	14.8093	68.1328	0.00100623
HLA_DRB1	DRB1_96	MERTK_Q12866_OID20657_v1_Inflammation	1	1.89472e-32	31.7225	154.468	0.00227417
HLA_B	B_45	CD28_P10747_OID21265_v1_Oncology	1	1.87133e-15	14.7278	75.0476	0.00114334
HLA_B	B_9	GPC5_P78333_OID20944_v1_Neurology	1	1.9265e-15	14.7152	67.6994	0.001015
HLA_B	B_156	ARHGEF5_Q12774_OID30871_v1_Neurology_II	1	2.07233e-15	14.6835	74.8385	0.0011414
HLA_C	C_306	MILR1_Q7Z6M3_OID20482_v1_Inflammation	2	8.65821e-13	12.0626	59.1156	0.000805578
HLA_C	C_9	MILR1_Q7Z6M3_OID20482_v1_Inflammation	1	2.16597e-23	22.6643	112.283	0.00170128
HLA_DPB1	DPB1_194	MLN_P12872_OID20541_v1_Inflammation	1	6.19189e-28	27.2082	125.069	0.00186272
HLA_DPB1	DPB1_65	MLN_P12872_OID20541_v1_Inflammation	3	1.40235e-23	22.8531	104.818	0.00412336
HLA_DPB1	DPB1_69	MLN_P12872_OID20541_v1_Inflammation	2	5.96218e-11	10.2246	46.9682	0.00256224
HLA_DRB1	DRB1_67	MMP10_P09238_OID20687_v1_Inflammation	1	1.05817e-09	8.97545	44.6979	0.000667182
HLA_B	B_74	ADGRE5_P48960_OID20260_v1_Cardiometabolic	1	3.11361e-15	14.5067	66.742	0.000987031
HLA_A	A_283	MOG_Q16653_OID21384_v1_Oncology	1	3.27345e-135	134.485	613.734	0.00905814
HLA_A	A_62	MOG_Q16653_OID21384_v1_Oncology	3	6.90683e-51	50.1607	236.155	0.018556
HLA_A	A_73	MOG_Q16653_OID21384_v1_Oncology	2	6.0656e-92	91.2171	407.374	0.0150706
HLA_DQA1	DQA1_50	MRC1_P22897_OID30694_v1_Inflammation_II	2	9.74356e-20	19.0113	98.3033	0.00453303
HLA_DRB1	DRB1_67	MRC1_P22897_OID30694_v1_Inflammation_II	1	3.46538e-45	44.4602	209.013	0.00308302
HLA_DRB1	DRB1_77	MSLN_Q13421_OID21380_v1_Oncology	1	5.89959e-28	27.2292	125.164	0.00187452
HLA_DQB1	DQB1_30	MSR1_P21757_OID21063_v1_Neurology	3	2.21054e-08	7.6555	43.7717	0.00766242
HLA_DRB1	DRB1_13	MSR1_P21757_OID21063_v1_Neurology	2	2.35036e-38	37.6289	188.856	0.00701633
HLA_DRB1	DRB1_71	MSR1_P21757_OID21063_v1_Neurology	1	4.88749e-61	60.3109	286.494	0.00422875
HLA_DQB1	DQB1_55	MST1_P26927_OID30713_v1_Inflammation_II	1	6.27983e-15	14.2021	69.1482	0.0010356
HLA_DRB1	DRB1_37	MXRA8_Q9BRK3_OID30583_v1_Inflammation_II	1	1.79189e-15	14.7467	78.3378	0.00118322
HLA_A	A_76	MYDGF_Q969H8_OID30313_v1_Cardiometabolic_II	1	2.27242e-14	13.6435	66.5448	0.000982777
HLA_DQB1	DQB1_55	MYOC_Q99972_OID21121_v1_Neurology	1	2.46303e-16	15.6085	75.7001	0.00112647
HLA_B	B_113	GZMH_P20718_OID20096_v1_Cardiometabolic	2	4.14873e-15	14.3821	69.6993	0.00522047
HLA_DQB1	DQB1_30	NAGA_P17050_OID30509_v1_Inflammation_II	1	3.98551e-18	17.3995	84.0281	0.00127984
HLA_A	A_321	NCR1_O76036_OID20566_v1_Inflammation	1	3.63433e-12	11.4396	52.6415	0.00078402
HLA_C	C_177	NELL2_Q99435_OID20706_v1_Inflammation	1	1.32777e-14	13.8769	63.8468	0.000945585
HLA_DRB1	DRB1_13	NFATC3_Q12968_OID20470_v1_Inflammation	1	4.78794e-32	31.3199	160.061	0.00242521
HLA_DRB1	DRB1_71	NFATC3_Q12968_OID20470_v1_Inflammation	2	3.05238e-29	28.5154	139.228	0.00453476
HLA_C	C_306	NHLRC3_Q5JS37_OID30614_v1_Inflammation_II	1	2.69149e-70	69.57	312.658	0.00484088
HLA_B	B_67	NID1_P14543_OID20362_v1_Cardiometabolic	1	5.11426e-15	14.2912	76.1639	0.00113395
HLA_DRB1	DRB1_73	NINJ1_Q92982_OID21167_v1_Oncology	1	2.6486e-11	10.577	48.6742	0.000741543
HLA_DRB1	DRB1_71	NPC2_P61916_OID30418_v1_Cardiometabolic_II	1	3.88646e-18	17.4104	87.6762	0.00131771
HLA_DQA1	DQA1_207	NPL_Q9BXD5_OID30329_v1_Cardiometabolic_II	1	9.56396e-16	15.0194	64.4578	0.000951955
HLA_A	A_145	NPTX1_Q15818_OID21074_v1_Neurology	1	3.94390281539503e-312	311.404	1404.15	0.0208947
HLA_A	A_156	NPTX1_Q15818_OID21074_v1_Neurology	2	5.7938e-57	56.237	262.156	0.0247958
HLA_A	A_9	NPTX1_Q15818_OID21074_v1_Neurology	3	7.36362e-24	23.1329	107.894	0.0264013
HLA_A	A_73	NPTX2_P47972_OID30390_v1_Cardiometabolic_II	2	1.42596e-10	9.84589	41.0374	0.00225524
HLA_A	A_76	NPTX2_P47972_OID30390_v1_Cardiometabolic_II	1	4.58601e-24	23.3386	111.581	0.00164883
HLA_DRB1	DRB1_11	NPTXR_O95502_OID20191_v1_Cardiometabolic	1	4.53049e-11	10.3439	59.9379	0.000891787
HLA_C	C_138	NRP2_O60462_OID21081_v1_Neurology	1	8.91466e-31	30.0499	138.105	0.0020551
HLA_C	C_306	NRP2_O60462_OID21081_v1_Neurology	2	8.47027e-25	24.0721	105.511	0.000485015
HLA_C	C_99	NRP2_O60462_OID21081_v1_Neurology	3	6.69504e-13	12.1742	51.5686	0.00125239
HLA_DRB1	DRB1_77	NT5C1A_Q9BXI3_OID31102_v1_Neurology_II	1	1.81277e-12	11.7417	54.0307	0.000800063
HLA_B	B_24	CTSO_P43234_OID20660_v1_Inflammation	1	5.99746e-15	14.222	65.4337	0.000963351
HLA_B	B_116	PDCD1LG2_Q9BQ51_OID21273_v1_Oncology	1	2.04305e-14	13.6897	73.2872	0.00109562
HLA_DPB1	DPB1_69	NUMB_P49757_OID30568_v1_Inflammation_II	1	1.82352e-34	33.7391	159.629	0.00242631
HLA_DPB1	DPB1_84	NUMB_P49757_OID30568_v1_Inflammation_II	2	1.49285e-36	35.826	164.185	0.00492187
HLA_DRB1	DRB1_minus1	OMG_P23515_OID21352_v1_Oncology	1	4.15424e-12	11.3815	52.3743	0.00078298
HLA_DRB1	DRB1_minus1	OPTC_Q9UBM4_OID21362_v1_Oncology	1	3.68794e-19	18.4332	84.783	0.00126748
HLA_DQB1	DQB1_57	OSCAR_Q8IYS5_OID20776_v1_Inflammation	1	6.10777e-32	31.2141	147.988	0.0022004
HLA_DRB1	DRB1_11	OSCAR_Q8IYS5_OID20776_v1_Inflammation	2	1.88298e-37	36.7252	188.613	0.00500484
HLA_DRB1	DRB1_71	OSCAR_Q8IYS5_OID20776_v1_Inflammation	3	3.95947e-10	9.40236	52.3619	0.0057834
HLA_B	B_156	IGLC2_P0DOY2_OID30740_v1_Inflammation_II	1	2.23576e-14	13.6506	69.9629	0.00103356
HLA_B	B_67	IL15RA_Q13261_OID20498_v1_Inflammation	1	2.42879e-14	13.6146	72.9267	0.00110497
HLA_B	B_163	ATP6V1G2_O95670_OID30167_v1_Cardiometabolic_II	3	2.59962e-14	13.5851	72.6001	0.00379824
HLA_DQB1	DQB1_74	PAFAH1B3_Q15102_OID30998_v1_Neurology_II	2	3.61615e-08	7.44175	37.3836	0.00309046
HLA_DRB1	DRB1_11	PAFAH1B3_Q15102_OID30998_v1_Neurology_II	1	1.81076e-34	33.7421	171.442	0.00253721
HLA_DRB1	DRB1_13	PAG1_Q9NWQ8_OID20108_v1_Cardiometabolic	1	4.71231e-09	8.32677	49.9615	0.000757991
HLA_DRB1	DRB1_57	PAMR1_Q6UXH9_OID21153_v1_Neurology	2	1.31642e-10	9.8806	51.5066	0.0114685
HLA_DRB1	DRB1_74	PAMR1_Q6UXH9_OID21153_v1_Neurology	1	7.44136e-155	154.128	719.187	0.010702
HLA_DRB1	DRB1_11	PCDH17_O14917_OID20132_v1_Cardiometabolic	1	2.04488e-11	10.6893	61.634	0.000917023
HLA_B	B_177	CLEC4A_Q9UMR7_OID20573_v1_Inflammation	1	2.99715e-14	13.5233	62.2212	0.000926697
HLA_B	B_147	PRTN3_P24158_OID20329_v1_Cardiometabolic	2	4.75308e-14	13.323	56.5477	0.00506447
HLA_B	B_116	MZB1_Q8WU39_OID20732_v1_Inflammation	1	5.37112e-14	13.2699	71.2775	0.0010578
HLA_B	B_9	SEZ6L2_Q6UXD5_OID21289_v1_Oncology	1	6.50281e-14	13.1869	60.6746	0.000907067
HLA_B	B_77	TNF_P01375_OID20848_v1_Neurology	3	6.51281e-14	13.1862	64.1937	0.00448235
HLA_DRB1	DRB1_11	PDGFRA_P16234_OID20133_v1_Cardiometabolic	1	6.23827e-16	15.2049	83.5687	0.00124338
HLA_DPB1	DPB1_76	PDIA3_P30101_OID30573_v1_Inflammation_II	1	1.78795e-10	9.74764	44.8605	0.000677579
HLA_A	A_74	PDIA4_P13667_OID30375_v1_Cardiometabolic_II	1	1.44923e-20	19.8389	91.2409	0.00134826
HLA_B	B_97	TNFSF11_O14788_OID20592_v1_Inflammation	1	6.67768e-14	13.1754	73.7569	0.0010985
HLA_DRB1	DRB1_13	PDZK1_Q5T2W1_OID30550_v1_Inflammation_II	1	8.12523e-65	64.0902	312.547	0.00475061
HLA_DRB1	DRB1_71	PDZK1_Q5T2W1_OID30550_v1_Inflammation_II	3	2.06437e-12	11.6852	60.2464	0.00773161
HLA_DRB1	DRB1_86	PDZK1_Q5T2W1_OID30550_v1_Inflammation_II	2	1.37421e-28	27.8619	135.877	0.00681589
HLA_B	B_116	ITGA5_P08648_OID21139_v1_Neurology	1	1.82052e-13	12.7398	68.7351	0.00102283
HLA_B	B_99	IL15_P40933_OID20562_v1_Inflammation	2	1.89008e-13	12.7235	53.8808	0.00438927
HLA_B	B_116	TNFRSF8_P28908_OID21049_v1_Neurology	2	2.39954e-13	12.6199	78.8706	0.00350897
HLA_DQA1	DQA1_175	PGR_P06401_OID30460_v1_Inflammation_II	2	4.74341e-09	8.32391	41.5702	0.00218215
HLA_DQB1	DQB1_30	PGR_P06401_OID30460_v1_Inflammation_II	1	5.36182e-22	21.2707	101.996	0.0015503
HLA_DRB1	DRB1_13	PIGR_P01833_OID21102_v1_Neurology	1	3.99847e-14	13.3981	74.8358	0.00113098
HLA_DRB1	DRB1_77	PIK3IP1_Q96FE7_OID21094_v1_Neurology	1	2.30803e-18	17.6368	81.1246	0.00120719
HLA_C	C_156	PLA2G10_O15496_OID21002_v1_Neurology	1	0	329.464	1502.11	0.0225208
HLA_C	C_306	PLA2G10_O15496_OID21002_v1_Neurology	2	2.73767e-297	296.563	1341.69	0.00240521
HLA_DRB1	DRB1_142	PLA2G15_Q8NCC3_OID21473_v1_Oncology	2	4.03906e-10	9.39372	38.8829	0.00548592
HLA_DRB1	DRB1_74	PLA2G15_Q8NCC3_OID21473_v1_Oncology	1	8.62336e-70	69.0643	331.236	0.00490959
HLA_B	B_156	TGFB1_P01137_OID20621_v1_Inflammation	1	2.41005e-13	12.618	65.0764	0.000959814
HLA_C	C_138	PLB1_Q6P1J6_OID31110_v1_Neurology_II	1	3.67619e-13	12.4346	57.2166	0.00084724
HLA_C	C_306	PLB1_Q6P1J6_OID31110_v1_Neurology_II	2	4.71458e-14	13.3266	56.7989	6.18551e-06
HLA_DQA1	DQA1_54	PLG_P00747_OID30785_v1_Inflammation_II	1	6.11571e-15	14.2136	60.8089	0.000920079
HLA_DRB1	DRB1_57	PLXDC2_Q6UX71_OID31101_v1_Neurology_II	3	1.91508e-08	7.71781	38.0753	0.0187671
HLA_DRB1	DRB1_71	PLXDC2_Q6UX71_OID31101_v1_Neurology_II	2	1.34012e-15	14.8729	74.4409	0.0182033
HLA_DRB1	DRB1_minus24	PLXDC2_Q6UX71_OID31101_v1_Neurology_II	1	7.32786e-256	255.135	1154.88	0.017101
HLA_B	B_67	LY96_Q9Y6Y9_OID20945_v1_Neurology	1	2.43477e-13	12.6135	68.1285	0.00102143
HLA_B	B_156	ZNRD2_O60232_OID31450_v1_Oncology_II	2	2.79635e-13	12.5534	64.6514	0.0028212
HLA_DRB1	DRB1_9	PLXNB2_O15031_OID20317_v1_Cardiometabolic	1	4.54814e-17	16.3422	79.1145	0.00117004
HLA_B	B_24	GZMB_P10144_OID20604_v1_Inflammation	2	3.1473e-13	12.5021	56.866	0.0123589
HLA_C	C_307	PODXL_O00592_OID21358_v1_Oncology	1	7.03032e-11	10.153	42.4842	0.000635125
HLA_B	B_24	COL5A1_P20908_OID30587_v1_Inflammation_II	1	4.35037e-13	12.3615	56.8795	0.000859116
HLA_A	A_167	PRG3_Q9Y2Y8_OID30383_v1_Cardiometabolic_II	1	1.72518e-16	15.7632	72.5164	0.00107157
HLA_DQB1	DQB1_30	PRSS22_Q9GZN4_OID30483_v1_Inflammation_II	1	1.51978e-12	11.8182	58.02	0.000881883
HLA_DRB1	DRB1_13	PRSS53_Q2L4Q9_OID31093_v1_Neurology_II	1	5.78464e-07	6.23772	39.452	0.000584189
HLA_DRB1	DRB1_13	PRSS8_Q16651_OID20763_v1_Inflammation	1	1.82903e-16	15.7378	86.1341	0.00128791
HLA_B	B_67	CD5L_O43866_OID30775_v1_Inflammation_II	2	5.39676e-13	12.2679	66.2429	0.004436
HLA_B	B_156	TNR_Q92752_OID20957_v1_Neurology	1	5.73987e-13	12.2411	63.2891	0.000948876
HLA_B	B_70	SGSH_P51688_OID30341_v1_Cardiometabolic_II	2	9.23868e-13	12.0344	49.68	0.103687
HLA_B	B_199	SPINT2_O43291_OID20720_v1_Inflammation	1	9.73862e-13	12.0115	55.2714	0.00081858
HLA_B	B_9	WFDC2_Q14508_OID21505_v1_Oncology	1	9.96779e-13	12.0014	55.2228	0.000857058
HLA_C	C_66	QPCT_Q16769_OID20320_v1_Cardiometabolic	1	4.55072e-13	12.3419	52.3499	0.000777062
HLA_DQB1	DQB1_182	RAP1A_P62834_OID30452_v1_Inflammation_II	1	7.47929e-16	15.1261	64.9396	0.000987059
HLA_DQB1	DQB1_70	RARRES2_Q99969_OID20373_v1_Cardiometabolic	3	4.05016e-08	7.39253	39.9927	0.00380632
HLA_DRB1	DRB1_67	RARRES2_Q99969_OID20373_v1_Cardiometabolic	2	4.92074e-11	10.308	47.3216	0.00321441
HLA_DRB1	DRB1_71	RARRES2_Q99969_OID20373_v1_Cardiometabolic	1	9.11616e-36	35.0402	169.86	0.00251402
HLA_DRB1	DRB1_74	RCC1_P18754_OID31356_v1_Oncology_II	1	6.27849e-11	10.2021	56.5008	0.000838552
HLA_A	A_97	RGMA_Q96B86_OID21065_v1_Neurology	1	5.41071e-13	12.2667	60.1177	0.00088736
HLA_DQA1	DQA1_187	RGMB_Q6NW40_OID21045_v1_Neurology	1	1.82636e-11	10.7384	45.1192	0.000665976
HLA_DRB1	DRB1_77	RNASE6_Q93091_OID30689_v1_Inflammation_II	1	1.80198e-38	37.7443	173.376	0.00257643
HLA_DRB1	DRB1_77	RNASET2_O00584_OID20321_v1_Cardiometabolic	1	1.88732e-228	227.724	1032.75	0.0152438
HLA_DRB1	DRB1_37	ROBO1_Q9Y6N7_OID20734_v1_Inflammation	1	4.93965e-25	24.3063	123.572	0.00183736
HLA_DRB1	DRB1_71	ROBO1_Q9Y6N7_OID20734_v1_Inflammation	2	4.05684e-10	9.39181	52.4735	0.00261758
HLA_DQB1	DQB1_185	ROBO2_Q9HCK4_OID21007_v1_Neurology	2	1.57837e-08	7.80179	35.8888	0.00119464
HLA_DRB1	DRB1_96	ROBO2_Q9HCK4_OID21007_v1_Neurology	1	3.83771e-09	8.41593	45.0466	0.000664904
HLA_DRB1	DRB1_74	RPA2_P15927_OID30453_v1_Inflammation_II	1	4.66453e-16	15.3312	81.1248	0.00123307
HLA_DRB1	DRB1_71	RRM2_P31350_OID21187_v1_Oncology	1	3.66898e-10	9.43545	49.9318	0.000760704
HLA_DQB1	DQB1_167	RTN4R_Q9BZR6_OID21424_v1_Oncology	1	8.09246e-15	14.0919	60.2599	0.00088938
HLA_DPB1	DPB1_35	SCARB2_Q14108_OID20943_v1_Neurology	2	6.3996e-12	11.1938	58.2482	0.00206109
HLA_DPB1	DPB1_65	SCARB2_Q14108_OID20943_v1_Neurology	1	1.71243e-18	17.7664	76.9076	0.00117282
HLA_DRB1	DRB1_13	SCG3_Q8WXD2_OID20728_v1_Inflammation	1	9.35098e-10	9.02914	53.4515	0.000794758
HLA_DQB1	DQB1_minus10	SCGB1A1_P11684_OID20688_v1_Inflammation	1	2.69472e-18	17.5695	76.0165	0.00113017
HLA_A	A_145	SDC4_P31431_OID20216_v1_Cardiometabolic	1	2.67938e-38	37.572	172.586	0.00256783
HLA_DQB1	DQB1_185	SDK2_Q58EX2_OID30662_v1_Inflammation_II	1	5.19801e-15	14.2842	61.1285	0.000923294
HLA_DRB1	DRB1_86	SDK2_Q58EX2_OID30662_v1_Inflammation_II	2	1.67418e-20	19.7762	94.9791	0.00235787
HLA_DQB1	DQB1_57	SELPLG_Q14242_OID20560_v1_Inflammation	1	1.72666e-12	11.7628	57.7618	0.000860281
HLA_C	C_219	SEMA4C_Q9C0C4_OID21329_v1_Oncology	1	2.22084e-12	11.6535	53.6249	0.000801675
HLA_C	C_306	SEMA4C_Q9C0C4_OID21329_v1_Oncology	2	4.61132e-13	12.3362	52.3234	1.94556e-05
HLA_DRB1	DRB1_86	SEMA7A_O75326_OID20283_v1_Cardiometabolic	1	1.00608e-11	10.9974	50.6084	0.000747065
HLA_DQB1	DQB1_57	SEPTIN3_Q9UH03_OID31025_v1_Neurology_II	2	2.86395e-13	12.543	67.658	0.0030484
HLA_DRB1	DRB1_13	SEPTIN3_Q9UH03_OID31025_v1_Neurology_II	1	1.98139e-27	26.703	138.326	0.00204712
HLA_A	A_97	SERPINA9_Q86WD7_OID21284_v1_Oncology	1	2.53663e-12	11.5957	56.9802	0.000856343
HLA_DRB1	DRB1_11	SEZ6L_Q9BYH1_OID21488_v1_Oncology	1	2.07603e-14	13.6828	76.2165	0.00112968
HLA_B	B_156	CST7_O76096_OID20704_v1_Inflammation	1	1.23524e-12	11.9082	61.7106	0.000917452
HLA_B	B_9	EPO_P01588_OID20522_v1_Inflammation	1	1.42759e-12	11.8454	54.5074	0.000811811
HLA_B	B_67	CD6_P30203_OID20649_v1_Inflammation	1	2.31101e-12	11.6362	63.4293	0.000935521
HLA_B	B_156	TNFRSF8_P28908_OID21049_v1_Neurology	3	2.62854e-12	11.5803	56.7183	0.00434616
HLA_B	B_67	ADAMTS13_Q76LX8_OID20249_v1_Cardiometabolic	1	3.73207e-12	11.4281	62.4263	0.000917993
HLA_B	B_97	PCSK7_Q16549_OID31410_v1_Oncology_II	1	4.12328e-12	11.3848	65.0391	0.000965273
HLA_B	B_97	LAMA4_Q16363_OID20769_v1_Inflammation	1	7.40524e-12	11.1305	63.7955	0.000944825
HLA_B	B_46	PRG2_P13727_OID30381_v1_Cardiometabolic_II	1	8.99839e-12	11.0458	50.8312	0.00075113
HLA_B	B_163	IL15_P40933_OID20562_v1_Inflammation	3	1.57671e-11	10.8022	53.0359	0.00517917
HLA_DQA1	DQA1_207	SIGLEC9_Q9Y336_OID21390_v1_Oncology	1	6.48782e-60	59.1879	265.484	0.00392501
HLA_DRB1	DRB1_74	SIGLEC9_Q9Y336_OID21390_v1_Oncology	2	7.08295e-13	12.1498	65.6434	0.0048955
HLA_DRB1	DRB1_13	SIRPA_P78324_OID20304_v1_Cardiometabolic	1	2.80694e-23	22.5518	118.676	0.00176462
HLA_DRB1	DRB1_13	SIRT1_Q96EB6_OID30439_v1_Inflammation_II	1	2.54884e-13	12.5937	70.9303	0.00107812
HLA_DRB1	DRB1_13	SIT1_Q9Y3P8_OID20462_v1_Inflammation	1	1.47986e-08	7.82978	47.4807	0.000719416
HLA_C	C_306	SLAMF1_Q13291_OID20496_v1_Inflammation	2	5.67481e-09	8.24605	41.233	0.000823228
HLA_C	C_9	SLAMF1_Q13291_OID20496_v1_Inflammation	1	8.09654e-20	19.0917	95.5652	0.00144798
HLA_B	B_97	BMP10_O95393_OID30575_v1_Inflammation_II	1	2.02804e-11	10.6929	61.6509	0.000931183
HLA_DRB1	DRB1_181	SLAMF8_Q9P0V8_OID21214_v1_Oncology	1	2.15786e-12	11.666	53.6815	0.00081783
HLA_C	C_156	SLC39A5_Q6ZMH5_OID20539_v1_Inflammation	1	1.92752e-26	25.715	130.188	0.00193897
HLA_C	C_306	SLC39A5_Q6ZMH5_OID20539_v1_Inflammation	2	2.637e-14	13.5789	66.1817	0.000953289
HLA_DQB1	DQB1_30	SMPD3_Q9NY59_OID30477_v1_Inflammation_II	1	2.78429e-11	10.5553	52.1098	0.00079205
HLA_DRB1	DRB1_37	SNX2_O60749_OID31374_v1_Oncology_II	1	1.7035e-18	17.7687	92.7148	0.00137602
HLA_A	A_79	SORT1_Q99523_OID20213_v1_Cardiometabolic	1	1.36441e-38	37.8651	173.928	0.00259281
HLA_DRB1	DRB1_77	SPINT1_O43278_OID21109_v1_Neurology	2	5.62842e-09	8.24961	33.8899	0.00211062
HLA_DRB1	DRB1_96	SPINT1_O43278_OID21109_v1_Neurology	1	2.39752e-22	21.6202	107.406	0.00160439
HLA_B	B_67	ADAM15_Q13444_OID20109_v1_Cardiometabolic	2	3.028e-11	10.5188	65.8685	0.00249125
HLA_DRB1	DRB1_77	SPON1_Q9HCB6_OID20759_v1_Inflammation	1	4.963e-18	17.3043	79.5971	0.00118351
HLA_C	C_minus15	SPP1_P10451_OID20322_v1_Cardiometabolic	1	3.961e-11	10.4022	47.8715	0.000705248
HLA_DRB1	DRB1_77	SSH3_Q8TE77_OID31216_v1_Oncology_II	1	3.63032e-16	15.4401	71.0288	0.00108878
HLA_DQA1	DQA1_56	STAB2_Q8WWQ8_OID30401_v1_Cardiometabolic_II	1	6.44638e-17	16.1907	78.4099	0.00115866
HLA_DRB1	DRB1_67	STAB2_Q8WWQ8_OID30401_v1_Cardiometabolic_II	2	5.87426e-11	10.231	53.6726	0.00195177
HLA_B	B_24	CLEC1A_Q8NC01_OID20099_v1_Cardiometabolic	1	3.7085e-11	10.4308	48.0021	0.000728264
HLA_A	A_62	TACSTD2_P09758_OID21447_v1_Oncology	1	7.29044e-13	12.1372	65.8329	0.0011019
HLA_C	C_1	TCL1A_P56279_OID20987_v1_Neurology	1	3.05922e-27	26.5144	121.883	0.00183049
HLA_C	C_306	TCL1A_P56279_OID20987_v1_Neurology	2	8.05395e-20	19.094	82.8873	0.000585659
HLA_B	B_9	ICAM4_Q14773_OID20578_v1_Inflammation	1	4.29178e-11	10.3674	47.711	0.000710587
HLA_B	B_171	FCRL6_Q6DN72_OID20529_v1_Inflammation	3	1.17417e-10	9.93027	45.3676	0.00807118
HLA_B	B_97	GDF2_Q9UK05_OID20202_v1_Cardiometabolic	1	1.21183e-10	9.91656	57.8355	0.000860507
HLA_A	A_161	TF_P02787_OID30783_v1_Inflammation_II	1	1.16675e-35	34.933	160.497	0.00236668
HLA_C	C_156	TFF3_Q07654_OID20371_v1_Cardiometabolic	1	0	324.949	1482.37	0.0221101
HLA_C	C_306	TFF3_Q07654_OID20371_v1_Cardiometabolic	2	3.24267e-289	288.489	1305.86	0.00263267
HLA_DQA1	DQA1_215	TFPI_P10646_OID20388_v1_Cardiometabolic	1	2.2765e-21	20.6427	89.9695	0.00134469
HLA_B	B_156	ITGA5_P08648_OID21139_v1_Neurology	2	1.46945e-10	9.83285	54.6576	0.00183617
HLA_DRB1	DRB1_26	TGFBR2_P37173_OID21493_v1_Oncology	1	4.58911e-28	27.3383	130.086	0.00192814
HLA_DRB1	DRB1_77	TGM2_P21980_OID20141_v1_Cardiometabolic	1	4.87334e-50	49.3122	226.332	0.0033737
HLA_B	B_116	PCSK7_Q16549_OID31410_v1_Oncology_II	2	1.94475e-10	9.71114	54.0712	0.00176777
HLA_DRB1	DRB1_74	TIE1_P35590_OID20303_v1_Cardiometabolic	1	1.69429e-10	9.77101	54.4098	0.000800108
HLA_DQB1	DQB1_26	TIMD4_Q96H15_OID20375_v1_Cardiometabolic	2	1.81443e-10	9.74126	48.022	0.00643867
HLA_DRB1	DRB1_11	TIMD4_Q96H15_OID20375_v1_Cardiometabolic	1	8.66185e-81	80.0624	386.221	0.00572663
HLA_A	A_107	TIMP1_P01033_OID20418_v1_Cardiometabolic	1	1.29467e-58	57.8878	265.523	0.00400675
HLA_DRB1	DRB1_9	TIMP2_P16035_OID30318_v1_Cardiometabolic_II	1	8.31571e-68	67.0801	312.782	0.00461937
HLA_DRB1	DRB1_58	TIMP4_Q99727_OID21147_v1_Neurology	1	5.49907e-22	21.2597	97.7651	0.00145482
HLA_DRB1	DRB1_13	TLR1_Q15399_OID30532_v1_Inflammation_II	1	2.30041e-09	8.6382	51.5108	0.000782946
HLA_DQB1	DQB1_167	TMPRSS11D_O60235_OID31103_v1_Neurology_II	1	1.53038e-09	8.8152	36.476	0.000541083
HLA_B	B_156	GGH_Q92820_OID20416_v1_Cardiometabolic	1	2.11664e-10	9.67435	51.074	0.000773673
HLA_B	B_24	TNFSF12_O43508_OID20624_v1_Inflammation	1	3.06725e-10	9.51325	43.7832	0.0006446
HLA_B	B_152	TNF_P01375_OID21237_v1_Oncology	3	3.7913e-10	9.42121	49.6921	0.00438026
HLA_B	B_67	IL5RA_Q01344_OID20601_v1_Inflammation	3	4.33246e-10	9.36327	52.1292	0.00660841
HLA_B	B_156	TNFSF13B_Q9Y275_OID20272_v1_Cardiometabolic	2	4.98751e-10	9.30212	46.0784	0.00411183
HLA_B	B_116	ICAM2_P13598_OID20248_v1_Cardiometabolic	1	5.53554e-10	9.25684	51.9096	0.000763343
HLA_B	B_163	TNF_P01375_OID20473_v1_Inflammation	3	6.15339e-10	9.21089	45.6386	0.00447718
HLA_B	B_116	CD5L_O43866_OID30775_v1_Inflammation_II	3	6.19685e-10	9.20783	54.1026	0.00523843
HLA_B	B_24	PDCD1_Q15116_OID21396_v1_Oncology	2	7.79794e-10	9.10802	45.2703	0.00185028
HLA_B	B_156	CX3CL1_P78423_OID20976_v1_Neurology	2	1.14711e-09	8.9404	50.2725	0.00265617
HLA_B	B_156	CLEC6A_Q6EIG7_OID21228_v1_Oncology	1	1.35383e-09	8.86843	47.217	0.000719344
HLA_B	B_156	TNFRSF13C_Q96RJ3_OID20480_v1_Inflammation	2	1.40585e-09	8.85206	49.8622	0.00229919
HLA_A	A_161	TNFRSF10A_O00220_OID20967_v1_Neurology	1	9.55665e-21	20.0197	92.0696	0.00138037
HLA_C	C_156	TNFRSF10C_O14798_OID20265_v1_Cardiometabolic	1	9.41634e-26	25.0261	126.954	0.00188804
HLA_A	A_44	TNFRSF13B_O14836_OID20702_v1_Inflammation	1	2.8653e-13	12.5428	53.2571	0.000791868
HLA_B	B_24	PLA2G7_Q13093_OID21105_v1_Neurology	1	1.60418e-09	8.79475	40.4781	0.000602344
HLA_B	B_minus16	ICAM2_P13598_OID20248_v1_Cardiometabolic	2	1.73006e-09	8.76194	46.6752	0.00144971
HLA_DQA1	DQA1_47	TNFRSF17_Q02223_OID30589_v1_Inflammation_II	1	1.8092e-22	21.7425	107.975	0.00163088
HLA_DRB1	DRB1_77	TNFRSF1A_P19438_OID21155_v1_Neurology	1	3.18604e-13	12.4967	57.5021	0.000855674
HLA_C	C_156	TNFRSF1B_P20333_OID21145_v1_Neurology	1	9.18348e-16	15.037	79.7241	0.00118635
HLA_C	C_306	TNFRSF1B_P20333_OID21145_v1_Neurology	2	1.44717e-14	13.8395	67.4479	0.000182678
HLA_DQB1	DQB1_67	TNFRSF21_O75509_OID21052_v1_Neurology	1	2.62928e-15	14.5802	62.4694	0.000922072
HLA_B	B_199	NUCB2_P80303_OID21448_v1_Oncology	2	2.41881e-09	8.6164	39.601	0.00207904
HLA_B	B_77	TNF_P01375_OID20074_v1_Cardiometabolic	3	2.88193e-09	8.54032	45.5051	0.00383629
HLA_DRB1	DRB1_13	TNFRSF6B_O95407_OID20964_v1_Neurology	3	7.61741e-11	10.1182	55.9805	0.00294235
HLA_DRB1	DRB1_57	TNFRSF6B_O95407_OID20964_v1_Neurology	1	1.44151e-18	17.8412	89.6995	0.00134484
HLA_DRB1	DRB1_70	TNFRSF6B_O95407_OID20964_v1_Neurology	2	9.91468e-12	11.0037	50.572	0.00210305
HLA_B	B_171	ADAM15_Q13444_OID20109_v1_Cardiometabolic	3	3.59165e-09	8.44471	42.1027	0.00313001
HLA_B	B_67	PLXNA4_Q9HCM2_OID20597_v1_Inflammation	2	4.28665e-09	8.36788	52.5777	0.00212895
HLA_B	B_97	OSM_P13725_OID20574_v1_Inflammation	2	4.2923e-09	8.36731	47.4869	0.00244986
HLA_B	B_116	ADAMTS13_Q76LX8_OID20249_v1_Cardiometabolic	2	8.53387e-09	8.06885	51.0865	0.00166923
HLA_B	B_9	HBEGF_Q99075_OID21465_v1_Oncology	2	9.6937e-09	8.01351	40.0501	0.0037061
HLA_B	B_minus11	OSM_P13725_OID20574_v1_Inflammation	3	1.04245e-08	7.98194	32.6691	0.00293828
HLA_A	A_80	TNFSF13_O75888_OID20733_v1_Inflammation	1	3.55836e-16	15.4488	71.0713	0.00105258
HLA_B	B_97	CEACAM6_P40199_OID30362_v1_Cardiometabolic_II	1	1.17236e-08	7.93094	47.9873	0.000709106
HLA_B	B_67	GZMH_P20718_OID20096_v1_Cardiometabolic	3	1.74207e-08	7.75894	41.6708	0.00585268
HLA_DRB1	DRB1_13	TNFSF8_P32971_OID30384_v1_Cardiometabolic_II	1	1.71782e-19	18.765	100.648	0.00148727
HLA_DRB1	DRB1_77	TNN_Q9UQP3_OID30412_v1_Cardiometabolic_II	1	6.41386e-15	14.1929	65.2995	0.000964927
HLA_B	B_94	PGLYRP1_O75594_OID20338_v1_Cardiometabolic	2	2.29137e-08	7.6399	34.9383	0.00705925
HLA_DQB1	DQB1_55	TNXB_P22105_OID21107_v1_Neurology	2	3.17059e-70	69.4989	318.348	0.0217852
HLA_DRB1	DRB1_11	TNXB_P22105_OID21107_v1_Neurology	1	1.46601e-248	247.834	1145.64	0.017048
HLA_DRB1	DRB1_74	TNXB_P22105_OID21107_v1_Neurology	3	8.3456e-28	27.0785	126.093	0.0236616
HLA_DQB1	DQB1_55	TP53BP1_Q12888_OID30470_v1_Inflammation_II	2	9.52891e-11	10.021	55.419	0.00457229
HLA_DRB1	DRB1_13	TP53BP1_Q12888_OID30470_v1_Inflammation_II	1	2.54125e-50	49.595	245.397	0.00372994
HLA_DRB1	DRB1_13	TRAF3_Q13114-2_OID30479_v1_Inflammation_II	1	8.51311e-38	37.0699	187.017	0.00284259
HLA_DRB1	DRB1_71	TRAF3_Q13114-2_OID30479_v1_Inflammation_II	2	8.82492e-10	9.05429	47.9752	0.0035718
HLA_DQB1	DQB1_74	TREM2_Q9NZC2_OID20731_v1_Inflammation	1	3.83112e-28	27.4167	126.025	0.00187753
HLA_DRB1	DRB1_11	TREM2_Q9NZC2_OID20731_v1_Inflammation	2	4.12488e-08	7.38459	47.5562	0.00258602
HLA_DRB1	DRB1_74	TRIM21_P19474_OID20533_v1_Inflammation	1	1.80791e-14	13.7428	73.5416	0.0010953
HLA_A	A_56	TRIM40_Q6P9F5_OID30885_v1_Neurology_II	3	3.42564e-15	14.4653	61.2313	0.0125553
HLA_A	A_73	TRIM40_Q6P9F5_OID30885_v1_Neurology_II	2	1.12398e-22	21.9492	94.9325	0.0116256
HLA_A	A_95	TRIM40_Q6P9F5_OID30885_v1_Neurology_II	1	1.50313e-146	145.823	670.739	0.0101842
HLA_DQB1	DQB1_30	TSC1_Q92574_OID30478_v1_Inflammation_II	1	8.73984e-11	10.0585	49.7814	0.00075666
HLA_DQA1	DQA1_215	TSHB_P01222_OID20129_v1_Cardiometabolic	1	2.12065e-11	10.6735	44.8268	0.000666956
HLA_DQA1	DQA1_175	TSPAN7_P41732_OID30810_v1_Neurology_II	1	1.55843e-18	17.8073	85.9229	0.00131046
HLA_C	C_156	TXNDC15_Q96J42_OID21495_v1_Oncology	1	1.5638e-183	182.806	848.73	0.0125799
HLA_C	C_306	TXNDC15_Q96J42_OID21495_v1_Oncology	2	1.6011e-155	154.796	709.997	0.00205631
HLA_DRB1	DRB1_11	TXNL1_O43396_OID30872_v1_Neurology_II	1	1.13069e-15	14.9467	82.3211	0.00125802
HLA_DRB1	DRB1_37	TYRP1_P17643_OID30517_v1_Inflammation_II	1	6.03929e-24	23.219	118.453	0.00180045
HLA_DQA1	DQA1_207	VCAM1_P19320_OID20396_v1_Cardiometabolic	1	4.57523e-21	20.3396	88.5929	0.00131621
HLA_DRB1	DRB1_11	VSIG2_Q96IQ7_OID31371_v1_Oncology_II	1	9.39524e-13	12.0271	68.1741	0.0010118
HLA_DRB1	DRB1_13	VSIG4_Q9Y279_OID21144_v1_Neurology	2	1.64344e-09	8.78425	52.1531	0.00243936
HLA_DRB1	DRB1_71	VSIG4_Q9Y279_OID21144_v1_Neurology	1	2.78755e-23	22.5548	111.774	0.00166328
HLA_C	C_275	VSIR_Q9H7M9_OID20131_v1_Cardiometabolic	1	2.63061e-14	13.5799	66.2478	0.000985669
HLA_C	C_306	VSIR_Q9H7M9_OID20131_v1_Cardiometabolic	2	1.36767e-14	13.864	63.7861	3.66269e-05
HLA_A	A_245	VSTM1_Q6UX27_OID20851_v1_Neurology	1	5.05359e-35	34.2964	157.567	0.00239904
HLA_A	A_73	VSTM1_Q6UX27_OID20851_v1_Neurology	2	3.79823e-09	8.42042	34.6245	0.00292622
HLA_DQA1	DQA1_56	WASL_O00401_OID30467_v1_Inflammation_II	1	2.75916e-38	37.5592	177.236	0.00269392
HLA_B	B_74	CPXM1_Q96SM3_OID21479_v1_Oncology	2	2.38882e-08	7.62182	34.8216	0.00801299
HLA_DRB1	DRB1_74	WFIKKN1_Q96NZ8_OID20939_v1_Neurology	1	6.23533e-28	27.2051	137.175	0.00206462
HLA_DQB1	DQB1_67	WIF1_Q9Y5W5_OID21464_v1_Oncology	1	5.87023e-12	11.2313	47.34	0.000698694
HLA_DRB1	DRB1_11	WNT9A_O14904_OID20460_v1_Inflammation	2	1.46738e-11	10.8335	62.2325	0.00272339
HLA_DRB1	DRB1_71	WNT9A_O14904_OID20460_v1_Inflammation	1	1.64607e-24	23.7836	117.509	0.00178046
HLA_C	C_138	XCL1_P47992_OID21398_v1_Oncology	1	3.20175e-25	24.4946	112.618	0.00166213
HLA_C	C_306	XCL1_P47992_OID21398_v1_Oncology	2	3.03518e-21	20.5178	89.3741	0.000343054
HLA_B	B_167	LY96_Q9Y6Y9_OID20945_v1_Neurology	2	3.79245e-08	7.42108	30.2109	0.00147438
HLA_B	B_95	PSAPL1_Q6NUJ1_OID31473_v1_Oncology_II	2	4.23799e-08	7.37284	37.1008	0.00193608
