# Supplementary material for: The influence of HLA genetic variation on plasma protein expression
Source: Nat Commun. 2024 Jul 31;15:6469. doi: 10.1038/s41467-024-50583-8 (PMC11291675; doi:10.1038/s41467-024-50583-8)
Supplement: Supplementary file 4 — Supplementary Data 1-21 [file 41467_2024_50583_MOESM4_ESM.zip › Supplementary_tables/Supplementary_Data21.xls]

## Sheet: ST21_legend
druggability_tier	Druggability tier corresponding to tiers defined in the druggable genome project (Finan et al.)
protein	HLA-pGene from our analysis

## Sheet: ST21
druggability_tier	Protein
Tier 1	FGR
Tier 1	CD79B
Tier 1	CD4
Tier 1	CD22
Tier 1	CD6
Tier 1	CD74
Tier 1	SLAMF7
Tier 1	IFNGR1
Tier 1	FLT4
Tier 1	TNFRSF9
Tier 1	CDH3
Tier 1	TIE1
Tier 1	TNFRSF1A
Tier 1	PLA2G10
Tier 1	ICAM3
Tier 1	FAP
Tier 1	AFP
Tier 1	PGR
Tier 1	FOLH1
Tier 1	CEACAM6
Tier 1	LAMB1
Tier 1	IL5RA
Tier 1	SIRT1
Tier 1	IL12RB1
Tier 1	MMP9
Tier 1	TNFSF13B
Tier 1	MSLN
Tier 1	TNFRSF10A
Tier 1	FCER2
Tier 1	CCNE1
Tier 1	TGFB1
Tier 1	CD33
Tier 1	CA9
Tier 1	TYRP1
Tier 1	FOLR1
Tier 1	CD5
Tier 1	LTBR
Tier 1	IFNG
Tier 1	LAMA4
Tier 1	HBEGF
Tier 1	IL12B
Tier 1	CD86
Tier 1	IL1A
Tier 1	IL1R2
Tier 1	IL1R1
Tier 1	SPP1
Tier 1	CSF3R
Tier 1	TEK
Tier 1	TNFSF11
Tier 1	TNFRSF8
Tier 1	CD80
Tier 1	PLG
Tier 1	CD70
Tier 1	IL22
Tier 1	KDR
Tier 1	DDC
Tier 1	IL2RA
Tier 1	PDGFRA
Tier 1	CTSL
Tier 1	IL6
Tier 1	IL10
Tier 1	ACVRL1
Tier 1	ITGB7
Tier 1	IGF1R
Tier 1	CSNK1D
Tier 1	EPHA2
Tier 1	PLA2G7
Tier 1	IL18
Tier 1	MERTK
Tier 1	TNFRSF13C
Tier 1	IL6R
Tier 1	FGFR4
Tier 1	ITGA5
Tier 1	TGFBR2
Tier 1	IL15
Tier 1	CSF2
Tier 1	CTSB
Tier 1	CA4
Tier 1	AXL
Tier 1	ADAM9
Tier 1	CXCL10
Tier 1	INSR
Tier 1	RRM2
Tier 1	CCL11
Tier 1	EGFL7
Tier 1	CD28
Tier 1	LIPF
Tier 1	CSF1R
Tier 1	TNFRSF4
Tier 1	PDCD1
Tier 1	CTSE
Tier 1	PDCD1LG2
Tier 1	HLA-DRA
Tier 1	DDR1
Tier 1	HLA-A
Tier 1	LTA
Tier 1	LTB
Tier 1	TNF
Tier 1	TNFSF12
Tier 1	KIR2DL3
Tier 2	GZMB
Tier 2	CTSZ
Tier 2	SIGLEC6
Tier 2	CTSC
Tier 2	QPCT
Tier 2	KYNU
Tier 2	SIGLEC9
Tier 2	ACE2
Tier 2	GGH
Tier 2	PTPRF
Tier 2	ADAM8
Tier 2	TMPRSS11D
Tier 2	C1R
Tier 2	VCAM1
Tier 2	MMP10
Tier 2	C1S
Tier 2	TGM2
Tier 2	HSPA1A
Tier 2	PGA4
Tier 3A	TFPI
Tier 3A	VSIG2
Tier 3A	FAS
Tier 3A	RNASET2
Tier 3A	GRN
Tier 3A	TIMP2
Tier 3A	RTN4R
Tier 3A	TNFRSF17
Tier 3A	PRSS8
Tier 3A	NUCB2
Tier 3A	CD5L
Tier 3A	LAMP3
Tier 3A	B4GALT1
Tier 3A	GNAS
Tier 3A	CPXM1
Tier 3A	ITGA6
Tier 3A	TF
Tier 3A	MLN
Tier 3A	PIK3IP1
Tier 3A	GZMH
Tier 3A	WFDC2
Tier 3A	PLA2G15
Tier 3A	SCG3
Tier 3A	ICAM4
Tier 3A	CXCL12
Tier 3A	CCL7
Tier 3A	APOA4
Tier 3A	SELPLG
Tier 3A	CD83
Tier 3A	LIFR
Tier 3A	CCL20
Tier 3A	IL18RAP
Tier 3A	TNR
Tier 3A	NID1
Tier 3A	SLAMF1
Tier 3A	CD48
Tier 3A	CD160
Tier 3A	CR2
Tier 3A	CD46
Tier 3A	TNN
Tier 3A	LY9
Tier 3A	LRP1
Tier 3A	C4BPB
Tier 3A	SDC4
Tier 3A	CD93
Tier 3A	WFIKKN1
Tier 3A	EPO
Tier 3A	COL5A1
Tier 3A	LILRB2
Tier 3A	FCRL2
Tier 3A	CHIT1
Tier 3A	SFTPD
Tier 3A	IL15RA
Tier 3A	IL1RN
Tier 3A	CCL21
Tier 3A	IGFBPL1
Tier 3A	SEMA7A
Tier 3A	CXCL9
Tier 3A	FCRL5
Tier 3A	GFRA3
Tier 3A	TNFRSF21
Tier 3A	ADM
Tier 3A	SCGB1A1
Tier 3A	PRSS53
Tier 3A	CD8A
Tier 3A	WIF1
Tier 3A	SLAMF8
Tier 3A	TFF3
Tier 3A	ADAMTS13
Tier 3A	PCSK7
Tier 3A	CXCL16
Tier 3A	TNFSF13
Tier 3A	FRZB
Tier 3A	BMP10
Tier 3A	FCRL1
Tier 3A	CD200R1
Tier 3A	CXCL3
Tier 3A	LRPAP1
Tier 3A	SPINT1
Tier 3A	C2
Tier 3A	KIR3DL1
Tier 3A	SPINT2
Tier 3A	TNXB
Tier 3A	IL7R
Tier 3A	IL12A
Tier 3A	RNASE6
Tier 3A	ITGAM
Tier 3A	SERPINA9
Tier 3A	DSCAM
Tier 3A	IL16
Tier 3A	CCL19
Tier 3A	MST1
Tier 3A	SEZ6L2
Tier 3A	CLEC14A
Tier 3A	GPC5
Tier 3A	FCRL6
Tier 3A	SGSH
Tier 3A	IFNL1
Tier 3A	FAM3B
Tier 3A	GAST
Tier 3A	LAMP1
Tier 3A	CD300LF
Tier 3A	FCAR
Tier 3A	PRG2
Tier 3A	BCAM
Tier 3A	OPTC
Tier 3A	VSTM1
Tier 3A	NCR1
Tier 3A	IGF2R
Tier 3A	SIRPA
Tier 3A	CR1
Tier 3A	AGER
Tier 3A	APOM
Tier 3A	DEFA1
Tier 3A	KLRK1
Tier 3A	IFI30
Tier 3A	KIR2DS4
Tier 3A	TNFRSF13B
Tier 3A	TNFRSF6B
Tier 3A	CFB
Tier 3B	PRSS22
Tier 3B	CCL3
Tier 3B	CX3CL1
Tier 3B	CCL26
Tier 3B	PGLYRP1
Tier 3B	TNFRSF1B
Tier 3B	MYOC
Tier 3B	MSR1
Tier 3B	LY75
Tier 3B	IL17RB
Tier 3B	CD84
Tier 3B	CST7
Tier 3B	IL12RB2
Tier 3B	HEPH
Tier 3B	LAG3
Tier 3B	CRISP3
Tier 3B	OSM
Tier 3B	TIMP1
Tier 3B	CCL22
Tier 3B	CCL17
Tier 3B	DKK4
Tier 3B	LILRB1
Tier 3B	EBI3
Tier 3B	COMP
Tier 3B	NPTX2
Tier 3B	AMBP
Tier 3B	TNFSF8
Tier 3B	ICAM2
Tier 3B	LGALS3BP
Tier 3B	CRTAM
Tier 3B	FOLR3
Tier 3B	KLRB1
Tier 3B	GNLY
Tier 3B	CD207
Tier 3B	LGALS8
Tier 3B	FASLG
Tier 3B	MRC1
Tier 3B	CXCL6
Tier 3B	CFP
Tier 3B	OMG
Tier 3B	GDF2
Tier 3B	CCL4
Tier 3B	BPIFA2
Tier 3B	CCL25
Tier 3B	CLEC10A
Tier 3B	BCAN
Tier 3B	APCS
Tier 3B	TSHB
Tier 3B	CD101
Tier 3B	KLRD1
Tier 3B	CD72
Tier 3B	CGREF1
Tier 3B	SLC39A5
Tier 3B	SIGLEC10
Tier 3B	CREG1
Tier 3B	XCL1
Tier 3B	WNT9A
Tier 3B	MANF
Tier 3B	GZMA
Tier 3B	CRH
Tier 3B	PAMR1
Tier 3B	CCL28
Tier 3B	LY96
Tier 3B	VSIG4
Tier 3B	CXCL13
Tier 3B	TSPAN7
Tier 3B	TIMP4
Tier 3B	CD1C
Tier 3B	AGRP
Tier 3B	CCL16
Tier 3B	FCGR3B
Tier 3B	PIGR
Tier 3B	ALPP
Tier 3B	IGFBP7
Tier 3B	CXCL1
Tier 3B	CDCP1
Tier 3B	ESM1
Tier 3B	ENPP6
Tier 3B	FOLR2
Tier 3B	B2M
Tier 3B	PDIA3
Tier 3B	ISLR2
Tier 3B	CCL23
Tier 3B	LPO
Tier 3B	LAIR1
Tier 3B	CXCL11
Tier 3B	ALCAM
Tier 3B	CRTAP
Tier 3B	DEFB4A
Tier 3B	C1QA
Tier 3B	TNFRSF10C
Tier 3B	CD7
Tier 3B	TLR1
Tier 3B	THBD
Tier 3B	CCL13
Tier 3B	ATP6AP2
Tier 3B	BGN
Tier 3B	GAS6
Tier 3B	NELL2
Tier 3B	CD300E
Tier 3B	BTN3A2
Tier 3B	LILRB4
Tier 3B	PRTN3
Tier 3B	CLEC4C
Tier 3B	NAGA
Tier 3B	GP1BB
Tier 3B	IGLC2
Tier 3B	CCL14
Tier 3B	LILRA2
Tier 3B	C1QTNF9
Tier 3B	CD302
