# Supplementary material for: The influence of HLA genetic variation on plasma protein expression
Source: Nat Commun. 2024 Jul 31;15:6469. doi: 10.1038/s41467-024-50583-8 (PMC11291675; doi:10.1038/s41467-024-50583-8)
Supplement: Supplementary file 4 — Supplementary Data 1-21 [file 41467_2024_50583_MOESM4_ESM.zip › Supplementary_tables/Supplementary_Data20.xls]

## Sheet: ST20_legend
Trait_abbreviation	Abbreviated trait name from Sakaue et al. Nature Genetics 2021
Trait_name_full	Full trait name
Category	Disease or continuous trait

## Sheet: ST20
Trait_abbreviation	Trait_name_full	Category
AIH	Autoimmune hepatitis	Disease
AST	Aspartate transaminase	Biomarkers
Asthma	Asthma	Disease
BAS	Basophil	Biomarkers
BMI	Body mass index	Biomarkers
BW	Body weight	Biomarkers
Ca	Calcium	Biomarkers
CRP	C-reactive protein	Biomarkers
DBP	Diastolic blood pressure	Biomarkers
GD	Graves' disease	Disease
GGT	Œ≥-glutamyl transpeptidase	Biomarkers
Hb	Hemoglobin	Biomarkers
HbA1c	HbA1c	Biomarkers
HDLC	HDL-cholesterol	Biomarkers
Height	Height	Biomarkers
Ht	hematocrit	Biomarkers
Hyperthyroidism	Hyperthyroidism	Disease
Hypothyroidism	Hypothyroidism	Disease
Iritis	Iritis	Disease
Iron_Deficiency_Anemia	Iron deficiency anemia	Disease
LYM	Lymphocyte	Biomarkers
Malignant_Lymphoma	Malignant lymphoma	Disease
MAP	Mean arterial pressure	Biomarkers
MCH	Mean corpuscular hemoglobin	Biomarkers
MCHC	Mean corpuscular hemoglobin concentration	Biomarkers
MCV	Mean corpuscular volume	Biomarkers
MON	Monocyte	Biomarkers
Nasal_polyp	Nasal polyp	Disease
Ped_asthma	Pediatric asthma	Disease
PsV	Psoriasis vulgaris	Disease
RA	Rheumatoid arthritis	Disease
RBC	Red blood cell	Biomarkers
sCr	Serum creatinine	Biomarkers
Sjogren_Syndrome	Sjogren's syndrome	Disease
SLE	Systemic lupus erythematosus	Disease
T1D	Type 1 diabetes	Disease
TBil	Total Bilirubin	Biomarkers
TG	Triglycerides	Biomarkers
TP	Total protein	Biomarkers
UA	Uric acids	Biomarkers
UC	Ulcerative colitis	Disease
Uveitis	Uveitis	Disease
