# Supplementary material for: The influence of HLA genetic variation on plasma protein expression
Source: Nat Commun. 2024 Jul 31;15:6469. doi: 10.1038/s41467-024-50583-8 (PMC11291675; doi:10.1038/s41467-024-50583-8)
Supplement: Supplementary file 4 — Supplementary Data 1-21 [file 41467_2024_50583_MOESM4_ESM.zip › Supplementary_tables/Supplementary_Data4.xls]

## Sheet: ST4_legend
Tab 1: ST4_diseases
HLA-associated diseases and ICD-10 codes from Sakaue et al. Nature Genetics 2021 AND other diseases previously associated with HLA genetic variation in other studies that were removed in the sensitivity analysis.
Tab 2: ST4_sumstats
gene_short	abbreviated name of Olink protein
allele	lead HLA variant in the discovery cohort affecting expression of the protein
gene	full name of Olink protein
beta	beta from HLA-pQTL linear model
beta_CI_low	95% confidence interval on beta (lower bound)
beta_CI_high	95% confidence interval on beta (upper bound)
SE	standard error from HLA-pQTL linear model
tval	t-statistic from HLA-pQTL linear model
DF	degrees of freedom from HLA-pQTL linear model
pval	p-value from linear model. P-values are unadjusted, two-sided and determined via t-test and linear regression analysis. The p-value threshold is after Bonferroni correction for the total number of SNPs genome-wide (5x10-8)
minus_log10P	negative 1 * log10(pval)
var_explained	variance explained by lead HLA variant
N	total N used for the indicated HLA-pQTL
sig	1 if P < 5e-8 after removing individuals with HLA-associated diseases; 0 if P > 5e-8.

## Sheet: ST4_diseases
Disease	ICD10
Skin cancer	C43/C44
Prostate cancer	C61
Malignant lymphoma	C81/C82/C83/C84/C85/C86/C88/C90/C91/C92/C93/C94/C95/C96
Iron deficiency anemia	D50
Sarcoidosis	D86
Hypothyroidism	E03
Hyperthyroidism / Graves' disease	E05
Type 1 diabetes	E10
Type 2 diabetes	E11
Iritis / Uveitis	H20
Nasal polyp	J33
Asthma	J45
Gastric polyp	K317
Ulcerative colitis	K51
Autoimmune hepatitis	K754
Psoriasis vulgaris	L40
Rheumatoid arthritis	M06
Systemic lupus erythematosus	M32
Sjogren Syndrome	M350
IgA_nephritis	N028
Chronic Glomerulonephritis	N03
Nephrotic Syndrome	N04
Celiac disease	K90
Multiple sclerosis	G35
Ankylosing spondylitis	M45

## Sheet: ST4_sumstats
gene_short	allele	gene	beta	beta_CI_low	beta_CI_high	SE	tval	DF	pval	minus_log10P	var_explained	N	sig
ACE2	HLA_A_11	ACE2_Q9BYF1_OID20105_v1_Cardiometabolic	-0.0459938	-0.058035	-0.0339527	0.00614329	-7.48684	26441	7.27532e-14	13.1381	0.00211543	26443	1
ACVRL1	AA_C_156_31238934_exon3_RW	ACVRL1_P37023_OID20999_v1_Neurology	-0.0522301	-0.06421	-0.0402503	0.00611201	-8.54549	26696	1.34711e-17	16.8706	0.00272798	26698	1
ACY3	HLA_DRB1_03	ACY3_Q96HD9_OID30086_v1_Cardiometabolic_II	0.0397054	0.0276221	0.0517888	0.0061648	6.44067	26271	1.21007e-10	9.91719	0.00157652	26273	1
ADA2	AA_DRB1_77_32551931_exon2_PT	ADA2_Q9NZK5_OID20394_v1_Cardiometabolic	-0.123632	-0.13553	-0.111734	0.00607022	-20.367	26724	1.62659e-91	90.7887	0.0152849	26726	1
ADAM15	AA_B_24_31324665_exon2_A	ADAM15_Q13444_OID20109_v1_Cardiometabolic	0.0485639	0.0365242	0.0606036	0.00614254	7.90616	26441	2.75752e-15	14.5595	0.00235845	26443	1
ADAM8	AA_B_156_31324024_exon3_LW	ADAM8_P78325_OID21039_v1_Neurology	-0.056453	-0.0683416	-0.0445645	0.00606544	-9.30733	27095	1.40687e-20	19.8517	0.00318695	27097	1
ADAM9	HLA_B_08	ADAM9_Q13443_OID31488_v1_Oncology_II	0.0631643	0.0512702	0.0750585	0.00606826	10.409	27048	2.51943e-25	24.5987	0.00398973	27050	1
ADAMTS13	AA_B_12_31324701_exon2	ADAMTS13_Q76LX8_OID20249_v1_Cardiometabolic	-0.0392621	-0.0511246	-0.0273996	0.00605216	-6.48729	27259	8.8891e-11	10.0511	0.00154151	27261	1
ADGRE2	AA_B_97_31324201_exon3_NRV	ADGRE2_Q9UHX3_OID20755_v1_Inflammation	0.0359852	0.0240814	0.047889	0.00607321	5.92524	27077	3.15609e-09	8.50085	0.00129494	27079	1
ADGRE5	AA_DQA1_34_32609180_exon2	ADGRE5_P48960_OID20260_v1_Cardiometabolic	-0.0462046	-0.0580986	-0.0343107	0.00606819	-7.61423	27099	2.73896e-14	13.5624	0.00213487	27101	1
ADGRF5	AA_C_73_31239429_exon2_A	ADGRF5_Q8IZF2_OID30349_v1_Cardiometabolic_II	0.0409367	0.0290488	0.0528247	0.00606511	6.74954	27139	1.51296e-11	10.8202	0.00167582	27141	1
ADGRG1	AA_DRB1_74_32551940_exon2_LR	ADGRG1_Q9Y653_OID21294_v1_Oncology	-0.0409548	-0.0529083	-0.0290012	0.00609857	-6.71547	26842	1.91204e-11	10.7185	0.00167729	26844	1
ADM	AA_C_147_31238961_exon3_Lx	ADM_P35318_OID21467_v1_Oncology	0.0370763	0.0251953	0.0489573	0.00606156	6.11662	27179	9.68815e-10	9.01376	0.00137465	27181	1
AFP	AA_C_184_31238263_exon4_HK	AFP_P02771_OID20978_v1_Neurology	-0.0362286	-0.0482277	-0.0242294	0.00612185	-5.91792	26648	3.30026e-09	8.48145	0.00131251	26650	1
AGER	AA_DRB1_71_32551949_exon2_AER	AGER_Q15109_OID20756_v1_Inflammation	0.0951712	0.0832664	0.107076	0.00607372	15.6693	26862	4.30074e-55	54.3665	0.00905756	26864	1
AGRP	HLA_DQA1_03_01	AGRP_O00253_OID20658_v1_Inflammation	-0.0386565	-0.0505252	-0.0267879	0.0060553	-6.38392	27232	1.75389e-10	9.756	0.00149433	27234	1
AHSP	AA_A_161_29911255_exon3_E	AHSP_Q9NZD4_OID21078_v1_Neurology	-0.036849	-0.0487959	-0.024902	0.00609523	-6.04554	26880	1.50874e-09	8.82138	0.00135785	26882	1
AIF1	AA_DRB1_96_32549647_exon3_EYx	AIF1_P55008_OID21234_v1_Oncology	-0.065944	-0.0779946	-0.0538935	0.00614805	-10.726	26341	8.72894e-27	26.059	0.00434862	26343	1
ALCAM	HLA_DRB1_15_01	ALCAM_Q13740_OID20273_v1_Cardiometabolic	0.0668272	0.0549821	0.0786724	0.00604329	11.0581	27259	2.30166e-28	27.638	0.00446588	27261	1
ALPP	HLA_DPB1_04	ALPP_P05187_OID21383_v1_Oncology	0.0395215	0.0275673	0.0514757	0.00609892	6.48007	26842	9.32664e-11	10.0303	0.00156195	26844	1
AMBP	HLA_DRB1_03_01	AMBP_P02760_OID21413_v1_Oncology	-0.0806264	-0.0924875	-0.0687652	0.00605144	-13.3235	27130	2.26398e-40	39.6451	0.00650061	27132	1
ANXA11	AA_DQA1_53_32609237_exon2_KR	ANXA11_P50995_OID20583_v1_Inflammation	0.071634	0.0597165	0.0835515	0.0060802	11.7815	26911	5.82524e-32	31.2347	0.00513143	26913	1
APCS	HLA_DQA1_05	APCS_P02743_OID30778_v1_Inflammation_II	0.0413862	0.0294573	0.0533151	0.006086	6.80023	26952	1.06636e-11	10.9721	0.00171282	26954	1
APOA4	HLA_DQB1_06_02	APOA4_P06727_OID30733_v1_Inflammation_II	-0.0492573	-0.0611294	-0.0373852	0.00605703	-8.13224	27191	4.39212e-16	15.3573	0.00242628	27193	1
APOM	HLA_B_14_01	APOM_O95445_OID20374_v1_Cardiometabolic	-0.138864	-0.150679	-0.127049	0.00602796	-23.0366	26990	2.6545e-116	115.576	0.0192832	26992	1
ARHGEF12	AA_DQA1_25_32609153_exon2	ARHGEF12_Q9NZN5_OID20554_v1_Inflammation	0.0423493	0.0304119	0.0542868	0.00609039	6.95347	26911	3.64554e-12	11.4382	0.00179347	26913	1
ARHGEF5	HLA_B_15_01	ARHGEF5_Q12774_OID30871_v1_Neurology_II	-0.0481914	-0.0602643	-0.0361186	0.00615945	-7.82398	26297	5.30921e-15	14.275	0.00232241	26299	1
ASGR2	AA_A_95_29911057_exon3_IL	ASGR2_P07307_OID30679_v1_Inflammation_II	0.0429287	0.0310492	0.0548082	0.00606081	7.08299	27173	1.4451e-12	11.8401	0.00184287	27175	1
ASPSCR1	AA_DRB1_71_32551949_exon2_AEx	ASPSCR1_Q9BZE9_OID31055_v1_Neurology_II	0.0551217	0.043234	0.0670094	0.006065	9.08849	27103	1.07095e-19	18.9702	0.0030384	27105	1
ATP6AP2	AA_DRB1_71_32551949_exon2_AKS	ATP6AP2_O75787_OID21178_v1_Oncology	0.0367862	0.0247176	0.0488548	0.00615729	5.97441	26341	2.33888e-09	8.63099	0.00135322	26343	1
ATP6V1D	AA_DRB1_142_32549509_exon3_V	ATP6V1D_Q9Y5K8_OID21341_v1_Oncology	-0.0449023	-0.0568538	-0.0329508	0.00609754	-7.36401	26842	1.836e-13	12.7361	0.00201622	26844	1
ATP6V1G2	HLA_B_44_03	ATP6V1G2_O95670_OID30167_v1_Cardiometabolic_II	0.0588748	0.0468029	0.0709467	0.00615896	9.55921	26271	1.2867e-21	20.8905	0.00346625	26273	1
AXL	AA_DRB1_30_32552072_exon2_CGL	AXL_P30530_OID20363_v1_Cardiometabolic	0.0376177	0.0257069	0.0495285	0.00607677	6.19041	27042	6.08718e-10	9.21558	0.00141509	27044	1
B2M	AA_B_156_31324024_exon3_D	B2M_P61769_OID30725_v1_Inflammation_II	0.190221	0.178551	0.20189	0.00595367	31.9502	27191	6.27433e-220	219.202	0.0361839	27193	1
B3GNT7	HLA_DPB1_04_01	B3GNT7_Q8NFL0_OID30281_v1_Cardiometabolic_II	-0.0648379	-0.0768681	-0.0528078	0.00613767	-10.5639	26434	4.93568e-26	25.3067	0.00420396	26436	1
B4GALT1	HLA_DRB1_04_04	B4GALT1_P15291_OID20780_v1_Inflammation	-0.0505743	-0.0624706	-0.0386781	0.00606937	-8.33272	27077	8.27039e-17	16.0825	0.00255776	27079	1
B4GAT1	AA_DRB1_77_32551931_exon2_LN	B4GAT1_O43505_OID21127_v1_Neurology	-0.0389762	-0.0509091	-0.0270433	0.00608806	-6.40207	26939	1.5581e-10	9.8074	0.00151914	26941	1
BAP18	AA_DRB1_13_32552123_exon2_LS	BAP18_Q8IXM2_OID31150_v1_Neurology_II	-0.0487472	-0.0606426	-0.0368518	0.00606891	-8.03227	27086	9.9541e-16	15.002	0.00237629	27088	1
BCAM	AA_DRB1_11_32552129_exon2_DGS	BCAM_P50895_OID21076_v1_Neurology	-0.0503193	-0.0622461	-0.0383924	0.00608497	-8.26943	26939	1.40735e-16	15.8516	0.00253203	26941	1
BCAN	AA_DRB1_71_32551949_exon2_AS	BCAN_Q96GW7_OID20998_v1_Neurology	0.0465613	0.0345897	0.0585328	0.00610778	7.62328	26748	2.55513e-14	13.5926	0.00216795	26750	1
BCL2L15	AA_DQB1_57_32632681_exon2_A	BCL2L15_Q5TBC7_OID30498_v1_Inflammation_II	0.0404673	0.028405	0.0525296	0.00615408	6.57569	26361	4.93345e-11	10.3068	0.0016376	26363	1
BGN	AA_C_152_31238946_exon3_AT	BGN_P21810_OID21198_v1_Oncology	-0.0710906	-0.0831497	-0.0590315	0.00615242	-11.5549	26285	8.27669e-31	30.0821	0.00505388	26287	1
BID	AA_DRB1_13_32552123_exon2_RY	BID_P55957_OID20517_v1_Inflammation	0.0432023	0.0312652	0.0551393	0.00609017	7.09377	26911	1.33731e-12	11.8738	0.00186644	26913	1
BMP10	HLA_C_08	BMP10_O95393_OID30575_v1_Inflammation_II	-0.0380443	-0.0500663	-0.0260222	0.00613353	-6.20267	26543	5.63306e-10	9.24926	0.00144737	26545	1
BPIFA2	AA_DQB1_84_32632600_exon2	BPIFA2_Q96DR5_OID30279_v1_Cardiometabolic_II	0.0409682	0.0286917	0.0532448	0.00626337	6.54092	25448	6.23013e-11	10.2055	0.0016784	25450	1
BTN2A1	HLA_A_01_01	BTN2A1_Q7KYR7_OID20713_v1_Inflammation	0.228957	0.217362	0.240553	0.00591572	38.7032	27077	5.3756318530111e-319	318.27	0.0524215	27079	1
BTN3A2	HLA_A_01_01	BTN3A2_P78410_OID20540_v1_Inflammation	-0.309373	-0.320735	-0.298011	0.0057968	-53.3696	26911	0	589.716	0.0957117	26913	1
C1QA	AA_A_62_29910717_exon2_EQ	C1QA_P02745_OID20654_v1_Inflammation	0.035752	0.0238597	0.0476443	0.00606733	5.89254	27130	3.84783e-09	8.41478	0.0012782	27132	1
C1QTNF9	AA_C_304_31237782_exon5_M	C1QTNF9_P0C862_OID30620_v1_Inflammation_II	-0.0683206	-0.080333	-0.0563083	0.0061286	-11.1478	26500	8.50297e-29	28.0704	0.00466771	26502	1
C1R	AA_DQB1_26_32632774_exon2_FL	C1R_P00736_OID30753_v1_Inflammation_II	0.044734	0.0328594	0.0566086	0.00605832	7.38389	27191	1.58141e-13	12.801	0.00200113	27193	1
C1S	AA_DRB1_37_32552051_exon2_SYx	C1S_P09871_OID30731_v1_Inflammation_II	-0.0400069	-0.0518839	-0.0281299	0.00605954	-6.60231	27191	4.1226e-11	10.3848	0.00160056	27193	1
C2	HLA_C_12_03	C2_P06681_OID20410_v1_Cardiometabolic	-0.170047	-0.181803	-0.15829	0.00599828	-28.3492	26990	3.06733e-174	173.513	0.0289158	26992	1
C4BPB	AA_DRB1_minus24_32557503_exon1_L	C4BPB_P20851_OID21481_v1_Oncology	0.0446047	0.032698	0.0565114	0.00607469	7.34272	27045	2.15208e-13	12.6671	0.00198958	27047	1
CA4	AA_DRB1_96_32549647_exon3_HI	CA4_P22748_OID20241_v1_Cardiometabolic	0.0455661	0.0337067	0.0574255	0.00605053	7.53092	27259	5.19433e-14	13.2845	0.00207627	27261	1
CA9	AA_DQA1_34_32609180_exon2	CA9_Q16790_OID21417_v1_Oncology	-0.0362983	-0.0481796	-0.024417	0.00606174	-5.98811	27179	2.14957e-09	8.66765	0.00131757	27181	1
CANT1	AA_C_1_31239645_exon2_G	CANT1_Q8WVQ1_OID20181_v1_Cardiometabolic	0.0548816	0.0429607	0.0668025	0.00608193	9.02372	26953	1.93615e-19	18.7131	0.00301199	26955	1
CAPG	HLA_DRB1_15_01	CAPG_P40121_OID21431_v1_Oncology	0.0821926	0.0702437	0.0941416	0.00609623	13.4825	26726	2.70456e-41	40.5679	0.00675563	26728	1
CAPS	AA_DRB1_104_32549623_exon3_S	CAPS_Q13938_OID31126_v1_Neurology_II	-0.19689	-0.208566	-0.185214	0.0059572	-33.0508	27086	7.04345e-235	234.152	0.0387657	27088	1
CARHSP1	AA_DRB1_78_32551928_exon2_LY	CARHSP1_Q9Y2V2_OID20859_v1_Neurology	-0.0440338	-0.0560969	-0.0319708	0.00615444	-7.15481	26350	8.59754e-13	12.0656	0.00193898	26352	1
CBLIF	AA_DQB1_57_32632681_exon2_A	CBLIF_P27352_OID20179_v1_Cardiometabolic	-0.0493199	-0.0612556	-0.0373842	0.00608946	-8.09922	26902	5.76344e-16	15.2393	0.00243245	26904	1
CCDC134	AA_DRB1_77_32551931_exon2_Nx	CCDC134_Q9H6E4_OID31413_v1_Oncology_II	0.0484625	0.0365542	0.0603709	0.00607551	7.97671	27028	1.56193e-15	14.8063	0.00234862	27030	1
CCL11	AA_DRB1_37_32552051_exon2_NSY	CCL11_P51671_OID20668_v1_Inflammation	-0.0379856	-0.0498546	-0.0261166	0.00605545	-6.27296	27232	3.59562e-10	9.44423	0.00144291	27234	1
CCL13	HLA_DRB1_03_01	CCL13_Q99616_OID20655_v1_Inflammation	0.0512588	0.0393842	0.0631334	0.00605832	8.4609	27174	2.78467e-17	16.5552	0.00262747	27176	1
CCL14	AA_DRB1_74_32551940_exon2_GLR	CCL14_Q16627_OID20401_v1_Cardiometabolic	-0.0300176	-0.0419799	-0.0180552	0.0061031	-4.91841	26823	8.77661e-07	6.05667	0.000901053	26825	0
CCL16	AA_DRB1_74_32551940_exon2_EGR	CCL16_O15467_OID20334_v1_Cardiometabolic	-0.042751	-0.0546119	-0.0308902	0.00605129	-7.06478	27259	1.6473e-12	11.7832	0.00182765	27261	1
CCL17	AA_DRB1_30_32552072_exon2_CHY	CCL17_Q92583_OID20745_v1_Inflammation	-0.0334194	-0.0453711	-0.0214676	0.00609767	-5.48068	26865	4.27493e-08	7.36907	0.00111686	26867	1
CCL19	HLA_DQA1_04	CCL19_Q99731_OID21030_v1_Neurology	0.193814	0.182145	0.205483	0.00595346	32.5548	27154	4.35262e-228	227.361	0.0375637	27156	1
CCL20	AA_DRB1_73_32551943_exon2_A	CCL20_P78556_OID20671_v1_Inflammation	0.0499197	0.0380569	0.0617824	0.00605227	8.24809	27232	1.68135e-16	15.7743	0.00249197	27234	1
CCL21	AA_DPB1_9_33048466_exon2_H	CCL21_O00585_OID20686_v1_Inflammation	0.112261	0.100424	0.124097	0.00603873	18.5901	27077	1.16078e-76	75.9352	0.0126024	27079	1
CCL22	AA_DRB1_37_32552051_exon2_SYx	CCL22_O00626_OID20765_v1_Inflammation	-0.0393324	-0.0513277	-0.0273372	0.00611987	-6.42701	26659	1.32336e-10	9.87832	0.00154704	26661	1
CCL23	AA_DQB1_67_32632651_exon2_I	CCL23_P55773_OID20693_v1_Inflammation	-0.0482174	-0.0601151	-0.0363198	0.00607008	-7.94346	27077	2.04202e-15	14.6899	0.00232492	27079	1
CCL25	AA_DRB1_74_32551940_exon2_GR	CCL25_O15444_OID20674_v1_Inflammation	0.0458132	0.0339481	0.0576783	0.00605346	7.5681	27232	3.90683e-14	13.4082	0.00209885	27234	1
CCL26	AA_DRB1_77_32551931_exon2_LT	CCL26_Q9Y258_OID20546_v1_Inflammation	0.0502491	0.038316	0.0621822	0.00608816	8.25357	26911	1.60688e-16	15.794	0.00252497	26913	1
CCL28	AA_B_156_31324024_exon3_Rx	CCL28_Q9NRJ3_OID20569_v1_Inflammation	0.0373556	0.0253926	0.0493187	0.00610341	6.12045	26807	9.4603e-10	9.0241	0.00139544	26809	1
CCL3	AA_B_97_31324201_exon3_CS	CCL3_P10147_OID20610_v1_Inflammation	-0.0558967	-0.0678263	-0.0439672	0.00608633	-9.18398	26911	4.44465e-20	19.3522	0.00312444	26913	1
CCL4	AA_DQA1_175_32610016_exon3_Ex	CCL4_P13236_OID20695_v1_Inflammation	0.0382663	0.0263399	0.0501926	0.00608473	6.2889	26970	3.24624e-10	9.48862	0.00146431	26972	1
CCL7	AA_DRB1_57_32551991_exon2_AD	CCL7_P80098_OID20523_v1_Inflammation	-0.045407	-0.0573429	-0.0334711	0.00608957	-7.45651	26911	9.15208e-14	13.0385	0.00206179	26913	1
CCNE1	AA_DQB1_30_32632762_exon2_H	CCNE1_P24864_OID30456_v1_Inflammation_II	0.0520076	0.0399517	0.0640635	0.00615079	8.45544	26361	2.92221e-17	16.5343	0.00270479	26363	1
CD101	HLA_DQA1_01_02	CD101_Q93033_OID31480_v1_Oncology_II	0.0763185	0.0644353	0.0882016	0.00606267	12.5883	27048	3.09641e-36	35.5091	0.00582451	27050	1
CD160	AA_C_minus15_31239820_exon1_I	CD160_O95971_OID20647_v1_Inflammation	0.122684	0.110896	0.134472	0.00601405	20.3995	27232	8.21023e-92	91.0856	0.0150513	27234	1
CD1C	AA_B_9_31324710_exon2_D	CD1C_P29017_OID21483_v1_Oncology	0.157075	0.145305	0.168846	0.00600526	26.1563	27045	5.95802e-149	148.225	0.0246727	27047	1
CD200R1	HLA_DQA1_01_02	CD200R1_Q8TD46_OID20595_v1_Inflammation	0.075066	0.0631255	0.0870065	0.00609192	12.3222	26794	8.54482e-35	34.0683	0.0056349	26796	1
CD207	AA_DRB1_74_32551940_exon2_GR	CD207_Q9UJ71_OID21298_v1_Oncology	-0.107932	-0.119936	-0.0959269	0.00612466	-17.6225	26348	4.13055e-69	68.384	0.0116492	26350	1
CD22	HLA_DRB1_15_01	CD22_P20273_OID20637_v1_Inflammation	0.190824	0.179164	0.202483	0.00594847	32.0794	27232	1.14369e-221	220.942	0.0364136	27234	1
CD28	AA_DRB1_30_32552072_exon2_FHL	CD28_P10747_OID21265_v1_Oncology	-0.0410823	-0.0531489	-0.0290157	0.00615626	-6.67325	26341	2.55157e-11	10.5932	0.00168775	26343	1
CD300E	AA_DRB1_minus1_32557434_exon1_S	CD300E_Q496F6_OID21418_v1_Oncology	-0.0555664	-0.0674584	-0.0436744	0.0060672	-9.15849	27082	5.62373e-20	19.25	0.00308762	27084	1
CD300LF	AA_DQB1_37_32632741_exon2_Y	CD300LF_Q8TDQ1_OID21469_v1_Oncology	0.0505747	0.0387008	0.0624487	0.00605797	8.34846	27179	7.24029e-17	16.1402	0.00255781	27181	1
CD302	AA_A_145_29911207_exon3_H	CD302_Q8IX05_OID21328_v1_Oncology	-0.0887347	-0.100651	-0.0768183	0.00607961	-14.5954	26842	4.58959e-48	47.3382	0.00787384	26844	1
CD33	AA_DRB1_13_32552123_exon2_HRS	CD33_P20138_OID21472_v1_Oncology	0.0441368	0.0322298	0.0560437	0.00607482	7.26553	27045	3.81629e-13	12.4184	0.00194805	27047	1
CD4	AA_DRB1_74_32551940_exon2_QRx	CD4_P01730_OID20584_v1_Inflammation	-0.0962204	-0.108124	-0.0843168	0.00607311	-15.8437	26862	2.79694e-56	55.5533	0.00925837	26864	1
CD46	HLA_DQA1_02	CD46_P15529_OID20380_v1_Cardiometabolic	-0.0400207	-0.0520008	-0.0280406	0.00611214	-6.54775	26725	5.94706e-11	10.2257	0.00160166	26727	1
CD48	AA_C_9_31239621_exon2_DF	CD48_P09326_OID20692_v1_Inflammation	-0.0925103	-0.104381	-0.0806397	0.00605623	-15.2752	27031	1.8533e-52	51.7321	0.00855815	27033	1
CD5	HLA_DRB1_15_01	CD5_P06127_OID21449_v1_Oncology	0.0663088	0.0544351	0.0781824	0.00605785	10.9459	27130	7.9474e-28	27.0998	0.00439685	27132	1
CD5L	AA_B_156_31324024_exon3_DG	CD5L_O43866_OID30775_v1_Inflammation_II	-0.0741176	-0.0860037	-0.0622316	0.00606413	-12.2223	27044	2.90988e-34	33.5361	0.00549343	27046	1
CD6	AA_B_97_31324201_exon3_CNS	CD6_P30203_OID20649_v1_Inflammation	0.0418247	0.0299462	0.0537032	0.00606031	6.90141	27180	5.26198e-12	11.2789	0.0017493	27182	1
CD7	HLA_B_44_02	CD7_P09564_OID30543_v1_Inflammation_II	-0.0414472	-0.0535214	-0.0293729	0.00616015	-6.72828	26307	1.75206e-11	10.7565	0.00171787	26309	1
CD70	AA_A_282_29912299_exon5_I	CD70_P32970_OID20599_v1_Inflammation	-0.0334233	-0.0453648	-0.0214818	0.00609246	-5.48601	26911	4.14808e-08	7.38215	0.00111712	26913	1
CD72	HLA_DRB1_15_01	CD72_P21854_OID30641_v1_Inflammation_II	0.123001	0.111061	0.13494	0.00609137	20.1926	26543	5.39656e-90	89.2679	0.0151292	26545	1
CD74	HLA_DRB1_04_04	CD74_P04233_OID21040_v1_Neurology	0.185261	0.173573	0.19695	0.00596347	31.066	27154	3.06754e-208	207.513	0.0343218	27156	1
CD79B	AA_B_70_31324527_exon2_NS	CD79B_P40259_OID20635_v1_Inflammation	-0.034666	-0.0465365	-0.0227956	0.00605618	-5.72407	27232	1.05093e-08	7.97843	0.00120173	27234	1
CD80	AA_DRB1_13_32552123_exon2_HR	CD80_P33681_OID30291_v1_Cardiometabolic_II	0.0866659	0.0748127	0.098519	0.00604736	14.3312	27139	2.06441e-46	45.6852	0.00751097	27141	1
CD83	AA_DPB1_55_33048604_exon2_D	CD83_Q01151_OID20565_v1_Inflammation	-0.0503981	-0.0623311	-0.038465	0.00608811	-8.27811	26911	1.30885e-16	15.8831	0.00253996	26913	1
CD84	AA_A_77_29910762_exon2_DP	CD84_Q9UIB8_OID20607_v1_Inflammation	0.0385858	0.0266465	0.0505251	0.00609132	6.33456	26911	2.41788e-10	9.61656	0.00148887	26913	1
CD86	AA_DRB1_13_32552123_exon2_RSY	CD86_P42081_OID31500_v1_Oncology_II	0.0363511	0.024441	0.0482611	0.00607639	5.98235	27048	2.22705e-09	8.65227	0.0013214	27050	1
CD8A	HLA_C_06	CD8A_P01732_OID21018_v1_Neurology	0.22378	0.212187	0.235373	0.00591462	37.835	27154	2.55501e-305	304.593	0.0500775	27156	1
CD93	AA_DQA1_129_32609878_exon3_Q	CD93_Q9NPY3_OID20397_v1_Cardiometabolic	0.0406535	0.0285036	0.0528034	0.00619876	6.55834	25982	5.54332e-11	10.2562	0.00165271	25984	1
CDCP1	AA_DRB1_11_32552129_exon2_LS	CDCP1_Q9H5V8_OID20940_v1_Neurology	-0.0788469	-0.0907941	-0.0668996	0.00609537	-12.9355	26748	3.69227e-38	37.4327	0.00621683	26750	1
CDH17	AA_DRB1_47_32552021_exon2_FT	CDH17_Q12864_OID20134_v1_Cardiometabolic	0.0735058	0.0615992	0.0854124	0.00607463	12.1005	26953	1.28396e-33	32.8914	0.0054031	26955	1
CDH3	AA_DRB1_11_32552129_exon2_DPS	CDH3_P22223_OID21008_v1_Neurology	-0.038903	-0.0507886	-0.0270174	0.00606393	-6.41548	27154	1.4269e-10	9.84561	0.00151345	27156	1
CDSN	AA_B_156_31324024_exon3_DGx	CDSN_Q15517_OID20667_v1_Inflammation	0.335416	0.324218	0.346614	0.00571319	58.7091	27190	0	706.519	0.112504	27192	1
CEACAM6	HLA_B_14_02	CEACAM6_P40199_OID30362_v1_Cardiometabolic_II	0.043919	0.0320293	0.0558087	0.00606602	7.24017	27124	4.60044e-13	12.3372	0.00192888	27126	1
CFB	AA_DQA1_25_32609153_exon2	CFB_P00751_OID30755_v1_Inflammation_II	-0.233831	-0.245493	-0.222169	0.00594968	-39.3014	26705	0	327.745	0.0546769	26707	1
CFP	AA_C_80_31239408_exon2_N	CFP_P27918_OID30784_v1_Inflammation_II	0.0765226	0.0646709	0.0883742	0.00604661	12.6554	27191	1.3241e-36	35.8781	0.0058557	27193	1
CGREF1	HLA_DQB1_06_02	CGREF1_Q99674_OID20152_v1_Cardiometabolic	-0.0525815	-0.0645039	-0.0406592	0.00608268	-8.64446	26953	5.70054e-18	17.2441	0.00276482	26955	1
CHIT1	AA_DQA1_52_32609234_exon2_R	CHIT1_Q13231_OID20312_v1_Cardiometabolic	-0.0442119	-0.0561292	-0.0322947	0.00608008	-7.2716	26998	3.64906e-13	12.4378	0.00195469	27000	1
CLEC10A	AA_DRB1_96_32549647_exon3_QY	CLEC10A_Q8IUN9_OID20928_v1_Neurology	-0.0575138	-0.0694785	-0.0455491	0.00610429	-9.42187	26748	4.77707e-21	20.3208	0.00330784	26750	1
CLEC14A	HLA_B_08	CLEC14A_Q86T13_OID21090_v1_Neurology	-0.0420879	-0.0540193	-0.0301565	0.00608729	-6.91405	26939	4.81508e-12	11.3174	0.00177139	26941	1
CLEC1A	AA_B_97_31324201_exon3_CNR	CLEC1A_Q8NC01_OID20099_v1_Cardiometabolic	0.0362973	0.0242513	0.0483433	0.00614575	5.90609	26441	3.54609e-09	8.45025	0.0013175	26443	1
CLEC4A	AA_B_180_31323952_exon3_Q	CLEC4A_Q9UMR7_OID20573_v1_Inflammation	0.041866	0.0299283	0.0538037	0.00609052	6.87396	26911	6.38042e-12	11.1952	0.00175276	26913	1
CLEC4C	AA_DRB1_26_32552084_exon2_F	CLEC4C_Q8WTT0_OID20547_v1_Inflammation	-0.0455713	-0.0575071	-0.0336355	0.00608953	-7.48355	26911	7.45522e-14	13.1275	0.00207674	26913	1
CLEC4G	AA_A_97_29911063_exon3_RV	CLEC4G_Q6UXB4_OID20590_v1_Inflammation	0.0708272	0.058909	0.0827454	0.00608055	11.6482	26911	2.78736e-31	30.5548	0.0050165	26913	1
CLEC5A	AA_DRB1_133_32549536_exon3_L	CLEC5A_Q9NY25_OID20165_v1_Cardiometabolic	0.0578857	0.0459429	0.0698286	0.00609312	9.50018	26845	2.2637e-21	20.6452	0.00335076	26847	1
CLEC6A	AA_B_325_31322303_exon7_C	CLEC6A_Q6EIG7_OID21228_v1_Oncology	-0.0346266	-0.0466961	-0.022557	0.00615777	-5.62323	26341	1.89313e-08	7.72282	0.001199	26343	1
CNPY4	AA_DRB1_74_32551940_exon2_GQx	CNPY4_Q8N129_OID21317_v1_Oncology	0.0896562	0.0777409	0.101572	0.00607911	14.7483	26842	4.91386e-49	48.3086	0.00803824	26844	1
CNTN5	AA_DRB1_96_32549647_exon3_IQ	CNTN5_O94779_OID21006_v1_Neurology	-0.0513777	-0.0632772	-0.0394781	0.00607103	-8.46276	27060	2.74124e-17	16.5621	0.00263966	27062	1
CNTNAP4	AA_DRB1_11_32552129_exon2_LS	CNTNAP4_Q9C0A0_OID30911_v1_Neurology_II	-0.03642	-0.0484694	-0.0243706	0.00614747	-5.92439	26426	3.17329e-09	8.49849	0.00132642	26428	1
COL5A1	AA_B_24_31324665_exon2_A	COL5A1_P20908_OID30587_v1_Inflammation_II	0.0401909	0.0281699	0.052212	0.00613301	6.55321	26543	5.73439e-11	10.2415	0.00161531	26545	1
COMP	AA_DRB1_37_32552051_exon2_LPY	COMP_P49747_OID20405_v1_Cardiometabolic	0.0395993	0.0275963	0.0516023	0.00612382	6.46643	26624	1.02083e-10	9.99105	0.0015681	26626	1
CPVL	AA_DRB1_77_32551931_exon2_N	CPVL_Q9H3G5_OID21435_v1_Oncology	0.345527	0.334359	0.356695	0.0056978	60.6422	27125	0	750.719	0.119389	27127	1
CPXM1	HLA_B_07_02	CPXM1_Q96SM3_OID21479_v1_Oncology	-0.125615	-0.137439	-0.113791	0.00603258	-20.8227	27045	1.51583e-95	94.8194	0.015779	27047	1
CR1	HLA_DRB1_01_01	CR1_P17927_OID30697_v1_Inflammation_II	0.0493113	0.0374118	0.0612107	0.00607099	8.12245	27066	4.76165e-16	15.3222	0.0024316	27068	1
CR2	AA_DRB1_33_32552063_exon2_HT	CR2_P20023_OID20393_v1_Cardiometabolic	-0.132222	-0.144037	-0.120408	0.00602769	-21.9359	27042	9.88947e-106	105.005	0.0174828	27044	1
CREG1	HLA_DRB1_03_01	CREG1_O75629_OID21515_v1_Oncology	0.0553823	0.0433824	0.0673821	0.00612221	9.04612	26598	1.57983e-19	18.8014	0.0030672	26600	1
CRH	AA_C_275_31237869_exon5_EK	CRH_P06850_OID21257_v1_Oncology	0.0546032	0.0425341	0.0666723	0.00615753	8.8677	26296	7.93018e-19	18.1007	0.0029815	26298	1
CRISP3	AA_C_303_31237785_exon5_V	CRISP3_P54108_OID30715_v1_Inflammation_II	0.0613764	0.049454	0.0732987	0.00608267	10.0904	26926	6.72141e-24	23.1725	0.00376706	26928	1
CRNN	AA_DQB1_203_32628838_exon4_I	CRNN_Q9UBG3_OID21427_v1_Oncology	0.0540661	0.0419626	0.0661697	0.00617512	8.75548	26148	2.15265e-18	17.667	0.00292315	26150	1
CRTAM	HLA_B_44_02	CRTAM_O95727_OID20914_v1_Neurology	0.0681698	0.0562132	0.0801265	0.00610018	11.175	26748	6.26155e-29	28.2033	0.00464713	26750	1
CRTAP	HLA_B_44_02	CRTAP_O75718_OID30902_v1_Neurology_II	0.0566896	0.0446516	0.0687275	0.00614165	9.23034	26426	2.89363e-20	19.5386	0.00321371	26428	1
CSDE1	AA_DRB1_11_32552129_exon2_LS	CSDE1_O75534_OID30183_v1_Cardiometabolic_II	-0.0531927	-0.0652685	-0.041117	0.00616093	-8.63388	26271	6.26099e-18	17.2034	0.00282947	26273	1
CSF1R	AA_DQA1_187_32610410_exon4_A	CSF1R_P07333_OID30681_v1_Inflammation_II	-0.0508085	-0.0626836	-0.0389334	0.00605857	-8.38622	27173	5.26026e-17	16.279	0.0025815	27175	1
CSF2	AA_DRB1_11_32552129_exon2_S	CSF2_P04141_OID30072_v1_Cardiometabolic_II	0.0449762	0.0328955	0.0570568	0.00616342	7.29727	26271	3.0199e-13	12.52	0.00202286	26273	1
CSF3R	AA_C_156_31238934_exon3_CDL	CSF3R_Q99062_OID30527_v1_Inflammation_II	-0.0489483	-0.061006	-0.0368906	0.00615174	-7.95682	26361	1.83567e-15	14.7362	0.00239594	26363	1
CSNK1D	AA_DRB1_74_32551940_exon2_R	CSNK1D_P48730_OID30492_v1_Inflammation_II	-0.0442225	-0.0562829	-0.0321621	0.0061531	-7.18703	26361	6.79744e-13	12.1677	0.00195563	26363	1
CST7	AA_B_156_31324024_exon3_DGx	CST7_O76096_OID20704_v1_Inflammation	0.029995	0.0180652	0.0419248	0.00608645	4.92816	26970	8.34992e-07	6.07832	0.0008997	26972	0
CTSB	AA_DQB1_74_32632630_exon2_E	CTSB_P07858_OID20276_v1_Cardiometabolic	-0.0396749	-0.0516057	-0.0277441	0.00608699	-6.51798	26947	7.25177e-11	10.1396	0.0015741	26949	1
CTSC	AA_DRB1_77_32551931_exon2_LN	CTSC_P53634_OID20679_v1_Inflammation	0.0936357	0.0817331	0.105538	0.00607258	15.4194	26880	2.05271e-53	52.6877	0.00876764	26882	1
CTSE	HLA_DRB1_03_01	CTSE_P14091_OID30628_v1_Inflammation_II	-0.0578419	-0.0698525	-0.0458313	0.0061277	-9.43941	26543	4.04585e-21	20.393	0.00334568	26545	1
CTSL	AA_DQB1_87_32632591_exon2_F	CTSL_P07711_OID20228_v1_Cardiometabolic	0.0555906	0.0436702	0.067511	0.00608169	9.14065	26953	6.63237e-20	19.1783	0.00309032	26955	1
CTSO	AA_B_24_31324665_exon2_S	CTSO_P43234_OID20660_v1_Inflammation	-0.0394998	-0.0513681	-0.0276315	0.0060551	-6.52339	27232	6.99416e-11	10.1553	0.00156023	27234	1
CTSZ	AA_DRB1_77_32551931_exon2_LN	CTSZ_Q9UBR2_OID20365_v1_Cardiometabolic	0.0479105	0.0359818	0.0598392	0.00608592	7.87235	26937	3.61054e-15	14.4424	0.00229542	26939	1
CX3CL1	AA_DRB1_98_32549641_exon3_K	CX3CL1_P78423_OID20976_v1_Neurology	0.0602081	0.0482452	0.0721709	0.00610331	9.86481	26748	6.47218e-23	22.1889	0.00362501	26750	1
CXCL1	AA_DRB1_86_32551904_exon2_DVx	CXCL1_P09341_OID20762_v1_Inflammation	0.0760383	0.0641262	0.0879504	0.00607742	12.5116	26918	8.11607e-36	35.0907	0.00578182	26920	1
CXCL10	AA_DRB1_98_32549641_exon3_ER	CXCL10_P02778_OID20697_v1_Inflammation	-0.0522804	-0.0641756	-0.0403852	0.00606884	-8.61457	27077	7.396e-18	17.131	0.00273324	27079	1
CXCL11	AA_DRB1_minus25_32557506_exon1_K	CXCL11_O14625_OID21042_v1_Neurology	-0.0421983	-0.0540823	-0.0303143	0.00606312	-6.95983	27154	3.48416e-12	11.4579	0.0017807	27156	1
CXCL12	HLA_C_05	CXCL12_P48061_OID20464_v1_Inflammation	0.0458155	0.0337828	0.0578481	0.00613893	7.4631	26479	8.7109e-14	13.0599	0.00209906	26481	1
CXCL13	AA_DRB1_96_32549647_exon3_HQ	CXCL13_O43927_OID21024_v1_Neurology	-0.0418014	-0.0536857	-0.0299172	0.00606322	-6.89426	27154	5.53295e-12	11.257	0.00174736	27156	1
CXCL16	AA_DRB1_112_32549599_exon3_Y	CXCL16_Q9H2A7_OID20282_v1_Cardiometabolic	-0.0837566	-0.0955983	-0.0719149	0.00604153	-13.8635	27205	1.48353e-43	42.8287	0.00701516	27207	1
CXCL3	AA_DRB1_minus1_32557434_exon1_S	CXCL3_P19876_OID20788_v1_Inflammation	0.0813849	0.0694792	0.0932906	0.00607417	13.3985	26924	8.33734e-41	40.079	0.0066235	26926	1
CXCL6	HLA_DQA1_05	CXCL6_P80162_OID20613_v1_Inflammation	0.0440561	0.0321901	0.0559222	0.00605394	7.27726	27232	3.49871e-13	12.4561	0.00194094	27234	1
CXCL8	AA_C_147_31238961_exon3_Lx	CXCL8_P10145_OID20631_v1_Inflammation	0.0424503	0.0303258	0.0545748	0.00618581	6.86253	26087	6.91633e-12	11.1601	0.00180203	26089	1
CXCL8	AA_C_147_31238961_exon3_Lx	CXCL8_P10145_OID20997_v1_Neurology	0.0387516	0.0266244	0.0508789	0.00618721	6.26318	26083	3.83077e-10	9.41671	0.00150169	26085	1
CXCL8	AA_C_147_31238961_exon3_Lx	CXCL8_P10145_OID21430_v1_Oncology	0.0404603	0.0284905	0.0524302	0.00610689	6.62536	26770	3.52975e-11	10.4523	0.00163704	26772	1
CXCL9	AA_DRB1_74_32551940_exon2_GR	CXCL9_Q07325_OID20675_v1_Inflammation	0.048135	0.0362373	0.0600327	0.0060701	7.92984	27077	2.27828e-15	14.6424	0.00231698	27079	1
DDC	AA_DRB1_37_32552051_exon2_N	DDC_P20711_OID20215_v1_Cardiometabolic	0.0357133	0.0237708	0.0476559	0.00609299	5.86138	26902	4.64389e-09	8.33312	0.00127544	26904	1
DDI2	AA_DRB1_74_32551940_exon2_LR	DDI2_Q5TDH0_OID30602_v1_Inflammation_II	0.0372835	0.0252611	0.0493059	0.00613371	6.07847	26543	1.22991e-09	8.91013	0.00139006	26545	1
DDR1	HLA_C_06	DDR1_Q08345_OID21009_v1_Neurology	0.134879	0.123093	0.146665	0.00601307	22.4309	27154	1.98367e-110	109.703	0.0181922	27156	1
DEFA1	HLA_DPB1_03	DEFA1_DEFA1B_P59665_OID20344_v1_Cardiometabolic	0.112485	0.100497	0.124472	0.00611609	18.3916	26395	4.52269e-75	74.3446	0.0126528	26397	1
DEFB4A	AA_DQB1_55_32632687_exon2_LR	DEFB4A_DEFB4B_O15263_OID21373_v1_Oncology	-0.0556141	-0.0676172	-0.043611	0.00612386	-9.08154	26583	1.14283e-19	18.942	0.00309293	26585	1
DKK4	HLA_DRB1_03	DKK4_Q9UBT3_OID20934_v1_Neurology	0.0357008	0.023712	0.0476896	0.00611657	5.83673	26695	5.38499e-09	8.26882	0.00127455	26697	1
DLL1	AA_C_156_31238934_exon3_CDx	DLL1_O00548_OID21525_v1_Oncology	0.0809591	0.0690796	0.0928385	0.00606078	13.3579	27045	1.43333e-40	39.8437	0.00655437	27047	1
DSC2	HLA_DRB1_03_01	DSC2_Q02487_OID21079_v1_Neurology	-0.0721834	-0.0841632	-0.0602037	0.00611195	-11.8102	26630	4.15789e-32	31.3811	0.00521045	26632	1
DSCAM	AA_DRB1_73_32551943_exon2_GP	DSCAM_O60469_OID30993_v1_Neurology_II	-0.0543151	-0.0662034	-0.0424269	0.00606526	-8.95511	27103	3.60615e-19	18.443	0.00295013	27105	1
DSG3	AA_DRB1_13_32552123_exon2_GHL	DSG3_P32926_OID21460_v1_Oncology	0.0454976	0.0335975	0.0573976	0.0060713	7.49387	27073	6.89152e-14	13.1617	0.00207003	27075	1
DXO	HLA_C_03_03	DXO_O77932_OID31080_v1_Neurology_II	-0.156297	-0.16806	-0.144534	0.00600146	-26.0431	27086	1.06061e-147	146.974	0.0244287	27088	1
EBI3	AA_DRB1_98_32549641_exon3_Ex	EBI3_IL27_Q14213_Q8NEV9_OID21389_v1_Oncology	0.0601843	0.0483073	0.0720613	0.00605953	9.93216	27136	3.30458e-23	22.4809	0.00362215	27138	1
EFCAB14	HLA_DRB1_04_01	EFCAB14_O75071_OID31460_v1_Oncology_II	-0.0865807	-0.0984538	-0.0747075	0.00605757	-14.293	27048	3.56636e-46	45.4478	0.00749622	27050	1
EGFL7	AA_C_177_31238871_exon3_K	EGFL7_Q9UHF1_OID21252_v1_Oncology	0.0430023	0.0309367	0.0550679	0.00615576	6.9857	26341	2.90181e-12	11.5373	0.0018492	26343	1
ENPP6	HLA_B_07	ENPP6_Q6UWR7_OID30273_v1_Cardiometabolic_II	-0.231156	-0.242885	-0.219427	0.00598404	-38.6288	26434	1.31305949245774e-317	316.882	0.0534331	26436	1
EPHA2	AA_DRB1_77_32551931_exon2_Tx	EPHA2_P29317_OID21342_v1_Oncology	-0.0528913	-0.0649947	-0.0407879	0.00617503	-8.56534	26152	1.1359e-17	16.9447	0.00279749	26154	1
EPO	HLA_B_08_01	EPO_P01588_OID20522_v1_Inflammation	0.0351386	0.0231977	0.0470794	0.0060921	5.76789	26911	8.11475e-09	8.09073	0.00123472	26913	1
EPS8L2	AA_DRB1_37_32552051_exon2_N	EPS8L2_Q9H6S3_OID21397_v1_Oncology	0.0376814	0.0257897	0.049573	0.00606701	6.21086	27129	5.34584e-10	9.27198	0.00141989	27131	1
ERMAP	HLA_A_02_01	ERMAP_Q96PL5_OID30539_v1_Inflammation_II	-0.0533906	-0.0654456	-0.0413356	0.00615034	-8.68092	26361	4.14835e-18	17.3821	0.00285056	26363	1
ESM1	AA_DRB1_149_32549488_exon3_H	ESM1_Q9NQ30_OID20758_v1_Inflammation	-0.0435591	-0.0554936	-0.0316247	0.00608883	-7.15394	26922	8.64763e-13	12.0631	0.0018974	26924	1
FABP6	HLA_DPB1_04_01	FABP6_P51161_OID20076_v1_Cardiometabolic	0.116479	0.104507	0.128451	0.00610794	19.0702	26441	1.55381e-80	79.8086	0.0135674	26443	1
FAM172A	HLA_B_14_02	FAM172A_Q8WUF8_OID30248_v1_Cardiometabolic_II	0.0871335	0.0751238	0.0991432	0.00612722	14.2207	26434	1.00517e-45	44.9978	0.00759225	26436	1
FAM3B	AA_DRB1_77_32551931_exon2_Nx	FAM3B_P58499_OID21372_v1_Oncology	-0.078588	-0.0905145	-0.0666614	0.00608481	-12.9154	26842	4.78353e-38	37.3203	0.00617607	26844	1
FAP	AA_A_127_29911153_exon3_Kx	FAP_Q12884_OID20330_v1_Cardiometabolic	0.0806892	0.0688562	0.0925221	0.00603708	13.3656	27259	1.28965e-40	39.8895	0.00651074	27261	1
FAS	HLA_DRB1_13	FAS_P25445_OID20316_v1_Cardiometabolic	0.0827317	0.0708772	0.0945862	0.00604805	13.6791	27151	1.87306e-42	41.7274	0.00684454	27153	1
FASLG	AA_B_83_31324488_exon2_R	FASLG_P48023_OID20665_v1_Inflammation	-0.0479805	-0.0598444	-0.0361166	0.00605285	-7.92693	27232	2.33179e-15	14.6323	0.00230213	27234	1
FCAR	AA_C_minus9_31239802_exon1_A	FCAR_P24071_OID20564_v1_Inflammation	0.0482681	0.0363338	0.0602023	0.00608876	7.92741	26911	2.32381e-15	14.6338	0.00232981	26913	1
FCER2	AA_C_116_31239054_exon3_Sx	FCER2_P06734_OID21133_v1_Neurology	0.0704365	0.0585241	0.0823488	0.00607756	11.5896	26939	5.51174e-31	30.2587	0.0049613	26941	1
FCGR3B	AA_DQB1_37_32632741_exon2_Y	FCGR3B_O75015_OID20387_v1_Cardiometabolic	0.0411405	0.0292093	0.0530718	0.0060872	6.75854	26942	1.42233e-11	10.847	0.00169254	26944	1
FCRL1	AA_C_116_31239054_exon3_Sx	FCRL1_Q96LA6_OID20172_v1_Cardiometabolic	0.0675033	0.0555916	0.079415	0.00607722	11.1076	26953	1.32927e-28	27.8764	0.0045567	26955	1
FCRL2	AA_A_152_29911228_exon3_R	FCRL2_Q96LA5_OID20639_v1_Inflammation	0.202165	0.190521	0.213809	0.0059407	34.0305	27177	1.30835e-248	247.883	0.0408707	27179	1
FCRL5	AA_B_156_31324024_exon3_RW	FCRL5_Q96RD9_OID21111_v1_Neurology	0.0461404	0.0342112	0.0580697	0.0060862	7.58115	26939	3.53514e-14	13.4516	0.00212894	26941	1
FCRL6	AA_B_24_31324665_exon2_S	FCRL6_Q6DN72_OID20529_v1_Inflammation	-0.109094	-0.120971	-0.097217	0.00605948	-18.0038	26911	4.81498e-72	71.3174	0.0119015	26913	1
FGFR4	HLA_C_07_01	FGFR4_P22455_OID30646_v1_Inflammation_II	0.0701452	0.058144	0.0821463	0.00612285	11.4563	26543	2.57713e-30	29.5889	0.00492034	26545	1
FGR	AA_DRB1_30_32552072_exon2_FG	FGR_P09769_OID20828_v1_Neurology	0.0458795	0.0338175	0.0579415	0.00615392	7.45533	26350	9.24033e-14	13.0343	0.00210493	26352	1
FKBPL	AA_DQB1_minus10_32634317_exon1_A	FKBPL_Q9UIM3_OID31499_v1_Oncology_II	0.0432043	0.0312976	0.0551111	0.00607473	7.11214	27048	1.17092e-12	11.9315	0.00186661	27050	1
FLT4	AA_DRB1_96_32549647_exon3_QY	FLT4_P35916_OID21491_v1_Oncology	0.0513669	0.039464	0.0632697	0.00607271	8.45863	27045	2.83988e-17	16.5467	0.00263855	27047	1
FOLH1	AA_DQB1_30_32632762_exon2_H	FOLH1_Q04609_OID30430_v1_Inflammation_II	0.0587196	0.0466682	0.070771	0.0061485	9.55024	26361	1.40236e-21	20.8531	0.00344799	26363	1
FOLR1	AA_DPB1_86_33048697_exon2	FOLR1_P15328_OID21529_v1_Oncology	0.0352576	0.0233233	0.0471919	0.00608879	5.79057	26940	7.09248e-09	8.1492	0.0012431	26942	1
FOLR2	AA_DRB1_minus1_32557434_exon1_S	FOLR2_P14207_OID21062_v1_Neurology	-0.0724085	-0.0842719	-0.0605451	0.00605259	-11.9632	27154	6.70021e-33	32.1739	0.00524299	27156	1
FOLR3	AA_DRB1_37_32552051_exon2_PSY	FOLR3_P41439_OID21485_v1_Oncology	-0.0572016	-0.0691108	-0.0452924	0.00607595	-9.41442	26999	5.1233e-21	20.2905	0.00327202	27001	1
FOXO3	AA_DRB1_11_32552129_exon2_DGP	FOXO3_O43524_OID21271_v1_Oncology	-0.0439075	-0.0559726	-0.0318423	0.00615552	-7.13302	26341	1.00726e-12	11.9969	0.00192786	26343	1
FRZB	AA_DRB1_77_32551931_exon2_LT	FRZB_Q92765_OID20968_v1_Neurology	0.0826966	0.0707313	0.0946618	0.00610454	13.5467	26651	1.1385e-41	40.9437	0.00683872	26653	1
GABARAP	AA_DQB1_minus27_32634368_exon1_S	GABARAP_O95166_OID31414_v1_Oncology_II	0.0960874	0.0842203	0.107955	0.00605451	15.8704	27028	1.82895e-56	55.7378	0.00923279	27030	1
GALNT3	AA_DRB1_11_32552129_exon2_DPS	GALNT3_Q14435_OID20471_v1_Inflammation	-0.0417143	-0.0537491	-0.0296795	0.00614004	-6.79382	26479	1.11518e-11	10.9527	0.00174008	26481	1
GAS6	HLA_DQA1_01_02	GAS6_Q14393_OID20318_v1_Cardiometabolic	-0.0572264	-0.0691235	-0.0453294	0.00606977	-9.42811	27054	4.49836e-21	20.3469	0.00327486	27056	1
GAST	AA_DRB1_71_32551949_exon2_KS	GAST_P01350_OID31083_v1_Neurology_II	-0.0681657	-0.0800476	-0.0562839	0.006062	-11.2448	27086	2.85399e-29	28.5445	0.00464657	27088	1
GDF2	HLA_C_08	GDF2_Q9UK05_OID20202_v1_Cardiometabolic	-0.0381905	-0.0501207	-0.0262603	0.00608667	-6.27445	26953	3.56206e-10	9.4483	0.00145851	26955	1
GFRA1	AA_C_116_31239054_exon3_Y	GFRA1_P56159_OID21457_v1_Oncology	0.0395206	0.0276313	0.0514099	0.00606579	6.51532	27136	7.38037e-11	10.1319	0.00156188	27138	1
GFRA2	AA_DRB1_96_32549647_exon3_EIx	GFRA2_O00451_OID21330_v1_Oncology	-0.0648008	-0.0767392	-0.0528623	0.00609086	-10.639	26842	2.21458e-26	25.6547	0.00419914	26844	1
GFRA3	AA_C_24_31239576_exon2	GFRA3_O60609_OID20933_v1_Neurology	-0.0451512	-0.0571451	-0.0331573	0.00611916	-7.37866	26652	1.64561e-13	12.7837	0.00203863	26654	1
GGH	AA_B_97_31324201_exon3_CS	GGH_Q92820_OID20416_v1_Cardiometabolic	-0.0325559	-0.044595	-0.0205168	0.00614225	-5.30032	26478	1.16522e-07	6.93359	0.00105989	26480	0
GIGYF2	AA_DQA1_215_32610494_exon4_L	GIGYF2_Q6Y7W6_OID31062_v1_Neurology_II	0.0588892	0.047004	0.0707743	0.00606369	9.71177	27103	2.92049e-22	21.5345	0.00346793	27105	1
GIMAP7	HLA_DRB1_03_01	GIMAP7_Q8NHV1_OID30639_v1_Inflammation_II	0.03726	0.0252376	0.0492824	0.00613371	6.07463	26543	1.25961e-09	8.89976	0.00138831	26545	1
GNAS	AA_DQB1_26_32632774_exon2_FL	GNAS_O95467_OID31008_v1_Neurology_II	0.0439171	0.0320228	0.0558114	0.00606837	7.23705	27103	4.70722e-13	12.3272	0.00192871	27105	1
GNLY	AA_C_95_31239117_exon3_L	GNLY_P22749_OID21132_v1_Neurology	-0.0877538	-0.0996497	-0.0758579	0.00606919	-14.4589	26939	3.3104e-47	46.4801	0.00770073	26941	1
GOLM2	HLA_B_08_01	GOLM2_Q6P4E1_OID21044_v1_Neurology	-0.0553089	-0.0671853	-0.0434325	0.00605924	-9.12804	27154	7.44584e-20	19.1281	0.00305908	27156	1
GORASP2	AA_DRB1_85_32551907_exon2_A	GORASP2_Q9H8Y8_OID31438_v1_Oncology_II	-0.0453985	-0.0573042	-0.0334929	0.00607413	-7.47407	27048	8.01029e-14	13.0964	0.00206103	27050	1
GP1BB	AA_B_67_31324536_exon2_CR	GP1BB_P13224_OID30174_v1_Cardiometabolic_II	-0.185519	-0.197402	-0.173636	0.00606257	-30.6007	26271	4.22963e-202	201.374	0.0344172	26273	1
GPC5	HLA_B_08_01	GPC5_P78333_OID20944_v1_Neurology	0.0459865	0.0340146	0.0579584	0.00610794	7.52897	26748	5.27535e-14	13.2777	0.00211476	26750	1
GRN	AA_A_99_29911069_exon3_CSY	GRN_P28799_OID21159_v1_Neurology	-0.0928271	-0.10475	-0.0809039	0.00608312	-15.2598	26791	2.35365e-52	51.6283	0.00861687	26793	1
GZMA	AA_C_194_31238233_exon4_Vx	GZMA_P12544_OID20663_v1_Inflammation	0.22971	0.21815	0.24127	0.00589778	38.9486	27232	5.92878775009496e-323	322.24	0.0527668	27234	1
GZMB	AA_B_147_31324051_exon3_CL	GZMB_P10144_OID20604_v1_Inflammation	0.151376	0.139566	0.163187	0.00602561	25.1222	26911	1.10165e-137	136.958	0.0229148	26913	1
GZMH	AA_B_45_31324602_exon2_E	GZMH_P20718_OID20096_v1_Cardiometabolic	-0.0878083	-0.0998157	-0.0758009	0.00612605	-14.3336	26441	2.01479e-46	45.6958	0.0077103	26443	1
HAVCR2	HLA_DRB1_03_01	HAVCR2_Q8TDQ0_OID21137_v1_Neurology	-0.0921762	-0.104067	-0.0802851	0.00606675	-15.1937	26939	6.39673e-52	51.194	0.00849645	26941	1
HBEGF	AA_B_97_31324201_exon3_CS	HBEGF_Q99075_OID21465_v1_Oncology	0.0797784	0.067907	0.0916497	0.00605666	13.172	27087	1.68225e-39	38.7741	0.00636459	27089	1
HCG22	AA_C_156_31238934_exon3_DR	HCG22_E2RYF7_OID30088_v1_Cardiometabolic_II	0.245261	0.233537	0.256985	0.00598123	41.0051	26271	0	355.605	0.0601529	26273	1
HEG1	AA_DQA1_25_32609153_exon2	HEG1_Q9ULI3_OID30579_v1_Inflammation_II	0.0598943	0.0478851	0.0719034	0.00612695	9.77554	26543	1.56518e-22	21.8054	0.00358732	26545	1
HEPH	AA_C_147_31238961_exon3_Lx	HEPH_Q9BQS7_OID30337_v1_Cardiometabolic_II	0.0454631	0.0335775	0.0573487	0.00606392	7.4973	27139	6.71347e-14	13.1731	0.00206689	27141	1
HLA-A	AA_A_166_29911270_exon3_D	HLA-A_P04439_OID31048_v1_Neurology_II	0.711193	0.702823	0.719563	0.00427017	166.549	27103	0	4150.19	0.505795	27105	1
HLA-DRA	AA_DRB1_11_32552129_exon2_V	HLA-DRA_P01903_OID20520_v1_Inflammation	0.392068	0.381077	0.40306	0.0056078	69.9148	26911	0	977.223	0.153717	26913	1
HLA-E	AA_B_minus23_31324931_exon1_L	HLA-E_P13747_OID20532_v1_Inflammation	0.276054	0.26457	0.287538	0.00585899	47.1162	26911	0	464.955	0.0762056	26913	1
HS6ST1	AA_B_62_31324551_exon2	HS6ST1_O60243_OID21441_v1_Oncology	0.0466076	0.0347314	0.0584838	0.00605914	7.69211	27179	1.49614e-14	13.825	0.00217227	27181	1
HSPA1A	HLA_B_49	HSPA1A_P0DMV8_OID20718_v1_Inflammation	-0.101358	-0.113219	-0.0894978	0.0060511	-16.7504	27030	1.16541e-62	61.9335	0.0102735	27032	1
ICAM2	HLA_C_06_02	ICAM2_P13598_OID20248_v1_Cardiometabolic	-0.0386893	-0.0505521	-0.0268265	0.00605229	-6.39251	27259	1.65821e-10	9.78036	0.00149687	27261	1
ICAM3	HLA_B_08	ICAM3_P32942_OID20277_v1_Cardiometabolic	-0.124687	-0.136466	-0.112908	0.00600956	-20.7481	27259	6.91147e-95	94.1604	0.0155468	27261	1
ICAM4	HLA_B_08_01	ICAM4_Q14773_OID20578_v1_Inflammation	-0.0379592	-0.0498988	-0.0260196	0.00609147	-6.23154	26911	4.68713e-10	9.32909	0.0014409	26913	1
ICAM5	AA_A_152_29911228_exon3_GRx	ICAM5_Q9UMF0_OID20145_v1_Cardiometabolic	0.0421031	0.0301748	0.0540314	0.00608571	6.91835	26953	4.67144e-12	11.3305	0.00177267	26955	1
IFI30	HLA_A_11	IFI30_P13284_OID31505_v1_Oncology_II	0.0764797	0.0644485	0.0885108	0.00613818	12.4597	26386	1.55969e-35	34.807	0.00584914	26388	1
IFNG	AA_C_minus17_31239826_exon1_A	IFNG_P01579_OID20495_v1_Inflammation	-0.046821	-0.0588531	-0.0347889	0.00613865	-7.62725	26479	2.47863e-14	13.6058	0.0021922	26481	1
IFNGR1	HLA_A_23	IFNGR1_P15260_OID20678_v1_Inflammation	0.0681665	0.0562826	0.0800503	0.00606301	11.243	27077	2.91099e-29	28.536	0.00464667	27079	1
IFNL1	HLA_DRB1_04_01	IFNL1_Q8IU54_OID20795_v1_Neurology	-0.0591704	-0.071224	-0.0471168	0.00614962	-9.6218	26350	7.02782e-22	21.1532	0.00350114	26352	1
IGF1R	HLA_DRB1_15_01	IGF1R_P08069_OID21274_v1_Oncology	0.0907737	0.0788595	0.102688	0.00607849	14.9336	26842	3.17175e-50	49.4987	0.00823986	26844	1
IGF2R	AA_DRB1_77_32551931_exon2_NP	IGF2R_P11717_OID21146_v1_Neurology	0.0966714	0.0847853	0.108557	0.00606416	15.9414	26939	5.95491e-57	56.2251	0.00934536	26941	1
IGFBP7	HLA_DQB1_06_02	IGFBP7_Q16270_OID20236_v1_Cardiometabolic	0.084961	0.0731322	0.0967897	0.00603493	14.0782	27259	7.42596e-45	44.1292	0.00721837	27261	1
IGFBPL1	AA_C_211_31238182_exon4_A	IGFBPL1_Q8WX77_OID20155_v1_Cardiometabolic	-0.0456349	-0.0575614	-0.0337085	0.00608476	-7.49987	26953	6.58494e-14	13.1814	0.00208255	26955	1
IGLC2	HLA_B_15_01	IGLC2_P0DOY2_OID30740_v1_Inflammation_II	0.0413842	0.0294974	0.0532711	0.00606455	6.82395	27143	9.04303e-12	11.0437	0.00171265	27145	1
IGSF21	AA_DRB1_37_32552051_exon2_NSx	IGSF21_Q96ID5_OID30210_v1_Cardiometabolic_II	-0.0566072	-0.0686434	-0.044571	0.00614075	-9.21829	26434	3.23681e-20	19.4899	0.00320438	26436	1
IKZF2	AA_DRB1_74_32551940_exon2_AGx	IKZF2_Q9UKS7_OID21213_v1_Oncology	0.0482506	0.0361879	0.0603133	0.00615429	7.84016	26341	4.66904e-15	14.3308	0.00232812	26343	1
IL10	AA_DRB1_30_32552072_exon2_CR	IL10_P22301_OID20431_v1_Inflammation	0.0901923	0.0781961	0.102188	0.00612034	14.7365	26479	5.87689e-49	48.2309	0.00813464	26481	1
IL12A	AA_B_156_31324024_exon3_DGL	IL12A_IL12B_P29459_P29460_OID21327_v1_Oncology	0.0855391	0.0736194	0.0974588	0.00608132	14.0659	26842	8.88068e-45	44.0516	0.00731693	26844	1
IL12B	AA_B_156_31324024_exon3_DGL	IL12B_P29460_OID20666_v1_Inflammation	0.0883359	0.0765047	0.100167	0.00603614	14.6345	27232	2.58247e-48	47.588	0.00780323	27234	1
IL12RB1	AA_C_minus9_31239802_exon1_A	IL12RB1_P42701_OID20486_v1_Inflammation	0.0782125	0.0662041	0.0902209	0.00612656	12.7661	26479	3.26329e-37	36.4863	0.0061172	26481	1
IL12RB2	AA_DRB1_13_32552123_exon2_FLS	IL12RB2_Q99665_OID30422_v1_Inflammation_II	-0.0412879	-0.0533498	-0.029226	0.00615387	-6.70926	26361	1.99576e-11	10.6999	0.00170469	26363	1
IL15	AA_B_minus23_31324931_exon1_L	IL15_P40933_OID20562_v1_Inflammation	0.0880998	0.076198	0.100002	0.00607216	14.5088	26911	1.61113e-47	46.7929	0.00776157	26913	1
IL15RA	AA_B_67_31324536_exon2_CRY	IL15RA_Q13261_OID20498_v1_Inflammation	-0.0479277	-0.0599591	-0.0358963	0.00613832	-7.80794	26479	6.02696e-15	14.2199	0.00229706	26481	1
IL16	AA_DRB1_11_32552129_exon2_DS	IL16_Q14005_OID20633_v1_Inflammation	0.04307	0.0312034	0.0549365	0.0060542	7.11406	27232	1.15459e-12	11.9376	0.00185502	27234	1
IL17RB	AA_B_131_31324099_exon3_R	IL17RB_Q9NRM6_OID20585_v1_Inflammation	0.0464524	0.0344507	0.0584542	0.00612316	7.58634	26614	3.39805e-14	13.4688	0.00215783	26616	1
IL18	AA_DRB1_133_32549536_exon3_L	IL18_Q14116_OID20694_v1_Inflammation	0.037992	0.0260315	0.0499525	0.00610213	6.22603	26817	4.85488e-10	9.31382	0.00144339	26819	1
IL18RAP	AA_A_95_29911057_exon3_PV	IL18RAP_O95256_OID20900_v1_Neurology	-0.0490925	-0.061095	-0.0370901	0.00612354	-8.01702	26604	1.12757e-15	14.9479	0.00241008	26606	1
IL1A	HLA_DRB1_13_02	IL1A_P01583_OID20488_v1_Inflammation	-0.0740595	-0.0860717	-0.0620473	0.00612851	-12.0844	26479	1.56451e-33	32.8056	0.00548481	26481	1
IL1R1	AA_C_285_31237839_exon5_V	IL1R1_P14778_OID21116_v1_Neurology	-0.052469	-0.0644056	-0.0405324	0.00608995	-8.61566	26889	7.32863e-18	17.135	0.002753	26891	1
IL1R2	AA_DQB1_30_32632762_exon2_H	IL1R2_P27930_OID20757_v1_Inflammation	-0.0696542	-0.0815829	-0.0577255	0.00608592	-11.4451	26868	2.92309e-30	29.5342	0.00485171	26870	1
IL1RN	AA_DQB1_37_32632741_exon2_Y	IL1RN_P18510_OID20700_v1_Inflammation	-0.0374898	-0.049438	-0.0255415	0.00609588	-6.15002	26873	7.85667e-10	9.10476	0.00140548	26875	1
IL22	AA_DQB1_87_32632591_exon2_Y	IL22_Q9GZX6_OID31407_v1_Oncology_II	-0.0406064	-0.0525189	-0.0286939	0.00607764	-6.68129	27028	2.41454e-11	10.6172	0.00164888	27030	1
IL2RA	AA_C_147_31238961_exon3_W	IL2RA_P01589_OID20267_v1_Cardiometabolic	-0.0676957	-0.0796683	-0.0557232	0.00610826	-11.0826	26679	1.75756e-28	27.7551	0.00458271	26681	1
IL5RA	AA_B_156_31324024_exon3_Dx	IL5RA_Q01344_OID20601_v1_Inflammation	-0.0829124	-0.0948195	-0.0710054	0.00607487	-13.6484	26911	2.85315e-42	41.5447	0.00687447	26913	1
IL6	AA_DRB1_13_32552123_exon2_GH	IL6_P05231_OID21276_v1_Oncology	0.0362651	0.0243094	0.0482208	0.00609968	5.94541	26842	2.79165e-09	8.55414	0.00131516	26844	1
IL6R	AA_DRB1_96_32549647_exon3_EY	IL6R_P08887_OID20385_v1_Cardiometabolic	0.0401143	0.0281342	0.0520943	0.00611211	6.56307	26725	5.36744e-11	10.2702	0.00160915	26727	1
IL7R	HLA_C_06	IL7R_P16871_OID21136_v1_Neurology	0.104991	0.0931154	0.116867	0.00605902	17.3281	26939	6.65968e-67	66.1765	0.0110232	26941	1
INSR	AA_DRB1_11_32552129_exon2_DGP	INSR_P06213_OID30566_v1_Inflammation_II	0.044294	0.0322336	0.0563544	0.00615308	7.19867	26361	6.24304e-13	12.2046	0.00196196	26363	1
ISLR2	AA_C_138_31238988_exon3_T	ISLR2_Q6UXK2_OID20889_v1_Neurology	0.0365141	0.0244256	0.0486026	0.00616743	5.92047	26255	3.25018e-09	8.48809	0.00133328	26257	1
ITGA5	HLA_B_44_02	ITGA5_P08648_OID21139_v1_Neurology	-0.045368	-0.0572977	-0.0334383	0.00608642	-7.45398	26939	9.32895e-14	13.0302	0.00205826	26941	1
ITGA6	AA_DRB1_13_32552123_exon2_HR	ITGA6_P23229_OID20528_v1_Inflammation	0.0447493	0.032813	0.0566855	0.00608975	7.34828	26911	2.06476e-13	12.6851	0.0020025	26913	1
ITGAM	AA_DQB1_minus18_32634341_exon1_V	ITGAM_P11215_OID21071_v1_Neurology	-0.0373381	-0.0492717	-0.0254044	0.00608844	-6.13261	26939	8.765e-10	9.05725	0.00139413	26941	1
ITGB7	AA_DRB1_77_32551931_exon2_Tx	ITGB7_P26010_OID21393_v1_Oncology	-0.062784	-0.0746497	-0.0509183	0.00605377	-10.3711	27179	3.7408e-25	24.427	0.00394183	27181	1
ITM2A	AA_C_177_31238871_exon3_K	ITM2A_O43736_OID20504_v1_Inflammation	-0.0536756	-0.0656066	-0.0417446	0.00608707	-8.81797	26911	1.23453e-18	17.9085	0.00288107	26913	1
JCHAIN	AA_DRB1_85_32551907_exon2_A	JCHAIN_P01591_OID20494_v1_Inflammation	0.0509338	0.0389042	0.0629635	0.00613741	8.29891	26479	1.10015e-16	15.9585	0.00259425	26481	1
KDM3A	AA_DRB1_11_32552129_exon2_DGP	KDM3A_Q9Y4C1_OID30426_v1_Inflammation_II	-0.0569049	-0.0689576	-0.0448522	0.00614915	-9.25411	26361	2.31911e-20	19.6347	0.00323817	26363	1
KDR	AA_DQA1_207_32610470_exon4_M	KDR_P35968_OID21497_v1_Oncology	0.0558015	0.0439015	0.0677015	0.00607127	9.19108	27045	4.16007e-20	19.3809	0.00311381	27047	1
KIR2DL2	AA_C_194_31238233_exon4_LP	KIR2DL2_P43627_OID31431_v1_Oncology_II	0.419609	0.408787	0.430431	0.00552126	75.9988	27028	0	1138.61	0.176071	27030	1
KIR2DL3	AA_C_194_31238233_exon4_LP	KIR2DL3_P43628_OID21196_v1_Oncology	0.390052	0.378932	0.401173	0.00567343	68.7507	26341	0	945.913	0.152141	26343	1
KIR2DS4	AA_C_minus9_31239802_exon1_A	KIR2DS4_P43632_OID31432_v1_Oncology_II	-0.0375476	-0.0494571	-0.0256381	0.00607612	-6.17954	27048	6.52063e-10	9.18571	0.00140982	27050	1
KIR3DL1	HLA_A_32_01	KIR3DL1_P43629_OID21185_v1_Oncology	0.208071	0.196258	0.219883	0.00602661	34.5253	26341	1.66019e-255	254.78	0.0432933	26343	1
KLRB1	AA_C_24_31239576_exon2	KLRB1_Q12918_OID20629_v1_Inflammation	-0.0906662	-0.102495	-0.0788376	0.00603487	-15.0237	27232	8.20792e-51	50.0858	0.00822036	27234	1
KLRD1	HLA_A_03	KLRD1_Q13241_OID20632_v1_Inflammation	0.172892	0.161193	0.18459	0.00596857	28.967	27232	9.79758e-182	181.009	0.0298916	27234	1
KLRF1	AA_B_116_31324144_exon3_FLY	KLRF1_Q9NZS2_OID30464_v1_Inflammation_II	-0.0936473	-0.105666	-0.0816281	0.00613206	-15.2717	26361	1.9788e-52	51.7036	0.00876981	26363	1
KLRK1	AA_B_178_31323958_exon3_K	KLRK1_P26718_OID31082_v1_Neurology_II	-0.0570319	-0.068922	-0.0451417	0.00606625	-9.40151	27086	5.78926e-21	20.2374	0.00325263	27088	1
KYNU	HLA_DRB1_04_04	KYNU_Q16719_OID20669_v1_Inflammation	0.0443984	0.0325326	0.0562643	0.00605385	7.33392	27232	2.29755e-13	12.6387	0.00197122	27234	1
LAG3	HLA_C_05_01	LAG3_P18627_OID21315_v1_Oncology	0.0706848	0.0587512	0.0826185	0.00608842	11.6097	26842	4.36531e-31	30.36	0.00499635	26844	1
LAIR1	AA_DRB1_11_32552129_exon2_PV	LAIR1_Q6GTX8_OID20737_v1_Inflammation	0.0561869	0.04426	0.0681138	0.00608499	9.2337	26922	2.8011e-20	19.5527	0.00315697	26924	1
LAMA4	AA_B_97_31324201_exon3_W	LAMA4_Q16363_OID20769_v1_Inflammation	-0.0413409	-0.0532423	-0.0294396	0.00607195	-6.80851	27077	1.00675e-11	10.9971	0.00170907	27079	1
LAMB1	AA_DRB1_11_32552129_exon2_DGV	LAMB1_P07942_OID30280_v1_Cardiometabolic_II	0.0621635	0.0501312	0.0741957	0.00613872	10.1265	26434	4.66536e-24	23.3311	0.0038643	26436	1
LAMP1	AA_DRB1_133_32549536_exon3_R	LAMP1_P11279_OID30416_v1_Cardiometabolic_II	-0.0377255	-0.0497869	-0.0256642	0.00615357	-6.13067	26371	8.8752e-10	9.05182	0.00142321	26373	1
LAMP3	AA_DRB1_149_32549488_exon3_H	LAMP3_Q9UQV4_OID20638_v1_Inflammation	-0.0465673	-0.0584433	-0.0346912	0.00605904	-7.68558	27180	1.57433e-14	13.8029	0.00216851	27182	1
LGALS3BP	AA_DRB1_11_32552129_exon2_V	LGALS3BP_Q08380_OID30765_v1_Inflammation_II	-0.043214	-0.0550895	-0.0313386	0.00605873	-7.13253	27191	1.01007e-12	11.9956	0.00186745	27193	1
LGALS8	AA_DRB1_60_32551982_exon2_SY	LGALS8_O00214_OID21041_v1_Neurology	-0.0504514	-0.0623309	-0.0385719	0.0060608	-8.32422	27154	8.88276e-17	16.0515	0.00254534	27156	1
LIFR	HLA_DQB1_03_02	LIFR_P42702_OID20606_v1_Inflammation	0.0400874	0.0281488	0.0520261	0.00609096	6.58147	26911	4.74394e-11	10.3239	0.001607	26913	1
LILRA2	AA_DRB1_67_32551961_exon2_FI	LILRA2_Q8N149_OID21152_v1_Neurology	0.0503771	0.0384503	0.0623039	0.00608496	8.27896	26939	1.2995e-16	15.8862	0.00253785	26941	1
LILRB1	AA_C_116_31239054_exon3_FL	LILRB1_Q8NHL6_OID20323_v1_Cardiometabolic	0.210478	0.198872	0.222084	0.00592114	35.5469	27259	1.40401e-270	269.853	0.044301	27261	1
LILRB2	AA_B_minus8_31324886_exon1_L	LILRB2_Q8N423_OID20301_v1_Cardiometabolic	-0.125365	-0.137178	-0.113552	0.00602675	-20.8014	27099	2.33886e-95	94.631	0.0157164	27101	1
LILRB4	HLA_DRB1_15_01	LILRB4_Q8NHJ6_OID20429_v1_Inflammation	0.490135	0.479636	0.500634	0.00535661	91.501	26479	0	1581.72	0.240232	26481	1
LIPF	AA_DQB1_86_32632594_exon2_A	LIPF_P07098_OID30266_v1_Cardiometabolic_II	0.0393153	0.0272691	0.0513616	0.00614586	6.39704	26434	1.61063e-10	9.79301	0.0015457	26436	1
LPO	AA_DRB1_74_32551940_exon2_AEx	LPO_P22079_OID20963_v1_Neurology	0.046732	0.03461	0.058854	0.0061845	7.55631	26088	4.28279e-14	13.3683	0.00218388	26090	1
LRP1	HLA_B_14_02	LRP1_Q07954_OID21293_v1_Oncology	0.48756	0.477114	0.498005	0.00532907	91.4906	26842	0	1584.1	0.237714	26844	1
LRPAP1	AA_B_97_31324201_exon3_W	LRPAP1_P30533_OID21059_v1_Neurology	0.640909	0.631778	0.650039	0.0046583	137.584	27154	0	3120.9	0.410764	27156	1
LRRC25	AA_DRB1_13_32552123_exon2_FGY	LRRC25_Q8N386_OID21333_v1_Oncology	-0.0721096	-0.084042	-0.0601772	0.0060878	-11.8449	26842	2.75143e-32	31.5604	0.00519979	26844	1
LTA	AA_B_194_31323336_exon4_V	LTA_P01374_OID20586_v1_Inflammation	-0.285602	-0.297053	-0.274152	0.00584196	-48.8881	26911	0	498.993	0.0815685	26913	1
LTB	AA_C_275_31237869_exon5_Ex	LTB_Q06643_OID31383_v1_Oncology_II	0.117513	0.105674	0.129353	0.00604051	19.4542	27028	1.00446e-83	82.9981	0.0138094	27030	1
LTBR	AA_DRB1_minus1_32557434_exon1_S	LTBR_P36941_OID20768_v1_Inflammation	-0.0572239	-0.0691844	-0.0452635	0.00610211	-9.37773	26768	7.25631e-21	20.1393	0.00327458	26770	1
LY75	AA_C_219_31238158_exon4_R	LY75_O60449_OID20580_v1_Inflammation	-0.0545752	-0.0665056	-0.0426448	0.00608678	-8.96619	26911	3.26401e-19	18.4862	0.00297845	26913	1
LY9	AA_A_107_29911093_exon3_AG	LY9_Q9HBG7_OID20670_v1_Inflammation	-0.048349	-0.0603494	-0.0363486	0.0061225	-7.89695	26615	2.96781e-15	14.5276	0.00233763	26617	1
LY96	AA_B_67_31324536_exon2_CSY	LY96_Q9Y6Y9_OID20945_v1_Neurology	0.0451694	0.0331971	0.0571418	0.00610817	7.39493	26748	1.45639e-13	12.8367	0.00204028	26750	1
MAN1A2	AA_DRB1_74_32551940_exon2_QR	MAN1A2_O60476_OID30262_v1_Cardiometabolic_II	-0.0489165	-0.0609576	-0.0368754	0.00614325	-7.96264	26434	1.75136e-15	14.7566	0.00239282	26436	1
MANF	AA_A_77_29910762_exon2_DP	MANF_P55145_OID20707_v1_Inflammation	0.048794	0.0368967	0.0606914	0.00606991	8.03868	27077	9.44886e-16	15.0246	0.00238086	27079	1
MANSC1	HLA_DRB1_04_01	MANSC1_Q9H8J5_OID21492_v1_Oncology	-0.0504787	-0.0623821	-0.0385753	0.00607299	-8.312	27045	9.84616e-17	16.0067	0.0025481	27047	1
MANSC4	AA_DRB1_30_32552072_exon2_GLY	MANSC4_A6NHS7_OID30141_v1_Cardiometabolic_II	0.12028	0.108274	0.132285	0.00612488	19.6379	26271	3.00289e-85	84.5225	0.0144672	26273	1
MAPRE3	AA_DRB1_13_32552123_exon2_HRY	MAPRE3_Q9UPY8_OID31177_v1_Oncology_II	0.0471353	0.0350295	0.059241	0.00617622	7.63173	26157	2.39514e-14	13.6207	0.00222173	26159	1
MCTS1	AA_DRB1_13_32552123_exon2_LRS	MCTS1_Q9ULC4_OID31444_v1_Oncology_II	-0.0747631	-0.0866477	-0.0628786	0.00606339	-12.3303	27048	7.72258e-35	34.1122	0.00558953	27050	1
MELTF	HLA_A_03_01	MELTF_P08582_OID30347_v1_Cardiometabolic_II	-0.0438225	-0.055709	-0.031936	0.00606437	-7.22622	27139	5.0972e-13	12.2927	0.00192041	27141	1
MERTK	AA_DRB1_180_32549395_exon3_V	MERTK_Q12866_OID20657_v1_Inflammation	0.0601048	0.0482487	0.0719609	0.00604887	9.93653	27232	3.16227e-23	22.5	0.00361259	27234	1
MICB	AA_B_156_31324024_exon3_LW	MICB_MICA_Q29980_Q29983_OID20593_v1_Inflammation	-0.582094	-0.591809	-0.572379	0.00495668	-117.436	26911	0	2419.88	0.338833	26913	1
MILR1	AA_C_9_31239621_exon2_DF	MILR1_Q7Z6M3_OID20482_v1_Inflammation	-0.0556419	-0.0676686	-0.0436153	0.00613587	-9.06831	26479	1.29027e-19	18.8893	0.00309603	26481	1
MLN	AA_DPB1_194_33053519_exon4_Q	MLN_P12872_OID20541_v1_Inflammation	0.0565782	0.0446491	0.0685072	0.0060861	9.2963	26911	1.56097e-20	19.8066	0.00320109	26913	1
MMP10	AA_DRB1_67_32551961_exon2_Lx	MMP10_P09238_OID20687_v1_Inflammation	0.0372218	0.0252725	0.049171	0.0060964	6.10553	26869	1.0386e-09	8.98355	0.00138546	26871	1
MMP9	AA_B_156_31324024_exon3_Dx	MMP9_P14780_OID21103_v1_Neurology	0.0472635	0.0353235	0.0592034	0.00609165	7.75873	26888	8.8819e-15	14.0515	0.00223384	26890	1
MOG	HLA_A_23	MOG_Q16653_OID21384_v1_Oncology	-0.137142	-0.148919	-0.125365	0.00600842	-22.8249	27179	3.07994e-114	113.511	0.0188079	27181	1
MRC1	AA_DRB1_67_32551961_exon2_Lx	MRC1_P22897_OID30694_v1_Inflammation_II	0.0741152	0.0622575	0.085973	0.00604972	12.251	27173	2.04506e-34	33.6893	0.00549306	27175	1
MSLN	HLA_DRB1_03	MSLN_Q13421_OID21380_v1_Oncology	-0.0625923	-0.0745422	-0.0506424	0.00609672	-10.2666	26798	1.10778e-24	23.9555	0.0039178	26800	1
MSR1	AA_DRB1_71_32551949_exon2_AKx	MSR1_P21757_OID21063_v1_Neurology	0.095158	0.0833173	0.106999	0.00604099	15.7521	27154	1.17321e-55	54.9306	0.00905504	27156	1
MST1	AA_DQB1_37_32632741_exon2_Y	MST1_P26927_OID30713_v1_Inflammation_II	0.0462601	0.0342959	0.0582242	0.00610398	7.57867	26782	3.60403e-14	13.4432	0.00213999	26784	1
MXRA8	AA_DRB1_37_32552051_exon2_Y	MXRA8_Q9BRK3_OID30583_v1_Inflammation_II	0.047505	0.0354879	0.0595222	0.00613104	7.74828	26543	9.64648e-15	14.0156	0.00225673	26545	1
MYDGF	AA_A_76_29910759_exon2_AE	MYDGF_Q969H8_OID30313_v1_Cardiometabolic_II	-0.0368247	-0.0487145	-0.0249348	0.00606608	-6.07058	27139	1.29138e-09	8.88895	0.00135606	27141	1
MYOC	HLA_DQB1_03	MYOC_Q99972_OID21121_v1_Neurology	0.0434424	0.0315117	0.0553731	0.00608694	7.13699	26939	9.78136e-13	12.0096	0.00188724	26941	1
MZB1	AA_B_116_31324144_exon3_LNS	MZB1_Q8WU39_OID20732_v1_Inflammation	0.0447827	0.0328701	0.0566952	0.00607768	7.36839	27018	1.77644e-13	12.7504	0.00200549	27020	1
NAGA	AA_DQB1_30_32632762_exon2_H	NAGA_P17050_OID30509_v1_Inflammation_II	0.0399786	0.0279036	0.0520535	0.00616051	6.48949	26307	8.76614e-11	10.0572	0.00159829	26309	1
NCR1	AA_A_152_29911228_exon3_GVx	NCR1_O76036_OID20566_v1_Inflammation	-0.0366796	-0.0486197	-0.0247394	0.00609176	-6.02118	26911	1.75394e-09	8.75599	0.00134539	26913	1
NELL2	HLA_B_44_02	NELL2_Q99435_OID20706_v1_Inflammation	-0.0479758	-0.0598736	-0.036078	0.00607015	-7.90357	27077	2.81286e-15	14.5509	0.00230168	27079	1
NFATC3	HLA_DRB1_04_01	NFATC3_Q12968_OID20470_v1_Inflammation	0.0746681	0.0626564	0.0866797	0.00612823	12.1843	26479	4.65134e-34	33.3324	0.00557532	26481	1
NHLRC3	AA_C_minus17_31239826_exon1_T	NHLRC3_Q5JS37_OID30614_v1_Inflammation_II	0.103007	0.0908953	0.115119	0.00617933	16.6696	25911	4.5919e-62	61.338	0.0106105	25913	1
NID1	AA_B_67_31324536_exon2_FM	NID1_P14543_OID20362_v1_Cardiometabolic	0.046662	0.0347313	0.0585928	0.00608696	7.6659	26931	1.83558e-14	13.7362	0.00217734	26933	1
NINJ1	AA_DRB1_74_32551940_exon2_AEx	NINJ1_Q92982_OID21167_v1_Oncology	0.0400136	0.0279465	0.0520808	0.00615653	6.49938	26341	8.20924e-11	10.0857	0.00160109	26343	1
NPC2	AA_DQB1_9_32632825_exon2_CFL	NPC2_P61916_OID30418_v1_Cardiometabolic_II	0.0485597	0.0365727	0.0605467	0.00611566	7.94022	26674	2.0971e-15	14.6784	0.00235804	26676	1
NPL	HLA_DQB1_06_02	NPL_Q9BXD5_OID30329_v1_Cardiometabolic_II	0.0432585	0.0313718	0.0551453	0.00606452	7.13305	27139	1.00627e-12	11.9973	0.0018713	27141	1
NPTX1	AA_A_142_29911198_exon3_HI	NPTX1_Q15818_OID21074_v1_Neurology	0.199915	0.188214	0.211616	0.0059697	33.4883	26939	6.23811e-241	240.205	0.039966	26941	1
NPTX2	AA_A_77_29910762_exon2_D	NPTX2_P47972_OID30390_v1_Cardiometabolic_II	-0.047588	-0.0594757	-0.0357003	0.006065	-7.84633	27124	4.44094e-15	14.3525	0.00226462	27126	1
NPTXR	AA_DRB1_11_32552129_exon2_DPV	NPTXR_O95502_OID20191_v1_Cardiometabolic	0.0369349	0.0250041	0.0488656	0.00608695	6.06787	26953	1.31344e-09	8.88159	0.00136418	26955	1
NRP2	AA_C_275_31237869_exon5_EK	NRP2_O60462_OID21081_v1_Neurology	0.0651158	0.0531992	0.0770325	0.00607976	10.7103	26939	1.0312e-26	25.9867	0.00424007	26941	1
NT5C1A	AA_DRB1_74_32551940_exon2_GRx	NT5C1A_Q9BXI3_OID31102_v1_Neurology_II	-0.0446311	-0.0565287	-0.0327334	0.00607008	-7.35263	27086	1.9985e-13	12.6993	0.00199193	27088	1
NUCB2	AA_B_156_31324024_exon3_DRx	NUCB2_P80303_OID21448_v1_Oncology	-0.0522503	-0.0641337	-0.0403669	0.0060628	-8.61817	27131	7.16697e-18	17.1447	0.00273009	27133	1
NUMB	HLA_DPB1_02_01	NUMB_P49757_OID30568_v1_Inflammation_II	0.0992627	0.0872501	0.111275	0.00612871	16.1963	26361	1.02835e-58	57.9879	0.00985308	26363	1
OMG	AA_DRB1_71_32551949_exon2_AS	OMG_P23515_OID21352_v1_Oncology	0.0460849	0.034134	0.0580357	0.00609721	7.55836	26842	4.21206e-14	13.3755	0.00212382	26844	1
OPTC	AA_DRB1_71_32551949_exon2_A	OPTC_Q9UBM4_OID21362_v1_Oncology	-0.0545182	-0.0664639	-0.0425724	0.00609461	-8.9453	26842	3.94256e-19	18.4042	0.00297223	26844	1
OSCAR	AA_DQA1_47_32609219_exon2_CQ	OSCAR_Q8IYS5_OID20776_v1_Inflammation	-0.0665897	-0.0784978	-0.0546815	0.00607545	-10.9604	26972	6.78017e-28	27.1688	0.00443418	26974	1
OSM	HLA_B_08	OSM_P13725_OID20574_v1_Inflammation	0.0516466	0.0396908	0.0636025	0.00609975	8.46701	26805	2.6447e-17	16.5776	0.00266737	26807	1
PAFAH1B3	AA_DRB1_11_32552129_exon2_LS	PAFAH1B3_Q15102_OID30998_v1_Neurology_II	-0.0685586	-0.0804364	-0.0566808	0.00605994	-11.3134	27103	1.31232e-29	28.882	0.00470028	27105	1
PAG1	AA_DRB1_13_32552123_exon2_FLS	PAG1_Q9NWQ8_OID20108_v1_Cardiometabolic	0.0335782	0.0215311	0.0456254	0.00614633	5.46313	26441	4.72027e-08	7.32603	0.0011275	26443	1
PAMR1	AA_DRB1_77_32551931_exon2_N	PAMR1_Q6UXH9_OID21153_v1_Neurology	-0.117628	-0.129488	-0.105769	0.0060504	-19.4414	26939	1.28953e-83	82.8896	0.0138364	26941	1
PCDH17	AA_DRB1_96_32549647_exon3_EY	PCDH17_O14917_OID20132_v1_Cardiometabolic	0.0346288	0.0226971	0.0465606	0.00608746	5.68856	26953	1.29444e-08	7.88792	0.00119916	26955	1
PCSK7	HLA_C_06	PCSK7_Q16549_OID31410_v1_Oncology_II	0.0488118	0.0369037	0.0607199	0.0060754	8.03433	27028	9.78967e-16	15.0092	0.00238259	27030	1
PDCD1	AA_B_156_31324024_exon3_DGL	PDCD1_Q15116_OID21396_v1_Oncology	0.0429796	0.0310903	0.0548689	0.00606582	7.08554	27128	1.41884e-12	11.8481	0.00184725	27130	1
PDCD1LG2	AA_B_116_31324144_exon3_FPS	PDCD1LG2_Q9BQ51_OID21273_v1_Oncology	-0.0414921	-0.0534454	-0.0295389	0.00609844	-6.80373	26842	1.04084e-11	10.9826	0.0017216	26844	1
PDGFRA	AA_DRB1_11_32552129_exon2_DGS	PDGFRA_P16234_OID20133_v1_Cardiometabolic	0.0427736	0.0308456	0.0547016	0.00608554	7.02873	26953	2.1338e-12	11.6708	0.00182958	26955	1
PDIA3	HLA_DPB1_13_01	PDIA3_P30101_OID30573_v1_Inflammation_II	0.0405663	0.0285455	0.0525872	0.00613292	6.61452	26543	3.7984e-11	10.4204	0.00164563	26545	1
PDIA4	AA_A_74_29910753_exon2_Dx	PDIA4_P13667_OID30375_v1_Cardiometabolic_II	-0.0565787	-0.0684608	-0.0446965	0.00606215	-9.3331	27124	1.10431e-20	19.9569	0.00320114	27126	1
PDIA5	AA_B_9_31324710_exon2_D	PDIA5_Q14554_OID31209_v1_Oncology_II	0.15297	0.140993	0.164946	0.00611033	25.0346	26157	1.04642e-136	135.98	0.0233997	26159	1
PDZK1	AA_DRB1_minus24_32557503_exon1_L	PDZK1_Q5T2W1_OID30550_v1_Inflammation_II	0.0935811	0.0815618	0.1056	0.0061321	15.2609	26361	2.33497e-52	51.6317	0.00875741	26363	1
PGA4	HLA_B_08_01	PGA4_P0DJD7_OID30699_v1_Inflammation_II	-0.0486032	-0.0604796	-0.0367267	0.00605923	-8.02134	27173	1.08781e-15	14.9634	0.00236227	27175	1
PGLYRP1	AA_B_62_31324551_exon2	PGLYRP1_O75594_OID20338_v1_Cardiometabolic	-0.114314	-0.126143	-0.102485	0.00603486	-18.9423	27099	1.67079e-79	78.7771	0.0130677	27101	1
PGR	AA_DQB1_30_32632762_exon2_H	PGR_P06401_OID30460_v1_Inflammation_II	0.0463422	0.034283	0.0584015	0.00615251	7.53225	26361	5.14724e-14	13.2884	0.0021476	26363	1
PIGR	AA_DQA1_25_32609153_exon2	PIGR_P01833_OID21102_v1_Neurology	-0.0498238	-0.061841	-0.0378066	0.00613104	-8.12648	26537	4.61012e-16	15.3363	0.00248241	26539	1
PIK3IP1	AA_DRB1_74_32551940_exon2_LR	PIK3IP1_Q96FE7_OID21094_v1_Neurology	-0.0498968	-0.0618239	-0.0379697	0.0060851	-8.19983	26939	2.51344e-16	15.5997	0.00248969	26941	1
PLA2G10	AA_C_156_31238934_exon3_CQ	PLA2G10_O15496_OID21002_v1_Neurology	0.204569	0.192838	0.2163	0.0059851	34.1797	26748	1.1956e-250	249.922	0.0418485	26750	1
PLA2G15	AA_DRB1_77_32551931_exon2_NP	PLA2G15_Q8NCC3_OID21473_v1_Oncology	0.101506	0.0896492	0.113363	0.00604933	16.7797	27045	7.14583e-63	62.1459	0.0103035	27047	1
PLA2G7	AA_DRB1_13_32552123_exon2_GHL	PLA2G7_Q13093_OID21105_v1_Neurology	-0.0398448	-0.0517773	-0.0279123	0.00608785	-6.54496	26939	6.0578e-11	10.2177	0.00158761	26941	1
PLB1	HLA_B_44_02	PLB1_Q6P1J6_OID31110_v1_Neurology_II	0.0567732	0.0448829	0.0686636	0.00606634	9.35874	27086	8.67427e-21	20.0618	0.0032232	27088	1
PLG	AA_DRB1_4_32557422_exon1_Q	PLG_P00747_OID30785_v1_Inflammation_II	-0.0408195	-0.0528475	-0.0287915	0.00613656	-6.65186	26511	2.95052e-11	10.5301	0.00166623	26513	1
PLXDC2	AA_DRB1_minus24_32557503_exon1_F	PLXDC2_Q6UX71_OID31101_v1_Neurology_II	-0.183155	-0.194863	-0.171447	0.00597335	-30.662	27086	5.39815e-203	202.268	0.0335458	27088	1
PLXNA4	AA_B_325_31322303_exon7_C	PLXNA4_Q9HCM2_OID20597_v1_Inflammation	0.042282	0.0303445	0.0542195	0.00609041	6.94239	26911	3.94278e-12	11.4042	0.00178777	26913	1
PLXNB2	AA_DRB1_30_32552072_exon2_AFG	PLXNB2_O15031_OID20317_v1_Cardiometabolic	0.0353956	0.0234985	0.0472926	0.00606975	5.83147	27109	5.55646e-09	8.2552	0.00125285	27111	1
PNPT1	AA_B_156_31324024_exon3_W	PNPT1_Q8TCS8_OID20445_v1_Inflammation	-0.0470544	-0.0590863	-0.0350224	0.00613858	-7.66535	26479	1.84445e-14	13.7341	0.00221411	26481	1
PODXL	AA_C_152_31238946_exon3_EV	PODXL_O00592_OID21358_v1_Oncology	-0.0338828	-0.0458395	-0.0219261	0.00610019	-5.55439	26842	2.81219e-08	7.55095	0.00114805	26844	1
PRG2	AA_B_45_31324602_exon2_GM	PRG2_P13727_OID30381_v1_Cardiometabolic_II	0.0384249	0.0265325	0.0503173	0.0060674	6.33301	27124	2.4419e-10	9.61227	0.00147647	27126	1
PRG3	AA_A_167_29911273_exon3_G	PRG3_Q9Y2Y8_OID30383_v1_Cardiometabolic_II	-0.0444821	-0.0563715	-0.0325927	0.00606587	-7.33318	27124	2.31041e-13	12.6363	0.00197866	27126	1
PRSS22	AA_DQB1_30_32632762_exon2_Y	PRSS22_Q9GZN4_OID30483_v1_Inflammation_II	0.0427362	0.030675	0.0547974	0.0061535	6.94503	26361	3.87162e-12	11.4121	0.00182639	26363	1
PRSS53	HLA_C_05_01	PRSS53_Q2L4Q9_OID31093_v1_Neurology_II	0.0361016	0.0241998	0.0480034	0.00607218	5.94542	27086	2.79133e-09	8.55419	0.00130333	27088	1
PRSS8	AA_DRB1_11_32552129_exon2_LS	PRSS8_Q16651_OID20763_v1_Inflammation	-0.0473026	-0.0592574	-0.0353477	0.00609925	-7.75548	26821	9.11233e-15	14.0404	0.00223753	26823	1
PRTN3	AA_B_97_31324201_exon3_W	PRTN3_P24158_OID20329_v1_Cardiometabolic	0.089838	0.0777583	0.101918	0.00616293	14.5772	26116	6.05765e-48	47.2177	0.00807086	26118	1
PSAPL1	HLA_B_08_01	PSAPL1_Q6NUJ1_OID31473_v1_Oncology_II	-0.0459875	-0.0578928	-0.0340822	0.00607397	-7.57124	27048	3.8146e-14	13.4186	0.00211485	27050	1
PTPRF	AA_B_94_31324210_exon3_.I	PTPRF_P10586_OID20310_v1_Cardiometabolic	-0.0489399	-0.0607973	-0.0370824	0.00604957	-8.08981	27259	6.22212e-16	15.2061	0.00239511	27261	1
QPCT	HLA_C_07_01	QPCT_Q16769_OID20320_v1_Cardiometabolic	-0.0466483	-0.0585607	-0.0347359	0.00607761	-7.67544	27014	1.70404e-14	13.7685	0.00217607	27016	1
RAP1A	AA_DQB1_140_32629543_exon3_A	RAP1A_P62834_OID30452_v1_Inflammation_II	0.0448913	0.0328313	0.0569514	0.00615292	7.29594	26361	3.04952e-13	12.5158	0.00201523	26363	1
RARRES2	AA_DRB1_67_32551961_exon2_LS	RARRES2_Q99969_OID20373_v1_Cardiometabolic	-0.0654092	-0.0772902	-0.0535282	0.00606156	-10.7908	27100	4.31833e-27	26.3647	0.00427836	27102	1
RCC1	AA_DRB1_74_32551940_exon2_LRx	RCC1_P18754_OID31356_v1_Oncology_II	0.0364714	0.0245571	0.0483858	0.00607861	5.99997	27028	1.99867e-09	8.69926	0.00133017	27030	1
RGMA	AA_A_97_29911063_exon3_IMx	RGMA_Q96B86_OID21065_v1_Neurology	-0.0403745	-0.0522594	-0.0284896	0.00606358	-6.65853	27154	2.81852e-11	10.55	0.0016301	27156	1
RGMB	AA_DRB1_minus24_32557503_exon1_L	RGMB_Q6NW40_OID21045_v1_Neurology	-0.0351556	-0.0470429	-0.0232683	0.00606477	-5.79669	27154	6.83859e-09	8.16503	0.00123592	27156	1
RNASE6	AA_DRB1_77_32551931_exon2_PT	RNASE6_Q93091_OID30689_v1_Inflammation_II	-0.0737188	-0.0856188	-0.0618188	0.00607127	-12.1422	26982	7.73037e-34	33.1118	0.00543446	26984	1
RNASET2	AA_DRB1_77_32551931_exon2_PT	RNASET2_O00584_OID20321_v1_Cardiometabolic	-0.177034	-0.188739	-0.16533	0.00597157	-29.6462	27164	4.06357e-190	189.391	0.0313411	27166	1
ROBO1	AA_DRB1_37_32552051_exon2_PSY	ROBO1_Q9Y6N7_OID20734_v1_Inflammation	0.0557471	0.043831	0.0676632	0.0060795	9.16969	26972	5.07212e-20	19.2948	0.00310774	26974	1
ROBO2	AA_DRB1_96_32549647_exon3_HQ	ROBO2_Q9HCK4_OID21007_v1_Neurology	-0.0357192	-0.0476062	-0.0238321	0.00606465	-5.88973	27154	3.91376e-09	8.40741	0.00127586	27156	1
RPA2	AA_DRB1_74_32551940_exon2_AE	RPA2_P15927_OID30453_v1_Inflammation_II	-0.0432809	-0.0553418	-0.03122	0.00615335	-7.03371	26361	2.06025e-12	11.6861	0.00187324	26363	1
RRM2	AA_DRB1_71_32551949_exon2_AKx	RRM2_P31350_OID21187_v1_Oncology	-0.039854	-0.0519212	-0.0277868	0.00615657	-6.47341	26341	9.75018e-11	10.011	0.00158834	26343	1
RTN4R	AA_DRB1_37_32552051_exon2_LY	RTN4R_Q9BZR6_OID21424_v1_Oncology	0.0444098	0.0325324	0.0562872	0.00605975	7.32866	27179	2.38942e-13	12.6217	0.00197223	27181	1
SCARB2	HLA_DPB1_03	SCARB2_Q14108_OID20943_v1_Neurology	0.0629913	0.0509264	0.0750563	0.00615542	10.2335	26288	1.56098e-24	23.8066	0.00396791	26290	1
SCG3	AA_DRB1_96_32549647_exon3_H	SCG3_Q8WXD2_OID20728_v1_Inflammation	0.0389098	0.0269841	0.0508354	0.00608435	6.39506	26972	1.63117e-10	9.7875	0.00151397	26974	1
SCGB1A1	HLA_DQB1_02	SCGB1A1_P11684_OID20688_v1_Inflammation	-0.045346	-0.057268	-0.0334241	0.00608248	-7.45519	26974	9.24342e-14	13.0342	0.00205626	26976	1
SDC4	AA_A_142_29911198_exon3_HT	SDC4_P31431_OID20216_v1_Cardiometabolic	-0.0678851	-0.0797964	-0.0559737	0.00607706	-11.1707	26953	6.56593e-29	28.1827	0.00460838	26955	1
SDK2	HLA_DRB1_04_04	SDK2_Q58EX2_OID30662_v1_Inflammation_II	0.0761006	0.0641047	0.0880965	0.00612017	12.4344	26543	2.13411e-35	34.6708	0.0057913	26545	1
SELPLG	HLA_C_04_01	SELPLG_Q14242_OID20560_v1_Inflammation	0.0451085	0.0331724	0.0570445	0.00608966	7.4074	26911	1.32586e-13	12.8775	0.00203478	26913	1
SEMA4C	AA_C_219_31238158_exon4_R	SEMA4C_Q9C0C4_OID21329_v1_Oncology	-0.0420075	-0.0539605	-0.0300545	0.0060983	-6.8884	26842	5.76701e-12	11.239	0.00176463	26844	1
SEMA7A	AA_DRB1_86_32551904_exon2_DVX	SEMA7A_O75326_OID20283_v1_Cardiometabolic	-0.0348632	-0.0467512	-0.0229751	0.00606517	-5.74809	27151	9.12217e-09	8.0399	0.00121544	27153	1
SEPTIN3	AA_DRB1_96_32549647_exon3_EYx	SEPTIN3_Q9UH03_OID31025_v1_Neurology_II	-0.0565671	-0.0684538	-0.0446804	0.00606451	-9.32757	27103	1.16326e-20	19.9343	0.00319984	27105	1
SERPINA9	HLA_C_05	SERPINA9_Q86WD7_OID21284_v1_Oncology	0.0418058	0.02982	0.0537915	0.00611501	6.83658	26696	8.28516e-12	11.0817	0.00174772	26698	1
SEZ6L	AA_DRB1_74_32551940_exon2_AE	SEZ6L_Q9BYH1_OID21488_v1_Oncology	-0.0397794	-0.0516886	-0.0278703	0.00607593	-6.54706	27045	5.97328e-11	10.2238	0.0015824	27047	1
SEZ6L2	AA_DRB1_71_32551949_exon2_KS	SEZ6L2_Q6UXD5_OID21289_v1_Oncology	-0.0392374	-0.0511917	-0.0272831	0.00609899	-6.43342	26842	1.26862e-10	9.89667	0.00153957	26844	1
SFTPD	AA_B_147_31324051_exon3_CW	SFTPD_P35247_OID20214_v1_Cardiometabolic	-0.3122	-0.323542	-0.300858	0.00578665	-53.9517	26953	0	602.021	0.0974688	26955	1
SGSH	HLA_B_14_02	SGSH_P51688_OID30341_v1_Cardiometabolic_II	0.539843	0.529741	0.549946	0.00515432	104.736	26671	0	1997.27	0.291431	26673	1
SIGLEC10	AA_B_97_31324201_exon3_RTV	SIGLEC10_Q96LC7_OID20537_v1_Inflammation	0.0636786	0.0517546	0.0756025	0.00608349	10.4674	26911	1.36511e-25	24.8648	0.00405496	26913	1
SIGLEC6	HLA_B_08_01	SIGLEC6_O43699_OID21394_v1_Oncology	0.0709878	0.0591286	0.0828469	0.00605043	11.7327	27179	1.03366e-31	30.9856	0.00503927	27181	1
SIGLEC9	HLA_DQA1_01_02	SIGLEC9_Q9Y336_OID21390_v1_Oncology	0.090809	0.0789583	0.10266	0.00604612	15.0194	27130	8.77469e-51	50.0568	0.00824628	27132	1
SIRPA	AA_DRB1_13_32552123_exon2_HLR	SIRPA_P78324_OID20304_v1_Cardiometabolic	0.0515852	0.0396622	0.0635082	0.006083	8.48022	26953	2.36111e-17	16.6269	0.00266103	26955	1
SIRT1	AA_DRB1_11_32552129_exon2_GP	SIRT1_Q96EB6_OID30439_v1_Inflammation_II	-0.0449053	-0.0569654	-0.0328453	0.00615291	-7.29822	26361	2.99833e-13	12.5231	0.00201649	26363	1
SIT1	HLA_B_44_02	SIT1_Q9Y3P8_OID20462_v1_Inflammation	-0.0335732	-0.0456117	-0.0215347	0.00614192	-5.46623	26479	4.63845e-08	7.33363	0.00112716	26481	1
SLAMF1	AA_C_9_31239621_exon2_D	SLAMF1_Q13291_OID20496_v1_Inflammation	-0.0544991	-0.0665265	-0.0424717	0.00613625	-8.88149	26479	7.00553e-19	18.1546	0.00297015	26481	1
SLAMF7	AA_B_9_31324710_exon2_D	SLAMF7_Q9NQ25_OID20602_v1_Inflammation	-0.0679134	-0.079834	-0.0559927	0.00608179	-11.1667	26911	6.87106e-29	28.163	0.00461223	26913	1
SLAMF8	AA_DRB1_78_32551928_exon2_TV	SLAMF8_Q9P0V8_OID21214_v1_Oncology	0.0401367	0.0280697	0.0522038	0.0061565	6.51941	26341	7.18615e-11	10.1435	0.00161096	26343	1
SLC39A5	AA_C_156_31238934_exon3_DMR	SLC39A5_Q6ZMH5_OID20539_v1_Inflammation	-0.0543689	-0.0662994	-0.0424384	0.00608685	-8.9322	26911	4.43672e-19	18.3529	0.00295598	26913	1
SMPD3	AA_DRB1_74_32551940_exon2_AL	SMPD3_Q9NY59_OID30477_v1_Inflammation_II	0.0408841	0.028822	0.0529462	0.00615398	6.64352	26361	3.12237e-11	10.5055	0.00167151	26363	1
SNX2	AA_DRB1_74_32551940_exon2_AL	SNX2_O60749_OID31374_v1_Oncology_II	-0.0503263	-0.0622335	-0.038419	0.00607495	-8.28423	27028	1.24315e-16	15.9055	0.00253273	27030	1
SORT1	AA_A_79_29910768_exon2_G	SORT1_Q99523_OID20213_v1_Cardiometabolic	0.0748156	0.0628989	0.0867323	0.00607979	12.3056	26902	1.04767e-34	33.9798	0.00559737	26904	1
SPINT1	AA_DRB1_32_32552066_exon2_Y	SPINT1_O43278_OID21109_v1_Neurology	0.0521436	0.0401961	0.0640911	0.0060955	8.55444	26841	1.24658e-17	16.9043	0.00271895	26843	1
SPINT2	AA_B_199_31323321_exon4_A	SPINT2_O43291_OID20720_v1_Inflammation	-0.0399831	-0.0518851	-0.0280811	0.00607229	-6.58452	27077	4.6471e-11	10.3328	0.00159865	27079	1
SPON1	AA_DRB1_77_32551931_exon2_PT	SPON1_Q9HCB6_OID20759_v1_Inflammation	0.0503562	0.0384366	0.0622757	0.00608124	8.28058	26972	1.2819e-16	15.8921	0.00253575	26974	1
SPP1	AA_C_minus15_31239820_exon1_I	SPP1_P10451_OID20322_v1_Cardiometabolic	0.0331212	0.0212447	0.0449977	0.00605928	5.46619	27207	4.6386e-08	7.33361	0.00109701	27209	1
SSH3	AA_DRB1_77_32551931_exon2_Tx	SSH3_Q8TE77_OID31216_v1_Oncology_II	0.0502258	0.0381218	0.0623297	0.00617529	8.13334	26157	4.35973e-16	15.3605	0.00252263	26159	1
STAB2	AA_DRB1_11_32552129_exon2_DPV	STAB2_Q8WWQ8_OID30401_v1_Cardiometabolic_II	0.0469101	0.035022	0.0587982	0.00606519	7.73431	27124	1.07565e-14	13.9683	0.00220056	27126	1
SUMF2	HLA_C_08_02	SUMF2_Q8NBJ7_OID21032_v1_Neurology	0.101919	0.0900864	0.113752	0.00603692	16.8826	27154	1.27613e-63	62.8941	0.0103875	27156	1
TACSTD2	AA_A_99_29911069_exon3_CSY	TACSTD2_P09758_OID21447_v1_Oncology	-0.0452271	-0.0578677	-0.0325866	0.00644904	-7.013	23995	2.39442e-12	11.6208	0.00204549	23997	1
TCL1A	AA_C_1_31239645_exon2_G	TCL1A_P56279_OID20987_v1_Neurology	-0.0629694	-0.0749409	-0.0509979	0.00610776	-10.3097	26700	7.08974e-25	24.1494	0.00396514	26702	1
TEK	AA_B_32_31324641_exon2	TEK_Q02763_OID21496_v1_Oncology	0.20393	0.192262	0.215599	0.00595296	34.257	27045	8.29045e-252	251.081	0.0415876	27047	1
TF	HLA_A_03	TF_P02787_OID30783_v1_Inflammation_II	-0.074639	-0.0864924	-0.0627856	0.00604748	-12.3422	27191	6.65905e-35	34.1766	0.00557098	27193	1
TFF3	HLA_B_44_03	TFF3_Q07654_OID20371_v1_Cardiometabolic	0.263795	0.252265	0.275325	0.00588267	44.8427	26886	0	422.831	0.0695878	26888	1
TFPI	AA_DRB1_104_32549623_exon3_S	TFPI_P10646_OID20388_v1_Cardiometabolic	0.0488604	0.0369069	0.0608139	0.00609856	8.0118	26823	1.17599e-15	14.9296	0.00238734	26825	1
TGFB1	AA_C_99_31239105_exon3_CS	TGFB1_P01137_OID20621_v1_Inflammation	-0.0366396	-0.0485205	-0.0247586	0.00606155	-6.04459	27180	1.51738e-09	8.81891	0.00134246	27182	1
TGFBR2	AA_DRB1_37_32552051_exon2_N	TGFBR2_P37173_OID21493_v1_Oncology	0.0616093	0.0497133	0.0735052	0.00606919	10.1512	27045	3.61847e-24	23.4415	0.0037957	27047	1
TGM2	AA_DRB1_77_32551931_exon2_T	TGM2_P21980_OID20141_v1_Cardiometabolic	0.0862002	0.074296	0.0981043	0.0060734	14.1931	26909	1.47715e-45	44.8306	0.00743047	26911	1
THBD	AA_B_67_31324536_exon2_FR	THBD_P07204_OID20231_v1_Cardiometabolic	0.0532887	0.0413668	0.0652107	0.00608246	8.76106	26953	2.04559e-18	17.6892	0.00283969	26955	1
TIE1	AA_DRB1_74_32551940_exon2_AGL	TIE1_P35590_OID20303_v1_Cardiometabolic	0.0342765	0.0224118	0.0461412	0.00605327	5.66248	27259	1.50702e-08	7.82188	0.00117488	27261	1
TIMD4	AA_DRB1_minus1_32557434_exon1_S	TIMD4_Q96H15_OID20375_v1_Cardiometabolic	0.0983665	0.0865051	0.110228	0.00605159	16.2547	27042	3.94922e-59	58.4035	0.00967598	27044	1
TIMP1	HLA_A_02_01	TIMP1_P01033_OID20418_v1_Cardiometabolic	-0.0895919	-0.10157	-0.077614	0.00611099	-14.6608	26563	1.77834e-48	47.75	0.00802671	26565	1
TIMP2	AA_DRB1_30_32552072_exon2_FG	TIMP2_P16035_OID30318_v1_Cardiometabolic_II	0.0947358	0.0828914	0.10658	0.0060429	15.6772	27139	3.78276e-55	54.4222	0.00897486	27141	1
TIMP4	AA_DRB1_58_32551988_exon2_E	TIMP4_Q99727_OID21147_v1_Neurology	0.0537938	0.0418691	0.0657185	0.00608387	8.84203	26939	9.96116e-19	18.0017	0.00289377	26941	1
TLR1	AA_DRB1_13_32552123_exon2_LRY	TLR1_Q15399_OID30532_v1_Inflammation_II	0.0388601	0.026797	0.0509232	0.00615447	6.31412	26361	2.76025e-10	9.55905	0.00151011	26363	1
TMPRSS11D	AA_DRB1_37_32552051_exon2_FNS	TMPRSS11D_O60235_OID31103_v1_Neurology_II	-0.0392363	-0.0511479	-0.0273248	0.00607718	-6.45634	27035	1.09085e-10	9.96223	0.00153949	27037	1
TNF	AA_B_11_31324704_exon2	TNF_P01375_OID20074_v1_Cardiometabolic	0.0581837	0.0461502	0.0702173	0.00613938	9.47713	26441	2.82512e-21	20.549	0.00338535	26443	1
TNF	AA_B_11_31324704_exon2	TNF_P01375_OID20473_v1_Inflammation	0.0596775	0.0476537	0.0717013	0.00613443	9.72828	26479	2.48973e-22	21.6038	0.0035614	26481	1
TNF	AA_B_11_31324704_exon2	TNF_P01375_OID20848_v1_Neurology	0.0631885	0.0510701	0.075307	0.00618269	10.2202	26056	1.79015e-24	23.7471	0.00399279	26058	1
TNF	AA_B_11_31324704_exon2	TNF_P01375_OID21237_v1_Oncology	0.065428	0.0533771	0.0774789	0.00614826	10.6417	26341	2.15663e-26	25.6662	0.00428082	26343	1
TNFRSF10A	AA_A_161_29911255_exon3_DG	TNFRSF10A_O00220_OID20967_v1_Neurology	-0.0534128	-0.0653803	-0.0414454	0.00610568	-8.74805	26748	2.29579e-18	17.6391	0.00285293	26750	1
TNFRSF10C	AA_C_156_31238934_exon3_LMx	TNFRSF10C_O14798_OID20265_v1_Cardiometabolic	-0.0646812	-0.0765979	-0.0527644	0.00607982	-10.6387	26940	2.22179e-26	25.6533	0.00418366	26942	1
TNFRSF13B	AA_C_1_31239645_exon2_G	TNFRSF13B_O14836_OID20702_v1_Inflammation	0.0402058	0.0282808	0.0521309	0.00608404	6.60841	26972	3.95709e-11	10.4026	0.00161651	26974	1
TNFRSF13C	AA_B_116_31324144_exon3_FN	TNFRSF13C_Q96RJ3_OID20480_v1_Inflammation	-0.0490755	-0.0611062	-0.0370447	0.00613798	-7.99538	26479	1.34413e-15	14.8716	0.0024084	26481	1
TNFRSF17	AA_DQA1_25_32609153_exon2	TNFRSF17_Q02223_OID30589_v1_Inflammation_II	0.0533475	0.0413339	0.0653612	0.00612923	8.70379	26543	3.39261e-18	17.4695	0.00284596	26545	1
TNFRSF1A	HLA_DRB1_03	TNFRSF1A_P19438_OID21155_v1_Neurology	0.0449546	0.0330247	0.0568845	0.00608653	7.38591	26939	1.55804e-13	12.8074	0.00202091	26941	1
TNFRSF1B	AA_C_156_31238934_exon3_CRx	TNFRSF1B_P20333_OID21145_v1_Neurology	0.0419517	0.0300202	0.0538832	0.00608733	6.89165	26939	5.63642e-12	11.249	0.00175995	26941	1
TNFRSF21	AA_DQB1_67_32632651_exon2_I	TNFRSF21_O75509_OID21052_v1_Neurology	0.0442116	0.0323286	0.0560946	0.00606259	7.29253	27154	3.12515e-13	12.5051	0.00195467	27156	1
TNFRSF4	AA_B_minus23_31324931_exon1_L	TNFRSF4_P43489_OID20653_v1_Inflammation	0.105307	0.0934845	0.11713	0.00603189	17.4584	27180	6.97638e-68	67.1564	0.0110896	27182	1
TNFRSF6B	AA_DRB1_57_32551991_exon2_S	TNFRSF6B_O95407_OID20964_v1_Neurology	0.0495235	0.0375537	0.0614934	0.0061069	8.10943	26748	5.30168e-16	15.2756	0.00245258	26750	1
TNFRSF8	AA_B_9_31324710_exon2_D	TNFRSF8_P28908_OID21049_v1_Neurology	0.0661594	0.0542908	0.078028	0.00605523	10.926	27154	9.89016e-28	27.0048	0.00437707	27156	1
TNFRSF9	HLA_B_08	TNFRSF9_Q07011_OID20985_v1_Neurology	0.0636378	0.0516775	0.0755981	0.00610201	10.429	26748	2.04566e-25	24.6892	0.00404977	26750	1
TNFSF11	AA_C_minus9_31239802_exon1_G	TNFSF11_O14788_OID20592_v1_Inflammation	0.0380908	0.0261513	0.0500304	0.00609144	6.25318	26911	4.08221e-10	9.3891	0.00145091	26913	1
TNFSF12	AA_B_32_31324641_exon2	TNFSF12_O43508_OID20624_v1_Inflammation	0.0412182	0.0293507	0.0530856	0.00605468	6.80766	27232	1.0126e-11	10.9946	0.00169894	27234	1
TNFSF13	AA_A_79_29910768_exon2_Rx	TNFSF13_O75888_OID20733_v1_Inflammation	0.0473846	0.0354864	0.0592827	0.00607032	7.80594	27077	6.11827e-15	14.2134	0.0022453	27079	1
TNFSF13B	AA_B_67_31324536_exon2_CMS	TNFSF13B_Q9Y275_OID20272_v1_Cardiometabolic	0.0726597	0.0608077	0.0845118	0.00604681	12.0162	27205	3.54429e-33	32.4505	0.00527943	27207	1
TNFSF8	AA_B_24_31324665_exon2_S	TNFSF8_P32971_OID30384_v1_Cardiometabolic_II	0.052203	0.040318	0.0640879	0.0060636	8.60924	27124	7.74661e-18	17.1109	0.00272515	27126	1
TNN	AA_DRB1_74_32551940_exon2_GR	TNN_Q9UQP3_OID30412_v1_Cardiometabolic_II	-0.0477981	-0.0596857	-0.0359105	0.00606494	-7.88105	27124	3.36744e-15	14.4727	0.00228466	27126	1
TNR	AA_B_156_31324024_exon3_DG	TNR_Q92752_OID20957_v1_Neurology	-0.0412447	-0.053219	-0.0292703	0.0061092	-6.75123	26748	1.49591e-11	10.8251	0.00170112	26750	1
TNXB	HLA_B_18_01	TNXB_P22105_OID21107_v1_Neurology	0.177034	0.165281	0.188788	0.00599646	29.5231	26939	1.46826e-188	187.833	0.0313411	26941	1
TP53BP1	AA_DRB1_11_32552129_exon2_LS	TP53BP1_Q12888_OID30470_v1_Inflammation_II	-0.0779964	-0.0900318	-0.065961	0.00614036	-12.7022	26361	7.36959e-37	36.1326	0.00608344	26363	1
TRAF3	AA_DRB1_13_32552123_exon2_FLS	TRAF3_Q13114-2_OID30479_v1_Inflammation_II	0.0640052	0.0519577	0.0760526	0.0061465	10.4133	26361	2.41526e-25	24.617	0.00409666	26363	1
TREM2	AA_DQB1_71_32632639_exon2_AK	TREM2_Q9NZC2_OID20731_v1_Inflammation	-0.0600752	-0.0719994	-0.048151	0.00608361	-9.87493	26922	5.84995e-23	22.2328	0.00360903	26924	1
TRIM21	AA_B_9_31324710_exon2_D	TRIM21_P19474_OID20533_v1_Inflammation	-0.0348638	-0.0468047	-0.0229229	0.00609216	-5.72274	26911	1.05934e-08	7.97497	0.00121548	26913	1
TRIM40	AA_A_95_29911057_exon3_PV	TRIM40_Q6P9F5_OID30885_v1_Neurology_II	-0.143227	-0.15516	-0.131294	0.00608812	-23.5257	26426	3.91967e-121	120.407	0.0205141	26428	1
TSC1	HLA_DRB1_13	TSC1_Q92574_OID30478_v1_Inflammation_II	0.0400551	0.0279926	0.0521176	0.00615418	6.50859	26361	7.72191e-11	10.1123	0.00160441	26363	1
TSHB	AA_DRB1_98_32549641_exon3_Ex	TSHB_P01222_OID20129_v1_Cardiometabolic	0.0302256	0.0182922	0.0421591	0.00608833	4.96452	26953	6.92908e-07	6.15932	0.000913589	26955	0
TSPAN7	HLA_DQA1_01	TSPAN7_P41732_OID30810_v1_Neurology_II	0.0514483	0.0393774	0.0635192	0.00615845	8.35409	26297	6.91477e-17	16.1602	0.00264692	26299	1
TXNDC15	AA_C_156_31238934_exon3_QWx	TXNDC15_Q96J42_OID21495_v1_Oncology	-0.153039	-0.164817	-0.141261	0.00600911	-25.4679	27045	2.08194e-141	140.682	0.023421	27047	1
TXNL1	AA_DRB1_11_32552129_exon2_LS	TXNL1_O43396_OID30872_v1_Neurology_II	-0.0462886	-0.0583756	-0.0342015	0.00616669	-7.50622	26240	6.27897e-14	13.2021	0.00214263	26242	1
TYRP1	AA_DRB1_37_32552051_exon2_LY	TYRP1_P17643_OID30517_v1_Inflammation_II	-0.0547111	-0.0667652	-0.042657	0.0061499	-8.89626	26361	6.13805e-19	18.212	0.0029933	26363	1
VCAM1	HLA_DQA1_01_02	VCAM1_P19320_OID20396_v1_Cardiometabolic	-0.0534178	-0.0653315	-0.0415042	0.00607824	-8.78837	26990	1.60578e-18	17.7943	0.00285347	26992	1
VSIG2	AA_DRB1_149_32549488_exon3_Q	VSIG2_Q96IQ7_OID31371_v1_Oncology_II	0.0436114	0.0317005	0.0555224	0.00607687	7.17663	27028	7.32908e-13	12.135	0.00190196	27030	1
VSIG4	AA_DRB1_71_32551949_exon2_ARS	VSIG4_Q9Y279_OID21144_v1_Neurology	0.0551274	0.0432036	0.0670512	0.00608343	9.0619	26939	1.3667e-19	18.8643	0.00303903	26941	1
VSIR	AA_A_142_29911198_exon3_T	VSIR_Q9H7M9_OID20131_v1_Cardiometabolic	0.0429198	0.0309919	0.0548476	0.0060855	7.05279	26953	1.79591e-12	11.7457	0.00184211	26955	1
VSTM1	AA_A_245_29912086_exon4_A	VSTM1_Q6UX27_OID20851_v1_Neurology	-0.0654438	-0.0774926	-0.0533949	0.0061472	-10.6461	26350	2.05757e-26	25.6866	0.00428289	26352	1
WASL	AA_DRB1_37_32552051_exon2_NS	WASL_O00401_OID30467_v1_Inflammation_II	0.0703691	0.0583268	0.0824114	0.00614386	11.4536	26361	2.66158e-30	29.5749	0.00495182	26363	1
WFDC2	AA_B_163_31324003_exon3_AT	WFDC2_Q14508_OID21505_v1_Oncology	-0.0385012	-0.0506846	-0.0263179	0.00621581	-6.19407	25844	5.95124e-10	9.22539	0.00148234	25846	1
WFIKKN1	AA_DRB1_30_32552072_exon2_CL	WFIKKN1_Q96NZ8_OID20939_v1_Neurology	0.0565246	0.0445367	0.0685124	0.00611607	9.24197	26648	2.59522e-20	19.5858	0.00319503	26650	1
WIF1	AA_DQB1_66_32632654_exon2	WIF1_Q9Y5W5_OID21464_v1_Oncology	0.0375329	0.0256522	0.0494137	0.00606146	6.19206	27179	6.0232e-10	9.22017	0.00140872	27181	1
WNT9A	AA_DRB1_71_32551949_exon2_AKx	WNT9A_O14904_OID20460_v1_Inflammation	0.0550439	0.0430169	0.0670709	0.00613607	8.97055	26479	3.14074e-19	18.503	0.00302983	26481	1
XCL1	AA_C_138_31238988_exon3_T	XCL1_P47992_OID21398_v1_Oncology	-0.0557087	-0.0675794	-0.043838	0.00605631	-9.19845	27179	3.88409e-20	19.4107	0.00310346	27181	1
ZNRD2	AA_B_97_31324201_exon3_CS	ZNRD2_O60232_OID31450_v1_Oncology_II	-0.0616094	-0.0735047	-0.0497141	0.00606885	-10.1517	27048	3.59689e-24	23.4441	0.00379572	27050	1
