# Supplementary material for: The influence of HLA genetic variation on plasma protein expression
Source: Nat Commun. 2024 Jul 31;15:6469. doi: 10.1038/s41467-024-50583-8 (PMC11291675; doi:10.1038/s41467-024-50583-8)
Supplement: Supplementary file 4 — Supplementary Data 1-21 [file 41467_2024_50583_MOESM4_ESM.zip › Supplementary_tables/Supplementary_Data9.xls]

## Sheet: ST9_legend
allele	lead HLA variant in the MID replication cohort affecting expression of the protein
gene	full name of Olink protein
beta	beta from HLA-pQTL linear model
beta_CI_low	95% confidence interval on beta (lower bound)
beta_CI_high	95% confidence interval on beta (upper bound)
SE	standard error from HLA-pQTL linear model
tval	t-statistic from HLA-pQTL linear model
DF	degrees of freedom from HLA-pQTL linear model
pval	p-value from linear model. P-values are two-sided, unadjusted and determined via t-test and linear regression analysis.
minus_log10P	negative 1 * log10(pval)
var_explained	variance explained by lead HLA variant
N	total N used for the indicated HLA-pQTL
gene_short	abbreviated name of Olink protein

## Sheet: ST9
allele	gene	beta	beta_CI_low	beta_CI_high	SE	tval	DF	pval	minus_log10P	var_explained	N	gene_short
AA_B_114_31324150_exon3_D	A1BG_P04217_OID30771_v1_Inflammation_II	0.222798	0.112222	0.333373	0.0561903	3.96506	301	9.17376e-05	4.03745	0.0496389	303	A1BG
AA_B_97_31324201_exon3_S	AAMDC_Q9H7C9_OID30236_v1_Cardiometabolic_II	-0.240848	-0.352826	-0.128869	0.0568954	-4.23316	291	3.09285e-05	4.50964	0.0580076	293	AAMDC
AA_C_116_31239054_exon3_Y	AARSD1_Q9BTE6_OID21311_v1_Oncology	-0.179531	-0.291869	-0.0671919	0.0570831	-3.14507	297	0.00182868	2.73786	0.0322312	299	AARSD1
AA_DPB1_194_33053519_exon4_Q	ABCA2_Q9BZC7_OID30146_v1_Cardiometabolic_II	0.213918	0.100424	0.327411	0.0576617	3.70987	287	0.000248951	3.60389	0.0457608	289	ABCA2
AA_C_156_31238934_exon3_Qx	ABHD14B_Q96IU4_OID20921_v1_Neurology	-0.228958	-0.343062	-0.114855	0.0579673	-3.94979	282	9.88894e-05	4.00485	0.052422	284	ABHD14B
HLA_C_16_04	ABL1_P00519_OID21280_v1_Oncology	-0.223001	-0.334319	-0.111682	0.0565647	-3.9424	297	0.000100668	3.99711	0.0497294	299	ABL1
HLA_DQB1_03_05	ABO_P16442_OID30675_v1_Inflammation_II	0.16281	0.0507087	0.274911	0.0569647	2.85808	300	0.00456043	2.34099	0.026507	302	ABO
AA_B_minus8_31324886_exon1_V	ABRAXAS2_Q15018_OID30130_v1_Cardiometabolic_II	0.198835	0.0849714	0.312698	0.0578495	3.4371	287	0.000674984	3.17071	0.0395352	289	ABRAXAS2
AA_A_161_29911255_exon3_E	ACAA1_P09110_OID21269_v1_Oncology	0.187086	0.0743328	0.299839	0.0572914	3.26552	294	0.00122184	2.91298	0.0350012	296	ACAA1
AA_C_1_31239645_exon2_G	ACADM_P11310_OID31277_v1_Oncology_II	0.198168	0.0854706	0.310865	0.057262	3.46072	293	0.000618884	3.20839	0.0392704	295	ACADM
AA_B_97_31324201_exon3_CNW	ACADSB_P45954_OID30356_v1_Cardiometabolic_II	-0.251083	-0.361245	-0.14092	0.0559789	-4.48531	299	1.03932e-05	4.98325	0.0630425	301	ACADSB
HLA_A_34_02	ACAN_P16112_OID20159_v1_Cardiometabolic	0.227688	0.115923	0.339453	0.0567893	4.00935	294	7.72552e-05	4.11207	0.0518418	296	ACAN
HLA_DPB1_04_01	ACE_P12821_OID30696_v1_Inflammation_II	-0.172321	-0.284238	-0.0604034	0.0568714	-3.03001	300	0.00265839	2.57538	0.0296944	302	ACE
AA_A_97_29911063_exon3_DKM	ACE2_Q9BYF1_OID20105_v1_Cardiometabolic	0.194923	0.0825375	0.307309	0.0571055	3.41339	295	0.000731388	3.13585	0.0379951	297	ACE2
AA_B_114_31324150_exon3_HN	ACHE_P22303_OID30585_v1_Inflammation_II	0.207821	0.0953541	0.320288	0.0571451	3.63672	293	0.000326138	3.4866	0.0431896	295	ACHE
AA_C_99_31239105_exon3_CFS	ACOT13_Q9NPJ3_OID31522_v1_Oncology_II	0.208478	0.0977294	0.319227	0.0562791	3.70436	302	0.000251952	3.59868	0.0434632	304	ACOT13
HLA_B_58_01	ACOX1_Q15067_OID20124_v1_Cardiometabolic	-0.182815	-0.295468	-0.0701627	0.057241	-3.19378	295	0.00155615	2.80795	0.0334214	297	ACOX1
HLA_B_35_02	ACP1_P24666_OID30524_v1_Inflammation_II	0.177865	0.0641325	0.291598	0.0577857	3.07801	290	0.00228321	2.64145	0.031636	292	ACP1
AA_B_70_31324527_exon2_NS	ACP5_P13686_OID20314_v1_Cardiometabolic	0.221943	0.111345	0.332541	0.0562015	3.94906	301	9.77652e-05	4.00982	0.0492587	303	ACP5
AA_A_9_29910558_exon2_T	ACP6_Q9NPH0_OID21432_v1_Oncology	0.177926	0.0663092	0.289543	0.0567193	3.13695	301	0.00187607	2.72675	0.0316576	303	ACP6
HLA_B_44_03	ACRBP_Q8NEB7_OID31385_v1_Oncology_II	0.187309	0.0758905	0.298728	0.0566189	3.30825	301	0.00105273	2.97768	0.0350848	303	ACRBP
AA_B_156_31324024_exon3_DGW	ACRV1_P26436_OID30513_v1_Inflammation_II	-0.195048	-0.308404	-0.0816924	0.0575942	-3.38659	290	0.000805416	3.09398	0.0380437	292	ACRV1
HLA_DRB1_01_01	ACSL1_P33121_OID30080_v1_Cardiometabolic_II	0.18313	0.0689119	0.297348	0.0580299	3.15579	287	0.00177083	2.75182	0.0335366	289	ACSL1
AA_DQB1_57_32632681_exon2_D	ACTA2_P62736_OID20079_v1_Cardiometabolic	-0.191538	-0.304	-0.079076	0.0571443	-3.35183	295	0.00090743	3.04219	0.0366868	297	ACTA2
HLA_B_49	ACTN2_P35609_OID30192_v1_Cardiometabolic_II	-0.208719	-0.322344	-0.0950954	0.0577281	-3.61556	287	0.000353891	3.45113	0.0435638	289	ACTN2
AA_A_156_29911240_exon3_EL	ACTN4_O43707_OID20435_v1_Inflammation	-0.192948	-0.304618	-0.0812786	0.0567448	-3.40028	299	0.000764669	3.11653	0.037229	301	ACTN4
AA_B_46_31324599_exon2_E	ACVRL1_P37023_OID20999_v1_Neurology	0.168946	0.0532061	0.284685	0.0587975	2.87335	281	0.00437138	2.35938	0.0285426	283	ACVRL1
AA_A_62_29910717_exon2_ELQ	ACY1_Q03154_OID20137_v1_Cardiometabolic	0.189821	0.0773208	0.302321	0.0571637	3.32066	295	0.00101095	2.99527	0.0360321	297	ACY1
HLA_A_68_01	ACY3_Q96HD9_OID30086_v1_Cardiometabolic_II	-0.174825	-0.289218	-0.0604311	0.0581191	-3.00804	287	0.00286241	2.54327	0.0305637	289	ACY3
HLA_B_57_01	ACYP1_P07311_OID30642_v1_Inflammation_II	0.265808	0.154967	0.376649	0.056319	4.71969	293	3.6642e-06	5.43602	0.070654	295	ACYP1
AA_C_156_31238934_exon3_QRW	ADA_P00813_OID20645_v1_Inflammation	-0.175404	-0.286885	-0.063922	0.0566514	-3.09619	302	0.0021442	2.66874	0.0307664	304	ADA
HLA_DPB1_14	ADA2_Q9NZK5_OID20394_v1_Cardiometabolic	0.179417	0.0664992	0.292334	0.0573748	3.1271	294	0.00194225	2.71169	0.0321903	296	ADA2
HLA_C_03_02	ADAM12_O43184_OID30491_v1_Inflammation_II	0.195205	0.0818528	0.308557	0.0575924	3.38942	290	0.000797465	3.09829	0.0381049	292	ADAM12
AA_A_62_29910717_exon2_LR	ADAM15_Q13444_OID20109_v1_Cardiometabolic	-0.22871	-0.340256	-0.117163	0.056679	-4.03518	295	6.95727e-05	4.15756	0.0523082	297	ADAM15
HLA_B_08	ADAM22_Q9P0K1_OID21001_v1_Neurology	-0.227162	-0.341111	-0.113213	0.0578898	-3.92404	283	0.000109383	3.96105	0.0516025	285	ADAM22
HLA_DPB1_17	ADAM23_O75077_OID20651_v1_Inflammation	0.215759	0.105189	0.326329	0.0561882	3.83994	302	0.000149957	3.82403	0.046552	304	ADAM23
AA_B_177_31323961_exon3_E	ADAM8_P78325_OID21039_v1_Neurology	0.236224	0.125262	0.347186	0.0563837	4.18959	297	3.68913e-05	4.43308	0.0558019	299	ADAM8
AA_B_67_31324536_exon2_FM	ADAM9_Q13443_OID31488_v1_Oncology_II	0.18908	0.0778858	0.300275	0.0565055	3.34623	302	0.000922744	3.03492	0.0357513	304	ADAM9
HLA_C_03_02	ADAMTS1_Q9UHI8_OID30528_v1_Inflammation_II	0.21276	0.0998305	0.325689	0.0573776	3.70807	290	0.000250194	3.60172	0.0452667	292	ADAMTS1
AA_DRB1_74_32551940_exon2_EL	ADAMTS13_Q76LX8_OID20249_v1_Cardiometabolic	0.232347	0.122392	0.342301	0.0558763	4.15823	303	4.17985e-05	4.37884	0.0539849	305	ADAMTS13
HLA_DQB1_02	ADAMTS15_Q8TE58_OID21275_v1_Oncology	0.217051	0.105579	0.328523	0.0566426	3.83194	297	0.000155177	3.80917	0.0471112	299	ADAMTS15
AA_DRB1_74_32551940_exon2_AR	ADAMTS16_Q8TE57_OID20089_v1_Cardiometabolic	0.191905	0.0794512	0.304359	0.0571401	3.3585	295	0.00088661	3.05227	0.0368276	297	ADAMTS16
AA_C_156_31238934_exon3_DL	ADAMTS4_O75173_OID30471_v1_Inflammation_II	0.25343	0.141628	0.365233	0.056805	4.46141	290	1.16616e-05	4.93324	0.0642269	292	ADAMTS4
AA_DPB1_205_33053552_exon4_V	ADAMTS8_Q9UP79_OID21502_v1_Oncology	-0.206292	-0.317652	-0.0949318	0.0565876	-3.64554	299	0.000314597	3.50224	0.0425565	301	ADAMTS8
HLA_DRB1_04_05	ADAMTSL2_Q86TH1_OID30370_v1_Cardiometabolic_II	-0.213913	-0.324345	-0.103482	0.0561187	-3.8118	303	0.000167111	3.777	0.0457589	305	ADAMTSL2
AA_DRB1_37_32552051_exon2_LY	ADAMTSL4_Q6UY14_OID30275_v1_Cardiometabolic_II	0.161271	0.0474064	0.275136	0.0578537	2.78757	291	0.00566006	2.24718	0.0260084	293	ADAMTSL4
AA_DRB1_74_32551940_exon2_Rx	ADAMTSL5_Q6ZMM2_OID30355_v1_Cardiometabolic_II	-0.171769	-0.283885	-0.0596518	0.056972	-3.01497	299	0.00279043	2.55433	0.0295045	301	ADAMTSL5
AA_C_184_31238263_exon4_H	ADCYAP1R1_P41586_OID21188_v1_Oncology	-0.233186	-0.344801	-0.12157	0.0567134	-4.11165	294	5.1024e-05	4.29223	0.0543756	296	ADCYAP1R1
AA_DQB1_30_32632762_exon2_H	ADD1_P35611_OID30655_v1_Inflammation_II	-0.216022	-0.328285	-0.10376	0.0570412	-3.78713	293	0.000184906	3.73305	0.0466656	295	ADD1
AA_DQB1_26_32632774_exon2_FG	ADGRB3_O60242_OID20974_v1_Neurology	-0.19888	-0.313962	-0.0837984	0.0584633	-3.40179	281	0.000766699	3.11537	0.0395533	283	ADGRB3
AA_A_79_29910768_exon2_AR	ADGRD1_Q6QNK2_OID30588_v1_Inflammation_II	-0.193459	-0.306264	-0.080654	0.057317	-3.37525	293	0.000836962	3.07729	0.0374264	295	ADGRD1
AA_A_97_29911063_exon3_IKM	ADGRE1_Q14246_OID31483_v1_Oncology_II	-0.226576	-0.336869	-0.116284	0.056047	-4.04261	302	6.71453e-05	4.17298	0.0513369	304	ADGRE1
AA_DRB1_26_32552084_exon2_Y	ADGRE2_Q9UHX3_OID20755_v1_Inflammation	-0.208098	-0.319603	-0.096593	0.0566603	-3.67273	298	0.000284384	3.5461	0.0433048	300	ADGRE2
HLA_B_15	ADGRE5_P48960_OID20260_v1_Cardiometabolic	-0.211294	-0.322346	-0.100242	0.0564315	-3.74426	300	0.000216865	3.66381	0.0446452	302	ADGRE5
HLA_C_03_04	ADGRF5_Q8IZF2_OID30349_v1_Cardiometabolic_II	-0.211232	-0.322472	-0.0999915	0.0565266	-3.73686	299	0.000223179	3.65135	0.0446189	301	ADGRF5
AA_C_156_31238934_exon3_CDW	ADGRG1_Q9Y653_OID21294_v1_Oncology	-0.199215	-0.31112	-0.0873095	0.0568628	-3.50343	297	0.000530016	3.27571	0.0396865	299	ADGRG1
HLA_B_50	ADGRG2_Q8IZP9_OID20189_v1_Cardiometabolic	0.173651	0.0608087	0.286494	0.0573377	3.02857	295	0.00267436	2.57278	0.0301548	297	ADGRG2
AA_DRB1_67_32551961_exon2_FL	ADGRV1_Q8WXG9_OID30877_v1_Neurology_II	-0.205743	-0.320452	-0.0910331	0.0582751	-3.53054	282	0.000484201	3.31497	0.04233	284	ADGRV1
AA_DRB1_71_32551949_exon2_Kx	ADH1B_P00325_OID30612_v1_Inflammation_II	0.219303	0.107125	0.331482	0.0569985	3.84753	293	0.000146462	3.83428	0.048094	295	ADH1B
AA_B_74_31324515_exon2_Y	ADH4_P08319_OID20117_v1_Cardiometabolic	0.290648	0.181011	0.400285	0.0557088	5.21727	295	3.42735e-07	6.46504	0.084476	297	ADH4
AA_C_156_31238934_exon3_DMQ	ADIPOQ_Q15848_OID30748_v1_Inflammation_II	-0.194171	-0.305439	-0.0829033	0.056542	-3.4341	301	0.000677951	3.1688	0.0377024	303	ADIPOQ
AA_B_77_31324506_exon2_DS	ADM_P35318_OID21467_v1_Oncology	0.225973	0.115481	0.336466	0.0561481	4.02459	301	7.22691e-05	4.14105	0.0510639	303	ADM
HLA_B_07_05	ADRA2A_P08913_OID30067_v1_Cardiometabolic_II	0.227526	0.114391	0.340662	0.0574799	3.95836	287	9.52083e-05	4.02132	0.0517682	289	ADRA2A
AA_DRB1_30_32552072_exon2_CLY	AFAP1_Q8N556_OID30569_v1_Inflammation_II	-0.16359	-0.277018	-0.0501615	0.0576336	-2.83844	293	0.00485019	2.31424	0.0267616	295	AFAP1
HLA_C_02_02	AFM_P43652_OID30741_v1_Inflammation_II	0.239551	0.129427	0.349675	0.0559608	4.28069	301	2.50759e-05	4.60074	0.0573845	303	AFM
AA_C_95_31239117_exon3_FI	AFP_P02771_OID20978_v1_Neurology	0.206088	0.0909742	0.321201	0.0584786	3.52416	280	0.000496033	3.30449	0.0424721	282	AFP
AA_A_152_29911228_exon3_AR	AGBL2_Q5U5Z8_OID30793_v1_Neurology_II	0.238184	0.124341	0.352028	0.0578353	4.11832	282	5.01865e-05	4.29941	0.0567317	284	AGBL2
AA_B_171_31323979_exon3_EY	AGER_Q15109_OID20756_v1_Inflammation	-0.21934	-0.330753	-0.107927	0.0566129	-3.87439	297	0.000131558	3.88088	0.0481101	299	AGER
AA_B_30_31324647_exon2	AGR2_O95994_OID20896_v1_Neurology	-0.2123	-0.325834	-0.0987652	0.0576826	-3.68048	287	0.000278008	3.55594	0.0450712	289	AGR2
AA_DRB1_16_32552114_exon2_H	AGR3_Q8TD06_OID21243_v1_Oncology	-0.186866	-0.299625	-0.0741084	0.0572939	-3.26154	294	0.00123848	2.90711	0.0349191	296	AGR3
HLA_C_05	AGRN_O00468_OID20786_v1_Inflammation	0.194886	0.0830713	0.306701	0.0568177	3.43002	298	0.000688707	3.16197	0.0379806	300	AGRN
AA_DPB1_69_33048646_exon2_K	AGRP_O00253_OID20658_v1_Inflammation	0.191361	0.0802164	0.302505	0.0564801	3.38811	302	0.000797129	3.09847	0.0366189	304	AGRP
HLA_B_14	AGT_P01019_OID30709_v1_Inflammation_II	0.181189	0.0694526	0.292925	0.0567794	3.1911	300	0.00156753	2.80478	0.0328294	302	AGT
AA_B_67_31324536_exon2_CRY	AGXT_P21549_OID20139_v1_Cardiometabolic	-0.212979	-0.324933	-0.101024	0.0568864	-3.74393	295	0.000217786	3.66197	0.0453599	297	AGXT
HLA_B_55_01	AHCY_P23526_OID20199_v1_Cardiometabolic	0.174347	0.0615186	0.287176	0.0573305	3.04109	295	0.00256894	2.59025	0.030397	297	AHCY
HLA_C_05	AHNAK_Q09666_OID30260_v1_Cardiometabolic_II	0.231278	0.119031	0.343525	0.0570317	4.05525	291	6.43597e-05	4.19139	0.0534894	293	AHNAK
AA_DPB1_76_33048667_exon2_I	AHNAK2_Q8IVF2_OID30244_v1_Cardiometabolic_II	0.219295	0.106728	0.331861	0.0571941	3.83422	291	0.000154429	3.81127	0.0480902	293	AHNAK2
AA_DRB1_11_32552129_exon2_DV	AHSA1_O95433_OID31379_v1_Oncology_II	0.203229	0.0921694	0.314288	0.0564362	3.60104	301	0.000370593	3.4311	0.041302	303	AHSA1
AA_DPB1_205_33053552_exon4_V	AHSG_P02765_OID30706_v1_Inflammation_II	0.206718	0.095555	0.317881	0.056488	3.6595	300	0.00029848	3.52509	0.0427323	302	AHSG
HLA_DRB1_16_01	AHSP_Q9NZD4_OID21078_v1_Neurology	-0.187691	-0.300238	-0.0751433	0.0571875	-3.28202	295	0.0011545	2.93761	0.0352278	297	AHSP
HLA_DQB1_03_02	AIDA_Q96BJ3_OID30956_v1_Neurology_II	-0.242743	-0.354667	-0.130818	0.0568677	-4.26855	291	2.66546e-05	4.57423	0.058924	293	AIDA
HLA_A_01_01	AIF1_P55008_OID21234_v1_Oncology	0.193423	0.0808107	0.306035	0.0572198	3.38035	294	0.000821811	3.08523	0.0374125	296	AIF1
AA_B_80_31324497_exon2_CT	AIF1L_Q9BQI0_OID30204_v1_Cardiometabolic_II	-0.174351	-0.287959	-0.0607431	0.0577232	-3.02047	291	0.00274788	2.561	0.0303982	293	AIF1L
AA_A_9_29910558_exon2_T	AIFM1_O95831_OID21287_v1_Oncology	-0.203397	-0.315204	-0.09159	0.0568129	-3.58012	297	0.000401039	3.39681	0.0413703	299	AIFM1
AA_C_73_31239429_exon2_T	AK1_P00568_OID20122_v1_Cardiometabolic	0.166805	0.0538263	0.279783	0.0574066	2.90567	295	0.00394208	2.40427	0.0278238	297	AK1
HLA_B_52_01	AK2_P54819_OID31142_v1_Neurology_II	0.189125	0.0779315	0.300318	0.056505	3.34705	302	0.000920116	3.03616	0.0357683	304	AK2
AA_C_304_31237782_exon5_M	AKAP12_Q02952_OID30571_v1_Inflammation_II	0.197531	0.0848193	0.310243	0.0572695	3.44915	293	0.00064492	3.19049	0.0390185	295	AKAP12
HLA_A_33_03	AKR1B1_P15121_OID21244_v1_Oncology	0.218931	0.106936	0.330926	0.0569063	3.84722	294	0.000146544	3.83403	0.0479307	296	AKR1B1
HLA_B_07_05	AKR1B10_O60218_OID30955_v1_Neurology_II	0.179852	0.0663582	0.293345	0.0576651	3.1189	291	0.0019972	2.69958	0.0323467	293	AKR1B10
AA_DPA1_11_33037639_exon2_M	AKR1C4_P17516_OID20062_v1_Cardiometabolic	0.208403	0.0963355	0.320471	0.0569439	3.6598	295	0.000298965	3.52438	0.0434319	297	AKR1C4
AA_DRB1_96_32549647_exon3_EHI	AKR7L_Q8NHP1_OID30488_v1_Inflammation_II	0.227674	0.115133	0.340214	0.0571798	3.98171	290	8.65586e-05	4.06269	0.0518352	292	AKR7L
AA_B_171_31323979_exon3_EY	AKT1S1_Q96B36_OID20895_v1_Neurology	0.247761	0.135789	0.359733	0.0568911	4.35499	290	1.84778e-05	4.73335	0.0613853	292	AKT1S1
HLA_DQB1_03_03	AKT2_P31751_OID31052_v1_Neurology_II	0.169247	0.0572688	0.281225	0.0569021	2.97435	300	0.00317456	2.49832	0.0286444	302	AKT2
AA_C_95_31239117_exon3_L	AKT3_Q9Y243_OID21197_v1_Oncology	-0.1865	-0.299655	-0.073345	0.0574938	-3.24382	292	0.00131624	2.88066	0.0347822	294	AKT3
AA_DPB1_178_33052924_exon3_L	ALCAM_Q13740_OID20273_v1_Cardiometabolic	-0.170497	-0.281891	-0.0591042	0.0566073	-3.01193	303	0.00281466	2.55057	0.0290694	305	ALCAM
AA_B_70_31324527_exon2_NS	ALDH1A1_P00352_OID21128_v1_Neurology	0.218007	0.10637	0.329644	0.0567258	3.84317	296	0.000148663	3.8278	0.047527	298	ALDH1A1
HLA_DRB1_04_03	ALDH2_P05091_OID31380_v1_Oncology_II	0.184072	0.0725833	0.29556	0.0566542	3.24904	301	0.00128901	2.88975	0.0338824	303	ALDH2
HLA_DRB1_04_04	ALDH3A1_P30838_OID20512_v1_Inflammation	-0.151209	-0.264282	-0.0381358	0.0574555	-2.63176	296	0.00893981	2.04867	0.0228641	298	ALDH3A1
AA_DQB1_75_32632627_exon2	ALDH5A1_P51649_OID31047_v1_Neurology_II	0.198677	0.0873254	0.310029	0.0565841	3.51119	300	0.000514652	3.28849	0.0394727	302	ALDH5A1
AA_A_70_29910741_exon2_.Q	ALMS1_Q8TCU4_OID31275_v1_Oncology_II	-0.183273	-0.296303	-0.0702431	0.0574311	-3.19118	293	0.00157083	2.80387	0.033589	295	ALMS1
AA_DRB1_189_32548667_exon4_R	ALPI_P09923_OID30497_v1_Inflammation_II	-0.176615	-0.290373	-0.0628561	0.0577989	-3.05567	290	0.00245451	2.61003	0.0311927	292	ALPI
HLA_C_15_05	ALPP_P05187_OID21383_v1_Oncology	-0.173426	-0.285889	-0.0609623	0.0571466	-3.03475	297	0.00262034	2.58164	0.0300765	299	ALPP
AA_DRB1_71_32551949_exon2_Ex	AMBN_Q9NP70_OID20437_v1_Inflammation	0.166515	0.0542959	0.278735	0.0570241	2.92009	299	0.0037655	2.42418	0.0277274	301	AMBN
AA_DRB1_47_32552021_exon2_Fx	AMBP_P02760_OID21413_v1_Oncology	-0.231832	-0.342168	-0.121495	0.0560687	-4.13478	301	4.61258e-05	4.33606	0.053746	303	AMBP
AA_DQB1_220_32628787_exon4_H	AMDHD2_Q9Y303_OID30366_v1_Cardiometabolic_II	-0.179027	-0.290249	-0.0678052	0.0565204	-3.16748	303	0.00169445	2.77097	0.0320508	305	AMDHD2
AA_C_156_31238934_exon3_LQx	AMFR_Q9UKV5_OID20806_v1_Neurology	-0.191155	-0.304599	-0.0777107	0.0576392	-3.3164	290	0.00102793	2.98803	0.0365402	292	AMFR
AA_B_116_31324144_exon3_D	AMIGO1_Q86WK6_OID30881_v1_Neurology_II	0.184164	0.0707625	0.297566	0.0576184	3.19627	291	0.00154535	2.81097	0.0339164	293	AMIGO1
AA_A_152_29911228_exon3_E	AMIGO2_Q86SJ2_OID21370_v1_Oncology	-0.19653	-0.308497	-0.0845634	0.0568942	-3.45431	297	0.000632034	3.19926	0.0386242	299	AMIGO2
AA_DRB1_120_32549575_exon3_S	AMN_Q9BXJ7_OID20492_v1_Inflammation	-0.181924	-0.293833	-0.0700147	0.0568664	-3.19914	299	0.00152639	2.81633	0.0330963	301	AMN
AA_C_95_31239117_exon3_L	AMOT_Q4VCS5_OID30572_v1_Inflammation_II	-0.201849	-0.314459	-0.089238	0.0572181	-3.5277	293	0.000486437	3.31297	0.0407429	295	AMOT
HLA_DQB1_03_03	AMOTL2_Q9Y2J4_OID31351_v1_Oncology_II	0.257532	0.147931	0.367132	0.0556949	4.62398	301	5.59543e-06	5.25217	0.0663226	303	AMOTL2
AA_DQB1_197_32628856_exon4_N	AMPD3_Q01432_OID31139_v1_Neurology_II	-0.248846	-0.358521	-0.139171	0.0557334	-4.46494	302	1.13265e-05	4.9459	0.0619245	304	AMPD3
HLA_B_41_01	AMY1A_AMY1B_AMY1C_P0DUB6_P0DTE7_P0DTE8_OID30707_v1_Inflammation_II	0.23314	0.120159	0.346122	0.0574015	4.06157	287	6.2946e-05	4.20103	0.0543544	289	AMY1A
AA_C_177_31238871_exon3_E	AMY2A_P04746_OID20333_v1_Cardiometabolic	-0.206339	-0.320626	-0.0920524	0.0580621	-3.55376	284	0.000444585	3.35205	0.0425758	286	AMY2A
AA_A_62_29910717_exon2_GQ	AMY2B_P19961_OID20340_v1_Cardiometabolic	0.216983	0.100885	0.33308	0.0589729	3.67936	274	0.000281461	3.55058	0.0470815	276	AMY2B
AA_DPB1_35_33048544_exon2_L	ANG_P03950_OID20403_v1_Cardiometabolic	0.181608	0.0689298	0.294286	0.0572541	3.17197	295	0.00167368	2.77633	0.0329815	297	ANG
AA_DQB1_9_32632825_exon2_CFL	ANGPT1_Q15389_OID20740_v1_Inflammation	0.179969	0.0676397	0.292299	0.0570785	3.15301	297	0.00178124	2.74928	0.0323889	299	ANGPT1
AA_B_116_31324144_exon3_DLS	ANGPT2_O15123_OID21463_v1_Oncology	0.182698	0.0711809	0.294216	0.0566689	3.22396	301	0.00140321	2.85288	0.0333787	303	ANGPT2
AA_DPB1_69_33048646_exon2_E	ANGPTL1_O95841_OID20211_v1_Cardiometabolic	0.201721	0.0894925	0.313949	0.0570254	3.53738	295	0.000469193	3.32865	0.0406912	297	ANGPTL1
HLA_A_31	ANGPTL2_Q9UKU9_OID20726_v1_Inflammation	0.191775	0.0795096	0.30404	0.057045	3.36182	296	0.000876071	3.05746	0.0367775	298	ANGPTL2
AA_B_116_31324144_exon3_DFL	ANGPTL3_Q9Y5C1_OID20407_v1_Cardiometabolic	0.225912	0.114481	0.337343	0.0566212	3.98988	296	8.33917e-05	4.07888	0.0510362	298	ANGPTL3
AA_A_245_29912086_exon4_A	ANGPTL4_Q9BY76_OID20703_v1_Inflammation	0.198236	0.0864975	0.309974	0.0567788	3.49137	298	0.000553269	3.25706	0.0392974	300	ANGPTL4
AA_DPB1_178_33052924_exon3_M	ANGPTL7_O43827_OID21412_v1_Oncology	0.217042	0.106319	0.327764	0.0562651	3.85748	301	0.000140155	3.85339	0.0471071	303	ANGPTL7
HLA_B_41	ANK2_Q01484_OID30161_v1_Cardiometabolic_II	0.18148	0.067226	0.295733	0.058048	3.12638	287	0.00195131	2.70967	0.0329349	289	ANK2
HLA_DQB1_06_04	ANKMY2_Q8IV38_OID30518_v1_Inflammation_II	0.199693	0.0864455	0.312941	0.0575393	3.47055	290	0.000598366	3.22303	0.0398773	292	ANKMY2
HLA_DRB1_01_02	ANKRA2_Q9H9E1_OID31173_v1_Oncology_II	-0.229101	-0.342393	-0.115809	0.0575585	-3.98032	286	8.73156e-05	4.05891	0.0524874	288	ANKRA2
HLA_A_26	ANKRD54_Q6NXT1_OID21162_v1_Oncology	-0.231971	-0.34362	-0.120322	0.0567303	-4.08902	294	5.59683e-05	4.25206	0.0538107	296	ANKRD54
AA_C_156_31238934_exon3_LQW	ANP32C_O43423_OID30203_v1_Cardiometabolic_II	0.174569	0.0609654	0.288172	0.0577209	3.02436	291	0.00271384	2.56642	0.0304743	293	ANP32C
AA_DQA1_129_32609878_exon3_Q	ANPEP_P15144_OID20350_v1_Cardiometabolic	-0.221508	-0.333055	-0.109961	0.0566799	-3.90805	296	0.000115374	3.93789	0.0490657	298	ANPEP
HLA_DQB1_06_03	ANXA1_P04083_OID30617_v1_Inflammation_II	0.158811	0.0452931	0.272329	0.0576792	2.75335	293	0.00626729	2.20292	0.025221	295	ANXA1
AA_A_311_29912386_exon5_N	ANXA10_Q9UJ72_OID20886_v1_Neurology	-0.228895	-0.341402	-0.116388	0.057163	-4.00424	290	7.91022e-05	4.10181	0.0523927	292	ANXA10
HLA_A_26_01	ANXA11_P50995_OID20583_v1_Inflammation	0.295962	0.186698	0.405226	0.0555199	5.33074	296	1.94325e-07	6.71147	0.0875935	298	ANXA11
AA_DPA1_11_33037639_exon2_M	ANXA2_P07355_OID30263_v1_Cardiometabolic_II	-0.202527	-0.315904	-0.089149	0.0576045	-3.51581	289	0.000508829	3.29343	0.041017	291	ANXA2
AA_DQB1_70_32632642_exon2_R	ANXA3_P12429_OID21036_v1_Neurology	-0.172448	-0.284931	-0.0599646	0.0571566	-3.01711	297	0.00277286	2.55707	0.0297383	299	ANXA3
AA_B_63_31324548_exon2	ANXA4_P09525_OID20123_v1_Cardiometabolic	-0.189462	-0.302551	-0.0763722	0.0574607	-3.29724	292	0.00109709	2.95976	0.0358957	294	ANXA4
HLA_DRB1_04_03	ANXA5_P08758_OID20810_v1_Neurology	0.178517	0.0647978	0.292236	0.0577788	3.08966	290	0.00219832	2.65791	0.0318682	292	ANXA5
AA_DRB1_71_32551949_exon2_AKR	AOC1_P19801_OID20452_v1_Inflammation	-0.231522	-0.342238	-0.120806	0.0562602	-4.11521	299	5.00737e-05	4.30039	0.0536026	301	AOC1
AA_DPB1_69_33048646_exon2_R	AOC3_Q16853_OID20389_v1_Cardiometabolic	0.203239	0.0914285	0.31505	0.0568148	3.57722	297	0.000405321	3.3922	0.0413062	299	AOC3
AA_B_199_31323321_exon4_A	AP1G2_O75843_OID31348_v1_Oncology_II	0.20683	0.0958565	0.317804	0.0563927	3.66768	301	0.000289336	3.5386	0.0427788	303	AP1G2
AA_DPB1_65_33048634_exon2_I	AP2B1_P63010_OID30949_v1_Neurology_II	-0.242308	-0.354244	-0.130371	0.0568741	-4.26042	291	2.75831e-05	4.55936	0.058713	293	AP2B1
AA_C_minus15_31239820_exon1_I	AP3B1_O00203_OID31478_v1_Oncology_II	0.200137	0.0891913	0.311083	0.0563793	3.54984	302	0.000446889	3.3498	0.040055	304	AP3B1
HLA_B_41	AP3S2_P59780_OID31117_v1_Neurology_II	-0.261721	-0.371011	-0.152431	0.0555378	-4.71249	302	3.73983e-06	5.42715	0.0684981	304	AP3S2
HLA_C_05	APBB1IP_Q7Z5R6_OID21359_v1_Oncology	0.186611	0.0744228	0.298799	0.0570066	3.2735	297	0.00118773	2.92528	0.0348236	299	APBB1IP
AA_DPA1_11_33037639_exon2_A	APCS_P02743_OID30778_v1_Inflammation_II	0.213855	0.102303	0.325407	0.0566835	3.77279	297	0.000194855	3.71029	0.0457338	299	APCS
AA_DPB1_11_33048472_exon2	APEX1_P27695_OID21434_v1_Oncology	0.191602	0.0800897	0.303114	0.0566654	3.38128	300	0.000817105	3.08772	0.0367112	302	APEX1
HLA_B_50	APLP1_P51693_OID20164_v1_Cardiometabolic	-0.188895	-0.301416	-0.0763739	0.0571741	-3.30385	295	0.00107121	2.97012	0.0356812	297	APLP1
AA_DRB1_96_32549647_exon3_EHY	APOA1_P02647_OID30769_v1_Inflammation_II	-0.164963	-0.276835	-0.0530901	0.0568494	-2.90175	301	0.00398469	2.39961	0.0272127	303	APOA1
AA_DRB1_74_32551940_exon2_EL	APOA2_P02652_OID30686_v1_Inflammation_II	-0.197905	-0.309275	-0.0865351	0.0565931	-3.49698	300	0.000541717	3.26623	0.0391663	302	APOA2
AA_B_97_31324201_exon3_CT	APOA4_P06727_OID30733_v1_Inflammation_II	0.144405	0.0321674	0.256643	0.0570349	2.53187	301	0.0118541	1.92613	0.0208528	303	APOA4
AA_B_116_31324144_exon3_NSY	APOB_P04114_OID30673_v1_Inflammation_II	0.175406	0.0635502	0.287261	0.0568399	3.08596	300	0.00221827	2.65399	0.0307672	302	APOB
HLA_A_24_02	APOBR_Q0VD83_OID30246_v1_Cardiometabolic_II	0.210507	0.0977175	0.323297	0.0573075	3.67329	291	0.000284915	3.54528	0.0443133	293	APOBR
AA_DPB1_11_33048472_exon2	APOC1_P02654_OID30749_v1_Inflammation_II	-0.209812	-0.320714	-0.0989106	0.0563561	-3.72298	301	0.000234968	3.62899	0.0440213	303	APOC1
AA_DPB1_85_33048694_exon2	APOD_P05090_OID30746_v1_Inflammation_II	0.203272	0.0912715	0.315272	0.0569103	3.57179	296	0.000413676	3.38334	0.0413194	298	APOD
AA_DQA1_47_32609219_exon2_CK	APOE_P02649_OID30727_v1_Inflammation_II	0.163719	0.0518232	0.275615	0.0568613	2.87927	301	0.00427169	2.3694	0.026804	303	APOE
AA_C_97_31239111_exon3_DRx	APOF_Q13790_OID30701_v1_Inflammation_II	-0.233214	-0.343698	-0.12273	0.056143	-4.15393	300	4.26567e-05	4.37001	0.0543889	302	APOF
AA_C_152_31238946_exon3_Ax	APOH_P02749_OID21072_v1_Neurology	-0.178304	-0.290859	-0.0657489	0.0571924	-3.11762	296	0.00200246	2.69844	0.0317924	298	APOH
HLA_A_68_01	APOL1_O14791_OID30708_v1_Inflammation_II	0.225827	0.115145	0.336508	0.0562436	4.01515	300	7.5126e-05	4.12421	0.0509976	302	APOL1
AA_B_97_31324201_exon3_NRT	APOM_O95445_OID20374_v1_Cardiometabolic	-0.242278	-0.35307	-0.131486	0.0562971	-4.30355	297	2.2846e-05	4.64119	0.0586985	299	APOM
AA_DRB1_71_32551949_exon2_K	APP_P05067_OID21070_v1_Neurology	-0.190406	-0.302702	-0.0781104	0.0570605	-3.33692	296	0.000955285	3.01987	0.0362544	298	APP
HLA_B_57_01	APPL2_Q8NEU8_OID30590_v1_Inflammation_II	0.229245	0.11733	0.341161	0.0568648	4.03141	293	7.07498e-05	4.15027	0.0525535	295	APPL2
AA_DPA1_111_33036999_exon3_x	APRT_P07741_OID20927_v1_Neurology	-0.190803	-0.306073	-0.075533	0.058559	-3.2583	281	0.00125849	2.90015	0.0364058	283	APRT
AA_B_116_31324144_exon3_NPS	ARAF_P10398_OID31260_v1_Oncology_II	0.203488	0.0909159	0.316059	0.0571983	3.55758	293	0.000436382	3.36013	0.0414072	295	ARAF
AA_C_284_31237842_exon5_I	AREG_P15514_OID21357_v1_Oncology	-0.22506	-0.336325	-0.113796	0.0565372	-3.98075	297	8.64278e-05	4.06335	0.0506522	299	AREG
AA_B_71_31324524_exon2_A	ARF6_P62330_OID31523_v1_Oncology_II	0.177805	0.0663724	0.289238	0.0566266	3.13996	302	0.00185697	2.73119	0.0316147	304	ARF6
AA_A_186_29911909_exon4_KS	ARFIP1_P53367_OID31024_v1_Neurology_II	-0.172676	-0.284586	-0.0607658	0.0568678	-3.03645	300	0.00260394	2.58437	0.029817	302	ARFIP1
HLA_DQB1_06_03	ARG1_P05089_OID21445_v1_Oncology	0.21422	0.102677	0.325763	0.0566788	3.77955	297	0.000189876	3.72153	0.0458904	299	ARG1
AA_DRB1_74_32551940_exon2_GLx	ARG2_P78540_OID31339_v1_Oncology_II	0.218775	0.108096	0.329454	0.0562428	3.88984	301	0.000123505	3.90832	0.0478625	303	ARG2
HLA_C_03_02	ARHGAP1_Q07960_OID21202_v1_Oncology	-0.21823	-0.330243	-0.106216	0.0569155	-3.83427	294	0.000154087	3.81224	0.0476241	296	ARHGAP1
AA_C_116_31239054_exon3_Sx	ARHGAP25_P42331_OID21255_v1_Oncology	-0.172895	-0.285946	-0.0598434	0.0574429	-3.00986	294	0.00284028	2.54664	0.0298926	296	ARHGAP25
HLA_DPB1_14	ARHGAP30_Q7Z6I6_OID31336_v1_Oncology_II	-0.136823	-0.250719	-0.0229268	0.0578712	-2.36426	293	0.0187181	1.72774	0.0187205	295	ARHGAP30
AA_DRB1_74_32551940_exon2_ERx	ARHGAP45_Q92619_OID30653_v1_Inflammation_II	0.186031	0.0730613	0.299002	0.0574008	3.24092	293	0.00132877	2.87655	0.0346077	295	ARHGAP45
AA_DQB1_13_32632813_exon2	ARHGAP5_Q13017_OID31190_v1_Oncology_II	-0.195235	-0.309383	-0.0810875	0.0579933	-3.36651	286	0.00086548	3.06274	0.0381169	288	ARHGAP5
AA_B_24_31324665_exon2_A	ARHGEF1_Q92888_OID31133_v1_Neurology_II	0.212127	0.101467	0.322787	0.056234	3.77223	302	0.00019468	3.71068	0.0449981	304	ARHGEF1
HLA_DQB1_06_09	ARHGEF10_O15013_OID30994_v1_Neurology_II	0.231561	0.121032	0.342089	0.0561658	4.1228	300	4.84959e-05	4.31429	0.0536203	302	ARHGEF10
AA_DPB1_84_33048691_exon2_V	ARHGEF12_Q9NZN5_OID20554_v1_Inflammation	0.179294	0.0667597	0.291829	0.057182	3.13551	296	0.00188798	2.724	0.0321465	298	ARHGEF12
HLA_A_02_02	ARHGEF5_Q12774_OID30871_v1_Neurology_II	0.222785	0.108514	0.337056	0.0580525	3.83764	282	0.00015336	3.81429	0.0496331	284	ARHGEF5
HLA_DPA1_01_03	ARID3A_Q99856_OID30861_v1_Neurology_II	0.251973	0.138538	0.365408	0.0576277	4.37242	282	1.73024e-05	4.76189	0.0634903	284	ARID3A
HLA_C_12_03	ARID4B_Q4LE39_OID20803_v1_Neurology	-0.162176	-0.276222	-0.048131	0.0579446	-2.79881	290	0.0054729	2.26178	0.0263012	292	ARID4B
AA_DRB1_71_32551949_exon2_RS	ARL13B_Q3SXY8_OID30166_v1_Cardiometabolic_II	0.195528	0.0815877	0.309469	0.0578888	3.37765	287	0.000832111	3.07982	0.0382312	289	ARL13B
AA_DPB1_35_33048544_exon2_L	ARL2BP_Q9Y2Y0_OID30121_v1_Cardiometabolic_II	0.280205	0.168676	0.391734	0.0566635	4.94507	287	1.29743e-06	5.88692	0.0785149	289	ARL2BP
AA_DRB1_60_32551982_exon2_HS	ARMCX2_Q7L311_OID30792_v1_Neurology_II	-0.26762	-0.380562	-0.154679	0.057377	-4.66424	282	4.78893e-06	5.31976	0.0716207	284	ARMCX2
HLA_B_53_01	ARNT_P27540_OID20432_v1_Inflammation	0.165504	0.0532656	0.277743	0.0570339	2.90186	299	0.00398521	2.39955	0.0273917	301	ARNT
HLA_B_14	ARNTL_O00327_OID30168_v1_Cardiometabolic_II	0.237399	0.124537	0.35026	0.0573407	4.14015	287	4.56756e-05	4.34032	0.0563582	289	ARNTL
HLA_DPB1_04_02	ARSA_P15289_OID21138_v1_Neurology	-0.173175	-0.285835	-0.0605151	0.0572456	-3.02512	296	0.00270336	2.5681	0.0299896	298	ARSA
AA_DRB1_30_32552072_exon2_LR	ARSB_P15848_OID21331_v1_Oncology	0.202557	0.0907298	0.314383	0.056823	3.56469	297	0.00042434	3.37229	0.0410292	299	ARSB
HLA_DPB1_03	ART3_Q13508_OID20346_v1_Cardiometabolic	-0.165838	-0.27845	-0.053225	0.0572224	-2.89813	297	0.00403351	2.39432	0.0275022	299	ART3
AA_B_97_31324201_exon3_R	ART5_Q96L15_OID30828_v1_Neurology_II	0.19009	0.0750097	0.30517	0.0584634	3.25143	282	0.00128765	2.8902	0.0361341	284	ART5
AA_DRB1_67_32551961_exon2_F	ARTN_Q5T4W7_OID20446_v1_Inflammation	-0.230961	-0.341692	-0.12023	0.0562679	-4.10467	299	5.2284e-05	4.28163	0.053343	301	ARTN
AA_A_66_29910729_exon2_.K	ASAH1_Q13510_OID30415_v1_Cardiometabolic_II	0.178651	0.0668615	0.29044	0.0568062	3.14491	300	0.00182792	2.73804	0.031916	302	ASAH1
AA_B_minus8_31324886_exon1_L	ASAH2_Q9NR71_OID20996_v1_Neurology	-0.240274	-0.353855	-0.126694	0.0577024	-4.16403	283	4.15523e-05	4.38141	0.0577318	285	ASAH2
AA_B_67_31324536_exon2_C	ASGR1_P07306_OID20990_v1_Neurology	0.204961	0.0904369	0.319485	0.0581818	3.52276	283	0.000497739	3.303	0.042009	285	ASGR1
AA_DRB1_67_32551961_exon2_FL	ASGR2_P07307_OID30679_v1_Inflammation_II	-0.202465	-0.313729	-0.0912008	0.0565393	-3.58095	300	0.000399206	3.3988	0.040992	302	ASGR2
AA_C_156_31238934_exon3_CDQ	ASPN_Q9BXN1_OID30315_v1_Cardiometabolic_II	-0.217844	-0.328919	-0.106769	0.0564426	-3.85956	299	0.000139206	3.85634	0.0474559	301	ASPN
AA_DRB1_37_32552051_exon2_FLY	ASPSCR1_Q9BZE9_OID31055_v1_Neurology_II	-0.170661	-0.282611	-0.0587111	0.056888	-2.99995	300	0.00292668	2.53362	0.0291253	302	ASPSCR1
AA_DPB1_85_33048694_exon2	ASRGL1_Q7L266_OID30283_v1_Cardiometabolic_II	0.217103	0.10448	0.329726	0.0572228	3.794	291	0.000180329	3.74393	0.0471338	293	ASRGL1
AA_C_97_31239111_exon3_DRx	ASS1_P00966_OID30170_v1_Cardiometabolic_II	-0.200039	-0.313874	-0.0862043	0.0578351	-3.45878	287	0.00062492	3.20418	0.0400156	289	ASS1
AA_A_77_29910762_exon2_Nx	ATF2_P15336_OID20798_v1_Neurology	-0.200936	-0.314154	-0.0877179	0.0575243	-3.49306	290	0.000552	3.25806	0.0403753	292	ATF2
AA_B_74_31324515_exon2_D	ATF4_P18848_OID31162_v1_Oncology_II	-0.216522	-0.330149	-0.102896	0.0577285	-3.7507	286	0.000213452	3.6707	0.0468818	288	ATF4
AA_B_45_31324602_exon2_GK	ATG16L1_Q676U5_OID31466_v1_Oncology_II	-0.214065	-0.324677	-0.103453	0.0562096	-3.80833	302	0.000169465	3.77092	0.0458239	304	ATG16L1
AA_B_156_31324024_exon3_DG	ATG4A_Q8WYN0_OID21246_v1_Oncology	0.224715	0.112871	0.33656	0.0568296	3.9542	294	9.62786e-05	4.01647	0.050497	296	ATG4A
HLA_DQB1_06_04	ATOX1_O00244_OID21476_v1_Oncology	-0.216669	-0.327773	-0.105564	0.0564577	-3.83771	299	0.000151548	3.81945	0.0469453	301	ATOX1
AA_DRB1_189_32548667_exon4_R	ATP1B1_P05026_OID30124_v1_Cardiometabolic_II	-0.216524	-0.32995	-0.103097	0.0576278	-3.75728	287	0.000208043	3.68185	0.0468825	289	ATP1B1
AA_B_156_31324024_exon3_DGW	ATP1B2_P14415_OID30118_v1_Cardiometabolic_II	0.179467	0.0651709	0.293764	0.0580697	3.09055	287	0.00219403	2.65876	0.0322086	289	ATP1B2
AA_A_149_29911219_exon3_AG	ATP1B3_P54709_OID30065_v1_Cardiometabolic_II	-0.226926	-0.340078	-0.113774	0.0574882	-3.94735	287	9.94535e-05	4.00238	0.0514956	289	ATP1B3
AA_B_67_31324536_exon2_CMS	ATP1B4_Q9UN42_OID31230_v1_Oncology_II	0.243846	0.130971	0.35672	0.0573463	4.25216	286	2.87025e-05	4.54208	0.0594607	288	ATP1B4
HLA_B_27	ATP2B4_P23634_OID30062_v1_Cardiometabolic_II	-0.242782	-0.355489	-0.130075	0.0572621	-4.23985	287	3.01938e-05	4.52008	0.0589432	289	ATP2B4
HLA_DQB1_03_05	ATP5F1D_P30049_OID30079_v1_Cardiometabolic_II	0.183213	0.0689962	0.297429	0.058029	3.15726	287	0.00176222	2.75394	0.0335668	289	ATP5F1D
AA_A_152_29911228_exon3_ERW	ATP5IF1_Q9UII2_OID20760_v1_Inflammation	0.179357	0.0672051	0.291509	0.0569891	3.14722	298	0.00181517	2.74108	0.032169	300	ATP5IF1
HLA_DPB1_04	ATP5PO_P48047_OID20811_v1_Neurology	-0.238256	-0.350503	-0.126009	0.057031	-4.17765	290	3.90147e-05	4.40877	0.0567658	292	ATP5PO
AA_B_167_31323991_exon3_PS	ATP6AP2_O75787_OID21178_v1_Oncology	-0.210899	-0.323097	-0.0987006	0.0570094	-3.69937	294	0.000257911	3.58853	0.0444783	296	ATP6AP2
HLA_DPA1_02_02	ATP6V1D_Q9Y5K8_OID21341_v1_Oncology	0.209814	0.0981622	0.321467	0.0567343	3.69819	297	0.000258606	3.58736	0.0440221	299	ATP6V1D
AA_A_114_29911114_exon3_DHQ	ATP6V1F_Q16864_OID20843_v1_Neurology	0.220127	0.10719	0.333064	0.0573807	3.83625	289	0.00015343	3.81409	0.0484557	291	ATP6V1F
HLA_DPB1_11	ATP6V1G1_O75348_OID30242_v1_Cardiometabolic_II	-0.196372	-0.309501	-0.0832438	0.0574797	-3.41638	291	0.000724981	3.13967	0.0385621	293	ATP6V1G1
HLA_B_35_08	ATP6V1G2_O95670_OID30167_v1_Cardiometabolic_II	-0.16868	-0.283198	-0.0541614	0.0581823	-2.89916	287	0.00403057	2.39463	0.0284528	289	ATP6V1G2
AA_DPB1_9_33048466_exon2_H	ATRAID_Q6UW56_OID31451_v1_Oncology_II	0.208095	0.0973365	0.318853	0.0562838	3.69724	302	0.00025881	3.58702	0.0433034	304	ATRAID
AA_C_156_31238934_exon3_DMR	ATRN_O75882-2_OID30735_v1_Inflammation_II	0.177993	0.0663774	0.289608	0.0567187	3.13817	301	0.00186854	2.7285	0.0316814	303	ATRN
AA_C_156_31238934_exon3_LQW	ATXN10_Q9UBB4_OID20865_v1_Neurology	-0.147984	-0.262286	-0.0336807	0.0580755	-2.54812	290	0.0113462	1.94515	0.0218991	292	ATXN10
HLA_DRB1_08_04	ATXN2_Q99700_OID30850_v1_Neurology_II	0.204314	0.0895693	0.319058	0.058293	3.50495	282	0.000531038	3.27487	0.0417442	284	ATXN2
AA_A_17_29910582_exon2	ATXN2L_Q8WWM7_OID30980_v1_Neurology_II	-0.221654	-0.332445	-0.110863	0.0562989	-3.9371	300	0.000102587	3.98891	0.0491305	302	ATXN2L
HLA_DRB1_15_03	ATXN3_P54252_OID31149_v1_Neurology_II	-0.180978	-0.292345	-0.0696107	0.0565933	-3.19787	302	0.00153142	2.81491	0.032753	304	ATXN3
AA_B_178_31323958_exon3_GT	AXIN1_O15169_OID20582_v1_Inflammation	0.252674	0.141997	0.363351	0.0562378	4.49296	296	1.00847e-05	4.99634	0.0638441	298	AXIN1
AA_B_131_31324099_exon3_S	AXL_P30530_OID20363_v1_Cardiometabolic	0.204848	0.0930759	0.316621	0.0567954	3.60678	297	0.000363578	3.4394	0.0419628	299	AXL
AA_DRB1_11_32552129_exon2_DV	AZI2_Q9H6S1_OID31056_v1_Neurology_II	-0.197157	-0.308543	-0.0857697	0.0566018	-3.48322	300	0.000569182	3.24475	0.0388707	302	AZI2
AA_C_156_31238934_exon3_CWx	AZU1_P20160_OID20309_v1_Cardiometabolic	-0.214561	-0.327444	-0.101677	0.0573544	-3.74096	290	0.000220932	3.65574	0.0460362	292	AZU1
AA_B_45_31324602_exon2_ET	B2M_P61769_OID30725_v1_Inflammation_II	0.195781	0.0845499	0.307013	0.0565236	3.46371	301	0.0006101	3.2146	0.0383303	303	B2M
HLA_A_68_01	B3GAT3_O94766_OID30165_v1_Cardiometabolic_II	0.247543	0.134976	0.36011	0.057191	4.32836	287	2.07723e-05	4.68251	0.0612775	289	B3GAT3
AA_A_152_29911228_exon3_ARV	B3GNT7_Q8NFL0_OID30281_v1_Cardiometabolic_II	-0.200517	-0.313548	-0.0874849	0.0574305	-3.49147	291	0.000554897	3.25579	0.0402069	293	B3GNT7
AA_DPB1_76_33048667_exon2_I	B4GALT1_P15291_OID20780_v1_Inflammation	0.220737	0.109548	0.331925	0.0564996	3.90687	298	0.000115746	3.93649	0.0487246	300	B4GALT1
HLA_DPB1_05	B4GAT1_O43505_OID21127_v1_Neurology	-0.196132	-0.308298	-0.0839653	0.0569949	-3.44122	296	0.000662469	3.17883	0.0384677	298	B4GAT1
AA_A_95_29911057_exon3_IV	BABAM1_Q9NWV8_OID30466_v1_Inflammation_II	-0.219082	-0.331849	-0.106314	0.0572955	-3.82372	290	0.000160937	3.79334	0.0479968	292	BABAM1
AA_A_245_29912086_exon4_A	BACH1_O14867_OID20505_v1_Inflammation	-0.182365	-0.294835	-0.0698948	0.0571491	-3.19104	296	0.00156998	2.80411	0.033257	298	BACH1
AA_DPB1_11_33048472_exon2	BAG3_O95817_OID20972_v1_Neurology	0.205705	0.0907885	0.320621	0.0583792	3.52359	281	0.000496778	3.30384	0.0423144	283	BAG3
AA_A_73_29910750_exon2_Tx	BAG4_O95429_OID30474_v1_Inflammation_II	-0.244065	-0.356145	-0.131985	0.0569462	-4.28589	290	2.47974e-05	4.60559	0.0595677	292	BAG4
AA_C_9_31239621_exon2_D	BAG6_P46379_OID20114_v1_Cardiometabolic	0.181844	0.0691705	0.294517	0.0572515	3.17622	295	0.00165012	2.78249	0.0330671	297	BAG6
AA_A_62_29910717_exon2_Q	BAIAP2_Q9UQB8_OID21250_v1_Oncology	-0.219608	-0.331586	-0.10763	0.0568975	-3.85971	294	0.000139593	3.85514	0.0482276	296	BAIAP2
AA_A_156_29911240_exon3_EQR	BAMBI_Q13145_OID21267_v1_Oncology	-0.176348	-0.28933	-0.0633674	0.0574072	-3.07189	294	0.00232622	2.63335	0.0310988	296	BAMBI
AA_DQB1_9_32632825_exon2_CF	BANK1_Q8NDB2_OID20594_v1_Inflammation	0.174756	0.0621282	0.287384	0.0572294	3.05361	296	0.00246657	2.60791	0.0305398	298	BANK1
HLA_A_68_01	BAP18_Q8IXM2_OID31150_v1_Neurology_II	-0.189321	-0.30051	-0.0781318	0.0565029	-3.35064	302	0.000908668	3.04159	0.0358425	304	BAP18
HLA_B_45	BATF_Q16520_OID30896_v1_Neurology_II	0.201511	0.0885027	0.314519	0.0574185	3.50951	291	0.00052001	3.28399	0.0406066	293	BATF
AA_DRB1_74_32551940_exon2_AGQ	BAX_Q07812_OID20856_v1_Neurology	-0.224232	-0.336864	-0.1116	0.0572267	-3.91831	290	0.000111288	3.95355	0.0502799	292	BAX
HLA_B_18_01	BCAM_P50895_OID21076_v1_Neurology	0.193928	0.0817114	0.306145	0.0570204	3.40103	296	0.000763618	3.11712	0.0376081	298	BCAM
AA_C_156_31238934_exon3_LQR	BCAN_Q96GW7_OID20998_v1_Neurology	0.242895	0.129391	0.356399	0.0576636	4.21227	283	3.40173e-05	4.4683	0.058998	285	BCAN
AA_B_156_31324024_exon3_LR	BCAT1_P54687_OID30312_v1_Cardiometabolic_II	-0.200018	-0.311527	-0.0885098	0.0566628	-3.52997	299	0.00048105	3.31781	0.0400073	301	BCAT1
AA_A_156_29911240_exon3_EWx	BCAT2_O15382_OID30844_v1_Neurology_II	-0.220494	-0.334826	-0.106162	0.0580835	-3.79616	282	0.000179929	3.7449	0.0486177	284	BCAT2
HLA_C_03_03	BCHE_P06276_OID30717_v1_Inflammation_II	-0.190019	-0.302515	-0.0775234	0.0571615	-3.32426	295	0.000998465	3.00067	0.0361073	297	BCHE
AA_DRB1_70_32551952_exon2_DT	BCL2_P10415_OID31454_v1_Oncology_II	0.234762	0.12469	0.344835	0.0559354	4.19703	302	3.56071e-05	4.44846	0.0551133	304	BCL2
AA_DRB1_13_32552123_exon2_FLR	BCL2L1_Q07817_OID31152_v1_Neurology_II	-0.179549	-0.290946	-0.0681519	0.0566084	-3.17177	302	0.00167097	2.77703	0.0322378	304	BCL2L1
HLA_C_15_05	BCL2L11_O43521-2_OID20513_v1_Inflammation	0.177109	0.0645294	0.289689	0.057205	3.09605	296	0.002149	2.66776	0.0313677	298	BCL2L11
AA_B_97_31324201_exon3_CRS	BCL2L15_Q5TBC7_OID30498_v1_Inflammation_II	0.187646	0.0741237	0.301169	0.0576789	3.25329	290	0.00127563	2.89428	0.0352111	292	BCL2L15
AA_DRB1_30_32552072_exon2_GH	BCL7A_Q4VC05_OID31218_v1_Oncology_II	-0.197817	-0.311905	-0.0837294	0.0579627	-3.41283	286	0.000735779	3.13325	0.0391316	288	BCL7A
HLA_DPB1_04	BCL7B_Q9BQE9_OID31421_v1_Oncology_II	0.180728	0.0691695	0.292287	0.0566899	3.18801	301	0.00158329	2.80044	0.0326627	303	BCL7B
AA_DPB1_194_33053519_exon4_R	BCR_P11274_OID20558_v1_Inflammation	0.267258	0.157031	0.377486	0.0560096	4.77165	296	2.87437e-06	5.54146	0.0714269	298	BCR
AA_A_156_29911240_exon3_ERW	BDNF_P23560_OID30373_v1_Cardiometabolic_II	-0.185555	-0.29664	-0.0744697	0.0564508	-3.28702	303	0.00113157	2.94632	0.0344307	305	BDNF
HLA_B_45	BECN1_Q14457_OID30220_v1_Cardiometabolic_II	-0.181131	-0.294597	-0.0676642	0.0576514	-3.14183	291	0.00185199	2.73236	0.0328084	293	BECN1
AA_A_105_29911087_exon3_GP	BEX3_Q00994_OID31202_v1_Oncology_II	0.196443	0.0823233	0.310563	0.0579791	3.38817	286	0.000802382	3.09562	0.0385899	288	BEX3
AA_C_116_31239054_exon3_S	BGLAP_P02818_OID30389_v1_Cardiometabolic_II	-0.18991	-0.300901	-0.0789189	0.056403	-3.36702	303	0.000857896	3.06657	0.0360659	305	BGLAP
AA_B_95_31324207_exon3_IL	BGN_P21810_OID21198_v1_Oncology	0.236495	0.124971	0.348019	0.0566668	4.17343	294	3.95573e-05	4.40277	0.0559299	296	BGN
HLA_DQB1_05_03	BHLHE40_O14503_OID30873_v1_Neurology_II	-0.22094	-0.335261	-0.10662	0.0580775	-3.80423	282	0.000174439	3.75836	0.0488146	284	BHLHE40
AA_DPB1_85_33048694_exon2	BHMT2_Q9H2M3_OID30051_v1_Cardiometabolic_II	-0.199629	-0.313474	-0.085785	0.05784	-3.45141	287	0.000641545	3.19277	0.0398519	289	BHMT2
AA_DQB1_227_32628281_exon5_.	BID_P55957_OID20517_v1_Inflammation	-0.189297	-0.301617	-0.0769769	0.0570729	-3.31676	296	0.00102425	2.98959	0.0358334	298	BID
AA_A_62_29910717_exon2_ERx	BIN2_Q9UBW5_OID21067_v1_Neurology	0.193797	0.081577	0.306016	0.0570219	3.39864	296	0.00077008	3.11346	0.0375572	298	BIN2
AA_C_91_31239129_exon3_R	BIRC2_Q13490_OID21217_v1_Oncology	0.187787	0.0750487	0.300525	0.0572836	3.27819	294	0.00117015	2.93176	0.0352638	296	BIRC2
AA_B_45_31324602_exon2_KT	BLMH_Q13867_OID20336_v1_Cardiometabolic	-0.234676	-0.344568	-0.124785	0.0558442	-4.20234	303	3.47964e-05	4.45847	0.0550728	305	BLMH
AA_B_70_31324527_exon2_NS	BLNK_Q8WV28_OID30541_v1_Inflammation_II	-0.223407	-0.336061	-0.110752	0.0572378	-3.90313	290	0.000118131	3.92764	0.0499106	292	BLNK
HLA_C_03_04	BLOC1S2_Q6QNY1_OID30856_v1_Neurology_II	-0.211573	-0.326136	-0.097009	0.0582011	-3.6352	282	0.000330056	3.48141	0.044763	284	BLOC1S2
AA_B_97_31324201_exon3_NTW	BLOC1S3_Q6QNY0_OID31106_v1_Neurology_II	0.1882	0.0769865	0.299414	0.0565153	3.33008	302	0.000975927	3.01058	0.0354193	304	BLOC1S3
HLA_C_03_02	BLVRB_P30043_OID21141_v1_Neurology	0.228738	0.117382	0.340093	0.0565828	4.04252	296	6.74843e-05	4.1708	0.0523209	298	BLVRB
HLA_DQB1_06_04	BMP10_O95393_OID30575_v1_Inflammation_II	0.246806	0.135385	0.358226	0.0566134	4.35949	293	1.80662e-05	4.74313	0.0609131	295	BMP10
AA_B_67_31324536_exon2_F	BMP4_P12644_OID20994_v1_Neurology	-0.222555	-0.337037	-0.108073	0.0581589	-3.82667	281	0.000160114	3.79557	0.0495307	283	BMP4
HLA_B_35_08	BMP6_P22004_OID20111_v1_Cardiometabolic	-0.191346	-0.304005	-0.0786866	0.0572436	-3.34266	294	0.000937197	3.02817	0.0366132	296	BMP6
AA_B_97_31324201_exon3_CVW	BMPER_Q8N8U9_OID30615_v1_Inflammation_II	0.208204	0.0957466	0.320662	0.0571404	3.64373	293	0.000317757	3.4979	0.043349	295	BMPER
AA_DRB1_30_32552072_exon2_ACL	BNIP2_Q12982_OID30292_v1_Cardiometabolic_II	-0.206941	-0.318286	-0.0955966	0.0565796	-3.65752	299	0.000300853	3.52165	0.0428247	301	BNIP2
AA_DPB1_69_33048646_exon2_K	BNIP3L_O60238_OID30525_v1_Inflammation_II	-0.205332	-0.318445	-0.0922196	0.0574708	-3.57281	290	0.000413411	3.38362	0.0421614	292	BNIP3L
HLA_DQB1_06_09	BOC_Q9BWV1_OID20116_v1_Cardiometabolic	0.191727	0.0792689	0.304185	0.0571421	3.35526	295	0.000896668	3.04737	0.0367592	297	BOC
AA_B_116_31324144_exon3_DFS	BOLA1_Q9Y3E2_OID30837_v1_Neurology_II	0.180574	0.0652841	0.295865	0.0585702	3.08304	282	0.00225193	2.64745	0.0326071	284	BOLA1
AA_DRB1_13_32552123_exon2_GRY	BOLA2_BOLA2B_Q9H3K6_OID30267_v1_Cardiometabolic_II	0.220946	0.108423	0.33347	0.0571723	3.86457	291	0.000137258	3.86246	0.0488173	293	BOLA2
AA_DQB1_26_32632774_exon2_FG	BPIFA2_Q96DR5_OID30279_v1_Cardiometabolic_II	-0.205318	-0.319427	-0.0912086	0.0579729	-3.54162	285	0.000464397	3.33311	0.0421555	287	BPIFA2
AA_DQB1_67_32632651_exon2_I	BPIFB1_Q8TDL5_OID20308_v1_Cardiometabolic	0.197557	0.0852315	0.309882	0.0570748	3.46137	295	0.000616876	3.2098	0.0390287	297	BPIFB1
HLA_DRB1_04_04	BPIFB2_Q8N4F0_OID30311_v1_Cardiometabolic_II	-0.24674	-0.357216	-0.136264	0.0561374	-4.39528	298	1.54038e-05	4.81237	0.0608804	300	BPIFB2
AA_DPB1_178_33052924_exon3_L	BRAP_Q7Z569_OID31506_v1_Oncology_II	0.221438	0.110641	0.332234	0.0563017	3.93305	300	0.000104243	3.98195	0.0490346	302	BRAP
AA_A_152_29911228_exon3_EVW	BRD1_O95696_OID31259_v1_Oncology_II	-0.214682	-0.326978	-0.102385	0.0570585	-3.76249	293	0.000203177	3.69213	0.0460883	295	BRD1
AA_DRB1_142_32549509_exon3_V	BRD2_P25440_OID30826_v1_Neurology_II	-0.238372	-0.35221	-0.124534	0.0578326	-4.12176	282	4.94847e-05	4.30553	0.0568212	284	BRD2
HLA_DRB1_11_04	BRD3_Q15059_OID30093_v1_Cardiometabolic_II	-0.16693	-0.281483	-0.0523773	0.0581999	-2.86822	287	0.00443411	2.35319	0.0278656	289	BRD3
HLA_DPB1_04_02	BRDT_Q58F21_OID30179_v1_Cardiometabolic_II	0.254172	0.141805	0.36654	0.0570896	4.45217	287	1.21848e-05	4.91418	0.0646037	289	BRDT
HLA_C_03_04	BRK1_Q8WUW1_OID20883_v1_Neurology	0.179189	0.065484	0.292894	0.0577716	3.10168	290	0.00211379	2.67494	0.0321086	292	BRK1
HLA_DRB1_04_05	BRME1_Q0VDD7_OID30847_v1_Neurology_II	0.234013	0.120051	0.347976	0.0578957	4.04198	282	6.84254e-05	4.16478	0.0547623	284	BRME1
AA_DRB1_104_32549623_exon3_A	BRSK2_Q8IWQ3_OID31042_v1_Neurology_II	0.162115	0.0500006	0.274229	0.0569713	2.84555	300	0.00473878	2.32433	0.0262811	302	BRSK2
AA_DQB1_71_32632639_exon2_AK	BSG_P35613_OID20626_v1_Inflammation	0.246842	0.136925	0.356759	0.0558554	4.4193	301	1.38367e-05	4.85897	0.060931	303	BSG
AA_DRB1_30_32552072_exon2_AHR	BSND_Q8WZ55_OID31184_v1_Oncology_II	0.23494	0.12181	0.34807	0.0574762	4.08761	286	5.66808e-05	4.24656	0.0551967	288	BSND
AA_B_97_31324201_exon3_CN	BST1_Q10588_OID21051_v1_Neurology	0.176208	0.0638005	0.288615	0.057118	3.08498	297	0.00222733	2.65221	0.0310491	299	BST1
HLA_DQA1_04	BST2_Q10589_OID21029_v1_Neurology	0.197262	0.0853122	0.309212	0.0568857	3.46769	297	0.000602548	3.22001	0.0389124	299	BST2
AA_B_97_31324201_exon3_RW	BTC_P35070_OID21199_v1_Oncology	-0.151051	-0.264514	-0.037588	0.057652	-2.62005	294	0.00924839	2.03393	0.0228164	296	BTC
AA_A_152_29911228_exon3_AEW	BTD_P43251_OID30754_v1_Inflammation_II	0.207806	0.0968553	0.318756	0.0563808	3.68575	301	0.000270382	3.56802	0.0431832	303	BTD
HLA_C_08	BTLA_Q7Z6A9_OID31237_v1_Oncology_II	0.165706	0.0509276	0.280485	0.0583138	2.84163	286	0.00481113	2.31775	0.0274585	288	BTLA
AA_DPB1_35_33048544_exon2_F	BTN1A1_Q13410_OID31363_v1_Oncology_II	-0.204361	-0.315394	-0.0933284	0.0564226	-3.62197	301	0.000343004	3.4647	0.0417635	303	BTN1A1
AA_DQB1_71_32632639_exon2_T	BTN2A1_Q7KYR7_OID20713_v1_Inflammation	0.197576	0.0858226	0.309329	0.0567865	3.47928	298	0.000577814	3.23821	0.0390363	300	BTN2A1
AA_B_156_31324024_exon3_DLW	BTN3A2_P78410_OID20540_v1_Inflammation	0.167233	0.0544557	0.280011	0.0573053	2.91828	296	0.00378948	2.42142	0.0279669	298	BTN3A2
AA_A_62_29910717_exon2_GL	BTNL10_A8MVZ5_OID31196_v1_Oncology_II	-0.193953	-0.308131	-0.0797758	0.0580084	-3.34354	286	0.000937448	3.02805	0.0376179	288	BTNL10
AA_DQB1_26_32632774_exon2_FL	C19orf12_Q9NSK7_OID20804_v1_Neurology	0.169008	0.0550951	0.282921	0.0578773	2.92011	290	0.00377369	2.42323	0.0285637	292	C19orf12
HLA_B_07_05	C1GALT1C1_Q96EU7_OID30180_v1_Cardiometabolic_II	-0.191513	-0.305545	-0.0774805	0.0579355	-3.30562	287	0.00106809	2.97139	0.0366772	289	C1GALT1C1
AA_DRB1_30_32552072_exon2_GH	C1QA_P02745_OID20654_v1_Inflammation	-0.178914	-0.29051	-0.0673174	0.056709	-3.15494	301	0.00176764	2.75261	0.0320101	303	C1QA
AA_DQB1_minus18_32634341_exon1_A	C1QBP_Q07021_OID31007_v1_Neurology_II	0.167594	0.0555836	0.279603	0.0569184	2.94445	300	0.00348826	2.45739	0.0280876	302	C1QBP
AA_DQA1_47_32609219_exon2_CQ	C1QL2_Q7Z5L3_OID30515_v1_Inflammation_II	0.193979	0.0805986	0.307359	0.0576066	3.3673	290	0.000861628	3.06468	0.0376277	292	C1QL2
AA_DRB1_70_32551952_exon2_D	C1QTNF1_Q9BXJ1_OID20367_v1_Cardiometabolic	0.186056	0.0738563	0.298256	0.0570127	3.26342	297	0.00122925	2.91036	0.034617	299	C1QTNF1
AA_DRB1_40_32552042_exon2_F	C1QTNF5_Q9BXJ0_OID30618_v1_Inflammation_II	0.234242	0.122464	0.346021	0.0567953	4.12433	293	4.84815e-05	4.31442	0.0548695	295	C1QTNF5
HLA_B_39	C1QTNF6_Q9BXI9_OID31049_v1_Neurology_II	0.232243	0.121732	0.342753	0.0561564	4.13564	300	4.60012e-05	4.33723	0.0539367	302	C1QTNF6
HLA_DQB1_06_09	C1QTNF9_P0C862_OID30620_v1_Inflammation_II	0.19313	0.0799276	0.306333	0.0575174	3.35778	291	0.000890327	3.05045	0.0372994	293	C1QTNF9
AA_B_103_31324183_exon3_GV	C1R_P00736_OID30753_v1_Inflammation_II	-0.194937	-0.306188	-0.0836868	0.0565333	-3.44819	301	0.000644839	3.19055	0.0380005	303	C1R
AA_B_95_31324207_exon3_IR	C1RL_Q9NZP8_OID30721_v1_Inflammation_II	0.19249	0.0809982	0.303983	0.0566553	3.39757	300	0.000771687	3.11256	0.0370525	302	C1RL
AA_DPB1_35_33048544_exon2_L	C1S_P09871_OID30731_v1_Inflammation_II	-0.18803	-0.299433	-0.0766264	0.056611	-3.32144	301	0.0010059	2.99744	0.0353552	303	C1S
AA_B_12_31324701_exon2	C2_P06681_OID20410_v1_Cardiometabolic	-0.22434	-0.335624	-0.113057	0.0565469	-3.96733	297	9.11764e-05	4.04012	0.0503286	299	C2
AA_A_62_29910717_exon2_Rx	C2CD2L_O14523_OID20864_v1_Neurology	0.243303	0.131005	0.355601	0.0570559	4.2643	289	2.71912e-05	4.56557	0.0591965	291	C2CD2L
HLA_DRB1_11_04	C2orf69_Q8N8R5_OID30883_v1_Neurology_II	-0.223323	-0.335785	-0.110862	0.0571405	-3.90832	291	0.000115663	3.9368	0.0498733	293	C2orf69
HLA_A_02_05	C3_P01024_OID30776_v1_Inflammation_II	0.19745	0.0833541	0.311547	0.0579671	3.40625	286	0.000753036	3.12318	0.0389867	288	C3
HLA_B_39_10	C4BPB_P20851_OID21481_v1_Oncology	-0.192497	-0.304177	-0.0808177	0.0567499	-3.39203	299	0.00078718	3.10393	0.0370553	301	C4BPB
AA_DRB1_57_32551991_exon2_AM	C5_P01031_OID30744_v1_Inflammation_II	0.181892	0.0703575	0.293426	0.0566775	3.20924	301	0.00147452	2.83135	0.0330847	303	C5
HLA_DPB1_01	C7_P10643_OID30766_v1_Inflammation_II	-0.162925	-0.275977	-0.0498721	0.0574443	-2.83622	295	0.004881	2.31149	0.0265445	297	C7
AA_DRB1_13_32552123_exon2_GR	C7orf50_Q9BRJ6_OID31095_v1_Neurology_II	0.176413	0.0649521	0.287874	0.056641	3.11458	302	0.00201884	2.6949	0.0311216	304	C7orf50
HLA_B_07	C8B_P07358_OID30719_v1_Inflammation_II	0.176734	0.0650925	0.288375	0.0567317	3.11525	301	0.00201501	2.69572	0.0312348	303	C8B
HLA_A_68_01	C9_P02748_OID30698_v1_Inflammation_II	0.177096	0.0652752	0.288917	0.0568224	3.11666	300	0.00200631	2.6976	0.0313631	302	C9
AA_A_156_29911240_exon3_W	C9orf40_Q8IXQ3_OID31489_v1_Oncology_II	-0.184045	-0.295348	-0.0727424	0.0565606	-3.25395	302	0.00126725	2.89714	0.0338726	304	C9orf40
HLA_B_57_01	CA1_P00915_OID20409_v1_Cardiometabolic	-0.232778	-0.34637	-0.119187	0.057709	-4.03366	284	7.0638e-05	4.15096	0.0541858	286	CA1
AA_DQB1_185_32629408_exon3_I	CA11_O75493_OID21195_v1_Oncology	-0.214366	-0.326477	-0.102254	0.0569654	-3.76308	294	0.000202588	3.69339	0.0459526	296	CA11
AA_DRB1_96_32549647_exon3_EH	CA12_O43570_OID21344_v1_Oncology	-0.202914	-0.314732	-0.0910957	0.0568187	-3.57125	297	0.000414278	3.38271	0.0411741	299	CA12
HLA_B_57_01	CA13_Q8N1Q1_OID20225_v1_Cardiometabolic	0.233163	0.121546	0.344779	0.0567137	4.11122	294	5.11144e-05	4.29146	0.0543648	296	CA13
HLA_DRB1_04_04	CA14_Q9ULX7_OID21401_v1_Oncology	0.182944	0.0714314	0.294456	0.0566663	3.22844	301	0.00138215	2.85944	0.0334684	303	CA14
HLA_B_07	CA2_P00918_OID21149_v1_Neurology	-0.201021	-0.313266	-0.0887767	0.0570338	-3.5246	295	0.000491449	3.30852	0.0404096	297	CA2
AA_DRB1_67_32551961_exon2_FL	CA3_P07451_OID20271_v1_Cardiometabolic	-0.185367	-0.296827	-0.0739058	0.0566401	-3.27271	301	0.00118921	2.92474	0.0343608	303	CA3
AA_C_219_31238158_exon4_R	CA4_P22748_OID20241_v1_Cardiometabolic	-0.201615	-0.312342	-0.0908882	0.0562688	-3.58308	303	0.000395522	3.40283	0.0406487	305	CA4
HLA_DQB1_05_01	CA5A_P35218_OID20075_v1_Cardiometabolic	0.187943	0.0754011	0.300485	0.0571847	3.28659	295	0.00113658	2.9444	0.0353225	297	CA5A
AA_A_95_29911057_exon3_PV	CA6_P23280_OID21096_v1_Neurology	-0.200106	-0.312181	-0.0880316	0.0569482	-3.51383	296	0.00051073	3.29181	0.0400425	298	CA6
AA_DQB1_minus18_32634341_exon1_V	CA7_P43166_OID31265_v1_Oncology_II	0.217066	0.10483	0.329302	0.0570277	3.80632	293	0.00017176	3.76508	0.0471176	295	CA7
HLA_DPB1_11	CA8_P35219_OID30482_v1_Inflammation_II	0.185032	0.0714522	0.298612	0.057708	3.20634	290	0.0014946	2.82547	0.0342368	292	CA8
AA_B_67_31324536_exon2_CF	CA9_Q16790_OID21417_v1_Oncology	-0.210751	-0.32163	-0.0998718	0.0563445	-3.7404	301	0.00021994	3.6577	0.0444159	303	CA9
AA_A_156_29911240_exon3_RW	CABP2_Q9NPB3_OID30916_v1_Neurology_II	-0.177999	-0.291531	-0.0644665	0.0576849	-3.08571	291	0.00222607	2.65246	0.0316836	293	CABP2
AA_DQB1_220_32628787_exon4_R	CACNA1C_Q13936_OID30840_v1_Neurology_II	0.230352	0.116287	0.344417	0.0579477	3.97518	282	8.94132e-05	4.0486	0.0530622	284	CACNA1C
HLA_B_44_03	CACNA1H_O95180_OID30064_v1_Cardiometabolic_II	-0.183657	-0.297863	-0.0694499	0.0580241	-3.16518	287	0.00171653	2.76535	0.0337298	289	CACNA1H
AA_A_283_29912302_exon5_H	CACNB1_Q02641_OID30820_v1_Neurology_II	-0.222603	-0.336879	-0.108326	0.058055	-3.83434	282	0.000155331	3.80874	0.0495519	284	CACNB1
AA_B_67_31324536_exon2_CRS	CACNB3_P54284_OID31039_v1_Neurology_II	-0.211801	-0.32284	-0.100762	0.0564252	-3.75366	300	0.000209238	3.67936	0.0448596	302	CACNB3
HLA_B_57_01	CACYBP_Q9HB71_OID30649_v1_Inflammation_II	0.256821	0.1457	0.367942	0.0564611	4.54863	293	7.915e-06	5.10155	0.0659569	295	CACYBP
HLA_C_04	CADPS_Q9ULU8_OID30915_v1_Neurology_II	0.236717	0.124621	0.348813	0.056955	4.15621	291	4.25939e-05	4.37065	0.0560349	293	CADPS
AA_A_77_29910762_exon2_Sx	CALB1_P05937_OID21306_v1_Oncology	-0.181357	-0.293657	-0.0690562	0.0570637	-3.17814	297	0.0016385	2.78555	0.0328902	299	CALB1
AA_B_67_31324536_exon2_SY	CALB2_P22676_OID20801_v1_Neurology	-0.25991	-0.371513	-0.148307	0.0567039	-4.58363	290	6.7997e-06	5.16751	0.0675532	292	CALB2
AA_DPB1_84_33048691_exon2_G	CALCA_P01258_OID20983_v1_Neurology	0.187641	0.0725054	0.302776	0.0584914	3.208	282	0.00149069	2.82661	0.035209	284	CALCA
AA_DRB1_13_32552123_exon2_FGL	CALCB_P10092_OID31100_v1_Neurology_II	-0.228336	-0.338582	-0.118091	0.0560234	-4.07573	302	5.86985e-05	4.23137	0.0521374	304	CALCB
HLA_DRB1_15_02	CALCOCO1_Q9P1Z2_OID21387_v1_Oncology	-0.212918	-0.32393	-0.101906	0.0564112	-3.77439	300	0.000193306	3.71375	0.0453341	302	CALCOCO1
AA_DRB1_67_32551961_exon2_Lx	CALCOCO2_Q13137_OID30249_v1_Cardiometabolic_II	0.222306	0.109818	0.334794	0.0571542	3.88958	291	0.000124485	3.90488	0.0494199	293	CALCOCO2
AA_DRB1_86_32551904_exon2_VW	CALY_Q9NYX4_OID30144_v1_Cardiometabolic_II	0.215611	0.102161	0.329061	0.0576398	3.74067	287	0.000221594	3.65444	0.0464882	289	CALY
AA_DPB1_69_33048646_exon2_K	CAMKK1_Q8N5S9_OID21182_v1_Oncology	-0.188646	-0.301365	-0.0759267	0.057274	-3.29374	294	0.00110949	2.95488	0.0355872	296	CAMKK1
AA_DRB1_30_32552072_exon2_AGH	CAMLG_P49069_OID30952_v1_Neurology_II	-0.216455	-0.329094	-0.103815	0.0572313	-3.7821	291	0.000188742	3.72413	0.0468526	293	CAMLG
AA_C_219_31238158_exon4_W	CAMSAP1_Q5T5Y3_OID31070_v1_Neurology_II	-0.219305	-0.330156	-0.108454	0.0563295	-3.89326	300	0.00012194	3.91385	0.0480948	302	CAMSAP1
AA_DRB1_96_32549647_exon3_EHY	CANT1_Q8WVQ1_OID20181_v1_Cardiometabolic	0.220746	0.108798	0.332695	0.0568825	3.88075	294	0.000128593	3.89078	0.048729	296	CANT1
AA_B_97_31324201_exon3_ST	CAPG_P40121_OID21431_v1_Oncology	-0.175802	-0.288601	-0.0630034	0.0573155	-3.06728	295	0.00236058	2.62698	0.0309065	297	CAPG
AA_B_99_31324195_exon3_AY	CAPN3_P20807_OID31384_v1_Oncology_II	-0.244344	-0.354333	-0.134356	0.0558919	-4.37173	301	1.6998e-05	4.7696	0.0597041	303	CAPN3
HLA_A_30_02	CAPS_Q13938_OID31126_v1_Neurology_II	0.230439	0.12025	0.340629	0.0559948	4.11537	302	4.99166e-05	4.30175	0.0531023	304	CAPS
AA_B_67_31324536_exon2_F	CARHSP1_Q9Y2V2_OID20859_v1_Neurology	0.219913	0.107167	0.332659	0.0572845	3.83896	290	0.000151726	3.81894	0.0483616	292	CARHSP1
HLA_DPB1_05	CASC3_O15234_OID30921_v1_Neurology_II	-0.182985	-0.296412	-0.0695583	0.0576313	-3.1751	291	0.00165853	2.78028	0.0334836	293	CASC3
AA_DPB1_65_33048634_exon2_I	CASP1_P29466_OID20854_v1_Neurology	-0.182469	-0.296104	-0.0688337	0.0577362	-3.16039	290	0.00174224	2.75889	0.0332949	292	CASP1
AA_DRB1_70_32551952_exon2_Dx	CASP10_Q92851_OID20893_v1_Neurology	0.20724	0.0941742	0.320307	0.0574472	3.6075	290	0.000363973	3.43893	0.0429486	292	CASP10
AA_DRB1_71_32551949_exon2_ASx	CASP2_P42575_OID20555_v1_Inflammation	-0.235199	-0.346379	-0.12402	0.0564933	-4.16332	296	4.11764e-05	4.38535	0.0553187	298	CASP2
HLA_B_57_01	CASP3_P42574_OID20305_v1_Cardiometabolic	0.29572	0.187728	0.403713	0.0548791	5.38858	303	1.42907e-07	6.84495	0.0874506	305	CASP3
AA_DQA1_207_32610470_exon4_M	CASP4_P49662_OID31276_v1_Oncology_II	0.254494	0.143302	0.365685	0.0564971	4.50454	293	9.61774e-06	5.01693	0.064767	295	CASP4
AA_DRB1_28_32552078_exon2_D	CASP7_P55210_OID31135_v1_Neurology_II	0.182933	0.0716069	0.294259	0.0565725	3.2336	302	0.00135776	2.86718	0.0334645	304	CASP7
AA_B_97_31324201_exon3_CS	CASP8_Q14790_OID21414_v1_Oncology	-0.231002	-0.341361	-0.120643	0.0560801	-4.11914	301	4.91901e-05	4.30812	0.0533618	303	CASP8
AA_C_285_31237839_exon5_LM	CASP9_P55211_OID30530_v1_Inflammation_II	0.226671	0.114104	0.339238	0.0571936	3.96322	290	9.31703e-05	4.03072	0.0513797	292	CASP9
HLA_DPB1_02	CASQ2_O14958_OID30063_v1_Cardiometabolic_II	0.227123	0.113976	0.34027	0.0574855	3.95096	287	9.80435e-05	4.00858	0.0515848	289	CASQ2
HLA_DQB1_06_09	CAT_P04040_OID30712_v1_Inflammation_II	-0.252709	-0.363385	-0.142034	0.0562373	-4.49363	296	1.00551e-05	4.99761	0.0638619	298	CAT
AA_DQA1_187_32610410_exon4_T	CBLIF_P27352_OID20179_v1_Cardiometabolic	-0.159881	-0.272991	-0.0467718	0.0574733	-2.78184	295	0.00575342	2.24007	0.0255621	297	CBLIF
HLA_B_41_02	CBLN1_P23435_OID30851_v1_Neurology_II	-0.228881	-0.342987	-0.114776	0.0579684	-3.94839	282	9.94393e-05	4.00244	0.0523867	284	CBLN1
AA_A_166_29911270_exon3_D	CBLN4_Q9NTU7_OID21386_v1_Oncology	0.196247	0.0850263	0.307468	0.0565182	3.47228	301	0.000591679	3.22791	0.038513	303	CBLN4
AA_A_283_29912302_exon5_P	CBS_P35520_OID30200_v1_Cardiometabolic_II	-0.236695	-0.348791	-0.124598	0.0569553	-4.1558	291	4.26661e-05	4.36992	0.0560244	293	CBS
HLA_DQB1_03_03	CBX2_Q14781_OID30177_v1_Cardiometabolic_II	0.215045	0.10158	0.32851	0.0576471	3.73037	287	0.000230412	3.6375	0.0462443	289	CBX2
HLA_B_18_01	CC2D1A_Q6P1N0_OID20958_v1_Neurology	0.179472	0.0643639	0.29458	0.0584786	3.06902	283	0.00235594	2.62784	0.0322103	285	CC2D1A
HLA_DRB1_08_04	CCAR2_Q8N163_OID31077_v1_Neurology_II	0.189754	0.0785739	0.300933	0.0564981	3.35859	302	0.000883872	3.05361	0.0360065	304	CCAR2
AA_A_9_29910558_exon2_S	CCDC134_Q9H6E4_OID31413_v1_Oncology_II	0.227617	0.117168	0.338066	0.0561261	4.05547	301	6.37877e-05	4.19526	0.0518096	303	CCDC134
AA_DRB1_67_32551961_exon2_L	CCDC28A_Q8IWP9_OID30973_v1_Neurology_II	0.211602	0.0988398	0.324365	0.0572936	3.69329	291	0.000264335	3.57785	0.0447755	293	CCDC28A
AA_DRB1_11_32552129_exon2_DP	CCDC50_Q8IVM0_OID31001_v1_Neurology_II	0.166693	0.0546652	0.27872	0.0569273	2.92817	300	0.00367081	2.43524	0.0277864	302	CCDC50
AA_B_116_31324144_exon3_NPY	CCDC80_Q76M96_OID20226_v1_Cardiometabolic	0.241635	0.130446	0.352823	0.056497	4.27695	295	2.56237e-05	4.59136	0.0583873	297	CCDC80
AA_C_156_31238934_exon3_DLR	CCER2_I3L3R5_OID30221_v1_Cardiometabolic_II	0.213465	0.10075	0.326181	0.0572699	3.72736	291	0.000232475	3.63362	0.0455674	293	CCER2
HLA_DQB1_05_01	CCL11_P51671_OID20668_v1_Inflammation	0.209795	0.0990779	0.320512	0.0562629	3.72883	302	0.000229683	3.63887	0.0440139	304	CCL11
HLA_DQB1_03_01	CCL13_Q99616_OID20655_v1_Inflammation	-0.232572	-0.342888	-0.122256	0.0560585	-4.14874	301	4.35449e-05	4.36106	0.0540898	303	CCL13
AA_A_152_29911228_exon3_RWx	CCL14_Q16627_OID20401_v1_Cardiometabolic	0.167422	0.0544555	0.280388	0.0574005	2.91673	295	0.00380879	2.41921	0.0280301	297	CCL14
HLA_DQB1_03_02	CCL15_Q16663_OID20328_v1_Cardiometabolic	0.167992	0.0565499	0.279434	0.0566321	2.96637	303	0.00325315	2.4877	0.0282213	305	CCL15
HLA_A_03_01	CCL16_O15467_OID20334_v1_Cardiometabolic	0.203756	0.0930786	0.314433	0.0562433	3.62275	303	0.000341667	3.4664	0.0415163	305	CCL16
HLA_C_14	CCL17_Q92583_OID20745_v1_Inflammation	-0.183003	-0.29546	-0.0705467	0.0571422	-3.20259	296	0.00151037	2.82092	0.0334902	298	CCL17
HLA_C_02_02	CCL18_P55774_OID20395_v1_Cardiometabolic	0.236201	0.123896	0.348506	0.0570604	4.13949	290	4.56751e-05	4.34032	0.0557909	292	CCL18
AA_DRB1_74_32551940_exon2_AER	CCL19_Q99731_OID21030_v1_Neurology	-0.243008	-0.353779	-0.132237	0.0562865	-4.31735	297	2.1544e-05	4.66667	0.059053	299	CCL19
AA_C_156_31238934_exon3_CRW	CCL2_P13500_OID21004_v1_Neurology	0.265139	0.151914	0.378363	0.05752	4.60951	281	6.13252e-06	5.21236	0.0702985	283	CCL2
AA_DRB1_57_32551991_exon2_AM	CCL20_P78556_OID20671_v1_Inflammation	0.223983	0.113623	0.334343	0.0560815	3.99389	302	8.16994e-05	4.08778	0.0501685	304	CCL20
HLA_DRB1_15_03	CCL21_O00585_OID20686_v1_Inflammation	-0.189277	-0.301217	-0.0773366	0.0568813	-3.32757	298	0.000985934	3.00615	0.0358256	300	CCL21
AA_B_116_31324144_exon3_DNS	CCL22_O00626_OID20765_v1_Inflammation	0.187267	0.0743234	0.30021	0.0573871	3.26322	293	0.00123191	2.90942	0.0350688	295	CCL22
AA_DPB1_194_33053519_exon4_R	CCL23_P55773_OID20693_v1_Inflammation	-0.241728	-0.352348	-0.131108	0.0562105	-4.3004	298	2.31315e-05	4.6358	0.0584323	300	CCL23
AA_DRB1_96_32549647_exon3_EHI	CCL24_O00175_OID20772_v1_Inflammation	0.208284	0.0967831	0.319784	0.056658	3.67616	298	0.000280761	3.55166	0.043382	300	CCL24
HLA_A_30_02	CCL25_O15444_OID20674_v1_Inflammation	-0.177049	-0.288497	-0.0656006	0.0566345	-3.12617	302	0.00194339	2.71144	0.0313463	304	CCL25
AA_DRB1_13_32552123_exon2_FRY	CCL26_Q9Y258_OID20546_v1_Inflammation	0.212126	0.100341	0.323911	0.0568011	3.73454	296	0.000225552	3.64675	0.0449973	298	CCL26
HLA_B_52_01	CCL27_Q9Y4X3_OID20121_v1_Cardiometabolic	-0.17014	-0.283053	-0.0572269	0.0573734	-2.96549	295	0.00326893	2.48559	0.0289476	297	CCL27
HLA_DQB1_06_09	CCL28_Q9NRJ3_OID20569_v1_Inflammation	0.152491	0.0394406	0.265542	0.0574441	2.6546	296	0.0083697	2.07729	0.0232536	298	CCL28
HLA_DPB1_04_01	CCL3_P10147_OID20610_v1_Inflammation	0.158975	0.0460419	0.271909	0.0573846	2.77035	296	0.0059537	2.22521	0.0252732	298	CCL3
HLA_DPB1_04_01	CCL4_P13236_OID20695_v1_Inflammation	0.194725	0.0827172	0.306733	0.0569151	3.42133	297	0.000710553	3.1484	0.0379179	299	CCL4
AA_A_245_29912086_exon4_V	CCL5_P13501_OID20412_v1_Cardiometabolic	-0.182463	-0.29474	-0.0701857	0.0570518	-3.19819	297	0.00153228	2.81466	0.0332926	299	CCL5
AA_B_67_31324536_exon2_RS	CCL7_P80098_OID20523_v1_Inflammation	0.204942	0.0929818	0.316902	0.0568901	3.60242	296	0.000369655	3.4322	0.0420013	298	CCL7
AA_DRB1_30_32552072_exon2_FHR	CCL8_P80075_OID21466_v1_Oncology	0.183038	0.0715273	0.294548	0.0566653	3.23015	301	0.00137417	2.86196	0.0335027	303	CCL8
AA_A_156_29911240_exon3_EQW	CCN1_O00622_OID21368_v1_Oncology	-0.180834	-0.293146	-0.0685231	0.0570692	-3.16868	297	0.00169094	2.77187	0.0327011	299	CCN1
AA_B_97_31324201_exon3_NVW	CCN2_P29279_OID20709_v1_Inflammation	0.162036	0.0493512	0.274721	0.0572591	2.82988	297	0.00497399	2.3033	0.0262557	299	CCN2
HLA_A_33_03	CCN3_P48745_OID20299_v1_Cardiometabolic	0.191159	0.0801952	0.302123	0.0563891	3.39	303	0.000791533	3.10153	0.0365418	305	CCN3
HLA_C_15	CCN4_O95388_OID21444_v1_Oncology	0.198675	0.0875095	0.30984	0.05649	3.51699	301	0.000503736	3.2978	0.0394717	303	CCN4
AA_C_99_31239105_exon3_S	CCN5_O76076_OID21068_v1_Neurology	0.183628	0.0711848	0.296071	0.0571355	3.21391	296	0.00145404	2.83742	0.0337193	298	CCN5
AA_A_63_29910720_exon2_EN	CCND2_P30279_OID31316_v1_Oncology_II	0.207436	0.09496	0.319913	0.0571499	3.62969	293	0.00033476	3.47527	0.0430298	295	CCND2
HLA_B_57_03	CCNE1_P24864_OID30456_v1_Inflammation_II	0.24332	0.131218	0.355422	0.0569572	4.27198	290	2.62981e-05	4.58007	0.0592046	292	CCNE1
AA_B_77_31324506_exon2_GN	CCS_O14618_OID20973_v1_Neurology	0.199249	0.0845867	0.313911	0.0582519	3.42047	283	0.000717235	3.14434	0.0397	285	CCS
HLA_DPB1_14	CCT5_P48643_OID21200_v1_Oncology	-0.186023	-0.2988	-0.0732469	0.0573032	-3.2463	294	0.0013043	2.88462	0.0346047	296	CCT5
AA_DRB1_13_32552123_exon2_GR	CD101_Q93033_OID31480_v1_Oncology_II	0.206108	0.0953025	0.316914	0.056308	3.66037	302	0.000297192	3.52696	0.0424806	304	CD101
AA_A_116_29911120_exon3_DYx	CD109_Q6YHK3_OID21108_v1_Neurology	-0.196286	-0.308449	-0.0841227	0.0569931	-3.44403	296	0.00065589	3.18317	0.0385281	298	CD109
HLA_B_41_02	CD14_P08571_OID20378_v1_Cardiometabolic	0.205572	0.0914685	0.319675	0.0579698	3.54619	285	0.000456757	3.34032	0.0422597	287	CD14
AA_B_99_31324195_exon3_FS	CD160_O95971_OID20647_v1_Inflammation	-0.228293	-0.33854	-0.118046	0.056024	-4.07491	302	5.8894e-05	4.22993	0.0521176	304	CD160
AA_C_114_31239060_exon3_N	CD163_Q86VB7_OID20360_v1_Cardiometabolic	0.217641	0.106185	0.329098	0.0566349	3.84288	297	0.000148734	3.82759	0.0473677	299	CD163
AA_DPB1_9_33048466_exon2_Y	CD164_Q04900_OID21080_v1_Neurology	-0.220669	-0.332237	-0.1091	0.056691	-3.89249	296	0.000122645	3.91135	0.0486948	298	CD164
AA_DRB1_67_32551961_exon2_I	CD164L2_Q6UWJ8_OID30922_v1_Neurology_II	0.182749	0.0693168	0.296181	0.0576338	3.17086	291	0.00168212	2.77414	0.0333971	293	CD164L2
AA_DRB1_71_32551949_exon2_Kx	CD177_Q8N6Q3_OID21119_v1_Neurology	-0.147844	-0.261169	-0.03452	0.0575824	-2.56753	295	0.0107354	1.96918	0.021858	297	CD177
AA_DRB1_28_32552078_exon2_DH	CD1C_P29017_OID21483_v1_Oncology	0.205782	0.0944095	0.317155	0.0565938	3.63613	299	0.000325803	3.48704	0.0423463	301	CD1C
AA_B_171_31323979_exon3_EY	CD2_P06729_OID30097_v1_Cardiometabolic_II	-0.226287	-0.339456	-0.113117	0.057497	-3.93563	287	0.000104174	3.98224	0.0512057	289	CD2
AA_DQB1_227_32628281_exon5_.	CD200_P41217_OID20603_v1_Inflammation	-0.222226	-0.333754	-0.110698	0.0566704	-3.92137	296	0.000109476	3.96068	0.0493842	298	CD200
AA_DRB1_71_32551949_exon2_AK	CD200R1_Q8TD46_OID20595_v1_Inflammation	0.233831	0.122233	0.345429	0.0567044	4.12369	294	4.85667e-05	4.31366	0.054677	296	CD200R1
HLA_A_33_01	CD207_Q9UJ71_OID21298_v1_Oncology	0.200548	0.0882921	0.312804	0.0570394	3.51595	295	0.000507068	3.29493	0.0402194	297	CD207
AA_B_minus8_31324886_exon1_V	CD209_Q9NNX6_OID20262_v1_Cardiometabolic	0.175694	0.0640321	0.287356	0.0567425	3.09635	301	0.00214373	2.66883	0.0308685	303	CD209
AA_B_70_31324527_exon2_KQ	CD22_P20273_OID20637_v1_Inflammation	0.206069	0.0952619	0.316875	0.0563085	3.65964	302	0.00029801	3.52577	0.0424643	304	CD22
HLA_B_57_03	CD226_Q15762_OID30556_v1_Inflammation_II	0.185401	0.0718293	0.298973	0.057704	3.21297	290	0.00146173	2.83513	0.0343735	292	CD226
AA_DQA1_25_32609153_exon2	CD244_Q9BZW8_OID20628_v1_Inflammation	0.208926	0.0981875	0.319664	0.0562736	3.71267	302	0.000244171	3.61231	0.0436499	304	CD244
AA_A_152_29911228_exon3_GVx	CD248_Q9HCU0_OID30394_v1_Cardiometabolic_II	0.160242	0.0486539	0.271829	0.0567061	2.82582	303	0.00502921	2.2985	0.0256774	305	CD248
HLA_DRB1_11_01	CD27_P26842_OID21527_v1_Oncology	-0.177789	-0.289785	-0.0657943	0.0569102	-3.12404	299	0.00195884	2.708	0.0316091	301	CD27
AA_A_105_29911087_exon3_GP	CD274_Q9NZQ7_OID20966_v1_Neurology	0.225581	0.111589	0.339573	0.0579116	3.89526	283	0.000122467	3.91198	0.0508868	285	CD274
HLA_B_35_08	CD276_Q5ZPR3_OID20680_v1_Inflammation	-0.189991	-0.302105	-0.0778768	0.056969	-3.33499	297	0.000961313	3.01714	0.0360965	299	CD276
AA_DQB1_57_32632681_exon2_V	CD28_P10747_OID21265_v1_Oncology	0.235522	0.123971	0.347073	0.0566806	4.15525	294	4.2648e-05	4.3701	0.0554706	296	CD28
AA_DRB1_96_32549647_exon3_Qx	CD2AP_Q9Y5K6_OID20177_v1_Cardiometabolic	-0.181421	-0.294103	-0.0687385	0.0572561	-3.16858	295	0.00169263	2.77144	0.0329134	297	CD2AP
AA_B_9_31324710_exon2_Y	CD300A_Q9UGN4_OID30576_v1_Inflammation_II	0.188229	0.0753065	0.301151	0.0573764	3.28059	293	0.00116101	2.93516	0.03543	295	CD300A
AA_B_163_31324003_exon3_T	CD300C_Q08708_OID21010_v1_Neurology	-0.190661	-0.30276	-0.0785613	0.0569615	-3.34718	297	0.000921475	3.03552	0.0363514	299	CD300C
AA_DQA1_47_32609219_exon2_CK	CD300E_Q496F6_OID21418_v1_Oncology	-0.181461	-0.293005	-0.069918	0.0566821	-3.20139	301	0.00151394	2.81989	0.0329282	303	CD300E
AA_B_116_31324144_exon3_NPS	CD300LF_Q8TDQ1_OID21469_v1_Oncology	-0.128767	-0.241249	-0.016285	0.0571592	-2.25278	301	0.0249929	1.60218	0.016581	303	CD300LF
HLA_DPA1_01_08	CD300LG_Q6UXG3_OID21130_v1_Neurology	0.207888	0.095999	0.319777	0.056854	3.65653	296	0.000302468	3.51932	0.0432175	298	CD300LG
AA_DRB1_70_32551952_exon2_Dx	CD302_Q8IX05_OID21328_v1_Oncology	-0.245864	-0.356552	-0.135175	0.0562447	-4.37132	297	1.70988e-05	4.76704	0.0604489	299	CD302
HLA_DRB1_13_01	CD33_P20138_OID21472_v1_Oncology	0.180096	0.0681482	0.292043	0.0568859	3.16591	299	0.00170551	2.76815	0.0324344	301	CD33
HLA_DRB1_01_01	CD34_P28906_OID21025_v1_Neurology	0.154882	0.0418737	0.26789	0.0574224	2.69723	296	0.00739266	2.1312	0.0239883	298	CD34
HLA_DQB1_03_05	CD36_P16671_OID30485_v1_Inflammation_II	-0.245054	-0.357106	-0.133003	0.0569315	-4.30437	290	2.29298e-05	4.6396	0.0600516	292	CD36
AA_A_156_29911240_exon3_EQR	CD38_P28907_OID21316_v1_Oncology	0.230784	0.119673	0.341896	0.0564595	4.08761	297	5.61501e-05	4.25065	0.0532614	299	CD38
AA_B_12_31324701_exon2	CD3D_P04234_OID30827_v1_Neurology_II	0.196394	0.08146	0.311329	0.0583894	3.36353	282	0.000876085	3.05745	0.0385708	284	CD3D
AA_DRB1_71_32551949_exon2_K	CD3E_P07766_OID31302_v1_Oncology_II	0.146302	0.0325621	0.260042	0.057792	2.53153	293	0.0118794	1.9252	0.0214043	295	CD3E
AA_B_67_31324536_exon2_CFM	CD3G_P09693_OID30448_v1_Inflammation_II	0.169953	0.0560585	0.283847	0.0578677	2.93691	290	0.00358074	2.44603	0.0288839	292	CD3G
AA_DPA1_50_33037522_exon2	CD4_P01730_OID20584_v1_Inflammation	-0.203911	-0.315896	-0.0919259	0.0569026	-3.58351	296	0.000396287	3.40199	0.0415796	298	CD4
AA_B_67_31324536_exon2_CF	CD40_P25942_OID20724_v1_Inflammation	-0.24154	-0.352353	-0.130728	0.0563078	-4.28965	297	2.42351e-05	4.61555	0.0583418	299	CD40
AA_DPB1_205_33053552_exon4_V	CD40LG_P29965_OID20616_v1_Inflammation	-0.232235	-0.342376	-0.122094	0.0559703	-4.14925	302	4.34164e-05	4.36235	0.0539329	304	CD40LG
HLA_A_03_01	CD46_P15529_OID20380_v1_Cardiometabolic	-0.224281	-0.336329	-0.112233	0.0569323	-3.93944	293	0.000102155	3.99074	0.0503021	295	CD46
AA_C_156_31238934_exon3_R	CD48_P09326_OID20692_v1_Inflammation	0.247883	0.137441	0.358326	0.0561205	4.41699	298	1.40216e-05	4.8532	0.0614462	300	CD48
AA_DPB1_35_33048544_exon2_Y	CD5_P06127_OID21449_v1_Oncology	-0.217572	-0.328281	-0.106863	0.0562583	-3.86738	301	0.000134849	3.87015	0.0473376	303	CD5
AA_DRB1_60_32551982_exon2_HT	CD55_P08174_OID20377_v1_Cardiometabolic	0.206318	0.0926345	0.320001	0.0577581	3.5721	287	0.000415155	3.38179	0.042567	289	CD55
AA_B_97_31324201_exon3_CN	CD58_P19256_OID20716_v1_Inflammation	-0.196959	-0.309107	-0.0848114	0.0569853	-3.45631	296	0.000627814	3.20217	0.0387929	298	CD58
AA_DRB1_57_32551991_exon2_AMx	CD59_P13987_OID20339_v1_Cardiometabolic	0.202927	0.0885567	0.317297	0.0581045	3.49245	284	0.00055487	3.25581	0.0411793	286	CD59
AA_DRB1_37_32552051_exon2_LY	CD5L_O43866_OID30775_v1_Inflammation_II	0.162005	0.0497004	0.27431	0.0570675	2.83883	299	0.00483797	2.31534	0.0262457	301	CD5L
AA_B_109_31324165_exon3_L	CD6_P30203_OID20649_v1_Inflammation	-0.202903	-0.31397	-0.0918356	0.0564401	-3.59501	301	0.000378915	3.42146	0.0411695	303	CD6
HLA_A_66_01	CD63_P08962_OID20988_v1_Neurology	0.218684	0.104099	0.33327	0.0582111	3.75675	281	0.000209288	3.67926	0.0478229	283	CD63
AA_B_67_31324536_exon2_CFS	CD69_Q07108_OID20206_v1_Cardiometabolic	-0.193585	-0.306777	-0.0803925	0.0575121	-3.36598	291	0.000865218	3.06287	0.0374751	293	CD69
AA_B_95_31324207_exon3_IL	CD7_P09564_OID30543_v1_Inflammation_II	0.179071	0.0653635	0.292778	0.0577729	3.09957	290	0.00212841	2.67194	0.0320663	292	CD7
HLA_B_57_03	CD70_P32970_OID20599_v1_Inflammation	0.188011	0.0756626	0.300359	0.0570873	3.29339	296	0.00110996	2.95469	0.0353481	298	CD70
AA_A_171_29911285_exon3_Y	CD72_P21854_OID30641_v1_Inflammation_II	0.227554	0.115593	0.339515	0.056888	4.00004	293	8.02545e-05	4.09553	0.0517809	295	CD72
AA_DRB1_74_32551940_exon2_AEx	CD74_P04233_OID21040_v1_Neurology	-0.197968	-0.309902	-0.0860346	0.0568775	-3.48061	297	0.000575313	3.2401	0.0391915	299	CD74
AA_B_156_31324024_exon3_GL	CD79B_P40259_OID20635_v1_Inflammation	-0.231361	-0.341525	-0.121196	0.0559823	-4.13275	302	4.64742e-05	4.33279	0.0535278	304	CD79B
HLA_B_58_01	CD80_P33681_OID30291_v1_Cardiometabolic_II	-0.181745	-0.293658	-0.0698321	0.0568683	-3.19589	299	0.00154312	2.8116	0.0330313	301	CD80
HLA_C_15_05	CD82_P27701_OID31256_v1_Oncology_II	-0.209235	-0.321667	-0.0968025	0.0571275	-3.66259	293	0.000296199	3.52842	0.0437792	295	CD82
HLA_C_05_01	CD83_Q01151_OID20565_v1_Inflammation	0.231867	0.120596	0.343138	0.0565398	4.10095	296	5.32174e-05	4.27395	0.0537623	298	CD83
AA_B_116_31324144_exon3_NPY	CD84_Q9UIB8_OID20607_v1_Inflammation	-0.185001	-0.297414	-0.0725869	0.0571205	-3.23878	296	0.00133699	2.87387	0.0342252	298	CD84
AA_DRB1_30_32552072_exon2_AY	CD86_P42081_OID31500_v1_Oncology_II	-0.207481	-0.318254	-0.0967083	0.0562913	-3.68585	302	0.000270139	3.56841	0.0430485	304	CD86
HLA_C_06_02	CD8A_P01732_OID21018_v1_Neurology	0.279925	0.170296	0.389554	0.0557061	5.02503	297	8.7091e-07	6.06003	0.0783581	299	CD8A
AA_A_70_29910741_exon2_H	CD93_Q9NPY3_OID20397_v1_Cardiometabolic	-0.205663	-0.319967	-0.0913598	0.0580706	-3.54161	284	0.000464666	3.33286	0.0422973	286	CD93
AA_C_163_31238913_exon3_Ex	CD99_P14209_OID21110_v1_Neurology	0.202683	0.0906693	0.314697	0.0569174	3.56101	296	0.000430305	3.36622	0.0410805	298	CD99
AA_DQB1_9_32632825_exon2_CF	CD99L2_Q8TCZ2_OID21122_v1_Neurology	0.209989	0.0981508	0.321827	0.0568279	3.69517	296	0.000261715	3.58217	0.0440952	298	CD99L2
AA_B_97_31324201_exon3_V	CDA_P32320_OID30345_v1_Cardiometabolic_II	-0.191166	-0.302875	-0.0794561	0.056765	-3.36767	299	0.000857314	3.06686	0.0365443	301	CDA
HLA_DPB1_13	CDAN1_Q8IWY9_OID31076_v1_Neurology_II	0.166676	0.0550233	0.278329	0.0567386	2.93762	302	0.0035621	2.44829	0.027781	304	CDAN1
HLA_A_33_01	CDC123_O75794_OID31242_v1_Oncology_II	0.221207	0.107703	0.334711	0.0576664	3.83598	286	0.00015391	3.81273	0.0489326	288	CDC123
HLA_DQB1_03_02	CDC25A_P30304_OID31189_v1_Oncology_II	0.176982	0.062432	0.291533	0.0581978	3.04105	286	0.0025761	2.58904	0.0313227	288	CDC25A
HLA_DPA1_03_03	CDC26_Q8NHZ8_OID31508_v1_Oncology_II	0.186667	0.0754201	0.297914	0.0565321	3.30196	302	0.00107537	2.96844	0.0348445	304	CDC26
AA_B_67_31324536_exon2_SY	CDC27_P30260_OID21238_v1_Oncology	0.201378	0.0889498	0.313807	0.0571264	3.52514	294	0.00049074	3.30915	0.0405532	296	CDC27
AA_C_156_31238934_exon3_DRW	CDC37_Q16543_OID21470_v1_Oncology	0.190674	0.0789538	0.302394	0.0567705	3.35868	299	0.000884617	3.05324	0.0363566	301	CDC37
AA_C_193_31238236_exon4_L	CDC42BPB_Q9Y5S2_OID31485_v1_Oncology_II	0.166246	0.0545848	0.277907	0.0567428	2.92982	302	0.00365015	2.43769	0.0276378	304	CDC42BPB
AA_B_171_31323979_exon3_EY	CDCP1_Q9H5V8_OID20940_v1_Neurology	0.24941	0.1361	0.362721	0.0575653	4.33265	283	2.04857e-05	4.68855	0.0622055	285	CDCP1
HLA_DPB1_11	CDH1_P12830_OID20353_v1_Cardiometabolic	0.239085	0.125471	0.3527	0.0577199	4.14217	283	4.54679e-05	4.34229	0.0571618	285	CDH1
AA_B_194_31323336_exon4_I	CDH15_P55291_OID21005_v1_Neurology	-0.228063	-0.339437	-0.116689	0.056592	-4.02995	296	7.09982e-05	4.14875	0.0520128	298	CDH15
AA_A_109_29911099_exon3_FP	CDH17_Q12864_OID20134_v1_Cardiometabolic	0.232376	0.120929	0.343823	0.0566285	4.10352	295	5.2705e-05	4.27815	0.0539987	297	CDH17
HLA_DPB1_03	CDH2_P19022_OID20170_v1_Cardiometabolic	-0.160597	-0.273694	-0.047501	0.0574665	-2.79462	295	0.00553648	2.25677	0.0257915	297	CDH2
AA_A_77_29910762_exon2_Nx	CDH22_Q9UJ99_OID31332_v1_Oncology_II	0.175203	0.0620037	0.288401	0.057517	3.0461	293	0.00252926	2.59701	0.0306959	295	CDH22
HLA_DPB1_15	CDH23_Q9H251_OID31074_v1_Neurology_II	-0.201555	-0.312468	-0.0906416	0.0563626	-3.57604	302	0.00040607	3.3914	0.0406243	304	CDH23
AA_B_116_31324144_exon3_DL	CDH3_P22223_OID21008_v1_Neurology	-0.1865	-0.298691	-0.0743098	0.0570078	-3.27149	297	0.0011959	2.9223	0.0347824	299	CDH3
AA_A_62_29910717_exon2_ER	CDH4_P55283_OID30875_v1_Neurology_II	-0.16493	-0.280542	-0.0493183	0.0587336	-2.80811	282	0.00533131	2.27317	0.027202	284	CDH4
AA_C_152_31238946_exon3_EV	CDH5_P33151_OID20243_v1_Cardiometabolic	0.207537	0.0969495	0.318124	0.0561977	3.69298	303	0.000262851	3.58029	0.0430715	305	CDH5
AA_DQB1_9_32632825_exon2_CHY	CDH6_P55285_OID20157_v1_Cardiometabolic	0.178697	0.0659572	0.291436	0.0572851	3.11942	295	0.00199125	2.70087	0.0319324	297	CDH6
AA_A_9_29910558_exon2_FS	CDHR1_Q96JP9_OID20808_v1_Neurology	-0.184116	-0.297716	-0.0705165	0.0577181	-3.18992	290	0.00157912	2.80158	0.0338987	292	CDHR1
AA_A_9_29910558_exon2_Y	CDHR2_Q9BYE9_OID21282_v1_Oncology	-0.196988	-0.308945	-0.0850317	0.0568889	-3.46268	297	0.000613441	3.21223	0.0388043	299	CDHR2
HLA_A_66	CDHR5_Q9HBB8_OID20193_v1_Cardiometabolic	0.198622	0.0863216	0.310923	0.0570622	3.4808	295	0.000575457	3.23999	0.0394508	297	CDHR5
AA_B_178_31323958_exon3_GK	CDK1_P06493_OID31164_v1_Oncology_II	-0.188643	-0.302941	-0.0743452	0.0580696	-3.24857	286	0.00129817	2.88667	0.0355862	288	CDK1
AA_DRB1_37_32552051_exon2_LNS	CDK5RAP3_Q96JB5_OID30985_v1_Neurology_II	0.197854	0.0864827	0.309225	0.0565937	3.49604	300	0.000543555	3.26476	0.0391461	302	CDK5RAP3
HLA_A_23	CDKL5_O76039_OID30796_v1_Neurology_II	-0.207444	-0.322111	-0.0927762	0.0582538	-3.56103	282	0.000433441	3.36307	0.0430329	284	CDKL5
AA_C_99_31239105_exon3_CWY	CDKN1A_P38936_OID21319_v1_Oncology	0.181824	0.0695336	0.294115	0.0570587	3.18662	297	0.0015928	2.79784	0.03306	299	CDKN1A
HLA_B_45	CDKN2D_P55273_OID21295_v1_Oncology	-0.219201	-0.330618	-0.107785	0.0566147	-3.87181	297	0.000132888	3.87651	0.0480493	299	CDKN2D
AA_B_67_31324536_exon2_CM	CDNF_Q49AH0_OID21318_v1_Oncology	0.161658	0.048966	0.27435	0.0572627	2.8231	297	0.00507753	2.29435	0.0261333	299	CDNF
AA_DRB1_181_32549392_exon3_M	CDON_Q4KMG0_OID20754_v1_Inflammation	-0.206143	-0.317885	-0.094402	0.0567796	-3.63059	297	0.000332923	3.47766	0.0424951	299	CDON
HLA_C_16	CDSN_Q15517_OID20667_v1_Inflammation	-0.256909	-0.366345	-0.147473	0.0556121	-4.61966	302	5.69814e-06	5.24427	0.0660022	304	CDSN
AA_DRB1_30_32552072_exon2_CFH	CEACAM1_P13688_OID21528_v1_Oncology	-0.244887	-0.35523	-0.134544	0.0560706	-4.36747	299	1.73482e-05	4.76075	0.0599694	301	CEACAM1
HLA_DRB1_04_04	CEACAM16_Q2WEN9_OID31495_v1_Oncology_II	-0.197705	-0.308707	-0.0867033	0.0564077	-3.50493	302	0.000525924	3.27908	0.0390874	304	CEACAM16
AA_B_325_31322303_exon7_C	CEACAM18_A8MTB9_OID31251_v1_Oncology_II	0.26444	0.153555	0.375324	0.056341	4.69356	293	4.12763e-06	5.3843	0.0699283	295	CEACAM18
AA_A_73_29910750_exon2_.I	CEACAM19_Q7Z692_OID31443_v1_Oncology_II	0.17913	0.0677249	0.290536	0.0566128	3.16413	302	0.00171398	2.76599	0.0320877	304	CEACAM19
AA_DPB1_76_33048667_exon2_I	CEACAM20_Q6UY09_OID31308_v1_Oncology_II	-0.164101	-0.27752	-0.0506826	0.0576286	-2.84756	293	0.00471708	2.32633	0.0269292	295	CEACAM20
AA_B_116_31324144_exon3_LN	CEACAM21_Q3KPI0_OID20548_v1_Inflammation	0.156774	0.0437999	0.269748	0.0574051	2.73101	296	0.00669294	2.17438	0.024578	298	CEACAM21
AA_B_97_31324201_exon3_NSV	CEACAM3_P40198_OID21245_v1_Oncology	-0.1805	-0.293395	-0.0676055	0.0573633	-3.14662	294	0.00182113	2.73966	0.0325803	296	CEACAM3
AA_DRB1_67_32551961_exon2_Fx	CEACAM5_P06731_OID21171_v1_Oncology	0.201969	0.088972	0.314967	0.057413	3.51783	291	0.000504619	3.29704	0.0407916	293	CEACAM5
HLA_A_66	CEACAM6_P40199_OID30362_v1_Cardiometabolic_II	-0.225978	-0.336102	-0.115854	0.0559624	-4.03803	303	6.83492e-05	4.16527	0.0510661	305	CEACAM6
AA_B_77_31324506_exon2_CN	CEACAM8_P31997_OID20102_v1_Cardiometabolic	-0.238404	-0.349684	-0.127125	0.0565435	-4.2163	295	3.30634e-05	4.48065	0.0568366	297	CEACAM8
HLA_DRB1_16_01	CEBPA_P49715_OID30458_v1_Inflammation_II	0.215655	0.102799	0.328511	0.0573403	3.76097	290	0.00020474	3.6888	0.0465072	292	CEBPA
AA_DPB1_57_33048610_exon2	CEBPB_P17676_OID20052_v1_Cardiometabolic	0.22385	0.112174	0.335526	0.0567448	3.94485	295	9.98421e-05	4.00069	0.0501086	297	CEBPB
HLA_DPB1_11	CELA2A_P08217_OID30411_v1_Cardiometabolic_II	0.219008	0.108704	0.329312	0.0560538	3.9071	303	0.00011525	3.93836	0.0479644	305	CELA2A
AA_C_116_31239054_exon3_Sx	CELA3A_P09093_OID20298_v1_Cardiometabolic	-0.192504	-0.303438	-0.0815694	0.056374	-3.41476	303	0.00072541	3.13942	0.0370576	305	CELA3A
HLA_C_05	CELSR2_Q9HCU4_OID30593_v1_Inflammation_II	-0.187766	-0.300698	-0.0748336	0.0573815	-3.27223	293	0.00119463	2.92277	0.035256	295	CELSR2
AA_DRB1_57_32551991_exon2_DV	CEMIP2_Q9UHN6_OID30499_v1_Inflammation_II	0.196074	0.0827417	0.309406	0.0575822	3.40511	290	0.000754698	3.12223	0.0384449	292	CEMIP2
AA_B_171_31323979_exon3_EY	CEND1_Q8N111_OID30821_v1_Neurology_II	0.213786	0.0992788	0.328293	0.0581724	3.67504	282	0.000284586	3.54579	0.0457045	284	CEND1
AA_B_131_31324099_exon3_R	CENPF_P49454_OID31329_v1_Oncology_II	0.180903	0.0678228	0.293983	0.0574567	3.14851	293	0.00181035	2.74224	0.0327259	295	CENPF
AA_DRB1_28_32552078_exon2_DK	CENPJ_Q9HC77_OID31314_v1_Oncology_II	0.190473	0.0776009	0.303345	0.0573511	3.32118	293	0.00100993	2.99571	0.03628	295	CENPJ
AA_A_77_29910762_exon2_NP	CEP112_Q8N8E3_OID30115_v1_Cardiometabolic_II	0.263088	0.150997	0.375178	0.0569487	4.61973	287	5.80927e-06	5.23588	0.069215	289	CEP112
AA_B_97_31324201_exon3_TW	CEP152_O94986_OID31249_v1_Oncology_II	-0.220459	-0.333983	-0.106935	0.0576764	-3.82235	286	0.000162232	3.78986	0.0486024	288	CEP152
HLA_B_49	CEP164_Q9UPV0_OID20441_v1_Inflammation	0.215831	0.104706	0.326957	0.0564684	3.82216	299	0.000160956	3.79329	0.0465832	301	CEP164
AA_B_95_31324207_exon3_IR	CEP170_Q5SW79_OID30240_v1_Cardiometabolic_II	-0.18738	-0.300711	-0.0740482	0.0575827	-3.25409	291	0.00127166	2.89563	0.0351111	293	CEP170
AA_DPB1_55_33048604_exon2_E	CEP20_Q96NB1_OID21209_v1_Oncology	0.207399	0.0951152	0.319684	0.0570531	3.6352	294	0.000327806	3.48438	0.0430145	296	CEP20
AA_DQB1_45_32632717_exon2	CEP290_O15078_OID31287_v1_Oncology_II	0.165224	0.051827	0.278621	0.0576177	2.86759	293	0.00443629	2.35298	0.027299	295	CEP290
HLA_C_08	CEP350_Q5VT06_OID31247_v1_Oncology_II	-0.212225	-0.325961	-0.0984884	0.0577843	-3.67271	286	0.000286382	3.54305	0.0450394	288	CEP350
AA_B_116_31324144_exon3_NPS	CEP43_O95684_OID20084_v1_Cardiometabolic	0.242478	0.130546	0.35441	0.0568716	4.2636	291	2.72158e-05	4.56518	0.0587956	293	CEP43
AA_DRB1_71_32551949_exon2_ASx	CEP85_Q6P2H3_OID21241_v1_Oncology	0.18738	0.0746328	0.300127	0.0572882	3.27083	294	0.00119993	2.92085	0.0351112	296	CEP85
AA_DRB1_37_32552051_exon2_SYx	CERT_Q9Y5P4_OID20857_v1_Neurology	-0.223678	-0.336325	-0.111031	0.0572342	-3.90812	290	0.000115838	3.93615	0.0500319	292	CERT
HLA_DPA1_01_08	CES1_P23141_OID20244_v1_Cardiometabolic	0.20319	0.0915675	0.314813	0.05672	3.58233	298	0.000397589	3.40057	0.0412862	300	CES1
HLA_C_16_02	CES2_O00748_OID21366_v1_Oncology	-0.196685	-0.308648	-0.0847217	0.0568924	-3.45714	297	0.000625692	3.20364	0.038685	299	CES2
AA_B_77_31324506_exon2_DS	CES3_Q6UWW8_OID21340_v1_Oncology	0.166064	0.053456	0.278673	0.0572202	2.9022	297	0.00398288	2.3998	0.0275774	299	CES3
AA_C_1_31239645_exon2_C	CETN2_P41208_OID20836_v1_Neurology	-0.187563	-0.301088	-0.0740392	0.0576799	-3.2518	290	0.00128208	2.89208	0.03518	292	CETN2
AA_DQB1_57_32632681_exon2_D	CETN3_O15182_OID31525_v1_Oncology_II	0.171634	0.0600775	0.283191	0.0566896	3.02761	302	0.00267747	2.57228	0.0294583	304	CETN3
AA_DPA1_11_33037639_exon2_A	CFB_P00751_OID30755_v1_Inflammation_II	0.218321	0.10631	0.330332	0.0569143	3.83595	294	0.000153086	3.81506	0.0476639	296	CFB
AA_DQB1_167_32629462_exon3_R	CFC1_P0CG37_OID21261_v1_Oncology	-0.315224	-0.424152	-0.206296	0.0553478	-5.69533	294	2.98502e-08	7.52505	0.0993663	296	CFC1
HLA_B_44_03	CFD_P00746_OID30738_v1_Inflammation_II	-0.178346	-0.289954	-0.0667381	0.056715	-3.14461	301	0.00182921	2.73774	0.0318074	303	CFD
HLA_B_15_03	CFH_P08603_OID30790_v1_Inflammation_II	0.176706	0.061947	0.291464	0.0583028	3.03083	285	0.00266285	2.57465	0.0312249	287	CFH
AA_B_97_31324201_exon3_STW	CFHR2_P36980_OID30720_v1_Inflammation_II	-0.162277	-0.274766	-0.0497872	0.0571606	-2.83896	298	0.00483715	2.31541	0.0263338	300	CFHR2
AA_DQA1_47_32609219_exon2_CK	CFHR4_Q92496_OID30758_v1_Inflammation_II	-0.148367	-0.260726	-0.0360072	0.057096	-2.59855	300	0.00982434	2.0077	0.0220127	302	CFHR4
HLA_B_50_01	CFHR5_Q9BXR6_OID30716_v1_Inflammation_II	0.195079	0.0828882	0.307269	0.0570071	3.42201	296	0.000709145	3.14926	0.0380558	298	CFHR5
HLA_DPB1_17	CFI_P05156_OID30772_v1_Inflammation_II	0.222341	0.111753	0.332928	0.0561963	3.9565	301	9.49175e-05	4.02265	0.0494353	303	CFI
HLA_C_14	CFP_P27918_OID30784_v1_Inflammation_II	0.170901	0.0591434	0.282659	0.0567911	3.0093	301	0.00283995	2.54669	0.0292072	303	CFP
AA_DQB1_203_32628838_exon4_I	CGA_P01215_OID21069_v1_Neurology	-0.181259	-0.293753	-0.0687656	0.057161	-3.17103	296	0.00167837	2.77511	0.0328549	298	CGA
AA_DQB1_185_32629408_exon3_T	CGB3_CGB5_CGB8_P0DN86_OID30671_v1_Inflammation_II	0.178529	0.066737	0.29032	0.0568075	3.1427	300	0.00184137	2.73486	0.0318725	302	CGB3
AA_DRB1_58_32551988_exon2_A	CGN_Q9P2M7_OID30894_v1_Neurology_II	0.217193	0.104572	0.329814	0.0572217	3.79564	291	0.000179194	3.74668	0.0471728	293	CGN
AA_A_62_29910717_exon2_EL	CGREF1_Q99674_OID20152_v1_Cardiometabolic	-0.179326	-0.292052	-0.0665994	0.0572785	-3.13077	295	0.0019183	2.71708	0.0321577	297	CGREF1
HLA_DPB1_02_01	CHAC2_Q8WUX2_OID21230_v1_Oncology	-0.144447	-0.258024	-0.0308712	0.0577095	-2.50301	294	0.0128568	1.89087	0.020865	296	CHAC2
HLA_C_12	CHAD_O15335_OID30660_v1_Inflammation_II	-0.17465	-0.28786	-0.0614394	0.0575227	-3.03618	293	0.0026113	2.58314	0.0305025	295	CHAD
HLA_DQB1_06_09	CHCHD10_Q8WYQ3_OID31116_v1_Neurology_II	0.18949	0.0783047	0.300676	0.056501	3.35375	302	0.000898899	3.04629	0.0359065	304	CHCHD10
AA_B_9_31324710_exon2_D	CHCHD6_Q9BRQ6_OID31426_v1_Oncology_II	-0.167709	-0.279529	-0.0558886	0.0568227	-2.95144	301	0.00341165	2.46703	0.0281262	303	CHCHD6
AA_DPB1_35_33048544_exon2_L	CHEK2_O96017_OID20054_v1_Cardiometabolic	0.193481	0.0810624	0.305899	0.0571221	3.38715	295	0.000802136	3.09575	0.0374348	297	CHEK2
AA_C_minus15_31239820_exon1_I	CHGA_P10645_OID30403_v1_Cardiometabolic_II	0.181923	0.070761	0.293085	0.0564898	3.22046	303	0.00141894	2.84804	0.033096	305	CHGA
HLA_DPB1_02_01	CHGB_P05060_OID21038_v1_Neurology	0.166563	0.0533864	0.279739	0.0575065	2.89642	294	0.00405782	2.39171	0.0277432	296	CHGB
AA_A_161_29911255_exon3_D	CHI3L1_P36222_OID20399_v1_Cardiometabolic	0.183447	0.0702257	0.296668	0.0575275	3.18885	292	0.00158363	2.80035	0.0336527	294	CHI3L1
HLA_A_66	CHIT1_Q13231_OID20312_v1_Cardiometabolic	-0.165117	-0.277553	-0.0526816	0.0571333	-2.89004	298	0.00413482	2.38354	0.0272638	300	CHIT1
AA_B_97_31324201_exon3_RT	CHL1_O00533_OID20366_v1_Cardiometabolic	-0.182408	-0.294686	-0.0701294	0.0570524	-3.19719	297	0.00153742	2.81321	0.0332725	299	CHL1
HLA_C_12	CHM_P24386_OID30972_v1_Neurology_II	-0.200598	-0.313627	-0.0875678	0.0574295	-3.49294	291	0.000551979	3.25808	0.0402394	293	CHM
AA_DPA1_111_33036999_exon3_K	CHMP1A_Q9HD42_OID20930_v1_Neurology	0.185042	0.0700543	0.300029	0.0584173	3.16759	283	0.00170527	2.76821	0.0342405	285	CHMP1A
HLA_A_03	CHMP6_Q96FZ7_OID30327_v1_Cardiometabolic_II	0.174679	0.0626205	0.286738	0.0569424	3.06765	299	0.00235499	2.62801	0.0305128	301	CHMP6
AA_DPA1_28_33037588_exon2	CHP1_Q99653_OID30869_v1_Neurology_II	0.212697	0.0981619	0.327232	0.0581865	3.65543	282	0.000306175	3.51403	0.04524	284	CHP1
AA_B_116_31324144_exon3_FL	CHRDL1_Q9BU40_OID20771_v1_Inflammation	0.162698	0.0502163	0.27518	0.0571566	2.84653	298	0.00472666	2.32545	0.0264706	300	CHRDL1
AA_DPB1_33_33048538_exon2	CHRDL2_Q6WN34_OID20223_v1_Cardiometabolic	-0.219981	-0.331758	-0.108204	0.056796	-3.87317	295	0.000132365	3.87823	0.0483916	297	CHRDL2
HLA_DPB1_15	CHRM1_P11229_OID30930_v1_Neurology_II	0.234877	0.12273	0.347025	0.0569811	4.12202	291	4.90292e-05	4.30954	0.0551673	293	CHRM1
AA_B_116_31324144_exon3_F	CIAPIN1_Q6FI81_OID21501_v1_Oncology	-0.185434	-0.297268	-0.0735993	0.0568285	-3.26304	299	0.00122994	2.91012	0.0343857	301	CIAPIN1
HLA_DQA1_01_03	CILP_O75339_OID30399_v1_Cardiometabolic_II	0.180884	0.0697006	0.292068	0.0565009	3.20144	303	0.00151265	2.82026	0.0327191	305	CILP
HLA_DRB1_04_04	CINP_Q9BW66_OID31328_v1_Oncology_II	0.191857	0.0790157	0.304698	0.0573353	3.34623	293	0.000926038	3.03337	0.0368091	295	CINP
AA_DPB1_84_33048691_exon2_V	CIRBP_Q14011_OID31503_v1_Oncology_II	-0.147136	-0.259141	-0.0351314	0.0569172	-2.58509	302	0.0102042	1.99122	0.021649	304	CIRBP
AA_B_67_31324536_exon2_MY	CIT_O14578_OID30970_v1_Neurology_II	0.20501	0.0920859	0.317935	0.0573759	3.57311	291	0.000412747	3.38432	0.0420292	293	CIT
AA_DQB1_57_32632681_exon2_S	CKAP4_Q07065_OID20617_v1_Inflammation	0.205696	0.0945088	0.316883	0.0565004	3.64061	300	0.000320245	3.49452	0.0423109	302	CKAP4
AA_B_97_31324201_exon3_NTV	CKB_P12277_OID30400_v1_Cardiometabolic_II	-0.194673	-0.305559	-0.0837871	0.0563494	-3.45474	303	0.0006294	3.20107	0.0378975	305	CKB
AA_DPB1_205_33053552_exon4_M	CKMT1A_CKMT1B_P12532_OID20721_v1_Inflammation	-0.214875	-0.326592	-0.103159	0.0567661	-3.78527	296	0.000185871	3.73079	0.0461714	298	CKMT1A
AA_B_156_31324024_exon3_LW	CLASP1_Q7Z460_OID31192_v1_Oncology_II	0.185833	0.0714728	0.300193	0.0581013	3.19844	286	0.00153696	2.81334	0.0345339	288	CLASP1
AA_DRB1_11_32552129_exon2_LV	CLC_Q05315_OID20126_v1_Cardiometabolic	0.260051	0.14922	0.370882	0.0563146	4.61783	294	5.80422e-06	5.23626	0.0676267	296	CLC
AA_DRB1_77_32551931_exon2_Tx	CLEC10A_Q8IUN9_OID20928_v1_Neurology	-0.219564	-0.333717	-0.105411	0.0579933	-3.78603	283	0.000186919	3.72835	0.0482084	285	CLEC10A
HLA_A_03_02	CLEC11A_Q9Y240_OID21112_v1_Neurology	0.259943	0.149298	0.370588	0.0562208	4.62361	295	5.64805e-06	5.2481	0.0675703	297	CLEC11A
AA_B_70_31324527_exon2_NS	CLEC12A_Q5QGZ9_OID30552_v1_Inflammation_II	-0.227791	-0.340328	-0.115254	0.0571782	-3.98387	290	8.58149e-05	4.06644	0.0518887	292	CLEC12A
AA_DPA1_11_33037639_exon2_A	CLEC14A_Q86T13_OID21090_v1_Neurology	0.194224	0.0820139	0.306434	0.057017	3.40642	296	0.000749256	3.12537	0.037723	298	CLEC14A
AA_DQB1_70_32632642_exon2_R	CLEC1A_Q8NC01_OID20099_v1_Cardiometabolic	0.203152	0.0909582	0.315347	0.0570082	3.56357	295	0.000426515	3.37007	0.0412709	297	CLEC1A
AA_C_156_31238934_exon3_DQx	CLEC1B_Q9P126_OID21061_v1_Neurology	0.26378	0.15363	0.373929	0.0559708	4.71281	297	3.75999e-06	5.42481	0.0695796	299	CLEC1B
AA_DRB1_71_32551949_exon2_ARS	CLEC2L_P0C7M8_OID30884_v1_Neurology_II	-0.184567	-0.29796	-0.0711739	0.0576139	-3.20351	291	0.00150835	2.8215	0.0340649	293	CLEC2L
HLA_C_03_03	CLEC3B_P05452_OID30756_v1_Inflammation_II	-0.163888	-0.277311	-0.0504654	0.0576307	-2.84376	293	0.00477217	2.32128	0.0268593	295	CLEC3B
HLA_DRB1_04_04	CLEC4A_Q9UMR7_OID20573_v1_Inflammation	-0.202185	-0.314211	-0.0901595	0.0569234	-3.55188	296	0.000444865	3.35177	0.0408789	298	CLEC4A
AA_DRB1_85_32551907_exon2_AL	CLEC4C_Q8WTT0_OID20547_v1_Inflammation	0.151946	0.0388858	0.265006	0.0574489	2.64489	296	0.00860803	2.0651	0.0230876	298	CLEC4C
HLA_B_35	CLEC4D_Q8WXI8_OID20609_v1_Inflammation	0.230861	0.119563	0.34216	0.0565537	4.08216	296	5.74585e-05	4.24065	0.053297	298	CLEC4D
AA_B_24_31324665_exon2_T	CLEC4G_Q6UXB4_OID20590_v1_Inflammation	0.205404	0.0934545	0.317353	0.0568845	3.61089	296	0.000358284	3.44577	0.0421907	298	CLEC4G
HLA_DRB1_01_01	CLEC4M_Q9H2X3_OID30405_v1_Cardiometabolic_II	-0.162311	-0.274421	-0.0502004	0.0569694	-2.84908	300	0.00468784	2.32903	0.0263448	302	CLEC4M
AA_C_156_31238934_exon3_CDQ	CLEC5A_Q9NY25_OID20165_v1_Cardiometabolic	0.207563	0.0952823	0.319843	0.0570511	3.63819	294	0.000324189	3.4892	0.0430822	296	CLEC5A
AA_B_325_31322303_exon7_C	CLEC6A_Q6EIG7_OID21228_v1_Oncology	-0.205953	-0.318273	-0.093634	0.0570709	-3.60873	294	0.000361542	3.44184	0.0424168	296	CLEC6A
AA_A_62_29910717_exon2_Qx	CLEC7A_Q9BXN2_OID20636_v1_Inflammation	-0.188162	-0.299377	-0.0769478	0.0565157	-3.32938	302	0.00097828	3.00954	0.035405	304	CLEC7A
AA_DRB1_minus1_32557434_exon1_S	CLGN_O14967_OID30957_v1_Neurology_II	-0.172637	-0.286279	-0.058994	0.0577409	-2.98985	291	0.00302955	2.51862	0.0298034	293	CLGN
HLA_DPB1_05	CLIC5_Q9NZA1_OID30890_v1_Neurology_II	-0.193304	-0.306503	-0.0801048	0.0575154	-3.3609	291	0.000880679	3.05518	0.0373663	293	CLIC5
HLA_B_44_02	CLINT1_Q14677_OID31182_v1_Oncology_II	-0.210938	-0.324707	-0.0971695	0.0578007	-3.6494	286	0.000312372	3.50533	0.044495	288	CLINT1
AA_B_116_31324144_exon3_D	CLIP2_Q9UDT6_OID20559_v1_Inflammation	-0.202746	-0.314759	-0.0907333	0.0569167	-3.56215	296	0.000428507	3.36804	0.0411059	298	CLIP2
AA_C_116_31239054_exon3_S	CLMP_Q9H6B4_OID21419_v1_Oncology	-0.189134	-0.300513	-0.0777544	0.0565987	-3.34166	301	0.000937855	3.02786	0.0357716	303	CLMP
HLA_DRB1_04_05	CLNS1A_P54105_OID30929_v1_Neurology_II	0.200411	0.0873763	0.313445	0.0574317	3.48954	291	0.000558747	3.25278	0.0401644	293	CLNS1A
AA_B_156_31324024_exon3_D	CLPP_Q16740_OID20910_v1_Neurology	0.230282	0.116215	0.344349	0.0579487	3.9739	282	8.98676e-05	4.0464	0.05303	284	CLPP
AA_DQB1_minus10_32634317_exon1_S	CLPS_P04118_OID21156_v1_Neurology	-0.176935	-0.289711	-0.0641596	0.0573036	-3.08768	295	0.00220914	2.65578	0.0313061	297	CLPS
AA_A_63_29910720_exon2_EQ	CLSPN_Q9HAW4_OID20831_v1_Neurology	-0.231876	-0.344498	-0.119255	0.0572203	-4.05234	289	6.52307e-05	4.18555	0.0537666	291	CLSPN
AA_DRB1_67_32551961_exon2_FS	CLSTN1_O94985_OID20874_v1_Neurology	0.210631	0.0976484	0.323613	0.0574046	3.66923	290	0.000289442	3.53844	0.0443654	292	CLSTN1
AA_B_116_31324144_exon3_FSY	CLSTN2_Q9H4D0_OID20664_v1_Inflammation	-0.210673	-0.321368	-0.0999772	0.0562521	-3.74516	302	0.000215871	3.66581	0.0443831	304	CLSTN2
AA_B_9_31324710_exon2_Y	CLSTN3_Q9BQT9_OID31092_v1_Neurology_II	0.246452	0.136708	0.356197	0.0557686	4.4192	302	1.38283e-05	4.85923	0.0607388	304	CLSTN3
AA_B_97_31324201_exon3_CV	CLTA_P09496_OID20118_v1_Cardiometabolic	0.272455	0.162206	0.382704	0.0560196	4.86357	295	1.8785e-06	5.72619	0.0742318	297	CLTA
HLA_A_29_02	CLU_P10909_OID30732_v1_Inflammation_II	-0.179745	-0.291324	-0.0681654	0.0567003	-3.17008	301	0.00168092	2.77445	0.0323081	303	CLU
AA_A_152_29911228_exon3_AEV	CLUL1_Q15846_OID20198_v1_Cardiometabolic	0.210246	0.0982232	0.322268	0.0569209	3.69365	295	0.000263368	3.57944	0.0442033	297	CLUL1
AA_A_156_29911240_exon3_W	CMC1_Q7Z7K0_OID30360_v1_Cardiometabolic_II	-0.166753	-0.278968	-0.0545381	0.0570218	-2.92437	299	0.00371547	2.42999	0.0278066	301	CMC1
AA_A_156_29911240_exon3_RW	CMIP_Q8IY22_OID31406_v1_Oncology_II	-0.217799	-0.328503	-0.107095	0.0562553	-3.87162	301	0.000132637	3.87734	0.0474364	303	CMIP
AA_B_77_31324506_exon2_CD	CNDP1_Q96KN2_OID20347_v1_Cardiometabolic	-0.202197	-0.314032	-0.0903616	0.0568274	-3.55809	297	0.000434694	3.36182	0.0408836	299	CNDP1
AA_B_97_31324201_exon3_TVW	CNGB3_Q9NQW8_OID30805_v1_Neurology_II	0.180825	0.0655404	0.29611	0.0585675	3.08747	282	0.00221974	2.6537	0.0326978	284	CNGB3
AA_DRB1_28_32552078_exon2_DK	CNP_P09543_OID30285_v1_Cardiometabolic_II	-0.175838	-0.289415	-0.0622608	0.0577077	-3.04705	291	0.00252302	2.59808	0.0309191	293	CNP
HLA_A_68	CNPY2_Q9Y2B0_OID20069_v1_Cardiometabolic	0.189359	0.0768486	0.30187	0.0571689	3.31228	295	0.0010406	2.98272	0.0358569	297	CNPY2
AA_A_149_29911219_exon3_AG	CNPY4_Q8N129_OID21317_v1_Oncology	-0.220297	-0.331685	-0.108908	0.0566004	-3.89214	297	0.000122724	3.91107	0.0485307	299	CNPY4
HLA_C_16_04	CNST_Q6PJW8_OID20127_v1_Cardiometabolic	0.218807	0.107	0.330614	0.0568114	3.85146	295	0.000144052	3.84148	0.0478763	297	CNST
AA_DQB1_30_32632762_exon2_Y	CNTF_P26441_OID30807_v1_Neurology_II	-0.205022	-0.319749	-0.0902949	0.0582842	-3.51763	282	0.000507318	3.29472	0.0420341	284	CNTF
HLA_DPB1_14	CNTN1_Q12860_OID20307_v1_Cardiometabolic	-0.145727	-0.257568	-0.033885	0.0568352	-2.56402	303	0.0108288	1.96542	0.0212363	305	CNTN1
AA_DQB1_26_32632774_exon2_FL	CNTN2_Q02246_OID21426_v1_Oncology	-0.248836	-0.358694	-0.138977	0.055826	-4.45734	301	1.17227e-05	4.93097	0.0619192	303	CNTN2
AA_DRB1_70_32551952_exon2_Q	CNTN3_Q9P232_OID21092_v1_Neurology	-0.210233	-0.322064	-0.0984006	0.0568248	-3.69966	296	0.00025733	3.58951	0.0441977	298	CNTN3
AA_DQB1_70_32632642_exon2_R	CNTN4_Q8IWV2_OID21117_v1_Neurology	-0.175059	-0.287681	-0.0624371	0.0572263	-3.05907	296	0.00242346	2.61556	0.0306456	298	CNTN4
AA_A_152_29911228_exon3_EGV	CNTN5_O94779_OID21006_v1_Neurology	-0.184463	-0.29708	-0.0718458	0.0572231	-3.22358	295	0.00140794	2.85142	0.0340266	297	CNTN5
AA_DQB1_26_32632774_exon2_FL	CNTNAP2_Q9UHC6_OID20556_v1_Inflammation	-0.269812	-0.379958	-0.159666	0.0559682	-4.82081	296	2.28944e-06	5.64027	0.0727984	298	CNTNAP2
AA_DPA1_11_33037639_exon2_M	CNTNAP4_Q9C0A0_OID30911_v1_Neurology_II	-0.246984	-0.358785	-0.135184	0.0568049	-4.34794	291	1.90241e-05	4.7207	0.0610012	293	CNTNAP4
HLA_DPA1_02_01	COCH_O43405_OID30305_v1_Cardiometabolic_II	-0.18759	-0.299378	-0.0758026	0.0568048	-3.30237	299	0.00107506	2.96857	0.0351902	301	COCH
AA_DRB1_57_32551991_exon2_MS	COL15A1_P39059_OID30396_v1_Cardiometabolic_II	0.190919	0.0799501	0.301888	0.0563918	3.38559	303	0.000803899	3.0948	0.0364501	305	COL15A1
AA_B_9_31324710_exon2_H	COL18A1_P39060_OID20332_v1_Cardiometabolic	0.214877	0.10335	0.326403	0.0566705	3.79169	297	0.00018124	3.74175	0.046172	299	COL18A1
AA_DRB1_13_32552123_exon2_LRY	COL1A1_P02452_OID20335_v1_Cardiometabolic	0.178136	0.0668961	0.289377	0.0565297	3.1512	303	0.00178858	2.74749	0.0317326	305	COL1A1
AA_A_62_29910717_exon2_R	COL24A1_Q17RW2_OID31464_v1_Oncology_II	0.191213	0.0800648	0.30236	0.0564818	3.38538	302	0.000804788	3.09432	0.0365622	304	COL24A1
HLA_DRB1_15_03	COL28A1_Q2UY09_OID30969_v1_Neurology_II	-0.213074	-0.325799	-0.100348	0.0572749	-3.72019	291	0.00023886	3.62186	0.0454003	293	COL28A1
AA_DQB1_30_32632762_exon2_Y	COL2A1_P02458_OID30286_v1_Cardiometabolic_II	0.159108	0.0452029	0.273013	0.0578743	2.7492	291	0.00634769	2.19738	0.0253154	293	COL2A1
AA_B_80_31324497_exon2_I	COL3A1_P02461_OID30379_v1_Cardiometabolic_II	0.189998	0.0790091	0.300988	0.056402	3.36864	303	0.000853046	3.06903	0.0360994	305	COL3A1
AA_B_minus10_31324892_exon1_A	COL4A1_P02462_OID20208_v1_Cardiometabolic	0.204537	0.0923757	0.316698	0.0569914	3.58891	295	0.000388702	3.41038	0.0418353	297	COL4A1
AA_A_152_29911228_exon3_GR	COL4A4_P53420_OID31333_v1_Oncology_II	0.13759	0.0237064	0.251474	0.057865	2.37778	293	0.0180587	1.74331	0.0189311	295	COL4A4
AA_DPB1_35_33048544_exon2_F	COL5A1_P20908_OID30587_v1_Inflammation_II	-0.222724	-0.334813	-0.110635	0.0569532	-3.91065	293	0.000114444	3.94141	0.0496059	295	COL5A1
HLA_DQB1_03_05	COL6A3_P12111_OID20292_v1_Cardiometabolic	-0.177974	-0.289218	-0.0667303	0.0565313	-3.14824	303	0.00180624	2.74322	0.0316748	305	COL6A3
AA_A_152_29911228_exon3_AEV	COL9A1_P20849_OID20550_v1_Inflammation	0.220422	0.108847	0.331997	0.0566942	3.88791	296	0.000124862	3.90357	0.048586	298	COL9A1
HLA_DPB1_04	COL9A2_Q14055_OID31255_v1_Oncology_II	-0.16973	-0.283039	-0.0564214	0.057573	-2.94809	293	0.00345472	2.46159	0.0288084	295	COL9A2
AA_DRB1_26_32552084_exon2_CY	COLEC12_Q5KU26_OID20738_v1_Inflammation	-0.212433	-0.324021	-0.100846	0.0567015	-3.74652	297	0.000215386	3.66678	0.045128	299	COLEC12
HLA_B_58	COMMD1_Q8N668_OID30222_v1_Cardiometabolic_II	-0.174971	-0.288566	-0.0613756	0.0577167	-3.03154	291	0.00265203	2.57642	0.0306148	293	COMMD1
AA_B_116_31324144_exon3_F	COMMD9_Q9P000_OID31390_v1_Oncology_II	0.16788	0.056063	0.279696	0.056821	2.95454	301	0.00337855	2.47127	0.0281836	303	COMMD9
HLA_DRB1_11_01	COMP_P49747_OID20405_v1_Cardiometabolic	-0.209631	-0.32186	-0.0974012	0.0570253	-3.6761	294	0.000281451	3.5506	0.0439451	296	COMP
HLA_B_57_01	COMT_P21964_OID20086_v1_Cardiometabolic	0.23309	0.121087	0.345093	0.0569086	4.09587	292	5.45182e-05	4.26346	0.0543311	294	COMT
AA_A_152_29911228_exon3_GRW	COPB2_P35606_OID30173_v1_Cardiometabolic_II	-0.17723	-0.291574	-0.0628865	0.0580937	-3.05077	287	0.00249597	2.60276	0.0314106	289	COPB2
AA_DQB1_minus27_32634368_exon1_S	COPE_O14579_OID20797_v1_Neurology	-0.197787	-0.311079	-0.0844949	0.057562	-3.43607	290	0.000676502	3.16973	0.0391197	292	COPE
AA_B_156_31324024_exon3_DGW	COQ7_Q99807_OID30217_v1_Cardiometabolic_II	0.15811	0.0441867	0.272034	0.0578837	2.73152	291	0.00668938	2.17461	0.0249989	293	COQ7
HLA_B_49	CORO1A_P31146_OID20286_v1_Cardiometabolic	0.196406	0.083082	0.309731	0.0575783	3.41112	290	0.000738896	3.13142	0.0385754	292	CORO1A
AA_DQB1_130_32629573_exon3_R	CORO6_Q6QEF8_OID30870_v1_Neurology_II	-0.276752	-0.389391	-0.164113	0.0572232	-4.83636	282	2.17793e-06	5.66196	0.0765918	284	CORO6
HLA_DPB1_15	COX5B_P10606_OID21297_v1_Oncology	-0.186751	-0.298936	-0.074566	0.0570051	-3.27604	297	0.00117745	2.92906	0.0348759	299	COX5B
AA_DPB1_84_33048691_exon2_G	COX6B1_P14854_OID30317_v1_Cardiometabolic_II	-0.170321	-0.282466	-0.0581756	0.0569865	-2.9888	299	0.00303319	2.5181	0.0290093	301	COX6B1
AA_B_97_31324201_exon3_TVW	CPA1_P15085_OID20280_v1_Cardiometabolic	0.202428	0.0917197	0.313136	0.0562592	3.59813	303	0.000374209	3.42689	0.040977	305	CPA1
HLA_C_16_02	CPA2_P48052_OID21060_v1_Neurology	0.171725	0.0590356	0.284414	0.0572604	2.99901	296	0.00293856	2.53187	0.0294894	298	CPA2
AA_DRB1_30_32552072_exon2_AHR	CPA4_Q9UI42_OID30606_v1_Inflammation_II	0.223571	0.109525	0.337618	0.0579392	3.85873	283	0.000141221	3.8501	0.0499842	285	CPA4
AA_C_156_31238934_exon3_CLW	CPB1_P15086_OID20289_v1_Cardiometabolic	-0.226546	-0.336655	-0.116437	0.0559549	-4.04873	303	6.54523e-05	4.18407	0.0513232	305	CPB1
HLA_DRB1_16_01	CPB2_Q96IY4_OID30734_v1_Inflammation_II	-0.199259	-0.310411	-0.0881075	0.0564832	-3.52777	301	0.000484458	3.31474	0.0397043	303	CPB2
HLA_A_29_02	CPE_P16870_OID21392_v1_Oncology	0.202853	0.0915981	0.314108	0.0565347	3.58811	300	0.000388846	3.41022	0.0411493	302	CPE
AA_DQB1_234_32627649_exon6_.	CPLX2_Q6PUV4_OID31186_v1_Oncology_II	-0.176886	-0.291439	-0.0623339	0.0581988	-3.03934	286	0.00259024	2.58666	0.0312888	288	CPLX2
AA_DQA1_47_32609219_exon2_CK	CPM_P14384_OID21054_v1_Neurology	0.212877	0.100342	0.325413	0.0571792	3.72298	292	0.00023621	3.6267	0.0453167	294	CPM
AA_B_67_31324536_exon2_C	CPOX_P36551_OID30495_v1_Inflammation_II	0.170864	0.0569886	0.28474	0.0578585	2.95314	290	0.00340299	2.46814	0.0291947	292	CPOX
HLA_C_03_03	CPPED1_Q9BRF8_OID21053_v1_Neurology	-0.218448	-0.329884	-0.107012	0.0566245	-3.85783	297	0.000140335	3.85283	0.0477194	299	CPPED1
AA_B_12_31324701_exon2	CPQ_Q9Y646_OID30406_v1_Cardiometabolic_II	-0.232439	-0.342944	-0.121934	0.0561537	-4.13934	300	4.5305e-05	4.34385	0.0540281	302	CPQ
HLA_C_16_01	CPTP_Q5TA50_OID30106_v1_Cardiometabolic_II	0.211154	0.0975903	0.324717	0.0576972	3.65969	287	0.000300466	3.5222	0.0445859	289	CPTP
HLA_DRB1_03_01	CPVL_Q9H3G5_OID21435_v1_Oncology	0.284049	0.175294	0.392803	0.0552649	5.13977	301	4.95849e-07	6.30465	0.0806837	303	CPVL
AA_C_99_31239105_exon3_FS	CPXM1_Q96SM3_OID21479_v1_Oncology	-0.193691	-0.305344	-0.0820381	0.0567363	-3.41388	299	0.000728865	3.13735	0.0375163	301	CPXM1
AA_DPB1_215_33053582_exon4_T	CPXM2_Q8N436_OID30322_v1_Cardiometabolic_II	0.254587	0.144529	0.364645	0.0559259	4.55221	299	7.73288e-06	5.11166	0.0648145	301	CPXM2
HLA_B_35_01	CR1_P17927_OID30697_v1_Inflammation_II	0.212157	0.101127	0.323188	0.0564207	3.76027	300	0.000204029	3.69031	0.0450107	302	CR1
HLA_B_50_01	CR2_P20023_OID20393_v1_Cardiometabolic	0.200602	0.0887296	0.312475	0.0568464	3.52885	297	0.000483474	3.31563	0.0402413	299	CR2
AA_B_80_31324497_exon2_CI	CRACR2A_Q9BSW2_OID21249_v1_Oncology	0.162219	0.0489591	0.275478	0.0575487	2.81881	294	0.00514741	2.28841	0.0263149	296	CRACR2A
AA_DQB1_55_32632687_exon2_P	CRADD_P78560_OID20923_v1_Neurology	-0.179895	-0.2952	-0.06459	0.0585776	-3.07105	282	0.00234126	2.63055	0.0323622	284	CRADD
AA_B_116_31324144_exon3_DFL	CREB3_O43889_OID31188_v1_Oncology_II	-0.207855	-0.321701	-0.0940092	0.0578398	-3.59363	286	0.000383868	3.41582	0.0432036	288	CREB3
HLA_C_15_05	CREBZF_Q9NS37_OID31206_v1_Oncology_II	-0.179198	-0.293702	-0.0646946	0.0581741	-3.08038	286	0.00226856	2.64425	0.032112	288	CREBZF
AA_DPB1_35_33048544_exon2_L	CREG1_O75629_OID21515_v1_Oncology	-0.166593	-0.279964	-0.0532229	0.0576042	-2.89203	293	0.00411427	2.38571	0.0277534	295	CREG1
AA_C_97_31239111_exon3_DWx	CRELD1_Q96HD1_OID30619_v1_Inflammation_II	0.169963	0.0566589	0.283268	0.0575706	2.95226	293	0.00340979	2.46727	0.0288875	295	CRELD1
HLA_B_41	CRELD2_Q6UXH1_OID20751_v1_Inflammation	-0.259177	-0.369282	-0.149072	0.055949	-4.63238	298	5.40832e-06	5.26694	0.0671727	300	CRELD2
AA_DRB1_13_32552123_exon2_HLR	CRH_P06850_OID21257_v1_Oncology	-0.183244	-0.296274	-0.0702136	0.0574314	-3.19066	293	0.00157357	2.80311	0.0335784	295	CRH
AA_DQB1_minus10_32634317_exon1_S	CRHBP_P24387_OID20747_v1_Inflammation	-0.256509	-0.366882	-0.146135	0.0560845	-4.57361	297	7.04734e-06	5.15197	0.0657966	299	CRHBP
HLA_B_15	CRHR1_P34998_OID20055_v1_Cardiometabolic	-0.20334	-0.31553	-0.0911505	0.0570059	-3.567	295	0.000421193	3.37552	0.0413472	297	CRHR1
HLA_C_14	CRIM1_Q9NZV1_OID20701_v1_Inflammation	0.227834	0.116832	0.338837	0.0564049	4.03926	298	6.82723e-05	4.16576	0.0519084	300	CRIM1
HLA_B_45	CRIP2_P52943_OID20901_v1_Neurology	0.209852	0.0954487	0.324254	0.0581202	3.61065	283	0.000361188	3.44227	0.0440377	285	CRIP2
HLA_DPB1_04_02	CRISP2_P16562_OID21456_v1_Oncology	-0.219135	-0.329805	-0.108465	0.0562381	-3.89656	301	0.000120289	3.91978	0.0480202	303	CRISP2
AA_B_94_31324210_exon3_.I	CRISP3_P54108_OID30715_v1_Inflammation_II	-0.203703	-0.315125	-0.092281	0.0566189	-3.59779	299	0.000375436	3.42546	0.0414949	301	CRISP3
AA_A_114_29911114_exon3_HQR	CRKL_P46109_OID20742_v1_Inflammation	-0.220023	-0.331418	-0.108627	0.0566039	-3.88706	297	0.000125196	3.90241	0.04841	299	CRKL
AA_A_62_29910717_exon2_ER	CRLF1_O75462_OID20699_v1_Inflammation	-0.190647	-0.302556	-0.0787368	0.056866	-3.35256	298	0.000904051	3.04381	0.0363461	300	CRLF1
AA_B_97_31324201_exon3_NTW	CRNN_Q9UBG3_OID21427_v1_Oncology	0.168513	0.0535869	0.283439	0.0583878	2.8861	285	0.00419874	2.37688	0.0283966	287	CRNN
AA_C_156_31238934_exon3_DMQ	CRTAC1_Q9NQ79_OID20279_v1_Cardiometabolic	0.214658	0.104244	0.325071	0.0561093	3.8257	303	0.000158367	3.80034	0.0460779	305	CRTAC1
AA_DQB1_26_32632774_exon2_FL	CRTAM_O95727_OID20914_v1_Neurology	0.223966	0.10993	0.338002	0.0579338	3.86589	283	0.00013734	3.8622	0.0501607	285	CRTAM
AA_DRB1_70_32551952_exon2_DQ	CRTAP_O75718_OID30902_v1_Neurology_II	-0.211219	-0.323991	-0.0984468	0.0572985	-3.68629	291	0.000271378	3.56643	0.0446134	293	CRTAP
AA_DRB1_13_32552123_exon2_HLR	CRX_O43186_OID20070_v1_Cardiometabolic	-0.187098	-0.299658	-0.0745377	0.0571941	-3.27128	295	0.00119763	2.92168	0.0350056	297	CRX
AA_B_156_31324024_exon3_DG	CRYBB1_P53674_OID30319_v1_Cardiometabolic_II	-0.200584	-0.31208	-0.089089	0.0566562	-3.54038	299	0.000463207	3.33423	0.0402341	301	CRYBB1
AA_DPB1_205_33053552_exon4_M	CRYBB2_P43320_OID31081_v1_Neurology_II	0.179541	0.0681441	0.290938	0.0566085	3.17163	302	0.00167175	2.77683	0.032235	304	CRYBB2
AA_DRB1_11_32552129_exon2_DPS	CRYGD_P07320_OID31144_v1_Neurology_II	0.166018	0.0543522	0.277684	0.056745	2.92568	302	0.00369764	2.43208	0.0275619	304	CRYGD
HLA_DPA1_03_03	CRYM_Q14894_OID30815_v1_Neurology_II	0.27921	0.166655	0.391766	0.0571809	4.88294	282	1.75308e-06	5.7562	0.0779585	284	CRYM
AA_A_minus11_29910371_exon1_L	CRYZL1_O95825_OID30272_v1_Cardiometabolic_II	0.164989	0.0511947	0.278782	0.0578177	2.8536	291	0.00463292	2.33415	0.0272212	293	CRYZL1
HLA_A_31	CSDE1_O75534_OID30183_v1_Cardiometabolic_II	0.214898	0.101429	0.328366	0.057649	3.72769	287	0.000232754	3.6331	0.0461811	289	CSDE1
AA_C_116_31239054_exon3_FL	CSF1_P09603_OID20719_v1_Inflammation	0.238297	0.12758	0.349013	0.0562597	4.23566	298	3.04036e-05	4.51708	0.0567853	300	CSF1
AA_A_95_29911057_exon3_LV	CSF1R_P07333_OID30681_v1_Inflammation_II	0.158164	0.045977	0.270351	0.0570083	2.7744	300	0.0058772	2.23083	0.0250158	302	CSF1R
AA_DPB1_76_33048667_exon2_I	CSF2_P04141_OID30072_v1_Cardiometabolic_II	-0.208171	-0.321809	-0.0945334	0.057735	-3.60563	287	0.000367089	3.43523	0.0433352	289	CSF2
AA_A_77_29910762_exon2_PS	CSF2RA_P15509_OID20915_v1_Neurology	-0.186637	-0.301589	-0.0716846	0.0583993	-3.19587	283	0.00155191	2.80913	0.0348333	285	CSF2RA
HLA_DQB1_06_09	CSF2RB_P32927_OID30553_v1_Inflammation_II	0.193756	0.0803708	0.307141	0.0576092	3.36328	290	0.000873784	3.0586	0.0375414	292	CSF2RB
HLA_B_35_08	CSF3_P09919_OID20491_v1_Inflammation	0.20669	0.0953388	0.31804	0.0565827	3.65288	299	0.000306115	3.51412	0.0427206	301	CSF3
AA_DPB1_36_33048547_exon2	CSF3R_Q99062_OID30527_v1_Inflammation_II	0.210234	0.0972416	0.323226	0.0574096	3.662	290	0.000297366	3.52671	0.0441984	292	CSF3R
AA_B_97_31324201_exon3_STW	CSH1_P0DML2_OID30667_v1_Inflammation_II	-0.234011	-0.344474	-0.123549	0.0561319	-4.16895	300	4.0085e-05	4.39702	0.0547614	302	CSH1
AA_B_97_31324201_exon3_CVW	CSNK1D_P48730_OID30492_v1_Inflammation_II	0.247911	0.135944	0.359879	0.0568889	4.35781	290	1.82558e-05	4.7386	0.06146	292	CSNK1D
HLA_DQB1_06_09	CSNK2A1_P68400_OID31053_v1_Neurology_II	-0.194062	-0.305519	-0.0826049	0.0566374	-3.42639	300	0.000697037	3.15674	0.03766	302	CSNK2A1
AA_A_163_29911261_exon3_ET	CSPG4_Q6UVK1_OID30397_v1_Cardiometabolic_II	0.172278	0.0609198	0.283636	0.0565895	3.04434	303	0.00253647	2.59577	0.0296797	305	CSPG4
HLA_A_23	CSPG5_O95196_OID30843_v1_Neurology_II	-0.230482	-0.344543	-0.116421	0.0579459	-3.97754	282	8.85767e-05	4.05268	0.0531219	284	CSPG5
AA_DQB1_30_32632762_exon2_Y	CSRP3_P50461_OID30176_v1_Cardiometabolic_II	0.178626	0.0643118	0.292941	0.0580788	3.07558	287	0.00230342	2.63763	0.0319073	289	CSRP3
AA_A_77_29910762_exon2_NS	CST1_P01037_OID30581_v1_Inflammation_II	0.221214	0.103482	0.338945	0.0597949	3.69954	266	0.000262429	3.58099	0.0489355	268	CST1
AA_DRB1_38_32552048_exon2_CV	CST3_P01034_OID20400_v1_Cardiometabolic	0.169644	0.0567209	0.282566	0.0573783	2.95658	295	0.00336199	2.4734	0.028779	297	CST3
AA_A_297_29912344_exon5_V	CST5_P28325_OID20995_v1_Neurology	-0.166875	-0.282656	-0.0510943	0.0588185	-2.83712	281	0.00488361	2.31126	0.0278473	283	CST5
HLA_C_12_03	CST6_Q15828_OID20293_v1_Cardiometabolic	-0.193295	-0.306494	-0.0800955	0.0575155	-3.36074	291	0.000881185	3.05493	0.0373628	293	CST6
HLA_B_15	CST7_O76096_OID20704_v1_Inflammation	-0.181382	-0.293681	-0.0690817	0.0570634	-3.1786	297	0.00163603	2.78621	0.0328993	299	CST7
AA_DRB1_96_32549647_exon3_IQ	CSTB_P04080_OID20294_v1_Cardiometabolic	-0.196878	-0.309605	-0.084151	0.0572772	-3.43728	293	0.000672692	3.17218	0.0387609	295	CSTB
AA_B_97_31324201_exon3_CNV	CTAG1A_CTAG1B_P78358_OID31299_v1_Oncology_II	0.171919	0.0586537	0.285184	0.0575508	2.98726	293	0.00305294	2.51528	0.0295561	295	CTAG1A
AA_DQB1_86_32632594_exon2_G	CTBS_Q01459_OID30710_v1_Inflammation_II	0.182834	0.0699887	0.295679	0.0573381	3.1887	294	0.00158337	2.80042	0.0334282	296	CTBS
HLA_C_03_04	CTF1_Q16619_OID20061_v1_Cardiometabolic	0.255934	0.145167	0.366701	0.0562831	4.54726	295	7.94338e-06	5.09999	0.0655023	297	CTF1
AA_A_9_29910558_exon2_T	CTHRC1_Q96CG8_OID30393_v1_Cardiometabolic_II	0.159726	0.0481288	0.271323	0.0567109	2.81649	303	0.00517375	2.28619	0.0255124	305	CTHRC1
AA_A_77_29910762_exon2_N	CTLA4_P16410_OID30363_v1_Cardiometabolic_II	-0.192101	-0.303044	-0.0811582	0.0563785	-3.40735	303	0.000744638	3.12805	0.0369029	305	CTLA4
HLA_DPB1_04	CTNNA1_P35221_OID30800_v1_Neurology_II	0.206353	0.0916587	0.321048	0.0582675	3.54148	282	0.000465381	3.33219	0.0425816	284	CTNNA1
HLA_C_12_03	CTRB1_P17538_OID21150_v1_Neurology	-0.213275	-0.325032	-0.101519	0.0567865	-3.75574	296	0.000208088	3.68175	0.0454863	298	CTRB1
AA_B_156_31324024_exon3_RW	CTRC_Q99895_OID20752_v1_Inflammation	-0.168953	-0.281505	-0.0564008	0.0571917	-2.95415	297	0.00338602	2.47031	0.0285452	299	CTRC
AA_A_207_29911972_exon4_S	CTRL_P40313_OID31157_v1_Neurology_II	0.20292	0.0920385	0.313801	0.0563464	3.60129	302	0.000370059	3.43173	0.0411764	304	CTRL
AA_DRB1_133_32549536_exon3_L	CTSB_P07858_OID20276_v1_Cardiometabolic	-0.189349	-0.300911	-0.0777876	0.0566906	-3.34005	300	0.000943493	3.02526	0.0358531	302	CTSB
HLA_B_14_02	CTSC_P53634_OID20679_v1_Inflammation	0.193266	0.0810341	0.305497	0.057028	3.38896	296	0.000796697	3.09871	0.0373517	298	CTSC
AA_B_minus11_31324895_exon1_S	CTSD_P07339_OID20358_v1_Cardiometabolic	0.209538	0.0947177	0.324359	0.0583307	3.59225	281	0.000386909	3.41239	0.0439063	283	CTSD
AA_B_97_31324201_exon3_CNW	CTSE_P14091_OID30628_v1_Inflammation_II	0.224539	0.112498	0.33658	0.0569289	3.9442	293	0.000100246	3.99893	0.0504177	295	CTSE
AA_DPB1_9_33048466_exon2_H	CTSF_Q9UBX1_OID21500_v1_Oncology	0.194592	0.082959	0.306225	0.056726	3.43038	299	0.000687543	3.1627	0.0378659	301	CTSF
AA_B_97_31324201_exon3_VW	CTSH_P09668_OID20113_v1_Cardiometabolic	0.169689	0.0563793	0.282999	0.0575734	2.94735	293	0.00346274	2.46058	0.0287944	295	CTSH
AA_DRB1_26_32552084_exon2_L	CTSL_P07711_OID20228_v1_Cardiometabolic	0.215811	0.103928	0.327694	0.0568503	3.79613	295	0.000178396	3.74861	0.0465744	297	CTSL
AA_B_116_31324144_exon3_DSY	CTSO_P43234_OID20660_v1_Inflammation	-0.168761	-0.280374	-0.0571483	0.0567182	-2.97543	302	0.00316206	2.50003	0.0284803	304	CTSO
AA_DRB1_57_32551991_exon2_AMx	CTSS_P25774_OID21056_v1_Neurology	0.24911	0.124912	0.373308	0.0630424	3.95147	236	0.000102642	3.98867	0.0620558	238	CTSS
AA_B_116_31324144_exon3_F	CTSV_O60911_OID21405_v1_Oncology	0.171768	0.060027	0.283508	0.0567824	3.02502	301	0.00270057	2.56854	0.0295042	303	CTSV
HLA_DPB1_04_02	CTSZ_Q9UBR2_OID20365_v1_Cardiometabolic	-0.197245	-0.309386	-0.0851036	0.0569819	-3.46153	296	0.000616244	3.21025	0.0389055	298	CTSZ
HLA_A_11	CUZD1_Q86UP6_OID30914_v1_Neurology_II	-0.209803	-0.32261	-0.0969957	0.0573164	-3.66044	291	0.000298932	3.52443	0.0440172	293	CUZD1
AA_C_156_31238934_exon3_RWx	CWC15_Q9P013_OID31479_v1_Oncology_II	0.239014	0.129059	0.348969	0.0558757	4.27761	302	2.5381e-05	4.59549	0.0571278	304	CWC15
AA_A_62_29910717_exon2_EQx	CX3CL1_P78423_OID20976_v1_Neurology	0.212054	0.0977073	0.326402	0.0580919	3.65032	283	0.000311859	3.50604	0.0449671	285	CX3CL1
AA_DQB1_66_32632654_exon2	CXADR_P78310_OID20561_v1_Inflammation	-0.213402	-0.325155	-0.101649	0.0567849	-3.75807	296	0.000206242	3.68562	0.0455404	298	CXADR
HLA_DQB1_06_03	CXCL1_P09341_OID20762_v1_Inflammation	0.225333	0.114076	0.33659	0.0565336	3.98583	297	8.46905e-05	4.07217	0.050775	299	CXCL1
HLA_DPA1_02_02	CXCL10_P02778_OID20697_v1_Inflammation	0.182783	0.0707028	0.294863	0.0569525	3.20939	298	0.00147527	2.83113	0.0334096	300	CXCL10
AA_B_114_31324150_exon3_HN	CXCL11_O14625_OID21042_v1_Neurology	0.219221	0.107805	0.330637	0.0566144	3.87217	297	0.0001327	3.87713	0.0480578	299	CXCL11
AA_DRB1_78_32551928_exon2_Yx	CXCL12_P48061_OID20464_v1_Inflammation	-0.24403	-0.354398	-0.133663	0.0560831	-4.35122	299	1.86016e-05	4.73045	0.0595507	301	CXCL12
AA_B_116_31324144_exon3_FSY	CXCL13_O43927_OID21024_v1_Neurology	0.201798	0.0899535	0.313643	0.0568321	3.55078	297	0.000446443	3.35023	0.0407225	299	CXCL13
HLA_DPB1_04	CXCL14_O95715_OID20458_v1_Inflammation	0.208512	0.0972054	0.319819	0.0565603	3.68654	299	0.000269879	3.56883	0.0434773	301	CXCL14
AA_DRB1_233_32548048_exon5_T	CXCL16_Q9H2A7_OID20282_v1_Cardiometabolic	0.204347	0.0934999	0.315195	0.0563293	3.62773	302	0.000335588	3.47419	0.0417579	304	CXCL16
AA_A_184_29911903_exon4_P	CXCL17_Q6UXB2_OID20622_v1_Inflammation	-0.211731	-0.3224	-0.101061	0.0562389	-3.76484	302	0.00020026	3.69841	0.0448299	304	CXCL17
AA_B_95_31324207_exon3_L	CXCL3_P19876_OID20788_v1_Inflammation	-0.233873	-0.3449	-0.122846	0.0564167	-4.14546	297	4.42893e-05	4.3537	0.0546967	299	CXCL3
AA_B_97_31324201_exon3_CNV	CXCL5_P42830_OID20207_v1_Cardiometabolic	0.194505	0.0819171	0.307093	0.0572073	3.4	294	0.000767055	3.11517	0.0378321	296	CXCL5
AA_B_77_31324506_exon2_CS	CXCL6_P80162_OID20613_v1_Inflammation	-0.225428	-0.33575	-0.115105	0.0560624	-4.02102	302	7.32625e-05	4.13512	0.0508176	304	CXCL6
AA_DQB1_57_32632681_exon2_D	CXCL8_P10145_OID20153_v1_Cardiometabolic	0.195614	0.0822717	0.308957	0.0575876	3.39682	290	0.000777036	3.10956	0.038265	292	CXCL8
AA_DRB1_30_32552072_exon2_HR	CXCL8_P10145_OID20631_v1_Inflammation	0.228889	0.116186	0.341592	0.0572619	3.99723	289	8.14207e-05	4.08926	0.0523901	291	CXCL8
AA_DRB1_30_32552072_exon2_HR	CXCL8_P10145_OID20997_v1_Neurology	0.257519	0.142599	0.372438	0.0583747	4.41148	274	1.47702e-05	4.83061	0.0663158	276	CXCL8
AA_DQB1_57_32632681_exon2_D	CXCL8_P10145_OID21430_v1_Oncology	0.251837	0.141323	0.36235	0.0561557	4.48462	297	1.04488e-05	4.98093	0.0634218	299	CXCL8
HLA_A_68_01	CXCL9_Q07325_OID20675_v1_Inflammation	0.166066	0.053648	0.278483	0.0571241	2.9071	298	0.00392175	2.40652	0.0275778	300	CXCL9
AA_C_211_31238182_exon4_A	CYB5A_P00167_OID31171_v1_Oncology_II	0.17761	0.063073	0.292147	0.0581911	3.05219	286	0.00248532	2.60462	0.0315454	288	CYB5A
AA_C_152_31238946_exon3_Ex	CYB5R2_Q6BCY4_OID31512_v1_Oncology_II	0.203392	0.0912036	0.315581	0.0570053	3.56795	295	0.000419732	3.37703	0.0413683	297	CYB5R2
AA_DRB1_67_32551961_exon2_Lx	CYP24A1_Q07973_OID30091_v1_Cardiometabolic_II	0.202627	0.0888541	0.3164	0.0578037	3.50544	287	0.000528755	3.27675	0.0410577	289	CYP24A1
AA_A_184_29911903_exon4_AR	CYTH3_O43739_OID31208_v1_Oncology_II	-0.199931	-0.313969	-0.0858935	0.0579374	-3.45082	286	0.000643205	3.19165	0.0399725	288	CYTH3
HLA_DRB1_04_03	CYTL1_Q9NRR1_OID30374_v1_Cardiometabolic_II	0.155354	0.0436784	0.26703	0.056751	2.73747	303	0.00655724	2.18328	0.024135	305	CYTL1
AA_DRB1_70_32551952_exon2_DR	DAAM1_Q9Y4D1_OID30664_v1_Inflammation_II	-0.205522	-0.318044	-0.0929988	0.0571735	-3.5947	293	0.000380917	3.41917	0.0422391	295	DAAM1
HLA_C_16_04	DAB2_P98082_OID21428_v1_Oncology	-0.165311	-0.277177	-0.0534446	0.056846	-2.90804	301	0.00390757	2.40809	0.0273276	303	DAB2
AA_A_156_29911240_exon3_W	DAG1_Q14118_OID20774_v1_Inflammation	-0.27477	-0.384383	-0.165157	0.0556988	-4.93314	298	1.34748e-06	5.87048	0.0754985	300	DAG1
AA_A_9_29910558_exon2_S	DAND5_Q8N907_OID30420_v1_Inflammation_II	-0.227716	-0.340255	-0.115177	0.0571793	-3.98249	290	8.62915e-05	4.06403	0.0518544	292	DAND5
AA_B_9_31324710_exon2_H	DAPK2_Q9UIK4_OID30505_v1_Inflammation_II	0.228902	0.116395	0.341409	0.0571629	4.00438	290	7.90601e-05	4.10204	0.052396	292	DAPK2
AA_DRB1_96_32549647_exon3_EY	DAPP1_Q9UN19_OID20524_v1_Inflammation	-0.170061	-0.282783	-0.0573391	0.0572772	-2.96909	296	0.00323108	2.49065	0.0289208	298	DAPP1
HLA_C_15_05	DARS1_P14868_OID20903_v1_Neurology	-0.161597	-0.277273	-0.0459199	0.0587665	-2.74981	282	0.00634839	2.19734	0.0261134	284	DARS1
HLA_DRB1_13_03	DBH_P09172_OID30703_v1_Inflammation_II	-0.167987	-0.27999	-0.0559851	0.0569146	-2.95157	300	0.00341107	2.46711	0.0282198	302	DBH
AA_B_97_31324201_exon3_V	DBI_P07108_OID21143_v1_Neurology	0.195783	0.0834173	0.308149	0.0570955	3.42905	295	0.000691988	3.1599	0.0383311	297	DBI
HLA_A_66	DBN1_Q16643_OID30549_v1_Inflammation_II	-0.186226	-0.29978	-0.0726724	0.0576948	-3.22778	290	0.00139062	2.85679	0.0346801	292	DBN1
HLA_B_57_01	DBNL_Q9UJU6_OID20681_v1_Inflammation	0.219501	0.108281	0.330721	0.0565157	3.88389	298	0.00012667	3.89732	0.0481807	300	DBNL
AA_DQB1_56_32632684_exon2	DCBLD2_Q96PD2_OID21474_v1_Oncology	-0.204417	-0.315822	-0.0930116	0.0566103	-3.61094	299	0.000357655	3.44654	0.0417862	301	DCBLD2
HLA_A_23_01	DCC_P43146_OID30953_v1_Neurology_II	-0.195515	-0.308663	-0.0823663	0.0574897	-3.40086	291	0.000765719	3.11593	0.038226	293	DCC
AA_DRB1_11_32552129_exon2_DGV	DCDC2C_A8MYV0_OID31235_v1_Oncology_II	0.237743	0.124693	0.350794	0.0574358	4.13928	286	4.58806e-05	4.33837	0.0565218	288	DCDC2C
AA_B_116_31324144_exon3_LNY	DCLRE1C_Q96SD1_OID31240_v1_Oncology_II	-0.258243	-0.370683	-0.145803	0.0571255	-4.52062	286	9.0381e-06	5.04392	0.0666894	288	DCLRE1C
AA_B_114_31324150_exon3_KN	DCN_P07585_OID20106_v1_Cardiometabolic	-0.244449	-0.355556	-0.133341	0.0564559	-4.32991	295	2.04619e-05	4.68905	0.0597552	297	DCN
HLA_B_57_01	DCTD_P32321_OID30657_v1_Inflammation_II	0.263675	0.152766	0.374583	0.0563532	4.67897	293	4.41048e-06	5.35551	0.0695244	295	DCTD
AA_A_62_29910717_exon2_R	DCTN1_Q14203_OID21399_v1_Oncology	0.249293	0.139448	0.359139	0.0558193	4.46608	301	1.12829e-05	4.94758	0.0621471	303	DCTN1
HLA_B_44_03	DCTN2_Q13561_OID21334_v1_Oncology	0.16799	0.0554188	0.280561	0.0572013	2.93682	297	0.00357536	2.44668	0.0282206	299	DCTN2
AA_B_70_31324527_exon2_HK	DCTN6_O00399_OID20879_v1_Neurology	-0.187599	-0.301123	-0.0740758	0.0576795	-3.25244	290	0.00127928	2.89303	0.0351935	292	DCTN6
AA_B_24_31324665_exon2_T	DCTPP1_Q9H773_OID20148_v1_Cardiometabolic	-0.228991	-0.34053	-0.117452	0.0566752	-4.0404	295	6.81195e-05	4.16673	0.0524367	297	DCTPP1
AA_A_9_29910558_exon2_FT	DCUN1D1_Q96GG9_OID30830_v1_Neurology_II	0.228508	0.114392	0.342624	0.0579736	3.94158	282	0.00010215	3.99076	0.0522158	284	DCUN1D1
AA_DRB1_233_32548048_exon5_T	DCUN1D2_Q6PH85_OID31231_v1_Oncology_II	-0.216453	-0.330082	-0.102825	0.0577294	-3.74945	286	0.000214467	3.66864	0.0468521	288	DCUN1D2
AA_DRB1_30_32552072_exon2_ALR	DCXR_Q7Z4W1_OID21480_v1_Oncology	0.195049	0.0834262	0.306671	0.0567208	3.43875	299	0.000667417	3.1756	0.038044	301	DCXR
AA_DRB1_11_32552129_exon2_LV	DDA1_Q9BW61_OID30126_v1_Cardiometabolic_II	-0.222302	-0.335578	-0.109026	0.0575511	-3.86268	287	0.000138664	3.85804	0.0494181	289	DDA1
AA_B_97_31324201_exon3_CNV	DDAH1_O94760_OID21299_v1_Oncology	0.195604	0.0836163	0.307592	0.056905	3.43739	297	0.00067125	3.17312	0.0382611	299	DDAH1
AA_C_94_31239120_exon3_IP	DDC_P20711_OID20215_v1_Cardiometabolic	0.163251	0.0502042	0.276297	0.0574412	2.84205	295	0.00479501	2.31921	0.0266508	297	DDC
AA_A_152_29911228_exon3_ARW	DDHD2_O94830_OID31043_v1_Neurology_II	-0.235735	-0.34615	-0.12532	0.0561079	-4.20146	300	3.50172e-05	4.45572	0.055571	302	DDHD2
AA_B_163_31324003_exon3_LT	DDI2_Q5TDH0_OID30602_v1_Inflammation_II	0.195819	0.0830681	0.308571	0.0572896	3.41806	293	0.000720051	3.14264	0.0383452	295	DDI2
AA_DRB1_71_32551949_exon2_AER	DDR1_Q08345_OID21009_v1_Neurology	-0.240669	-0.351507	-0.129832	0.0563203	-4.27322	297	2.59796e-05	4.58537	0.0579218	299	DDR1
AA_DRB1_38_32552048_exon2_AL	DDT_P30046_OID30372_v1_Cardiometabolic_II	-0.223134	-0.333333	-0.112936	0.0560001	-3.98454	303	8.47551e-05	4.07183	0.0497889	305	DDT
AA_A_152_29911228_exon3_GV	DDX1_Q92499_OID31518_v1_Oncology_II	-0.228536	-0.338777	-0.118296	0.0560207	-4.0795	302	5.78034e-05	4.23805	0.0522289	304	DDX1
AA_C_156_31238934_exon3_CLx	DDX25_Q9UHL0_OID30892_v1_Neurology_II	0.20703	0.0941545	0.319905	0.057351	3.60987	291	0.000360599	3.44298	0.0428614	293	DDX25
AA_B_156_31324024_exon3_DR	DDX39A_O00148_OID30494_v1_Inflammation_II	0.184573	0.0709833	0.298163	0.0577131	3.19811	290	0.00153642	2.81349	0.0340672	292	DDX39A
AA_DRB1_60_32551982_exon2_SY	DDX4_Q9NQI0_OID30431_v1_Inflammation_II	0.175019	0.0612273	0.28881	0.0578157	3.02719	290	0.00269013	2.57023	0.0306316	292	DDX4
HLA_C_03_03	DDX53_Q86TM3_OID30944_v1_Neurology_II	0.149466	0.0353867	0.263545	0.0579625	2.57866	291	0.0104098	1.98256	0.02234	293	DDX53
AA_DRB1_71_32551949_exon2_AER	DDX58_O95786_OID21226_v1_Oncology	0.199088	0.0866056	0.31157	0.0571537	3.48338	294	0.000570434	3.24379	0.039636	296	DDX58
HLA_B_13_02	DECR1_Q16698_OID20579_v1_Inflammation	-0.171651	-0.284341	-0.05896	0.0572611	-2.99768	296	0.00295107	2.53002	0.0294639	298	DECR1
HLA_B_55	DEFA1_DEFA1B_P59665_OID20344_v1_Cardiometabolic	0.183668	0.0694613	0.297874	0.058024	3.16538	287	0.0017154	2.76563	0.0337339	289	DEFA1
HLA_C_03_04	DEFB103A_DEFB103B_P81534_OID30534_v1_Inflammation_II	0.203904	0.0907566	0.317051	0.0574883	3.54687	290	0.00045443	3.34253	0.0415768	292	DEFB103A
AA_DRB1_37_32552051_exon2_NPS	DEFB104A_DEFB104B_Q8WTQ1_OID30849_v1_Neurology_II	0.271924	0.159123	0.384724	0.0573053	4.74518	282	3.31533e-06	5.47947	0.0739425	284	DEFB104A
HLA_DRB1_16_01	DEFB116_Q30KQ4_OID30823_v1_Neurology_II	-0.176592	-0.291967	-0.0612168	0.0586133	-3.01283	282	0.00282322	2.54925	0.0311847	284	DEFB116
AA_B_12_31324701_exon2	DEFB118_Q96PH6_OID30858_v1_Neurology_II	0.260855	0.147696	0.374014	0.0574874	4.5376	282	8.42979e-06	5.07418	0.0680452	284	DEFB118
AA_DQB1_38_32632738_exon2	DEFB4A_DEFB4B_O15263_OID21373_v1_Oncology	0.199421	0.0865584	0.312283	0.0573451	3.47755	292	0.000583016	3.23432	0.0397686	294	DEFB4A
HLA_DRB1_15_02	DENND2B_P78524_OID30050_v1_Cardiometabolic_II	0.225957	0.112779	0.339135	0.0575015	3.92959	287	0.000106687	3.97189	0.0510567	289	DENND2B
AA_DRB1_16_32552114_exon2_H	DENR_O43583_OID30493_v1_Inflammation_II	-0.226575	-0.339145	-0.114005	0.0571949	-3.96146	290	9.38259e-05	4.02768	0.0513363	292	DENR
AA_A_152_29911228_exon3_GW	DFFA_O00273_OID20620_v1_Inflammation	0.280902	0.172224	0.38958	0.0552266	5.08635	302	6.42084e-07	6.19241	0.078906	304	DFFA
AA_A_9_29910558_exon2_S	DGCR6_Q14129_OID30859_v1_Neurology_II	-0.213392	-0.327909	-0.0988747	0.0581775	-3.66795	282	0.000292228	3.53428	0.0455362	284	DGCR6
AA_DRB1_74_32551940_exon2_AR	DGKA_P23743_OID30546_v1_Inflammation_II	-0.183525	-0.297137	-0.0699123	0.0577246	-3.17931	290	0.00163599	2.78622	0.0336813	292	DGKA
AA_C_95_31239117_exon3_L	DGKZ_Q13574_OID20466_v1_Inflammation	0.159143	0.0467852	0.271501	0.0570945	2.78736	299	0.00565405	2.24764	0.0253265	301	DGKZ
HLA_DRB1_04_02	DHODH_Q02127_OID30137_v1_Cardiometabolic_II	0.242162	0.129438	0.354887	0.0572712	4.22834	287	3.16833e-05	4.49917	0.0586426	289	DHODH
AA_DRB1_74_32551940_exon2_AQx	DHPS_P49366_OID31357_v1_Oncology_II	0.228109	0.117673	0.338545	0.0561194	4.06471	301	6.14381e-05	4.21156	0.0520338	303	DHPS
AA_C_156_31238934_exon3_DMQ	DHRS4L2_Q6PKH6_OID31072_v1_Neurology_II	0.195544	0.084493	0.306595	0.0564327	3.46509	302	0.000606844	3.21692	0.0382374	304	DHRS4L2
AA_DQB1_57_32632681_exon2_D	DIABLO_Q9NR28_OID20184_v1_Cardiometabolic	0.195248	0.0826774	0.307819	0.0571987	3.41351	294	0.000731401	3.13584	0.0381219	296	DIABLO
AA_B_45_31324602_exon2_EK	DIPK1C_Q0P6D2_OID30932_v1_Neurology_II	0.187457	0.0741276	0.300787	0.0575818	3.25549	291	0.00126563	2.89769	0.0351402	293	DIPK1C
HLA_B_57_03	DIPK2B_Q9H7Y0_OID30582_v1_Inflammation_II	-0.201679	-0.314294	-0.0890642	0.0572202	-3.52461	293	0.000491915	3.30811	0.0406744	295	DIPK2B
AA_C_116_31239054_exon3_L	DKK1_O94907_OID21066_v1_Neurology	0.19912	0.0872123	0.311027	0.0568639	3.50169	297	0.00053335	3.27299	0.0396486	299	DKK1
HLA_B_50	DKK3_Q9UBP4_OID20264_v1_Cardiometabolic	-0.229184	-0.339224	-0.119145	0.0559194	-4.09848	303	5.34509e-05	4.27204	0.0525255	305	DKK3
AA_C_170_31238892_exon3_R	DKK4_Q9UBT3_OID20934_v1_Neurology	-0.206029	-0.320527	-0.0915309	0.0581685	-3.54193	283	0.000464372	3.33313	0.0424478	285	DKK4
AA_DRB1_26_32552084_exon2_Y	DKKL1_Q9UK85_OID21313_v1_Oncology	-0.133239	-0.246415	-0.0200635	0.0575085	-2.31686	297	0.0211913	1.67384	0.0177527	299	DKKL1
AA_DPB1_178_33052924_exon3_L	DLG4_P78352_OID31071_v1_Neurology_II	-0.205072	-0.315902	-0.0942411	0.0563206	-3.64115	302	0.000319272	3.49584	0.0420543	304	DLG4
AA_DRB1_71_32551949_exon2_AER	DLGAP5_Q15398_OID30976_v1_Neurology_II	-0.177399	-0.289214	-0.0655844	0.0568193	-3.12217	300	0.00197034	2.70546	0.0314705	302	DLGAP5
AA_DRB1_26_32552084_exon2_CF	DLK1_P80370_OID20295_v1_Cardiometabolic	0.183202	0.0720669	0.294337	0.0564762	3.24388	303	0.00131087	2.88244	0.033563	305	DLK1
HLA_A_11	DLL1_O00548_OID21525_v1_Oncology	0.191183	0.079474	0.302892	0.0567648	3.36799	299	0.00085636	3.06734	0.0365509	301	DLL1
AA_C_163_31238913_exon3_EL	DLL4_Q9NR61_OID30255_v1_Cardiometabolic_II	-0.20878	-0.321612	-0.0959475	0.0573292	-3.64177	291	0.000320437	3.49426	0.043589	293	DLL4
AA_DRB1_86_32551904_exon2_DV	DMD_P11532_OID30223_v1_Cardiometabolic_II	0.208997	0.09617	0.321824	0.0573265	3.64573	291	0.000315755	3.50065	0.0436798	293	DMD
AA_DRB1_30_32552072_exon2_CRY	DMP1_Q13316_OID30213_v1_Cardiometabolic_II	-0.181558	-0.295016	-0.0681009	0.0576468	-3.1495	291	0.00180564	2.74337	0.0329634	293	DMP1
AA_B_70_31324527_exon2_HQ	DNAJA1_P31689_OID31204_v1_Oncology_II	-0.196022	-0.310152	-0.0818925	0.0579841	-3.38062	286	0.000823878	3.08414	0.0384247	288	DNAJA1
AA_B_116_31324144_exon3_DF	DNAJA2_O60884_OID20627_v1_Inflammation	-0.209145	-0.320063	-0.0982268	0.0563643	-3.71059	301	0.000246239	3.60864	0.0437416	303	DNAJA2
HLA_A_66	DNAJA4_Q8WW22_OID31130_v1_Neurology_II	-0.203176	-0.314051	-0.092301	0.0563433	-3.60604	302	0.000363635	3.43933	0.0412805	304	DNAJA4
AA_DRB1_57_32551991_exon2_AD	DNAJB1_P25685_OID21363_v1_Oncology	-0.227262	-0.338468	-0.116056	0.0565076	-4.0218	297	7.33119e-05	4.13483	0.051648	299	DNAJB1
HLA_C_03_02	DNAJB14_Q8TBM8_OID31434_v1_Oncology_II	0.183565	0.0722523	0.294878	0.0565657	3.24517	302	0.00130561	2.88419	0.0336962	304	DNAJB14
AA_B_178_31323958_exon3_GT	DNAJB2_P25686_OID30661_v1_Inflammation_II	0.185748	0.0727714	0.298724	0.057404	3.2358	293	0.00135198	2.86903	0.0345022	295	DNAJB2
HLA_B_57_01	DNAJB6_O75190_OID30613_v1_Inflammation_II	0.269231	0.158116	0.380346	0.0564565	4.76882	291	2.93373e-06	5.53258	0.0724853	293	DNAJB6
AA_DRB1_58_32551988_exon2_A	DNAJB8_Q8NHS0_OID20093_v1_Cardiometabolic	-0.204747	-0.316903	-0.0925907	0.0569888	-3.59276	295	0.000383247	3.41652	0.0419213	297	DNAJB8
AA_B_46_31324599_exon2_E	DNAJC21_Q5F1R6_OID31104_v1_Neurology_II	0.165921	0.0542532	0.277588	0.0567459	2.92392	302	0.00371803	2.42969	0.0275297	304	DNAJC21
HLA_DPB1_11	DNAJC6_O75061_OID30247_v1_Cardiometabolic_II	-0.223481	-0.335938	-0.111024	0.0571384	-3.91123	291	0.000114349	3.94177	0.0499439	293	DNAJC6
AA_B_116_31324144_exon3_FNY	DNAJC9_Q8WXX5_OID31472_v1_Oncology_II	-0.18609	-0.297349	-0.0748305	0.0565384	-3.29138	302	0.00111516	2.95266	0.0346293	304	DNAJC9
AA_DQB1_57_32632681_exon2_A	DNER_Q8NFT8_OID20712_v1_Inflammation	-0.232249	-0.343699	-0.120798	0.0566302	-4.10114	295	5.32199e-05	4.27393	0.0539395	297	DNER
AA_DRB1_189_32548667_exon4_R	DNLZ_Q5SXM8_OID30822_v1_Neurology_II	0.261491	0.148352	0.37463	0.0574772	4.54948	282	7.99849e-06	5.09699	0.0683776	284	DNLZ
HLA_A_74	DNM1_Q05193_OID31458_v1_Oncology_II	-0.202847	-0.31373	-0.0919643	0.0563472	-3.59995	302	0.000371895	3.42958	0.041147	304	DNM1
HLA_B_18_01	DNM3_Q9UQ16_OID31000_v1_Neurology_II	0.19482	0.0833798	0.30626	0.0566288	3.4403	300	0.000663479	3.17817	0.0379547	302	DNM3
AA_B_171_31323979_exon3_EH	DNMBP_Q6XZF7_OID20956_v1_Neurology	-0.211242	-0.32561	-0.0968742	0.0581024	-3.63568	283	0.000329273	3.48244	0.0446232	285	DNMBP
HLA_DQB1_06_04	DNPEP_Q9ULA0_OID31118_v1_Neurology_II	0.189294	0.0781047	0.300484	0.0565032	3.35016	302	0.000910211	3.04086	0.0358324	304	DNPEP
AA_B_97_31324201_exon3_CW	DNPH1_O43598_OID20744_v1_Inflammation	-0.227922	-0.33911	-0.116734	0.0564986	-4.03412	297	6.97605e-05	4.15639	0.0519484	299	DNPH1
AA_DRB1_13_32552123_exon2_HSY	DOC2B_Q14184_OID30927_v1_Neurology_II	0.213484	0.100768	0.326199	0.0572696	3.72769	291	0.000232179	3.63418	0.0455752	293	DOC2B
AA_DRB1_11_32552129_exon2_GP	DOCK9_Q9BZ29_OID30836_v1_Neurology_II	0.230216	0.116147	0.344284	0.0579496	3.97268	282	9.03038e-05	4.04429	0.0529992	284	DOCK9
AA_DRB1_30_32552072_exon2_AGR	DOK1_Q99704_OID31111_v1_Neurology_II	-0.200274	-0.311217	-0.089331	0.0563777	-3.55236	302	0.000442796	3.3538	0.0401096	304	DOK1
AA_DRB1_96_32549647_exon3_EHY	DOK2_O60496_OID20138_v1_Cardiometabolic	0.2236	0.111918	0.335283	0.0567481	3.94022	295	0.000101688	3.99273	0.0499971	297	DOK2
AA_B_45_31324602_exon2_EG	DPEP1_P16444_OID20897_v1_Neurology	-0.181167	-0.296444	-0.0658891	0.0585637	-3.0935	282	0.00217661	2.66222	0.0328214	284	DPEP1
AA_B_97_31324201_exon3_CW	DPEP2_Q9H4A9_OID21305_v1_Oncology	0.195018	0.0830162	0.307019	0.0569118	3.42667	297	0.000697251	3.15661	0.0380319	299	DPEP2
AA_C_152_31238946_exon3_Ax	DPP10_Q8N608_OID20527_v1_Inflammation	0.230078	0.118759	0.341398	0.0565645	4.06754	296	6.09789e-05	4.21482	0.0529361	298	DPP10
AA_DRB1_13_32552123_exon2_FGH	DPP4_P27487_OID20406_v1_Cardiometabolic	-0.199908	-0.312759	-0.0870571	0.0573393	-3.4864	292	0.000564815	3.24809	0.0399631	294	DPP4
AA_DRB1_37_32552051_exon2_PYx	DPP6_P42658_OID21354_v1_Oncology	0.184964	0.0727407	0.297188	0.0570247	3.24358	297	0.00131494	2.8811	0.0342118	299	DPP6
AA_B_45_31324602_exon2_T	DPP7_Q9UHL4_OID20142_v1_Cardiometabolic	-0.221502	-0.334011	-0.108993	0.0571649	-3.8748	291	0.000131893	3.87978	0.0490633	293	DPP7
AA_DQB1_125_32629588_exon3_A	DPT_Q07507_OID20278_v1_Cardiometabolic	0.224468	0.114304	0.334631	0.0559825	4.00961	303	7.66483e-05	4.1155	0.0503858	305	DPT
AA_A_minus11_29910371_exon1_S	DPY30_Q9C005_OID21410_v1_Oncology	0.206807	0.0956458	0.317967	0.0564869	3.66114	300	0.000296657	3.52774	0.0427689	302	DPY30
AA_B_69_31324530_exon2_A	DRAXIN_Q8NBI3_OID20917_v1_Neurology	0.218786	0.104613	0.33296	0.0580037	3.77194	283	0.000197258	3.70497	0.0478674	285	DRAXIN
HLA_C_03_02	DRG2_P55039_OID21335_v1_Oncology	-0.215771	-0.327275	-0.104267	0.056659	-3.80824	297	0.00017006	3.7694	0.0465571	299	DRG2
AA_DRB1_71_32551949_exon2_AER	DSC2_Q02487_OID21079_v1_Neurology	-0.168998	-0.281934	-0.0560629	0.0573848	-2.945	295	0.00348658	2.4576	0.0285605	297	DSC2
AA_A_114_29911114_exon3_EH	DSCAM_O60469_OID30993_v1_Neurology_II	0.189487	0.0779281	0.301045	0.0566891	3.34256	300	0.000935287	3.02905	0.0359052	302	DSCAM
HLA_C_12_03	DSG2_Q14126_OID21113_v1_Neurology	0.171399	0.0587037	0.284095	0.0572637	2.99316	296	0.00299382	2.52377	0.0293777	298	DSG2
AA_A_152_29911228_exon3_ERV	DSG3_P32926_OID21460_v1_Oncology	0.191081	0.0793695	0.302792	0.0567659	3.36612	299	0.000861965	3.06451	0.0365119	301	DSG3
HLA_B_38	DSG4_Q86SJ6_OID21325_v1_Oncology	-0.247127	-0.357779	-0.136475	0.0562261	-4.39524	297	1.54227e-05	4.81184	0.0610719	299	DSG4
HLA_B_57_01	DTD1_Q8TEA8_OID30580_v1_Inflammation_II	0.306234	0.196781	0.415688	0.0556139	5.50644	293	8.00981e-08	7.09638	0.0937795	295	DTD1
AA_B_116_31324144_exon3_DL	DTNB_O60941_OID31395_v1_Oncology_II	-0.275805	-0.384832	-0.166778	0.0554034	-4.97812	301	1.08278e-06	5.96546	0.0760684	303	DTNB
AA_B_45_31324602_exon2_KM	DTX2_Q86UW9_OID30882_v1_Neurology_II	-0.21367	-0.32638	-0.100959	0.0572672	-3.7311	291	0.000229206	3.63977	0.0456547	293	DTX2
AA_DRB1_71_32551949_exon2_AER	DTX3_Q8N9I9_OID21349_v1_Oncology	-0.202643	-0.314467	-0.0908178	0.056822	-3.56627	297	0.0004219	3.37479	0.041064	299	DTX3
AA_DPB1_69_33048646_exon2_R	DTYMK_P23919_OID30308_v1_Cardiometabolic_II	-0.166957	-0.279168	-0.0547457	0.0570198	-2.92805	299	0.00367307	2.43497	0.0278745	301	DTYMK
AA_DPB1_76_33048667_exon2_M	DUOX2_Q9NRD8_OID20059_v1_Cardiometabolic	0.19133	0.0788634	0.303797	0.0571466	3.34806	295	0.000919421	3.03649	0.0366072	297	DUOX2
AA_B_97_31324201_exon3_SW	DUSP13_Q6B8I1_OID31394_v1_Oncology_II	-0.212526	-0.323361	-0.101691	0.0563223	-3.77339	301	0.000193933	3.71235	0.0451674	303	DUSP13
AA_A_152_29911228_exon3_AEW	DUSP29_Q68J44_OID30935_v1_Neurology_II	-0.224536	-0.336965	-0.112107	0.0571242	-3.93066	291	0.00010592	3.97502	0.0504162	293	DUSP29
HLA_C_12	DUSP3_P51452_OID20827_v1_Neurology	-0.176475	-0.290237	-0.0627138	0.0578004	-3.05318	290	0.00247433	2.60654	0.0311435	292	DUSP3
AA_C_99_31239105_exon3_CFS	DUT_P33316_OID31457_v1_Oncology_II	0.249974	0.140332	0.359616	0.0557167	4.48652	302	1.03029e-05	4.98704	0.0624871	304	DUT
AA_C_103_31239093_exon3_GL	DXO_O77932_OID31080_v1_Neurology_II	0.258666	0.149283	0.368049	0.0555851	4.65351	302	4.89084e-06	5.31062	0.0669081	304	DXO
AA_DQB1_minus21_32634350_exon1_G	DYNC1H1_Q14204_OID31341_v1_Oncology_II	0.194313	0.0830485	0.305578	0.0565404	3.43671	301	0.000671696	3.17283	0.0377576	303	DYNC1H1
AA_DRB1_30_32552072_exon2_LY	DYNLT1_P63172_OID30925_v1_Neurology_II	0.277944	0.167115	0.388773	0.0563112	4.93586	291	1.34583e-06	5.87101	0.0772531	293	DYNLT1
AA_DRB1_74_32551940_exon2_GLQ	DYNLT3_P51808_OID31415_v1_Oncology_II	0.233978	0.1237	0.344256	0.0560391	4.17526	301	3.90159e-05	4.40876	0.0547456	303	DYNLT3
AA_A_149_29911219_exon3_T	EBAG9_O00559_OID20918_v1_Neurology	0.198794	0.0841212	0.313467	0.0582574	3.41234	283	0.000738083	3.13189	0.0395191	285	EBAG9
AA_B_156_31324024_exon3_DGW	EBI3_IL27_Q14213_Q8NEV9_OID21389_v1_Oncology	-0.221957	-0.332554	-0.11136	0.0562013	-3.94932	301	9.76654e-05	4.01026	0.0492648	303	EBI3
AA_DPB1_178_33052924_exon3_L	ECE1_P42892_OID20891_v1_Neurology	0.188919	0.0754244	0.302413	0.0576646	3.27616	290	0.00118007	2.92809	0.0356902	292	ECE1
HLA_B_39_10	ECHDC3_Q96DC8_OID30293_v1_Cardiometabolic_II	-0.224277	-0.335186	-0.113367	0.0563583	-3.97948	299	8.67377e-05	4.06179	0.0503	301	ECHDC3
HLA_A_33_03	ECHS1_P30084_OID30239_v1_Cardiometabolic_II	-0.195624	-0.30877	-0.082478	0.0574884	-3.40284	291	0.000760422	3.11895	0.0382687	293	ECHS1
AA_DPB1_194_33053519_exon4_R	ECI2_O75521_OID30142_v1_Cardiometabolic_II	-0.273973	-0.385711	-0.162236	0.0567696	-4.82606	287	2.26588e-06	5.64476	0.0750614	289	ECI2
AA_DRB1_57_32551991_exon2_ASx	ECM1_Q16610_OID30736_v1_Inflammation_II	-0.181058	-0.293364	-0.0687509	0.0570669	-3.17273	297	0.00166834	2.77771	0.0327818	299	ECM1
AA_DRB1_47_32552021_exon2_F	ECSCR_Q19T08_OID30831_v1_Neurology_II	0.198374	0.083486	0.313261	0.0583657	3.39881	282	0.000774419	3.11102	0.0393521	284	ECSCR
AA_DPB1_194_33053519_exon4_R	EDA2R_Q9HAV5_OID21451_v1_Oncology	0.179254	0.0676647	0.290843	0.0567055	3.16114	301	0.00173164	2.76154	0.032132	303	EDA2R
AA_DPB1_55_33048604_exon2_E	EDAR_Q9UNE0_OID20525_v1_Inflammation	0.224092	0.112613	0.335571	0.0566456	3.95604	296	9.54364e-05	4.02029	0.0502173	298	EDAR
HLA_DRB1_16_01	EDDM3B_P56851_OID31365_v1_Oncology_II	-0.190936	-0.302276	-0.0795961	0.0565786	-3.3747	301	0.000835826	3.07788	0.0364565	303	EDDM3B
AA_DRB1_74_32551940_exon2_Lx	EDEM2_Q9BV94_OID30136_v1_Cardiometabolic_II	-0.170003	-0.284494	-0.0555109	0.0581689	-2.92257	287	0.00374774	2.42623	0.0289009	289	EDEM2
AA_A_156_29911240_exon3_QW	EDF1_O60869_OID31010_v1_Neurology_II	0.203326	0.0920827	0.31457	0.056529	3.59685	300	0.000376548	3.42418	0.0413416	302	EDF1
AA_B_282_31322979_exon5_V	EDIL3_O43854_OID20081_v1_Cardiometabolic	-0.183826	-0.296457	-0.0711947	0.0572301	-3.21205	295	0.00146367	2.83456	0.0337919	297	EDIL3
AA_C_73_31239429_exon2_A	EDN1_P05305_OID30224_v1_Cardiometabolic_II	0.171306	0.057636	0.284975	0.0577545	2.9661	291	0.00326608	2.48597	0.0293456	293	EDN1
AA_C_275_31237869_exon5_EK	EDNRB_P24530_OID30421_v1_Inflammation_II	0.207003	0.093931	0.320075	0.0574501	3.60318	290	0.000369811	3.43202	0.0428502	292	EDNRB
HLA_C_05_01	EEF1D_P29692_OID30335_v1_Cardiometabolic_II	-0.222702	-0.333652	-0.111752	0.0563791	-3.95008	299	9.75075e-05	4.01096	0.0495963	301	EEF1D
AA_A_114_29911114_exon3_HPR	EFCAB14_O75071_OID31460_v1_Oncology_II	-0.210764	-0.321457	-0.10007	0.0562509	-3.74685	302	0.000214487	3.6686	0.0444213	304	EFCAB14
HLA_DRB1_13_03	EFCAB2_Q5VUJ9_OID31313_v1_Oncology_II	0.240306	0.128698	0.351914	0.0567087	4.23754	293	3.03076e-05	4.51845	0.0577468	295	EFCAB2
HLA_C_03_04	EFEMP1_Q12805_OID20414_v1_Cardiometabolic	0.179217	0.0666804	0.291753	0.0571828	3.1341	296	0.00189673	2.72199	0.0321186	298	EFEMP1
AA_C_275_31237869_exon5_Ex	EFHD1_Q9BUP0_OID31044_v1_Neurology_II	0.237627	0.127265	0.34799	0.0560813	4.2372	300	3.01521e-05	4.52068	0.0564668	302	EFHD1
AA_DRB1_74_32551940_exon2_EGx	EFNA1_P20827_OID21125_v1_Neurology	0.177977	0.0654152	0.290539	0.0571958	3.11172	296	0.00204162	2.69003	0.0316759	298	EFNA1
AA_A_163_29911261_exon3_ER	EFNA4_P52798_OID20935_v1_Neurology	0.275686	0.162809	0.388563	0.0573432	4.80765	281	2.49181e-06	5.60348	0.0760029	283	EFNA4
AA_DQB1_57_32632681_exon2_AS	EFNB2_P52799_OID30954_v1_Neurology_II	0.211536	0.0987716	0.3243	0.0572945	3.69208	291	0.000265545	3.57586	0.0447473	293	EFNB2
AA_A_62_29910717_exon2_LQ	EGF_P01133_OID20698_v1_Inflammation	0.216091	0.104405	0.327777	0.0567505	3.80773	296	0.0001705	3.76828	0.0466953	298	EGF
HLA_C_15_05	EGFL7_Q9UHF1_OID21252_v1_Oncology	-0.200043	-0.312503	-0.0875834	0.0571423	-3.50079	294	0.000535833	3.27097	0.0400173	296	EGFL7
HLA_C_03_02	EGFLAM_Q63HQ2_OID31496_v1_Oncology_II	0.233781	0.123682	0.34388	0.055949	4.17847	302	3.84668e-05	4.41491	0.0546535	304	EGFLAM
AA_DQB1_13_32632813_exon2	EGFR_P00533_OID20319_v1_Cardiometabolic	0.212959	0.102504	0.323414	0.0561307	3.79399	303	0.000178983	3.74719	0.0453516	305	EGFR
AA_A_70_29910741_exon2_.H	EGLN1_Q9GZT9_OID20572_v1_Inflammation	-0.19414	-0.306352	-0.0819278	0.0570179	-3.40489	296	0.000753318	3.12302	0.0376902	298	EGLN1
AA_DRB1_30_32552072_exon2_AHL	EHBP1_Q8NDI1_OID30302_v1_Cardiometabolic_II	0.219799	0.108774	0.330824	0.0564172	3.89596	299	0.000120736	3.91816	0.0483117	301	EHBP1
AA_DPB1_178_33052924_exon3_M	EHD3_Q9NZN3_OID30229_v1_Cardiometabolic_II	0.172772	0.0591321	0.286412	0.0577395	2.99227	291	0.0030064	2.52195	0.0298502	293	EHD3
HLA_A_68	EIF1AX_P47813_OID31125_v1_Neurology_II	0.186322	0.0750674	0.297576	0.0565359	3.29563	302	0.00109901	2.959	0.0347157	304	EIF1AX
AA_A_67_29910732_exon2_.M	EIF2AK2_P19525_OID31442_v1_Oncology_II	0.191541	0.080401	0.302682	0.0564781	3.39143	302	0.000787884	3.10354	0.0366881	304	EIF2AK2
AA_DPB1_55_33048604_exon2_A	EIF2AK3_Q9NZJ5_OID30060_v1_Cardiometabolic_II	-0.221761	-0.335051	-0.108471	0.0575584	-3.85281	287	0.000144091	3.84136	0.0491781	289	EIF2AK3
HLA_DPB1_14	EIF2S2_P20042_OID30270_v1_Cardiometabolic_II	-0.254307	-0.365889	-0.142725	0.0566938	-4.48563	291	1.04766e-05	4.97978	0.0646721	293	EIF2S2
HLA_DRB1_04_03	EIF4B_P23588_OID21000_v1_Neurology	-0.179316	-0.294428	-0.0642045	0.0584803	-3.06626	283	0.00237706	2.62396	0.0321543	285	EIF4B
AA_B_97_31324201_exon3_CRT	EIF4E_P06730_OID30557_v1_Inflammation_II	-0.148203	-0.262502	-0.0339038	0.0580736	-2.55199	290	0.011224	1.94985	0.0219641	292	EIF4E
HLA_DQB1_06_04	EIF4EBP1_Q13541_OID20162_v1_Cardiometabolic	-0.218162	-0.329985	-0.106338	0.0568198	-3.83953	295	0.000150877	3.82138	0.0475945	297	EIF4EBP1
AA_A_9_29910558_exon2_S	EIF4G1_Q04637_OID20625_v1_Inflammation	0.211301	0.100621	0.321982	0.0562443	3.75685	302	0.000206465	3.68515	0.0446482	304	EIF4G1
AA_B_114_31324150_exon3_H	EIF4G3_O43432_OID31022_v1_Neurology_II	0.212718	0.101701	0.323734	0.0564137	3.77067	300	0.000196078	3.70757	0.0452488	302	EIF4G3
AA_A_114_29911114_exon3_EHQ	EIF5_P55010_OID30156_v1_Cardiometabolic_II	-0.176905	-0.291256	-0.0625547	0.0580971	-3.04499	287	0.00254285	2.59468	0.0312955	289	EIF5
AA_DRB1_13_32552123_exon2_GLY	EIF5A_P63241_OID20423_v1_Inflammation	-0.17726	-0.289266	-0.0652544	0.0569157	-3.11444	299	0.0020216	2.6943	0.0314213	301	EIF5A
AA_A_184_29911903_exon4_P	ELAC1_Q9H777_OID31029_v1_Neurology_II	-0.199289	-0.310627	-0.0879515	0.0565769	-3.52245	300	0.000494112	3.30617	0.0397162	302	ELAC1
HLA_B_51_01	ELAVL4_P26378_OID30854_v1_Neurology_II	-0.183001	-0.298239	-0.0677633	0.0585435	-3.1259	282	0.00195769	2.70826	0.0334894	284	ELAVL4
AA_A_152_29911228_exon3_AGW	ELN_P15502_OID30301_v1_Cardiometabolic_II	-0.178453	-0.290434	-0.066471	0.0569032	-3.13607	299	0.00188269	2.72522	0.0318453	301	ELN
AA_A_245_29912086_exon4_A	ELOA_Q14241_OID21337_v1_Oncology	0.204948	0.0931784	0.316718	0.0567942	3.60862	297	0.000361117	3.44235	0.0420038	299	ELOA
AA_C_156_31238934_exon3_MRW	ELOB_Q15370_OID30127_v1_Cardiometabolic_II	0.18056	0.0662869	0.294834	0.0580579	3.11	287	0.002059	2.68634	0.032602	289	ELOB
AA_C_156_31238934_exon3_CDR	ENAH_Q8N8S7_OID20497_v1_Inflammation	-0.1653	-0.277543	-0.0530577	0.0570359	-2.89818	299	0.00403095	2.39459	0.0273242	301	ENAH
AA_B_156_31324024_exon3_DW	ENDOU_P21128_OID31498_v1_Oncology_II	-0.240735	-0.355536	-0.125933	0.0583172	-4.12802	277	4.84631e-05	4.31459	0.0579531	279	ENDOU
AA_A_152_29911228_exon3_RWx	ENG_P17813_OID20287_v1_Cardiometabolic	0.231208	0.121222	0.341193	0.0558919	4.13669	303	4.56871e-05	4.34021	0.053457	305	ENG
AA_B_67_31324536_exon2_RS	ENO1_P06733_OID21037_v1_Neurology	0.165411	0.0520181	0.278805	0.0576159	2.87094	293	0.0043909	2.35745	0.027361	295	ENO1
HLA_A_33_03	ENO2_P09104_OID21046_v1_Neurology	0.186785	0.0746002	0.298969	0.0570047	3.27665	297	0.001175	2.92996	0.0348885	299	ENO2
HLA_DRB1_13_02	ENO3_P13929_OID30209_v1_Cardiometabolic_II	0.19112	0.0778715	0.304368	0.0575405	3.32148	291	0.00100967	2.99582	0.0365268	293	ENO3
HLA_C_07_01	ENOPH1_Q9UHY7_OID31349_v1_Oncology_II	-0.218552	-0.329236	-0.107867	0.0562456	-3.88566	301	0.000125542	3.90121	0.0477648	303	ENOPH1
HLA_A_31	ENOX2_Q16206_OID30152_v1_Cardiometabolic_II	0.155527	0.0407574	0.270296	0.0583099	2.66724	287	0.00808187	2.09249	0.0241885	289	ENOX2
AA_B_109_31324165_exon3_F	ENPEP_Q07075_OID30135_v1_Cardiometabolic_II	0.176476	0.0621161	0.290835	0.0581017	3.03736	287	0.00260606	2.58402	0.0311436	289	ENPEP
AA_DRB1_57_32551991_exon2_A	ENPP2_Q13822_OID20288_v1_Cardiometabolic	0.242431	0.132755	0.352107	0.0557347	4.34973	303	1.86464e-05	4.72941	0.0587727	305	ENPP2
HLA_DQB1_05_03	ENPP5_Q9UJA9_OID20736_v1_Inflammation	0.256357	0.146166	0.366548	0.0559926	4.57841	298	6.88939e-06	5.16182	0.0657191	300	ENPP5
AA_B_156_31324024_exon3_DL	ENPP6_Q6UWR7_OID30273_v1_Cardiometabolic_II	0.218615	0.106031	0.3312	0.0572031	3.82174	291	0.00016206	3.79032	0.0477927	293	ENPP6
HLA_DQB1_03_03	ENPP7_Q6UWV6_OID20689_v1_Inflammation	-0.179145	-0.292851	-0.0654393	0.0577721	-3.10089	290	0.0021192	2.67383	0.0320929	292	ENPP7
AA_DQB1_234_32627649_exon6_.	ENSA_O43768_OID31355_v1_Oncology_II	0.19671	0.0854997	0.30792	0.0565129	3.4808	301	0.000573888	3.24117	0.0386948	303	ENSA
AA_C_77_31239417_exon2_S	ENTPD2_Q9Y5L3_OID21260_v1_Oncology	0.21427	0.102156	0.326384	0.0569666	3.76132	294	0.000203957	3.69046	0.0459115	296	ENTPD2
HLA_B_53_01	ENTPD5_O75356_OID20104_v1_Cardiometabolic	0.16806	0.0551063	0.281014	0.0573941	2.92818	295	0.00367523	2.43472	0.0282442	297	ENTPD5
AA_A_56_29910699_exon2_DG	ENTPD6_O75354_OID20100_v1_Cardiometabolic	0.172172	0.0592991	0.285044	0.0573528	3.00197	295	0.00291179	2.53584	0.0296431	297	ENTPD6
AA_DQB1_26_32632774_exon2_FL	ENTR1_Q96C92_OID30231_v1_Cardiometabolic_II	0.21979	0.107236	0.332343	0.0571876	3.84331	291	0.000149084	3.82657	0.0483075	293	ENTR1
AA_A_76_29910759_exon2_Ex	EP300_Q09472_OID30438_v1_Inflammation_II	-0.220157	-0.332896	-0.107417	0.0572813	-3.84343	290	0.000149117	3.82647	0.0484689	292	EP300
AA_B_80_31324497_exon2_CN	EPB41L5_Q9HCM4_OID30886_v1_Neurology_II	0.224325	0.11189	0.33676	0.057127	3.92677	291	0.000107555	3.96837	0.0503217	293	EPB41L5
AA_DRB1_26_32552084_exon2_Y	EPCAM_P16422_OID20743_v1_Inflammation	0.257812	0.147478	0.368146	0.0560643	4.5985	297	6.30538e-06	5.20029	0.066467	299	EPCAM
AA_DQB1_234_32627649_exon6_.	EPGN_Q6UW88_OID31373_v1_Oncology_II	0.181665	0.0701255	0.293204	0.05668	3.20509	301	0.00149521	2.8253	0.033002	303	EPGN
AA_B_67_31324536_exon2_C	EPHA1_P21709_OID20677_v1_Inflammation	0.21427	0.102728	0.325811	0.0566782	3.78046	297	0.000189215	3.72304	0.0459115	299	EPHA1
HLA_DRB1_01_01	EPHA10_Q5JZY3_OID20840_v1_Neurology	0.166824	0.0528685	0.28078	0.0578991	2.88129	290	0.00425615	2.37098	0.0278303	292	EPHA10
AA_DRB1_67_32551961_exon2_L	EPHA2_P29317_OID21342_v1_Oncology	0.199248	0.0855946	0.312902	0.057744	3.45055	288	0.000643213	3.19165	0.0396999	290	EPHA2
AA_C_24_31239576_exon2	EPHA4_P54764_OID30622_v1_Inflammation_II	-0.186725	-0.29968	-0.0737703	0.0573931	-3.25344	293	0.00127352	2.89499	0.0348664	295	EPHA4
AA_B_116_31324144_exon3_DL	EPHB4_P54760_OID20242_v1_Cardiometabolic	-0.238167	-0.347962	-0.128371	0.0557954	-4.26858	303	2.63445e-05	4.57931	0.0567235	305	EPHB4
AA_A_97_29911063_exon3_KRx	EPHB6_O15197_OID20982_v1_Neurology	-0.214692	-0.329176	-0.100208	0.0581606	-3.69137	282	0.000267716	3.57233	0.0460927	284	EPHB6
HLA_A_01	EPHX2_P34913_OID20119_v1_Cardiometabolic	-0.196581	-0.308929	-0.0842336	0.0570862	-3.44359	295	0.000657199	3.1823	0.0386443	297	EPHX2
HLA_DQB1_06_01	EPN1_Q9Y6I3_OID31252_v1_Oncology_II	-0.199242	-0.311914	-0.0865697	0.0572493	-3.48025	293	0.000577143	3.23872	0.0396973	295	EPN1
AA_B_77_31324506_exon2_NS	EPO_P01588_OID20522_v1_Inflammation	-0.155085	-0.26809	-0.0420808	0.0574206	-2.70086	296	0.0073144	2.13582	0.0240514	298	EPO
HLA_B_35_02	EPPK1_P58107_OID30250_v1_Cardiometabolic_II	0.194132	0.0809517	0.307312	0.0575058	3.37586	291	0.000835881	3.07786	0.0376871	293	EPPK1
AA_B_156_31324024_exon3_DW	EPS8L2_Q9H6S3_OID21397_v1_Oncology	0.183663	0.0719792	0.295348	0.0567529	3.23619	300	0.00134684	2.87068	0.0337322	302	EPS8L2
AA_B_97_31324201_exon3_CTW	ERBB2_P04626_OID21520_v1_Oncology	-0.203226	-0.314659	-0.0917922	0.0566247	-3.58899	299	0.000387787	3.41141	0.0413006	301	ERBB2
HLA_A_03_01	ERBB3_P21860_OID20705_v1_Inflammation	0.22734	0.115757	0.338923	0.0566977	4.00968	295	7.70909e-05	4.113	0.0516834	297	ERBB3
AA_A_152_29911228_exon3_E	ERBB4_Q15303_OID21510_v1_Oncology	-0.22267	-0.333621	-0.111719	0.0563796	-3.94948	299	9.77432e-05	4.00991	0.0495818	301	ERBB4
HLA_C_16_04	ERBIN_Q96RT1_OID21323_v1_Oncology	-0.247384	-0.358028	-0.136739	0.0562223	-4.4001	297	1.5102e-05	4.82096	0.0611988	299	ERBIN
AA_DRB1_140_32549515_exon3_T	ERC2_O15083_OID30880_v1_Neurology_II	0.211209	0.0984371	0.323981	0.0572986	3.68612	291	0.000271554	3.56614	0.0446094	293	ERC2
AA_B_145_31324057_exon3_GR	ERCC1_P07992_OID31223_v1_Oncology_II	0.180001	0.0655145	0.294488	0.0581654	3.09464	286	0.00216566	2.66441	0.0324004	288	ERCC1
HLA_B_45	EREG_O14944_OID20905_v1_Neurology	-0.1967	-0.311628	-0.0817732	0.0583858	-3.36898	282	0.0008596	3.0657	0.0386911	284	EREG
AA_A_156_29911240_exon3_LR	ERI1_Q8IV48_OID31317_v1_Oncology_II	0.192038	0.0792013	0.304876	0.0573333	3.34951	293	0.000915527	3.03833	0.0368788	295	ERI1
HLA_C_03_02	ERMAP_Q96PL5_OID30539_v1_Inflammation_II	0.232683	0.12028	0.345086	0.0571103	4.07427	290	5.9631e-05	4.22453	0.0541413	292	ERMAP
AA_C_99_31239105_exon3_WY	ERN1_O75460_OID31391_v1_Oncology_II	-0.171207	-0.282959	-0.0594552	0.056788	-3.01484	301	0.00279004	2.55439	0.0293118	303	ERN1
HLA_B_57_01	ERP29_P30040_OID30578_v1_Inflammation_II	0.367468	0.260535	0.474401	0.0543333	6.76323	293	7.31781e-11	10.1356	0.135033	295	ERP29
AA_B_116_31324144_exon3_DNY	ERP44_Q9BS26_OID21338_v1_Oncology	-0.206847	-0.318571	-0.0951226	0.056771	-3.64353	297	0.000317295	3.49854	0.0427857	299	ERP44
AA_B_114_31324150_exon3_DN	ERVV-1_B6SEH8_OID30094_v1_Cardiometabolic_II	0.208279	0.0946435	0.321914	0.0577336	3.60758	287	0.000364468	3.43834	0.0433799	289	ERVV-1
AA_A_114_29911114_exon3_HRx	ESAM_Q96AP7_OID20270_v1_Cardiometabolic	-0.250456	-0.359901	-0.14101	0.0556175	-4.50318	303	9.56334e-06	5.01939	0.0627281	305	ESAM
AA_DRB1_30_32552072_exon2_FRY	ESM1_Q9NQ30_OID20758_v1_Inflammation	-0.2649	-0.375014	-0.154785	0.055953	-4.73433	297	3.40741e-06	5.46758	0.0701719	299	ESM1
AA_B_94_31324210_exon3_.I	ESPL1_Q14674_OID31176_v1_Oncology_II	-0.20223	-0.316213	-0.0882475	0.0579095	-3.49218	286	0.000554842	3.25583	0.0408971	288	ESPL1
HLA_DQB1_04_02	ESR1_P03372_OID30434_v1_Inflammation_II	0.184262	0.0706656	0.297858	0.0577165	3.19253	290	0.00156536	2.80539	0.0339525	292	ESR1
AA_DRB1_13_32552123_exon2_GHS	ESYT2_A0FGR8_OID31134_v1_Neurology_II	0.260786	0.151467	0.370105	0.0555523	4.69442	302	4.06146e-06	5.39132	0.0680093	304	ESYT2
AA_DPB1_205_33053552_exon4_M	EVI2B_P34910_OID31227_v1_Oncology_II	0.252541	0.139926	0.365156	0.0572146	4.41393	286	1.44018e-05	4.84158	0.0637771	288	EVI2B
AA_DPB1_205_33053552_exon4_V	EVI5_O60447_OID30519_v1_Inflammation_II	-0.163099	-0.277126	-0.0490709	0.0579357	-2.81517	290	0.00520914	2.28323	0.0266012	292	EVI5
AA_DPB1_205_33053552_exon4_V	EVPL_Q92817_OID31309_v1_Oncology_II	-0.197718	-0.310426	-0.0850107	0.0572673	-3.45255	293	0.000637167	3.19575	0.0390925	295	EVPL
AA_A_145_29911207_exon3_Hx	EXOSC10_Q01780_OID30083_v1_Cardiometabolic_II	-0.193491	-0.307478	-0.0795037	0.0579126	-3.34109	287	0.000945057	3.02454	0.0374388	289	EXOSC10
HLA_DQB1_06_03	EXTL1_Q92935_OID30114_v1_Cardiometabolic_II	-0.223122	-0.336376	-0.109868	0.0575401	-3.87769	287	0.000130788	3.88343	0.0497836	289	EXTL1
AA_A_152_29911228_exon3_ARW	EZR_P15311_OID21017_v1_Neurology	0.232632	0.121571	0.343693	0.0564339	4.1222	297	4.87388e-05	4.31213	0.0541176	299	EZR
AA_B_156_31324024_exon3_DGW	F10_P00742_OID30684_v1_Inflammation_II	-0.167671	-0.27968	-0.0556626	0.0569177	-2.94585	300	0.00347294	2.4593	0.0281136	302	F10
HLA_A_24	F11_P03951_OID30773_v1_Inflammation_II	-0.250796	-0.361529	-0.140064	0.0562662	-4.45732	296	1.17897e-05	4.9285	0.0628987	298	F11
AA_C_16_31239600_exon2	F11R_Q9Y624_OID21151_v1_Neurology	-0.218868	-0.330483	-0.107253	0.0567146	-3.85912	296	0.000139728	3.85472	0.0479032	298	F11R
AA_B_152_31324036_exon3_EQ	F12_P00748_OID30739_v1_Inflammation_II	0.150826	0.0386967	0.262955	0.0569797	2.64701	301	0.00854817	2.06813	0.0227484	303	F12
HLA_A_03_02	F13B_P05160_OID30781_v1_Inflammation_II	0.177884	0.0658907	0.289877	0.0569092	3.12575	299	0.00194782	2.71045	0.0316427	301	F13B
HLA_A_02_02	F2_P00734_OID30723_v1_Inflammation_II	0.157521	0.0455107	0.269532	0.0569195	2.76744	301	0.00599972	2.22187	0.0248129	303	F2
AA_A_152_29911228_exon3_AEV	F2R_P25116_OID20691_v1_Inflammation	-0.215291	-0.326619	-0.103964	0.05657	-3.80575	298	0.000171589	3.76551	0.0463503	300	F2R
HLA_B_39_10	F3_P13726_OID21440_v1_Oncology	0.255236	0.145566	0.364906	0.05573	4.57987	301	6.81962e-06	5.16624	0.0651454	303	F3
AA_DRB1_60_32551982_exon2_Hx	F7_P08709_OID20372_v1_Cardiometabolic	-0.176755	-0.289151	-0.064359	0.0571123	-3.09487	297	0.00215665	2.66622	0.0312423	299	F7
HLA_DRB1_04_05	F9_P00740_OID20349_v1_Cardiometabolic	0.247953	0.137325	0.358581	0.0562139	4.41089	297	1.44131e-05	4.84124	0.0614807	299	F9
AA_B_116_31324144_exon3_D	FABP1_P07148_OID20778_v1_Inflammation	-0.206142	-0.317883	-0.0944002	0.0567796	-3.63056	297	0.000332963	3.4776	0.0424944	299	FABP1
AA_A_109_29911099_exon3_FP	FABP2_P12104_OID20200_v1_Cardiometabolic	0.190632	0.0781496	0.303114	0.0571545	3.33538	295	0.000960775	3.01738	0.0363405	297	FABP2
AA_DRB1_13_32552123_exon2_FSY	FABP3_P05413_OID30351_v1_Cardiometabolic_II	0.146737	0.0341603	0.259313	0.0572055	2.56508	299	0.0108031	1.96645	0.0215316	301	FABP3
HLA_C_03_04	FABP4_P15090_OID20245_v1_Cardiometabolic	0.190499	0.0795203	0.301477	0.0563965	3.37785	303	0.000826012	3.08301	0.0362897	305	FABP4
AA_A_156_29911240_exon3_W	FABP5_Q01469_OID21043_v1_Neurology	0.253157	0.142495	0.363819	0.0562304	4.50214	296	9.6855e-06	5.01388	0.0640885	298	FABP5
AA_DRB1_30_32552072_exon2_FGH	FABP6_P51161_OID20076_v1_Cardiometabolic	0.195474	0.0829085	0.30804	0.0571961	3.41761	294	0.000720877	3.14214	0.0382101	296	FABP6
HLA_A_03_02	FABP9_Q0Z7S8_OID20501_v1_Inflammation	-0.178414	-0.290967	-0.0658608	0.0571913	-3.1196	296	0.00198948	2.70126	0.0318315	298	FABP9
HLA_B_57_01	FADD_Q13158_OID20151_v1_Cardiometabolic	0.262533	0.151969	0.373097	0.05618	4.67307	295	4.51759e-06	5.34509	0.0689236	297	FADD
AA_DRB1_74_32551940_exon2_E	FAM13A_O94988_OID31463_v1_Oncology_II	-0.210796	-0.321489	-0.100104	0.0562505	-3.74746	302	0.00021399	3.66961	0.0444351	304	FAM13A
HLA_B_18_01	FAM171A2_A8MVW0_OID31005_v1_Neurology_II	0.198827	0.0874782	0.310175	0.0565823	3.51394	300	0.000509569	3.2928	0.0395321	302	FAM171A2
HLA_DPA1_03	FAM171B_Q6P995_OID31338_v1_Oncology_II	0.197998	0.0868172	0.309179	0.0564979	3.50452	301	0.000526949	3.27823	0.0392033	303	FAM171B
AA_DPB1_9_33048466_exon2_H	FAM172A_Q8WUF8_OID30248_v1_Cardiometabolic_II	-0.185046	-0.298428	-0.0716632	0.0576086	-3.21212	291	0.00146539	2.83405	0.0342419	293	FAM172A
AA_A_97_29911063_exon3_IMx	FAM20A_Q96MK3_OID30348_v1_Cardiometabolic_II	0.160694	0.0483647	0.273023	0.0570799	2.81524	299	0.00519769	2.28419	0.0258226	301	FAM20A
HLA_A_34_02	FAM3B_P58499_OID21372_v1_Oncology	-0.183496	-0.295751	-0.0712414	0.0570406	-3.21694	297	0.00143876	2.84201	0.0336709	299	FAM3B
AA_DRB1_60_32551982_exon2_S	FAM3C_Q92520_OID20233_v1_Cardiometabolic	-0.181685	-0.294362	-0.0690086	0.0572532	-3.17336	295	0.00166593	2.77834	0.0330095	297	FAM3C
AA_B_67_31324536_exon2_F	FAM3D_Q96BQ1_OID31514_v1_Oncology_II	-0.189914	-0.30109	-0.0787373	0.0564963	-3.36152	302	0.000874871	3.05806	0.0360671	304	FAM3D
AA_DRB1_11_32552129_exon2_LV	FAP_Q12884_OID20330_v1_Cardiometabolic	-0.217288	-0.327636	-0.106941	0.0560759	-3.8749	303	0.000130774	3.88348	0.0472143	305	FAP
AA_B_152_31324036_exon3_QV	FARSA_Q9Y285_OID30887_v1_Neurology_II	0.212859	0.100128	0.32559	0.0572776	3.71627	291	0.000242424	3.61542	0.045309	293	FARSA
HLA_C_03_04	FAS_P25445_OID20316_v1_Cardiometabolic	0.22851	0.118269	0.338751	0.056021	4.07901	302	5.79196e-05	4.23717	0.052217	304	FAS
AA_DRB1_86_32551904_exon2_DGx	FASLG_P48023_OID20665_v1_Inflammation	-0.203567	-0.314433	-0.0927006	0.0563386	-3.61327	302	0.000354052	3.45093	0.0414394	304	FASLG
HLA_B_51	FBLN2_P98095_OID30378_v1_Cardiometabolic_II	0.232395	0.122441	0.342348	0.0558756	4.15914	303	4.1641e-05	4.38048	0.0540073	305	FBLN2
AA_DRB1_16_32552114_exon2_HI	FBN2_P35556_OID30974_v1_Neurology_II	0.192148	0.0789226	0.305373	0.0575287	3.34003	291	0.000946934	3.02368	0.0369207	293	FBN2
AA_B_70_31324527_exon2_NS	FBP1_P09467_OID20227_v1_Cardiometabolic	0.275211	0.165052	0.38537	0.0559739	4.91677	295	1.46302e-06	5.83475	0.075741	297	FBP1
AA_B_171_31323979_exon3_EY	FCAMR_Q8WWV6_OID30332_v1_Cardiometabolic_II	-0.177617	-0.289616	-0.0656184	0.056912	-3.12091	299	0.00197909	2.70353	0.0315478	301	FCAMR
AA_B_116_31324144_exon3_DSY	FCAR_P24071_OID20564_v1_Inflammation	-0.217872	-0.329513	-0.106232	0.0567275	-3.84068	296	0.000150106	3.8236	0.0474684	298	FCAR
AA_A_283_29912302_exon5_H	FCER1A_P12319_OID30992_v1_Neurology_II	0.224234	0.113511	0.334958	0.0562648	3.98534	300	8.46677e-05	4.07228	0.0502811	302	FCER1A
AA_B_70_31324527_exon2_HK	FCER2_P06734_OID21133_v1_Neurology	0.181639	0.0691538	0.294125	0.0571569	3.1779	296	0.00164035	2.78506	0.0329928	298	FCER2
AA_DRB1_30_32552072_exon2_GHY	FCGR2A_P12318_OID20391_v1_Cardiometabolic	0.202368	0.0901553	0.314581	0.0570176	3.54922	295	0.000449425	3.34734	0.0409528	297	FCGR2A
HLA_A_26_01	FCGR2B_P31994_OID21215_v1_Oncology	-0.26658	-0.377206	-0.155953	0.0562107	-4.74251	294	3.2961e-06	5.482	0.0710648	296	FCGR2B
HLA_DQB1_04	FCGR3B_O75015_OID20387_v1_Cardiometabolic	-0.196802	-0.308763	-0.0848416	0.0568911	-3.45928	297	0.000620925	3.20696	0.0387312	299	FCGR3B
AA_B_80_31324497_exon2_CT	FCN1_O00602_OID30690_v1_Inflammation_II	-0.24057	-0.35085	-0.13029	0.0560395	-4.29287	300	2.38362e-05	4.62276	0.057874	302	FCN1
AA_C_219_31238158_exon4_W	FCN2_Q15485_OID20382_v1_Cardiometabolic	0.219913	0.108135	0.331692	0.0567969	3.87192	295	0.000133014	3.8761	0.0483618	297	FCN2
AA_B_156_31324024_exon3_RW	FCRL1_Q96LA6_OID20172_v1_Cardiometabolic	0.216669	0.104807	0.32853	0.0568392	3.81196	295	0.000167851	3.77508	0.0469454	297	FCRL1
AA_DRB1_30_32552072_exon2_HR	FCRL2_Q96LA5_OID20639_v1_Inflammation	-0.215719	-0.326661	-0.104777	0.0563757	-3.82645	300	0.000158204	3.80078	0.0465347	302	FCRL2
AA_DQB1_57_32632681_exon2_D	FCRL3_Q96P31_OID20443_v1_Inflammation	0.166488	0.0542684	0.278708	0.0570244	2.9196	299	0.00377122	2.42352	0.0277184	301	FCRL3
HLA_C_03_02	FCRL5_Q96RD9_OID21111_v1_Neurology	-0.201923	-0.313955	-0.0898913	0.0569265	-3.54709	296	0.000452708	3.34418	0.040773	298	FCRL5
AA_B_11_31324704_exon2	FCRL6_Q6DN72_OID20529_v1_Inflammation	-0.199709	-0.311793	-0.0876254	0.0569529	-3.50657	296	0.00052429	3.28043	0.0398838	298	FCRL6
AA_DQA1_47_32609219_exon2_CK	FCRLB_Q6BAA4_OID21193_v1_Oncology	-0.146018	-0.259568	-0.0324683	0.0576961	-2.53081	294	0.0119015	1.9244	0.0213212	296	FCRLB
AA_B_minus10_31324892_exon1_G	FDX1_P10109_OID30078_v1_Cardiometabolic_II	0.281942	0.170472	0.393411	0.0566335	4.97836	287	1.10798e-06	5.95547	0.0794912	289	FDX1
AA_DQA1_47_32609219_exon2_CK	FDX2_Q6P4F2_OID30147_v1_Cardiometabolic_II	0.240304	0.127526	0.353083	0.0572985	4.1939	287	3.65746e-05	4.43682	0.0577461	289	FDX2
AA_DRB1_71_32551949_exon2_ER	FEN1_P39748_OID21192_v1_Oncology	0.197806	0.0852939	0.310318	0.0571688	3.46003	294	0.000620113	3.20753	0.0391272	296	FEN1
AA_A_99_29911069_exon3_HSY	FES_P07332_OID21207_v1_Oncology	0.233881	0.122285	0.345478	0.0567037	4.12462	294	4.83813e-05	4.31532	0.0547003	296	FES
AA_DRB1_74_32551940_exon2_Ax	FETUB_Q9UGM5_OID20404_v1_Cardiometabolic	-0.226499	-0.337725	-0.115272	0.0565179	-4.00756	297	7.76312e-05	4.10996	0.0513016	299	FETUB
HLA_B_15	FGA_P02671_OID30788_v1_Inflammation_II	-0.182795	-0.29603	-0.0695599	0.0575346	-3.17713	292	0.00164679	2.78336	0.033414	294	FGA
AA_DPA1_50_33037522_exon2	FGD3_Q5JSP0_OID31040_v1_Neurology_II	0.206096	0.0949177	0.317273	0.0564956	3.64799	300	0.000311567	3.50645	0.0424754	302	FGD3
AA_B_97_31324201_exon3_CNW	FGF12_P61328_OID30454_v1_Inflammation_II	0.216381	0.103544	0.329219	0.0573308	3.77426	290	0.000194618	3.71082	0.0468209	292	FGF12
HLA_B_41_02	FGF16_O43320_OID30535_v1_Inflammation_II	0.232979	0.120584	0.345374	0.0571061	4.07975	290	5.83179e-05	4.2342	0.0542791	292	FGF16
HLA_DQB1_06_02	FGF19_O95750_OID20715_v1_Inflammation	0.211429	0.100006	0.322853	0.0566189	3.73425	298	0.00022553	3.6468	0.0447023	300	FGF19
HLA_DPA1_03	FGF2_P09038_OID20503_v1_Inflammation	-0.194921	-0.307115	-0.0827269	0.0570089	-3.41913	296	0.000716397	3.14485	0.0379942	298	FGF2
AA_C_113_31239063_exon3_H	FGF20_Q9NP95_OID30459_v1_Inflammation_II	-0.166685	-0.280643	-0.0527262	0.0579005	-2.87881	290	0.00428881	2.36766	0.0277838	292	FGF20
AA_DQA1_25_32609153_exon2	FGF21_Q9NSA1_OID21402_v1_Oncology	0.23406	0.123785	0.344336	0.0560379	4.17682	301	3.87646e-05	4.41156	0.0547842	303	FGF21
AA_DQB1_9_32632825_exon2_CHY	FGF23_Q9GZV9_OID21411_v1_Oncology	0.28517	0.17627	0.394069	0.0553377	5.15326	300	4.65024e-07	6.33253	0.0813217	302	FGF23
AA_A_156_29911240_exon3_EQR	FGF3_P11487_OID30544_v1_Inflammation_II	-0.209769	-0.322773	-0.0967652	0.0574155	-3.65353	290	0.000306904	3.513	0.0440031	292	FGF3
AA_B_94_31324210_exon3_T	FGF5_P12034_OID20490_v1_Inflammation	0.255768	0.145745	0.365791	0.0559079	4.57481	299	6.99246e-06	5.15537	0.0654173	301	FGF5
HLA_DQB1_04_02	FGF6_P10767_OID30443_v1_Inflammation_II	-0.196811	-0.310126	-0.0834962	0.0575735	-3.41843	290	0.000720073	3.14262	0.0387346	292	FGF6
HLA_A_68_02	FGF7_P21781_OID31241_v1_Oncology_II	0.218959	0.105396	0.332522	0.0576964	3.79502	286	0.000180218	3.7442	0.0479431	288	FGF7
AA_C_184_31238263_exon4_Hx	FGF9_P31371_OID31193_v1_Oncology_II	0.243386	0.130498	0.356273	0.0573531	4.24363	286	2.97485e-05	4.52653	0.0592365	288	FGF9
AA_DRB1_71_32551949_exon2_AKR	FGFBP1_Q14512_OID21507_v1_Oncology	-0.206724	-0.318074	-0.0953744	0.0565823	-3.65352	299	0.000305383	3.51515	0.042735	301	FGFBP1
AA_A_56_29910699_exon2_DR	FGFBP2_Q9BYJ0_OID30395_v1_Cardiometabolic_II	-0.237927	-0.34773	-0.128125	0.0557987	-4.26403	303	2.68558e-05	4.57096	0.0566094	305	FGFBP2
AA_DPB1_205_33053552_exon4_V	FGFBP3_Q8TAT2_OID31108_v1_Neurology_II	0.163223	0.0515045	0.274941	0.0567718	2.87507	302	0.00432643	2.36387	0.0266417	304	FGFBP3
AA_DQB1_26_32632774_exon2_FL	FGFR2_P21802_OID21478_v1_Oncology	0.201202	0.0897215	0.312683	0.0566488	3.55175	299	0.000444428	3.3522	0.0404824	301	FGFR2
HLA_C_03_02	FGFR4_P22455_OID30646_v1_Inflammation_II	0.17102	0.0577369	0.284304	0.0575599	2.97117	293	0.00321249	2.49316	0.0292479	295	FGFR4
AA_DPB1_36_33048547_exon2	FGL1_Q08830_OID30702_v1_Inflammation_II	0.223923	0.113191	0.334655	0.056269	3.97951	300	8.6663e-05	4.06217	0.0501415	302	FGL1
HLA_A_68	FGR_P09769_OID20828_v1_Neurology	0.2115	0.0985389	0.324461	0.0573936	3.68507	290	0.000272779	3.56419	0.0447321	292	FGR
AA_DPB1_69_33048646_exon2_K	FH_P07954_OID30839_v1_Neurology_II	0.212389	0.0978458	0.326932	0.0581905	3.64988	282	0.000312558	3.50507	0.045109	284	FH
AA_DRB1_133_32549536_exon3_L	FHIP2A_Q5W0V3_OID30187_v1_Cardiometabolic_II	-0.191204	-0.305243	-0.0771642	0.0579391	-3.30008	287	0.00108862	2.96313	0.0365588	289	FHIP2A
AA_C_156_31238934_exon3_CDW	FHIT_P49789_OID20872_v1_Neurology	0.191131	0.0776866	0.304576	0.0576395	3.31598	290	0.00102944	2.9874	0.0365312	292	FHIT
HLA_B_44_02	FIS1_Q9Y3D6_OID20722_v1_Inflammation	-0.204725	-0.31669	-0.092759	0.0568927	-3.59843	296	0.000375132	3.42582	0.0419121	298	FIS1
AA_C_177_31238871_exon3_K	FKBP14_Q9NWM8_OID31065_v1_Neurology_II	0.158367	0.0461841	0.27055	0.0570064	2.77806	300	0.00581308	2.23559	0.0250802	302	FKBP14
AA_C_156_31238934_exon3_DRx	FKBP1B_P68106_OID20618_v1_Inflammation	0.204757	0.0935474	0.315967	0.0565118	3.62326	300	0.000341545	3.46655	0.0419255	302	FKBP1B
AA_DPB1_69_33048646_exon2_E	FKBP4_Q02790_OID20960_v1_Neurology	0.174654	0.0594439	0.289863	0.0585302	2.98399	283	0.00309336	2.50957	0.0305039	285	FKBP4
HLA_DQB1_03_02	FKBP5_Q13451_OID20937_v1_Neurology	-0.195727	-0.310472	-0.0809824	0.0582941	-3.35759	283	0.000893986	3.04867	0.0383092	285	FKBP5
AA_DRB1_74_32551940_exon2_AL	FKBP7_Q9Y680_OID20846_v1_Neurology	-0.242626	-0.354944	-0.130309	0.0570659	-4.25169	289	2.86722e-05	4.54254	0.0588676	291	FKBP7
HLA_B_58_01	FKBPL_Q9UIM3_OID31499_v1_Oncology_II	-0.21168	-0.322351	-0.101009	0.0562395	-3.7639	302	0.000200978	3.69685	0.0448085	304	FKBPL
AA_C_304_31237782_exon5_M	FLI1_Q01543_OID21239_v1_Oncology	0.245354	0.134083	0.356626	0.0565385	4.33959	294	1.96528e-05	4.70658	0.0601986	296	FLI1
AA_A_152_29911228_exon3_ARV	FLRT2_O43155_OID20946_v1_Neurology	0.169982	0.0546766	0.285287	0.0585788	2.90177	283	0.0040022	2.3977	0.0288939	285	FLRT2
AA_C_94_31239120_exon3_I	FLT1_P17948_OID21301_v1_Oncology	0.211616	0.100008	0.323224	0.0567118	3.73143	297	0.000228092	3.64189	0.0447813	299	FLT1
AA_B_97_31324201_exon3_CRW	FLT3_P36888_OID21272_v1_Oncology	0.207765	0.0954899	0.32004	0.0570485	3.6419	294	0.00031975	3.49519	0.0431664	296	FLT3
HLA_DRB1_15_01	FLT3LG_P49771_OID20661_v1_Inflammation	0.183964	0.0726599	0.295269	0.0565614	3.25247	302	0.00127364	2.89495	0.0338429	304	FLT3LG
HLA_DPB1_04_01	FLT4_P35916_OID21491_v1_Oncology	-0.199124	-0.310653	-0.087595	0.0566734	-3.51354	299	0.000510536	3.29197	0.0396505	301	FLT4
HLA_B_07_05	FMNL1_O95466_OID20884_v1_Neurology	0.170677	0.0567974	0.284556	0.0578604	2.94981	290	0.00343887	2.46358	0.0291306	292	FMNL1
AA_DRB1_26_32552084_exon2_F	FMR1_Q06787_OID21233_v1_Oncology	0.223095	0.111208	0.334982	0.0568513	3.92418	294	0.000108424	3.96487	0.0497712	296	FMR1
AA_DRB1_28_32552078_exon2_DK	FN1_P02751_OID30787_v1_Inflammation_II	-0.191917	-0.303235	-0.080599	0.0565676	-3.3927	301	0.000784685	3.1053	0.0368321	303	FN1
AA_C_94_31239120_exon3_T	FNDC1_Q4ZHG4_OID31127_v1_Neurology_II	-0.206199	-0.317003	-0.0953954	0.0563069	-3.66205	302	0.000295331	3.52969	0.042518	304	FNDC1
AA_B_minus10_31324892_exon1_G	FNTA_P49354_OID31381_v1_Oncology_II	0.185932	0.0744836	0.297381	0.056634	3.28305	301	0.00114788	2.9401	0.0345708	303	FNTA
AA_B_62_31324551_exon2	FOLH1_Q04609_OID30430_v1_Inflammation_II	-0.201422	-0.314628	-0.088215	0.0575185	-3.50186	290	0.000534811	3.2718	0.0405707	292	FOLH1
AA_B_156_31324024_exon3_RW	FOLR1_P15328_OID21529_v1_Oncology	-0.198072	-0.309814	-0.0863295	0.0567807	-3.48836	298	0.000559286	3.25237	0.0392323	300	FOLR1
AA_B_116_31324144_exon3_DNY	FOLR2_P14207_OID21062_v1_Neurology	0.177841	0.0654676	0.290215	0.0571009	3.11451	297	0.00202238	2.69414	0.0316275	299	FOLR2
AA_DRB1_96_32549647_exon3_EHY	FOLR3_P41439_OID21485_v1_Oncology	-0.234181	-0.345011	-0.12335	0.0563176	-4.15821	298	4.19809e-05	4.37695	0.0548406	300	FOLR3
AA_DRB1_73_32551943_exon2_GP	FOS_P01100_OID31221_v1_Oncology_II	-0.181276	-0.295735	-0.0668167	0.0581516	-3.1173	286	0.00201098	2.69659	0.032861	288	FOS
AA_DQA1_69_32609285_exon2_AL	FOSB_P53539_OID20791_v1_Neurology	-0.204903	-0.318026	-0.0917797	0.0574761	-3.56501	290	0.000425366	3.37124	0.0419852	292	FOSB
HLA_B_55	FOXJ3_Q9UPW0_OID30445_v1_Inflammation_II	-0.156461	-0.270613	-0.0423094	0.0579988	-2.69766	290	0.0073917	2.13126	0.0244802	292	FOXJ3
AA_B_109_31324165_exon3_F	FOXO1_Q12778_OID20515_v1_Inflammation	0.177307	0.0647311	0.289883	0.0572029	3.09962	296	0.00212411	2.67282	0.0314378	298	FOXO1
AA_A_156_29911240_exon3_L	FOXO3_O43524_OID21271_v1_Oncology	0.183407	0.0705739	0.29624	0.0573319	3.19904	294	0.00152952	2.81544	0.0336381	296	FOXO3
AA_B_199_31323321_exon4_V	FRMD4B_Q9Y2L6_OID30155_v1_Cardiometabolic_II	-0.197347	-0.311245	-0.0834492	0.0578673	-3.41034	287	0.000741915	3.12965	0.038946	289	FRMD4B
HLA_DRB1_04_05	FRMD7_Q6ZUT3_OID30898_v1_Neurology_II	0.213585	0.100872	0.326298	0.0572683	3.72955	291	0.000230553	3.63723	0.0456186	293	FRMD7
HLA_DPB1_01	FRZB_Q92765_OID20968_v1_Neurology	0.155605	0.0393997	0.271811	0.0590335	2.63588	280	0.00885983	2.05257	0.0242131	282	FRZB
HLA_DRB1_04_02	FSHB_P01225_OID30233_v1_Cardiometabolic_II	-0.205501	-0.318414	-0.092589	0.0573699	-3.58204	291	0.000399455	3.39853	0.0422309	293	FSHB
AA_A_156_29911240_exon3_LR	FST_P19883_OID20770_v1_Inflammation	0.261633	0.151603	0.371663	0.0559107	4.67948	298	4.37032e-06	5.35949	0.0684517	300	FST
HLA_A_29_02	FSTL1_Q12841_OID30254_v1_Cardiometabolic_II	-0.206693	-0.319577	-0.0938095	0.0573552	-3.60374	291	0.000368848	3.43315	0.042722	293	FSTL1
AA_B_11_31324704_exon2	FSTL3_O95633_OID20782_v1_Inflammation	-0.187378	-0.299549	-0.0752062	0.0569981	-3.28743	297	0.00113244	2.94598	0.0351104	299	FSTL3
AA_A_56_29910699_exon2_DG	FTCD_O95954_OID31137_v1_Neurology_II	-0.179401	-0.2908	-0.0680006	0.05661	-3.16906	302	0.0016861	2.77312	0.0321846	304	FTCD
AA_B_97_31324201_exon3_NRT	FUCA1_P04066_OID20261_v1_Cardiometabolic	-0.189235	-0.300613	-0.0778584	0.0565976	-3.34352	301	0.000931804	3.03068	0.0358101	303	FUCA1
AA_B_45_31324602_exon2_GK	FUOM_A2VDF0_OID30626_v1_Inflammation_II	0.215727	0.103457	0.327997	0.057045	3.78169	293	0.000188797	3.724	0.046538	295	FUOM
AA_DPB1_194_33053519_exon4_Q	FURIN_P09958_OID21514_v1_Oncology	0.225069	0.114181	0.335957	0.0563477	3.99429	299	8.17507e-05	4.08751	0.050656	301	FURIN
AA_C_156_31238934_exon3_CMQ	FUS_P35637_OID21256_v1_Oncology	-0.234015	-0.3458	-0.122231	0.0567985	-4.1201	293	4.93298e-05	4.30689	0.0547632	295	FUS
AA_B_152_31324036_exon3_E	FUT1_P19526_OID31295_v1_Oncology_II	0.265604	0.154756	0.376451	0.0563223	4.71578	293	3.73018e-06	5.42827	0.0705453	295	FUT1
HLA_A_03_02	FUT3_FUT5_P21217_Q11128_OID21013_v1_Neurology	-0.154728	-0.267547	-0.0419093	0.0573271	-2.69904	297	0.00735226	2.13358	0.0239408	299	FUT3
HLA_DRB1_04_02	FUT8_Q9BYC5_OID20992_v1_Neurology	-0.244285	-0.357748	-0.130821	0.0576429	-4.2379	283	3.05655e-05	4.51477	0.059675	285	FUT8
HLA_B_41_02	FXN_Q16595_OID21442_v1_Oncology	0.209574	0.0986667	0.320482	0.056359	3.71856	301	0.000238932	3.62173	0.0439214	303	FXN
HLA_DPB1_05	FXYD5_Q96DB9_OID20463_v1_Inflammation	0.217702	0.106623	0.32878	0.0564444	3.85692	299	0.000140647	3.85187	0.047394	301	FXYD5
AA_DRB1_78_32551928_exon2_LY	FYB1_O15117_OID21140_v1_Neurology	-0.203652	-0.315834	-0.0914693	0.0570021	-3.5727	295	0.000412503	3.38457	0.041474	297	FYB1
HLA_B_41_02	FZD10_Q9ULW2_OID30931_v1_Neurology_II	-0.18299	-0.296416	-0.0695627	0.0576312	-3.17518	291	0.0016581	2.78039	0.0334852	293	FZD10
AA_DRB1_30_32552072_exon2_AH	FZD8_Q9H461_OID30818_v1_Neurology_II	0.243435	0.129744	0.357126	0.0577577	4.21476	282	3.37006e-05	4.47236	0.0592607	284	FZD8
AA_DRB1_85_32551907_exon2_Ax	GABARAP_O95166_OID31414_v1_Oncology_II	0.257088	0.147474	0.366702	0.0557017	4.61544	301	5.81446e-06	5.23549	0.0660942	303	GABARAP
AA_DRB1_11_32552129_exon2_DGS	GABARAPL1_Q9H0R8_OID31253_v1_Oncology_II	0.223108	0.111029	0.335187	0.0569481	3.91774	293	0.000111291	3.95354	0.0497771	295	GABARAPL1
AA_C_156_31238934_exon3_MQR	GABRA4_P48169_OID30803_v1_Neurology_II	0.195185	0.0802219	0.310147	0.0584038	3.34198	282	0.000944145	3.02496	0.038097	284	GABRA4
HLA_B_35_01	GAD1_Q99259_OID31166_v1_Oncology_II	0.182811	0.0683848	0.297237	0.0581348	3.14461	286	0.00183816	2.73562	0.0334199	288	GAD1
HLA_DRB1_15_01	GAD2_Q05329_OID30449_v1_Inflammation_II	0.209949	0.09695	0.322949	0.0574132	3.65681	290	0.000303171	3.51831	0.0440788	292	GAD2
AA_B_30_31324647_exon2	GADD45B_O75293_OID31261_v1_Oncology_II	0.184991	0.0719978	0.297983	0.0574123	3.22214	293	0.00141577	2.84901	0.0342215	295	GADD45B
AA_DRB1_30_32552072_exon2_HR	GADD45GIP1_Q8TAE8_OID30237_v1_Cardiometabolic_II	-0.207894	-0.320748	-0.0950395	0.0573403	-3.62562	291	0.000340223	3.46824	0.0432198	293	GADD45GIP1
AA_DPA1_91_33037059_exon3_x	GAGE2A_Q6NT46_OID31199_v1_Oncology_II	-0.192705	-0.306911	-0.078499	0.0580229	-3.32119	286	0.00101277	2.99449	0.0371353	288	GAGE2A
AA_A_116_29911120_exon3_RYx	GAL_P22466_OID20727_v1_Inflammation	0.213953	0.102592	0.325314	0.056587	3.78096	298	0.000188737	3.72414	0.045776	300	GAL
AA_B_114_31324150_exon3_KN	GALNT10_Q86SR1_OID21371_v1_Oncology	0.191253	0.0791665	0.303339	0.0569548	3.35797	297	0.000887524	3.05182	0.0365775	299	GALNT10
AA_DRB1_57_32551991_exon2_AMS	GALNT2_Q10471_OID21423_v1_Oncology	-0.19189	-0.303209	-0.0805715	0.0565679	-3.39221	301	0.000786045	3.10455	0.0368218	303	GALNT2
AA_B_99_31324195_exon3_FS	GALNT3_Q14435_OID20471_v1_Inflammation	0.220131	0.109114	0.331147	0.0564129	3.90214	299	0.000117842	3.9287	0.0484576	301	GALNT3
AA_C_1_31239645_exon2_C	GALNT5_Q7Z7M9_OID30295_v1_Cardiometabolic_II	0.199275	0.0877488	0.3108	0.0566716	3.5163	299	0.000505465	3.29631	0.0397103	301	GALNT5
AA_A_163_29911261_exon3_ER	GALNT7_Q86SF2_OID21377_v1_Oncology	0.19527	0.0832742	0.307266	0.0569089	3.43127	297	0.000685962	3.1637	0.0381303	299	GALNT7
AA_DPB1_178_33052924_exon3_L	GAMT_Q14353_OID30133_v1_Cardiometabolic_II	-0.215047	-0.328512	-0.101582	0.0576471	-3.73041	287	0.000230378	3.63756	0.0462453	289	GAMT
AA_DPA1_91_33037059_exon3_V	GAPDH_P04406_OID30600_v1_Inflammation_II	0.181317	0.0660427	0.296591	0.0585621	3.09615	282	0.00215786	2.66598	0.0328759	284	GAPDH
AA_DPB1_205_33053552_exon4_V	GART_P22102_OID31004_v1_Neurology_II	-0.18667	-0.29829	-0.0750505	0.0567202	-3.29107	300	0.00111716	2.95188	0.0348458	302	GART
HLA_B_58_01	GAS2_O43903_OID31285_v1_Oncology_II	0.28188	0.171565	0.392195	0.0560517	5.02893	293	8.60877e-07	6.06506	0.0794562	295	GAS2
HLA_B_57_03	GAS6_Q14393_OID20318_v1_Cardiometabolic	0.186477	0.0748533	0.298101	0.0567223	3.28755	300	0.00113075	2.94663	0.0347738	302	GAS6
HLA_DQB1_05_03	GASK1A_Q9UFP1_OID30109_v1_Cardiometabolic_II	0.21736	0.103955	0.330766	0.0576169	3.77251	287	0.000196301	3.70708	0.0472456	289	GASK1A
AA_B_116_31324144_exon3_FNY	GAST_P01350_OID31083_v1_Neurology_II	-0.187917	-0.299136	-0.0766969	0.0565184	-3.32488	302	0.000993645	3.00277	0.0353127	304	GAST
HLA_B_53_01	GATA3_P23771_OID31219_v1_Oncology_II	-0.176439	-0.291	-0.0618771	0.0582036	-3.03141	286	0.0026571	2.57559	0.0311307	288	GATA3
AA_DRB1_57_32551991_exon2_AM	GATD3_P0DPI2_OID30253_v1_Cardiometabolic_II	0.175571	0.0619887	0.289154	0.0577105	3.04228	291	0.00256206	2.59141	0.0308253	293	GATD3
HLA_A_74	GBA_P04062_OID30966_v1_Neurology_II	0.200087	0.0870455	0.313129	0.0574356	3.48368	291	0.000570623	3.24365	0.0400349	293	GBA
AA_DPB1_194_33053519_exon4_Q	GBP1_P32455_OID31128_v1_Neurology_II	-0.185752	-0.297204	-0.0742992	0.0566359	-3.27975	301	0.00116092	2.9352	0.0345037	303	GBP1
AA_A_161_29911255_exon3_E	GBP2_P32456_OID20489_v1_Inflammation	0.205593	0.094216	0.31697	0.0565961	3.63264	299	0.000330049	3.48142	0.0422685	301	GBP2
AA_DQB1_71_32632639_exon2_AD	GBP4_Q96PP9_OID20845_v1_Neurology	0.255372	0.143629	0.367115	0.056775	4.49797	290	9.93594e-06	5.00279	0.0652149	292	GBP4
AA_C_91_31239129_exon3_G	GBP6_Q6ZN66_OID30139_v1_Cardiometabolic_II	0.168081	0.0535509	0.282611	0.0581884	2.88857	287	0.00416475	2.38041	0.0282512	289	GBP6
AA_A_105_29911087_exon3_GP	GC_P02774_OID30780_v1_Inflammation_II	0.156348	0.0443166	0.26838	0.0569302	2.74631	301	0.0063898	2.19451	0.0244447	303	GC
AA_B_97_31324201_exon3_RSV	GCC1_Q96CN9_OID31147_v1_Neurology_II	-0.218611	-0.329109	-0.108113	0.0561517	-3.89322	302	0.000121796	3.91437	0.0477906	304	GCC1
AA_DRB1_74_32551940_exon2_GLR	GCG_P01275_OID21263_v1_Oncology	-0.235398	-0.346952	-0.123843	0.0566823	-4.15293	294	4.30581e-05	4.36595	0.0554121	296	GCG
AA_DRB1_30_32552072_exon2_GHR	GCHFR_P30047_OID30631_v1_Inflammation_II	0.203307	0.0889457	0.317667	0.0580998	3.49926	284	0.000541448	3.26644	0.0413335	286	GCHFR
AA_DRB1_71_32551949_exon2_AE	GCLM_P48507_OID30059_v1_Cardiometabolic_II	-0.197258	-0.311158	-0.0833581	0.0578683	-3.40874	287	0.000746109	3.1272	0.0389108	289	GCLM
HLA_B_57_03	GCNT1_Q02742_OID21379_v1_Oncology	-0.190809	-0.302905	-0.0787134	0.0569598	-3.3499	297	0.00091283	3.03961	0.0364082	299	GCNT1
HLA_B_57_01	GDF15_Q99988_OID20251_v1_Cardiometabolic	0.165601	0.054113	0.277088	0.0566553	2.92295	303	0.00372845	2.42847	0.0274236	305	GDF15
AA_DPB1_84_33048691_exon2_G	GDF2_Q9UK05_OID20202_v1_Cardiometabolic	0.234869	0.123491	0.346248	0.0565936	4.1501	295	4.35257e-05	4.36125	0.0551635	297	GDF2
HLA_DRB1_11	GDNF_P39905_OID20861_v1_Neurology	0.20693	0.0938557	0.320003	0.057451	3.60184	290	0.000371633	3.42989	0.0428199	292	GDNF
HLA_DPA1_02_01	GET3_O43681_OID30303_v1_Cardiometabolic_II	0.165473	0.0532336	0.277712	0.0570342	2.90129	299	0.00399222	2.39879	0.0273813	301	GET3
AA_DRB1_37_32552051_exon2_Yx	GFAP_P14136_OID21247_v1_Oncology	0.227552	0.115783	0.339321	0.0567912	4.00682	294	7.80433e-05	4.10766	0.0517798	296	GFAP
AA_DRB1_70_32551952_exon2_R	GFER_P55789_OID21259_v1_Oncology	-0.224599	-0.336447	-0.112752	0.0568311	-3.95205	294	9.71043e-05	4.01276	0.0504449	296	GFER
AA_DPB1_178_33052924_exon3_L	GFOD2_Q3B7J2_OID21216_v1_Oncology	-0.229484	-0.341201	-0.117767	0.0567647	-4.04272	294	6.75389e-05	4.17045	0.0526629	296	GFOD2
HLA_C_16_01	GFRA1_P56159_OID21457_v1_Oncology	0.255083	0.145409	0.364757	0.0557323	4.57693	301	6.90966e-06	5.16054	0.0650673	303	GFRA1
HLA_DRB1_13_01	GFRA2_O00451_OID21330_v1_Oncology	-0.202072	-0.31391	-0.0902334	0.0568289	-3.55579	297	0.000438352	3.35818	0.040833	299	GFRA2
AA_B_67_31324536_exon2_CM	GFRA3_O60609_OID20933_v1_Neurology	0.20057	0.0857351	0.315406	0.0583391	3.43801	282	0.000674408	3.17108	0.0402285	284	GFRA3
AA_DPB1_205_33053552_exon4_M	GFRAL_Q6UXV0_OID31091_v1_Neurology_II	-0.190281	-0.302771	-0.0777905	0.0571585	-3.329	295	0.000982225	3.00779	0.0362067	297	GFRAL
AA_B_116_31324144_exon3_F	GGA1_Q9UJY5_OID20838_v1_Neurology	-0.20378	-0.31693	-0.0906298	0.0574898	-3.54463	290	0.000458157	3.33899	0.0415263	292	GGA1
HLA_C_16_02	GGACT_Q9BVM4_OID30290_v1_Cardiometabolic_II	-0.159938	-0.272282	-0.047595	0.057087	-2.80166	299	0.00541575	2.26634	0.0255802	301	GGACT
AA_B_163_31324003_exon3_L	GGCT_O75223_OID30304_v1_Cardiometabolic_II	-0.200757	-0.312817	-0.088698	0.0569405	-3.52574	296	0.000489185	3.31053	0.0403036	298	GGCT
AA_DRB1_30_32552072_exon2_AH	GGH_Q92820_OID20416_v1_Cardiometabolic	0.200785	0.0881487	0.31342	0.0572309	3.50832	293	0.000521733	3.28255	0.0403144	295	GGH
AA_B_116_31324144_exon3_DNS	GGT1_P19440_OID21075_v1_Neurology	-0.156305	-0.269287	-0.0433223	0.0574094	-2.72263	296	0.00686068	2.16363	0.0244311	298	GGT1
HLA_C_07_01	GGT5_P36269_OID20909_v1_Neurology	0.211161	0.0967908	0.32553	0.0581035	3.63422	283	0.000331066	3.48009	0.0445888	285	GGT5
AA_B_70_31324527_exon2_KQ	GH1_P01241_OID20220_v1_Cardiometabolic	0.211877	0.0998947	0.323859	0.0569004	3.72365	295	0.000235195	3.62857	0.0448918	297	GH1
AA_DPB1_69_33048646_exon2_R	GH2_P01242_OID21168_v1_Oncology	-0.157624	-0.270969	-0.0442788	0.0575921	-2.7369	294	0.00657976	2.18179	0.0248453	296	GH2
HLA_B_07_05	GHR_P10912_OID30574_v1_Inflammation_II	-0.208413	-0.320866	-0.0959608	0.0571378	-3.64756	293	0.000313269	3.50408	0.0434361	295	GHR
AA_A_152_29911228_exon3_GW	GHRHR_Q02643_OID20841_v1_Neurology	-0.188744	-0.302242	-0.0752458	0.0576666	-3.27302	290	0.00119279	2.92344	0.0356243	292	GHRHR
HLA_DPB1_14	GHRL_Q9UBU3_OID20175_v1_Cardiometabolic	0.218567	0.106753	0.33038	0.0568146	3.84702	295	0.000146558	3.83399	0.0477713	297	GHRL
AA_DPB1_55_33048604_exon2_A	GID8_Q9NWU2_OID31041_v1_Neurology_II	-0.197061	-0.30845	-0.085672	0.0566029	-3.48147	300	0.000572777	3.24201	0.0388331	302	GID8
HLA_C_14	GIGYF2_Q6Y7W6_OID31062_v1_Neurology_II	-0.177982	-0.289785	-0.0661791	0.0568132	-3.13276	300	0.00190281	2.72061	0.0316776	302	GIGYF2
HLA_B_57_01	GIMAP7_Q8NHV1_OID30639_v1_Inflammation_II	0.208271	0.0958149	0.320727	0.0571395	3.64495	293	0.00031632	3.49987	0.0433767	295	GIMAP7
AA_DQB1_71_32632639_exon2_AK	GIMAP8_Q8ND71_OID31194_v1_Oncology_II	-0.235351	-0.348469	-0.122233	0.0574703	-4.09518	286	5.49588e-05	4.25996	0.0553902	288	GIMAP8
AA_A_9_29910558_exon2_T	GIP_P09681_OID30288_v1_Cardiometabolic_II	-0.189817	-0.303095	-0.0765398	0.0575553	-3.298	291	0.00109467	2.96072	0.0360306	293	GIP
AA_DRB1_74_32551940_exon2_AQx	GIPC2_Q8TF65_OID31153_v1_Neurology_II	-0.18869	-0.299893	-0.077487	0.0565099	-3.33906	302	0.000945992	3.02411	0.0356039	304	GIPC2
AA_DQB1_57_32632681_exon2_D	GIPC3_Q8TF64_OID31507_v1_Oncology_II	0.220121	0.109662	0.330581	0.0561321	3.92148	302	0.000108968	3.9627	0.0484534	304	GIPC3
HLA_C_06	GIPR_P48546_OID30542_v1_Inflammation_II	0.186871	0.0733315	0.30041	0.0576876	3.23936	290	0.00133727	2.87378	0.0349207	292	GIPR
AA_DQB1_9_32632825_exon2_CLY	GIT1_Q9Y2X7_OID30533_v1_Inflammation_II	-0.244047	-0.356127	-0.131966	0.0569465	-4.28554	290	2.48337e-05	4.60496	0.0595587	292	GIT1
HLA_A_33_01	GJA8_P48165_OID31187_v1_Oncology_II	0.173857	0.0592417	0.288472	0.0582307	2.98565	286	0.00307447	2.51223	0.0302262	288	GJA8
HLA_B_38_01	GKN1_Q9NS71_OID20885_v1_Neurology	-0.22785	-0.341176	-0.114524	0.0575759	-3.95739	286	9.56498e-05	4.01932	0.0519157	288	GKN1
AA_B_minus21_31324925_exon1_T	GLA_P06280_OID30594_v1_Inflammation_II	-0.202379	-0.314977	-0.0897806	0.0572117	-3.53736	293	0.000469695	3.32818	0.0409571	295	GLA
AA_C_116_31239054_exon3_FY	GLB1_P16278_OID20949_v1_Neurology	0.184425	0.0694239	0.299426	0.0584242	3.15666	283	0.00176821	2.75247	0.0340126	285	GLB1
AA_DPA1_111_33036999_exon3_K	GLI2_P10070_OID30429_v1_Inflammation_II	-0.190369	-0.303831	-0.076907	0.0576482	-3.30225	290	0.00107922	2.96689	0.0362403	292	GLI2
HLA_C_08	GLO1_Q04760_OID20107_v1_Cardiometabolic	-0.222719	-0.334425	-0.111014	0.0567599	-3.92389	295	0.000108471	3.96469	0.0496039	297	GLO1
HLA_B_57_01	GLOD4_Q9HC38_OID20710_v1_Inflammation	0.251381	0.140666	0.362096	0.0562574	4.46841	296	1.12315e-05	4.94956	0.0631923	298	GLOD4
AA_DRB1_74_32551940_exon2_Ax	GLP1R_P43220_OID30809_v1_Neurology_II	0.237555	0.123693	0.351416	0.0578445	4.10678	282	5.26098e-05	4.27893	0.0564322	284	GLP1R
HLA_DPB1_05	GLRX_P35754_OID20195_v1_Cardiometabolic	0.164613	0.0506141	0.278612	0.057921	2.84203	290	0.00480081	2.31869	0.0270974	292	GLRX
HLA_B_57_01	GLRX5_Q86SX6_OID30663_v1_Inflammation_II	0.246644	0.135219	0.358069	0.0566158	4.35646	293	1.8303e-05	4.73748	0.0608334	295	GLRX5
HLA_DPB1_01	GLT8D2_Q9H1C3_OID20825_v1_Neurology	0.213087	0.100166	0.326008	0.0573734	3.71403	290	0.000244627	3.6115	0.0454059	292	GLT8D2
AA_DPB1_215_33053582_exon4_T	GLYR1_Q49A26_OID31364_v1_Oncology_II	0.165676	0.0538169	0.277535	0.0568425	2.91465	301	0.00382805	2.41702	0.0274485	303	GLYR1
AA_B_97_31324201_exon3_TW	GM2A_P17900_OID30413_v1_Cardiometabolic_II	0.243821	0.132505	0.355137	0.0565611	4.31076	294	2.22242e-05	4.65317	0.0594487	296	GM2A
AA_C_156_31238934_exon3_DLW	GMFG_O60234_OID30340_v1_Cardiometabolic_II	-0.19245	-0.304131	-0.0807693	0.0567504	-3.39117	299	0.000789576	3.10261	0.0370371	301	GMFG
HLA_B_57	GMPR_P36959_OID20641_v1_Inflammation	0.201189	0.0902677	0.312111	0.0563669	3.56928	302	0.000416249	3.38065	0.0404771	304	GMPR
HLA_B_57_01	GMPR2_Q9P2T1_OID30623_v1_Inflammation_II	0.292991	0.18306	0.402923	0.0558568	5.24539	293	2.99433e-07	6.5237	0.0858438	295	GMPR2
AA_A_9_29910558_exon2_FY	GNAS_O95467_OID31008_v1_Neurology_II	-0.206194	-0.317369	-0.0950183	0.0564944	-3.64981	300	0.000309466	3.50939	0.0425159	302	GNAS
AA_A_62_29910717_exon2_GQ	GNE_Q9Y223_OID21231_v1_Oncology	0.168809	0.0556762	0.281942	0.0574842	2.93661	294	0.0035804	2.44607	0.0284965	296	GNE
AA_A_43_29910660_exon2_Q	GNGT1_P63211_OID30920_v1_Neurology_II	-0.173685	-0.287306	-0.0600636	0.0577301	-3.00857	291	0.00285433	2.5445	0.0301665	293	GNGT1
AA_A_207_29911972_exon4_G	GNLY_P22749_OID21132_v1_Neurology	-0.189128	-0.301452	-0.0768041	0.0570748	-3.31368	296	0.00103516	2.98499	0.0357694	298	GNLY
AA_DPB1_76_33048667_exon2_I	GNPDA1_P46926_OID30197_v1_Cardiometabolic_II	0.184191	0.0707905	0.297592	0.0576181	3.19677	291	0.00154281	2.81169	0.0339265	293	GNPDA1
HLA_C_03_02	GNPDA2_Q8TDQ7_OID30597_v1_Inflammation_II	-0.254814	-0.365996	-0.143632	0.0564922	-4.51061	293	9.36403e-06	5.02854	0.0649303	295	GNPDA2
HLA_DQA1_01_01	GOLGA3_Q08378_OID31026_v1_Neurology_II	0.215305	0.104352	0.326257	0.056381	3.81875	300	0.000162991	3.78784	0.0463561	302	GOLGA3
AA_C_116_31239054_exon3_L	GOLM2_Q6P4E1_OID21044_v1_Neurology	0.154978	0.0421635	0.267792	0.0573248	2.7035	297	0.00725662	2.13927	0.0240181	299	GOLM2
AA_B_62_31324551_exon2	GOPC_Q9HD26_OID20551_v1_Inflammation	0.171293	0.0585955	0.283991	0.0572648	2.99125	296	0.00301205	2.52114	0.0293413	298	GOPC
AA_C_minus9_31239802_exon1_G	GORASP2_Q9H8Y8_OID31438_v1_Oncology_II	-0.211784	-0.322452	-0.101116	0.0562382	-3.76584	302	0.000199501	3.70006	0.0448525	304	GORASP2
AA_A_66_29910729_exon2_.N	GOT1_P17174_OID30417_v1_Cardiometabolic_II	-0.246312	-0.355878	-0.136747	0.0556785	-4.42383	303	1.35384e-05	4.86843	0.0606697	305	GOT1
AA_DQA1_25_32609153_exon2	GP1BA_P07359_OID20381_v1_Cardiometabolic	0.247121	0.135901	0.358341	0.0565123	4.37286	294	1.704e-05	4.76853	0.0610686	296	GP1BA
AA_C_21_31239585_exon2	GP1BB_P13224_OID30174_v1_Cardiometabolic_II	0.307066	0.196496	0.417636	0.0561764	5.4661	287	9.99938e-08	7.00003	0.0942894	289	GP1BB
AA_B_63_31324548_exon2	GP2_P55259_OID20090_v1_Cardiometabolic	-0.176419	-0.29038	-0.0624584	0.0579009	-3.04692	289	0.00252559	2.59764	0.0311238	291	GP2
AA_A_152_29911228_exon3_GRW	GP5_P40197_OID30611_v1_Inflammation_II	0.288196	0.178098	0.398295	0.0559419	5.15171	293	4.7492e-07	6.32338	0.0830572	295	GP5
HLA_A_33_01	GP6_Q9HCN6_OID21091_v1_Neurology	-0.204089	-0.316261	-0.0919176	0.0569968	-3.58072	295	0.000400566	3.39733	0.0416525	297	GP6
AA_DQB1_38_32632738_exon2	GPA33_Q99795_OID21376_v1_Oncology	0.226897	0.115681	0.338112	0.0565125	4.01498	297	7.5349e-05	4.12292	0.0514822	299	GPA33
AA_B_97_31324201_exon3_CS	GPC1_P35052_OID21438_v1_Oncology	-0.182427	-0.29395	-0.0709039	0.0566718	-3.21901	301	0.00142683	2.84563	0.0332796	303	GPC1
AA_C_90_31239378_exon2_A	GPC5_P78333_OID20944_v1_Neurology	0.180745	0.0656643	0.295826	0.0584648	3.09152	283	0.00218991	2.65957	0.0326689	285	GPC5
AA_B_99_31324195_exon3_AY	GPD1_P21695_OID31358_v1_Oncology_II	-0.164663	-0.276541	-0.0527846	0.0568523	-2.89633	301	0.00405226	2.3923	0.0271138	303	GPD1
AA_DPB1_178_33052924_exon3_M	GPHA2_Q96T91_OID31437_v1_Oncology_II	0.199279	0.0883132	0.310245	0.0563894	3.53398	302	0.000473427	3.32475	0.0397121	304	GPHA2
AA_A_152_29911228_exon3_AEV	GPI_P06744_OID30680_v1_Inflammation_II	-0.214944	-0.325906	-0.103983	0.0563855	-3.81205	300	0.000167263	3.7766	0.0462011	302	GPI
AA_DRB1_74_32551940_exon2_AEQ	GPIHBP1_Q8IV16_OID31469_v1_Oncology_II	0.218485	0.107983	0.328986	0.0561533	3.89086	302	0.000122927	3.91035	0.0477356	304	GPIHBP1
HLA_C_16_04	GPKOW_Q92917_OID20890_v1_Neurology	0.180776	0.0671045	0.294447	0.0577545	3.13007	290	0.00192583	2.71538	0.0326799	292	GPKOW
AA_DRB1_30_32552072_exon2_HLY	GPNMB_Q14956_OID20173_v1_Cardiometabolic	-0.171032	-0.287147	-0.0549177	0.0589863	-2.89953	279	0.00403436	2.39423	0.0292521	281	GPNMB
AA_DPA1_190_33036548_exon4_T	GPR101_Q96P66_OID30819_v1_Neurology_II	0.228215	0.114091	0.342339	0.0579777	3.93625	282	0.000104325	3.98161	0.0520819	284	GPR101
AA_B_114_31324150_exon3_DN	GPR158_Q5T848_OID31013_v1_Neurology_II	0.198045	0.0866787	0.309412	0.0565915	3.49956	300	0.000536702	3.27027	0.0392219	302	GPR158
HLA_C_03_02	GPR15L_Q6UWK7_OID31511_v1_Oncology_II	0.201295	0.0903754	0.312214	0.0563657	3.57123	302	0.000413292	3.38374	0.0405195	304	GPR15L
HLA_B_35_08	GPR37_O15354_OID20095_v1_Cardiometabolic	0.165335	0.0523286	0.278342	0.057421	2.87935	295	0.00427653	2.36891	0.0273358	297	GPR37
AA_B_116_31324144_exon3_L	GPRC5C_Q9NQ84_OID31340_v1_Oncology_II	0.173242	0.0615305	0.284953	0.0567675	3.05178	301	0.00247769	2.60595	0.0300128	303	GPRC5C
HLA_DRB1_16	GRAP2_O75791_OID20192_v1_Cardiometabolic	-0.175523	-0.288328	-0.0627181	0.0573184	-3.06224	295	0.00239937	2.6199	0.0308083	297	GRAP2
HLA_A_01_01	GRHPR_Q9UBQ7_OID30289_v1_Cardiometabolic_II	-0.212774	-0.323976	-0.101571	0.0565072	-3.76542	299	0.000200176	3.69859	0.0452726	301	GRHPR
HLA_DPB1_11	GRIK2_Q13002_OID30977_v1_Neurology_II	0.185135	0.0734819	0.296788	0.056737	3.26304	300	0.00122953	2.91026	0.0342749	302	GRIK2
HLA_A_24_02	GRIN2B_Q13224_OID30802_v1_Neurology_II	-0.217575	-0.331984	-0.103166	0.0581225	-3.74339	282	0.000220034	3.65751	0.0473389	284	GRIN2B
HLA_B_39	GRK5_P34947_OID20066_v1_Cardiometabolic	0.185747	0.0731575	0.298337	0.057209	3.24681	295	0.00130155	2.88554	0.034502	297	GRK5
AA_B_116_31324144_exon3_DFS	GRN_P28799_OID21159_v1_Neurology	0.184845	0.0722356	0.297454	0.057219	3.23048	295	0.00137552	2.86153	0.0341676	297	GRN
HLA_A_02_02	GRP_P07492_OID30264_v1_Cardiometabolic_II	0.236575	0.124475	0.348675	0.056957	4.15357	291	4.30607e-05	4.36592	0.0559677	293	GRP
AA_DRB1_11_32552129_exon2_DGS	GRPEL1_Q9HAV7_OID21309_v1_Oncology	-0.238584	-0.34948	-0.127688	0.0563502	-4.23395	297	3.0651e-05	4.51356	0.0569223	299	GRPEL1
AA_DRB1_74_32551940_exon2_GLx	GRSF1_Q12849_OID31224_v1_Oncology_II	0.245515	0.13249	0.358539	0.0574219	4.27563	285	2.60302e-05	4.58452	0.0602774	287	GRSF1
AA_DRB1_67_32551961_exon2_FS	GSAP_A4D1B5_OID21173_v1_Oncology	0.188882	0.0761682	0.301596	0.0572714	3.29802	294	0.00109332	2.96125	0.0356764	296	GSAP
AA_DPB1_69_33048646_exon2_E	GSN_P06396_OID30714_v1_Inflammation_II	0.168813	0.0566384	0.280988	0.0570015	2.96156	299	0.00330626	2.48066	0.028498	301	GSN
AA_A_114_29911114_exon3_ER	GSR_P00390_OID30700_v1_Inflammation_II	0.220829	0.110017	0.331641	0.0563097	3.92168	300	0.000109032	3.96245	0.0487654	302	GSR
AA_A_245_29912086_exon4_V	GSTA1_P08263_OID20166_v1_Cardiometabolic	-0.193427	-0.306039	-0.0808146	0.0572198	-3.38042	294	0.000821614	3.08533	0.0374139	296	GSTA1
AA_DQB1_125_32629588_exon3_AS	GSTA3_Q16772_OID21242_v1_Oncology	-0.248955	-0.360121	-0.137789	0.0564849	-4.40745	294	1.46773e-05	4.83335	0.0619784	296	GSTA3
HLA_C_02_02	GSTM4_Q03013_OID30164_v1_Cardiometabolic_II	-0.259061	-0.371277	-0.146844	0.057013	-4.54389	287	8.14479e-06	5.08912	0.0671125	289	GSTM4
AA_A_283_29912302_exon5_H	GSTP1_P09211_OID20876_v1_Neurology	0.201439	0.0880357	0.314843	0.0576177	3.49613	289	0.000546206	3.26264	0.0405778	291	GSTP1
HLA_B_53_01	GSTT2B_P0CG30_OID31097_v1_Neurology_II	-0.153175	-0.265076	-0.0412742	0.0568645	-2.69369	302	0.00746175	2.12716	0.0234626	304	GSTT2B
HLA_DRB1_08_04	GTF2IRD1_Q9UHL9_OID31264_v1_Oncology_II	-0.211426	-0.323805	-0.0990484	0.0571	-3.70274	293	0.000254805	3.59379	0.0447011	295	GTF2IRD1
HLA_C_05_01	GTPBP2_Q9BX10_OID30946_v1_Neurology_II	0.202722	0.0897426	0.315701	0.0574039	3.5315	291	0.000480262	3.31852	0.0410962	293	GTPBP2
AA_A_77_29910762_exon2_PS	GUCA2A_Q02747_OID21101_v1_Neurology	0.199093	0.0862228	0.311963	0.057349	3.4716	292	0.000595573	3.22506	0.0396379	294	GUCA2A
AA_DRB1_85_32551907_exon2_Ax	GUCY2C_P25092_OID31318_v1_Oncology_II	0.204714	0.092172	0.317256	0.0571834	3.57996	293	0.000402097	3.39567	0.0419079	295	GUCY2C
HLA_B_57_03	GUK1_Q16774_OID30148_v1_Cardiometabolic_II	0.16285	0.0482177	0.277482	0.0582402	2.79617	287	0.00552027	2.25804	0.02652	289	GUK1
HLA_DPB1_03	GUSB_P08236_OID20296_v1_Cardiometabolic	0.219976	0.109328	0.330624	0.0562272	3.91227	301	0.000113077	3.94663	0.0483895	303	GUSB
AA_B_116_31324144_exon3_DLS	GYS1_P13807_OID20097_v1_Cardiometabolic	0.17749	0.0647256	0.290254	0.0572978	3.09767	295	0.00213828	2.66993	0.0315027	297	GYS1
HLA_B_07_02	GZMA_P12544_OID20663_v1_Inflammation	-0.275481	-0.384336	-0.166625	0.055317	-4.98004	302	1.07114e-06	5.97015	0.0758897	304	GZMA
HLA_B_57_01	GZMB_P10144_OID20604_v1_Inflammation	0.214621	0.102898	0.326344	0.0567694	3.78057	296	0.000189251	3.72296	0.0460621	298	GZMB
AA_C_99_31239105_exon3_CFY	GZMH_P20718_OID20096_v1_Cardiometabolic	0.240726	0.129511	0.35194	0.0565101	4.25987	295	2.75393e-05	4.56005	0.0579488	297	GZMH
HLA_B_35_01	H2AP_O75409_OID31232_v1_Oncology_II	0.282806	0.17117	0.394443	0.0567173	4.98624	286	1.06917e-06	5.97095	0.0799794	288	H2AP
AA_DRB1_71_32551949_exon2_KS	HADH_Q16836_OID30132_v1_Cardiometabolic_II	0.175712	0.0613367	0.290087	0.0581098	3.0238	287	0.0027219	2.56513	0.0308747	289	HADH
HLA_DPA1_03	HAGH_Q16775_OID21459_v1_Oncology	0.186256	0.0748147	0.297698	0.0566304	3.28898	301	0.0011248	2.94893	0.0346914	303	HAGH
AA_DRB1_11_32552129_exon2_LV	HAO1_Q9UJM8_OID21395_v1_Oncology	0.171141	0.059388	0.282894	0.0567887	3.01365	301	0.00280073	2.55273	0.0292893	303	HAO1
AA_DRB1_37_32552051_exon2_PSY	HARS1_P12081_OID21086_v1_Neurology	-0.179799	-0.292323	-0.067275	0.0571766	-3.14463	296	0.00183196	2.73708	0.0323277	298	HARS1
HLA_B_58	HAVCR1_Q96D42_OID21422_v1_Oncology	-0.25662	-0.366248	-0.146992	0.0557088	-4.60645	301	6.05428e-06	5.21794	0.0658538	303	HAVCR1
AA_B_95_31324207_exon3_IR	HAVCR2_Q8TDQ0_OID21137_v1_Neurology	0.280223	0.170418	0.390029	0.0557951	5.02237	296	8.83682e-07	6.0537	0.0785251	298	HAVCR2
AA_C_113_31239063_exon3_CH	HBEGF_Q99075_OID21465_v1_Oncology	0.181285	0.0697375	0.292832	0.056684	3.19816	301	0.00153041	2.81519	0.0328641	303	HBEGF
AA_A_156_29911240_exon3_Rx	HBQ1_P09105_OID21433_v1_Oncology	0.187647	0.0762356	0.299059	0.0566152	3.31443	301	0.00103053	2.98694	0.0352115	303	HBQ1
AA_B_66_31324539_exon2_I	HBZ_P02008_OID30307_v1_Cardiometabolic_II	-0.179408	-0.291369	-0.067446	0.0568932	-3.15341	299	0.00177774	2.75013	0.0321871	301	HBZ
AA_C_24_31239576_exon2	HCG22_E2RYF7_OID30088_v1_Cardiometabolic_II	-0.295662	-0.406651	-0.184673	0.0563891	-5.24324	287	3.06551e-07	6.5135	0.0874159	289	HCG22
AA_C_304_31237782_exon5_M	HCLS1_P14317_OID20648_v1_Inflammation	0.202375	0.0914807	0.313269	0.0563529	3.59121	302	0.000384067	3.41559	0.0409555	304	HCLS1
AA_DRB1_26_32552084_exon2_CL	HDAC8_Q9BY41_OID30436_v1_Inflammation_II	-0.19275	-0.306158	-0.0793417	0.0576209	-3.34514	290	0.000930691	3.03119	0.0371525	292	HDAC8
AA_B_97_31324201_exon3_CN	HDAC9_Q9UKV0_OID30832_v1_Neurology_II	0.192889	0.0778727	0.307905	0.0584308	3.30114	282	0.00108688	2.96382	0.037206	284	HDAC9
AA_B_67_31324536_exon2_CRY	HDDC2_Q7Z4H3_OID31447_v1_Oncology_II	0.2185	0.107999	0.329001	0.0561531	3.89115	302	0.000122788	3.91084	0.0477423	304	HDDC2
AA_B_116_31324144_exon3_FSY	HDGF_P51858_OID21455_v1_Oncology	-0.1464	-0.258793	-0.0340077	0.057113	-2.56335	300	0.0108542	1.9644	0.0214331	302	HDGF
HLA_B_44_03	HDGFL2_Q7Z4V5_OID31136_v1_Neurology_II	0.189504	0.0783189	0.300689	0.0565008	3.354	302	0.0008981	3.04668	0.0359118	304	HDGFL2
HLA_DRB1_11_01	HEBP1_Q9NRV9_OID20063_v1_Cardiometabolic	-0.188492	-0.301022	-0.0759627	0.0571786	-3.29655	295	0.00109841	2.95924	0.0355294	297	HEBP1
AA_DPB1_205_33053552_exon4_V	HEG1_Q9ULI3_OID30579_v1_Inflammation_II	0.2212	0.10907	0.333329	0.0569735	3.8825	293	0.000127802	3.89346	0.0489293	295	HEG1
AA_DRB1_minus1_32557434_exon1_S	HEPACAM2_A8MVW5_OID31151_v1_Neurology_II	-0.309401	-0.417082	-0.201721	0.05472	-5.65427	302	3.62703e-08	7.44045	0.0957291	304	HEPACAM2
AA_C_211_31238182_exon4_T	HEPH_Q9BQS7_OID30337_v1_Cardiometabolic_II	0.190332	0.0786038	0.30206	0.0567743	3.35243	299	0.000904114	3.04378	0.0362261	301	HEPH
AA_A_9_29910558_exon2_Y	HEXIM1_O94992_OID20589_v1_Inflammation	0.17116	0.0584598	0.28386	0.0572661	2.98885	296	0.00303504	2.51784	0.0292958	298	HEXIM1
AA_DPB1_170_33052900_exon3_T	HGF_P14210_OID20656_v1_Inflammation	-0.220695	-0.33114	-0.110251	0.0561247	-3.93224	302	0.000104434	3.98116	0.0487065	304	HGF
HLA_B_55	HGFAC_Q04756_OID30718_v1_Inflammation_II	-0.219816	-0.331407	-0.108226	0.0567022	-3.87668	296	0.000130472	3.88448	0.0483193	298	HGFAC
AA_DPB1_9_33048466_exon2_H	HGS_O14964_OID21175_v1_Oncology	0.169893	0.0567815	0.283004	0.0574733	2.95603	294	0.0033687	2.47254	0.0288636	296	HGS
HLA_C_16_01	HHEX_Q03014_OID31107_v1_Neurology_II	0.201123	0.0902003	0.312047	0.0563677	3.56806	302	0.000418108	3.37871	0.0404506	304	HHEX
AA_A_95_29911057_exon3_PV	HIF1A_Q16665_OID30425_v1_Inflammation_II	0.238699	0.126464	0.350933	0.0570246	4.18589	290	3.77045e-05	4.42361	0.056977	292	HIF1A
AA_B_114_31324150_exon3_DN	HIP1_O00291_OID30071_v1_Cardiometabolic_II	0.181908	0.067664	0.296153	0.0580433	3.13401	287	0.00190286	2.72059	0.0330907	289	HIP1
AA_B_116_31324144_exon3_DNY	HIP1R_O75146_OID31141_v1_Neurology_II	0.169776	0.058183	0.281369	0.0567082	2.99386	302	0.00298246	2.52543	0.0288239	304	HIP1R
HLA_C_03_04	HJV_Q6ZVN8_OID31006_v1_Neurology_II	-0.218076	-0.328959	-0.107194	0.0563454	-3.87034	300	0.000133386	3.87489	0.0475572	302	HJV
AA_C_156_31238934_exon3_MQW	HK2_P52789_OID20065_v1_Cardiometabolic	-0.244116	-0.355233	-0.132999	0.0564608	-4.32364	295	2.10161e-05	4.67745	0.0595927	297	HK2
AA_A_166_29911270_exon3_Dx	HLA-A_P04439_OID31048_v1_Neurology_II	0.614891	0.525291	0.704491	0.0455305	13.505	300	8.52947e-33	32.0691	0.378091	302	HLA-A
AA_DRB1_11_32552129_exon2_DV	HLA-DRA_P01903_OID20520_v1_Inflammation	0.346155	0.238838	0.453471	0.0545305	6.34791	296	8.18288e-10	9.08709	0.119823	298	HLA-DRA
AA_B_minus11_31324895_exon1_S	HLA-E_P13747_OID20532_v1_Inflammation	0.160375	0.047467	0.273282	0.0573715	2.79537	296	0.00552282	2.25784	0.02572	298	HLA-E
AA_C_219_31238158_exon4_W	HMBS_P08397_OID21385_v1_Oncology	0.191333	0.0800024	0.302664	0.0565742	3.38199	301	0.000814746	3.08898	0.0366085	303	HMBS
AA_DRB1_74_32551940_exon2_AQ	HMCN2_Q8NDA2_OID30592_v1_Inflammation_II	-0.254191	-0.365392	-0.142991	0.0565017	-4.49882	293	9.86279e-06	5.006	0.0646133	295	HMCN2
AA_A_152_29911228_exon3_EVx	HMGCL_P35914_OID30214_v1_Cardiometabolic_II	-0.206318	-0.31921	-0.093425	0.0573598	-3.5969	291	0.000378245	3.42223	0.042567	293	HMGCL
AA_B_116_31324144_exon3_FNS	HMGCS1_Q01581_OID30157_v1_Cardiometabolic_II	0.246688	0.134096	0.359281	0.0572039	4.31244	287	2.22275e-05	4.65311	0.0608551	289	HMGCS1
AA_B_178_31323958_exon3_GT	HMMR_O75330_OID31175_v1_Oncology_II	0.230526	0.117273	0.343779	0.0575386	4.00646	286	7.86586e-05	4.10425	0.0531422	288	HMMR
AA_A_12_29910567_exon2	HMOX1_P09601_OID20217_v1_Cardiometabolic	-0.179156	-0.29306	-0.0652527	0.0578718	-3.09574	289	0.00215581	2.66639	0.032097	291	HMOX1
HLA_C_16_01	HMOX2_P30519_OID20887_v1_Neurology	-0.177541	-0.29128	-0.0638013	0.0577891	-3.07221	290	0.00232658	2.63328	0.0315207	292	HMOX2
AA_DRB1_74_32551940_exon2_GLx	HNF1A_P20823_OID30919_v1_Neurology_II	-0.219587	-0.332146	-0.107028	0.0571903	-3.83959	291	0.000151251	3.8203	0.0482185	293	HNF1A
AA_DPB1_11_33048472_exon2	HNMT_P50135_OID20975_v1_Neurology	-0.18753	-0.303082	-0.0719788	0.0587012	-3.19466	280	0.00155994	2.80689	0.0351677	282	HNMT
HLA_B_57_01	HNRNPK_P61978_OID20051_v1_Cardiometabolic	0.203195	0.0908099	0.315581	0.0571045	3.55831	294	0.000435007	3.3615	0.0412883	296	HNRNPK
HLA_DQB1_06_09	HNRNPUL1_Q9BUJ2_OID31037_v1_Neurology_II	0.242765	0.132547	0.352983	0.0560079	4.33448	300	1.99641e-05	4.69975	0.0589349	302	HNRNPUL1
AA_B_67_31324536_exon2_C	HPCAL1_P37235_OID20615_v1_Inflammation	-0.187841	-0.299062	-0.0766196	0.0565192	-3.32349	302	0.000998428	3.00068	0.0352842	304	HPCAL1
HLA_DPB1_13	HPGDS_O60760_OID21266_v1_Oncology	0.268054	0.157474	0.378633	0.0561869	4.77076	294	2.89475e-06	5.53839	0.0718528	296	HPGDS
AA_DRB1_30_32552072_exon2_CGH	HPSE_Q9Y251_OID30409_v1_Cardiometabolic_II	-0.222808	-0.333755	-0.11186	0.0563777	-3.95205	299	9.6748e-05	4.01436	0.0496433	301	HPSE
AA_DRB1_38_32552048_exon2_CV	HRAS_P01112_OID31263_v1_Oncology_II	-0.205585	-0.318107	-0.0930641	0.0571727	-3.59586	293	0.000379288	3.42103	0.0422653	295	HRAS
AA_DRB1_13_32552123_exon2_HR	HRC_P23327_OID30211_v1_Cardiometabolic_II	0.218896	0.106319	0.331473	0.0571994	3.82689	291	0.000158868	3.79896	0.0479154	293	HRC
AA_DRB1_11_32552129_exon2_L	HRG_P04196_OID30770_v1_Inflammation_II	0.222741	0.111791	0.33369	0.0563786	3.9508	299	9.72315e-05	4.01219	0.0496134	301	HRG
AA_B_95_31324207_exon3_IR	HS1BP3_Q53T59_OID30243_v1_Cardiometabolic_II	0.217717	0.10511	0.330325	0.0572148	3.80526	291	0.000172688	3.76274	0.0474009	293	HS1BP3
AA_DRB1_60_32551982_exon2_SY	HS3ST3B1_Q9Y662_OID21303_v1_Oncology	0.175757	0.0633402	0.288173	0.0571226	3.07683	297	0.00228717	2.6407	0.0308904	299	HS3ST3B1
AA_DRB1_70_32551952_exon2_D	HS6ST1_O60243_OID21441_v1_Oncology	0.185675	0.0742203	0.297129	0.0566368	3.27834	301	0.00116654	2.9331	0.034475	303	HS6ST1
AA_DRB1_71_32551949_exon2_ER	HS6ST2_Q96MM7_OID30481_v1_Inflammation_II	-0.196822	-0.310137	-0.0835075	0.0575734	-3.41863	290	0.000719565	3.14293	0.038739	292	HS6ST2
AA_DPB1_215_33053582_exon4_I	HSBP1_O75506_OID30232_v1_Cardiometabolic_II	-0.195347	-0.308499	-0.0821946	0.0574917	-3.39783	291	0.000773934	3.1113	0.0381604	293	HSBP1
AA_B_97_31324201_exon3_CNT	HSD11B1_P28845_OID20575_v1_Inflammation	-0.209898	-0.321738	-0.0980581	0.056829	-3.6935	296	0.000263358	3.57945	0.0440573	298	HSD11B1
AA_A_62_29910717_exon2_EGR	HSD17B14_Q9BPX1_OID31098_v1_Neurology_II	0.183981	0.0726774	0.295286	0.0565612	3.25278	302	0.00127228	2.89542	0.0338492	304	HSD17B14
HLA_C_05_01	HSD17B3_P37058_OID30145_v1_Cardiometabolic_II	0.191993	0.0779715	0.306015	0.05793	3.31423	287	0.00103694	2.98424	0.0368613	289	HSD17B3
HLA_DQB1_06_03	HSDL2_Q6YN16_OID30256_v1_Cardiometabolic_II	0.229091	0.116784	0.341397	0.057062	4.01477	291	7.57719e-05	4.12049	0.0524825	293	HSDL2
AA_C_99_31239105_exon3_WY	HSP90B1_P14625_OID20829_v1_Neurology	0.208941	0.0955218	0.322361	0.057625	3.62588	288	0.000340459	3.46793	0.0436565	290	HSP90B1
AA_A_152_29911228_exon3_Wx	HSPA1A_P0DMV8_OID20718_v1_Inflammation	0.27559	0.165819	0.385362	0.0557788	4.94077	297	1.30178e-06	5.88546	0.0759501	299	HSPA1A
HLA_DPB1_03	HSPA2_P54652_OID31424_v1_Oncology_II	-0.198552	-0.30972	-0.0873838	0.0564915	-3.51473	301	0.000507881	3.29424	0.0394229	303	HSPA2
HLA_DPB1_11	HSPB1_P04792_OID20230_v1_Cardiometabolic	-0.179884	-0.294373	-0.0653946	0.0581667	-3.09255	286	0.00218044	2.66146	0.0323581	288	HSPB1
HLA_B_35	HSPB6_O14558_OID21408_v1_Oncology	0.177379	0.0657514	0.289007	0.056725	3.127	301	0.00193864	2.7125	0.0314634	303	HSPB6
AA_DRB1_58_32551988_exon2_E	HSPG2_P98160_OID20383_v1_Cardiometabolic	-0.247655	-0.358859	-0.13645	0.0565044	-4.38293	294	1.63169e-05	4.78736	0.0613329	296	HSPG2
AA_C_304_31237782_exon5_V	HTR1A_P08908_OID30824_v1_Neurology_II	-0.194576	-0.309553	-0.0795994	0.058411	-3.33116	282	0.000980181	3.00869	0.0378599	284	HTR1A
AA_DPA1_83_33037423_exon2	HTR1B_P28222_OID30866_v1_Neurology_II	0.205818	0.0911107	0.320526	0.0582742	3.53189	282	0.000481828	3.31711	0.0423612	284	HTR1B
AA_DPB1_194_33053519_exon4_Q	HTRA2_O43464_OID21471_v1_Oncology	0.21282	0.101618	0.324021	0.0565067	3.76628	299	0.000199523	3.70001	0.0452922	301	HTRA2
HLA_A_30_02	HYAL1_Q12794_OID20357_v1_Cardiometabolic	-0.240181	-0.351601	-0.128761	0.056614	-4.24244	294	2.96625e-05	4.52779	0.0576871	296	HYAL1
AA_DRB1_37_32552051_exon2_SY	HYOU1_Q9Y4L1_OID20300_v1_Cardiometabolic	-0.165947	-0.277428	-0.0544661	0.056652	-2.92924	303	0.0036559	2.43701	0.0275385	305	HYOU1
AA_B_97_31324201_exon3_NVW	ICA1_Q05084_OID20484_v1_Inflammation	-0.226294	-0.33715	-0.115438	0.0563313	-4.0172	299	7.4567e-05	4.12745	0.0512089	301	ICA1
HLA_DRB1_11_01	ICAM1_P05362_OID20411_v1_Cardiometabolic	-0.19867	-0.31097	-0.0863705	0.0570617	-3.48167	295	0.000573662	3.24134	0.0394698	297	ICAM1
AA_A_77_29910762_exon2_DS	ICAM2_P13598_OID20248_v1_Cardiometabolic	-0.195416	-0.306285	-0.0845468	0.0563409	-3.46845	303	0.000599317	3.22234	0.0381874	305	ICAM2
HLA_B_57_03	ICAM3_P32942_OID20277_v1_Cardiometabolic	-0.166019	-0.277499	-0.0545391	0.0566513	-2.93054	303	0.00364105	2.43877	0.0275622	305	ICAM3
HLA_A_26_01	ICAM4_Q14773_OID20578_v1_Inflammation	-0.195411	-0.307594	-0.0832278	0.0570033	-3.42806	296	0.000694108	3.15857	0.0381854	298	ICAM4
AA_A_152_29911228_exon3_Rx	ICAM5_Q9UMF0_OID20145_v1_Cardiometabolic	0.195211	0.0828321	0.30759	0.0571021	3.41863	295	0.000717969	3.14389	0.0381074	297	ICAM5
AA_C_9_31239621_exon2_DS	ICOSLG_O75144_OID21351_v1_Oncology	0.243715	0.132965	0.354466	0.0562762	4.3307	297	2.03513e-05	4.69141	0.0593971	299	ICOSLG
AA_A_245_29912086_exon4_A	ID4_P47928_OID31284_v1_Oncology_II	-0.178347	-0.291481	-0.0652128	0.057484	-3.10255	293	0.0021058	2.67658	0.0318076	295	ID4
AA_C_77_31239417_exon2_S	IDI2_Q9BXS1_OID20823_v1_Neurology	-0.208376	-0.321414	-0.0953374	0.057433	-3.62815	290	0.000337229	3.47208	0.0434205	292	IDI2
AA_B_77_31324506_exon2_DG	IDO1_P14902_OID30230_v1_Cardiometabolic_II	-0.239549	-0.351565	-0.127533	0.0569142	-4.20895	291	3.4223e-05	4.46568	0.0573837	293	IDO1
AA_B_77_31324506_exon2_DG	IDO1_P14902_OID30563_v1_Inflammation_II	-0.221075	-0.333791	-0.10836	0.057269	-3.8603	290	0.000139661	3.85492	0.0488743	292	IDO1
AA_B_77_31324506_exon2_DG	IDO1_P14902_OID31050_v1_Neurology_II	-0.212013	-0.323048	-0.100979	0.0564225	-3.7576	300	0.000206115	3.68589	0.0449497	302	IDO1
AA_B_77_31324506_exon2_DG	IDO1_P14902_OID31474_v1_Oncology_II	-0.217594	-0.328118	-0.10707	0.0561648	-3.87421	302	0.000131212	3.88203	0.0473472	304	IDO1
AA_DPB1_178_33052924_exon3_M	IDS_P22304_OID20619_v1_Inflammation	-0.239835	-0.349767	-0.129903	0.055864	-4.29319	302	2.37584e-05	4.62418	0.0575208	304	IDS
HLA_B_15_03	IDUA_P35475_OID21468_v1_Oncology	-0.216774	-0.327504	-0.106045	0.0562685	-3.8525	301	0.000142903	3.84496	0.0469911	303	IDUA
AA_DQB1_26_32632774_exon2_FL	IFI30_P13284_OID31505_v1_Oncology_II	-0.21087	-0.323069	-0.0986708	0.0570098	-3.69884	294	0.000258429	3.58766	0.0444661	296	IFI30
AA_A_156_29911240_exon3_ERW	IFIT1_P09914_OID31310_v1_Oncology_II	0.208108	0.0956483	0.320568	0.0571416	3.64198	293	0.000319836	3.49507	0.043309	295	IFIT1
AA_DQA1_47_32609219_exon2_CQ	IFIT3_O14879_OID31283_v1_Oncology_II	-0.211348	-0.323728	-0.0989675	0.057101	-3.7013	293	0.000256197	3.59143	0.0446678	295	IFIT3
HLA_A_31	IFNAR1_P17181_OID31491_v1_Oncology_II	0.308671	0.200963	0.416378	0.0547336	5.63951	302	3.91966e-08	7.40675	0.0952776	304	IFNAR1
AA_A_95_29911057_exon3_I	IFNG_P01579_OID20495_v1_Inflammation	0.210166	0.0988991	0.321432	0.0565399	3.71712	299	0.000240507	3.61887	0.0441696	301	IFNG
HLA_B_15_03	IFNGR1_P15260_OID20678_v1_Inflammation	0.245028	0.134502	0.355553	0.0561626	4.36283	298	1.77159e-05	4.75164	0.0600385	300	IFNGR1
AA_B_12_31324701_exon2	IFNGR2_P38484_OID20941_v1_Neurology	0.202802	0.0882257	0.317379	0.0582086	3.48406	283	0.000572086	3.24254	0.0411288	285	IFNGR2
HLA_A_31	IFNL1_Q8IU54_OID20795_v1_Neurology	0.19289	0.0794846	0.306294	0.0576193	3.34766	290	0.00092259	3.03499	0.0372064	292	IFNL1
HLA_A_30_02	IFNL2_Q8IZJ0_OID30791_v1_Neurology_II	0.210966	0.096387	0.325545	0.0582089	3.62429	282	0.00034365	3.46388	0.0445067	284	IFNL2
AA_DPB1_35_33048544_exon2_Y	IFNLR1_Q8IU57_OID20506_v1_Inflammation	-0.160467	-0.273373	-0.0475614	0.0573706	-2.79703	296	0.00549529	2.26001	0.0257498	298	IFNLR1
AA_C_66_31239450_exon2_K	IFNW1_P05000_OID30129_v1_Cardiometabolic_II	-0.198846	-0.312709	-0.0849834	0.0578494	-3.43731	287	0.000674477	3.17103	0.0395399	289	IFNW1
HLA_DQB1_06_04	IFT20_Q8IY31_OID30962_v1_Neurology_II	-0.159118	-0.273023	-0.0452134	0.0578742	-2.74939	291	0.00634426	2.19762	0.0253187	293	IFT20
AA_B_67_31324536_exon2_CFS	IGBP1_P78318_OID31059_v1_Neurology_II	0.201852	0.0905738	0.31313	0.0565466	3.56966	300	0.000416082	3.38082	0.0407442	302	IGBP1
AA_B_116_31324144_exon3_DFS	IGDCC3_Q8IVU1_OID30862_v1_Neurology_II	0.213052	0.0985265	0.327578	0.0581819	3.66183	282	0.000298966	3.52438	0.0453914	284	IGDCC3
HLA_B_07_05	IGDCC4_Q8TDY8_OID30402_v1_Cardiometabolic_II	-0.161564	-0.273127	-0.0500003	0.0566938	-2.84976	303	0.00467508	2.33021	0.0261028	305	IGDCC4
AA_B_97_31324201_exon3_V	IGF1R_P08069_OID21274_v1_Oncology	-0.202233	-0.314067	-0.0903982	0.0568269	-3.55875	297	0.000433655	3.36286	0.040898	299	IGF1R
AA_DRB1_74_32551940_exon2_AG	IGF2BP3_O00425_OID30112_v1_Cardiometabolic_II	-0.220204	-0.333536	-0.106873	0.0575792	-3.82437	287	0.000160859	3.79355	0.04849	289	IGF2BP3
HLA_DQB1_06_09	IGF2R_P11717_OID21146_v1_Neurology	0.18863	0.0762955	0.300965	0.0570804	3.30464	296	0.00106789	2.97147	0.0355814	298	IGF2R
HLA_B_58_01	IGFBP1_P08833_OID20246_v1_Cardiometabolic	0.193298	0.0820107	0.304585	0.056552	3.41806	301	0.000717588	3.14412	0.0373641	303	IGFBP1
AA_B_97_31324201_exon3_CTV	IGFBP2_P18065_OID20325_v1_Cardiometabolic	-0.205796	-0.316794	-0.0947972	0.0564053	-3.64852	301	0.000310792	3.50753	0.0423519	303	IGFBP2
AA_DRB1_86_32551904_exon2_DVW	IGFBP3_P17936_OID20398_v1_Cardiometabolic	0.165599	0.0529816	0.278216	0.0572247	2.89384	297	0.00408748	2.38854	0.027423	299	IGFBP3
HLA_DRB1_16_01	IGFBP4_P22692_OID21158_v1_Neurology	-0.228104	-0.340633	-0.115576	0.0571739	-3.98965	290	8.38567e-05	4.07646	0.0520315	292	IGFBP4
AA_DRB1_67_32551961_exon2_IS	IGFBP6_P24592_OID20413_v1_Cardiometabolic	0.204121	0.0917576	0.316484	0.0570933	3.57522	294	0.000408931	3.38835	0.0416653	296	IGFBP6
AA_DPB1_215_33053582_exon4_T	IGFBP7_Q16270_OID20236_v1_Cardiometabolic	0.221266	0.11102	0.331513	0.0560246	3.94945	303	9.74772e-05	4.0111	0.0489587	305	IGFBP7
AA_DRB1_31_32552069_exon2_IL	IGFBPL1_Q8WX77_OID20155_v1_Cardiometabolic	0.198919	0.0866249	0.311212	0.0570587	3.48621	295	0.000564403	3.24841	0.0395686	297	IGFBPL1
HLA_DRB1_11_01	IGFL4_Q6B9Z1_OID30500_v1_Inflammation_II	-0.194382	-0.307753	-0.0810111	0.057602	-3.37457	290	0.000840019	3.07571	0.0377843	292	IGFL4
AA_C_285_31237839_exon5_Lx	IGHMBP2_P38935_OID30123_v1_Cardiometabolic_II	-0.161593	-0.276249	-0.0469371	0.0582524	-2.77402	287	0.00589987	2.22916	0.0261123	289	IGHMBP2
AA_DPB1_9_33048466_exon2_H	IGLC2_P0DOY2_OID30740_v1_Inflammation_II	0.187632	0.0762197	0.299044	0.0566153	3.31415	301	0.00103154	2.98651	0.0352056	303	IGLC2
AA_B_145_31324057_exon3_R	IGLON5_A6NGN9_OID31169_v1_Oncology_II	-0.181058	-0.295522	-0.0665938	0.0581539	-3.11342	286	0.00203672	2.69107	0.0327819	288	IGLON5
AA_C_116_31239054_exon3_Sx	IGSF21_Q96ID5_OID30210_v1_Cardiometabolic_II	0.218997	0.106422	0.331571	0.057198	3.82874	291	0.000157735	3.80207	0.0479596	293	IGSF21
AA_A_156_29911240_exon3_L	IGSF3_O75054_OID21312_v1_Oncology	-0.17401	-0.286462	-0.0615578	0.0571406	-3.04529	297	0.00253298	2.59637	0.0302794	299	IGSF3
AA_DQB1_57_32632681_exon2_AV	IGSF8_Q969P0_OID20167_v1_Cardiometabolic	-0.213732	-0.325668	-0.101796	0.0568769	-3.7578	295	0.000206586	3.6849	0.0456813	297	IGSF8
AA_B_109_31324165_exon3_L	IGSF9_Q9P2J2_OID30330_v1_Cardiometabolic_II	0.210628	0.0993724	0.321883	0.0565341	3.72567	299	0.000232851	3.63292	0.044364	301	IGSF9
AA_DRB1_57_32551991_exon2_AM	IKBKG_Q9Y6K9_OID20544_v1_Inflammation	0.219774	0.108182	0.331366	0.0567027	3.8759	296	0.000130874	3.88315	0.0483006	298	IKBKG
AA_DPB1_205_33053552_exon4_V	IKZF2_Q9UKS7_OID21213_v1_Oncology	0.191416	0.0787584	0.304073	0.0572428	3.34393	294	0.000933066	3.03009	0.0366401	296	IKZF2
HLA_B_44_02	IL10_P22301_OID20431_v1_Inflammation	0.203754	0.0923333	0.315175	0.0566183	3.59873	299	0.000374134	3.42697	0.0415158	301	IL10
AA_C_211_31238182_exon4_T	IL10RA_Q13651_OID20420_v1_Inflammation	-0.244021	-0.354389	-0.133654	0.0560832	-4.35106	299	1.86149e-05	4.73014	0.0595465	301	IL10RA
HLA_DRB1_16	IL10RB_Q08334_OID20696_v1_Inflammation	0.201038	0.0893649	0.312711	0.0567457	3.54279	298	0.000459393	3.33782	0.0404163	300	IL10RB
HLA_B_55_01	IL11_P20809_OID20455_v1_Inflammation	0.169628	0.0574693	0.281787	0.0569934	2.97628	299	0.003156	2.50086	0.0287738	301	IL11
AA_A_321_29912858_exon6_T	IL12A_IL12B_P29459_P29460_OID21327_v1_Oncology	0.22361	0.112308	0.334913	0.0565566	3.95374	297	9.62395e-05	4.01665	0.0500016	299	IL12A
AA_A_321_29912858_exon6_T	IL12B_P29460_OID20666_v1_Inflammation	0.212842	0.1022	0.323485	0.056225	3.78555	302	0.000184995	3.73284	0.0453019	304	IL12B
AA_C_99_31239105_exon3_CWY	IL12RB1_P42701_OID20486_v1_Inflammation	0.220454	0.109446	0.331463	0.0564087	3.90817	299	0.000115079	3.939	0.0486002	301	IL12RB1
HLA_C_16_01	IL12RB2_Q99665_OID30422_v1_Inflammation_II	0.191591	0.078157	0.305026	0.0576342	3.32427	290	0.00100043	2.99981	0.0367073	292	IL12RB2
AA_DPB1_35_33048544_exon2_Y	IL13_P35225_OID20430_v1_Inflammation	-0.191996	-0.303687	-0.0803055	0.0567556	-3.38287	299	0.000812915	3.08995	0.0368627	301	IL13
AA_DRB1_140_32549515_exon3_A	IL13RA1_P78552_OID21504_v1_Oncology	0.214242	0.101934	0.326549	0.0570641	3.75441	293	0.000209531	3.67875	0.0458996	295	IL13RA1
AA_DRB1_57_32551991_exon2_ASV	IL13RA2_Q14627_OID30841_v1_Neurology_II	-0.243093	-0.356794	-0.129392	0.0577628	-4.20847	282	3.45947e-05	4.46099	0.0590944	284	IL13RA2
AA_B_32_31324641_exon2	IL15_P40933_OID20562_v1_Inflammation	0.226851	0.115445	0.338257	0.0566085	4.00737	296	7.77494e-05	4.1093	0.0514615	298	IL15
AA_DRB1_70_32551952_exon2_Qx	IL15RA_Q13261_OID20498_v1_Inflammation	-0.196594	-0.308182	-0.085007	0.0567029	-3.46709	299	0.0006033	3.21947	0.0386493	301	IL15RA
HLA_B_50	IL16_Q14005_OID20633_v1_Inflammation	-0.19372	-0.304812	-0.082628	0.0564535	-3.4315	302	0.00068395	3.16498	0.0375274	304	IL16
AA_DRB1_70_32551952_exon2_RT	IL17A_Q16552_OID20469_v1_Inflammation	0.183882	0.0720145	0.29575	0.0568454	3.23478	299	0.00135377	2.86845	0.0338127	301	IL17A
AA_DRB1_74_32551940_exon2_AEQ	IL17C_Q9P0M4_OID20477_v1_Inflammation	0.172119	0.0600088	0.284229	0.0569684	3.0213	299	0.00273445	2.56313	0.0296248	301	IL17C
AA_DQB1_3_32634281_exon1_S	IL17D_Q8TAD2_OID20481_v1_Inflammation	-0.205409	-0.316791	-0.0940279	0.0565983	-3.62925	299	0.000334225	3.47596	0.042193	301	IL17D
HLA_DPB1_14	IL17F_Q96PD4_OID20456_v1_Inflammation	-0.253946	-0.364024	-0.143869	0.0559357	-4.53996	299	8.16517e-06	5.08803	0.0644886	301	IL17F
AA_B_177_31323961_exon3_D	IL17RA_Q96F46_OID21089_v1_Neurology	0.198718	0.0866105	0.310825	0.0569646	3.48844	296	0.000559644	3.25209	0.0394887	298	IL17RA
AA_B_32_31324641_exon2	IL17RB_Q9NRM6_OID20585_v1_Inflammation	-0.167605	-0.280761	-0.0544489	0.0574962	-2.91507	294	0.00382955	2.41685	0.0280915	296	IL17RB
AA_C_295_31237809_exon5_A	IL18_Q14116_OID20694_v1_Inflammation	-0.185509	-0.297912	-0.0731064	0.0571149	-3.248	296	0.00129587	2.88744	0.0344137	298	IL18
AA_B_167_31323991_exon3_GS	IL18BP_O95998_OID20348_v1_Cardiometabolic	0.181875	0.0695858	0.294165	0.0570581	3.18754	297	0.00158788	2.79918	0.0330786	299	IL18BP
AA_DRB1_57_32551991_exon2_Sx	IL18R1_Q13478_OID20652_v1_Inflammation	-0.179553	-0.290949	-0.0681559	0.0566084	-3.17184	302	0.00167057	2.77713	0.0322392	304	IL18R1
HLA_DQB1_06_03	IL18RAP_O95256_OID20900_v1_Neurology	0.150615	0.0341079	0.267122	0.0591855	2.54479	279	0.0114732	1.94031	0.0226848	281	IL18RAP
AA_DRB1_96_32549647_exon3_EIY	IL19_Q9UHD0_OID20158_v1_Cardiometabolic	0.220827	0.10691	0.334744	0.0578742	3.81564	284	0.000166714	3.77803	0.0487647	286	IL19
AA_A_90_29910801_exon2_AT	IL1A_P01583_OID20488_v1_Inflammation	0.186438	0.0746254	0.298251	0.0568175	3.28135	299	0.00115542	2.93726	0.0347592	301	IL1A
AA_DRB1_57_32551991_exon2_MV	IL1B_P01584_OID20427_v1_Inflammation	-0.244353	-0.355274	-0.133433	0.0563619	-4.33544	296	1.99637e-05	4.69976	0.0597085	298	IL1B
AA_DRB1_67_32551961_exon2_Ix	IL1R1_P14778_OID21116_v1_Neurology	0.177843	0.0652783	0.290408	0.0571973	3.10929	296	0.00205789	2.68658	0.0316282	298	IL1R1
AA_DQA1_69_32609285_exon2_AL	IL1R2_P27930_OID20757_v1_Inflammation	0.211239	0.0996218	0.322856	0.0567165	3.72447	297	0.000234185	3.63044	0.0446219	299	IL1R2
HLA_A_03_02	IL1RAP_Q9NPH3_OID21126_v1_Neurology	-0.187686	-0.300041	-0.07533	0.0570909	-3.28749	296	0.00113267	2.9459	0.0352259	298	IL1RAP
AA_B_116_31324144_exon3_DNS	IL1RL1_Q01638_OID20250_v1_Cardiometabolic	-0.19956	-0.310519	-0.0886002	0.0563861	-3.53916	302	0.000464598	3.33292	0.039824	304	IL1RL1
AA_B_95_31324207_exon3_I	IL1RL2_Q9HB29_OID20487_v1_Inflammation	0.201198	0.089717	0.312679	0.0566489	3.55167	299	0.000444558	3.35207	0.0404806	301	IL1RL2
AA_DPB1_194_33053519_exon4_R	IL1RN_P18510_OID20700_v1_Inflammation	-0.245302	-0.356575	-0.134029	0.0565393	-4.33861	294	1.97354e-05	4.70475	0.0601731	296	IL1RN
AA_A_186_29911909_exon4_Rx	IL2_P60568_OID20419_v1_Inflammation	0.189325	0.0775748	0.301075	0.0567856	3.33403	299	0.000963754	3.01603	0.0358439	301	IL2
HLA_A_24_02	IL20_Q9NYY1_OID20453_v1_Inflammation	0.207683	0.0963566	0.31901	0.0565705	3.67123	299	0.00028583	3.54389	0.0431324	301	IL20
AA_A_43_29910660_exon2_R	IL20RA_Q9UHF4_OID20422_v1_Inflammation	0.22165	0.110672	0.332627	0.056393	3.93045	299	0.000105396	3.97717	0.0491286	301	IL20RA
AA_DQA1_69_32609285_exon2_AL	IL20RB_Q6UXL0_OID30461_v1_Inflammation_II	0.176381	0.0626175	0.290144	0.0578014	3.0515	290	0.00248781	2.60418	0.0311102	292	IL20RB
HLA_DRB1_01_02	IL21R_Q9HBE5_OID30441_v1_Inflammation_II	0.171362	0.0574961	0.285228	0.0578534	2.962	290	0.00330943	2.48025	0.0293649	292	IL21R
HLA_DQA1_01_01	IL22_Q9GZX6_OID31407_v1_Oncology_II	0.206346	0.0953607	0.317332	0.0563986	3.65871	301	0.0002992	3.52404	0.0425787	303	IL22
HLA_B_41	IL22RA1_Q8N6P7_OID20449_v1_Inflammation	-0.212975	-0.324172	-0.101777	0.0565047	-3.76915	299	0.000197342	3.70478	0.0453582	301	IL22RA1
HLA_B_58_01	IL24_Q13007_OID20440_v1_Inflammation	0.165945	0.0537145	0.278175	0.0570297	2.9098	299	0.0038881	2.41026	0.0275377	301	IL24
AA_B_156_31324024_exon3_DGL	IL25_Q9H293_OID31243_v1_Oncology_II	0.247554	0.13459	0.360519	0.0573911	4.31346	285	2.21794e-05	4.65405	0.0612831	287	IL25
AA_DRB1_71_32551949_exon2_AK	IL2RA_P01589_OID20267_v1_Cardiometabolic	0.192001	0.0803098	0.303692	0.0567555	3.38294	299	0.000812697	3.09007	0.0368643	301	IL2RA
HLA_DRB1_16_01	IL2RB_P14784_OID20450_v1_Inflammation	-0.190527	-0.30225	-0.0788032	0.0567721	-3.35599	299	0.00089296	3.04917	0.0363004	301	IL2RB
AA_C_95_31239117_exon3_I	IL2RG_P31785_OID31361_v1_Oncology_II	0.186865	0.075436	0.298293	0.0566238	3.30011	301	0.00108264	2.96552	0.0349184	303	IL2RG
HLA_B_39	IL3_P08700_OID31229_v1_Oncology_II	0.20354	0.0895885	0.317491	0.0578934	3.51577	286	0.000509685	3.2927	0.0414284	288	IL3
AA_B_156_31324024_exon3_R	IL31_Q6EBC2_OID30487_v1_Inflammation_II	0.159643	0.0455499	0.273736	0.0579689	2.75394	290	0.00626015	2.20341	0.0254859	292	IL31
HLA_DQA1_01_01	IL31RA_Q8NI17_OID30475_v1_Inflammation_II	-0.180021	-0.293906	-0.0661357	0.0578625	-3.11119	289	0.00204969	2.68831	0.0324076	291	IL31RA
HLA_C_04_01	IL32_P24001_OID20605_v1_Inflammation	-0.233805	-0.345023	-0.122587	0.0565128	-4.1372	296	4.5863e-05	4.33854	0.0546647	298	IL32
AA_DRB1_32_32552066_exon2_Y	IL33_O95760_OID20428_v1_Inflammation	0.207975	0.0966554	0.319295	0.056567	3.67662	299	0.000280118	3.55266	0.0432537	301	IL33
AA_DQA1_107_32609812_exon3_I	IL34_Q6ZMJ4_OID20809_v1_Neurology	-0.19963	-0.312879	-0.0863814	0.05754	-3.46942	290	0.000600794	3.22127	0.0398523	292	IL34
HLA_DPB1_02_01	IL36A_Q9UHA7_OID30472_v1_Inflammation_II	-0.180598	-0.294273	-0.0669233	0.0577565	-3.12689	290	0.00194606	2.71084	0.0326157	292	IL36A
AA_B_45_31324602_exon2_MT	IL36G_Q9NZH8_OID30551_v1_Inflammation_II	0.223787	0.111143	0.336431	0.0572327	3.91012	290	0.00011493	3.93957	0.0500806	292	IL36G
AA_A_74_29910753_exon2_D	IL3RA_P26951_OID20461_v1_Inflammation	0.163727	0.0514541	0.275999	0.0570511	2.86983	299	0.00439983	2.35656	0.0268064	301	IL3RA
AA_B_97_31324201_exon3_NR	IL4_P05112_OID20426_v1_Inflammation	-0.247972	-0.358226	-0.137718	0.0560253	-4.42608	299	1.34641e-05	4.87082	0.0614902	301	IL4
AA_B_67_31324536_exon2_CF	IL4R_P24394_OID20576_v1_Inflammation	0.285244	0.175607	0.39488	0.0557091	5.12023	296	5.50576e-07	6.25918	0.0813639	298	IL4R
AA_A_62_29910717_exon2_Ex	IL5_P05113_OID20472_v1_Inflammation	0.186253	0.0744365	0.29807	0.0568195	3.27798	299	0.00116881	2.93226	0.0346903	301	IL5
AA_B_63_31324548_exon2	IL5RA_Q01344_OID20601_v1_Inflammation	0.213435	0.101682	0.325187	0.0567845	3.75868	296	0.000205769	3.68662	0.0455543	298	IL5RA
AA_B_95_31324207_exon3_L	IL6_P05231_OID20101_v1_Cardiometabolic	-0.235506	-0.346867	-0.124145	0.0565846	-4.16201	295	4.14356e-05	4.38263	0.0554631	297	IL6
HLA_B_38_01	IL6_P05231_OID20563_v1_Inflammation	-0.207601	-0.319498	-0.0957051	0.0568575	-3.65126	296	0.000308472	3.51078	0.0430983	298	IL6
AA_DQB1_67_32632651_exon2_I	IL6_P05231_OID20911_v1_Neurology	0.247817	0.134459	0.361175	0.0575896	4.30316	283	2.32204e-05	4.63413	0.0614133	285	IL6
HLA_DRB1_13_01	IL6_P05231_OID21276_v1_Oncology	-0.231852	-0.342934	-0.12077	0.0564447	-4.10759	297	5.17478e-05	4.28611	0.0537553	299	IL6
HLA_B_39_10	IL6R_P08887_OID20385_v1_Cardiometabolic	0.158716	0.0453912	0.272041	0.0575819	2.75636	294	0.00621023	2.20689	0.0251908	296	IL6R
HLA_DPA1_03	IL6ST_P40189_OID20147_v1_Cardiometabolic	0.209264	0.0972174	0.321311	0.0569332	3.67561	295	0.000281809	3.55004	0.0437914	297	IL6ST
HLA_C_16_04	IL7_P13232_OID20535_v1_Inflammation	0.203482	0.0914873	0.315478	0.0569078	3.57565	296	0.000407865	3.38948	0.0414051	298	IL7
AA_DQA1_69_32609285_exon2_T	IL7R_P16871_OID21136_v1_Neurology	-0.195884	-0.308056	-0.0837115	0.0569978	-3.43669	296	0.000673202	3.17185	0.0383705	298	IL7R
AA_A_245_29912086_exon4_V	IL9_P15248_OID31298_v1_Oncology_II	-0.206794	-0.319286	-0.0943022	0.0571578	-3.61795	293	0.000349625	3.4564	0.0427638	295	IL9
AA_DPA1_127_33036951_exon3_P	ILKAP_Q9H0C8_OID20855_v1_Neurology	-0.185907	-0.299666	-0.0721485	0.0577981	-3.21649	289	0.00144503	2.84012	0.0345614	291	ILKAP
HLA_A_66	IMMT_Q16891_OID31397_v1_Oncology_II	-0.213472	-0.324284	-0.10266	0.0563104	-3.79099	301	0.000181279	3.74165	0.0455703	303	IMMT
AA_A_76_29910759_exon2_Ax	IMPA1_P29218_OID20907_v1_Neurology	0.257894	0.144844	0.370944	0.057433	4.49035	283	1.03641e-05	4.98447	0.0665094	285	IMPA1
AA_A_114_29911114_exon3_DER	IMPACT_Q9P2X3_OID31112_v1_Neurology_II	-0.162048	-0.273788	-0.0503071	0.056783	-2.8538	302	0.00461855	2.33549	0.0262594	304	IMPACT
HLA_DPA1_02_02	IMPG1_Q17R60_OID30814_v1_Neurology_II	-0.239356	-0.353166	-0.125546	0.0578182	-4.1398	282	4.59557e-05	4.33766	0.0572911	284	IMPG1
HLA_C_03_02	ING1_Q9UK53_OID20853_v1_Neurology	0.255656	0.143727	0.367586	0.0568687	4.49556	289	1.00541e-05	4.99766	0.0653602	291	ING1
AA_DPB1_56_33048607_exon2	INHBB_P09529_OID30625_v1_Inflammation_II	-0.170748	-0.284036	-0.0574588	0.0575627	-2.96629	293	0.00326238	2.48647	0.0291547	295	INHBB
AA_A_9_29910558_exon2_Y	INHBC_P55103_OID21093_v1_Neurology	0.162036	0.0491597	0.274913	0.0573557	2.82511	296	0.00504763	2.29691	0.0262558	298	INHBC
AA_B_67_31324536_exon2_C	INPP1_P49441_OID21345_v1_Oncology	0.197045	0.08509	0.309	0.0568883	3.46372	297	0.000611162	3.21384	0.0388268	299	INPP1
AA_B_95_31324207_exon3_I	INPP5D_Q92835_OID30259_v1_Cardiometabolic_II	0.212516	0.0997761	0.325255	0.057282	3.70999	291	0.000248237	3.60513	0.0451629	293	INPP5D
AA_C_184_31238263_exon4_KR	INPP5J_Q15735_OID30975_v1_Neurology_II	0.248805	0.138761	0.358849	0.0559195	4.44935	300	1.21526e-05	4.91533	0.061904	302	INPP5J
AA_A_152_29911228_exon3_RWx	INPPL1_O15357_OID21314_v1_Oncology	-0.179653	-0.291989	-0.0673168	0.0570818	-3.14729	297	0.00181533	2.74104	0.0322752	299	INPPL1
AA_C_116_31239054_exon3_L	INSL3_P51460_OID31129_v1_Neurology_II	-0.194949	-0.306014	-0.0838849	0.0564395	-3.45413	302	0.000631052	3.19994	0.0380052	304	INSL3
AA_A_62_29910717_exon2_Ex	INSL4_Q14641_OID31370_v1_Oncology_II	0.182378	0.0708535	0.293902	0.0566724	3.21811	301	0.00143118	2.84431	0.0332616	303	INSL4
HLA_B_57_01	INSL5_Q9Y5Q6_OID31448_v1_Oncology_II	0.182631	0.0712989	0.293964	0.0565757	3.22809	302	0.00138332	2.85908	0.0333542	304	INSL5
HLA_DQB1_05_02	INSR_P06213_OID30566_v1_Inflammation_II	0.213926	0.101026	0.326826	0.0573626	3.72937	290	0.000230852	3.63667	0.0457645	292	INSR
HLA_A_03_02	IPCEF1_Q8WWN9_OID20977_v1_Neurology	0.186568	0.0712029	0.301934	0.0586076	3.18335	281	0.00161934	2.79066	0.0348078	283	IPCEF1
HLA_A_30_02	IQGAP2_Q13576_OID21361_v1_Oncology	0.221153	0.109786	0.332519	0.0565891	3.90804	297	0.000115296	3.93819	0.0489085	299	IQGAP2
AA_C_9_31239621_exon2_D	IRAG2_Q12912_OID20085_v1_Cardiometabolic	0.201813	0.0895871	0.314039	0.0570243	3.53907	295	0.000466321	3.33131	0.0407285	297	IRAG2
AA_DPB1_76_33048667_exon2_I	IRAK1_P51617_OID20485_v1_Inflammation	0.154268	0.0418221	0.266714	0.0571392	2.69986	299	0.00733185	2.13479	0.0237986	301	IRAK1
AA_DRB1_77_32551931_exon2_T	IRAK4_Q9NWZ3_OID20577_v1_Inflammation	-0.190152	-0.302453	-0.0778506	0.0570633	-3.3323	296	0.000970702	3.01291	0.0361577	298	IRAK4
AA_B_minus23_31324931_exon1_L	ISLR2_Q6UXK2_OID20889_v1_Neurology	-0.198916	-0.313179	-0.0846525	0.0580512	-3.42656	285	0.000701294	3.1541	0.0395675	287	ISLR2
AA_DRB1_67_32551961_exon2_FS	ISM1_B1AKI9_OID20538_v1_Inflammation	-0.162944	-0.275803	-0.0500843	0.057347	-2.84137	296	0.00480393	2.3184	0.0265507	298	ISM1
AA_DRB1_140_32549515_exon3_T	ISM2_Q6H9L7_OID30365_v1_Cardiometabolic_II	0.300874	0.193064	0.408685	0.0547866	5.49176	303	8.43246e-08	7.07405	0.0905254	305	ISM2
AA_B_97_31324201_exon3_NTV	IST1_P53990_OID31497_v1_Oncology_II	0.204566	0.0933519	0.31578	0.0565141	3.61974	300	0.000346035	3.46088	0.0418473	302	IST1
HLA_DQB1_06_04	ITGA11_Q9UKX5_OID20581_v1_Inflammation	0.237013	0.125884	0.348142	0.0564677	4.19733	296	3.57543e-05	4.44667	0.0561752	298	ITGA11
AA_B_67_31324536_exon2_CRY	ITGA2_P17301_OID30570_v1_Inflammation_II	0.16733	0.053974	0.280686	0.0575969	2.90519	293	0.00394989	2.40342	0.0279994	295	ITGA2
AA_DPB1_76_33048667_exon2_I	ITGA5_P08648_OID21139_v1_Neurology	-0.274761	-0.384747	-0.164775	0.0558868	-4.91638	296	1.4633e-06	5.83467	0.0754935	298	ITGA5
AA_B_116_31324144_exon3_NPY	ITGA6_P23229_OID20528_v1_Inflammation	-0.158297	-0.271243	-0.0453511	0.057391	-2.75822	296	0.00617323	2.20949	0.025058	298	ITGA6
HLA_B_27	ITGAL_P20701_OID30537_v1_Inflammation_II	0.178341	0.0646186	0.292064	0.0577806	3.08652	290	0.0022209	2.65347	0.0318056	292	ITGAL
AA_A_62_29910717_exon2_EQx	ITGAM_P11215_OID21071_v1_Neurology	-0.253313	-0.36397	-0.142655	0.0562281	-4.50509	296	9.5602e-06	5.01953	0.0641673	298	ITGAM
AA_B_114_31324150_exon3_DN	ITGAV_P06756_OID21416_v1_Oncology	-0.176924	-0.288561	-0.0652872	0.0567298	-3.11872	301	0.00199217	2.70067	0.0313022	303	ITGAV
HLA_B_35_08	ITGAX_P20702_OID31325_v1_Oncology_II	0.203217	0.0906389	0.315795	0.0572016	3.55265	293	0.000444302	3.35232	0.0412972	295	ITGAX
AA_B_113_31324153_exon3_H	ITGB1_P05556_OID20376_v1_Cardiometabolic	-0.174104	-0.286745	-0.0614627	0.0572361	-3.04185	296	0.00256188	2.59144	0.0303122	298	ITGB1
AA_DQB1_9_32632825_exon2_CF	ITGB1BP1_O14713_OID21268_v1_Oncology	-0.193489	-0.3061	-0.0808782	0.0572191	-3.38155	294	0.000818371	3.08705	0.037438	296	ITGB1BP1
HLA_B_57_01	ITGB1BP2_Q9UKP3_OID20112_v1_Cardiometabolic	0.245612	0.134539	0.356686	0.0564388	4.35183	295	1.863e-05	4.72979	0.0603254	297	ITGB1BP2
AA_DRB1_13_32552123_exon2_FRY	ITGB2_P05107_OID20315_v1_Cardiometabolic	-0.238409	-0.349689	-0.12713	0.0565434	-4.21639	295	3.30508e-05	4.48082	0.0568389	297	ITGB2
AA_B_97_31324201_exon3_NVW	ITGB5_P18084_OID21522_v1_Oncology	-0.219857	-0.33088	-0.108833	0.0564165	-3.89703	299	0.00012023	3.91999	0.0483369	301	ITGB5
AA_A_minus15_29910359_exon1_L	ITGB6_P18564_OID20493_v1_Inflammation	-0.205533	-0.316912	-0.0941544	0.0565968	-3.63153	299	0.00033141	3.47963	0.0422438	301	ITGB6
AA_A_62_29910717_exon2_GL	ITGB7_P26010_OID21393_v1_Oncology	0.214991	0.104217	0.325765	0.0562912	3.81926	301	0.000162566	3.78897	0.046221	303	ITGB7
AA_C_95_31239117_exon3_Lx	ITGBL1_O95965_OID30408_v1_Cardiometabolic_II	0.213985	0.103555	0.324415	0.0561178	3.81314	303	0.000166249	3.77924	0.0457896	305	ITGBL1
AA_DQA1_69_32609285_exon2_L	ITIH1_P19827_OID30722_v1_Inflammation_II	-0.219789	-0.330442	-0.109136	0.0562296	-3.90878	301	0.000114643	3.94065	0.0483074	303	ITIH1
HLA_DPB1_17	ITIH3_Q06033_OID20352_v1_Cardiometabolic	0.166279	0.0536746	0.278883	0.0572181	2.90605	297	0.0039355	2.405	0.0276487	299	ITIH3
AA_B_77_31324506_exon2_DG	ITIH4_Q14624_OID30762_v1_Inflammation_II	0.191831	0.080511	0.303151	0.0565686	3.39112	301	0.000789055	3.10289	0.0367991	303	ITIH4
HLA_DRB1_11_04	ITIH5_Q86UX2_OID31430_v1_Oncology_II	0.177233	0.0656021	0.288864	0.0567266	3.12434	301	0.00195571	2.7087	0.0314115	303	ITIH5
AA_B_45_31324602_exon2_GK	ITM2A_O43736_OID20504_v1_Inflammation	-0.190655	-0.302945	-0.0783645	0.0570577	-3.34144	296	0.000940423	3.02668	0.0363492	298	ITM2A
AA_DPB1_194_33053519_exon4_Q	ITPA_Q9BY32_OID30082_v1_Cardiometabolic_II	-0.196635	-0.31055	-0.0827201	0.0578757	-3.39754	287	0.000776105	3.11008	0.0386653	289	ITPA
AA_A_151_29911225_exon3_CR	ITPR1_Q14643_OID30216_v1_Cardiometabolic_II	0.318961	0.209613	0.42831	0.0555591	5.74094	291	2.36542e-08	7.62609	0.101736	293	ITPR1
AA_C_80_31239408_exon2_N	ITPRIP_Q8IWB1_OID30860_v1_Neurology_II	0.231124	0.11708	0.345167	0.0579368	3.98924	282	8.45434e-05	4.07292	0.0534181	284	ITPRIP
HLA_DRB1_04_03	IVD_P26440_OID20833_v1_Neurology	0.276814	0.165755	0.387873	0.0564274	4.90567	290	1.55441e-06	5.80843	0.0766259	292	IVD
HLA_DRB1_13_03	IZUMO1_Q8IYV9_OID31159_v1_Oncology_II	0.175105	0.0605156	0.289694	0.0582176	3.00776	286	0.0028658	2.54275	0.0306618	288	IZUMO1
AA_DQB1_9_32632825_exon2_CLY	JAM2_P57087_OID21064_v1_Neurology	-0.208854	-0.320529	-0.0971779	0.0567462	-3.68048	297	0.000276397	3.55847	0.0436198	299	JAM2
HLA_B_38	JAM3_Q9BX67_OID30586_v1_Inflammation_II	0.243471	0.131954	0.354988	0.0566626	4.29685	293	2.35998e-05	4.62709	0.0592782	295	JAM3
AA_DQB1_140_32629543_exon3_T	JCHAIN_P01591_OID20494_v1_Inflammation	0.212572	0.101365	0.323779	0.0565098	3.76168	299	0.000203052	3.69239	0.0451868	301	JCHAIN
AA_DRB1_74_32551940_exon2_A	JMJD1C_Q15652_OID31172_v1_Oncology_II	0.17123	0.0565609	0.285898	0.0582579	2.93916	286	0.00355936	2.44863	0.0293196	288	JMJD1C
HLA_B_58_01	JPT2_Q9H910_OID31520_v1_Oncology_II	0.25095	0.141336	0.360563	0.0557021	4.50521	302	9.48913e-06	5.02277	0.0629757	304	JPT2
HLA_B_15_03	JUN_P05412_OID20424_v1_Inflammation	-0.180026	-0.291975	-0.0680774	0.0568866	-3.16465	299	0.00171266	2.76633	0.0324095	301	JUN
AA_DRB1_11_32552129_exon2_DGS	KAZALD1_Q96I82_OID21339_v1_Oncology	-0.201	-0.312864	-0.0891369	0.0568416	-3.53615	297	0.000470845	3.32712	0.0404011	299	KAZALD1
AA_DQA1_130_32609881_exon3_A	KAZN_Q674X7_OID31481_v1_Oncology_II	-0.192826	-0.303938	-0.0817142	0.0564636	-3.41505	302	0.000724958	3.13969	0.0371819	304	KAZN
AA_A_9_29910558_exon2_FS	KCNC4_Q03721_OID30813_v1_Neurology_II	0.204637	0.0899008	0.319374	0.0582889	3.51074	282	0.000520078	3.28393	0.0418765	284	KCNC4
HLA_B_18	KCNH2_Q12809_OID30899_v1_Neurology_II	0.214412	0.10172	0.327104	0.0572577	3.74469	291	0.000217692	3.66216	0.0459725	293	KCNH2
AA_B_97_31324201_exon3_CW	KCNIP4_Q6PIL6_OID20813_v1_Neurology	0.273431	0.16226	0.384602	0.0564842	4.84084	290	2.10526e-06	5.67669	0.0747647	292	KCNIP4
AA_A_152_29911228_exon3_Ax	KCTD5_Q9NXV2_OID31148_v1_Neurology_II	-0.169037	-0.281397	-0.0566769	0.0570948	-2.96064	298	0.00331674	2.47929	0.0285735	300	KCTD5
AA_DRB1_77_32551931_exon2_Tx	KDM3A_Q9Y4C1_OID30426_v1_Inflammation_II	-0.227945	-0.340477	-0.115412	0.0571761	-3.98671	290	8.48489e-05	4.07135	0.0519587	292	KDM3A
AA_DRB1_181_32549392_exon3_M	KDR_P35968_OID21497_v1_Oncology	0.180122	0.0681751	0.292069	0.0568856	3.16639	299	0.00170279	2.76884	0.0324439	301	KDR
AA_DRB1_13_32552123_exon2_FR	KEL_P23276_OID20881_v1_Neurology	-0.281322	-0.39223	-0.170414	0.0563504	-4.99237	290	1.03093e-06	5.98677	0.0791422	292	KEL
AA_A_9_29910558_exon2_FY	KHDC3L_Q587J8_OID31245_v1_Oncology_II	-0.26252	-0.374825	-0.150214	0.0570573	-4.60098	286	6.32658e-06	5.19883	0.0689166	288	KHDC3L
AA_DRB1_57_32551991_exon2_ADx	KHK_P50053_OID30241_v1_Cardiometabolic_II	0.239705	0.127694	0.351717	0.056912	4.21186	291	3.38093e-05	4.47096	0.0574587	293	KHK
AA_DRB1_30_32552072_exon2_AY	KIAA0319_Q5VV43_OID31094_v1_Neurology_II	0.208324	0.0975709	0.319076	0.056281	3.70149	302	0.000254697	3.59398	0.0433987	304	KIAA0319
AA_B_67_31324536_exon2_C	KIAA1549_Q9HCM3_OID31307_v1_Oncology_II	-0.183994	-0.297009	-0.07098	0.0574232	-3.20418	293	0.00150391	2.82278	0.0338539	295	KIAA1549
AA_DPB1_215_33053582_exon4_T	KIAA1549L_Q6ZVL6_OID31312_v1_Oncology_II	0.184273	0.0712645	0.297281	0.0574202	3.2092	293	0.00147878	2.8301	0.0339564	295	KIAA1549L
AA_B_67_31324536_exon2_C	KIAA2013_Q8IYS2_OID31392_v1_Oncology_II	-0.178136	-0.289748	-0.0665232	0.0567172	-3.14077	301	0.00185255	2.73223	0.0317323	303	KIAA2013
AA_DQA1_207_32610470_exon4_M	KIF1C_O43896_OID30163_v1_Cardiometabolic_II	0.237662	0.124808	0.350516	0.0573369	4.14501	287	4.47704e-05	4.34901	0.0564832	289	KIF1C
HLA_DPA1_02_02	KIF20B_Q96Q89_OID30816_v1_Neurology_II	-0.176918	-0.292287	-0.0615502	0.0586098	-3.01858	282	0.00277185	2.55723	0.0313001	284	KIF20B
AA_DRB1_57_32551991_exon2_ASx	KIF22_Q14807_OID30175_v1_Cardiometabolic_II	0.187869	0.0737545	0.301983	0.0579771	3.2404	287	0.00133409	2.87481	0.0352947	289	KIF22
AA_DRB1_70_32551952_exon2_D	KIFBP_Q96EK5_OID21320_v1_Oncology	-0.189527	-0.301652	-0.0774031	0.0569742	-3.32655	297	0.000989813	3.00445	0.0359206	299	KIFBP
AA_C_285_31237839_exon5_LV	KIR2DL2_P43627_OID31431_v1_Oncology_II	-0.301199	-0.409358	-0.19304	0.0549624	-5.4801	301	8.99565e-08	7.04597	0.0907209	303	KIR2DL2
AA_C_285_31237839_exon5_LV	KIR2DL3_P43628_OID21196_v1_Oncology	-0.304138	-0.41348	-0.194795	0.0555584	-5.4742	294	9.42834e-08	7.02556	0.0924997	296	KIR2DL3
AA_DQB1_75_32632627_exon2	KIR2DS4_P43632_OID31432_v1_Oncology_II	-0.207644	-0.318413	-0.0968747	0.0562893	-3.68886	302	0.000267094	3.57334	0.0431159	304	KIR2DS4
HLA_B_49	KIR3DL1_P43629_OID21185_v1_Oncology	0.330686	0.222363	0.439008	0.0550401	6.00808	294	5.53969e-09	8.25651	0.109353	296	KIR3DL1
AA_A_9_29910558_exon2_FS	KIR3DL2_P43630_OID31191_v1_Oncology_II	0.220812	0.107297	0.334327	0.0576717	3.82878	286	0.000158256	3.80064	0.048758	288	KIR3DL2
AA_B_163_31324003_exon3_E	KIRREL1_Q96J84_OID30806_v1_Neurology_II	0.25186	0.138421	0.365298	0.0576295	4.37033	282	1.74584e-05	4.75799	0.0634334	284	KIRREL1
HLA_B_44_03	KIRREL2_Q6UWL6_OID20873_v1_Neurology	0.195438	0.082091	0.308784	0.0575896	3.39362	290	0.000785791	3.10469	0.0381959	292	KIRREL2
HLA_DPB1_14	KIT_P10721_OID20370_v1_Cardiometabolic	-0.205061	-0.316828	-0.0932939	0.0567928	-3.61069	297	0.000358363	3.44568	0.0420501	299	KIT
AA_DQB1_38_32632738_exon2	KITLG_P21583_OID20196_v1_Cardiometabolic	-0.198407	-0.310712	-0.0861012	0.0570648	-3.47687	295	0.00058362	3.23387	0.0393653	297	KITLG
AA_C_116_31239054_exon3_S	KLB_Q86Z14_OID20888_v1_Neurology	0.190702	0.0772475	0.304156	0.0576444	3.30825	290	0.00105721	2.97584	0.0363672	292	KLB
AA_B_116_31324144_exon3_DLS	KLF4_O43474_OID30808_v1_Neurology_II	-0.213463	-0.327979	-0.0989479	0.0581766	-3.66923	282	0.00029083	3.53636	0.0455666	284	KLF4
HLA_DPB1_02_01	KLHL41_O60662_OID30986_v1_Neurology_II	-0.205979	-0.31716	-0.0947989	0.056497	-3.64585	300	0.000314066	3.50298	0.0424275	302	KLHL41
AA_C_116_31239054_exon3_LS	KLK1_P06870_OID21499_v1_Oncology	-0.202897	-0.315872	-0.0899217	0.0574017	-3.53468	291	0.00047476	3.32353	0.0411672	293	KLK1
HLA_B_55	KLK10_O43240_OID21523_v1_Oncology	-0.20162	-0.313091	-0.0901484	0.0566439	-3.55942	299	0.000432156	3.36436	0.0406504	301	KLK10
HLA_DRB1_13_02	KLK11_Q9UBX7_OID21518_v1_Oncology	-0.183068	-0.295142	-0.0709936	0.0569495	-3.21456	298	0.00144983	2.83868	0.0335138	300	KLK11
AA_B_177_31323961_exon3_D	KLK12_Q9UKR0_OID21201_v1_Oncology	0.184764	0.0719605	0.297568	0.0573171	3.22355	294	0.00140858	2.85122	0.0341378	296	KLK12
AA_DQB1_minus5_32634302_exon1_L	KLK13_Q9UKR3_OID21291_v1_Oncology	-0.259691	-0.372284	-0.147098	0.0572026	-4.53984	285	8.31357e-06	5.08021	0.0674395	287	KLK13
AA_DQB1_86_32632594_exon2_G	KLK14_Q9P0G3_OID21407_v1_Oncology	-0.201119	-0.312228	-0.0900102	0.0564613	-3.56207	301	0.000427581	3.36898	0.0404489	303	KLK14
AA_DRB1_57_32551991_exon2_Sx	KLK15_Q9H2R5_OID31427_v1_Oncology_II	0.197829	0.0866438	0.309013	0.0564999	3.5014	301	0.000532914	3.27334	0.0391362	303	KLK15
AA_DPB1_215_33053582_exon4_I	KLK3_P07288_OID30364_v1_Cardiometabolic_II	0.170906	0.0595209	0.282292	0.0566033	3.01937	303	0.00274845	2.56091	0.0292089	305	KLK3
AA_A_76_29910759_exon2_EV	KLK4_Q9Y5K2_OID21391_v1_Oncology	0.157789	0.045783	0.269794	0.056917	2.77226	301	0.00591383	2.22813	0.0248973	303	KLK4
AA_DQB1_26_32632774_exon2_FL	KLK6_Q92876_OID21526_v1_Oncology	-0.233399	-0.344064	-0.122733	0.0562343	-4.15047	299	4.33087e-05	4.36343	0.0544749	301	KLK6
AA_A_43_29910660_exon2_R	KLK7_P49862_OID30652_v1_Inflammation_II	0.204149	0.0896046	0.318693	0.0581919	3.50819	283	0.000524601	3.28017	0.0416766	285	KLK7
AA_DRB1_70_32551952_exon2_D	KLK8_O60259_OID21517_v1_Oncology	-0.186451	-0.300197	-0.0727042	0.057792	-3.22624	289	0.00139838	2.85438	0.0347639	291	KLK8
AA_DQB1_9_32632825_exon2_CFL	KLKB1_P03952_OID30760_v1_Inflammation_II	-0.184346	-0.296966	-0.071726	0.0572244	-3.22146	295	0.00141804	2.84831	0.0339834	297	KLKB1
AA_A_76_29910759_exon2_EV	KLRB1_Q12918_OID20629_v1_Inflammation	-0.144245	-0.256298	-0.0321922	0.0569417	-2.5332	302	0.0118084	1.92781	0.0208066	304	KLRB1
AA_C_275_31237869_exon5_G	KLRC1_P26715_OID30855_v1_Neurology_II	0.255288	0.141955	0.368621	0.057576	4.43393	282	1.32704e-05	4.87712	0.0651719	284	KLRC1
AA_A_161_29911255_exon3_D	KLRD1_Q13241_OID20632_v1_Inflammation	0.319829	0.21254	0.427118	0.0545211	5.86615	302	1.17064e-08	7.93158	0.102291	304	KLRD1
AA_DQA1_25_32609153_exon2	KLRF1_Q9NZS2_OID30464_v1_Inflammation_II	-0.210042	-0.323039	-0.0970446	0.0574121	-3.65849	290	0.000301276	3.52103	0.0441176	292	KLRF1
AA_DQB1_86_32632594_exon2_G	KLRK1_P26718_OID31082_v1_Neurology_II	0.158228	0.046417	0.270038	0.0568186	2.78478	302	0.00569464	2.24453	0.025036	304	KLRK1
HLA_A_24_02	KRT14_P02533_OID20800_v1_Neurology	0.205547	0.0912404	0.319853	0.058072	3.53951	284	0.000468211	3.32956	0.0422494	286	KRT14
AA_C_211_31238182_exon4_A	KRT17_Q04695_OID30092_v1_Cardiometabolic_II	0.242762	0.130054	0.355469	0.0572624	4.23946	287	3.02422e-05	4.51939	0.0589332	289	KRT17
AA_A_9_29910558_exon2_S	KRT18_P05783_OID21296_v1_Oncology	0.228501	0.117328	0.339674	0.0564907	4.04493	297	6.67783e-05	4.17536	0.0522127	299	KRT18
AA_C_minus15_31239820_exon1_L	KRT19_P08727_OID20596_v1_Inflammation	-0.208238	-0.320118	-0.096357	0.0568496	-3.66296	296	0.0002953	3.52974	0.0433629	298	KRT19
HLA_B_15_03	KRT5_P13647_OID20860_v1_Neurology	0.2541	0.142318	0.365882	0.0567946	4.47402	290	1.10365e-05	4.95717	0.0645669	292	KRT5
AA_B_12_31324701_exon2	KRT6C_P48668_OID30169_v1_Cardiometabolic_II	-0.216963	-0.330378	-0.103547	0.0576221	-3.76527	287	0.000201804	3.69507	0.0470728	289	KRT6C
HLA_DRB1_04_05	KRT8_P05787_OID30865_v1_Neurology_II	-0.210409	-0.325002	-0.095816	0.058216	-3.61428	282	0.000356586	3.44784	0.044272	284	KRT8
AA_A_152_29911228_exon3_GW	KYAT1_Q16773_OID20232_v1_Cardiometabolic	0.243465	0.132139	0.354791	0.0565663	4.30406	294	2.28656e-05	4.64082	0.0592751	296	KYAT1
AA_A_151_29911225_exon3_CR	KYNU_Q16719_OID20669_v1_Inflammation	0.187428	0.076198	0.298659	0.0565238	3.31592	302	0.00102487	2.98933	0.0351294	304	KYNU
HLA_C_05_01	L1CAM_P32004_OID21484_v1_Oncology	0.218023	0.106953	0.329094	0.0564403	3.8629	299	0.000137406	3.86199	0.0475342	301	L1CAM
HLA_DRB1_15_02	L3HYPDH_Q96EM0_OID30314_v1_Cardiometabolic_II	0.187466	0.0756752	0.299256	0.0568062	3.30009	299	0.0010835	2.96517	0.0351434	301	L3HYPDH
AA_B_67_31324536_exon2_CFS	LACRT_Q9GZZ8_OID31367_v1_Oncology_II	-0.163669	-0.275566	-0.051772	0.0568618	-2.87837	301	0.00428366	2.36818	0.0267875	303	LACRT
HLA_B_57_01	LACTB2_Q53H82_OID20150_v1_Cardiometabolic	0.250561	0.139633	0.36149	0.056365	4.44533	295	1.24366e-05	4.9053	0.0627809	297	LACTB2
AA_C_156_31238934_exon3_DLx	LAG3_P18627_OID21315_v1_Oncology	-0.237052	-0.347991	-0.126113	0.056372	-4.20515	297	3.45759e-05	4.46123	0.0561938	299	LAG3
AA_A_152_29911228_exon3_AEW	LAIR1_Q6GTX8_OID20737_v1_Inflammation	-0.203048	-0.314863	-0.0912329	0.0568171	-3.57371	297	0.000410565	3.38662	0.0412285	299	LAIR1
AA_A_76_29910759_exon2_AE	LAIR2_Q6ISS4_OID20965_v1_Neurology	-0.196986	-0.311701	-0.0822703	0.0582791	-3.38004	283	0.000826661	3.08267	0.0388034	285	LAIR2
AA_DRB1_233_32548048_exon5_T	LAMA1_P25391_OID30057_v1_Cardiometabolic_II	0.216414	0.102985	0.329844	0.0576293	3.75529	287	0.000209623	3.67856	0.0468352	289	LAMA1
AA_B_178_31323958_exon3_GT	LAMA4_Q16363_OID20769_v1_Inflammation	0.215978	0.104668	0.327288	0.0565612	3.81848	298	0.000163365	3.78684	0.0466465	300	LAMA4
AA_DRB1_86_32551904_exon2_DV	LAMB1_P07942_OID30280_v1_Cardiometabolic_II	0.199456	0.0863991	0.312513	0.0574432	3.47223	291	0.000594504	3.22585	0.0397826	293	LAMB1
AA_B_95_31324207_exon3_IR	LAMP1_P11279_OID30416_v1_Cardiometabolic_II	-0.137137	-0.251028	-0.0232457	0.0578687	-2.36979	293	0.0184459	1.7341	0.0188065	295	LAMP1
HLA_DQB1_03_02	LAMP2_P13473_OID21035_v1_Neurology	-0.217002	-0.331222	-0.102782	0.0580274	-3.73964	283	0.000223031	3.65163	0.0470897	285	LAMP2
AA_A_334_29913039_exon7_V	LAMP3_Q9UQV4_OID20638_v1_Inflammation	-0.199483	-0.31063	-0.0883365	0.0564806	-3.53189	301	0.000477258	3.32125	0.0397936	303	LAMP3
AA_B_116_31324144_exon3_FNS	LAMTOR5_O43504_OID31396_v1_Oncology_II	0.191897	0.0805787	0.303216	0.0565678	3.39234	301	0.00078569	3.10475	0.0368245	303	LAMTOR5
AA_B_minus16_31324910_exon1_L	LAP3_P28838_OID20436_v1_Inflammation	0.175195	0.0631473	0.287244	0.0569371	3.077	299	0.00228455	2.6412	0.0306934	301	LAP3
AA_C_99_31239105_exon3_CFY	LARP1_Q6PKG0_OID31372_v1_Oncology_II	0.184376	0.0728939	0.295858	0.0566509	3.2546	301	0.00126489	2.89795	0.0339944	303	LARP1
HLA_C_16_01	LAT_O43561_OID20640_v1_Inflammation	-0.174316	-0.285819	-0.0628122	0.0566625	-3.07638	302	0.00228719	2.6407	0.0303859	304	LAT
AA_B_97_31324201_exon3_NSV	LAT2_Q9GZY6_OID21292_v1_Oncology	-0.173344	-0.285809	-0.0608785	0.0571475	-3.03327	297	0.00263285	2.57957	0.0300481	299	LAT2
AA_DQB1_9_32632825_exon2_CFL	LATS1_O95835_OID30523_v1_Inflammation_II	0.185599	0.0720314	0.299166	0.0577018	3.21652	290	0.00144439	2.84032	0.0344469	292	LATS1
HLA_DRB1_01_01	LAYN_Q6UX15_OID20970_v1_Neurology	0.214575	0.100088	0.329062	0.0581621	3.68925	282	0.00026985	3.56888	0.0460423	284	LAYN
HLA_B_41	LBP_P18428_OID20355_v1_Cardiometabolic	0.190363	0.0782577	0.302469	0.0569648	3.34177	297	0.000938953	3.02736	0.0362383	299	LBP
AA_B_99_31324195_exon3_FS	LBR_Q14739_OID21034_v1_Neurology	0.203682	0.0918823	0.315483	0.0568095	3.58536	297	0.000393398	3.40517	0.0414865	299	LBR
AA_DQB1_227_32628281_exon5_P	LCAT_P04180_OID30677_v1_Inflammation_II	-0.235181	-0.345612	-0.124751	0.0561156	-4.19101	300	3.65748e-05	4.43682	0.0553103	302	LCAT
AA_A_62_29910717_exon2_L	LCN15_Q6UWW0_OID31032_v1_Neurology_II	0.200485	0.0891753	0.311796	0.0565628	3.54447	300	0.000456141	3.3409	0.0401944	302	LCN15
AA_DRB1_71_32551949_exon2_AK	LCN2_P80188_OID20392_v1_Cardiometabolic	-0.216719	-0.330341	-0.103097	0.0577259	-3.75428	286	0.000210568	3.67661	0.0469671	288	LCN2
AA_DQB1_167_32629462_exon3_R	LCP1_P13796_OID30367_v1_Cardiometabolic_II	-0.180147	-0.291346	-0.0689478	0.0565086	-3.18795	303	0.0015826	2.80063	0.0324529	305	LCP1
HLA_C_15	LDLR_P01130_OID20240_v1_Cardiometabolic	0.193613	0.0823324	0.304893	0.0565484	3.42384	301	0.000703062	3.15301	0.0374859	303	LDLR
AA_A_62_29910717_exon2_Rx	LDLRAP1_Q5SW96_OID31068_v1_Neurology_II	-0.230836	-0.341385	-0.120288	0.0561758	-4.10918	300	5.12846e-05	4.29001	0.0532853	302	LDLRAP1
HLA_DQB1_06_09	LECT2_O14960_OID30320_v1_Cardiometabolic_II	-0.228394	-0.339195	-0.117594	0.0563029	-4.05653	299	6.36131e-05	4.19645	0.052164	301	LECT2
HLA_B_15	LEFTY2_O00292_OID21454_v1_Oncology	-0.217812	-0.328515	-0.107109	0.0562552	-3.87186	301	0.000132509	3.87775	0.0474422	303	LEFTY2
AA_B_305_31322910_exon5_A	LEG1_Q6P5S2_OID30608_v1_Inflammation_II	0.212416	0.0986841	0.326147	0.0577818	3.67617	286	0.000282703	3.54867	0.0451204	288	LEG1
AA_DRB1_11_32552129_exon2_DPV	LELP1_Q5T871_OID30845_v1_Neurology_II	0.169928	0.0544156	0.285441	0.0586831	2.89569	282	0.00407928	2.38942	0.0288756	284	LELP1
AA_DQB1_86_32632594_exon2_G	LEO1_Q8WVC0_OID30991_v1_Neurology_II	0.196635	0.0852358	0.308033	0.0566079	3.47363	300	0.000589097	3.22981	0.0386652	302	LEO1
HLA_DPA1_02_02	LEP_P41159_OID20187_v1_Cardiometabolic	0.246957	0.135922	0.357991	0.0564189	4.3772	295	1.67067e-05	4.77711	0.0609877	297	LEP
AA_B_95_31324207_exon3_I	LEPR_P48357_OID20128_v1_Cardiometabolic	-0.178551	-0.291293	-0.0658085	0.0572867	-3.1168	295	0.00200849	2.69713	0.0318804	297	LEPR
AA_DQA1_25_32609153_exon2	LETM1_O95202_OID31018_v1_Neurology_II	-0.169165	-0.281144	-0.0571853	0.0569029	-2.97286	300	0.00318948	2.49628	0.0286167	302	LETM1
HLA_C_14	LGALS1_P09382_OID20154_v1_Cardiometabolic	-0.180656	-0.293354	-0.0679576	0.0572643	-3.15477	295	0.00177202	2.75153	0.0326366	297	LGALS1
AA_DRB1_11_32552129_exon2_DLP	LGALS3_P17931_OID20284_v1_Cardiometabolic	-0.162476	-0.274773	-0.0501804	0.0570631	-2.84731	299	0.0047143	2.32658	0.0263986	301	LGALS3
AA_DRB1_67_32551961_exon2_F	LGALS3BP_Q08380_OID30765_v1_Inflammation_II	0.219278	0.108612	0.329944	0.0562362	3.89923	301	0.000119031	3.92434	0.048083	303	LGALS3BP
AA_DRB1_74_32551940_exon2_GLR	LGALS4_P56470_OID20748_v1_Inflammation	0.183473	0.0712173	0.295728	0.0570409	3.21651	297	0.00144083	2.84139	0.0336623	299	LGALS4
HLA_DRB1_13_01	LGALS7_LGALS7B_P47929_OID21406_v1_Oncology	-0.203472	-0.315088	-0.0918565	0.0567166	-3.58753	298	0.000390081	3.40885	0.041401	300	LGALS7
AA_DRB1_37_32552051_exon2_FP	LGALS8_O00214_OID21041_v1_Neurology	0.209254	0.0975877	0.320919	0.0567413	3.68785	297	0.000268856	3.57048	0.0437871	299	LGALS8
HLA_B_44	LGALS9_O00182_OID20781_v1_Inflammation	0.217944	0.106495	0.329393	0.056631	3.84849	297	0.000145526	3.83706	0.0474996	299	LGALS9
AA_A_62_29910717_exon2_ER	LGMN_Q99538_OID20773_v1_Inflammation	-0.209041	-0.320523	-0.0975585	0.0566486	-3.69013	298	0.000266421	3.57443	0.043698	300	LGMN
AA_DQB1_167_32629462_exon3_H	LHB_P01229_OID21248_v1_Oncology	0.210473	0.0982646	0.322682	0.0570148	3.69156	294	0.000265596	3.57578	0.044299	296	LHB
AA_A_152_29911228_exon3_A	LHPP_Q9H008_OID20749_v1_Inflammation	-0.218682	-0.330493	-0.106872	0.056813	-3.84916	295	0.000145343	3.83761	0.047822	297	LHPP
AA_C_66_31239450_exon2_N	LIF_P15018_OID20824_v1_Neurology	-0.179555	-0.293252	-0.0658576	0.0577677	-3.10822	290	0.00206902	2.68423	0.0322399	292	LIF
AA_DQA1_187_32610410_exon4_T	LIFR_P42702_OID20606_v1_Inflammation	0.22365	0.112159	0.335141	0.0566515	3.94782	296	9.85999e-05	4.00612	0.0500194	298	LIFR
HLA_DRB1_04_04	LILRA2_Q8N149_OID21152_v1_Neurology	-0.229942	-0.341265	-0.118618	0.0565664	-4.06499	296	6.16143e-05	4.21032	0.0528732	298	LILRA2
AA_DRB1_47_32552021_exon2_F	LILRA3_Q8N6C8_OID30376_v1_Cardiometabolic_II	-0.16549	-0.27698	-0.0540002	0.0566564	-2.92094	303	0.00375189	2.42575	0.0273869	305	LILRA3
AA_C_66_31239450_exon2_N	LILRA4_P59901_OID30162_v1_Cardiometabolic_II	0.19943	0.0855813	0.313279	0.0578424	3.44782	287	0.000649772	3.18724	0.0397725	289	LILRA4
HLA_B_15_03	LILRA5_A6NI73_OID20209_v1_Cardiometabolic	0.185608	0.073015	0.2982	0.0572106	3.24429	295	0.00131274	2.88182	0.0344502	297	LILRA5
AA_C_99_31239105_exon3_SY	LILRA6_Q6PI73_OID30346_v1_Cardiometabolic_II	-0.151659	-0.264151	-0.039167	0.0571626	-2.65312	299	0.00840143	2.07565	0.0230004	301	LILRA6
AA_B_116_31324144_exon3_DLY	LILRB1_Q8NHL6_OID20323_v1_Cardiometabolic	-0.214099	-0.324526	-0.103672	0.0561164	-3.81527	303	0.000164887	3.78281	0.0458384	305	LILRB1
AA_A_156_29911240_exon3_EQ	LILRB2_Q8N423_OID20301_v1_Cardiometabolic	-0.231455	-0.341986	-0.120923	0.0561673	-4.12081	300	4.88946e-05	4.31074	0.0535712	302	LILRB2
AA_DRB1_13_32552123_exon2_HLR	LILRB4_Q8NHJ6_OID20429_v1_Inflammation	0.333762	0.22648	0.441045	0.0545153	6.12236	299	2.8924e-09	8.53874	0.111397	301	LILRB4
HLA_B_50	LILRB5_O75023_OID20324_v1_Cardiometabolic	-0.17428	-0.285598	-0.0629612	0.0565693	-3.08082	303	0.00225379	2.64709	0.0303734	305	LILRB5
AA_B_97_31324201_exon3_NRV	LIPF_P07098_OID30266_v1_Cardiometabolic_II	0.244092	0.132207	0.355977	0.0568479	4.29378	291	2.39585e-05	4.62054	0.0595809	293	LIPF
AA_B_77_31324506_exon2_CS	LMNB1_P20700_OID31501_v1_Oncology_II	-0.154997	-0.266865	-0.043128	0.0568481	-2.7265	302	0.00677499	2.16909	0.0240239	304	LMNB1
AA_A_17_29910582_exon2	LMNB2_Q03252_OID31109_v1_Neurology_II	0.221385	0.110958	0.331812	0.0561157	3.94515	302	9.92242e-05	4.00338	0.0490112	304	LMNB2
AA_B_minus8_31324886_exon1_L	LMOD1_P29536_OID30212_v1_Cardiometabolic_II	0.191757	0.0785231	0.304991	0.0575332	3.33298	291	0.000970342	3.01307	0.0367707	293	LMOD1
AA_B_97_31324201_exon3_CNT	LMOD1_P29536_OID30547_v1_Inflammation_II	-0.219559	-0.332315	-0.106804	0.0572892	-3.83248	290	0.00015558	3.80805	0.0482063	292	LMOD1
HLA_DQB1_06_09	LMOD1_P29536_OID31014_v1_Neurology_II	0.243679	0.133487	0.353871	0.0559947	4.35183	300	1.85344e-05	4.73202	0.0593796	302	LMOD1
AA_B_minus16_31324910_exon1_V	LMOD1_P29536_OID31416_v1_Oncology_II	0.245573	0.135435	0.35571	0.0559671	4.38781	300	1.58756e-05	4.79927	0.060306	302	LMOD1
AA_DQA1_207_32610470_exon4_M	LMOD2_Q6P5Q4_OID30864_v1_Neurology_II	0.184978	0.0697839	0.300173	0.0585215	3.16086	282	0.00174437	2.75836	0.0342169	284	LMOD2
HLA_DQB1_06_04	LONP1_P36776_OID30219_v1_Cardiometabolic_II	-0.181948	-0.295397	-0.0684989	0.0576425	-3.15649	291	0.00176431	2.75342	0.0331051	293	LONP1
HLA_C_16_04	LPA_P08519_OID30747_v1_Inflammation_II	-0.199605	-0.311501	-0.0877091	0.0568582	-3.51058	297	0.000516516	3.28692	0.0398422	299	LPA
AA_C_116_31239054_exon3_L	LPCAT2_Q7L5N7_OID21290_v1_Oncology	-0.242497	-0.353283	-0.131712	0.0562939	-4.3077	297	2.2447e-05	4.64884	0.0588049	299	LPCAT2
AA_B_163_31324003_exon3_E	LPL_P06858_OID20188_v1_Cardiometabolic	0.192779	0.0803447	0.305213	0.0571301	3.37438	295	0.000838798	3.07634	0.0371637	297	LPL
AA_DRB1_13_32552123_exon2_GY	LPO_P22079_OID20963_v1_Neurology	-0.20776	-0.323459	-0.0920615	0.0587731	-3.53495	277	0.000477826	3.32073	0.0431643	279	LPO
AA_DPB1_194_33053519_exon4_Q	LPP_Q93052_OID30190_v1_Cardiometabolic_II	-0.224768	-0.337978	-0.111558	0.0575177	-3.9078	287	0.00011624	3.93465	0.0505207	289	LPP
HLA_B_44_02	LRCH4_O75427_OID30191_v1_Cardiometabolic_II	0.189425	0.0753457	0.303505	0.0579594	3.26824	287	0.00121381	2.91585	0.0358819	289	LRCH4
AA_DRB1_74_32551940_exon2_AR	LRFN2_Q9ULH4_OID30895_v1_Neurology_II	-0.220989	-0.333512	-0.108467	0.0571717	-3.86536	291	0.000136837	3.8638	0.0488363	293	LRFN2
AA_A_minus15_29910359_exon1_V	LRG1_P02750_OID30751_v1_Inflammation_II	0.237845	0.127673	0.348016	0.055985	4.24837	301	2.87421e-05	4.54148	0.0565701	303	LRG1
AA_A_62_29910717_exon2_QR	LRIG1_Q96JA1_OID21429_v1_Oncology	-0.203508	-0.314561	-0.0924549	0.0564328	-3.60619	301	0.000363612	3.43936	0.0414154	303	LRIG1
HLA_B_57_01	LRIG3_Q6UXM1_OID30450_v1_Inflammation_II	-0.196145	-0.309672	-0.0826166	0.0576809	-3.40051	289	0.000767347	3.11501	0.0384727	291	LRIG3
HLA_B_14	LRP1_Q07954_OID21293_v1_Oncology	0.531546	0.43482	0.628272	0.0491496	10.8149	297	3.32576e-23	22.4781	0.282541	299	LRP1
AA_A_77_29910762_exon2_PS	LRP11_Q86VZ4_OID20185_v1_Cardiometabolic	-0.183578	-0.296214	-0.0709417	0.0572328	-3.20757	295	0.00148586	2.82802	0.0337009	297	LRP11
HLA_DRB1_01_01	LRP2_P98164_OID30960_v1_Neurology_II	0.247728	0.135949	0.359507	0.0567938	4.36188	291	1.79205e-05	4.74665	0.0613691	293	LRP2
AA_A_161_29911255_exon3_D	LRP2BP_Q9P2M1_OID30907_v1_Neurology_II	0.21601	0.103359	0.328662	0.0572371	3.77396	291	0.000194713	3.7106	0.0466605	293	LRP2BP
HLA_C_08	LRPAP1_P30533_OID21059_v1_Neurology	0.671166	0.586513	0.755819	0.043015	15.6031	297	1.68278e-40	39.774	0.450464	299	LRPAP1
AA_C_163_31238913_exon3_E	LRRC25_Q8N386_OID21333_v1_Oncology	-0.203917	-0.315711	-0.0921221	0.0568067	-3.58966	297	0.00038723	3.41203	0.041582	299	LRRC25
HLA_B_49	LRRC37A2_A6NM11_OID31440_v1_Oncology_II	-0.172779	-0.284313	-0.061245	0.0566781	-3.04843	302	0.00250397	2.60137	0.0298526	304	LRRC37A2
AA_B_158_31324018_exon3_A	LRRC38_Q5VT99_OID30924_v1_Neurology_II	0.202503	0.0895183	0.315487	0.0574065	3.52752	291	0.000487237	3.31226	0.0410074	293	LRRC38
HLA_DQB1_03_03	LRRC59_Q96AG4_OID30361_v1_Cardiometabolic_II	-0.169632	-0.281791	-0.0574727	0.0569934	-2.97634	299	0.00315541	2.50094	0.0287749	301	LRRC59
HLA_B_45	LRRFIP1_Q32MZ4_OID31344_v1_Oncology_II	0.185637	0.0741819	0.297092	0.0566372	3.27765	301	0.00116929	2.93208	0.0344611	303	LRRFIP1
AA_A_9_29910558_exon2_FT	LRRN1_Q6UXK5_OID20438_v1_Inflammation	-0.23262	-0.343307	-0.121934	0.056245	-4.13584	299	4.6003e-05	4.33721	0.0541122	301	LRRN1
AA_DQB1_28_32632768_exon2	LRTM1_Q9HBL6_OID30906_v1_Neurology_II	-0.174393	-0.288	-0.0607858	0.0577227	-3.02122	291	0.0027413	2.56204	0.0304129	293	LRTM1
HLA_DRB1_13_01	LRTM2_Q8N967_OID31020_v1_Neurology_II	-0.17211	-0.284031	-0.0601881	0.0568735	-3.02618	300	0.00269123	2.57005	0.0296217	302	LRTM2
AA_B_97_31324201_exon3_CNT	LSM1_O15116_OID21210_v1_Oncology	-0.212546	-0.324703	-0.100389	0.0569886	-3.72963	294	0.000230067	3.63815	0.0451759	296	LSM1
AA_A_144_29911204_exon3_AK	LSM8_O95777_OID31269_v1_Oncology_II	0.203826	0.0912623	0.316389	0.0571942	3.56375	293	0.000426664	3.36991	0.041545	295	LSM8
AA_A_56_29910699_exon2_DG	LSP1_P33241_OID20530_v1_Inflammation	-0.166867	-0.279651	-0.0540821	0.0573089	-2.91171	296	0.0038679	2.41253	0.0278445	298	LSP1
AA_B_45_31324602_exon2_GT	LTA_P01374_OID20586_v1_Inflammation	-0.22265	-0.334167	-0.111133	0.0566648	-3.92925	296	0.000106123	3.97419	0.0495731	298	LTA
AA_DPB1_65_33048634_exon2_L	LTA4H_P09960_OID21452_v1_Oncology	-0.185112	-0.296578	-0.0736457	0.0566429	-3.26805	301	0.00120825	2.91784	0.0342664	303	LTA4H
AA_C_156_31238934_exon3_LMR	LTB_Q06643_OID31383_v1_Oncology_II	-0.248174	-0.358052	-0.138296	0.0558358	-4.4447	301	1.23882e-05	4.90699	0.0615901	303	LTB
AA_B_minus16_31324910_exon1_V	LTBP2_Q14767_OID20254_v1_Cardiometabolic	-0.15926	-0.270866	-0.0476544	0.0567153	-2.80806	303	0.00530751	2.27511	0.0253638	305	LTBP2
HLA_A_24_02	LTBP3_Q9NS15_OID21191_v1_Oncology	-0.191633	-0.304286	-0.0789805	0.0572403	-3.34787	294	0.000920387	3.03603	0.0367233	296	LTBP3
HLA_DPA1_01_08	LTBR_P36941_OID20768_v1_Inflammation	0.175095	0.0622818	0.287909	0.0573228	3.05455	295	0.00245982	2.6091	0.0306584	297	LTBR
AA_DRB1_16_32552114_exon2_H	LTO1_Q8WV07_OID20434_v1_Inflammation	0.173076	0.0609849	0.285166	0.0569587	3.03861	299	0.00258656	2.58728	0.0299552	301	LTO1
AA_DQB1_9_32632825_exon2_CHY	LUZP2_Q86TE4_OID31402_v1_Oncology_II	-0.182723	-0.29424	-0.0712065	0.0566687	-3.22442	301	0.00140104	2.85355	0.0333878	303	LUZP2
AA_B_116_31324144_exon3_NPY	LXN_Q9BS40_OID21003_v1_Neurology	-0.187508	-0.302646	-0.0723701	0.0584929	-3.20566	282	0.00150245	2.8232	0.0351593	284	LXN
AA_DRB1_57_32551991_exon2_AMS	LY6D_Q14210_OID20708_v1_Inflammation	0.194721	0.0819443	0.307497	0.0573024	3.39813	293	0.000772454	3.11213	0.0379162	295	LY6D
HLA_C_12_02	LY75_O60449_OID20580_v1_Inflammation	-0.211164	-0.322973	-0.0993548	0.0568132	-3.71681	296	0.00024121	3.6176	0.0445901	298	LY75
AA_B_113_31324153_exon3_Y	LY9_Q9HBG7_OID20670_v1_Inflammation	0.246986	0.136704	0.357269	0.0560398	4.40734	299	1.46049e-05	4.8355	0.0610023	301	LY9
AA_B_116_31324144_exon3_DLY	LY96_Q9Y6Y9_OID20945_v1_Neurology	0.186258	0.0712973	0.301219	0.0584036	3.18915	283	0.00158715	2.79938	0.034692	285	LY96
AA_DRB1_73_32551943_exon2_A	LYAR_Q9NX58_OID21264_v1_Oncology	0.255864	0.144905	0.366823	0.0563798	4.53822	294	8.27862e-06	5.08204	0.0654664	296	LYAR
HLA_DPB1_05	LYN_P07948_OID21350_v1_Oncology	0.180209	0.0678848	0.292534	0.0570759	3.15736	297	0.00175575	2.75554	0.0324754	299	LYN
AA_B_67_31324536_exon2_CFY	LYPD1_Q8N2G4_OID20821_v1_Neurology	0.225197	0.11259	0.337804	0.0572136	3.93607	290	0.000103755	3.98399	0.0507137	292	LYPD1
HLA_DRB1_01_02	LYPD3_O95274_OID21530_v1_Oncology	0.162928	0.0506408	0.275216	0.0570587	2.85545	299	0.00459837	2.3374	0.0265456	301	LYPD3
HLA_B_14_02	LYPD8_Q6UX82_OID21251_v1_Oncology	0.191336	0.0786764	0.303995	0.0572437	3.34248	294	0.000937789	3.02789	0.0366093	296	LYPD8
AA_B_minus16_31324910_exon1_V	LYPLA2_O95372_OID30817_v1_Neurology_II	-0.209642	-0.324254	-0.095029	0.0582259	-3.60049	282	0.000375162	3.42578	0.0439496	284	LYPLA2
AA_A_156_29911240_exon3_Qx	LYSMD3_Q7Z3D4_OID30950_v1_Neurology_II	0.192616	0.0794018	0.305831	0.0575233	3.34849	291	0.00091954	3.03643	0.037101	293	LYSMD3
AA_DRB1_70_32551952_exon2_Rx	LYVE1_Q9Y5Y7_OID30728_v1_Inflammation_II	0.170127	0.0583543	0.2819	0.0567988	2.99526	301	0.00296991	2.52726	0.0289433	303	LYVE1
HLA_B_18_01	LYZL2_Q7Z4W2_OID31180_v1_Oncology_II	0.182313	0.067876	0.29675	0.0581402	3.13575	286	0.00189268	2.72292	0.033238	288	LYZL2
HLA_B_57_01	LZTFL1_Q9NQ48_OID30637_v1_Inflammation_II	0.308296	0.198919	0.417673	0.055575	5.54739	293	6.48463e-08	7.18811	0.0950464	295	LZTFL1
AA_DRB1_37_32552051_exon2_LPY	M6PR_P20645_OID30208_v1_Cardiometabolic_II	0.19783	0.0847356	0.310925	0.0574625	3.44278	291	0.0006603	3.18026	0.0391368	293	M6PR
AA_DPB1_35_33048544_exon2_L	MAD1L1_Q9Y6D9_OID20904_v1_Neurology	-0.213599	-0.328111	-0.0990874	0.0581748	-3.67168	282	0.000288183	3.54033	0.0456247	284	MAD1L1
AA_DQB1_71_32632639_exon2_AD	MAEA_Q7L5Y9_OID21206_v1_Oncology	-0.180959	-0.293844	-0.0680738	0.0573583	-3.15488	294	0.00177197	2.75154	0.0327461	296	MAEA
HLA_DPB1_04_02	MAG_P20916_OID30967_v1_Neurology_II	-0.214502	-0.327191	-0.101813	0.0572565	-3.74633	291	0.000216334	3.66487	0.0460111	293	MAG
AA_DQB1_57_32632681_exon2_D	MAGEA3_P43357_OID31331_v1_Oncology_II	0.178484	0.0653526	0.291615	0.0574826	3.10501	293	0.00208893	2.68008	0.0318564	295	MAGEA3
HLA_DQB1_04_02	MAGED1_Q9Y5V3_OID21181_v1_Oncology	-0.22462	-0.336467	-0.112773	0.0568309	-3.95243	294	9.69563e-05	4.01342	0.0504542	296	MAGED1
AA_A_307_29912374_exon5_M	MAMDC2_Q7Z304_OID30309_v1_Cardiometabolic_II	-0.204146	-0.315557	-0.0927343	0.0566136	-3.60595	299	0.000364308	3.43853	0.0416755	301	MAMDC2
AA_DPB1_215_33053582_exon4_T	MAMDC4_Q6UXC1_OID31342_v1_Oncology_II	0.225198	0.114686	0.335711	0.0561585	4.01005	301	7.66241e-05	4.11563	0.0507144	303	MAMDC4
AA_B_70_31324527_exon2_KS	MAN1A2_O60476_OID30262_v1_Cardiometabolic_II	-0.184114	-0.297517	-0.0707115	0.0576189	-3.19538	291	0.00155	2.80967	0.033898	293	MAN1A2
HLA_B_07_05	MAN2B2_Q9Y2E5_OID30306_v1_Cardiometabolic_II	0.191901	0.080208	0.303594	0.0567567	3.38112	299	0.000817904	3.0873	0.036826	301	MAN2B2
AA_DPB1_55_33048604_exon2_E	MANEAL_Q5VSG8_OID31244_v1_Oncology_II	-0.194525	-0.308689	-0.0803606	0.0580017	-3.35378	286	0.000904708	3.04349	0.0378399	288	MANEAL
AA_B_67_31324536_exon2_CRS	MANF_P55145_OID20707_v1_Inflammation	-0.221409	-0.33258	-0.110238	0.0564907	-3.91939	298	0.000110178	3.95791	0.049022	300	MANF
AA_DPB1_65_33048634_exon2_L	MANSC1_Q9H8J5_OID21492_v1_Oncology	-0.183016	-0.294902	-0.07113	0.0568547	-3.21901	299	0.00142778	2.84534	0.0334949	301	MANSC1
AA_C_173_31238883_exon3_K	MANSC4_A6NHS7_OID30141_v1_Cardiometabolic_II	-0.177975	-0.292303	-0.063647	0.0580857	-3.06401	287	0.00239149	2.62133	0.0316751	289	MANSC4
HLA_DPB1_05	MAP1LC3A_Q9H492_OID30868_v1_Neurology_II	-0.186762	-0.301916	-0.0716067	0.0585014	-3.19243	282	0.00157045	2.80398	0.0348799	284	MAP1LC3A
AA_DPB1_35_33048544_exon2_F	MAP1LC3B2_A6NCE7_OID30074_v1_Cardiometabolic_II	-0.200716	-0.314535	-0.0868976	0.0578269	-3.47098	287	0.000598304	3.22308	0.040287	289	MAP1LC3B2
AA_DPB1_215_33053582_exon4_I	MAP2_P11137_OID31138_v1_Neurology_II	0.234235	0.124148	0.344322	0.0559427	4.18705	302	3.71177e-05	4.43042	0.054866	304	MAP2
AA_C_138_31238988_exon3_K	MAP2K1_Q02750_OID31468_v1_Oncology_II	0.232026	0.121879	0.342172	0.0559732	4.1453	302	4.41301e-05	4.35527	0.0538359	304	MAP2K1
HLA_B_57_01	MAP2K6_P52564_OID20552_v1_Inflammation	0.229886	0.118561	0.341211	0.0565671	4.06395	296	6.1875e-05	4.20848	0.0528475	298	MAP2K6
AA_B_116_31324144_exon3_F	MAP3K5_Q99683_OID21253_v1_Oncology	-0.228147	-0.3399	-0.116395	0.0567831	-4.01788	294	7.46516e-05	4.12696	0.0520513	296	MAP3K5
HLA_B_58_01	MAP4K5_Q9Y4K4_OID20899_v1_Neurology	0.231746	0.11772	0.345772	0.057928	4.00059	282	8.07964e-05	4.09261	0.0537062	284	MAP4K5
AA_B_97_31324201_exon3_NR	MAPK13_O15264_OID31205_v1_Oncology_II	-0.20867	-0.322496	-0.0948449	0.0578295	-3.60837	286	0.000363609	3.43937	0.0435433	288	MAPK13
HLA_DRB1_11_01	MAPK9_P45984_OID20557_v1_Inflammation	-0.199313	-0.311406	-0.0872199	0.0569576	-3.49932	296	0.000538161	3.26909	0.0397257	298	MAPK9
HLA_C_03	MAPKAPK2_P49137_OID31293_v1_Oncology_II	0.202283	0.0896825	0.314883	0.0572129	3.53562	293	0.00047268	3.32543	0.0409184	295	MAPKAPK2
AA_DPB1_11_33048472_exon2	MAPRE3_Q9UPY8_OID31177_v1_Oncology_II	-0.20476	-0.318682	-0.0908383	0.0578784	-3.53776	286	0.000470694	3.32726	0.0419266	288	MAPRE3
AA_C_minus17_31239826_exon1_A	MAPT_P10636_OID20830_v1_Neurology	-0.206936	-0.32001	-0.0938623	0.057451	-3.60196	290	0.000371474	3.43007	0.0428225	292	MAPT
AA_DQB1_56_32632684_exon2	MARCO_Q9UEW3_OID20210_v1_Cardiometabolic	0.177938	0.0651829	0.290693	0.0572931	3.10575	295	0.00208257	2.6814	0.0316619	297	MARCO
HLA_B_57_01	MARS1_P56192_OID30658_v1_Inflammation_II	0.302537	0.192948	0.412126	0.0556829	5.43321	293	1.1652e-07	6.9336	0.0915286	295	MARS1
HLA_A_26	MASP1_P48740_OID20954_v1_Neurology	0.171484	0.0560035	0.286965	0.058667	2.92301	282	0.00374758	2.42625	0.0294069	284	MASP1
AA_DRB1_70_32551952_exon2_DQ	MATN2_O00339_OID20767_v1_Inflammation	0.160532	0.0478194	0.273245	0.0572733	2.80292	297	0.00539744	2.26781	0.0257706	299	MATN2
AA_DQB1_minus10_32634317_exon1_S	MATN3_O15232_OID20979_v1_Neurology	0.211508	0.0967369	0.326278	0.0583054	3.62758	281	0.000339695	3.46891	0.0447355	283	MATN3
AA_DRB1_30_32552072_exon2_GY	MAVS_Q7Z434_OID21204_v1_Oncology	-0.215757	-0.327833	-0.10368	0.0569476	-3.78869	294	0.000183681	3.73594	0.046551	296	MAVS
HLA_DPB1_04	MAX_P61244_OID20877_v1_Neurology	-0.209799	-0.322802	-0.0967958	0.0574151	-3.65407	290	0.000306284	3.51388	0.0440156	292	MAX
AA_B_9_31324710_exon2_H	MB_P02144_OID20263_v1_Cardiometabolic	-0.218801	-0.329111	-0.108492	0.0560565	-3.90323	303	0.000117017	3.93175	0.0478741	305	MB
AA_DPB1_11_33048472_exon2	MBL2_P11226_OID30759_v1_Inflammation_II	0.165392	0.0523863	0.278397	0.0574204	2.88037	295	0.0042632	2.37026	0.0273545	297	MBL2
HLA_DPB1_04_02	MCAM_P43121_OID20343_v1_Cardiometabolic	-0.183003	-0.295269	-0.0707377	0.057046	-3.208	297	0.00148271	2.82894	0.0334902	299	MCAM
AA_C_9_31239621_exon2_DS	MCEE_Q96PE7_OID31033_v1_Neurology_II	-0.187893	-0.299486	-0.0762993	0.0567067	-3.31341	300	0.00103456	2.98524	0.0353037	302	MCEE
AA_DRB1_40_32552042_exon2_F	MCEMP1_Q8IX19_OID30501_v1_Inflammation_II	0.208222	0.0951803	0.321265	0.0574349	3.62536	290	0.00034073	3.46759	0.0433566	292	MCEMP1
HLA_B_57_01	MCFD2_Q8NI22_OID20171_v1_Cardiometabolic	0.214613	0.102508	0.326719	0.0569622	3.76764	294	0.000199096	3.70094	0.0460588	296	MCFD2
AA_A_76_29910759_exon2_AV	MCTS1_Q9ULC4_OID31444_v1_Oncology_II	0.226196	0.115894	0.336498	0.0560521	4.03546	302	6.91149e-05	4.16043	0.0511647	304	MCTS1
AA_DQB1_57_32632681_exon2_AS	MDGA1_Q8NFP4_OID20951_v1_Neurology	0.238257	0.124619	0.351896	0.057732	4.12695	283	4.8398e-05	4.31517	0.0567664	285	MDGA1
HLA_B_39	MDH1_P40925_OID30669_v1_Inflammation_II	0.224177	0.113078	0.335276	0.0564541	3.97096	298	8.98026e-05	4.04671	0.0502553	300	MDH1
AA_A_77_29910762_exon2_PS	MDK_P21741_OID21489_v1_Oncology	-0.20825	-0.319752	-0.0967491	0.0566584	-3.67554	298	0.000281406	3.55067	0.0433682	300	MDK
AA_B_94_31324210_exon3_.I	MDM1_Q8TC05_OID30945_v1_Neurology_II	-0.259796	-0.371209	-0.148383	0.0566082	-4.58937	291	6.61908e-06	5.1792	0.067494	293	MDM1
AA_DRB1_67_32551961_exon2_Ix	MECR_Q9BV79_OID30274_v1_Cardiometabolic_II	-0.211563	-0.324326	-0.0987993	0.0572941	-3.69257	291	0.000265053	3.57667	0.0447588	293	MECR
AA_DQB1_197_32628856_exon4_S	MED18_Q9BUE0_OID21236_v1_Oncology	-0.187726	-0.300465	-0.0749863	0.0572843	-3.27708	294	0.00117457	2.93012	0.0352409	296	MED18
AA_DRB1_74_32551940_exon2_AQ	MED21_Q13503_OID30066_v1_Cardiometabolic_II	0.200711	0.0868922	0.31453	0.0578269	3.47089	287	0.000598507	3.22293	0.0402849	289	MED21
AA_C_156_31238934_exon3_CDQ	MEGF10_Q96KG7_OID20746_v1_Inflammation	0.25696	0.146601	0.36732	0.0560775	4.58224	297	6.7812e-06	5.16869	0.0660286	299	MEGF10
HLA_A_66_01	MEGF11_A6BM72_OID30099_v1_Cardiometabolic_II	0.220617	0.107297	0.333938	0.0575737	3.83191	287	0.000156243	3.8062	0.048672	289	MEGF11
AA_DRB1_13_32552123_exon2_GLY	MEGF9_Q9H1U4_OID20285_v1_Cardiometabolic	0.230731	0.120549	0.340912	0.0559909	4.12086	302	4.88032e-05	4.31155	0.0532367	304	MEGF9
AA_B_113_31324153_exon3_Y	MELTF_P08582_OID30347_v1_Cardiometabolic_II	-0.166445	-0.278666	-0.0542241	0.0570248	-2.91882	299	0.00378046	2.42246	0.0277039	301	MELTF
AA_B_94_31324210_exon3_I	MENT_Q9BUN1_OID30595_v1_Inflammation_II	-0.199435	-0.312102	-0.0867673	0.057247	-3.48376	293	0.000569922	3.24418	0.0397742	295	MENT
AA_DPB1_194_33053519_exon4_Q	MEP1A_Q16819_OID31459_v1_Oncology_II	-0.210943	-0.321632	-0.100254	0.0562487	-3.75018	302	0.00021178	3.67411	0.0444969	304	MEP1A
AA_DQA1_47_32609219_exon2_CQ	MEP1B_Q16820_OID20168_v1_Cardiometabolic	-0.186707	-0.299276	-0.0741382	0.0571985	-3.26419	295	0.0012269	2.91119	0.0348595	297	MEP1B
HLA_DQB1_06_02	MEPE_Q9NQ76_OID20753_v1_Inflammation	0.205184	0.0934195	0.316948	0.0567913	3.61295	297	0.000355391	3.44929	0.0421004	299	MEPE
AA_B_116_31324144_exon3_D	MERTK_Q12866_OID20657_v1_Inflammation	-0.159933	-0.271713	-0.0481537	0.0568028	-2.81558	302	0.00518907	2.28491	0.0255786	304	MERTK
AA_DRB1_37_32552051_exon2_FN	MESD_Q14696_OID21099_v1_Neurology	0.237035	0.125906	0.348163	0.0564674	4.19773	296	3.56943e-05	4.4474	0.0561854	298	MESD
HLA_DPB1_04	MET_P08581_OID20269_v1_Cardiometabolic	-0.163054	-0.274963	-0.0511454	0.0568677	-2.86725	301	0.00443279	2.35332	0.0265866	303	MET
HLA_B_53_01	METAP1_P53582_OID20815_v1_Neurology	0.158345	0.0442275	0.272462	0.0579812	2.73097	290	0.00670166	2.17382	0.0250731	292	METAP1
HLA_B_57_01	METAP1D_Q6UB28_OID20519_v1_Inflammation	0.262421	0.152042	0.3728	0.0560868	4.67884	296	4.3949e-06	5.35705	0.0688648	298	METAP1D
HLA_C_14	METAP2_P50579_OID21437_v1_Oncology	-0.212694	-0.323525	-0.101863	0.0563202	-3.77651	301	0.000191628	3.71754	0.0452387	303	METAP2
AA_B_114_31324150_exon3_KN	MFAP3_P55082_OID20057_v1_Cardiometabolic	-0.264238	-0.374749	-0.153727	0.0561529	-4.70569	295	3.89492e-06	5.4095	0.0698217	297	MFAP3
AA_DRB1_11_32552129_exon2_LV	MFAP3L_O75121_OID30933_v1_Neurology_II	-0.231155	-0.343406	-0.118905	0.0570334	-4.05298	291	6.49526e-05	4.1874	0.0534328	293	MFAP3L
AA_DRB1_86_32551904_exon2_DG	MFAP4_P55083_OID30598_v1_Inflammation_II	-0.144613	-0.258382	-0.0308447	0.0578065	-2.50168	293	0.012906	1.88921	0.020913	295	MFAP4
HLA_B_15	MFAP5_Q13361_OID20239_v1_Cardiometabolic	-0.199907	-0.310674	-0.0891402	0.0562889	-3.55144	303	0.000444067	3.35255	0.0399628	305	MFAP5
HLA_DRB1_11_01	MFGE8_Q08431_OID21134_v1_Neurology	0.1924	0.0801486	0.304651	0.0570379	3.37319	296	0.000841951	3.07471	0.0370177	298	MFGE8
AA_B_116_31324144_exon3_F	MGLL_Q99685_OID20711_v1_Inflammation	-0.207049	-0.318579	-0.0955188	0.0566732	-3.65339	298	0.000305695	3.51471	0.0428693	300	MGLL
HLA_B_57_03	MGMT_P16455_OID20588_v1_Inflammation	-0.190764	-0.303052	-0.0784768	0.0570564	-3.34343	296	0.000933928	3.02969	0.0363911	298	MGMT
AA_B_97_31324201_exon3_ST	MIA_Q16674_OID21531_v1_Oncology	-0.209539	-0.320821	-0.0982573	0.0565476	-3.70553	299	0.000251267	3.59986	0.0439066	301	MIA
AA_B_9_31324710_exon2_Y	MICALL2_Q8IY33_OID30889_v1_Neurology_II	-0.278256	-0.389074	-0.167437	0.0563059	-4.94185	291	1.30823e-06	5.88332	0.0774262	293	MICALL2
AA_B_116_31324144_exon3_DLY	MICB_MICA_Q29980_Q29983_OID20593_v1_Inflammation	0.535648	0.439054	0.632242	0.0490822	10.9133	296	1.57786e-23	22.8019	0.286919	298	MICB
AA_C_177_31238871_exon3_K	MIF_P14174_OID21073_v1_Neurology	-0.212041	-0.324019	-0.100063	0.0568983	-3.72666	295	0.000232525	3.63353	0.0449613	297	MIF
HLA_DRB1_04_04	MILR1_Q7Z6M3_OID20482_v1_Inflammation	-0.23437	-0.345008	-0.123731	0.0562207	-4.16874	299	4.01551e-05	4.39626	0.0549292	301	MILR1
AA_B_116_31324144_exon3_LSY	MINDY1_Q8N5J2_OID31399_v1_Oncology_II	0.219641	0.108985	0.330298	0.0562315	3.90602	301	0.000115897	3.93593	0.0482423	303	MINDY1
AA_B_97_31324201_exon3_NRS	MINK1_Q8N4C8_OID31156_v1_Neurology_II	-0.222814	-0.333204	-0.112424	0.0560969	-3.97194	302	8.91915e-05	4.04968	0.049646	304	MINK1
AA_B_45_31324602_exon2_MT	MITD1_Q8WV92_OID20959_v1_Neurology	0.194905	0.0801406	0.309669	0.0583038	3.34292	283	0.000940693	3.02655	0.0379879	285	MITD1
HLA_DRB1_04_04	MKI67_P46013_OID30455_v1_Inflammation_II	0.197022	0.0837124	0.310332	0.057571	3.42225	290	0.000710428	3.14848	0.0388178	292	MKI67
AA_DRB1_77_32551931_exon2_Tx	MLLT1_Q03111_OID31211_v1_Oncology_II	0.197711	0.0836209	0.311801	0.057964	3.41093	286	0.00074073	3.13034	0.0390897	288	MLLT1
AA_DQB1_87_32632591_exon2_F	MLN_P12872_OID20541_v1_Inflammation	-0.226826	-0.338233	-0.115419	0.0566088	-4.0069	296	7.78969e-05	4.10848	0.0514499	298	MLN
HLA_C_07_01	MME_P08473_OID21307_v1_Oncology	0.200045	0.0881597	0.311931	0.056853	3.51865	297	0.000501675	3.29958	0.0400182	299	MME
AA_DPB1_76_33048667_exon2_V	MMP1_P03956_OID20672_v1_Inflammation	-0.164759	-0.279759	-0.049759	0.0584254	-2.81999	285	0.00513945	2.28908	0.0271455	287	MMP1
HLA_DRB1_15_02	MMP10_P09238_OID20687_v1_Inflammation	0.222966	0.111457	0.334475	0.0566606	3.93511	296	0.000103691	3.98426	0.0497138	298	MMP10
AA_DQB1_75_32632627_exon2	MMP12_P39900_OID21439_v1_Oncology	0.17988	0.0677388	0.292021	0.0569835	3.1567	298	0.00175904	2.75472	0.0323568	300	MMP12
AA_DQB1_227_32628281_exon5_P	MMP13_P45452_OID20807_v1_Neurology	-0.210003	-0.323001	-0.0970047	0.0574126	-3.65778	290	0.000302075	3.51989	0.0441012	292	MMP13
AA_DRB1_38_32552048_exon2_V	MMP15_P51511_OID30299_v1_Cardiometabolic_II	0.175214	0.063166	0.287261	0.0569369	3.07733	299	0.00228209	2.64167	0.0306999	301	MMP15
AA_A_70_29910741_exon2_.Q	MMP3_P08254_OID21083_v1_Neurology	-0.202512	-0.31453	-0.0904938	0.0569195	-3.55787	296	0.000435264	3.36125	0.0410111	298	MMP3
HLA_DRB1_08_04	MMP7_P09237_OID20087_v1_Cardiometabolic	-0.170157	-0.283069	-0.0572439	0.0573732	-2.96578	295	0.00326585	2.486	0.0289532	297	MMP7
AA_B_67_31324536_exon2_RS	MMP8_P22894_OID21019_v1_Neurology	-0.182192	-0.294475	-0.0699093	0.0570547	-3.19329	297	0.00155767	2.80753	0.0331939	299	MMP8
HLA_DPB1_05	MMP9_P14780_OID21103_v1_Neurology	0.185114	0.0727022	0.297525	0.0571193	3.24082	296	0.00132776	2.87688	0.034267	298	MMP9
HLA_DPA1_02_01	MMUT_P22033_OID30159_v1_Cardiometabolic_II	0.173659	0.0592413	0.288077	0.0581313	2.98736	287	0.00305703	2.5147	0.0301574	289	MMUT
AA_DQB1_minus18_32634341_exon1_V	MN1_Q10571_OID30908_v1_Neurology_II	-0.188772	-0.302072	-0.0754709	0.0575671	-3.27916	291	0.00116762	2.9327	0.0356347	293	MN1
HLA_A_68_01	MNAT1_P51948_OID31327_v1_Oncology_II	-0.182899	-0.295937	-0.0698614	0.0574352	-3.18445	293	0.00160657	2.7941	0.0334521	295	MNAT1
AA_C_156_31238934_exon3_DLR	MNDA_P41218_OID20156_v1_Cardiometabolic	0.222054	0.11014	0.333969	0.0568652	3.90493	294	0.000116961	3.93196	0.0493082	296	MNDA
AA_A_114_29911114_exon3_EQx	MOCS2_O96007_OID30638_v1_Inflammation_II	0.224047	0.111993	0.336102	0.0569355	3.93511	293	0.00010392	3.9833	0.0501971	295	MOCS2
AA_B_116_31324144_exon3_DFS	MOG_Q16653_OID21384_v1_Oncology	-0.212334	-0.323174	-0.101494	0.0563247	-3.76982	301	0.000196603	3.70641	0.0450857	303	MOG
AA_B_97_31324201_exon3_CN	MORC3_Q14149_OID31073_v1_Neurology_II	0.193278	0.0821759	0.30438	0.0564585	3.42336	302	0.000703962	3.15245	0.0373563	304	MORC3
HLA_A_01_01	MORF4L1_Q9UBU8_OID31257_v1_Oncology_II	-0.166383	-0.279758	-0.0530083	0.0576063	-2.88828	293	0.00416235	2.38066	0.0276833	295	MORF4L1
HLA_A_26_01	MORF4L2_Q15014_OID31160_v1_Oncology_II	-0.232927	-0.346113	-0.11974	0.0575048	-4.05056	286	6.58696e-05	4.18131	0.0542548	288	MORF4L2
AA_C_95_31239117_exon3_FL	MORN4_Q8NDC4_OID31217_v1_Oncology_II	-0.22639	-0.339756	-0.113025	0.057596	-3.93066	286	0.000106318	3.97339	0.0512526	288	MORN4
AA_A_9_29910558_exon2_S	MPHOSPH8_Q99549_OID20092_v1_Cardiometabolic	0.25343	0.142587	0.364273	0.0563215	4.4997	295	9.8015e-06	5.00871	0.0642267	297	MPHOSPH8
AA_B_163_31324003_exon3_LT	MPI_P34949_OID21288_v1_Oncology	-0.202625	-0.31445	-0.0907993	0.0568222	-3.56594	297	0.00042241	3.37427	0.0410567	299	MPI
HLA_C_16	MPIG6B_O95866_OID20779_v1_Inflammation	0.263595	0.153627	0.373564	0.0558797	4.71719	298	3.68032e-06	5.43411	0.0694825	300	MPIG6B
AA_B_minus16_31324910_exon1_V	MPO_P05164_OID21100_v1_Neurology	0.199334	0.0872411	0.311427	0.0569574	3.4997	296	0.000537426	3.26968	0.039734	298	MPO
AA_B_97_31324201_exon3_RSV	MPRIP_Q6WCQ1_OID31420_v1_Oncology_II	-0.230942	-0.341302	-0.120581	0.0560809	-4.11801	301	4.94197e-05	4.3061	0.053334	303	MPRIP
HLA_B_57_03	MRC1_P22897_OID30694_v1_Inflammation_II	0.241472	0.131218	0.351727	0.0560265	4.30996	300	2.21659e-05	4.65432	0.0583089	302	MRC1
AA_B_67_31324536_exon2_CMS	MRI1_Q9BV20_OID30891_v1_Neurology_II	-0.184312	-0.29771	-0.0709136	0.0576167	-3.19893	291	0.00153166	2.81484	0.0339709	293	MRI1
HLA_DRB1_16_01	MRPL24_Q96A35_OID30178_v1_Cardiometabolic_II	0.238847	0.126026	0.351667	0.0573197	4.16692	287	4.09022e-05	4.38825	0.0570477	289	MRPL24
HLA_B_15_03	MRPL28_Q13084_OID31023_v1_Neurology_II	-0.19754	-0.308918	-0.0861615	0.0565974	-3.49026	300	0.000554964	3.25574	0.0390219	302	MRPL28
AA_DRB1_30_32552072_exon2_AFY	MRPL46_Q9H2W6_OID20858_v1_Neurology	0.213534	0.100625	0.326444	0.0573676	3.72221	290	0.000237189	3.62491	0.0455969	292	MRPL46
AA_C_156_31238934_exon3_MQx	MRPL52_Q86TS9_OID31239_v1_Oncology_II	-0.228054	-0.341374	-0.114733	0.057573	-3.96112	286	9.42453e-05	4.02574	0.0520085	288	MRPL52
HLA_DRB1_16_01	MRPL58_Q14197_OID31036_v1_Neurology_II	0.238099	0.12775	0.348448	0.0560746	4.24611	300	2.90432e-05	4.53696	0.0566911	302	MRPL58
HLA_DQB1_06_03	MRPS16_Q9Y3D3_OID30489_v1_Inflammation_II	-0.212194	-0.325138	-0.0992506	0.0573848	-3.69774	290	0.000260108	3.58485	0.0450263	292	MRPS16
AA_DQB1_minus5_32634302_exon1_L	MSLN_Q13421_OID21380_v1_Oncology	-0.202753	-0.315149	-0.0903572	0.0571098	-3.55023	294	0.000447999	3.34872	0.0411089	296	MSLN
HLA_B_49	MSLNL_Q96KJ4_OID30939_v1_Neurology_II	0.222781	0.110305	0.335256	0.0571478	3.89832	291	0.000120293	3.91976	0.0496312	293	MSLNL
AA_B_minus16_31324910_exon1_L	MSMB_P08118_OID20275_v1_Cardiometabolic	0.184507	0.0716975	0.297316	0.0573199	3.2189	294	0.00143082	2.84441	0.0340427	296	MSMB
AA_DRB1_30_32552072_exon2_CLY	MSR1_P21757_OID21063_v1_Neurology	-0.259245	-0.369534	-0.148955	0.0560421	-4.62589	297	5.57584e-06	5.25369	0.0672077	299	MSR1
AA_B_103_31324183_exon3_GL	MSRA_Q9UJ68_OID21513_v1_Oncology	0.152941	0.0404721	0.265411	0.0571511	2.67609	299	0.00785941	2.10461	0.0233911	301	MSRA
HLA_DRB1_08_04	MST1_P26927_OID30713_v1_Inflammation_II	-0.150839	-0.263535	-0.0381424	0.0572656	-2.63402	298	0.00887882	2.05164	0.0227523	300	MST1
HLA_DPB1_01	MSTN_O14793_OID20115_v1_Cardiometabolic	-0.245969	-0.357032	-0.134906	0.0564335	-4.35856	295	1.81001e-05	4.74232	0.0605008	297	MSTN
AA_C_156_31238934_exon3_CWx	MTDH_Q86UE4_OID30538_v1_Inflammation_II	-0.192608	-0.306019	-0.0791968	0.0576225	-3.34259	290	0.000938971	3.02735	0.0370979	292	MTDH
AA_A_207_29911972_exon4_G	MTHFD2_P13995_OID31078_v1_Neurology_II	-0.17269	-0.284226	-0.0611546	0.056679	-3.04681	302	0.00251703	2.59911	0.029822	304	MTHFD2
HLA_B_49	MTHFSD_Q2M296_OID31305_v1_Oncology_II	-0.173562	-0.286794	-0.0603295	0.057534	-3.01668	293	0.00277977	2.55599	0.0301237	295	MTHFSD
AA_A_95_29911057_exon3_PV	MTIF3_Q9H2K0_OID31513_v1_Oncology_II	0.216441	0.105888	0.326994	0.0561795	3.85267	302	0.000142716	3.84553	0.0468467	304	MTIF3
AA_B_97_31324201_exon3_NVW	MTPN_P58546_OID20080_v1_Cardiometabolic	0.174016	0.0611808	0.286852	0.0573339	3.03513	295	0.00261862	2.58193	0.0302816	297	MTPN
AA_DQB1_86_32632594_exon2_G	MTR_Q99707_OID30110_v1_Cardiometabolic_II	-0.191916	-0.30594	-0.0778932	0.0579309	-3.31285	287	0.00104186	2.98219	0.0368319	289	MTR
AA_B_67_31324536_exon2_CFM	MTSS1_O43312_OID31492_v1_Oncology_II	0.20474	0.0939015	0.315578	0.0563246	3.635	302	0.000326652	3.48591	0.0419184	304	MTSS1
AA_A_9_29910558_exon2_T	MTSS2_Q765P7_OID31409_v1_Oncology_II	0.190818	0.0794754	0.30216	0.05658	3.37253	301	0.000842186	3.07459	0.0364114	303	MTSS2
AA_C_219_31238158_exon4_R	MTUS1_Q9ULD2_OID31315_v1_Oncology_II	-0.219031	-0.331216	-0.106845	0.0570021	-3.8425	293	0.000149349	3.8258	0.0479744	295	MTUS1
HLA_B_50	MUC13_Q9H3R2_OID20866_v1_Neurology	0.206946	0.0938726	0.32002	0.0574508	3.60214	290	0.000371224	3.43036	0.0428267	292	MUC13
AA_B_156_31324024_exon3_Dx	MUC16_Q8WXI7_OID21378_v1_Oncology	0.217774	0.106321	0.329227	0.0566332	3.84534	297	0.000147319	3.83174	0.0474255	299	MUC16
AA_B_97_31324201_exon3_CRS	MUC2_Q02817_OID30377_v1_Cardiometabolic_II	0.191946	0.0809993	0.302892	0.0563803	3.40448	303	0.000752196	3.12367	0.0368432	305	MUC2
AA_DRB1_96_32549647_exon3_Q	MUCL3_Q3MIW9_OID31170_v1_Oncology_II	0.191328	0.0770908	0.305566	0.0580389	3.29655	286	0.00110231	2.9577	0.0366065	288	MUCL3
HLA_DRB1_11_01	MVK_Q03426_OID20459_v1_Inflammation	0.238707	0.128189	0.349225	0.0561597	4.25051	299	2.85374e-05	4.54459	0.0569811	301	MVK
AA_DRB1_74_32551940_exon2_AR	MXRA8_Q9BRK3_OID30583_v1_Inflammation_II	-0.22593	-0.337934	-0.113926	0.0569101	-3.96995	293	9.05031e-05	4.04334	0.0510444	295	MXRA8
AA_DQB1_57_32632681_exon2_AD	MYBPC1_Q00872_OID30296_v1_Cardiometabolic_II	-0.194788	-0.306416	-0.0831597	0.0567238	-3.43398	299	0.000678826	3.16824	0.0379424	301	MYBPC1
AA_B_67_31324536_exon2_CM	MYBPC2_Q14324_OID30199_v1_Cardiometabolic_II	0.205437	0.0925225	0.318351	0.0573707	3.58086	291	0.00040119	3.39665	0.0422042	293	MYBPC2
HLA_DRB1_15_03	MYCBP2_O75592_OID30996_v1_Neurology_II	0.181387	0.0696549	0.293119	0.0567773	3.19471	300	0.00154871	2.81003	0.0329013	302	MYCBP2
AA_B_67_31324536_exon2_CSY	MYDGF_Q969H8_OID30313_v1_Cardiometabolic_II	-0.209973	-0.321244	-0.0987014	0.0565423	-3.71355	299	0.000243775	3.61301	0.0440885	301	MYDGF
HLA_DRB1_13_02	MYH4_Q9Y623_OID30061_v1_Cardiometabolic_II	-0.222085	-0.335367	-0.108804	0.057554	-3.85873	287	0.000140813	3.85136	0.0493219	289	MYH4
HLA_B_08	MYH7B_A7E2Y1_OID31178_v1_Oncology_II	-0.216645	-0.330269	-0.103022	0.0577269	-3.75293	286	0.000211645	3.67439	0.0469351	288	MYH7B
AA_DPB1_35_33048544_exon2_F	MYH9_P35579_OID30382_v1_Cardiometabolic_II	-0.187607	-0.298648	-0.0765659	0.0564285	-3.32469	303	0.000993909	3.00265	0.0351965	305	MYH9
AA_DQB1_57_32632681_exon2_V	MYL1_P05976_OID30120_v1_Cardiometabolic_II	0.179192	0.0648895	0.293494	0.0580727	3.08565	287	0.00222932	2.65183	0.0321098	289	MYL1
AA_DQB1_57_32632681_exon2_A	MYL3_P08590_OID30251_v1_Cardiometabolic_II	-0.265759	-0.376985	-0.154533	0.056513	-4.70261	291	3.9723e-06	5.40096	0.0706277	293	MYL3
AA_DPB1_69_33048646_exon2_E	MYL4_P12829_OID30245_v1_Cardiometabolic_II	-0.169291	-0.283	-0.0555809	0.0577749	-2.93018	291	0.00365604	2.43699	0.0286593	293	MYL4
AA_DRB1_13_32552123_exon2_FLS	MYL6B_P14649_OID30936_v1_Neurology_II	0.238576	0.126533	0.35062	0.0569283	4.19082	291	3.69049e-05	4.43292	0.0569187	293	MYL6B
AA_DQB1_minus18_32634341_exon1_V	MYLPF_Q96A32_OID30917_v1_Neurology_II	0.216819	0.104189	0.329449	0.0572266	3.78878	291	0.000183973	3.73525	0.0470105	293	MYLPF
AA_B_158_31324018_exon3_T	MYO6_Q9UM54_OID30989_v1_Neurology_II	0.181455	0.069724	0.293186	0.0567766	3.19594	300	0.00154233	2.81182	0.0329258	302	MYO6
AA_DQB1_14_32632810_exon2_M	MYO9B_Q13459_OID20451_v1_Inflammation	-0.222726	-0.333676	-0.111776	0.0563788	-3.95052	299	9.7337e-05	4.01172	0.0496068	301	MYO9B
HLA_DRB1_11_01	MYOC_Q99972_OID21121_v1_Neurology	-0.236326	-0.347474	-0.125178	0.0564774	-4.18443	296	3.77245e-05	4.42338	0.0558499	298	MYOC
AA_DQB1_55_32632687_exon2_LR	MYOM1_P52179_OID30834_v1_Neurology_II	0.227823	0.113688	0.341958	0.0579831	3.92913	282	0.000107296	3.96941	0.0519034	284	MYOM1
AA_DPB1_215_33053582_exon4_I	MYOM2_P54296_OID30131_v1_Cardiometabolic_II	0.207368	0.093711	0.321026	0.057745	3.5911	287	0.000387231	3.41203	0.0430017	289	MYOM2
AA_DQB1_57_32632681_exon2_A	MYOM3_Q5VTT5_OID30633_v1_Inflammation_II	-0.263552	-0.374464	-0.15264	0.0563552	-4.67663	293	4.45755e-06	5.3509	0.0694597	295	MYOM3
AA_A_73_29910750_exon2_I	MZB1_Q8WU39_OID20732_v1_Inflammation	-0.193314	-0.305354	-0.0812739	0.0569313	-3.39556	297	0.000778126	3.10895	0.0373702	299	MZB1
AA_C_177_31238871_exon3_ER	MZT1_Q08AG7_OID21186_v1_Oncology	0.226556	0.114761	0.338352	0.0568047	3.98834	294	8.40372e-05	4.07553	0.0513278	296	MZT1
AA_A_152_29911228_exon3_ERV	NAA10_P41227_OID30188_v1_Cardiometabolic_II	-0.211807	-0.325354	-0.0982604	0.0576889	-3.67155	287	0.000287457	3.54143	0.0448623	289	NAA10
AA_C_116_31239054_exon3_Sx	NAA80_Q93015_OID30893_v1_Neurology_II	-0.200707	-0.313735	-0.0876803	0.0574282	-3.49493	291	0.000548037	3.26119	0.0402835	293	NAA80
HLA_B_07_05	NAAA_Q02083_OID20931_v1_Neurology	0.2059	0.0913993	0.320401	0.0581701	3.53962	283	0.000468272	3.3295	0.0423949	285	NAAA
HLA_DPA1_02_02	NACC1_Q96RE7_OID31393_v1_Oncology_II	0.142678	0.0304121	0.254944	0.0570493	2.50096	301	0.012917	1.88884	0.0203571	303	NACC1
AA_DPB1_178_33052924_exon3_L	NADK_O95544_OID20178_v1_Cardiometabolic	0.158796	0.0456662	0.271926	0.0574835	2.76246	295	0.00609694	2.21489	0.0252161	297	NADK
HLA_B_14_02	NAGA_P17050_OID30509_v1_Inflammation_II	0.212595	0.0996621	0.325529	0.0573797	3.70507	290	0.000253037	3.59682	0.0451968	292	NAGA
HLA_DQB1_03_03	NAGK_Q9UJ70_OID30271_v1_Cardiometabolic_II	-0.278697	-0.389501	-0.167893	0.0562984	-4.95035	291	1.25661e-06	5.9008	0.0776721	293	NAGK
AA_DQB1_30_32632762_exon2_Y	NAGPA_Q9UK23_OID30643_v1_Inflammation_II	-0.184564	-0.297566	-0.0715621	0.057417	-3.21445	293	0.0014529	2.83776	0.0340639	295	NAGPA
AA_DRB1_13_32552123_exon2_HRS	NAMPT_P43490_OID21227_v1_Oncology	0.170047	0.0569384	0.283155	0.0574718	2.95878	294	0.0033396	2.47631	0.0289159	296	NAMPT
AA_C_163_31238913_exon3_L	NAP1L4_Q99733_OID31475_v1_Oncology_II	-0.210466	-0.321167	-0.0997658	0.0562546	-3.74132	302	0.000219046	3.65946	0.0442961	304	NAP1L4
HLA_A_03_01	NAPRT_Q6XQN6_OID31114_v1_Neurology_II	-0.225633	-0.33595	-0.115316	0.0560596	-4.02487	302	7.21324e-05	4.14187	0.0509102	304	NAPRT
AA_A_297_29912344_exon5_V	NARS1_O43776_OID31035_v1_Neurology_II	-0.168038	-0.28004	-0.056037	0.0569141	-2.95249	300	0.0034012	2.46837	0.0282369	302	NARS1
AA_DPB1_194_33053519_exon4_Q	NBL1_P41271_OID21486_v1_Oncology	0.169161	0.0569925	0.281329	0.0569981	2.96783	299	0.00324146	2.48926	0.0286153	301	NBL1
AA_B_109_31324165_exon3_F	NBN_O60934_OID20442_v1_Inflammation	-0.221043	-0.332036	-0.110049	0.056401	-3.91912	299	0.000110216	3.95776	0.0488598	301	NBN
AA_C_99_31239105_exon3_CFS	NCAM1_P13591_OID20354_v1_Cardiometabolic	0.21005	0.0984035	0.321696	0.0567314	3.70254	297	0.000254411	3.59446	0.044121	299	NCAM1
AA_B_95_31324207_exon3_L	NCAM2_O15394_OID21095_v1_Neurology	-0.165997	-0.278798	-0.0531957	0.0573174	-2.8961	296	0.00405988	2.39149	0.027555	298	NCAM2
HLA_DRB1_04_04	NCAN_O14594_OID21055_v1_Neurology	-0.177005	-0.289395	-0.0646138	0.0571097	-3.09938	297	0.00212509	2.67262	0.0313306	299	NCAN
AA_DRB1_13_32552123_exon2_GL	NCF2_P19878_OID20567_v1_Inflammation	-0.187532	-0.300083	-0.0749817	0.0571893	-3.27915	295	0.00116587	2.93335	0.0351684	297	NCF2
AA_A_152_29911228_exon3_GRW	NCK2_O43639_OID20683_v1_Inflammation	0.273961	0.164322	0.3836	0.0557122	4.91743	298	1.45137e-06	5.83822	0.0750545	300	NCK2
HLA_DRB1_04_02	NCLN_Q969V3_OID20448_v1_Inflammation	0.165975	0.0537453	0.278205	0.0570294	2.91034	299	0.00388153	2.411	0.0275477	301	NCLN
AA_DQB1_57_32632681_exon2_AV	NCR1_O76036_OID20566_v1_Inflammation	0.230175	0.118858	0.341492	0.0565632	4.06935	296	6.05336e-05	4.218	0.0529806	298	NCR1
AA_B_103_31324183_exon3_GL	NCR3LG1_Q68D85_OID31490_v1_Oncology_II	0.223274	0.112896	0.333653	0.0560909	3.98058	302	8.61671e-05	4.06466	0.0498515	304	NCR3LG1
HLA_B_53_01	NCS1_P62166_OID21458_v1_Oncology	-0.213991	-0.32479	-0.103192	0.0563039	-3.80064	301	0.000174669	3.75778	0.0457921	303	NCS1
AA_A_77_29910762_exon2_Sx	NDRG1_Q92597_OID20792_v1_Neurology	0.189857	0.0763842	0.303331	0.057654	3.29305	290	0.00111384	2.95318	0.0360458	292	NDRG1
HLA_C_16_04	NDST1_P52848_OID31369_v1_Oncology_II	0.178951	0.0673553	0.290546	0.0567086	3.15562	301	0.00176368	2.75358	0.0320234	303	NDST1
AA_DRB1_96_32549647_exon3_EIx	NDUFA5_Q16718_OID30520_v1_Inflammation_II	-0.192825	-0.306231	-0.0794187	0.05762	-3.3465	290	0.000926317	3.03324	0.0371815	292	NDUFA5
AA_DPB1_55_33048604_exon2_A	NDUFB7_P17568_OID31521_v1_Oncology_II	-0.197329	-0.308339	-0.0863182	0.0564121	-3.49799	302	0.000539259	3.2682	0.0389386	304	NDUFB7
AA_DRB1_37_32552051_exon2_FLP	NDUFS6_O75380_OID21224_v1_Oncology	0.211525	0.0993418	0.323707	0.0570015	3.71086	294	0.000246984	3.60733	0.0447426	296	NDUFS6
AA_A_156_29911240_exon3_ERW	NEB_P20929_OID30105_v1_Cardiometabolic_II	0.176374	0.0620119	0.290735	0.0581028	3.03554	287	0.00262128	2.58149	0.0311076	289	NEB
AA_DRB1_37_32552051_exon2_LNx	NECAP2_Q9NVZ3_OID30089_v1_Cardiometabolic_II	0.280473	0.168953	0.391992	0.0566589	4.9502	287	1.26633e-06	5.89745	0.078665	289	NECAP2
AA_A_62_29910717_exon2_ERx	NECTIN1_Q15223_OID30545_v1_Inflammation_II	0.226945	0.114385	0.339505	0.0571898	3.96827	290	9.13178e-05	4.03944	0.051504	292	NECTIN1
AA_A_70_29910741_exon2_.Q	NECTIN2_Q92692_OID20222_v1_Cardiometabolic	0.2062	0.0940789	0.318321	0.056971	3.61938	295	0.000347401	3.45917	0.0425185	297	NECTIN2
AA_DRB1_96_32549647_exon3_EHQ	NECTIN4_Q96NY8_OID21490_v1_Oncology	0.200121	0.0886151	0.311627	0.0566616	3.53187	299	0.000477758	3.32079	0.0400485	301	NECTIN4
HLA_B_13	NEDD4L_Q96PU5_OID30521_v1_Inflammation_II	0.21502	0.102148	0.327892	0.0573485	3.74936	290	0.000213994	3.6696	0.0462336	292	NEDD4L
HLA_DQB1_06_02	NEDD9_Q14511_OID30503_v1_Inflammation_II	-0.234222	-0.346583	-0.121862	0.0570886	-4.10279	290	5.30915e-05	4.27498	0.05486	292	NEDD9
HLA_A_26	NEFL_P07196_OID20871_v1_Neurology	0.202224	0.0890361	0.315411	0.0575088	3.5164	290	0.000507501	3.29456	0.0408944	292	NEFL
AA_B_114_31324150_exon3_HN	NEK7_Q8TDX7_OID31250_v1_Oncology_II	-0.206426	-0.318927	-0.0939256	0.0571624	-3.61123	293	0.000358411	3.44562	0.0426119	295	NEK7
AA_B_97_31324201_exon3_CNW	NELL1_Q92832_OID21494_v1_Oncology	-0.181193	-0.293118	-0.0692688	0.0568742	-3.18586	299	0.00159579	2.79703	0.032831	301	NELL1
AA_DRB1_13_32552123_exon2_FHS	NELL2_Q99435_OID20706_v1_Inflammation	0.192751	0.0808885	0.304614	0.0568421	3.39099	298	0.000790384	3.10216	0.0371531	300	NELL2
HLA_DPB1_13	NENF_Q9UMX5_OID31354_v1_Oncology_II	-0.193284	-0.304571	-0.0819962	0.0565521	-3.4178	301	0.000718247	3.14373	0.0373587	303	NENF
AA_B_167_31323991_exon3_S	NEO1_Q92859_OID31066_v1_Neurology_II	0.25759	0.147807	0.367373	0.0557867	4.61741	300	5.77059e-06	5.23878	0.0663526	302	NEO1
AA_C_304_31237782_exon5_M	NEXN_Q0ZGT2_OID30678_v1_Inflammation_II	0.182796	0.0710937	0.294499	0.0567622	3.22039	300	0.0014207	2.8475	0.0334145	302	NEXN
AA_B_77_31324506_exon2_CD	NFASC_O94856_OID20634_v1_Inflammation	-0.193598	-0.304692	-0.0825029	0.0564549	-3.42925	302	0.000689434	3.16151	0.03748	304	NFASC
AA_B_70_31324527_exon2_HK	NFAT5_O94916_OID30522_v1_Inflammation_II	0.203634	0.0904797	0.316787	0.0574916	3.54197	290	0.000462605	3.33479	0.0414666	292	NFAT5
HLA_A_31	NFATC1_O95644_OID20545_v1_Inflammation	0.195727	0.0835513	0.307903	0.0569996	3.43383	296	0.000680063	3.16745	0.0383091	298	NFATC1
HLA_B_15_03	NFATC3_Q12968_OID20470_v1_Inflammation	-0.253998	-0.364074	-0.143922	0.0559349	-4.54097	299	8.129e-06	5.08996	0.0645152	301	NFATC3
AA_A_9_29910558_exon2_F	NFE2_Q16621_OID30268_v1_Cardiometabolic_II	0.208109	0.0952601	0.320958	0.0573376	3.62954	291	0.000335314	3.47455	0.0433094	293	NFE2
AA_DQB1_87_32632591_exon2_F	NFIC_P08651_OID30988_v1_Neurology_II	-0.177989	-0.289791	-0.0661859	0.0568131	-3.13288	300	0.00190205	2.72078	0.0316799	302	NFIC
AA_DPB1_194_33053519_exon4_R	NFKB1_P19838_OID30160_v1_Cardiometabolic_II	0.24347	0.130783	0.356157	0.0572519	4.25262	287	2.86185e-05	4.54335	0.0592778	289	NFKB1
HLA_DPA1_02_02	NFKB2_Q00653_OID31258_v1_Oncology_II	0.193459	0.0806537	0.306264	0.057317	3.37525	293	0.000836975	3.07729	0.0374263	295	NFKB2
HLA_DQB1_03_02	NFKBIE_O00221_OID21212_v1_Oncology	-0.232527	-0.34416	-0.120893	0.0567226	-4.09936	294	5.3654e-05	4.2704	0.0540686	296	NFKBIE
AA_DPB1_84_33048691_exon2_V	NFU1_Q9UMS0_OID31510_v1_Oncology_II	-0.200528	-0.311465	-0.0895909	0.0563747	-3.55705	302	0.000435277	3.36123	0.0402114	304	NFU1
HLA_B_53	NFX1_Q12986_OID30158_v1_Cardiometabolic_II	0.22959	0.116511	0.34267	0.0574513	3.99626	287	8.18682e-05	4.08688	0.0527118	289	NFX1
AA_B_116_31324144_exon3_DL	NFYA_P23511_OID30134_v1_Cardiometabolic_II	0.234589	0.121648	0.347529	0.0573809	4.08827	287	5.64788e-05	4.24811	0.0550318	289	NFYA
AA_DRB1_74_32551940_exon2_ERx	NGF_P01138_OID20920_v1_Neurology	-0.187078	-0.30202	-0.0721355	0.0583944	-3.2037	283	0.00151178	2.82051	0.0349981	285	NGF
AA_DRB1_74_32551940_exon2_EL	NGFR_P08138_OID30300_v1_Cardiometabolic_II	0.219072	0.108028	0.330115	0.0564267	3.88241	299	0.000127321	3.8951	0.0479924	301	NGFR
AA_B_116_31324144_exon3_F	NGRN_Q9NPE2_OID31115_v1_Neurology_II	0.196478	0.0854484	0.307508	0.0564219	3.48231	302	0.000570542	3.24371	0.0386037	304	NGRN
HLA_B_38_01	NHLRC3_Q5JS37_OID30614_v1_Inflammation_II	0.187493	0.0727639	0.302222	0.0582868	3.21673	284	0.00144655	2.83967	0.0351535	286	NHLRC3
AA_C_156_31238934_exon3_RWx	NID1_P14543_OID20362_v1_Cardiometabolic	0.204885	0.0929235	0.316847	0.0568908	3.60138	296	0.000371081	3.43053	0.0419779	298	NID1
AA_DRB1_67_32551961_exon2_LS	NID2_Q14112_OID21085_v1_Neurology	-0.224962	-0.336418	-0.113506	0.056634	-3.97221	296	8.94899e-05	4.04823	0.0506078	298	NID2
HLA_A_29_02	NINJ1_Q92982_OID21167_v1_Oncology	0.167157	0.0539917	0.280322	0.0575006	2.90704	294	0.00392629	2.40602	0.0279414	296	NINJ1
HLA_DQB1_06_02	NIT1_Q86X76_OID30252_v1_Cardiometabolic_II	0.189423	0.0761368	0.302709	0.0575597	3.29089	291	0.00112167	2.95014	0.0358811	293	NIT1
AA_B_45_31324602_exon2_EK	NIT2_Q9NQR4_OID30336_v1_Cardiometabolic_II	-0.259013	-0.369123	-0.148903	0.0559516	-4.62923	298	5.48551e-06	5.26078	0.0670876	300	NIT2
AA_B_116_31324144_exon3_D	NLGN1_Q8N2Q7_OID30900_v1_Neurology_II	0.219057	0.106484	0.331629	0.0571973	3.82985	291	0.000157065	3.80392	0.0479858	293	NLGN1
AA_DPB1_84_33048691_exon2_D	NLGN2_Q8NFZ4_OID30878_v1_Neurology_II	-0.245438	-0.35907	-0.131806	0.0577277	-4.25166	282	2.88827e-05	4.53936	0.0602399	284	NLGN2
HLA_DRB1_01_01	NME1_P15531_OID30451_v1_Inflammation_II	0.239074	0.12685	0.351298	0.0570192	4.19287	290	3.6627e-05	4.4362	0.0571563	292	NME1
AA_A_245_29912086_exon4_V	NME3_Q13232_OID20789_v1_Inflammation	-0.24647	-0.357141	-0.135798	0.0562358	-4.38279	297	1.62746e-05	4.78849	0.0607472	299	NME3
AA_DRB1_16_32552114_exon2_HQ	NMI_Q13287_OID31378_v1_Oncology_II	-0.183377	-0.295067	-0.0716867	0.056756	-3.23097	300	0.00137084	2.86301	0.0336271	302	NMI
HLA_DRB1_13_01	NMNAT1_Q9HAN9_OID20913_v1_Neurology	-0.175456	-0.290649	-0.0602627	0.0585217	-2.99813	283	0.00295764	2.52905	0.0307847	285	NMNAT1
AA_B_116_31324144_exon3_DFY	NMRK2_Q9NPI5_OID31163_v1_Oncology_II	-0.19779	-0.311878	-0.0837017	0.0579631	-3.41235	286	0.000737038	3.13251	0.0391209	288	NMRK2
HLA_C_07_01	NMT1_P30419_OID31021_v1_Neurology_II	-0.163367	-0.275457	-0.0512763	0.0569594	-2.86813	300	0.00442186	2.3544	0.0266887	302	NMT1
HLA_DPB1_02_01	NOMO1_Q15155_OID21106_v1_Neurology	0.214112	0.102376	0.325847	0.0567759	3.77117	296	0.000196182	3.70734	0.0458438	298	NOMO1
HLA_A_11_01	NOP56_O00567_OID30055_v1_Cardiometabolic_II	0.25479	0.142442	0.367139	0.05708	4.46374	287	1.15853e-05	4.93609	0.064918	289	NOP56
HLA_DQB1_03_03	NOS1_P29475_OID20863_v1_Neurology	0.198496	0.0852201	0.311771	0.0575536	3.44889	290	0.000646412	3.18949	0.0394005	292	NOS1
AA_A_79_29910768_exon2_Gx	NOS2_P35228_OID30087_v1_Cardiometabolic_II	-0.244866	-0.357512	-0.13222	0.0572311	-4.27855	287	2.56579e-05	4.59078	0.0599594	289	NOS2
AA_DRB1_30_32552072_exon2_CFR	NOS3_P29474_OID20834_v1_Neurology	-0.234765	-0.347111	-0.12242	0.0570809	-4.11285	290	5.09504e-05	4.29285	0.0551147	292	NOS3
AA_DQA1_175_32610016_exon3_E	NOTCH1_P46531_OID20311_v1_Cardiometabolic	0.183207	0.0720723	0.294343	0.0564761	3.24398	303	0.00131043	2.88259	0.033565	305	NOTCH1
AA_DRB1_180_32549395_exon3_V	NOTCH2_Q04721_OID30407_v1_Cardiometabolic_II	-0.17683	-0.288097	-0.0655628	0.0565432	-3.12734	303	0.0019353	2.71325	0.0312688	305	NOTCH2
HLA_C_15_05	NOTCH3_Q9UM47_OID20253_v1_Cardiometabolic	-0.159475	-0.271077	-0.0478737	0.0567133	-2.81196	303	0.0052453	2.28023	0.0254324	305	NOTCH3
AA_B_69_31324530_exon2_A	NPC2_P61916_OID30418_v1_Cardiometabolic_II	-0.219209	-0.330815	-0.107602	0.0567101	-3.86542	296	0.000136337	3.86539	0.0480524	298	NPC2
AA_A_62_29910717_exon2_GQ	NPDC1_Q9NQX5_OID20205_v1_Cardiometabolic	0.234475	0.123086	0.345864	0.0565991	4.14273	295	4.48694e-05	4.34805	0.0549785	297	NPDC1
AA_DPB1_69_33048646_exon2_K	NPHS1_O60500_OID30540_v1_Inflammation_II	0.191392	0.0779534	0.304831	0.0576365	3.32068	290	0.00101289	2.99444	0.036631	292	NPHS1
AA_B_77_31324506_exon2_GN	NPHS2_Q9NP85_OID30462_v1_Inflammation_II	0.213999	0.101101	0.326897	0.0573617	3.73069	290	0.000229697	3.63884	0.0457955	292	NPHS2
AA_DRB1_96_32549647_exon3_Yx	NPL_Q9BXD5_OID30329_v1_Cardiometabolic_II	-0.299029	-0.40763	-0.190429	0.0551853	-5.41864	299	1.23754e-07	6.90744	0.0894186	301	NPL
HLA_C_16_01	NPPB_P16860_OID20049_v1_Cardiometabolic	-0.212385	-0.324354	-0.100415	0.056894	-3.733	295	0.000227011	3.64395	0.0451074	297	NPPB
AA_DRB1_30_32552072_exon2_ALY	NPPC_P23582_OID20568_v1_Inflammation	0.164197	0.0513611	0.277033	0.0573349	2.86382	296	0.00448487	2.34825	0.0269606	298	NPPC
AA_A_167_29911273_exon3_AG	NPR1_P16066_OID30116_v1_Cardiometabolic_II	0.193351	0.0793606	0.307342	0.0579143	3.33858	287	0.000953307	3.02077	0.0373847	289	NPR1
AA_B_113_31324153_exon3_H	NPTN_Q9Y639_OID21235_v1_Oncology	-0.171885	-0.284956	-0.0588132	0.0574532	-2.99174	294	0.003009	2.52158	0.0295444	296	NPTN
AA_A_62_29910717_exon2_EQR	NPTX1_Q15818_OID21074_v1_Neurology	0.286529	0.176937	0.396121	0.0556868	5.14536	296	4.8704e-07	6.31244	0.0820987	298	NPTX1
AA_C_156_31238934_exon3_LQ	NPTX2_P47972_OID30390_v1_Cardiometabolic_II	0.181091	0.0699118	0.292271	0.0564987	3.20523	303	0.00149354	2.82578	0.032794	305	NPTX2
HLA_DPB1_17	NPTXR_O95502_OID20191_v1_Cardiometabolic	-0.232053	-0.343509	-0.120597	0.056633	-4.09749	295	5.40209e-05	4.26744	0.0538486	297	NPTXR
HLA_DRB1_04_02	NPY_P01303_OID21388_v1_Oncology	0.182483	0.0709614	0.294005	0.0566712	3.22004	301	0.0014219	2.84713	0.0333002	303	NPY
AA_B_77_31324506_exon2_CD	NRCAM_Q92823_OID20229_v1_Cardiometabolic	-0.19678	-0.309123	-0.0844365	0.0570839	-3.4472	295	0.000648807	3.18788	0.0387223	297	NRCAM
HLA_DRB1_16_01	NRGN_Q92686_OID30674_v1_Inflammation_II	0.193092	0.0816133	0.304571	0.0566485	3.4086	300	0.000742276	3.12943	0.0372845	302	NRGN
HLA_DPB1_05	NRN1_Q9NPD7_OID30983_v1_Neurology_II	0.201226	0.0899331	0.312519	0.056554	3.55812	300	0.000434008	3.3625	0.0404919	302	NRN1
AA_B_12_31324701_exon2	NRP1_O14786_OID20390_v1_Cardiometabolic	-0.206616	-0.318157	-0.0950751	0.0566785	-3.6454	298	0.000314925	3.50179	0.0426901	300	NRP1
AA_A_77_29910762_exon2_N	NRP2_O60462_OID21081_v1_Neurology	-0.182187	-0.294661	-0.0697131	0.0571511	-3.18782	296	0.00158697	2.79943	0.0331921	298	NRP2
AA_A_77_29910762_exon2_Nx	NRTN_Q99748_OID20465_v1_Inflammation	0.192108	0.0804198	0.303797	0.0567543	3.38491	299	0.000807107	3.09307	0.0369056	301	NRTN
HLA_DPB1_17	NRXN3_Q9Y4C0_OID30901_v1_Neurology_II	-0.213133	-0.325857	-0.100409	0.0572741	-3.72128	291	0.000237879	3.62364	0.0454257	293	NRXN3
HLA_A_33_03	NSFL1C_Q9UNZ2_OID21022_v1_Neurology	0.208541	0.0968575	0.320224	0.0567501	3.67472	297	0.000282432	3.54909	0.0434892	299	NSFL1C
HLA_DQA1_01	NT5C_Q8TCD5_OID30294_v1_Cardiometabolic_II	0.198862	0.0873264	0.310397	0.0566765	3.50872	299	0.000519507	3.28441	0.039546	301	NT5C
HLA_DQB1_06_09	NT5C1A_Q9BXI3_OID31102_v1_Neurology_II	0.241964	0.132092	0.351836	0.0558336	4.33366	302	1.99951e-05	4.69908	0.0585465	304	NT5C1A
AA_C_116_31239054_exon3_FL	NT5C3A_Q9H0P0_OID20553_v1_Inflammation	0.176013	0.0634107	0.288616	0.0572164	3.07627	296	0.00229198	2.63979	0.0309806	298	NT5C3A
AA_A_127_29911153_exon3_Kx	NT5E_P21589_OID21498_v1_Oncology	0.21358	0.102398	0.324762	0.0564971	3.78038	299	0.000189043	3.72344	0.0456165	301	NT5E
HLA_A_03_02	NTF3_P20783_OID20591_v1_Inflammation	-0.241075	-0.352089	-0.13006	0.0564096	-4.27365	296	2.59583e-05	4.58572	0.0581169	298	NTF3
HLA_B_08	NTF4_P34130_OID21208_v1_Oncology	0.212229	0.100064	0.324394	0.0569926	3.72379	294	0.000235203	3.62856	0.0450411	296	NTF4
AA_B_167_31323991_exon3_PW	NTproBNP_NTproBNP_OID20125_v1_Cardiometabolic	0.213332	0.101386	0.325278	0.056882	3.75043	295	0.000212462	3.67272	0.0455105	297	NTproBNP
AA_B_97_31324201_exon3_CW	NTRK2_Q16620_OID20136_v1_Cardiometabolic	0.198065	0.0857519	0.310379	0.0570688	3.47064	295	0.000596772	3.22419	0.0392299	297	NTRK2
HLA_A_31	NTRK3_Q16288_OID21057_v1_Neurology	-0.159665	-0.272394	-0.046936	0.0572815	-2.78738	297	0.00565617	2.24748	0.0254929	299	NTRK3
HLA_B_57_01	NUB1_Q9Y5A7_OID20510_v1_Inflammation	0.223062	0.111555	0.334568	0.0566594	3.93689	296	0.000102963	3.98732	0.0497565	298	NUB1
HLA_B_53	NUBP1_P53384_OID31412_v1_Oncology_II	-0.204324	-0.315358	-0.0932909	0.056423	-3.62129	301	0.000343868	3.46361	0.0417485	303	NUBP1
HLA_C_15_05	NUCB2_P80303_OID21448_v1_Oncology	0.178792	0.0666287	0.290956	0.056995	3.13698	298	0.00187762	2.72639	0.0319667	300	NUCB2
HLA_B_57	NUDC_Q9Y266_OID20623_v1_Inflammation	0.280025	0.171318	0.388732	0.0552414	5.06911	302	6.98049e-07	6.15611	0.0784139	304	NUDC
AA_B_99_31324195_exon3_FS	NUDT10_Q8NFP7_OID30198_v1_Cardiometabolic_II	0.188845	0.075546	0.302144	0.0575663	3.28048	291	0.00116235	2.93466	0.0356624	293	NUDT10
AA_B_163_31324003_exon3_AL	NUDT15_Q9NV35_OID30102_v1_Cardiometabolic_II	-0.216671	-0.330094	-0.103248	0.0576259	-3.75997	287	0.000205923	3.68629	0.0469465	289	NUDT15
AA_A_70_29910741_exon2_H	NUDT16_Q96DE0_OID31484_v1_Oncology_II	0.173485	0.0619652	0.285005	0.056671	3.06127	302	0.00240213	2.6194	0.0300971	304	NUDT16
HLA_B_49	NUDT2_P50583_OID21308_v1_Oncology	0.197366	0.0854181	0.309314	0.0568845	3.46959	297	0.000598481	3.22295	0.0389533	299	NUDT2
HLA_C_08	NUDT5_Q9UKK9_OID21115_v1_Neurology	-0.229408	-0.340745	-0.11807	0.0565737	-4.05502	296	6.41561e-05	4.19276	0.0526278	298	NUDT5
HLA_B_57_01	NUMB_P49757_OID30568_v1_Inflammation_II	-0.182756	-0.296385	-0.069127	0.057733	-3.16553	290	0.00171274	2.76631	0.0333997	292	NUMB
AA_C_116_31239054_exon3_FY	NUP50_Q9UKX7_OID30100_v1_Cardiometabolic_II	0.212375	0.0988422	0.325907	0.0576816	3.68185	287	0.00027659	3.55816	0.0451031	289	NUP50
AA_B_145_31324057_exon3_L	NXPE4_Q6UWF7_OID30076_v1_Cardiometabolic_II	0.25618	0.143874	0.368486	0.0570583	4.48979	287	1.03371e-05	4.9856	0.0656282	289	NXPE4
AA_DRB1_71_32551949_exon2_ES	NXPH1_P58417_OID20849_v1_Neurology	-0.225909	-0.338496	-0.113321	0.057204	-3.94918	290	9.85107e-05	4.00652	0.0510347	292	NXPH1
AA_C_73_31239429_exon2_T	NXPH3_O95157_OID30565_v1_Inflammation_II	0.230144	0.117671	0.342617	0.0571457	4.02732	290	7.20993e-05	4.14207	0.0529664	292	NXPH3
AA_A_152_29911228_exon3_EGR	OBP2B_Q9NPH6_OID20980_v1_Neurology	-0.168436	-0.284186	-0.0526868	0.0588027	-2.86443	281	0.00449263	2.3475	0.0283708	283	OBP2B
AA_DRB1_71_32551949_exon2_EK	OCLN_Q16625_OID31069_v1_Neurology_II	0.224188	0.113463	0.334913	0.0562654	3.98448	300	8.496e-05	4.07079	0.0502604	302	OCLN
AA_B_103_31324183_exon3_GL	ODAM_A1E959_OID20793_v1_Neurology	0.188797	0.0753001	0.302294	0.057666	3.27398	290	0.00118891	2.92485	0.0356443	292	ODAM
AA_DPB1_55_33048604_exon2_E	OFD1_O75665_OID31268_v1_Oncology_II	0.186896	0.0739447	0.299847	0.0573912	3.25653	293	0.00126026	2.89954	0.0349301	295	OFD1
AA_DPB1_178_33052924_exon3_L	OGA_O60502_OID31465_v1_Oncology_II	0.21679	0.106246	0.327334	0.0561751	3.85918	302	0.000139141	3.85655	0.0469978	304	OGA
AA_A_152_29911228_exon3_AEW	OGFR_Q9NZT2_OID21360_v1_Oncology	0.209668	0.0980121	0.321324	0.0567361	3.69549	297	0.000261249	3.58295	0.0439606	299	OGFR
HLA_B_41_01	OGN_P20774_OID21123_v1_Neurology	0.177089	0.0645082	0.289669	0.0572052	3.09568	296	0.00215163	2.66723	0.0313604	298	OGN
AA_DPB1_178_33052924_exon3_L	OGT_O15294_OID31300_v1_Oncology_II	-0.183194	-0.296226	-0.0701629	0.057432	-3.18976	293	0.00157828	2.80182	0.0335602	295	OGT
HLA_B_57_03	OLFM4_Q6UX06_OID30665_v1_Inflammation_II	-0.166755	-0.282746	-0.0507631	0.0589247	-2.82996	280	0.00499224	2.3017	0.0278071	282	OLFM4
HLA_DPB1_05	OLR1_P78380_OID20183_v1_Cardiometabolic	0.201984	0.0893761	0.314591	0.0572165	3.53016	293	0.000482124	3.31684	0.0407973	295	OLR1
HLA_B_15	OMD_Q99983_OID20725_v1_Inflammation	0.208499	0.0970035	0.319994	0.0566553	3.68013	298	0.000276613	3.55813	0.0434717	300	OMD
HLA_DQB1_03_01	OMG_P23515_OID21352_v1_Oncology	0.221829	0.11048	0.333178	0.0565802	3.92061	297	0.000109725	3.95969	0.0492081	299	OMG
AA_B_97_31324201_exon3_SW	OMP_P47874_OID30835_v1_Neurology_II	0.210643	0.0960555	0.32523	0.058213	3.61848	282	0.000351107	3.45456	0.0443703	284	OMP
AA_A_298_29912347_exon5_F	OPHN1_O60890_OID31087_v1_Neurology_II	0.171058	0.0594903	0.282626	0.0566954	3.01715	302	0.00276882	2.55771	0.029261	304	OPHN1
HLA_DRB1_04_05	OPLAH_O14841_OID30201_v1_Cardiometabolic_II	-0.234267	-0.346432	-0.122103	0.0569897	-4.11069	291	5.13576e-05	4.2894	0.0548812	293	OPLAH
AA_DRB1_120_32549575_exon3_S	OPTC_Q9UBM4_OID21362_v1_Oncology	-0.215195	-0.326714	-0.103677	0.0566664	-3.79758	297	0.000177181	3.75158	0.046309	299	OPTC
AA_DQB1_86_32632594_exon2_A	ORM1_P02763_OID30768_v1_Inflammation_II	-0.177694	-0.289503	-0.0658853	0.0568162	-3.12752	300	0.0019359	2.71312	0.0315752	302	ORM1
AA_DRB1_70_32551952_exon2_DR	OSBPL2_Q9H1P3_OID31085_v1_Neurology_II	0.207804	0.0970392	0.318569	0.0562874	3.69185	302	0.000264116	3.57821	0.0431826	304	OSBPL2
AA_DRB1_4_32557422_exon1_Q	OSCAR_Q8IYS5_OID20776_v1_Inflammation	-0.29293	-0.402115	-0.183745	0.0554805	-5.27987	297	2.50146e-07	6.60181	0.0858079	299	OSCAR
AA_B_67_31324536_exon2_CFM	OSM_P13725_OID20574_v1_Inflammation	0.200383	0.0881238	0.312643	0.0570414	3.51295	295	0.0005126	3.29022	0.0401535	297	OSM
AA_B_45_31324602_exon2_GT	OSMR_Q99650_OID20356_v1_Cardiometabolic	0.148375	0.0356367	0.261114	0.0572872	2.59003	298	0.0100684	1.99704	0.0220153	300	OSMR
AA_C_99_31239105_exon3_CFY	OSTN_P61366_OID30909_v1_Neurology_II	-0.1957	-0.308844	-0.0825556	0.0574875	-3.40421	291	0.000756758	3.12104	0.0382984	293	OSTN
AA_B_95_31324207_exon3_IL	OTOA_Q7RTW8_OID30825_v1_Neurology_II	0.21948	0.105121	0.333839	0.0580971	3.77781	282	0.000193017	3.7144	0.0481714	284	OTOA
AA_B_77_31324506_exon2_CD	OTUD6B_Q8N6M0_OID31487_v1_Oncology_II	-0.166292	-0.277953	-0.0546319	0.0567423	-2.93066	302	0.00364059	2.43883	0.0276531	304	OTUD6B
HLA_C_03_02	OTUD7B_Q6GQQ9_OID31064_v1_Neurology_II	0.261278	0.151607	0.370948	0.0557295	4.68832	300	4.18705e-06	5.37809	0.068266	302	OTUD7B
HLA_A_02_05	OXCT1_P55809_OID30227_v1_Cardiometabolic_II	-0.184759	-0.298147	-0.0713702	0.0576118	-3.20696	291	0.00149098	2.82653	0.0341358	293	OXCT1
AA_DRB1_74_32551940_exon2_EQ	OXT_P01178_OID21047_v1_Neurology	0.205777	0.094027	0.317527	0.0567841	3.62385	297	0.000341338	3.46682	0.0423442	299	OXT
HLA_C_02_02	P4HB_P07237_OID21509_v1_Oncology	-0.164933	-0.277372	-0.0524936	0.0571351	-2.88672	298	0.00417748	2.37909	0.0272029	300	P4HB
AA_A_56_29910699_exon2_DR	PACS2_Q86VP3_OID30186_v1_Cardiometabolic_II	0.227611	0.114478	0.340745	0.0574788	3.95992	287	9.46199e-05	4.02402	0.051807	289	PACS2
AA_A_156_29911240_exon3_EL	PADI2_Q9Y2J8_OID20467_v1_Inflammation	-0.235731	-0.346332	-0.12513	0.0562017	-4.19437	299	3.60997e-05	4.4425	0.0555689	301	PADI2
AA_DQB1_140_32629543_exon3_A	PADI4_Q9UM07_OID20832_v1_Neurology	-0.177872	-0.291605	-0.0641398	0.0577856	-3.07814	290	0.00228226	2.64164	0.0316385	292	PADI4
AA_DQB1_55_32632687_exon2_R	PAEP_P09466_OID20925_v1_Neurology	-0.208433	-0.322871	-0.0939946	0.0581382	-3.58512	283	0.000396699	3.40154	0.0434442	285	PAEP
AA_DQA1_175_32610016_exon3_E	PAFAH1B3_Q15102_OID30998_v1_Neurology_II	0.194273	0.0828212	0.305726	0.056635	3.43027	300	0.000687518	3.16272	0.0377422	302	PAFAH1B3
HLA_A_30_02	PAFAH2_Q99487_OID31286_v1_Oncology_II	-0.210193	-0.322601	-0.0977841	0.0571155	-3.68013	293	0.00027739	3.55691	0.044181	295	PAFAH2
AA_A_114_29911114_exon3_HPR	PAG1_Q9NWQ8_OID20108_v1_Cardiometabolic	-0.181236	-0.293922	-0.0685497	0.0572581	-3.16524	295	0.00171152	2.76662	0.0328464	297	PAG1
AA_A_9_29910558_exon2_Y	PAGR1_Q9BTK6_OID30206_v1_Cardiometabolic_II	0.206838	0.0939583	0.319718	0.0573534	3.60639	291	0.000365268	3.43739	0.0427821	293	PAGR1
HLA_B_18_01	PAIP2B_Q9ULR5_OID31228_v1_Oncology_II	-0.21402	-0.327711	-0.100329	0.0577611	-3.70525	286	0.000253476	3.59606	0.0458044	288	PAIP2B
HLA_B_07_05	PAK4_O96013_OID20819_v1_Neurology	0.275267	0.164157	0.386377	0.0564535	4.876	290	1.78661e-06	5.74797	0.0757719	292	PAK4
AA_DPA1_11_33037639_exon2_A	PALLD_Q8WX93_OID30444_v1_Inflammation_II	-0.217231	-0.330046	-0.104415	0.0573198	-3.7898	290	0.000183372	3.73667	0.0471892	292	PALLD
AA_DPA1_28_33037588_exon2	PALM_O75781_OID31515_v1_Oncology_II	-0.196007	-0.307233	-0.0847805	0.056521	-3.46786	301	0.000601121	3.22104	0.0384187	303	PALM
HLA_C_03_02	PALM2_Q8IXS6_OID31096_v1_Neurology_II	0.239066	0.129113	0.34902	0.055875	4.2786	302	2.52746e-05	4.59731	0.0571528	304	PALM2
AA_DQB1_minus18_32634341_exon1_A	PALM3_A6NDB9_OID30182_v1_Cardiometabolic_II	0.192392	0.0783793	0.306404	0.0579254	3.32137	287	0.00101172	2.99494	0.0370146	289	PALM3
HLA_C_03	PAM_P19021_OID20291_v1_Cardiometabolic	0.235526	0.124919	0.346132	0.0562046	4.19051	299	3.66846e-05	4.43552	0.0554723	301	PAM
AA_DQB1_45_32632717_exon2	PAMR1_Q6UXH9_OID21153_v1_Neurology	0.288915	0.179405	0.398425	0.0556451	5.1921	296	3.87236e-07	6.41202	0.083472	298	PAMR1
AA_B_45_31324602_exon2_EM	PAPPA_Q13219_OID20421_v1_Inflammation	0.208182	0.0968676	0.319497	0.0565644	3.68045	299	0.000276126	3.55889	0.0433399	301	PAPPA
AA_A_156_29911240_exon3_EL	PARD3_Q8TEW0_OID31301_v1_Oncology_II	-0.214163	-0.326473	-0.101854	0.0570651	-3.75296	293	0.000210684	3.67637	0.045866	295	PARD3
HLA_B_14_02	PARK7_Q99497_OID21160_v1_Neurology	-0.167773	-0.28054	-0.0550063	0.0572999	-2.92798	296	0.00367653	2.43456	0.0281479	298	PARK7
HLA_B_57_01	PARP1_P09874_OID20500_v1_Inflammation	0.240143	0.129102	0.351184	0.056423	4.25612	296	2.79503e-05	4.55361	0.0576686	298	PARP1
AA_B_9_31324710_exon2_Y	PAXX_Q9BUH6_OID30591_v1_Inflammation_II	0.169812	0.0565047	0.283119	0.0575721	2.94955	293	0.0034389	2.46358	0.0288361	295	PAXX
AA_DPB1_76_33048667_exon2_I	PBK_Q96KB5_OID31158_v1_Oncology_II	0.223906	0.110474	0.337339	0.0576299	3.88524	286	0.000127077	3.89593	0.050134	288	PBK
HLA_DRB1_13_01	PBLD_P30039_OID20839_v1_Neurology	0.205476	0.0923669	0.318585	0.057469	3.57542	290	0.000409478	3.38777	0.0422204	292	PBLD
AA_A_114_29911114_exon3_HRx	PBXIP1_Q96AQ6_OID31435_v1_Oncology_II	-0.189271	-0.300461	-0.0780806	0.0565034	-3.34972	302	0.000911582	3.0402	0.0358235	304	PBXIP1
AA_A_163_29911261_exon3_ET	PCARE_A6NGG8_OID30838_v1_Neurology_II	-0.243068	-0.35677	-0.129366	0.0577632	-4.20801	282	3.46622e-05	4.46014	0.059082	284	PCARE
HLA_DQA1_04	PCBD1_P61457_OID30610_v1_Inflammation_II	0.186472	0.0735109	0.299432	0.0573959	3.24886	293	0.00129348	2.88824	0.0347716	295	PCBD1
HLA_A_03_02	PCBP2_Q15366_OID31003_v1_Neurology_II	0.186385	0.0747595	0.298011	0.0567233	3.28587	300	0.00113727	2.94414	0.0347395	302	PCBP2
HLA_A_68	PCDH1_Q08174_OID20614_v1_Inflammation	-0.18329	-0.294794	-0.0717846	0.0566626	-3.23475	301	0.00135295	2.86872	0.033595	303	PCDH1
AA_A_114_29911114_exon3_HPR	PCDH12_Q9NPG4_OID31045_v1_Neurology_II	-0.171207	-0.283146	-0.0592677	0.0568826	-3.00983	300	0.00283584	2.54732	0.0293119	302	PCDH12
AA_A_56_29910699_exon2_DR	PCDH17_O14917_OID20132_v1_Cardiometabolic	0.220862	0.109108	0.332616	0.0567845	3.88948	295	0.000124187	3.90592	0.0487799	297	PCDH17
AA_A_167_29911273_exon3_W	PCDH7_O60245_OID31456_v1_Oncology_II	-0.214029	-0.324642	-0.103416	0.0562101	-3.80767	302	0.000169901	3.7698	0.0458086	304	PCDH7
AA_B_99_31324195_exon3_FS	PCDH9_Q9HC56_OID31516_v1_Oncology_II	-0.196967	-0.307986	-0.0859487	0.0564163	-3.49133	302	0.000552348	3.25779	0.0387962	304	PCDH9
HLA_A_31	PCDHB15_Q9Y5E8_OID31377_v1_Oncology_II	0.189948	0.0785868	0.30131	0.0565897	3.35659	301	0.000890397	3.05042	0.0360803	303	PCDHB15
[truncated: 940 more rows]
