# Supplementary material for: The influence of HLA genetic variation on plasma protein expression
Source: Nat Commun. 2024 Jul 31;15:6469. doi: 10.1038/s41467-024-50583-8 (PMC11291675; doi:10.1038/s41467-024-50583-8)
Supplement: Supplementary file 4 — Supplementary Data 1-21 [file 41467_2024_50583_MOESM4_ESM.zip › Supplementary_tables/Supplementary_Data11.xls]

## Sheet: ST11_legend
gene_short	abbreviated name of Olink protein
allele	lead HLA variant in the discovery cohort affecting expression of the protein
gene	full name of Olink protein
beta	beta from HLA-pQTL linear model
beta_CI_low	95% confidence interval on beta (lower bound)
beta_CI_high	95% confidence interval on beta (upper bound)
SE	standard error from HLA-pQTL linear model
tval	t-statistic from HLA-pQTL linear model
DF	degrees of freedom from HLA-pQTL linear model
pval	p-value from linear model. P-values are two-sided, unadjusted, and determined via t-test and linear regression analysis. The p-value threshold is after Bonferroni correction for the total number of proteins tested (5 x 10-8 / 2940 proteins tested = P <= 1.70x10-11)
minus_log10P	negative 1 * log10(pval)
var_explained	variance explained by lead HLA variant
N	total N used for the indicated HLA-pQTL
allele_gene	concatenated HLA variant and protein name
ptype	indicates whether the lead HLA variant is a 1 or 2 field allele, or amino acid variant
locus	HLA locus of the lead variant
class	indicates whether the lead variant is class I or class II
PBG	indicates whether the lead HLA variant is in the peptide binding groove (only populated for amino acid variants)

## Sheet: ST11
gene_short	allele	gene	beta	beta_CI_low	beta_CI_high	SE	tval	DF	pval	minus_log10P	var_explained	N	chromosome_name	allele_gene	ptype	locus	class	PBG
ACE2	AA_A_163_29911261_exon3_Tx	ACE2_Q9BYF1_OID20105_v1_Cardiometabolic	0.0481615	0.0387611	0.0575619	0.00479608	10.0419	43373	1.05918266682274e-23	22.975	0.00231953	43375	X	AA_A_163_29911261_exon3_Tx.ACE2_Q9BYF1_OID20105_v1_Cardiometabolic	AA	HLA_A	HLAI	1
ACVRL1	AA_C_minus17_31239826_exon1_A	ACVRL1_P37023_OID20999_v1_Neurology	0.0558604	0.0465048	0.0652161	0.00477323	11.7029	43754	1.37360180436418e-31	30.8621	0.00312039	43756	12	AA_C_minus17_31239826_exon1_A.ACVRL1_P37023_OID20999_v1_Neurology	AA	HLA_C	HLAI	0
ADA2	AA_DRB1_77_32551931_exon2_LN	ADA2_Q9NZK5_OID20394_v1_Cardiometabolic	0.111304	0.102008	0.120599	0.00474271	23.4684	43907	4.78692063887881e-121	120.32	0.0123885	43909	22	AA_DRB1_77_32551931_exon2_LN.ADA2_Q9NZK5_OID20394_v1_Cardiometabolic	AA	HLA_DRB1	HLAII	1
ADAM15	AA_B_24_31324665_exon2_A	ADAM15_Q13444_OID20109_v1_Cardiometabolic	0.0479478	0.0385473	0.0573483	0.00479612	9.9972	43373	1.6623418742369e-23	22.7793	0.00229899	43375	1	AA_B_24_31324665_exon2_A.ADAM15_Q13444_OID20109_v1_Cardiometabolic	AA	HLA_B	HLAI	1
ADAM23	AA_DRB1_37_32552051_exon2_FN	ADAM23_O75077_OID20651_v1_Inflammation	0.0323944	0.0231224	0.0416665	0.00473058	6.84787	44639	7.59246685723088e-12	11.1196	0.0010494	44641	NA	AA_DRB1_37_32552051_exon2_FN.ADAM23_O75077_OID20651_v1_Inflammation	AA	HLA_DRB1	HLAII	1
ADAM8	AA_B_156_31324024_exon3_LW	ADAM8_P78325_OID21039_v1_Neurology	-0.0521359	-0.0614184	-0.0428534	0.00473592	-11.0086	44464	3.77708296634559e-28	27.4228	0.00271815	44466	10	AA_B_156_31324024_exon3_LW.ADAM8_P78325_OID21039_v1_Neurology	AA	HLA_B	HLAI	1
ADAM9	HLA_B_08	ADAM9_Q13443_OID31488_v1_Oncology_II	0.0789781	0.0696983	0.088258	0.00473459	16.6811	44332	2.78788721446679e-62	61.5547	0.00623755	44334	8	HLA_B_08.ADAM9_Q13443_OID31488_v1_Oncology_II	allele	HLA_B	HLAI	NA
ADAMTS13	AA_B_94_31324210_exon3_.T	ADAMTS13_Q76LX8_OID20249_v1_Cardiometabolic	-0.0423716	-0.0516326	-0.0331106	0.00472496	-8.96761	44712	3.14435829882086e-19	18.5025	0.00179535	44714	9	AA_B_94_31324210_exon3_.T.ADAMTS13_Q76LX8_OID20249_v1_Cardiometabolic	AA	HLA_B	HLAI	1
ADAMTS15	AA_DQB1_55_32632687_exon2_R	ADAMTS15_Q8TE58_OID21275_v1_Oncology	0.0356735	0.0263307	0.0450164	0.00476672	7.48388	43955	7.35058045637969e-14	13.1337	0.0012726	43957	NA	AA_DQB1_55_32632687_exon2_R.ADAMTS15_Q8TE58_OID21275_v1_Oncology	AA	HLA_DQB1	HLAII	1
ADGRE2	AA_DRB1_96_32549647_exon3_EYx	ADGRE2_Q9UHX3_OID20755_v1_Inflammation	0.0353717	0.0260722	0.0446712	0.00474458	7.45517	44367	9.13802601620233e-14	13.0391	0.00125116	44369	19	AA_DRB1_96_32549647_exon3_EYx.ADGRE2_Q9UHX3_OID20755_v1_Inflammation	AA	HLA_DRB1	HLAII	0
ADGRE5	AA_DQA1_34_32609180_exon2	ADGRE5_P48960_OID20260_v1_Cardiometabolic	-0.0421663	-0.0514492	-0.0328834	0.00473613	-8.90312	44502	5.62970733841561e-19	18.2495	0.001778	44504	19	AA_DQA1_34_32609180_exon2.ADGRE5_P48960_OID20260_v1_Cardiometabolic	AA	HLA_DQA1	HLAII	1
ADGRF5	AA_B_9_31324710_exon2_D	ADGRF5_Q8IZF2_OID30349_v1_Cardiometabolic_II	0.0481536	0.0388734	0.0574338	0.00473474	10.1703	44504	2.86131291895773e-24	23.5434	0.00231877	44506	6	AA_B_9_31324710_exon2_D.ADGRF5_Q8IZF2_OID30349_v1_Cardiometabolic_II	AA	HLA_B	HLAI	1
ADM	AA_C_9_31239621_exon2_D	ADM_P35318_OID21467_v1_Oncology	0.0432218	0.0339416	0.052502	0.00473475	9.12864	44524	7.21870126261662e-20	19.1415	0.00186812	44526	11	AA_C_9_31239621_exon2_D.ADM_P35318_OID21467_v1_Oncology	AA	HLA_C	HLAI	1
AFAP1	AA_DRB1_70_32551952_exon2_QT	AFAP1_Q8N556_OID30569_v1_Inflammation_II	-0.0344377	-0.0438225	-0.025053	0.0047881	-7.19236	43567	6.47052574410116e-13	12.1891	0.00118596	43569	NA	AA_DRB1_70_32551952_exon2_QT.AFAP1_Q8N556_OID30569_v1_Inflammation_II	AA	HLA_DRB1	HLAII	1
AGER	AA_DRB1_71_32551949_exon2_AER	AGER_Q15109_OID20756_v1_Inflammation	0.0908988	0.0816007	0.100197	0.00474391	19.1611	44068	1.67838241950824e-81	80.7751	0.0082626	44070	6	AA_DRB1_71_32551949_exon2_AER.AGER_Q15109_OID20756_v1_Inflammation	AA	HLA_DRB1	HLAII	1
AGR2	AA_DRB1_26_32552084_exon2_Y	AGR2_O95994_OID20896_v1_Neurology	0.0377353	0.0282676	0.047203	0.00483041	7.81202	42797	5.75543189437864e-15	14.2399	0.00142395	42799	NA	AA_DRB1_26_32552084_exon2_Y.AGR2_O95994_OID20896_v1_Neurology	AA	HLA_DRB1	HLAII	1
AGR3	AA_DRB1_133_32549536_exon3_L	AGR3_Q8TD06_OID21243_v1_Oncology	-0.0373221	-0.0467609	-0.0278833	0.00481565	-7.75016	43061	9.37814083427514e-15	14.0279	0.00139294	43063	NA	AA_DRB1_133_32549536_exon3_L.AGR3_Q8TD06_OID21243_v1_Oncology	AA	HLA_DRB1	HLAII	0
AGRP	HLA_DQA1_03_01	AGRP_O00253_OID20658_v1_Inflammation	-0.0404728	-0.0497421	-0.0312035	0.00472919	-8.55809	44639	1.18347170110176e-17	16.9268	0.00163805	44641	16	HLA_DQA1_03_01.AGRP_O00253_OID20658_v1_Inflammation	allele	HLA_DQA1	HLAII	NA
AGXT	AA_DRB1_77_32551931_exon2_LT	AGXT_P21549_OID20139_v1_Cardiometabolic	0.0342658	0.0249482	0.0435834	0.00475383	7.20804	44198	5.76711316758524e-13	12.239	0.00117414	44200	NA	AA_DRB1_77_32551931_exon2_LT.AGXT_P21549_OID20139_v1_Cardiometabolic	AA	HLA_DRB1	HLAII	1
AIDA	AA_DQB1_57_32632681_exon2_AD	AIDA_Q96BJ3_OID30956_v1_Neurology_II	0.0413071	0.0319016	0.0507126	0.00479866	8.60806	43353	7.67625561200935e-18	17.1149	0.00170628	43355	NA	AA_DQB1_57_32632681_exon2_AD.AIDA_Q96BJ3_OID30956_v1_Neurology_II	AA	HLA_DQB1	HLAII	1
AIF1	AA_DRB1_96_32549647_exon3_EYx	AIF1_P55008_OID21234_v1_Oncology	-0.065245	-0.0746622	-0.0558277	0.00480467	-13.5795	43134	6.46474360226415e-42	41.1894	0.0042569	43136	6	AA_DRB1_96_32549647_exon3_EYx.AIF1_P55008_OID21234_v1_Oncology	AA	HLA_DRB1	HLAII	0
ALCAM	HLA_DRB1_15	ALCAM_Q13740_OID20273_v1_Cardiometabolic	0.0539479	0.0446921	0.0632037	0.00472232	11.424	44712	3.49303193654171e-30	29.4568	0.00291037	44714	3	HLA_DRB1_15.ALCAM_Q13740_OID20273_v1_Cardiometabolic	allele	HLA_DRB1	HLAII	NA
ALPP	HLA_DPB1_04	ALPP_P05187_OID21383_v1_Oncology	0.0389995	0.0296578	0.0483412	0.00476612	8.18265	43955	2.8504925921441e-16	15.5451	0.00152096	43957	2	HLA_DPB1_04.ALPP_P05187_OID21383_v1_Oncology	allele	HLA_DPB1	HLAII	NA
AMBP	HLA_DRB1_03_01	AMBP_P02760_OID21413_v1_Oncology	-0.0673166	-0.0765913	-0.0580418	0.00473199	-14.2258	44457	7.98581535560821e-46	45.0977	0.00453152	44459	9	HLA_DRB1_03_01.AMBP_P02760_OID21413_v1_Oncology	allele	HLA_DRB1	HLAII	NA
ANGPT1	HLA_B_15	ANGPT1_Q15389_OID20740_v1_Inflammation	-0.0327238	-0.0420616	-0.0233861	0.00476411	-6.86882	44012	6.55922368822814e-12	11.1831	0.00107085	44014	NA	HLA_B_15.ANGPT1_Q15389_OID20740_v1_Inflammation	allele	HLA_B	HLAI	NA
ANGPTL2	AA_DRB1_74_32551940_exon2_GRx	ANGPTL2_Q9UKU9_OID20726_v1_Inflammation	-0.0457041	-0.0550148	-0.0363934	0.00475031	-9.62128	44223	6.83077192999101e-22	21.1655	0.00208886	44225	NA	AA_DRB1_74_32551940_exon2_GRx.ANGPTL2_Q9UKU9_OID20726_v1_Inflammation	AA	HLA_DRB1	HLAII	1
ANXA1	AA_DRB1_96_32549647_exon3_QY	ANXA1_P04083_OID30617_v1_Inflammation_II	-0.0335687	-0.0429767	-0.0241606	0.00479999	-6.99348	43354	2.72017026495785e-12	11.5654	0.00112686	43356	NA	AA_DRB1_96_32549647_exon3_QY.ANXA1_P04083_OID30617_v1_Inflammation_II	AA	HLA_DRB1	HLAII	0
ANXA11	AA_DQA1_53_32609237_exon2_KR	ANXA11_P50995_OID20583_v1_Inflammation	0.0621768	0.0528549	0.0714987	0.00475604	13.0732	44038	5.53577842584173e-39	38.2568	0.00386595	44040	10	AA_DQA1_53_32609237_exon2_KR.ANXA11_P50995_OID20583_v1_Inflammation	AA	HLA_DQA1	HLAII	1
APOA4	HLA_DQB1_06_02	APOA4_P06727_OID30733_v1_Inflammation_II	-0.0411757	-0.0504518	-0.0318996	0.00473266	-8.70033	44571	3.41993526795443e-18	17.466	0.00169544	44573	11	HLA_DQB1_06_02.APOA4_P06727_OID30733_v1_Inflammation_II	allele	HLA_DQB1	HLAII	NA
APOM	HLA_B_14_01	APOM_O95445_OID20374_v1_Cardiometabolic	-0.112931	-0.122186	-0.103676	0.00472198	-23.916	44277	1.31095653928736e-125	124.882	0.0127534	44279	6	HLA_B_14_01.APOM_O95445_OID20374_v1_Cardiometabolic	allele	HLA_B	HLAI	NA
ARHGAP5	AA_DRB1_13_32552123_exon2_RY	ARHGAP5_Q13017_OID31190_v1_Oncology_II	0.0324866	0.0230344	0.0419388	0.00482252	6.73644	42953	1.64357552628343e-11	10.7842	0.00105538	42955	NA	AA_DRB1_13_32552123_exon2_RY.ARHGAP5_Q13017_OID31190_v1_Oncology_II	AA	HLA_DRB1	HLAII	1
ARHGEF12	AA_DQA1_25_32609153_exon2	ARHGEF12_Q9NZN5_OID20554_v1_Inflammation	0.0325748	0.023247	0.0419026	0.00475905	6.84481	44106	7.75772398085027e-12	11.1103	0.00106112	44108	11	AA_DQA1_25_32609153_exon2.ARHGEF12_Q9NZN5_OID20554_v1_Inflammation	AA	HLA_DQA1	HLAII	1
ARHGEF5	HLA_B_15_01	ARHGEF5_Q12774_OID30871_v1_Neurology_II	-0.0456315	-0.0550606	-0.0362024	0.0048107	-9.48542	43120	2.5324341199716e-21	20.5965	0.00208223	43122	7	HLA_B_15_01.ARHGEF5_Q12774_OID30871_v1_Neurology_II	allele	HLA_B	HLAI	NA
ASGR2	AA_A_95_29911057_exon3_IL	ASGR2_P07307_OID30679_v1_Inflammation_II	0.0378372	0.0285584	0.0471161	0.00473408	7.99252	44556	1.35363647516611e-15	14.8685	0.00143166	44558	17	AA_A_95_29911057_exon3_IL.ASGR2_P07307_OID30679_v1_Inflammation_II	AA	HLA_A	HLAI	1
ASPSCR1	AA_DRB1_71_32551949_exon2_AEx	ASPSCR1_Q9BZE9_OID31055_v1_Neurology_II	0.0562799	0.0469943	0.0655656	0.00473752	11.8796	44414	1.69200259019471e-32	31.7716	0.00316743	44416	17	AA_DRB1_71_32551949_exon2_AEx.ASPSCR1_Q9BZE9_OID31055_v1_Neurology_II	AA	HLA_DRB1	HLAII	1
ATP2B4	AA_DRB1_11_32552129_exon2_DPV	ATP2B4_P23634_OID30062_v1_Cardiometabolic_II	0.0392788	0.0298388	0.0487187	0.00481624	8.15547	43044	3.5712719725949e-16	15.4472	0.00154282	43046	NA	AA_DRB1_11_32552129_exon2_DPV.ATP2B4_P23634_OID30062_v1_Cardiometabolic_II	AA	HLA_DRB1	HLAII	1
ATP6AP2	HLA_DRB1_04_01	ATP6AP2_O75787_OID21178_v1_Oncology	0.0345528	0.0251211	0.0439846	0.00481206	7.18047	43134	7.05904960625282e-13	12.1513	0.0011939	43136	NA	HLA_DRB1_04_01.ATP6AP2_O75787_OID21178_v1_Oncology	allele	HLA_DRB1	HLAII	NA
ATP6V1D	AA_DRB1_71_32551949_exon2_KR	ATP6V1D_Q9Y5K8_OID21341_v1_Oncology	-0.044848	-0.0541874	-0.0355086	0.00476495	-9.41206	43955	5.09197102303716e-21	20.2931	0.00201135	43957	14	AA_DRB1_71_32551949_exon2_KR.ATP6V1D_Q9Y5K8_OID21341_v1_Oncology	AA	HLA_DRB1	HLAII	1
ATP6V1G2	HLA_B_44_03	ATP6V1G2_O95670_OID30167_v1_Cardiometabolic_II	0.0578844	0.048453	0.0673158	0.00481188	12.0295	43044	2.81292317385267e-33	32.5508	0.00335061	43046	6	HLA_B_44_03.ATP6V1G2_O95670_OID30167_v1_Cardiometabolic_II	allele	HLA_B	HLAI	NA
B2M	AA_B_156_31324024_exon3_D	B2M_P61769_OID30725_v1_Inflammation_II	0.174457	0.165315	0.183598	0.00466404	37.4046	44571	1.5660231964522e-301	300.805	0.0304351	44573	15	AA_B_156_31324024_exon3_D.B2M_P61769_OID30725_v1_Inflammation_II	AA	HLA_B	HLAI	1
B3GNT7	HLA_DPB1_04_01	B3GNT7_Q8NFL0_OID30281_v1_Cardiometabolic_II	-0.0605734	-0.0699659	-0.0511808	0.00479206	-12.6404	43387	1.46718933164212e-36	35.8335	0.00366913	43389	2	HLA_DPB1_04_01.B3GNT7_Q8NFL0_OID30281_v1_Cardiometabolic_II	allele	HLA_DPB1	HLAII	NA
B4GALT1	HLA_DRB1_04_04	B4GALT1_P15291_OID20780_v1_Inflammation	-0.0522161	-0.0615087	-0.0429235	0.00474108	-11.0136	44367	3.57621149665393e-28	27.4466	0.00272652	44369	9	HLA_DRB1_04_04.B4GALT1_P15291_OID20780_v1_Inflammation	allele	HLA_DRB1	HLAII	NA
B4GAT1	AA_DRB1_77_32551931_exon2_LN	B4GAT1_O43505_OID21127_v1_Neurology	-0.046659	-0.0559749	-0.037343	0.004753	-9.81674	44169	1.00631107463476e-22	21.9973	0.00217706	44171	11	AA_DRB1_77_32551931_exon2_LN.B4GAT1_O43505_OID21127_v1_Neurology	AA	HLA_DRB1	HLAII	1
BAMBI	AA_DQB1_87_32632591_exon2_F	BAMBI_Q13145_OID21267_v1_Oncology	-0.0363372	-0.0457683	-0.0269061	0.00481175	-7.55176	43134	4.37851455347911e-14	13.3587	0.00132039	43136	NA	AA_DQB1_87_32632591_exon2_F.BAMBI_Q13145_OID21267_v1_Oncology	AA	HLA_DQB1	HLAII	1
BCAM	AA_DRB1_11_32552129_exon2_DGS	BCAM_P50895_OID21076_v1_Neurology	-0.0536397	-0.0629524	-0.044327	0.00475133	-11.2894	44169	1.62501047582512e-29	28.7891	0.00287722	44171	19	AA_DRB1_11_32552129_exon2_DGS.BCAM_P50895_OID21076_v1_Neurology	AA	HLA_DRB1	HLAII	1
BCAN	AA_DRB1_71_32551949_exon2_K	BCAN_Q96GW7_OID20998_v1_Neurology	-0.0363855	-0.0457417	-0.0270294	0.0047735	-7.62241	43828	2.53985728763292e-14	13.5952	0.00132391	43830	1	AA_DRB1_71_32551949_exon2_K.BCAN_Q96GW7_OID20998_v1_Neurology	AA	HLA_DRB1	HLAII	1
BCHE	AA_B_156_31324024_exon3_DR	BCHE_P06276_OID30717_v1_Inflammation_II	-0.0382124	-0.0475645	-0.0288603	0.00477143	-8.00858	43860	1.18872455450696e-15	14.9249	0.00146019	43862	NA	AA_B_156_31324024_exon3_DR.BCHE_P06276_OID30717_v1_Inflammation_II	AA	HLA_B	HLAI	1
BGN	AA_C_152_31238946_exon3_EV	BGN_P21810_OID21198_v1_Oncology	0.0617335	0.0523059	0.071161	0.00480993	12.8346	43059	1.23067242167331e-37	36.9099	0.00381102	43061	X	AA_C_152_31238946_exon3_EV.BGN_P21810_OID21198_v1_Oncology	AA	HLA_C	HLAI	1
BLMH	AA_DRB1_74_32551940_exon2_EGR	BLMH_Q13867_OID20336_v1_Cardiometabolic	-0.0402683	-0.0495301	-0.0310065	0.00472537	-8.52174	44712	1.62003439026163e-17	16.7905	0.00162154	44714	NA	AA_DRB1_74_32551940_exon2_EGR.BLMH_Q13867_OID20336_v1_Cardiometabolic	AA	HLA_DRB1	HLAII	1
BTN2A1	AA_A_156_29911240_exon3_ER	BTN2A1_Q7KYR7_OID20713_v1_Inflammation	0.207171	0.198068	0.216275	0.00464455	44.6052	44367	0	424.372	0.04292	44369	6	AA_A_156_29911240_exon3_ER.BTN2A1_Q7KYR7_OID20713_v1_Inflammation	AA	HLA_A	HLAI	1
BTN3A2	HLA_A_01_01	BTN3A2_P78410_OID20540_v1_Inflammation	-0.303767	-0.312658	-0.294875	0.00453658	-66.9594	44106	0	929.127	0.0922741	44108	6	HLA_A_01_01.BTN3A2_P78410_OID20540_v1_Inflammation	allele	HLA_A	HLAI	NA
C17orf49	AA_DRB1_13_32552123_exon2_S	BAP18_Q8IXM2_OID31150_v1_Neurology_II	-0.0479805	-0.0572732	-0.0386879	0.00474113	-10.1201	44385	4.77962856534597e-24	23.3206	0.00230213	44387	17	AA_DRB1_13_32552123_exon2_S.BAP18_Q8IXM2_OID31150_v1_Neurology_II	AA	HLA_DRB1	HLAII	1
C1QL2	AA_DRB1_74_32551940_exon2_GQ	C1QL2_Q7Z5L3_OID30515_v1_Inflammation_II	-0.0324167	-0.0418354	-0.0229981	0.00480539	-6.74591	43260	1.53976099708384e-11	10.8125	0.00105084	43262	NA	AA_DRB1_74_32551940_exon2_GQ.C1QL2_Q7Z5L3_OID30515_v1_Inflammation_II	AA	HLA_DRB1	HLAII	1
C1QTNF5	AA_DRB1_71_32551949_exon2_K	C1QTNF5_Q9BXJ0_OID30618_v1_Inflammation_II	-0.0349283	-0.0443129	-0.0255437	0.00478802	-7.29493	43567	3.03898454668898e-13	12.5173	0.00121998	43569	NA	AA_DRB1_71_32551949_exon2_K.C1QTNF5_Q9BXJ0_OID30618_v1_Inflammation_II	AA	HLA_DRB1	HLAII	1
C1QTNF9	AA_C_90_31239378_exon2_D	C1QTNF9_P0C862_OID30620_v1_Inflammation_II	0.0601004	0.0507199	0.069481	0.00478597	12.5576	43500	4.17003058306833e-36	35.3799	0.00361206	43502	13	AA_C_90_31239378_exon2_D.C1QTNF9_P0C862_OID30620_v1_Inflammation_II	AA	HLA_C	HLAI	1
C1R	AA_DQA1_25_32609153_exon2	C1R_P00736_OID30753_v1_Inflammation_II	-0.036984	-0.0462616	-0.0277063	0.00473344	-7.81334	44571	5.69059054307525e-15	14.2448	0.00136781	44573	12	AA_DQA1_25_32609153_exon2.C1R_P00736_OID30753_v1_Inflammation_II	AA	HLA_DQA1	HLAII	1
C1S	HLA_DRB1_07_01	C1S_P09871_OID30731_v1_Inflammation_II	0.0337039	0.0244252	0.0429826	0.00473399	7.11955	44571	1.09909849838826e-12	11.959	0.00113595	44573	12	HLA_DRB1_07_01.C1S_P09871_OID30731_v1_Inflammation_II	allele	HLA_DRB1	HLAII	NA
C2	HLA_DRB1_15_01	C2_P06681_OID20410_v1_Cardiometabolic	-0.152452	-0.161658	-0.143247	0.00469683	-32.4586	44277	1.98096717179894e-228	227.703	0.0232417	44279	6	HLA_DRB1_15_01.C2_P06681_OID20410_v1_Cardiometabolic	allele	HLA_DRB1	HLAII	NA
C4BPB	AA_DRB1_minus24_32557503_exon1_L	C4BPB_P20851_OID21481_v1_Oncology	0.0418515	0.0325473	0.0511556	0.00474698	8.81644	44300	1.22353043755912e-18	17.9124	0.00175155	44302	1	AA_DRB1_minus24_32557503_exon1_L.C4BPB_P20851_OID21481_v1_Oncology	AA	HLA_DRB1	HLAII	0
CA4	AA_DRB1_96_32549647_exon3_HI	CA4_P22748_OID20241_v1_Cardiometabolic	0.0456953	0.0364357	0.054955	0.00472426	9.67248	44712	4.14893494506537e-22	21.3821	0.00208806	44714	17	AA_DRB1_96_32549647_exon3_HI.CA4_P22748_OID20241_v1_Cardiometabolic	AA	HLA_DRB1	HLAII	0
CA8	AA_B_156_31324024_exon3_DLx	CA8_P35219_OID30482_v1_Inflammation_II	0.034005	0.0245869	0.0434232	0.00480513	7.07681	43260	1.49745318939197e-12	11.8246	0.00115634	43262	NA	AA_B_156_31324024_exon3_DLx.CA8_P35219_OID30482_v1_Inflammation_II	AA	HLA_B	HLAI	1
CANT1	AA_C_1_31239645_exon2_G	CANT1_Q8WVQ1_OID20181_v1_Cardiometabolic	0.0453719	0.0360428	0.054701	0.0047597	9.53251	44050	1.61041679190684e-21	20.7931	0.00205861	44052	17	AA_C_1_31239645_exon2_G.CANT1_Q8WVQ1_OID20181_v1_Cardiometabolic	AA	HLA_C	HLAI	1
CAPG	HLA_DQB1_06_02	CAPG_P40121_OID21431_v1_Oncology	0.0677801	0.0584383	0.0771218	0.00476616	14.2211	43819	8.57327533510189e-46	45.0669	0.00459414	43821	2	HLA_DQB1_06_02.CAPG_P40121_OID21431_v1_Oncology	allele	HLA_DQB1	HLAII	NA
CAPS	AA_DRB1_98_32549641_exon3_ER	CAPS_Q13938_OID31126_v1_Neurology_II	0.200006	0.19089	0.209121	0.00465069	43.0056	44385	0	395.191	0.0400022	44387	19	AA_DRB1_98_32549641_exon3_ER.CAPS_Q13938_OID31126_v1_Neurology_II	AA	HLA_DRB1	HLAII	0
CBLIF	HLA_DRB1_03_01	CBLIF_P27352_OID20179_v1_Cardiometabolic	-0.0456243	-0.0549452	-0.0363035	0.00475549	-9.59403	44127	8.89614464377746e-22	21.0508	0.00208158	44129	11	HLA_DRB1_03_01.CBLIF_P27352_OID20179_v1_Cardiometabolic	allele	HLA_DRB1	HLAII	NA
CCDC134	AA_DRB1_77_32551931_exon2_PT	CCDC134_Q9H6E4_OID31413_v1_Oncology_II	-0.0479081	-0.0572075	-0.0386087	0.00474456	-10.0975	44321	6.01724670097398e-24	23.2206	0.00229518	44323	22	AA_DRB1_77_32551931_exon2_PT.CCDC134_Q9H6E4_OID31413_v1_Oncology_II	AA	HLA_DRB1	HLAII	1
CCL11	AA_DRB1_37_32552051_exon2_SY	CCL11_P51671_OID20668_v1_Inflammation	-0.0393825	-0.0486521	-0.0301128	0.0047294	-8.32716	44639	8.51266067040833e-17	16.0699	0.00155098	44641	17	AA_DRB1_37_32552051_exon2_SY.CCL11_P51671_OID20668_v1_Inflammation	AA	HLA_DRB1	HLAII	1
CCL13	AA_DRB1_37_32552051_exon2_LN	CCL13_Q99616_OID20655_v1_Inflammation	0.0516642	0.042392	0.0609364	0.00473067	10.9211	44565	9.90658264633269e-28	27.0041	0.00266919	44567	17	AA_DRB1_37_32552051_exon2_LN.CCL13_Q99616_OID20655_v1_Inflammation	AA	HLA_DRB1	HLAII	1
CCL16	HLA_DRB1_03	CCL16_O15467_OID20334_v1_Cardiometabolic	-0.0500191	-0.0592768	-0.0407614	0.00472328	-10.5899	44712	3.56513453973726e-26	25.4479	0.00250191	44714	17	HLA_DRB1_03.CCL16_O15467_OID20334_v1_Cardiometabolic	allele	HLA_DRB1	HLAII	NA
CCL17	AA_DRB1_37_32552051_exon2_LSY	CCL17_Q92583_OID20745_v1_Inflammation	-0.0381899	-0.0475185	-0.0288613	0.00475946	-8.024	44081	1.04862563045451e-15	14.9794	0.00145847	44083	16	AA_DRB1_37_32552051_exon2_LSY.CCL17_Q92583_OID20745_v1_Inflammation	AA	HLA_DRB1	HLAII	1
CCL19	HLA_DQA1_04_01	CCL19_Q99731_OID21030_v1_Neurology	0.179607	0.170471	0.188744	0.00466138	38.5309	44538	1.56974536996681e-319	318.804	0.0322587	44540	9	HLA_DQA1_04_01.CCL19_Q99731_OID21030_v1_Neurology	allele	HLA_DQA1	HLAII	NA
CCL2	AA_DRB1_74_32551940_exon2_AE	CCL2_P13500_OID21004_v1_Neurology	-0.0370884	-0.0464522	-0.0277246	0.00477741	-7.76329	43754	8.45466962751018e-15	14.0729	0.00137555	43756	NA	AA_DRB1_74_32551940_exon2_AE.CCL2_P13500_OID21004_v1_Neurology	AA	HLA_DRB1	HLAII	1
CCL20	AA_DRB1_74_32551940_exon2_AGL	CCL20_P78556_OID20671_v1_Inflammation	0.0405209	0.0312516	0.0497902	0.00472918	8.56827	44639	1.08352415959498e-17	16.9652	0.00164194	44641	2	AA_DRB1_74_32551940_exon2_AGL.CCL20_P78556_OID20671_v1_Inflammation	AA	HLA_DRB1	HLAII	1
CCL21	AA_DPB1_9_33048466_exon2_H	CCL21_O00585_OID20686_v1_Inflammation	0.106516	0.0972639	0.115769	0.00472055	22.5644	44367	4.15744053350973e-112	111.381	0.0113457	44369	9	AA_DPB1_9_33048466_exon2_H.CCL21_O00585_OID20686_v1_Inflammation	AA	HLA_DPB1	HLAII	1
CCL22	AA_DRB1_37_32552051_exon2_FNP	CCL22_O00626_OID20765_v1_Inflammation	0.0336223	0.0242539	0.0429906	0.00477974	7.03433	43722	2.03159110733065e-12	11.6922	0.00113046	43724	16	AA_DRB1_37_32552051_exon2_FNP.CCL22_O00626_OID20765_v1_Inflammation	AA	HLA_DRB1	HLAII	1
CCL23	AA_DQB1_67_32632651_exon2_I	CCL23_P55773_OID20693_v1_Inflammation	-0.0387341	-0.0480324	-0.0294358	0.00474399	-8.16488	44367	3.30155183451295e-16	15.4813	0.00150033	44369	17	AA_DQB1_67_32632651_exon2_I.CCL23_P55773_OID20693_v1_Inflammation	AA	HLA_DQB1	HLAII	1
CCL24	AA_DRB1_71_32551949_exon2_KR	CCL24_O00175_OID20772_v1_Inflammation	0.0326386	0.0233308	0.0419464	0.00474883	6.87298	44296	6.37055832167893e-12	11.1958	0.00106528	44298	NA	AA_DRB1_71_32551949_exon2_KR.CCL24_O00175_OID20772_v1_Inflammation	AA	HLA_DRB1	HLAII	1
CCL25	AA_DRB1_74_32551940_exon2_GR	CCL25_O15444_OID20674_v1_Inflammation	0.0453984	0.0361311	0.0546657	0.00472819	9.60165	44639	8.25934077318668e-22	21.0831	0.00206101	44641	19	AA_DRB1_74_32551940_exon2_GR.CCL25_O15444_OID20674_v1_Inflammation	AA	HLA_DRB1	HLAII	1
CCL26	AA_DRB1_77_32551931_exon2_LT	CCL26_Q9Y258_OID20546_v1_Inflammation	0.0431588	0.0338347	0.0524829	0.00475714	9.07242	44106	1.21065054135091e-19	18.917	0.00186268	44108	7	AA_DRB1_77_32551931_exon2_LT.CCL26_Q9Y258_OID20546_v1_Inflammation	AA	HLA_DRB1	HLAII	1
CCL27	AA_DRB1_77_32551931_exon2_LN	CCL27_Q9Y4X3_OID20121_v1_Cardiometabolic	-0.0384942	-0.0478103	-0.029178	0.0047531	-8.09876	44198	5.69323385067268e-16	15.2446	0.0014818	44200	NA	AA_DRB1_77_32551931_exon2_LN.CCL27_Q9Y4X3_OID20121_v1_Cardiometabolic	AA	HLA_DRB1	HLAII	1
CCL28	AA_DRB1_minus24_32557503_exon1_L	CCL28_Q9NRJ3_OID20569_v1_Inflammation	0.0346368	0.0252944	0.0439793	0.00476651	7.2667	43962	3.74479376140893e-13	12.4266	0.00119971	43964	5	AA_DRB1_minus24_32557503_exon1_L.CCL28_Q9NRJ3_OID20569_v1_Inflammation	AA	HLA_DRB1	HLAII	0
CCL3	AA_DRB1_37_32552051_exon2_NS	CCL3_P10147_OID20610_v1_Inflammation	-0.0462649	-0.0555877	-0.0369421	0.00475648	-9.7267	44106	2.44317718876533e-22	21.612	0.00214044	44108	17	AA_DRB1_37_32552051_exon2_NS.CCL3_P10147_OID20610_v1_Inflammation	AA	HLA_DRB1	HLAII	1
CCL4	AA_DRB1_minus17_32557482_exon1_T	CCL4_P13236_OID20695_v1_Inflammation	-0.0381907	-0.0475039	-0.0288775	0.00475159	-8.03745	44227	9.398274718864e-16	15.027	0.00145853	44229	17	AA_DRB1_minus17_32557482_exon1_T.CCL4_P13236_OID20695_v1_Inflammation	AA	HLA_DRB1	HLAII	0
CCL7	AA_DQA1_25_32609153_exon2	CCL7_P80098_OID20523_v1_Inflammation	-0.0387919	-0.0481176	-0.0294661	0.004758	-8.15299	44106	3.64315742146615e-16	15.4385	0.00150481	44108	17	AA_DQA1_25_32609153_exon2.CCL7_P80098_OID20523_v1_Inflammation	AA	HLA_DQA1	HLAII	1
CCL8	HLA_B_15_01	CCL8_P80075_OID21466_v1_Oncology	-0.0410177	-0.0503058	-0.0317297	0.00473876	-8.6558	44457	5.0557652921017e-18	17.2962	0.00168245	44459	NA	HLA_B_15_01.CCL8_P80075_OID21466_v1_Oncology	allele	HLA_B	HLAI	NA
CCNE1	AA_DRB1_74_32551940_exon2_AL	CCNE1_P24864_OID30456_v1_Inflammation_II	0.057508	0.0481	0.0669161	0.00479996	11.9809	43260	5.04421308811664e-33	32.2972	0.00330718	43262	19	AA_DRB1_74_32551940_exon2_AL.CCNE1_P24864_OID30456_v1_Inflammation_II	AA	HLA_DRB1	HLAII	1
CD101	HLA_DQA1_01_02	CD101_Q93033_OID31480_v1_Oncology_II	0.0687172	0.0594302	0.0780041	0.0047382	14.5028	44332	1.49498710163067e-47	46.8254	0.00472205	44334	1	HLA_DQA1_01_02.CD101_Q93033_OID31480_v1_Oncology_II	allele	HLA_DQA1	HLAII	NA
CD160	AA_C_minus15_31239820_exon1_I	CD160_O95971_OID20647_v1_Inflammation	0.0998906	0.0906601	0.109121	0.0047094	21.2109	44639	2.34621594319722e-99	98.6296	0.00997814	44641	1	AA_C_minus15_31239820_exon1_I.CD160_O95971_OID20647_v1_Inflammation	AA	HLA_C	HLAI	0
CD1C	AA_B_9_31324710_exon2_D	CD1C_P29017_OID21483_v1_Oncology	0.134867	0.12564	0.144094	0.00470774	28.648	44300	7.32751185537417e-179	178.135	0.0181891	44302	1	AA_B_9_31324710_exon2_D.CD1C_P29017_OID21483_v1_Oncology	AA	HLA_B	HLAI	1
CD200R1	HLA_DQA1_01_02	CD200R1_Q8TD46_OID20595_v1_Inflammation	0.0694384	0.0601124	0.0787643	0.00475808	14.5938	43958	3.98810146052018e-48	47.3992	0.00482169	43960	3	HLA_DQA1_01_02.CD200R1_Q8TD46_OID20595_v1_Inflammation	allele	HLA_DQA1	HLAII	NA
CD207	AA_DRB1_77_32551931_exon2_LN	CD207_Q9UJ71_OID21298_v1_Oncology	-0.100616	-0.109998	-0.091234	0.00478667	-21.02	43203	1.32790892987163e-97	96.8768	0.0101236	43205	2	AA_DRB1_77_32551931_exon2_LN.CD207_Q9UJ71_OID21298_v1_Oncology	AA	HLA_DRB1	HLAII	1
CD22	HLA_DRB1_15_01	CD22_P20273_OID20637_v1_Inflammation	0.15937	0.150212	0.168529	0.00467257	34.1076	44639	9.90155800444879e-252	251.004	0.025399	44641	19	HLA_DRB1_15_01.CD22_P20273_OID20637_v1_Inflammation	allele	HLA_DRB1	HLAII	NA
CD27	AA_DRB1_71_32551949_exon2_KS	CD27_P26842_OID21527_v1_Oncology	0.0434372	0.0341337	0.0527408	0.00474666	9.15112	44300	5.86757880363688e-20	19.2315	0.00188679	44302	NA	AA_DRB1_71_32551949_exon2_KS.CD27_P26842_OID21527_v1_Oncology	AA	HLA_DRB1	HLAII	1
CD28	AA_DRB1_60_32551982_exon2_ST	CD28_P10747_OID21265_v1_Oncology	-0.0412616	-0.0506909	-0.0318322	0.00481083	-8.5768	43134	1.00734302326895e-17	16.9968	0.00170252	43136	2	AA_DRB1_60_32551982_exon2_ST.CD28_P10747_OID21265_v1_Oncology	AA	HLA_DRB1	HLAII	1
CD300A	AA_DQB1_30_32632762_exon2_H	CD300A_Q9UGN4_OID30576_v1_Inflammation_II	-0.0332934	-0.0426785	-0.0239083	0.00478829	-6.95309	43567	3.62384880112392e-12	11.4408	0.00110845	43569	NA	AA_DQB1_30_32632762_exon2_H.CD300A_Q9UGN4_OID30576_v1_Inflammation_II	AA	HLA_DQB1	HLAII	1
CD300C	AA_DQB1_30_32632762_exon2_H	CD300C_Q08708_OID21010_v1_Neurology	-0.0327516	-0.042034	-0.0234692	0.00473589	-6.91562	44538	4.72090371271452e-12	11.326	0.00107267	44540	NA	AA_DQB1_30_32632762_exon2_H.CD300C_Q08708_OID21010_v1_Neurology	AA	HLA_DQB1	HLAII	1
CD300E	AA_DRB1_11_32552129_exon2_DGP	CD300E_Q496F6_OID21418_v1_Oncology	-0.048219	-0.0575121	-0.0389259	0.00474134	-10.1699	44380	2.87245230827639e-24	23.5417	0.00232507	44382	17	AA_DRB1_11_32552129_exon2_DGP.CD300E_Q496F6_OID21418_v1_Oncology	AA	HLA_DRB1	HLAII	1
CD300LF	AA_DQB1_67_32632651_exon2_I	CD300LF_Q8TDQ1_OID21469_v1_Oncology	-0.0325424	-0.0418263	-0.0232584	0.00473667	-6.87031	44524	6.49033183649424e-12	11.1877	0.00105901	44526	17	AA_DQB1_67_32632651_exon2_I.CD300LF_Q8TDQ1_OID21469_v1_Oncology	AA	HLA_DQB1	HLAII	1
CD302	AA_A_207_29911972_exon4_S	CD302_Q8IX05_OID21328_v1_Oncology	-0.0795438	-0.088863	-0.0702246	0.00475464	-16.7297	43955	1.24460552587662e-62	61.905	0.00632721	43957	2	AA_A_207_29911972_exon4_S.CD302_Q8IX05_OID21328_v1_Oncology	AA	HLA_A	HLAI	0
CD33	AA_DRB1_13_32552123_exon2_HRS	CD33_P20138_OID21472_v1_Oncology	0.0414939	0.0321896	0.0507982	0.00474705	8.74098	44300	2.39037909154028e-18	17.6215	0.00172174	44302	19	AA_DRB1_13_32552123_exon2_HRS.CD33_P20138_OID21472_v1_Oncology	AA	HLA_DRB1	HLAII	1
CD4	AA_DRB1_74_32551940_exon2_QRx	CD4_P01730_OID20584_v1_Inflammation	-0.0908995	-0.100201	-0.0815979	0.00474569	-19.1541	44035	1.91997544982005e-81	80.7167	0.00826272	44037	12	AA_DRB1_74_32551940_exon2_QRx.CD4_P01730_OID20584_v1_Inflammation	AA	HLA_DRB1	HLAII	1
CD46	AA_DRB1_74_32551940_exon2_EGR	CD46_P15529_OID20380_v1_Cardiometabolic	0.0415363	0.0321915	0.050881	0.0047677	8.71202	43917	3.08719173937685e-18	17.5104	0.00172526	43919	1	AA_DRB1_74_32551940_exon2_EGR.CD46_P15529_OID20380_v1_Cardiometabolic	AA	HLA_DRB1	HLAII	1
CD48	AA_C_184_31238263_exon4_PR	CD48_P09326_OID20692_v1_Inflammation	-0.0727972	-0.0820852	-0.0635091	0.00473875	-15.3621	44296	4.03057681717779e-53	52.3946	0.00529943	44298	1	AA_C_184_31238263_exon4_PR.CD48_P09326_OID20692_v1_Inflammation	AA	HLA_C	HLAI	0
CD5	HLA_DRB1_15_01	CD5_P06127_OID21449_v1_Oncology	0.058141	0.0488609	0.0674212	0.00473472	12.2797	44457	1.32479926773471e-34	33.8778	0.00338038	44459	11	HLA_DRB1_15_01.CD5_P06127_OID21449_v1_Oncology	allele	HLA_DRB1	HLAII	NA
CD5L	AA_B_156_31324024_exon3_DG	CD5L_O43866_OID30775_v1_Inflammation_II	-0.0679884	-0.0772727	-0.0587042	0.00473684	-14.3531	44362	1.29548636733064e-46	45.8876	0.00462243	44364	1	AA_B_156_31324024_exon3_DG.CD5L_O43866_OID30775_v1_Inflammation_II	AA	HLA_B	HLAI	1
CD6	AA_C_99_31239105_exon3_CFS	CD6_P30203_OID20649_v1_Inflammation	0.0374969	0.0282192	0.0467747	0.00473351	7.9216	44568	2.39872092601588e-15	14.62	0.00140602	44570	11	AA_C_99_31239105_exon3_CFS.CD6_P30203_OID20649_v1_Inflammation	AA	HLA_C	HLAI	1
CD7	HLA_B_44_02	CD7_P09564_OID30543_v1_Inflammation_II	-0.0389403	-0.0483648	-0.0295158	0.00480838	-8.09842	43186	5.71223320990526e-16	15.2432	0.00151635	43188	17	HLA_B_44_02.CD7_P09564_OID30543_v1_Inflammation_II	allele	HLA_B	HLAI	NA
CD70	AA_A_95_29911057_exon3_LP	CD70_P32970_OID20599_v1_Inflammation	0.0330744	0.0237467	0.0424021	0.00475898	6.9499	44106	3.70598673105116e-12	11.4311	0.00109392	44108	19	AA_A_95_29911057_exon3_LP.CD70_P32970_OID20599_v1_Inflammation	AA	HLA_A	HLAI	1
CD72	HLA_DRB1_15_01	CD72_P21854_OID30641_v1_Inflammation_II	0.103372	0.0940316	0.112712	0.00476528	21.6927	43567	8.54056667520929e-104	103.069	0.0106857	43569	9	HLA_DRB1_15_01.CD72_P21854_OID30641_v1_Inflammation_II	allele	HLA_DRB1	HLAII	NA
CD74	HLA_DRB1_04_04	CD74_P04233_OID21040_v1_Neurology	0.157443	0.148271	0.166614	0.00467933	33.6464	44538	4.20741126772572e-245	244.376	0.0247883	44540	5	HLA_DRB1_04_04.CD74_P04233_OID21040_v1_Neurology	allele	HLA_DRB1	HLAII	NA
CD79B	AA_B_97_31324201_exon3_CNS	CD79B_P40259_OID20635_v1_Inflammation	0.043975	0.034707	0.0532429	0.00472849	9.3	44639	1.465839397371e-20	19.8339	0.0019338	44641	17	AA_B_97_31324201_exon3_CNS.CD79B_P40259_OID20635_v1_Inflammation	AA	HLA_B	HLAI	1
CD80	AA_DRB1_13_32552123_exon2_HR	CD80_P33681_OID30291_v1_Cardiometabolic_II	0.0809872	0.0717268	0.0902477	0.00472467	17.1413	44504	1.18602644401555e-65	64.9259	0.00655893	44506	3	AA_DRB1_13_32552123_exon2_HR.CD80_P33681_OID30291_v1_Cardiometabolic_II	AA	HLA_DRB1	HLAII	1
CD83	AA_DPB1_56_33048607_exon2	CD83_Q01151_OID20565_v1_Inflammation	-0.0496608	-0.058982	-0.0403395	0.00475571	-10.4424	44106	1.70087348284102e-25	24.7693	0.00246619	44108	6	AA_DPB1_56_33048607_exon2.CD83_Q01151_OID20565_v1_Inflammation	AA	HLA_DPB1	HLAII	1
CD8A	HLA_C_06	CD8A_P01732_OID21018_v1_Neurology	0.205172	0.196082	0.214262	0.00463763	44.2408	44538	0	417.672	0.0420956	44540	2	HLA_C_06.CD8A_P01732_OID21018_v1_Neurology	allele	HLA_C	HLAI	NA
CD93	AA_DRB1_37_32552051_exon2_NS	CD93_Q9NPY3_OID20397_v1_Cardiometabolic	0.0361033	0.0266037	0.0456029	0.00484669	7.44905	42515	9.57912480387199e-14	13.0187	0.00130345	42517	20	AA_DRB1_37_32552051_exon2_NS.CD93_Q9NPY3_OID20397_v1_Cardiometabolic	AA	HLA_DRB1	HLAII	1
CDCP1	AA_DRB1_11_32552129_exon2_LS	CDCP1_Q9H5V8_OID20940_v1_Neurology	-0.0747247	-0.0840608	-0.0653885	0.0047633	-15.6876	43828	2.60260590609211e-55	54.5846	0.00558378	43830	3	AA_DRB1_11_32552129_exon2_LS.CDCP1_Q9H5V8_OID20940_v1_Neurology	AA	HLA_DRB1	HLAII	1
CDH1	AA_DRB1_74_32551940_exon2_GR	CDH1_P12830_OID20353_v1_Cardiometabolic	0.0376522	0.0281764	0.047128	0.00483455	7.78814	42724	6.95281258381709e-15	14.1578	0.00141769	42726	NA	AA_DRB1_74_32551940_exon2_GR.CDH1_P12830_OID20353_v1_Cardiometabolic	AA	HLA_DRB1	HLAII	1
CDH17	AA_DRB1_47_32552021_exon2_FT	CDH17_Q12864_OID20134_v1_Cardiometabolic	0.0653059	0.0560027	0.0746091	0.00474647	13.7588	44198	5.52835662244887e-43	42.2574	0.00426486	44200	8	AA_DRB1_47_32552021_exon2_FT.CDH17_Q12864_OID20134_v1_Cardiometabolic	AA	HLA_DRB1	HLAII	1
CDH5	AA_DRB1_30_32552072_exon2_FHY	CDH5_P33151_OID20243_v1_Cardiometabolic	-0.0354311	-0.0446946	-0.0261676	0.00472623	-7.49669	44712	6.6655108452158e-14	13.1762	0.00125536	44714	NA	AA_DRB1_30_32552072_exon2_FHY.CDH5_P33151_OID20243_v1_Cardiometabolic	AA	HLA_DRB1	HLAII	1
CDSN	AA_B_156_31324024_exon3_DGx	CDSN_Q15517_OID20667_v1_Inflammation	0.319377	0.310573	0.328181	0.00449178	71.1026	44508	0	1041.74	0.102002	44510	6	AA_B_156_31324024_exon3_DGx.CDSN_Q15517_OID20667_v1_Inflammation	AA	HLA_B	HLAI	1
CEACAM6	HLA_B_14_02	CEACAM6_P40199_OID30362_v1_Cardiometabolic_II	0.0409526	0.0316683	0.0502369	0.00473685	8.64554	44493	5.53032807009848e-18	17.2572	0.00167712	44495	19	HLA_B_14_02.CEACAM6_P40199_OID30362_v1_Cardiometabolic_II	allele	HLA_B	HLAI	NA
CFB	AA_DQA1_25_32609153_exon2	CFB_P00751_OID30755_v1_Inflammation_II	-0.180893	-0.190094	-0.171692	0.00469427	-38.5349	43895	1.61183976299248e-319	318.793	0.0327223	43897	6	AA_DQA1_25_32609153_exon2.CFB_P00751_OID30755_v1_Inflammation_II	AA	HLA_DQA1	HLAII	1
CFC1	AA_DRB1_77_32551931_exon2_Nx	CFC1_P0CG37_OID21261_v1_Oncology	-0.0390453	-0.0484755	-0.0296151	0.00481126	-8.1154	43134	4.96880663946265e-16	15.3037	0.00152454	43136	NA	AA_DRB1_77_32551931_exon2_Nx.CFC1_P0CG37_OID21261_v1_Oncology	AA	HLA_DRB1	HLAII	1
CFP	AA_C_80_31239408_exon2_K	CFP_P27918_OID30784_v1_Inflammation_II	-0.0505212	-0.0597933	-0.0412491	0.00473063	-10.6796	44571	1.36585358931728e-26	25.8646	0.00255239	44573	X	AA_C_80_31239408_exon2_K.CFP_P27918_OID30784_v1_Inflammation_II	AA	HLA_C	HLAI	1
CGREF1	HLA_DQB1_06_02	CGREF1_Q99674_OID20152_v1_Cardiometabolic	-0.0458791	-0.0551923	-0.0365658	0.00475161	-9.65547	44198	4.89986876771553e-22	21.3098	0.00210489	44200	2	HLA_DQB1_06_02.CGREF1_Q99674_OID20152_v1_Cardiometabolic	allele	HLA_DQB1	HLAII	NA
CHIT1	AA_DQA1_52_32609234_exon2_R	CHIT1_Q13231_OID20312_v1_Cardiometabolic	-0.0410074	-0.0503061	-0.0317086	0.0047442	-8.64368	44355	5.62162537255416e-18	17.2501	0.0016816	44357	1	AA_DQA1_52_32609234_exon2_R.CHIT1_Q13231_OID20312_v1_Cardiometabolic	AA	HLA_DQA1	HLAII	1
CLASP1	AA_DRB1_11_32552129_exon2_DLS	CLASP1_Q7Z460_OID31192_v1_Oncology_II	-0.038062	-0.0475124	-0.0286117	0.00482157	-7.89412	42953	2.99274804356022e-15	14.5239	0.00144872	42955	NA	AA_DRB1_11_32552129_exon2_DLS.CLASP1_Q7Z460_OID31192_v1_Oncology_II	AA	HLA_DRB1	HLAII	1
CLC	AA_A_150_29911222_exon3_AP	CLC_Q05315_OID20126_v1_Cardiometabolic	0.0337956	0.0244701	0.0431212	0.00475789	7.10307	44124	1.2385851335569e-12	11.9071	0.00114214	44126	NA	AA_A_150_29911222_exon3_AP.CLC_Q05315_OID20126_v1_Cardiometabolic	AA	HLA_A	HLAI	1
CLEC10A	AA_DRB1_96_32549647_exon3_QY	CLEC10A_Q8IUN9_OID20928_v1_Neurology	-0.0586768	-0.068023	-0.0493306	0.00476843	-12.3053	43828	9.68528097206796e-35	34.0139	0.00344296	43830	17	AA_DRB1_96_32549647_exon3_QY.CLEC10A_Q8IUN9_OID20928_v1_Neurology	AA	HLA_DRB1	HLAII	0
CLEC1A	AA_B_97_31324201_exon3_SVW	CLEC1A_Q8NC01_OID20099_v1_Cardiometabolic	-0.0330416	-0.0424478	-0.0236354	0.00479903	-6.88506	43373	5.85481187011835e-12	11.2325	0.00109175	43375	12	AA_B_97_31324201_exon3_SVW.CLEC1A_Q8NC01_OID20099_v1_Cardiometabolic	AA	HLA_B	HLAI	1
CLEC2L	AA_DRB1_30_32552072_exon2_CFH	CLEC2L_P0C7M8_OID30884_v1_Neurology_II	-0.032508	-0.0419165	-0.0230995	0.00480022	-6.7722	43353	1.28451360600959e-11	10.8913	0.00105677	43355	NA	AA_DRB1_30_32552072_exon2_CFH.CLEC2L_P0C7M8_OID30884_v1_Neurology_II	AA	HLA_DRB1	HLAII	1
CLEC4A	AA_B_177_31323961_exon3_Dx	CLEC4A_Q9UMR7_OID20573_v1_Inflammation	-0.0469488	-0.0562713	-0.0376263	0.00475633	-9.87081	44106	5.88537385189489e-23	22.2302	0.00220419	44108	12	AA_B_177_31323961_exon3_Dx.CLEC4A_Q9UMR7_OID20573_v1_Inflammation	AA	HLA_B	HLAI	1
CLEC4C	AA_DRB1_26_32552084_exon2_F	CLEC4C_Q8WTT0_OID20547_v1_Inflammation	-0.0463266	-0.0556493	-0.0370038	0.00475647	-9.7397	44106	2.15052984369019e-22	21.6675	0.00214615	44108	12	AA_DRB1_26_32552084_exon2_F.CLEC4C_Q8WTT0_OID20547_v1_Inflammation	AA	HLA_DRB1	HLAII	1
CLEC4G	AA_A_97_29911063_exon3_DRV	CLEC4G_Q6UXB4_OID20590_v1_Inflammation	0.069654	0.0603438	0.0789641	0.00475002	14.6639	44106	1.42811612425576e-48	47.8452	0.00485167	44108	19	AA_A_97_29911063_exon3_DRV.CLEC4G_Q6UXB4_OID20590_v1_Inflammation	AA	HLA_A	HLAI	1
CLEC5A	AA_DRB1_13_32552123_exon2_LR	CLEC5A_Q9NY25_OID20165_v1_Cardiometabolic	0.0520682	0.0427431	0.0613933	0.00475766	10.9441	44059	7.7041873386379e-28	27.1133	0.0027111	44061	7	AA_DRB1_13_32552123_exon2_LR.CLEC5A_Q9NY25_OID20165_v1_Cardiometabolic	AA	HLA_DRB1	HLAII	1
CLEC7A	AA_DRB1_47_32552021_exon2_Fx	CLEC7A_Q9BXN2_OID20636_v1_Inflammation	0.0487907	0.0395249	0.0580566	0.00472743	10.3208	44639	6.05561671164892e-25	24.2178	0.00238054	44641	NA	AA_DRB1_47_32552021_exon2_Fx.CLEC7A_Q9BXN2_OID20636_v1_Inflammation	AA	HLA_DRB1	HLAII	1
CNPY4	AA_DRB1_74_32551940_exon2_GQx	CNPY4_Q8N129_OID21317_v1_Oncology	0.0762055	0.0668839	0.0855271	0.00475588	16.0234	43955	1.27771452336015e-57	56.8936	0.00580728	43957	7	AA_DRB1_74_32551940_exon2_GQx.CNPY4_Q8N129_OID21317_v1_Oncology	AA	HLA_DRB1	HLAII	1
CNTN5	AA_DRB1_11_32552129_exon2_DP	CNTN5_O94779_OID21006_v1_Neurology	-0.0407255	-0.0500349	-0.0314162	0.00474961	-8.57449	44255	1.02694041103023e-17	16.9885	0.00165857	44257	11	AA_DRB1_11_32552129_exon2_DP.CNTN5_O94779_OID21006_v1_Neurology	AA	HLA_DRB1	HLAII	1
CNTNAP4	AA_DRB1_11_32552129_exon2_LS	CNTNAP4_Q9C0A0_OID30911_v1_Neurology_II	-0.0517455	-0.0611464	-0.0423447	0.00479632	-10.7886	43353	4.21887590727219e-27	26.3748	0.0026776	43355	16	AA_DRB1_11_32552129_exon2_LS.CNTNAP4_Q9C0A0_OID30911_v1_Neurology_II	AA	HLA_DRB1	HLAII	1
COL1A1	AA_C_minus15_31239820_exon1_I	COL1A1_P02452_OID20335_v1_Cardiometabolic	0.0345537	0.0252899	0.0438174	0.00472638	7.31081	44712	2.69969153555665e-13	12.5687	0.00119396	44714	NA	AA_C_minus15_31239820_exon1_I.COL1A1_P02452_OID20335_v1_Cardiometabolic	AA	HLA_C	HLAI	0
COL3A1	HLA_DRB1_04_01	COL3A1_P02461_OID30379_v1_Cardiometabolic_II	0.033504	0.0242171	0.0427909	0.00473817	7.07109	44493	1.55985252821528e-12	11.8069	0.00112252	44495	NA	HLA_DRB1_04_01.COL3A1_P02461_OID30379_v1_Cardiometabolic_II	allele	HLA_DRB1	HLAII	NA
COMP	AA_DRB1_120_32549575_exon3_S	COMP_P49747_OID20405_v1_Cardiometabolic	-0.0323445	-0.0417161	-0.0229728	0.00478142	-6.76462	43695	1.35343384821197e-11	10.8686	0.00104616	43697	19	AA_DRB1_120_32549575_exon3_S.COMP_P49747_OID20405_v1_Cardiometabolic	AA	HLA_DRB1	HLAII	0
CPB1	AA_DRB1_37_32552051_exon2_N	CPB1_P15086_OID20289_v1_Cardiometabolic	-0.0369256	-0.0461886	-0.0276626	0.00472598	-7.81333	44712	5.69072347112381e-15	14.2448	0.0013635	44714	NA	AA_DRB1_37_32552051_exon2_N.CPB1_P15086_OID20289_v1_Cardiometabolic	AA	HLA_DRB1	HLAII	1
CPM	AA_DRB1_13_32552123_exon2_RSY	CPM_P14384_OID21054_v1_Neurology	-0.0319921	-0.041298	-0.0226862	0.00474785	-6.73822	44316	1.62292645879421e-11	10.7897	0.00102349	44318	NA	AA_DRB1_13_32552123_exon2_RSY.CPM_P14384_OID21054_v1_Neurology	AA	HLA_DRB1	HLAII	1
CPOX	AA_DQA1_40_32609198_exon2	CPOX_P36551_OID30495_v1_Inflammation_II	-0.032752	-0.0421706	-0.0233335	0.00480534	-6.81576	43260	9.49913374516522e-12	11.0223	0.0010727	43262	NA	AA_DQA1_40_32609198_exon2.CPOX_P36551_OID30495_v1_Inflammation_II	AA	HLA_DQA1	HLAII	1
CPVL	AA_DRB1_77_32551931_exon2_N	CPVL_Q9H3G5_OID21435_v1_Oncology	0.339594	0.33085	0.348338	0.00446115	76.1225	44452	0	1184.73	0.115324	44454	7	AA_DRB1_77_32551931_exon2_N.CPVL_Q9H3G5_OID21435_v1_Oncology	AA	HLA_DRB1	HLAII	1
CPXM1	HLA_B_07_02	CPXM1_Q96SM3_OID21479_v1_Oncology	-0.0947378	-0.104008	-0.0854673	0.00472977	-20.0301	44300	7.46236349148352e-89	88.1271	0.00897525	44302	20	HLA_B_07_02.CPXM1_Q96SM3_OID21479_v1_Oncology	allele	HLA_B	HLAI	NA
CR1	HLA_DRB1_01_01	CR1_P17927_OID30697_v1_Inflammation_II	0.0476952	0.038405	0.0569854	0.00473986	10.0626	44410	8.57446656622157e-24	23.0668	0.00227483	44412	1	HLA_DRB1_01_01.CR1_P17927_OID30697_v1_Inflammation_II	allele	HLA_DRB1	HLAII	NA
CR2	AA_DRB1_minus24_32557503_exon1_F	CR2_P20023_OID20393_v1_Cardiometabolic	-0.111514	-0.120763	-0.102265	0.00471874	-23.6322	44352	1.03514385133767e-122	121.985	0.0124354	44354	1	AA_DRB1_minus24_32557503_exon1_F.CR2_P20023_OID20393_v1_Cardiometabolic	AA	HLA_DRB1	HLAII	0
CREG1	AA_DRB1_74_32551940_exon2_GLR	CREG1_O75629_OID21515_v1_Oncology	0.0401489	0.0307712	0.0495266	0.0047845	8.39144	43614	4.94446817448257e-17	16.3059	0.00161193	43616	1	AA_DRB1_74_32551940_exon2_GLR.CREG1_O75629_OID21515_v1_Oncology	AA	HLA_DRB1	HLAII	1
CRH	AA_C_275_31237869_exon5_EK	CRH_P06850_OID21257_v1_Oncology	0.0508761	0.0414437	0.0603084	0.00481238	10.5719	43068	4.32939160939184e-26	25.3636	0.00258838	43070	8	AA_C_275_31237869_exon5_EK.CRH_P06850_OID21257_v1_Oncology	AA	HLA_C	HLAI	0
CRHBP	AA_DRB1_73_32551943_exon2_AR	CRHBP_P24387_OID20747_v1_Inflammation	0.033567	0.0242435	0.0428904	0.00475679	7.05663	44145	1.73093679725869e-12	11.7617	0.00112674	44147	NA	AA_DRB1_73_32551943_exon2_AR.CRHBP_P24387_OID20747_v1_Inflammation	AA	HLA_DRB1	HLAII	1
CRIM1	AA_B_67_31324536_exon2_CRS	CRIM1_Q9NZV1_OID20701_v1_Inflammation	-0.0348356	-0.0441352	-0.025536	0.00474467	-7.34205	44367	2.1395233606632e-13	12.6697	0.00121352	44369	NA	AA_B_67_31324536_exon2_CRS.CRIM1_Q9NZV1_OID20701_v1_Inflammation	AA	HLA_B	HLAI	1
CRISP3	HLA_B_35	CRISP3_P54108_OID30715_v1_Inflammation_II	-0.0518498	-0.0611587	-0.0425408	0.00474942	-10.9171	44213	1.03626975883306e-27	26.9845	0.0026884	44215	6	HLA_B_35.CRISP3_P54108_OID30715_v1_Inflammation_II	allele	HLA_B	HLAI	NA
CRNN	AA_DQB1_minus5_32634302_exon1_Lx	CRNN_Q9UBG3_OID21427_v1_Oncology	-0.0483091	-0.0577643	-0.0388539	0.00482404	-10.0143	42871	1.40079349054887e-23	22.8536	0.00233377	42873	1	AA_DQB1_minus5_32634302_exon1_Lx.CRNN_Q9UBG3_OID21427_v1_Oncology	AA	HLA_DQB1	HLAII	0
CRTAM	HLA_B_44_02	CRTAM_O95727_OID20914_v1_Neurology	0.0724463	0.0631086	0.081784	0.00476411	15.2067	43828	4.33810227384778e-52	51.3627	0.00524847	43830	11	HLA_B_44_02.CRTAM_O95727_OID20914_v1_Neurology	allele	HLA_B	HLAI	NA
CRTAP	AA_DRB1_26_32552084_exon2_CF	CRTAP_O75718_OID30902_v1_Neurology_II	0.051735	0.0423341	0.0611359	0.00479632	10.7864	43353	4.3208306602149e-27	26.3644	0.00267651	43355	3	AA_DRB1_26_32552084_exon2_CF.CRTAP_O75718_OID30902_v1_Neurology_II	AA	HLA_DRB1	HLAII	1
CSDE1	AA_DRB1_11_32552129_exon2_LS	CSDE1_O75534_OID30183_v1_Cardiometabolic_II	-0.0658802	-0.0753069	-0.0564535	0.00480949	-13.6979	43044	1.28335128252928e-42	41.8917	0.00434019	43046	1	AA_DRB1_11_32552129_exon2_LS.CSDE1_O75534_OID30183_v1_Cardiometabolic_II	AA	HLA_DRB1	HLAII	1
CSF1	HLA_B_08	CSF1_P09603_OID20719_v1_Inflammation	0.0424992	0.0332023	0.051796	0.00474327	8.95989	44367	3.37299894674989e-19	18.472	0.00180618	44369	NA	HLA_B_08.CSF1_P09603_OID20719_v1_Inflammation	allele	HLA_B	HLAI	NA
CSF1R	AA_DRB1_minus24_32557503_exon1_L	CSF1R_P07333_OID30681_v1_Inflammation_II	-0.0443787	-0.0536551	-0.0351024	0.00473281	-9.37683	44556	7.10638133940279e-21	20.1484	0.00196947	44558	5	AA_DRB1_minus24_32557503_exon1_L.CSF1R_P07333_OID30681_v1_Inflammation_II	AA	HLA_DRB1	HLAII	0
CSF2	AA_DQA1_53_32609237_exon2_Q	CSF2_P04141_OID30072_v1_Cardiometabolic_II	0.0328661	0.023424	0.0423082	0.00481736	6.82243	43044	9.06920580211039e-12	11.0424	0.00108018	43046	5	AA_DQA1_53_32609237_exon2_Q.CSF2_P04141_OID30072_v1_Cardiometabolic_II	AA	HLA_DQA1	HLAII	1
CSF3R	AA_C_156_31238934_exon3_QRW	CSF3R_Q99062_OID30527_v1_Inflammation_II	0.0482005	0.0387879	0.0576132	0.00480233	10.0369	43260	1.11362439525371e-23	22.9533	0.00232329	43262	1	AA_C_156_31238934_exon3_QRW.CSF3R_Q99062_OID30527_v1_Inflammation_II	AA	HLA_C	HLAI	1
CSNK1D	HLA_DRB1_04_01	CSNK1D_P48730_OID30492_v1_Inflammation_II	0.0416727	0.0322573	0.0510881	0.00480374	8.67506	43260	4.27448820917918e-18	17.3691	0.00173661	43262	17	HLA_DRB1_04_01.CSNK1D_P48730_OID30492_v1_Inflammation_II	allele	HLA_DRB1	HLAII	NA
CST7	AA_B_156_31324024_exon3_DGx	CST7_O76096_OID20704_v1_Inflammation	0.041982	0.0326702	0.0512938	0.00475087	8.83669	44227	1.0213719582215e-18	17.9908	0.00176249	44229	20	AA_B_156_31324024_exon3_DGx.CST7_O76096_OID20704_v1_Inflammation	AA	HLA_B	HLAI	1
CTRC	AA_DRB1_77_32551931_exon2_PT	CTRC_Q99895_OID20752_v1_Inflammation	0.033972	0.0246496	0.0432944	0.0047563	7.14253	44153	9.30414856484807e-13	12.0313	0.0011541	44155	NA	AA_DRB1_77_32551931_exon2_PT.CTRC_Q99895_OID20752_v1_Inflammation	AA	HLA_DRB1	HLAII	1
CTSB	AA_DQB1_77_32632621_exon2	CTSB_P07858_OID20276_v1_Cardiometabolic	-0.0449139	-0.0542244	-0.0356034	0.00475021	-9.45513	44228	3.3784978741023e-21	20.4713	0.00201725	44230	8	AA_DQB1_77_32632621_exon2.CTSB_P07858_OID20276_v1_Cardiometabolic	AA	HLA_DQB1	HLAII	1
CTSC	AA_DRB1_77_32551931_exon2_LN	CTSC_P53634_OID20679_v1_Inflammation	0.082518	0.0732151	0.091821	0.00474636	17.3855	44087	1.78494896305776e-67	66.7484	0.00680922	44089	11	AA_DRB1_77_32551931_exon2_LN.CTSC_P53634_OID20679_v1_Inflammation	AA	HLA_DRB1	HLAII	1
CTSE	HLA_DRB1_03_01	CTSE_P14091_OID30628_v1_Inflammation_II	-0.0611597	-0.0705324	-0.0517869	0.00478198	-12.7896	43567	2.18796252120929e-37	36.66	0.00374051	43569	1	HLA_DRB1_03_01.CTSE_P14091_OID30628_v1_Inflammation_II	allele	HLA_DRB1	HLAII	NA
CTSL	HLA_DRB1_15_01	CTSL_P07711_OID20228_v1_Cardiometabolic	0.0497045	0.0403929	0.059016	0.00475074	10.4625	44198	1.37633664870865e-25	24.8613	0.00247054	44200	9	HLA_DRB1_15_01.CTSL_P07711_OID20228_v1_Cardiometabolic	allele	HLA_DRB1	HLAII	NA
CTSO	AA_B_24_31324665_exon2_S	CTSO_P43234_OID20660_v1_Inflammation	-0.0475777	-0.0568441	-0.0383113	0.00472771	-10.0636	44639	8.48466753606187e-24	23.0714	0.00226364	44641	4	AA_B_24_31324665_exon2_S.CTSO_P43234_OID20660_v1_Inflammation	AA	HLA_B	HLAI	1
CTSZ	AA_DRB1_77_32551931_exon2_LN	CTSZ_Q9UBR2_OID20365_v1_Cardiometabolic	0.0481321	0.0388202	0.0574439	0.00475089	10.1312	44202	4.26985530361914e-24	23.3696	0.0023167	44204	20	AA_DRB1_77_32551931_exon2_LN.CTSZ_Q9UBR2_OID20365_v1_Cardiometabolic	AA	HLA_DRB1	HLAII	1
CWC15	AA_DRB1_11_32552129_exon2_LS	CWC15_Q9P013_OID31479_v1_Oncology_II	-0.036076	-0.0454021	-0.0267499	0.00475816	-7.58193	44112	3.4710750599895e-14	13.4595	0.00130148	44114	NA	AA_DRB1_11_32552129_exon2_LS.CWC15_Q9P013_OID31479_v1_Oncology_II	AA	HLA_DRB1	HLAII	1
CX3CL1	AA_C_295_31237809_exon5_A	CX3CL1_P78423_OID20976_v1_Neurology	-0.0622904	-0.0716345	-0.0529462	0.00476738	-13.0659	43828	6.0954473885343e-39	38.215	0.00388009	43830	16	AA_C_295_31237809_exon5_A.CX3CL1_P78423_OID20976_v1_Neurology	AA	HLA_C	HLAI	0
CXCL1	AA_DRB1_86_32551904_exon2_Vx	CXCL1_P09341_OID20762_v1_Inflammation	0.0801102	0.0708052	0.0894152	0.00474741	16.8745	44085	1.09884209239869e-63	62.9591	0.00641764	44087	4	AA_DRB1_86_32551904_exon2_Vx.CXCL1_P09341_OID20762_v1_Inflammation	AA	HLA_DRB1	HLAII	1
CXCL10	AA_DQA1_50_32609228_exon2_L	CXCL10_P02778_OID20697_v1_Inflammation	-0.0448291	-0.0541251	-0.0355332	0.00474278	-9.45207	44367	3.47797169332012e-21	20.4587	0.00200965	44369	4	AA_DQA1_50_32609228_exon2_L.CXCL10_P02778_OID20697_v1_Inflammation	AA	HLA_DQA1	HLAII	1
CXCL11	AA_DRB1_10_32552132_exon2_EY	CXCL11_O14625_OID21042_v1_Neurology	0.0519987	0.0427238	0.0612735	0.00473202	10.9887	44538	4.7073350141409e-28	27.3272	0.00270386	44540	4	AA_DRB1_10_32552132_exon2_EY.CXCL11_O14625_OID21042_v1_Neurology	AA	HLA_DRB1	HLAII	1
CXCL12	AA_C_275_31237869_exon5_EK	CXCL12_P48061_OID20464_v1_Inflammation	-0.034567	-0.0439738	-0.0251601	0.00479939	-7.20237	43362	6.01354130639951e-13	12.2209	0.00119487	43364	10	AA_C_275_31237869_exon5_EK.CXCL12_P48061_OID20464_v1_Inflammation	AA	HLA_C	HLAI	0
CXCL13	HLA_DRB1_04_01	CXCL13_O43927_OID21024_v1_Neurology	0.0341388	0.0248568	0.0434208	0.00473567	7.20887	44538	5.73126971843277e-13	12.2417	0.00116546	44540	4	HLA_DRB1_04_01.CXCL13_O43927_OID21024_v1_Neurology	allele	HLA_DRB1	HLAII	NA
CXCL16	HLA_DQB1_05_03	CXCL16_Q9H2A7_OID20282_v1_Cardiometabolic	-0.0749434	-0.084194	-0.0656928	0.00471965	-15.879	44641	1.26643919340994e-56	55.8974	0.00561651	44643	17	HLA_DQB1_05_03.CXCL16_Q9H2A7_OID20282_v1_Cardiometabolic	allele	HLA_DQB1	HLAII	NA
CXCL3	AA_DQB1_9_32632825_exon2_CY	CXCL3_P19876_OID20788_v1_Inflammation	-0.0775225	-0.0868219	-0.0682231	0.00474456	-16.3392	44156	7.78114526620683e-60	59.109	0.00600974	44158	4	AA_DQB1_9_32632825_exon2_CY.CXCL3_P19876_OID20788_v1_Inflammation	AA	HLA_DQB1	HLAII	1
CXCL6	HLA_DQA1_05_01	CXCL6_P80162_OID20613_v1_Inflammation	0.0353931	0.0261221	0.0446642	0.0047301	7.48253	44639	7.42417115466372e-14	13.1294	0.00125267	44641	4	HLA_DQA1_05_01.CXCL6_P80162_OID20613_v1_Inflammation	allele	HLA_DQA1	HLAII	NA
CXCL8	HLA_C_07	CXCL8_P10145_OID21430_v1_Oncology	0.0445556	0.0352019	0.0539092	0.00477224	9.3364	43822	1.04174157754288e-20	19.9822	0.0019852	43824	4	HLA_C_07.CXCL8_P10145_OID21430_v1_Oncology	allele	HLA_C	HLAI	NA
CXCL8	HLA_C_07	CXCL8_P10145_OID20997_v1_Neurology	0.0445333	0.0350429	0.0540236	0.00484197	9.19734	42569	3.83012702821853e-20	19.4168	0.00198321	42571	4	HLA_C_07.CXCL8_P10145_OID20997_v1_Neurology	allele	HLA_C	HLAI	NA
CXCL8	HLA_C_07	CXCL8_P10145_OID20631_v1_Inflammation	0.0460199	0.0365541	0.0554856	0.00482941	9.52909	42785	1.66659967784458e-21	20.7782	0.00211783	42787	4	HLA_C_07.CXCL8_P10145_OID20631_v1_Inflammation	allele	HLA_C	HLAI	NA
CXCL8	AA_C_minus9_31239802_exon1_A	CXCL8_P10145_OID20153_v1_Cardiometabolic	-0.0407522	-0.050119	-0.0313853	0.00477896	-8.5274	43713	1.5438795239919e-17	16.8114	0.00166074	43715	4	AA_C_minus9_31239802_exon1_A.CXCL8_P10145_OID20153_v1_Cardiometabolic	AA	HLA_C	HLAI	0
CXCL9	AA_DRB1_74_32551940_exon2_GR	CXCL9_Q07325_OID20675_v1_Inflammation	0.0511506	0.0418575	0.0604437	0.00474134	10.7882	44367	4.22860678335563e-27	26.3738	0.00261638	44369	4	AA_DRB1_74_32551940_exon2_GR.CXCL9_Q07325_OID20675_v1_Inflammation	AA	HLA_DRB1	HLAII	1
DCTD	AA_DRB1_74_32551940_exon2_ALQ	DCTD_P32321_OID30657_v1_Inflammation_II	-0.0323506	-0.041736	-0.0229651	0.00478844	-6.75597	43567	1.43657691921023e-11	10.8427	0.00104656	43569	NA	AA_DRB1_74_32551940_exon2_ALQ.DCTD_P32321_OID30657_v1_Inflammation_II	AA	HLA_DRB1	HLAII	1
DCUN1D1	AA_DRB1_13_32552123_exon2_HRY	DCUN1D1_Q96GG9_OID30830_v1_Neurology_II	0.0399098	0.0304784	0.0493412	0.00481188	8.29402	43120	1.12616088955303e-16	15.9484	0.00159279	43122	NA	AA_DRB1_13_32552123_exon2_HRY.DCUN1D1_Q96GG9_OID30830_v1_Neurology_II	AA	HLA_DRB1	HLAII	1
DDC	HLA_DRB1_13_02	DDC_P20711_OID20215_v1_Cardiometabolic	0.0378006	0.0284767	0.0471245	0.00475705	7.94624	44127	1.96781878863004e-15	14.706	0.00142889	44129	7	HLA_DRB1_13_02.DDC_P20711_OID20215_v1_Cardiometabolic	allele	HLA_DRB1	HLAII	NA
DDR1	HLA_C_06	DDR1_Q08345_OID21009_v1_Neurology	0.124779	0.115564	0.133994	0.0047014	26.5408	44538	5.19994545773842e-154	153.284	0.0155698	44540	6	HLA_C_06.DDR1_Q08345_OID21009_v1_Neurology	allele	HLA_C	HLAI	NA
DEFA1	HLA_DPB1_03	DEFA1_DEFA1B_P59665_OID20344_v1_Cardiometabolic	0.100345	0.0909734	0.109717	0.00478155	20.986	43298	2.69451294142597e-97	96.5695	0.0100692	43300	8	HLA_DPB1_03.DEFA1_DEFA1B_P59665_OID20344_v1_Cardiometabolic	allele	HLA_DPB1	HLAII	NA
DEFB4A	AA_DRB1_47_32552021_exon2_FT	DEFB4A_DEFB4B_O15263_OID21373_v1_Oncology	-0.0458365	-0.0552199	-0.0364531	0.00478739	-9.57441	43540	1.07606167503448e-21	20.9682	0.00210098	43542	8	AA_DRB1_47_32552021_exon2_FT.DEFB4A_DEFB4B_O15263_OID21373_v1_Oncology	AA	HLA_DRB1	HLAII	1
DLG4	AA_DRB1_13_32552123_exon2_FGS	DLG4_P78352_OID31071_v1_Neurology_II	-0.0340036	-0.0433016	-0.0247056	0.00474385	-7.16794	44385	7.73171343928628e-13	12.1117	0.00115625	44387	NA	AA_DRB1_13_32552123_exon2_FGS.DLG4_P78352_OID31071_v1_Neurology_II	AA	HLA_DRB1	HLAII	1
DLL1	AA_C_156_31238934_exon3_CDx	DLL1_O00548_OID21525_v1_Oncology	0.0733819	0.0640947	0.0826692	0.00473833	15.4869	44300	5.89644704447297e-54	53.2294	0.00538491	44302	6	AA_C_156_31238934_exon3_CDx.DLL1_O00548_OID21525_v1_Oncology	AA	HLA_C	HLAI	1
DRAXIN	AA_DRB1_13_32552123_exon2_RSY	DRAXIN_Q8NBI3_OID20917_v1_Neurology	0.0329795	0.0236222	0.0423367	0.00477406	6.90806	43828	4.98024065122907e-12	11.3027	0.00108765	43830	NA	AA_DRB1_13_32552123_exon2_RSY.DRAXIN_Q8NBI3_OID20917_v1_Neurology	AA	HLA_DRB1	HLAII	1
DSC2	AA_DRB1_13_32552123_exon2_HR	DSC2_Q02487_OID21079_v1_Neurology	0.0360033	0.0266298	0.0453768	0.00478235	7.52836	43667	5.236643731213e-14	13.2809	0.00129624	43669	18	AA_DRB1_13_32552123_exon2_HR.DSC2_Q02487_OID21079_v1_Neurology	AA	HLA_DRB1	HLAII	1
DSCAM	AA_DRB1_73_32551943_exon2_AR	DSCAM_O60469_OID30993_v1_Neurology_II	0.0555237	0.0462377	0.0648097	0.00473772	11.7195	44414	1.127690256242e-31	30.9478	0.00308288	44416	21	AA_DRB1_73_32551943_exon2_AR.DSCAM_O60469_OID30993_v1_Neurology_II	AA	HLA_DRB1	HLAII	1
DXO	HLA_C_03_03	DXO_O77932_OID31080_v1_Neurology_II	-0.135753	-0.14497	-0.126536	0.00470265	-28.8674	44385	1.47488237627545e-181	180.831	0.0184289	44387	6	HLA_C_03_03.DXO_O77932_OID31080_v1_Neurology_II	allele	HLA_C	HLAI	NA
EBI3	AA_DQB1_57_32632681_exon2_AS	EBI3_IL27_Q14213_Q8NEV9_OID21389_v1_Oncology	0.0556135	0.0463319	0.0648951	0.00473546	11.744	44456	8.44372328726355e-32	31.0735	0.00309286	44458	19	AA_DQB1_57_32632681_exon2_AS.EBI3_IL27_Q14213_Q8NEV9_OID21389_v1_Oncology	AA	HLA_DQB1	HLAII	1
EFCAB14	HLA_DRB1_04_01	EFCAB14_O75071_OID31460_v1_Oncology_II	-0.0829585	-0.0922354	-0.0736816	0.00473306	-17.5275	44332	1.50699941193749e-68	67.8219	0.00688212	44334	1	HLA_DRB1_04_01.EFCAB14_O75071_OID31460_v1_Oncology_II	allele	HLA_DRB1	HLAII	NA
EGFL7	AA_C_138_31238988_exon3_KY	EGFL7_Q9UHF1_OID21252_v1_Oncology	0.0427803	0.0333516	0.052209	0.00481052	8.89307	43134	6.16903533627288e-19	18.2098	0.00183016	43136	9	AA_C_138_31238988_exon3_KY.EGFL7_Q9UHF1_OID21252_v1_Oncology	AA	HLA_C	HLAI	1
EIF1AX	AA_DRB1_11_32552129_exon2_LS	EIF1AX_P47813_OID31125_v1_Neurology_II	-0.0379378	-0.0472345	-0.0286411	0.00474317	-7.99839	44385	1.29086280410328e-15	14.8891	0.00143927	44387	NA	AA_DRB1_11_32552129_exon2_LS.EIF1AX_P47813_OID31125_v1_Neurology_II	AA	HLA_DRB1	HLAII	1
EIF2S2	AA_DRB1_11_32552129_exon2_LS	EIF2S2_P20042_OID30270_v1_Cardiometabolic_II	-0.0398566	-0.049259	-0.0304543	0.00479706	-8.30856	43387	9.96450054591052e-17	16.0015	0.00158855	43389	NA	AA_DRB1_11_32552129_exon2_LS.EIF2S2_P20042_OID30270_v1_Cardiometabolic_II	AA	HLA_DRB1	HLAII	1
ENPP6	HLA_B_07_02	ENPP6_Q6UWR7_OID30273_v1_Cardiometabolic_II	-0.19691	-0.206135	-0.187684	0.00470688	-41.8344	43387	0	374.28	0.0387734	43389	4	HLA_B_07_02.ENPP6_Q6UWR7_OID30273_v1_Cardiometabolic_II	allele	HLA_B	HLAI	NA
ENTPD5	AA_DRB1_13_32552123_exon2_FGS	ENTPD5_O75356_OID20104_v1_Cardiometabolic	0.0365527	0.0271477	0.0459577	0.00479844	7.61762	43373	2.63625984484264e-14	13.579	0.0013361	43375	NA	AA_DRB1_13_32552123_exon2_FGS.ENTPD5_O75356_OID20104_v1_Cardiometabolic	AA	HLA_DRB1	HLAII	1
EPHA2	AA_DRB1_77_32551931_exon2_T	EPHA2_P29317_OID21342_v1_Oncology	-0.0657656	-0.0752469	-0.0562842	0.00483737	-13.5953	42550	5.2257898725196e-42	41.2818	0.00432511	42552	1	AA_DRB1_77_32551931_exon2_T.EPHA2_P29317_OID21342_v1_Oncology	AA	HLA_DRB1	HLAII	1
EPO	HLA_B_08_01	EPO_P01588_OID20522_v1_Inflammation	0.0357964	0.0264696	0.0451232	0.00475853	7.52258	44106	5.47247557576325e-14	13.2618	0.00128138	44108	7	HLA_B_08_01.EPO_P01588_OID20522_v1_Inflammation	allele	HLA_B	HLAI	NA
EPS8L2	AA_DRB1_37_32552051_exon2_N	EPS8L2_Q9H6S3_OID21397_v1_Oncology	0.0325456	0.0232539	0.0418372	0.00474061	6.86528	44450	6.72322214900542e-12	11.1724	0.00105921	44452	11	AA_DRB1_37_32552051_exon2_N.EPS8L2_Q9H6S3_OID21397_v1_Oncology	AA	HLA_DRB1	HLAII	1
ERBB2	HLA_DQA1_05	ERBB2_P04626_OID21520_v1_Oncology	-0.0340675	-0.0433744	-0.0247606	0.00474839	-7.17455	44300	7.36815302763859e-13	12.1326	0.0011606	44302	NA	HLA_DQA1_05.ERBB2_P04626_OID21520_v1_Oncology	allele	HLA_DQA1	HLAII	NA
EREG	AA_C_116_31239054_exon3_Yx	EREG_O14944_OID20905_v1_Neurology	-0.0391664	-0.0485288	-0.029804	0.0047767	-8.19947	43760	2.47946690436762e-16	15.6056	0.00153401	43762	NA	AA_C_116_31239054_exon3_Yx.EREG_O14944_OID20905_v1_Neurology	AA	HLA_C	HLAI	1
ERMAP	AA_A_107_29911093_exon3_W	ERMAP_Q96PL5_OID30539_v1_Inflammation_II	-0.0405188	-0.0499347	-0.0311029	0.00480397	-8.43445	43260	3.42922412447966e-17	16.4648	0.00164177	43262	1	AA_A_107_29911093_exon3_W.ERMAP_Q96PL5_OID30539_v1_Inflammation_II	AA	HLA_A	HLAI	1
ESM1	AA_DRB1_12_32552126_exon2_K	ESM1_Q9NQ30_OID20758_v1_Inflammation	0.0354946	0.0261719	0.0448174	0.00475648	7.46238	44145	8.65335563855236e-14	13.0628	0.00125987	44147	5	AA_DRB1_12_32552126_exon2_K.ESM1_Q9NQ30_OID20758_v1_Inflammation	AA	HLA_DRB1	HLAII	1
EZR	AA_DRB1_13_32552123_exon2_FLS	EZR_P15311_OID21017_v1_Neurology	0.0330027	0.0237203	0.042285	0.00473585	6.96869	44538	3.24347343736773e-12	11.489	0.00108918	44540	NA	AA_DRB1_13_32552123_exon2_FLS.EZR_P15311_OID21017_v1_Neurology	AA	HLA_DRB1	HLAII	1
F12	HLA_DRB1_04_01	F12_P00748_OID30739_v1_Inflammation_II	0.0318901	0.0226109	0.0411693	0.00473427	6.73601	44571	1.64762188437794e-11	10.7831	0.00101698	44573	NA	HLA_DRB1_04_01.F12_P00748_OID30739_v1_Inflammation_II	allele	HLA_DRB1	HLAII	NA
F2R	HLA_B_08	F2R_P25116_OID20691_v1_Inflammation	0.0393851	0.0300796	0.0486907	0.00474767	8.29568	44296	1.10975760406258e-16	15.9548	0.00155119	44298	NA	HLA_B_08.F2R_P25116_OID20691_v1_Inflammation	allele	HLA_B	HLAI	NA
F7	AA_A_163_29911261_exon3_ER	F7_P08709_OID20372_v1_Cardiometabolic	-0.0333328	-0.0426419	-0.0240238	0.00474947	-7.01823	44282	2.27924169147692e-12	11.6422	0.00111108	44284	NA	AA_A_163_29911261_exon3_ER.F7_P08709_OID20372_v1_Cardiometabolic	AA	HLA_A	HLAI	1
FABP6	HLA_DPB1_04_01	FABP6_P51161_OID20076_v1_Cardiometabolic	0.117677	0.108323	0.12703	0.00477208	24.6594	43304	2.43491453504411e-133	132.614	0.0138478	43306	5	HLA_DPB1_04_01.FABP6_P51161_OID20076_v1_Cardiometabolic	allele	HLA_DPB1	HLAII	NA
FAM172A	HLA_B_14_02	FAM172A_Q8WUF8_OID30248_v1_Cardiometabolic_II	0.0867943	0.07742	0.0961686	0.00478276	18.1473	43387	2.51902896090811e-73	72.5988	0.00753325	43389	5	HLA_B_14_02.FAM172A_Q8WUF8_OID30248_v1_Cardiometabolic_II	allele	HLA_B	HLAI	NA
FAM3B	AA_DRB1_71_32551949_exon2_Kx	FAM3B_P58499_OID21372_v1_Oncology	-0.074867	-0.0841896	-0.0655444	0.00475637	-15.7404	43955	1.13547035649198e-55	54.9448	0.00560507	43957	21	AA_DRB1_71_32551949_exon2_Kx.FAM3B_P58499_OID21372_v1_Oncology	AA	HLA_DRB1	HLAII	1
FAP	AA_C_minus15_31239820_exon1_I	FAP_Q12884_OID20330_v1_Cardiometabolic	0.0799883	0.0707487	0.0892279	0.00471405	16.9681	44712	2.25232391460471e-64	63.6474	0.00639813	44714	2	AA_C_minus15_31239820_exon1_I.FAP_Q12884_OID20330_v1_Cardiometabolic	AA	HLA_C	HLAI	0
FAS	HLA_DRB1_13	FAS_P25445_OID20316_v1_Cardiometabolic	0.0761463	0.0668893	0.0854033	0.00472293	16.1227	44571	2.58556220792715e-58	57.5874	0.00579825	44573	10	HLA_DRB1_13.FAS_P25445_OID20316_v1_Cardiometabolic	allele	HLA_DRB1	HLAII	NA
FASLG	AA_A_62_29910717_exon2_Q	FASLG_P48023_OID20665_v1_Inflammation	0.046494	0.0372272	0.0557609	0.00472795	9.83386	44639	8.48823719914594e-23	22.0712	0.00216169	44641	1	AA_A_62_29910717_exon2_Q.FASLG_P48023_OID20665_v1_Inflammation	AA	HLA_A	HLAI	1
FCAR	HLA_C_07	FCAR_P24071_OID20564_v1_Inflammation	-0.0433939	-0.0527179	-0.0340699	0.0047571	-9.12193	44106	7.68175388454508e-20	19.1145	0.00188303	44108	19	HLA_C_07.FCAR_P24071_OID20564_v1_Inflammation	allele	HLA_C	HLAI	NA
FCER2	AA_C_24_31239576_exon2	FCER2_P06734_OID21133_v1_Neurology	0.0732762	0.0639752	0.0825773	0.00474539	15.4416	44169	1.18839249576615e-53	52.925	0.0053694	44171	19	AA_C_24_31239576_exon2.FCER2_P06734_OID21133_v1_Neurology	AA	HLA_C	HLAI	1
FCGR3B	AA_DQB1_66_32632654_exon2	FCGR3B_O75015_OID20387_v1_Cardiometabolic	0.0430985	0.0337861	0.0524109	0.00475118	9.07112	44217	1.2250794787001e-19	18.9118	0.00185748	44219	1	AA_DQB1_66_32632654_exon2.FCGR3B_O75015_OID20387_v1_Cardiometabolic	AA	HLA_DQB1	HLAII	1
FCN1	AA_A_321_29912858_exon6_T	FCN1_O00602_OID30690_v1_Inflammation_II	-0.0353166	-0.0446038	-0.0260295	0.0047383	-7.45344	44485	9.25835827913068e-14	13.0335	0.00124726	44487	NA	AA_A_321_29912858_exon6_T.FCN1_O00602_OID30690_v1_Inflammation_II	AA	HLA_A	HLAI	0
FCRL1	AA_A_152_29911228_exon3_GRV	FCRL1_Q96LA6_OID20172_v1_Cardiometabolic	-0.0509813	-0.0602923	-0.0416704	0.00475044	-10.7319	44198	7.77885741903405e-27	26.1091	0.00259909	44200	1	AA_A_152_29911228_exon3_GRV.FCRL1_Q96LA6_OID20172_v1_Cardiometabolic	AA	HLA_A	HLAI	1
FCRL2	AA_A_152_29911228_exon3_R	FCRL2_Q96LA5_OID20639_v1_Inflammation	0.191284	0.182157	0.200411	0.00465664	41.0777	44429	0	361.327	0.0365896	44431	1	AA_A_152_29911228_exon3_R.FCRL2_Q96LA5_OID20639_v1_Inflammation	AA	HLA_A	HLAI	1
FCRL5	AA_B_156_31324024_exon3_RW	FCRL5_Q96RD9_OID21111_v1_Neurology	0.046742	0.037426	0.0560579	0.00475298	9.83424	44169	8.46182380907065e-23	22.0725	0.00218481	44171	1	AA_B_156_31324024_exon3_RW.FCRL5_Q96RD9_OID21111_v1_Neurology	AA	HLA_B	HLAI	1
FCRL6	AA_DRB1_13_32552123_exon2_HLR	FCRL6_Q6DN72_OID20529_v1_Inflammation	-0.100578	-0.109863	-0.0912924	0.00473744	-21.2304	44106	1.57717786287333e-99	98.8021	0.0101159	44108	1	AA_DRB1_13_32552123_exon2_HLR.FCRL6_Q6DN72_OID20529_v1_Inflammation	AA	HLA_DRB1	HLAII	1
FGFBP2	AA_B_9_31324710_exon2_D	FGFBP2_Q9BYJ0_OID30395_v1_Cardiometabolic_II	-0.0456112	-0.0548937	-0.0363288	0.00473589	-9.63097	44493	6.21597544181437e-22	21.2065	0.00208039	44495	NA	AA_B_9_31324710_exon2_D.FGFBP2_Q9BYJ0_OID30395_v1_Cardiometabolic_II	AA	HLA_B	HLAI	1
FGFR4	HLA_C_07_01	FGFR4_P22455_OID30646_v1_Inflammation_II	0.0824723	0.0731139	0.0918306	0.00477462	17.273	43567	1.25262572334322e-66	65.9022	0.00680168	43569	5	HLA_C_07_01.FGFR4_P22455_OID30646_v1_Inflammation_II	allele	HLA_C	HLAI	NA
FGR	AA_DRB1_28_32552078_exon2_DE	FGR_P09769_OID20828_v1_Neurology	-0.036662	-0.0460915	-0.0272325	0.00481091	-7.62059	43148	2.57676972305845e-14	13.5889	0.0013441	43150	1	AA_DRB1_28_32552078_exon2_DE.FGR_P09769_OID20828_v1_Neurology	AA	HLA_DRB1	HLAII	1
FKBPL	AA_DRB1_37_32552051_exon2_N	FKBPL_Q9UIM3_OID31499_v1_Oncology_II	-0.0436624	-0.0529625	-0.0343623	0.0047449	-9.20197	44332	3.66284214296665e-20	19.4362	0.00190641	44334	6	AA_DRB1_37_32552051_exon2_N.FKBPL_Q9UIM3_OID31499_v1_Oncology_II	AA	HLA_DRB1	HLAII	1
FLT4	AA_DRB1_96_32549647_exon3_QY	FLT4_P35916_OID21491_v1_Oncology	0.0484578	0.0391564	0.0577591	0.00474556	10.2112	44300	1.88097313985274e-24	23.7256	0.00234815	44302	5	AA_DRB1_96_32549647_exon3_QY.FLT4_P35916_OID21491_v1_Oncology	AA	HLA_DRB1	HLAII	0
FOLH1	AA_DRB1_11_32552129_exon2_DGP	FOLH1_Q04609_OID30430_v1_Inflammation_II	-0.0561984	-0.0656072	-0.0467897	0.00480032	-11.7072	43260	1.30626160587863e-31	30.884	0.00315827	43262	11	AA_DRB1_11_32552129_exon2_DGP.FOLH1_Q04609_OID30430_v1_Inflammation_II	AA	HLA_DRB1	HLAII	1
FOLR2	AA_DQB1_9_32632825_exon2_FL	FOLR2_P14207_OID21062_v1_Neurology	-0.0696528	-0.0789177	-0.060388	0.00472692	-14.7353	44538	4.98895267806937e-49	48.302	0.00485151	44540	11	AA_DQB1_9_32632825_exon2_FL.FOLR2_P14207_OID21062_v1_Neurology	AA	HLA_DQB1	HLAII	1
FOLR3	AA_DRB1_71_32551949_exon2_AS	FOLR3_P41439_OID21485_v1_Oncology	-0.0572994	-0.0666118	-0.047987	0.00475117	-12.0601	44154	1.93784417257156e-33	32.7127	0.00328322	44156	11	AA_DRB1_71_32551949_exon2_AS.FOLR3_P41439_OID21485_v1_Oncology	AA	HLA_DRB1	HLAII	1
FOXO3	AA_DRB1_74_32551940_exon2_AGL	FOXO3_O43524_OID21271_v1_Oncology	0.0376547	0.0282241	0.0470854	0.00481152	7.82596	43134	5.15215661520648e-15	14.288	0.00141788	43136	6	AA_DRB1_74_32551940_exon2_AGL.FOXO3_O43524_OID21271_v1_Oncology	AA	HLA_DRB1	HLAII	1
FRZB	AA_DRB1_74_32551940_exon2_GR	FRZB_Q92765_OID20968_v1_Neurology	-0.0858415	-0.0951848	-0.0764983	0.00476692	-18.0078	43683	3.09360578502514e-72	71.5095	0.00736877	43685	2	AA_DRB1_74_32551940_exon2_GR.FRZB_Q92765_OID20968_v1_Neurology	AA	HLA_DRB1	HLAII	1
FUT3	AA_DRB1_96_32549647_exon3_EIY	FUT3_FUT5_P21217_Q11128_OID21013_v1_Neurology	0.0349219	0.0256402	0.0442037	0.00473554	7.37443	44538	1.67911266398196e-13	12.7749	0.00121954	44540	NA	AA_DRB1_96_32549647_exon3_EIY.FUT3_FUT5_P21217_Q11128_OID21013_v1_Neurology	AA	HLA_DRB1	HLAII	0
GABARAP	AA_DQB1_224_32628775_exon4_R	GABARAP_O95166_OID31414_v1_Oncology_II	0.0857444	0.0764686	0.0950203	0.00473252	18.1181	44321	4.21412712132098e-73	72.3753	0.00735211	44323	17	AA_DQB1_224_32628775_exon4_R.GABARAP_O95166_OID31414_v1_Oncology_II	AA	HLA_DQB1	HLAII	0
GALNT2	AA_DQB1_203_32628838_exon4_I	GALNT2_Q10471_OID21423_v1_Oncology	-0.037809	-0.0470913	-0.0285268	0.00473579	-7.98368	44524	1.45409722719815e-15	14.8374	0.00142952	44526	NA	AA_DQB1_203_32628838_exon4_I.GALNT2_Q10471_OID21423_v1_Oncology	AA	HLA_DQB1	HLAII	0
GALNT3	AA_DRB1_11_32552129_exon2_PS	GALNT3_Q14435_OID20471_v1_Inflammation	-0.0350495	-0.0444562	-0.0256428	0.00479931	-7.30304	43362	2.86161463625009e-13	12.5434	0.00122847	43364	2	AA_DRB1_11_32552129_exon2_PS.GALNT3_Q14435_OID20471_v1_Inflammation	AA	HLA_DRB1	HLAII	1
GALNT7	AA_DQB1_57_32632681_exon2_V	GALNT7_Q86SF2_OID21377_v1_Oncology	0.0438712	0.0345314	0.053211	0.00476516	9.20666	43955	3.50776486106744e-20	19.455	0.00192468	43957	NA	AA_DQB1_57_32632681_exon2_V.GALNT7_Q86SF2_OID21377_v1_Oncology	AA	HLA_DQB1	HLAII	1
GAS6	HLA_DQA1_01_02	GAS6_Q14393_OID20318_v1_Cardiometabolic	-0.0506814	-0.0599678	-0.0413951	0.00473788	-10.6971	44434	1.13201824012273e-26	25.9461	0.00256861	44436	13	HLA_DQA1_01_02.GAS6_Q14393_OID20318_v1_Cardiometabolic	allele	HLA_DQA1	HLAII	NA
GAST	AA_DRB1_71_32551949_exon2_K	GAST_P01350_OID31083_v1_Neurology_II	-0.0580947	-0.0673824	-0.048807	0.00473858	-12.2599	44385	1.69001067097333e-34	33.7721	0.00337499	44387	17	AA_DRB1_71_32551949_exon2_K.GAST_P01350_OID31083_v1_Neurology_II	AA	HLA_DRB1	HLAII	1
GFRA2	HLA_DQB1_05_01	GFRA2_O00451_OID21330_v1_Oncology	-0.05997	-0.0693019	-0.050638	0.00476117	-12.5956	43955	2.57857452769192e-36	35.5886	0.0035964	43957	8	HLA_DQB1_05_01.GFRA2_O00451_OID21330_v1_Oncology	allele	HLA_DQB1	HLAII	NA
GFRA3	AA_C_9_31239621_exon2_DF	GFRA3_O60609_OID20933_v1_Neurology	-0.034732	-0.044103	-0.0253611	0.00478104	-7.26454	43695	3.80537265743129e-13	12.4196	0.00120631	43697	5	AA_C_9_31239621_exon2_DF.GFRA3_O60609_OID20933_v1_Neurology	AA	HLA_C	HLAI	1
GFRAL	AA_B_97_31324201_exon3_CNS	GFRAL_Q6UXV0_OID31091_v1_Neurology_II	-0.0339242	-0.043384	-0.0244644	0.00482639	-7.02889	42880	2.11281848235771e-12	11.6751	0.00115085	42882	NA	AA_B_97_31324201_exon3_CNS.GFRAL_Q6UXV0_OID31091_v1_Neurology_II	AA	HLA_B	HLAI	1
GGH	AA_B_97_31324201_exon3_CS	GGH_Q92820_OID20416_v1_Cardiometabolic	-0.038373	-0.0477743	-0.0289716	0.00479656	-8.0001	43401	1.27376139910262e-15	14.8949	0.00147249	43403	8	AA_B_97_31324201_exon3_CS.GGH_Q92820_OID20416_v1_Cardiometabolic	AA	HLA_B	HLAI	1
GIGYF2	AA_DRB1_98_32549641_exon3_Ex	GIGYF2_Q6Y7W6_OID31062_v1_Neurology_II	0.051252	0.0419639	0.0605402	0.00473881	10.8154	44414	3.14716958942757e-27	26.5021	0.00262677	44416	2	AA_DRB1_98_32549641_exon3_Ex.GIGYF2_Q6Y7W6_OID31062_v1_Neurology_II	AA	HLA_DRB1	HLAII	0
GNAS	HLA_DQA1_01_02	GNAS_O95467_OID31008_v1_Neurology_II	0.0519654	0.0426776	0.0612532	0.00473863	10.9663	44414	6.02570484091781e-28	27.22	0.0027004	44416	20	HLA_DQA1_01_02.GNAS_O95467_OID31008_v1_Neurology_II	allele	HLA_DQA1	HLAII	NA
GNLY	AA_C_116_31239054_exon3_Yx	GNLY_P22749_OID21132_v1_Neurology	0.0877344	0.0784442	0.0970245	0.00473984	18.51	44169	3.33419929021699e-76	75.477	0.00769732	44171	2	AA_C_116_31239054_exon3_Yx.GNLY_P22749_OID21132_v1_Neurology	AA	HLA_C	HLAI	1
GOLM2	AA_B_97_31324201_exon3_S	GOLM2_Q6P4E1_OID21044_v1_Neurology	-0.0551923	-0.0644655	-0.045919	0.00473121	-11.6656	44538	2.12334315836649e-31	30.673	0.00304618	44540	15	AA_B_97_31324201_exon3_S.GOLM2_Q6P4E1_OID21044_v1_Neurology	AA	HLA_B	HLAI	1
GORASP2	AA_DRB1_85_32551907_exon2_A	GORASP2_Q9H8Y8_OID31438_v1_Oncology_II	-0.0366239	-0.0459267	-0.0273212	0.00474624	-7.71641	44332	1.22147699845334e-14	13.9131	0.00134131	44334	2	AA_DRB1_85_32551907_exon2_A.GORASP2_Q9H8Y8_OID31438_v1_Oncology_II	AA	HLA_DRB1	HLAII	1
GOT1	AA_DRB1_26_32552084_exon2_CY	GOT1_P17174_OID30417_v1_Cardiometabolic_II	-0.0334262	-0.0427131	-0.0241393	0.00473818	-7.05464	44493	1.75563462217958e-12	11.7556	0.00111731	44495	NA	AA_DRB1_26_32552084_exon2_CY.GOT1_P17174_OID30417_v1_Cardiometabolic_II	AA	HLA_DRB1	HLAII	1
GP1BB	AA_B_67_31324536_exon2_C	GP1BB_P13224_OID30174_v1_Cardiometabolic_II	-0.169438	-0.178749	-0.160127	0.00475027	-35.6691	43044	1.22025413057066e-274	273.914	0.0287092	43046	22	AA_B_67_31324536_exon2_C.GP1BB_P13224_OID30174_v1_Cardiometabolic_II	AA	HLA_B	HLAI	1
GPC5	AA_B_9_31324710_exon2_D	GPC5_P78333_OID20944_v1_Neurology	0.0391849	0.0298297	0.04854	0.00477299	8.20971	43828	2.27706961714454e-16	15.6426	0.00153545	43830	13	AA_B_9_31324710_exon2_D.GPC5_P78333_OID20944_v1_Neurology	AA	HLA_B	HLAI	1
GPIHBP1	AA_B_67_31324536_exon2_C	GPIHBP1_Q8IV16_OID31469_v1_Oncology_II	-0.0324176	-0.0417217	-0.0231136	0.00474693	-6.82918	44332	8.65022311414665e-12	11.063	0.0010509	44334	NA	AA_B_67_31324536_exon2_C.GPIHBP1_Q8IV16_OID31469_v1_Oncology_II	AA	HLA_B	HLAI	1
GRN	AA_A_82_29910777_exon2_R	GRN_P28799_OID21159_v1_Neurology	-0.0776182	-0.0869382	-0.0682983	0.00475504	-16.3234	43961	1.00944672002891e-59	58.9959	0.00602459	43963	17	AA_A_82_29910777_exon2_R.GRN_P28799_OID21159_v1_Neurology	AA	HLA_A	HLAI	1
GSR	HLA_DQB1_06_04	GSR_P00390_OID30700_v1_Inflammation_II	0.0323758	0.0230723	0.0416792	0.00474662	6.82081	44338	9.16896979358344e-12	11.0377	0.00104819	44340	NA	HLA_DQB1_06_04.GSR_P00390_OID30700_v1_Inflammation_II	allele	HLA_DQB1	HLAII	NA
GSTA1	AA_DRB1_71_32551949_exon2_AKx	GSTA1_P08263_OID20166_v1_Cardiometabolic	-0.0356085	-0.0449335	-0.0262835	0.00475759	-7.48456	44124	7.31176218623231e-14	13.136	0.00126796	44126	NA	AA_DRB1_71_32551949_exon2_AKx.GSTA1_P08263_OID20166_v1_Cardiometabolic	AA	HLA_DRB1	HLAII	1
GZMA	AA_C_147_31238961_exon3_W	GZMA_P12544_OID20663_v1_Inflammation	0.210018	0.200948	0.219088	0.00462751	45.3847	44639	0	439.006	0.0441075	44641	5	AA_C_147_31238961_exon3_W.GZMA_P12544_OID20663_v1_Inflammation	AA	HLA_C	HLAI	1
GZMB	AA_B_147_31324051_exon3_CL	GZMB_P10144_OID20604_v1_Inflammation	0.15214	0.142916	0.161364	0.00470615	32.3279	44106	1.27410288427228e-226	225.895	0.0231465	44108	14	AA_B_147_31324051_exon3_CL.GZMB_P10144_OID20604_v1_Inflammation	AA	HLA_B	HLAI	1
GZMH	HLA_C_07	GZMH_P20718_OID20096_v1_Cardiometabolic	-0.0895213	-0.0988948	-0.0801477	0.00478237	-18.719	43373	7.03238831315998e-78	77.1529	0.00801406	43375	14	HLA_C_07.GZMH_P20718_OID20096_v1_Cardiometabolic	allele	HLA_C	HLAI	NA
HAVCR2	AA_DRB1_74_32551940_exon2_GR	HAVCR2_Q8TDQ0_OID21137_v1_Neurology	-0.0492746	-0.0585894	-0.0399598	0.0047524	-10.3684	44169	3.69196246379016e-25	24.4327	0.00242798	44171	5	AA_DRB1_74_32551940_exon2_GR.HAVCR2_Q8TDQ0_OID21137_v1_Neurology	AA	HLA_DRB1	HLAII	1
HBEGF	HLA_B_08_01	HBEGF_Q99075_OID21465_v1_Oncology	0.0669029	0.0576208	0.0761851	0.00473574	14.1272	44389	3.23507409878766e-45	44.4901	0.004476	44391	5	HLA_B_08_01.HBEGF_Q99075_OID21465_v1_Oncology	allele	HLA_B	HLAI	NA
HCG22	AA_C_156_31238934_exon3_DR	HCG22_E2RYF7_OID30088_v1_Cardiometabolic_II	0.213163	0.203933	0.222393	0.00470918	45.2654	43044	0	436.404	0.0454385	43046	6	AA_C_156_31238934_exon3_DR.HCG22_E2RYF7_OID30088_v1_Cardiometabolic_II	AA	HLA_C	HLAI	1
HDAC8	AA_DRB1_11_32552129_exon2_GP	HDAC8_Q9BY41_OID30436_v1_Inflammation_II	-0.0325182	-0.0419369	-0.0230996	0.00480537	-6.76706	43260	1.33097046895138e-11	10.8758	0.00105744	43262	NA	AA_DRB1_11_32552129_exon2_GP.HDAC8_Q9BY41_OID30436_v1_Inflammation_II	AA	HLA_DRB1	HLAII	1
HEG1	HLA_DQA1_02_01	HEG1_Q9ULI3_OID30579_v1_Inflammation_II	-0.0469968	-0.0563768	-0.0376169	0.00478565	-9.82036	43567	9.71579536214555e-23	22.0125	0.0022087	43569	3	HLA_DQA1_02_01.HEG1_Q9ULI3_OID30579_v1_Inflammation_II	allele	HLA_DQA1	HLAII	NA
HLA-A	AA_A_167_29911273_exon3_AG	HLA-A_P04439_OID31048_v1_Neurology_II	0.703882	0.697276	0.710488	0.00337048	208.837	44414	0	6599.87	0.49545	44416	6	AA_A_167_29911273_exon3_AG.HLA-A_P04439_OID31048_v1_Neurology_II	AA	HLA_A	HLAI	1
HLA-DRA	AA_DRB1_11_32552129_exon2_V	HLA-DRA_P01903_OID20520_v1_Inflammation	0.383831	0.375199	0.392462	0.00440381	87.1589	43967	0	1523.63	0.147326	43969	6	AA_DRB1_11_32552129_exon2_V.HLA-DRA_P01903_OID20520_v1_Inflammation	AA	HLA_DRB1	HLAII	1
HLA-E	AA_B_9_31324710_exon2_D	HLA-E_P13747_OID20532_v1_Inflammation	0.265334	0.256336	0.274332	0.00459091	57.7955	44106	0	701.032	0.0704021	44108	6	AA_B_9_31324710_exon2_D.HLA-E_P13747_OID20532_v1_Inflammation	AA	HLA_B	HLAI	1
HMOX1	AA_DQA1_47_32609219_exon2_CK	HMOX1_P09601_OID20217_v1_Cardiometabolic	-0.0368164	-0.0461852	-0.0274475	0.00477997	-7.70222	43708	1.36530702614368e-14	13.8648	0.00135544	43710	NA	AA_DQA1_47_32609219_exon2_CK.HMOX1_P09601_OID20217_v1_Cardiometabolic	AA	HLA_DQA1	HLAII	1
HS6ST1	AA_B_62_31324551_exon2	HS6ST1_O60243_OID21441_v1_Oncology	0.0523125	0.0430364	0.0615887	0.00473269	11.0535	44524	2.29660561190125e-28	27.6389	0.0027366	44526	2	AA_B_62_31324551_exon2.HS6ST1_O60243_OID21441_v1_Oncology	AA	HLA_B	HLAI	1
HSPA1A	HLA_B_49	HSPA1A_P0DMV8_OID20718_v1_Inflammation	-0.0917979	-0.101071	-0.0825248	0.00473114	-19.4029	44299	1.62133444400127e-83	82.7901	0.00842686	44301	6	HLA_B_49.HSPA1A_P0DMV8_OID20718_v1_Inflammation	allele	HLA_B	HLAI	NA
ICAM2	HLA_C_06_02	ICAM2_P13598_OID20248_v1_Cardiometabolic	-0.0366483	-0.0459114	-0.0273853	0.00472603	-7.75458	44712	9.05050880035461e-15	14.0433	0.0013431	44714	17	HLA_C_06_02.ICAM2_P13598_OID20248_v1_Cardiometabolic	allele	HLA_C	HLAI	NA
ICAM3	HLA_B_08	ICAM3_P32942_OID20277_v1_Cardiometabolic	-0.118289	-0.127493	-0.109085	0.004696	-25.1893	44712	4.91079580318937e-139	138.309	0.0139923	44714	19	HLA_B_08.ICAM3_P32942_OID20277_v1_Cardiometabolic	allele	HLA_B	HLAI	NA
ICAM4	AA_B_9_31324710_exon2_D	ICAM4_Q14773_OID20578_v1_Inflammation	-0.0385709	-0.0478967	-0.029245	0.00475804	-8.10647	44106	5.34420696230184e-16	15.2721	0.00148771	44108	19	AA_B_9_31324710_exon2_D.ICAM4_Q14773_OID20578_v1_Inflammation	AA	HLA_B	HLAI	1
ICAM5	AA_A_152_29911228_exon3_GRx	ICAM5_Q9UMF0_OID20145_v1_Cardiometabolic	0.0379156	0.0285993	0.047232	0.0047532	7.97686	44198	1.53689428482617e-15	14.8134	0.00143759	44200	19	AA_A_152_29911228_exon3_GRx.ICAM5_Q9UMF0_OID20145_v1_Cardiometabolic	AA	HLA_A	HLAI	1
IDO1	AA_DQB1_57_32632681_exon2_V	IDO1_P14902_OID30230_v1_Cardiometabolic_II	0.035233	0.025829	0.0446369	0.00479789	7.34343	43387	2.11840128045397e-13	12.674	0.00124136	43389	NA	AA_DQB1_57_32632681_exon2_V.IDO1_P14902_OID30230_v1_Cardiometabolic_II	AA	HLA_DQB1	HLAII	1
IDO1	AA_DQB1_57_32632681_exon2_V	IDO1_P14902_OID30563_v1_Inflammation_II	0.0341128	0.0246947	0.0435309	0.00480512	7.09927	43260	1.27345634186464e-12	11.895	0.00116368	43262	NA	AA_DQB1_57_32632681_exon2_V.IDO1_P14902_OID30563_v1_Inflammation_II	AA	HLA_DQB1	HLAII	1
IDO1	AA_DQB1_57_32632681_exon2_AD	IDO1_P14902_OID31474_v1_Oncology_II	-0.0360091	-0.045312	-0.0267062	0.00474635	-7.5867	44332	3.34564578540117e-14	13.4755	0.00129666	44334	NA	AA_DQB1_57_32632681_exon2_AD.IDO1_P14902_OID31474_v1_Oncology_II	AA	HLA_DQB1	HLAII	1
IDO1	AA_DQB1_57_32632681_exon2_AD	IDO1_P14902_OID31050_v1_Neurology_II	-0.034719	-0.0440137	-0.0254242	0.00474218	-7.32131	44414	2.49715522489968e-13	12.6026	0.00120541	44416	NA	AA_DQB1_57_32632681_exon2_AD.IDO1_P14902_OID31050_v1_Neurology_II	AA	HLA_DQB1	HLAII	1
IFI30	HLA_A_11	IFI30_P13284_OID31505_v1_Oncology_II	0.0649912	0.0555968	0.0743857	0.00479304	13.5595	43345	8.4733658788869e-42	41.0719	0.00422386	43347	19	HLA_A_11.IFI30_P13284_OID31505_v1_Oncology_II	allele	HLA_A	HLAI	NA
IFNG	AA_C_minus17_31239826_exon1_A	IFNG_P01579_OID20495_v1_Inflammation	-0.0380565	-0.0474622	-0.0286508	0.00479878	-7.93047	43362	2.23518774159625e-15	14.6507	0.0014483	43364	12	AA_C_minus17_31239826_exon1_A.IFNG_P01579_OID20495_v1_Inflammation	AA	HLA_C	HLAI	0
IFNGR1	HLA_A_23	IFNGR1_P15260_OID20678_v1_Inflammation	0.0491276	0.0398335	0.0584216	0.00474182	10.3605	44367	4.00639851537297e-25	24.3972	0.00241352	44369	6	HLA_A_23.IFNGR1_P15260_OID20678_v1_Inflammation	allele	HLA_A	HLAI	NA
IFNL1	HLA_DRB1_04_01	IFNL1_Q8IU54_OID20795_v1_Neurology	-0.0560708	-0.0654918	-0.0466498	0.00480658	-11.6654	43148	2.13407471142479e-31	30.6708	0.00314393	43150	19	HLA_DRB1_04_01.IFNL1_Q8IU54_OID20795_v1_Neurology	allele	HLA_DRB1	HLAII	NA
IGF1R	HLA_DRB1_15_01	IGF1R_P08069_OID21274_v1_Oncology	0.0773073	0.0679864	0.0866281	0.00475548	16.2565	43955	2.99458167398009e-59	58.5237	0.00597641	43957	15	HLA_DRB1_15_01.IGF1R_P08069_OID21274_v1_Oncology	allele	HLA_DRB1	HLAII	NA
IGF2R	AA_DRB1_77_32551931_exon2_NP	IGF2R_P11717_OID21146_v1_Neurology	0.0823293	0.0730348	0.0916238	0.00474203	17.3616	44169	2.69771426981924e-67	66.569	0.00677811	44171	6	AA_DRB1_77_32551931_exon2_NP.IGF2R_P11717_OID21146_v1_Neurology	AA	HLA_DRB1	HLAII	1
IGFBP7	HLA_DQB1_06_02	IGFBP7_Q16270_OID20236_v1_Cardiometabolic	0.0801577	0.0709182	0.0893972	0.00471399	17.0042	44712	1.22068359199672e-64	63.9134	0.00642526	44714	4	HLA_DQB1_06_02.IGFBP7_Q16270_OID20236_v1_Cardiometabolic	allele	HLA_DQB1	HLAII	NA
IGFBPL1	AA_C_211_31238182_exon4_A	IGFBPL1_Q8WX77_OID20155_v1_Cardiometabolic	-0.037856	-0.0471723	-0.0285396	0.00475321	-7.96429	44198	1.70120467125289e-15	14.7692	0.00143307	44200	9	AA_C_211_31238182_exon4_A.IGFBPL1_Q8WX77_OID20155_v1_Cardiometabolic	AA	HLA_C	HLAI	0
IGLC2	HLA_B_15_01	IGLC2_P0DOY2_OID30740_v1_Inflammation_II	0.0395884	0.0303042	0.0488726	0.00473679	8.35765	44499	6.58078946224444e-17	16.1817	0.00156724	44501	22	HLA_B_15_01.IGLC2_P0DOY2_OID30740_v1_Inflammation_II	allele	HLA_B	HLAI	NA
IGSF21	AA_DRB1_37_32552051_exon2_FLY	IGSF21_Q96ID5_OID30210_v1_Cardiometabolic_II	0.0490222	0.0396237	0.0584207	0.0047951	10.2234	43387	1.66084053991206e-24	23.7797	0.00240318	43389	1	AA_DRB1_37_32552051_exon2_FLY.IGSF21_Q96ID5_OID30210_v1_Cardiometabolic_II	AA	HLA_DRB1	HLAII	1
IKZF2	AA_DRB1_74_32551940_exon2_AGL	IKZF2_Q9UKS7_OID21213_v1_Oncology	0.0515517	0.0421269	0.0609765	0.00480853	10.7209	43134	8.77925895756225e-27	26.0565	0.00265758	43136	2	AA_DRB1_74_32551940_exon2_AGL.IKZF2_Q9UKS7_OID21213_v1_Oncology	AA	HLA_DRB1	HLAII	1
IL10	AA_DRB1_30_32552072_exon2_CR	IL10_P22301_OID20431_v1_Inflammation	0.0919422	0.0825695	0.101315	0.00478192	19.2271	43362	4.83059821276059e-82	81.316	0.00845336	43364	1	AA_DRB1_30_32552072_exon2_CR.IL10_P22301_OID20431_v1_Inflammation	AA	HLA_DRB1	HLAII	1
IL12A	AA_B_156_31324024_exon3_DG	IL12A_IL12B_P29459_P29460_OID21327_v1_Oncology	0.082013	0.0726956	0.0913303	0.00475368	17.2525	43955	1.77559402567065e-66	65.7507	0.00672612	43957	3	AA_B_156_31324024_exon3_DG.IL12A_IL12B_P29459_P29460_OID21327_v1_Oncology	AA	HLA_B	HLAI	1
IL12B	AA_B_156_31324024_exon3_DGx	IL12B_P29460_OID20666_v1_Inflammation	0.0827592	0.0735142	0.0920043	0.00471683	17.5455	44639	1.09549478046206e-68	67.9604	0.00684909	44641	5	AA_B_156_31324024_exon3_DGx.IL12B_P29460_OID20666_v1_Inflammation	AA	HLA_B	HLAI	1
IL12RB1	AA_C_minus9_31239802_exon1_A	IL12RB1_P42701_OID20486_v1_Inflammation	0.0650039	0.0556113	0.0743965	0.0047921	13.5648	43362	7.88377917719917e-42	41.1033	0.0042255	43364	19	AA_C_minus9_31239802_exon1_A.IL12RB1_P42701_OID20486_v1_Inflammation	AA	HLA_C	HLAI	0
IL12RB2	AA_DRB1_13_32552123_exon2_FLS	IL12RB2_Q99665_OID30422_v1_Inflammation_II	-0.0410464	-0.0504621	-0.0316308	0.00480386	-8.54447	43260	1.33278042218892e-17	16.8752	0.00168481	43262	1	AA_DRB1_13_32552123_exon2_FLS.IL12RB2_Q99665_OID30422_v1_Inflammation_II	AA	HLA_DRB1	HLAII	1
IL15	AA_B_minus23_31324931_exon1_L	IL15_P40933_OID20562_v1_Inflammation	0.0845825	0.0752832	0.0938818	0.00474452	17.8274	44106	7.6818797427616e-71	70.1145	0.0071542	44108	4	AA_B_minus23_31324931_exon1_L.IL15_P40933_OID20562_v1_Inflammation	AA	HLA_B	HLAI	0
IL15RA	AA_B_67_31324536_exon2_CY	IL15RA_Q13261_OID20498_v1_Inflammation	-0.0424719	-0.0518759	-0.0330679	0.00479792	-8.85214	43362	8.90254404480938e-19	18.0505	0.00180386	43364	10	AA_B_67_31324536_exon2_CY.IL15RA_Q13261_OID20498_v1_Inflammation	AA	HLA_B	HLAI	1
IL17RB	AA_C_66_31239450_exon2_N	IL17RB_Q9NRM6_OID20585_v1_Inflammation	0.0573491	0.0479725	0.0667257	0.00478394	11.9878	43551	4.63917161295865e-33	32.3336	0.00328892	43553	3	AA_C_66_31239450_exon2_N.IL17RB_Q9NRM6_OID20585_v1_Inflammation	AA	HLA_C	HLAI	1
IL18	AA_DRB1_133_32549536_exon3_L	IL18_Q14116_OID20694_v1_Inflammation	0.0382159	0.0288791	0.0475527	0.00476361	8.02246	44004	1.06192835319887e-15	14.9739	0.00146045	44006	11	AA_DRB1_133_32549536_exon3_L.IL18_Q14116_OID20694_v1_Inflammation	AA	HLA_DRB1	HLAII	0
IL18BP	AA_B_9_31324710_exon2_D	IL18BP_O95998_OID20348_v1_Cardiometabolic	0.0375042	0.0282039	0.0468045	0.00474502	7.90392	44352	2.76473180509584e-15	14.5583	0.00140657	44354	NA	AA_B_9_31324710_exon2_D.IL18BP_O95998_OID20348_v1_Cardiometabolic	AA	HLA_B	HLAI	1
IL18RAP	AA_A_95_29911057_exon3_IL	IL18RAP_O95256_OID20900_v1_Neurology	0.0445752	0.0351923	0.0539582	0.00478717	9.31139	43549	1.31856620332081e-20	19.8799	0.00198695	43551	2	AA_A_95_29911057_exon3_IL.IL18RAP_O95256_OID20900_v1_Neurology	AA	HLA_A	HLAI	1
IL19	AA_DQB1_140_32629543_exon3_A	IL19_Q9UHD0_OID20158_v1_Cardiometabolic	-0.0326936	-0.042132	-0.0232551	0.00481548	-6.78926	43078	1.14166026928412e-11	10.9425	0.00106887	43080	NA	AA_DQB1_140_32629543_exon3_A.IL19_Q9UHD0_OID20158_v1_Cardiometabolic	AA	HLA_DQB1	HLAII	0
IL1A	HLA_DRB1_13_02	IL1A_P01583_OID20488_v1_Inflammation	-0.0695831	-0.0789728	-0.0601934	0.00479062	-14.5249	43362	1.09147780020409e-47	46.962	0.0048418	43364	2	HLA_DRB1_13_02.IL1A_P01583_OID20488_v1_Inflammation	allele	HLA_DRB1	HLAII	NA
IL1R1	AA_C_minus9_31239802_exon1_A	IL1R1_P14778_OID21116_v1_Neurology	-0.0550233	-0.0643427	-0.045704	0.00475474	-11.5723	44099	6.31101490219155e-31	30.1999	0.00302757	44101	2	AA_C_minus9_31239802_exon1_A.IL1R1_P14778_OID21116_v1_Neurology	AA	HLA_C	HLAI	0
IL1R2	AA_DRB1_13_32552123_exon2_FS	IL1R2_P27930_OID20757_v1_Inflammation	-0.048253	-0.0575782	-0.0389278	0.00475771	-10.1421	44075	3.82003399182146e-24	23.4179	0.00232836	44077	2	AA_DRB1_13_32552123_exon2_FS.IL1R2_P27930_OID20757_v1_Inflammation	AA	HLA_DRB1	HLAII	1
IL22	AA_DQB1_57_32632681_exon2_V	IL22_Q9GZX6_OID31407_v1_Oncology_II	-0.0427563	-0.0520579	-0.0334547	0.00474567	-9.00953	44321	2.14969305202859e-19	18.6676	0.0018281	44323	12	AA_DQB1_57_32632681_exon2_V.IL22_Q9GZX6_OID31407_v1_Oncology_II	AA	HLA_DQB1	HLAII	1
IL2RA	AA_B_9_31324710_exon2_D	IL2RA_P01589_OID20267_v1_Cardiometabolic	0.081696	0.0723676	0.0910244	0.00475933	17.1654	43853	7.91474937171212e-66	65.1016	0.00667424	43855	10	AA_B_9_31324710_exon2_D.IL2RA_P01589_OID20267_v1_Cardiometabolic	AA	HLA_B	HLAI	1
IL32	AA_DRB1_74_32551940_exon2_GLR	IL32_P24001_OID20605_v1_Inflammation	0.033708	0.0243805	0.0430355	0.00475887	7.08319	44106	1.4297747782757e-12	11.8447	0.00113623	44108	NA	AA_DRB1_74_32551940_exon2_GLR.IL32_P24001_OID20605_v1_Inflammation	AA	HLA_DRB1	HLAII	1
IL5RA	AA_B_156_31324024_exon3_DGx	IL5RA_Q01344_OID20601_v1_Inflammation	-0.0870472	-0.0963446	-0.0777499	0.00474351	-18.3508	44106	6.1879989597483e-75	74.2084	0.00757722	44108	3	AA_B_156_31324024_exon3_DGx.IL5RA_Q01344_OID20601_v1_Inflammation	AA	HLA_B	HLAI	1
IL6	HLA_DRB1_04_04	IL6_P05231_OID20563_v1_Inflammation	0.0337743	0.0244468	0.0431017	0.00475886	7.09713	44106	1.29294715471141e-12	11.8884	0.0011407	44108	7	HLA_DRB1_04_04.IL6_P05231_OID20563_v1_Inflammation	allele	HLA_DRB1	HLAII	NA
IL6	HLA_DRB1_04_04	IL6_P05231_OID20101_v1_Cardiometabolic	0.0349703	0.0255647	0.0443758	0.00479871	7.28743	43373	3.21290234031248e-13	12.4931	0.00122292	43375	7	HLA_DRB1_04_04.IL6_P05231_OID20101_v1_Cardiometabolic	allele	HLA_DRB1	HLAII	NA
IL6	AA_DRB1_13_32552123_exon2_GH	IL6_P05231_OID20911_v1_Neurology	0.0390971	0.0297419	0.0484522	0.00477301	8.19129	43828	2.65368701553806e-16	15.5762	0.00152858	43830	7	AA_DRB1_13_32552123_exon2_GH.IL6_P05231_OID20911_v1_Neurology	AA	HLA_DRB1	HLAII	1
IL6	AA_DRB1_13_32552123_exon2_GH	IL6_P05231_OID21276_v1_Oncology	0.0402426	0.0309014	0.0495838	0.00476589	8.44388	43955	3.16214515756117e-17	16.5	0.00161947	43957	7	AA_DRB1_13_32552123_exon2_GH.IL6_P05231_OID21276_v1_Oncology	AA	HLA_DRB1	HLAII	1
IL6R	AA_DRB1_11_32552129_exon2_DLV	IL6R_P08887_OID20385_v1_Cardiometabolic	0.0445069	0.0351628	0.053851	0.00476736	9.33576	43912	1.04801002180981e-20	19.9796	0.00198086	43914	1	AA_DRB1_11_32552129_exon2_DLV.IL6R_P08887_OID20385_v1_Cardiometabolic	AA	HLA_DRB1	HLAII	1
IL7R	HLA_C_06	IL7R_P16871_OID21136_v1_Neurology	0.0934745	0.0841892	0.10276	0.00473735	19.7314	44169	2.73269881220167e-86	85.5634	0.00873748	44171	5	HLA_C_06.IL7R_P16871_OID21136_v1_Neurology	allele	HLA_C	HLAI	NA
ISM1	AA_DRB1_96_32549647_exon3_IY	ISM1_B1AKI9_OID20538_v1_Inflammation	-0.0334913	-0.0428188	-0.0241637	0.00475891	-7.03759	44106	1.9843824704059e-12	11.7024	0.00112166	44108	NA	AA_DRB1_96_32549647_exon3_IY.ISM1_B1AKI9_OID20538_v1_Inflammation	AA	HLA_DRB1	HLAII	0
ITGA5	AA_B_116_31324144_exon3_DPY	ITGA5_P08648_OID21139_v1_Neurology	-0.0389798	-0.0482989	-0.0296608	0.00475457	-8.1984	44169	2.50108040549808e-16	15.6019	0.00151943	44171	12	AA_B_116_31324144_exon3_DPY.ITGA5_P08648_OID21139_v1_Neurology	AA	HLA_B	HLAI	1
ITGA6	AA_DQB1_75_32632627_exon2	ITGA6_P23229_OID20528_v1_Inflammation	-0.0354887	-0.0448157	-0.0261618	0.00475858	-7.45784	44106	8.95618280970387e-14	13.0479	0.00125945	44108	2	AA_DQB1_75_32632627_exon2.ITGA6_P23229_OID20528_v1_Inflammation	AA	HLA_DQB1	HLAII	1
ITGB7	AA_DRB1_77_32551931_exon2_LN	ITGB7_P26010_OID21393_v1_Oncology	0.0658146	0.0565459	0.0750834	0.0047289	13.9175	44524	6.12940772780454e-44	43.2126	0.00433157	44526	12	AA_DRB1_77_32551931_exon2_LN.ITGB7_P26010_OID21393_v1_Oncology	AA	HLA_DRB1	HLAII	1
ITM2A	AA_C_177_31238871_exon3_K	ITM2A_O43736_OID20504_v1_Inflammation	-0.0529468	-0.0622665	-0.0436271	0.0047549	-11.1352	44106	9.23710151457237e-29	28.0345	0.00280336	44108	X	AA_C_177_31238871_exon3_K.ITM2A_O43736_OID20504_v1_Inflammation	AA	HLA_C	HLAI	1
JCHAIN	HLA_B_44_02	JCHAIN_P01591_OID20494_v1_Inflammation	-0.0442022	-0.0536055	-0.0347989	0.00479756	-9.21346	43362	3.29467053783505e-20	19.4822	0.00195383	43364	4	HLA_B_44_02.JCHAIN_P01591_OID20494_v1_Inflammation	allele	HLA_B	HLAI	NA
KDM3A	AA_DRB1_11_32552129_exon2_DGP	KDM3A_Q9Y4C1_OID30426_v1_Inflammation_II	-0.0464633	-0.0558767	-0.0370498	0.00480272	-9.67436	43260	4.08032127436949e-22	21.3893	0.00215884	43262	2	AA_DRB1_11_32552129_exon2_DGP.KDM3A_Q9Y4C1_OID30426_v1_Inflammation_II	AA	HLA_DRB1	HLAII	1
KDR	AA_DRB1_73_32551943_exon2_A	KDR_P35968_OID21497_v1_Oncology	0.0543781	0.0450795	0.0636766	0.00474411	11.4622	44300	2.25394956633117e-30	29.6471	0.00295698	44302	4	AA_DRB1_73_32551943_exon2_A.KDR_P35968_OID21497_v1_Oncology	AA	HLA_DRB1	HLAII	1
KIR2DL2	AA_C_184_31238263_exon4_KP	KIR2DL2_P43627_OID31431_v1_Oncology_II	0.423943	0.415511	0.432375	0.00430204	98.5448	44321	0	1908.79	0.179728	44323	19	AA_C_184_31238263_exon4_KP.KIR2DL2_P43627_OID31431_v1_Oncology_II	AA	HLA_C	HLAI	0
KIR2DL3	AA_C_194_31238233_exon4_Vx	KIR2DL3_P43628_OID21196_v1_Oncology	-0.403094	-0.411731	-0.394457	0.00440643	-91.4787	43134	0	1662.84	0.162485	43136	19	AA_C_194_31238233_exon4_Vx.KIR2DL3_P43628_OID21196_v1_Oncology	AA	HLA_C	HLAI	0
KIR2DS4	AA_C_minus15_31239820_exon1_I	KIR2DS4_P43632_OID31432_v1_Oncology_II	-0.04992	-0.0592174	-0.0406227	0.00474351	-10.5239	44332	7.1948886975748e-26	25.143	0.00249201	44334	19	AA_C_minus15_31239820_exon1_I.KIR2DS4_P43632_OID31432_v1_Oncology_II	AA	HLA_C	HLAI	0
KIR3DL1	HLA_A_32_01	KIR3DL1_P43629_OID21185_v1_Oncology	0.211722	0.202498	0.220945	0.00470578	44.9918	43134	0	431.303	0.044826	43136	19	HLA_A_32_01.KIR3DL1_P43629_OID21185_v1_Oncology	allele	HLA_A	HLAI	NA
KIT	AA_B_156_31324024_exon3_Dx	KIT_P10721_OID20370_v1_Cardiometabolic	-0.0342812	-0.0435906	-0.0249718	0.00474964	-7.21764	44276	5.37435628072907e-13	12.2697	0.0011752	44278	NA	AA_B_156_31324024_exon3_Dx.KIT_P10721_OID20370_v1_Cardiometabolic	AA	HLA_B	HLAI	1
KLRB1	AA_C_9_31239621_exon2_D	KLRB1_Q12918_OID20629_v1_Inflammation	-0.071577	-0.0808301	-0.0623239	0.00472093	-15.1616	44639	8.54489179602758e-52	51.0683	0.00512327	44641	12	AA_C_9_31239621_exon2_D.KLRB1_Q12918_OID20629_v1_Inflammation	AA	HLA_C	HLAI	1
KLRD1	HLA_A_03	KLRD1_Q13241_OID20632_v1_Inflammation	0.17144	0.1623	0.180579	0.00466299	36.766	44639	1.48918031835893e-291	290.827	0.0293915	44641	12	HLA_A_03.KLRD1_Q13241_OID20632_v1_Inflammation	allele	HLA_A	HLAI	NA
KLRF1	AA_B_minus23_31324931_exon1_L	KLRF1_Q9NZS2_OID30464_v1_Inflammation_II	-0.0890016	-0.0983878	-0.0796154	0.00478883	-18.5852	43260	8.43396449890262e-77	76.074	0.00792129	43262	12	AA_B_minus23_31324931_exon1_L.KLRF1_Q9NZS2_OID30464_v1_Inflammation_II	AA	HLA_B	HLAI	0
KLRK1	AA_C_99_31239105_exon3_FS	KLRK1_P26718_OID31082_v1_Neurology_II	-0.0474415	-0.0567344	-0.0381486	0.00474125	-10.0061	44385	1.51741390774056e-23	22.8189	0.00225069	44387	12	AA_C_99_31239105_exon3_FS.KLRK1_P26718_OID31082_v1_Neurology_II	AA	HLA_C	HLAI	1
KYNU	HLA_DRB1_04_04	KYNU_Q16719_OID20669_v1_Inflammation	0.046114	0.036847	0.0553811	0.00472803	9.75332	44639	1.8799595790495e-22	21.7259	0.0021265	44641	2	HLA_DRB1_04_04.KYNU_Q16719_OID20669_v1_Inflammation	allele	HLA_DRB1	HLAII	NA
LAG3	HLA_C_05_01	LAG3_P18627_OID21315_v1_Oncology	0.0601858	0.0508539	0.0695176	0.00476111	12.6411	43955	1.45017794206272e-36	35.8386	0.00362233	43957	12	HLA_C_05_01.LAG3_P18627_OID21315_v1_Oncology	allele	HLA_C	HLAI	NA
LAIR1	AA_DRB1_11_32552129_exon2_PV	LAIR1_Q6GTX8_OID20737_v1_Inflammation	0.0541293	0.0448143	0.0634442	0.0047525	11.3896	44145	5.18675683610868e-30	29.2851	0.00292998	44147	19	AA_DRB1_11_32552129_exon2_PV.LAIR1_Q6GTX8_OID20737_v1_Inflammation	AA	HLA_DRB1	HLAII	1
LAMB1	AA_DRB1_11_32552129_exon2_DGV	LAMB1_P07942_OID30280_v1_Cardiometabolic_II	0.0564478	0.047053	0.0658426	0.00479322	11.7766	43387	5.76477747633071e-32	31.2392	0.00318636	43389	7	AA_DRB1_11_32552129_exon2_DGV.LAMB1_P07942_OID30280_v1_Cardiometabolic_II	AA	HLA_DRB1	HLAII	1
LAMP2	AA_DRB1_77_32551931_exon2_Tx	LAMP2_P13473_OID21035_v1_Neurology	0.0331949	0.0237249	0.0426649	0.00483158	6.87041	42790	6.48932992776971e-12	11.1878	0.0011019	42792	NA	AA_DRB1_77_32551931_exon2_Tx.LAMP2_P13473_OID21035_v1_Neurology	AA	HLA_DRB1	HLAII	1
LAMP3	AA_DRB1_11_32552129_exon2_DGP	LAMP3_Q9UQV4_OID20638_v1_Inflammation	0.0407714	0.0314948	0.0500479	0.0047329	8.61446	44568	7.25349047757605e-18	17.1395	0.0016623	44570	3	AA_DRB1_11_32552129_exon2_DGP.LAMP3_Q9UQV4_OID20638_v1_Inflammation	AA	HLA_DRB1	HLAII	1
LAYN	AA_DRB1_74_32551940_exon2_GR	LAYN_Q6UX15_OID20970_v1_Neurology	0.0415601	0.0321986	0.0509216	0.00477624	8.70143	43760	3.38908363537182e-18	17.4699	0.00172724	43762	NA	AA_DRB1_74_32551940_exon2_GR.LAYN_Q6UX15_OID20970_v1_Neurology	AA	HLA_DRB1	HLAII	1
LCP1	AA_DQB1_57_32632681_exon2_AD	LCP1_P13796_OID30367_v1_Cardiometabolic_II	-0.0369042	-0.04619	-0.0276184	0.0047376	-7.78964	44493	6.86488329491782e-15	14.1634	0.00136192	44495	NA	AA_DQB1_57_32632681_exon2_AD.LCP1_P13796_OID30367_v1_Cardiometabolic_II	AA	HLA_DQB1	HLAII	1
LGALS3BP	AA_DRB1_11_32552129_exon2_V	LGALS3BP_Q08380_OID30765_v1_Inflammation_II	-0.0330956	-0.0423745	-0.0238167	0.00473408	-6.99092	44571	2.76913056320458e-12	11.5577	0.00109532	44573	17	AA_DRB1_11_32552129_exon2_V.LGALS3BP_Q08380_OID30765_v1_Inflammation_II	AA	HLA_DRB1	HLAII	1
LGALS8	AA_DRB1_57_32551991_exon2_AMx	LGALS8_O00214_OID21041_v1_Neurology	0.0539777	0.0447039	0.0632516	0.00473152	11.4081	44538	4.1945883920321e-30	29.3773	0.0029136	44540	1	AA_DRB1_57_32551991_exon2_AMx.LGALS8_O00214_OID21041_v1_Neurology	AA	HLA_DRB1	HLAII	1
LIFR	HLA_DQB1_03_02	LIFR_P42702_OID20606_v1_Inflammation	0.0453727	0.0360495	0.0546959	0.00475668	9.53874	44106	1.51675521302446e-21	20.8191	0.00205868	44108	5	HLA_DQB1_03_02.LIFR_P42702_OID20606_v1_Inflammation	allele	HLA_DQB1	HLAII	NA
LILRA2	AA_DRB1_71_32551949_exon2_AER	LILRA2_Q8N149_OID21152_v1_Neurology	0.0362273	0.0269073	0.0455473	0.00475506	7.61867	44169	2.61393330816745e-14	13.5827	0.00131241	44171	19	AA_DRB1_71_32551949_exon2_AER.LILRA2_Q8N149_OID21152_v1_Neurology	AA	HLA_DRB1	HLAII	1
LILRB1	AA_C_116_31239054_exon3_FL	LILRB1_Q8NHL6_OID20323_v1_Cardiometabolic	0.199514	0.190431	0.208597	0.00463412	43.0532	44712	0	396.104	0.0398058	44714	19	AA_C_116_31239054_exon3_FL.LILRB1_Q8NHL6_OID20323_v1_Cardiometabolic	AA	HLA_C	HLAI	1
LILRB2	HLA_B_44_02	LILRB2_Q8N423_OID20301_v1_Cardiometabolic	0.120562	0.111339	0.129786	0.00470577	25.6201	44502	1.00771304331422e-143	142.997	0.0145353	44504	19	HLA_B_44_02.LILRB2_Q8N423_OID20301_v1_Cardiometabolic	allele	HLA_B	HLAI	NA
LILRB4	HLA_DRB1_15_01	LILRB4_Q8NHJ6_OID20429_v1_Inflammation	0.463358	0.455017	0.471699	0.00425562	108.881	43362	0	2277.83	0.214701	43364	19	HLA_DRB1_15_01.LILRB4_Q8NHJ6_OID20429_v1_Inflammation	allele	HLA_DRB1	HLAII	NA
LIPF	AA_B_9_31324710_exon2_D	LIPF_P07098_OID30266_v1_Cardiometabolic_II	-0.047716	-0.0571151	-0.0383169	0.0047954	-9.95036	43387	2.6615772263614e-23	22.5749	0.00227682	43389	10	AA_B_9_31324710_exon2_D.LIPF_P07098_OID30266_v1_Cardiometabolic_II	AA	HLA_B	HLAI	1
LPO	AA_DRB1_74_32551940_exon2_AEx	LPO_P22079_OID20963_v1_Neurology	0.0461226	0.0366457	0.0555995	0.0048351	9.53913	42684	1.51347536017686e-21	20.82	0.00212729	42686	17	AA_DRB1_74_32551940_exon2_AEx.LPO_P22079_OID20963_v1_Neurology	AA	HLA_DRB1	HLAII	1
LRP1	HLA_B_14_02	LRP1_Q07954_OID21293_v1_Oncology	0.452135	0.443796	0.460474	0.00425438	106.275	43955	0	2184.87	0.204426	43957	12	HLA_B_14_02.LRP1_Q07954_OID21293_v1_Oncology	allele	HLA_B	HLAI	NA
LRPAP1	AA_B_97_31324201_exon3_W	LRPAP1_P30533_OID21059_v1_Neurology	0.633087	0.625898	0.640277	0.00366793	172.601	44538	0	4955.47	0.4008	44540	4	AA_B_97_31324201_exon3_W.LRPAP1_P30533_OID21059_v1_Neurology	AA	HLA_B	HLAI	1
LRRC25	AA_DRB1_13_32552123_exon2_HRS	LRRC25_Q8N386_OID21333_v1_Oncology	0.0691362	0.0598098	0.0784627	0.00475834	14.5295	43955	1.01704193944645e-47	46.9927	0.00477982	43957	19	AA_DRB1_13_32552123_exon2_HRS.LRRC25_Q8N386_OID21333_v1_Oncology	AA	HLA_DRB1	HLAII	1
LTA	AA_B_194_31323336_exon4_V	LTA_P01374_OID20586_v1_Inflammation	-0.271381	-0.280364	-0.262399	0.00458289	-59.2162	44106	0	734.54	0.0736478	44108	6	AA_B_194_31323336_exon4_V.LTA_P01374_OID20586_v1_Inflammation	AA	HLA_B	HLAI	0
LTB	AA_C_114_31239060_exon3_N	LTB_Q06643_OID31383_v1_Oncology_II	-0.115638	-0.124886	-0.10639	0.00471815	-24.5092	44321	8.92296399037408e-132	131.049	0.0133722	44323	6	AA_C_114_31239060_exon3_N.LTB_Q06643_OID31383_v1_Oncology_II	AA	HLA_C	HLAI	1
LTBR	AA_B_152_31324036_exon3_ET	LTBR_P36941_OID20768_v1_Inflammation	-0.0525085	-0.0618464	-0.0431707	0.00476415	-11.0216	43937	3.27390827315576e-28	27.4849	0.00275715	43939	12	AA_B_152_31324036_exon3_ET.LTBR_P36941_OID20768_v1_Inflammation	AA	HLA_B	HLAI	1
LY75	AA_C_219_31238158_exon4_R	LY75_O60449_OID20580_v1_Inflammation	-0.0503745	-0.0596954	-0.0410536	0.00475554	-10.5928	44106	3.45962922436365e-26	25.461	0.00253759	44108	2	AA_C_219_31238158_exon4_R.LY75_O60449_OID20580_v1_Inflammation	AA	HLA_C	HLAI	0
LY9	AA_A_107_29911093_exon3_AG	LY9_Q9HBG7_OID20670_v1_Inflammation	-0.0418795	-0.0512525	-0.0325065	0.00478208	-8.75759	43652	2.06472003382682e-18	17.6851	0.00175389	43654	1	AA_A_107_29911093_exon3_AG.LY9_Q9HBG7_OID20670_v1_Inflammation	AA	HLA_A	HLAI	1
LY96	AA_B_67_31324536_exon2_CSY	LY96_Q9Y6Y9_OID20945_v1_Neurology	0.0478323	0.0384807	0.057184	0.00477119	10.0252	43828	1.25205775716875e-23	22.9024	0.00228793	43830	8	AA_B_67_31324536_exon2_CSY.LY96_Q9Y6Y9_OID20945_v1_Neurology	AA	HLA_B	HLAI	1
LYPD3	AA_DRB1_37_32552051_exon2_N	LYPD3_O95274_OID21530_v1_Oncology	-0.0354341	-0.0447779	-0.0260903	0.00476719	-7.4329	43947	1.08165554188918e-13	12.9659	0.00125557	43949	NA	AA_DRB1_37_32552051_exon2_N.LYPD3_O95274_OID21530_v1_Oncology	AA	HLA_DRB1	HLAII	1
MAN1A2	AA_DRB1_26_32552084_exon2_Y	MAN1A2_O60476_OID30262_v1_Cardiometabolic_II	-0.0507163	-0.060114	-0.0413186	0.00479469	-10.5776	43387	4.07343852560942e-26	25.39	0.00257215	43389	1	AA_DRB1_26_32552084_exon2_Y.MAN1A2_O60476_OID30262_v1_Cardiometabolic_II	AA	HLA_DRB1	HLAII	1
MANSC1	HLA_DRB1_04_01	MANSC1_Q9H8J5_OID21492_v1_Oncology	-0.0476067	-0.0569085	-0.0383049	0.00474576	-10.0314	44300	1.17551020244134e-23	22.9298	0.0022664	44302	12	HLA_DRB1_04_01.MANSC1_Q9H8J5_OID21492_v1_Oncology	allele	HLA_DRB1	HLAII	NA
MANSC4	AA_DRB1_26_32552084_exon2_CL	MANSC4_A6NHS7_OID30141_v1_Cardiometabolic_II	-0.11953	-0.128909	-0.11015	0.00478541	-24.978	43044	1.00201114909713e-136	135.999	0.0142874	43046	12	AA_DRB1_26_32552084_exon2_CL.MANSC4_A6NHS7_OID30141_v1_Cardiometabolic_II	AA	HLA_DRB1	HLAII	1
MAPRE3	AA_DRB1_13_32552123_exon2_HRY	MAPRE3_Q9UPY8_OID31177_v1_Oncology_II	0.0612811	0.0518417	0.0707206	0.004816	12.7245	42953	5.04254373687791e-37	36.2974	0.00375538	42955	2	AA_DRB1_13_32552123_exon2_HRY.MAPRE3_Q9UPY8_OID31177_v1_Oncology_II	AA	HLA_DRB1	HLAII	1
MARCO	AA_DRB1_133_32549536_exon3_L	MARCO_Q9UEW3_OID20210_v1_Cardiometabolic	-0.0333811	-0.0426989	-0.0240632	0.00475397	-7.02172	44198	2.22301368861918e-12	11.6531	0.0011143	44200	NA	AA_DRB1_133_32549536_exon3_L.MARCO_Q9UEW3_OID20210_v1_Cardiometabolic	AA	HLA_DRB1	HLAII	0
MCTS1	AA_DRB1_13_32552123_exon2_S	MCTS1_Q9ULC4_OID31444_v1_Oncology_II	-0.0782999	-0.0875803	-0.0690196	0.00473485	-16.537	44332	3.03547837935087e-61	60.5178	0.00613088	44334	X	AA_DRB1_13_32552123_exon2_S.MCTS1_Q9ULC4_OID31444_v1_Oncology_II	AA	HLA_DRB1	HLAII	1
MDK	AA_DRB1_77_32551931_exon2_Tx	MDK_P21741_OID21489_v1_Oncology	-0.0422717	-0.0515906	-0.0329529	0.00475447	-8.89095	44159	6.28261144967688e-19	18.2019	0.0017869	44161	NA	AA_DRB1_77_32551931_exon2_Tx.MDK_P21741_OID21489_v1_Oncology	AA	HLA_DRB1	HLAII	1
MELTF	HLA_A_03_01	MELTF_P08582_OID30347_v1_Cardiometabolic_II	-0.0394392	-0.048723	-0.0301555	0.00473655	-8.32657	44504	8.55595273809862e-17	16.0677	0.00155545	44506	3	HLA_A_03_01.MELTF_P08582_OID30347_v1_Cardiometabolic_II	allele	HLA_A	HLAI	NA
MERTK	AA_DRB1_96_32549647_exon3_Yx	MERTK_Q12866_OID20657_v1_Inflammation	-0.0574185	-0.0666801	-0.0481569	0.00472526	-12.1514	44639	6.38012625988121e-34	33.1952	0.00329689	44641	2	AA_DRB1_96_32549647_exon3_Yx.MERTK_Q12866_OID20657_v1_Inflammation	AA	HLA_DRB1	HLAII	0
MFAP4	AA_DRB1_minus17_32557482_exon1_T	MFAP4_P55083_OID30598_v1_Inflammation_II	0.0323722	0.0229868	0.0417576	0.00478843	6.7605	43567	1.39245255778585e-11	10.8562	0.00104796	43569	NA	AA_DRB1_minus17_32557482_exon1_T.MFAP4_P55083_OID30598_v1_Inflammation_II	AA	HLA_DRB1	HLAII	0
MFGE8	AA_B_97_31324201_exon3_RTW	MFGE8_Q08431_OID21134_v1_Neurology	0.0343422	0.0250216	0.0436628	0.00475538	7.22177	44169	5.21430245696691e-13	12.2828	0.00117939	44171	NA	AA_B_97_31324201_exon3_RTW.MFGE8_Q08431_OID21134_v1_Neurology	AA	HLA_B	HLAI	1
MICB	AA_B_116_31324144_exon3_NS	MICB_MICA_Q29980_Q29983_OID20593_v1_Inflammation	-0.581199	-0.588794	-0.573604	0.00387479	-149.995	44106	0	3949.8	0.337792	44108	6	AA_B_116_31324144_exon3_NS.MICB_MICA_Q29980_Q29983_OID20593_v1_Inflammation	AA	HLA_B	HLAI	1
MILR1	AA_C_24_31239576_exon2	MILR1_Q7Z6M3_OID20482_v1_Inflammation	-0.0526246	-0.062024	-0.0432251	0.0047956	-10.9735	43362	5.57842601791758e-28	27.2535	0.00276934	43364	17	AA_C_24_31239576_exon2.MILR1_Q7Z6M3_OID20482_v1_Inflammation	AA	HLA_C	HLAI	1
MLN	AA_DPB1_194_33053519_exon4_Q	MLN_P12872_OID20541_v1_Inflammation	0.0619466	0.0526318	0.0712615	0.00475244	13.0347	44106	9.16074077850512e-39	38.0381	0.00383738	44108	6	AA_DPB1_194_33053519_exon4_Q.MLN_P12872_OID20541_v1_Inflammation	AA	HLA_DPB1	HLAII	0
MMP10	AA_DRB1_67_32551961_exon2_Lx	MMP10_P09238_OID20687_v1_Inflammation	0.038267	0.028938	0.0475961	0.00475966	8.03987	44077	9.21536380152005e-16	15.0355	0.00146437	44079	11	AA_DRB1_67_32551961_exon2_Lx.MMP10_P09238_OID20687_v1_Inflammation	AA	HLA_DRB1	HLAII	1
MMP12	AA_B_97_31324201_exon3_CS	MMP12_P39900_OID21439_v1_Oncology	0.0378582	0.0285393	0.0471771	0.0047545	7.9626	44174	1.72450942004167e-15	14.7633	0.00143325	44176	NA	AA_B_97_31324201_exon3_CS.MMP12_P39900_OID21439_v1_Oncology	AA	HLA_B	HLAI	1
MMP9	AA_B_156_31324024_exon3_DGx	MMP9_P14780_OID21103_v1_Neurology	0.0526773	0.0433567	0.0619978	0.00475535	11.0775	44099	1.75943666162639e-28	27.7546	0.00277489	44101	20	AA_B_156_31324024_exon3_DGx.MMP9_P14780_OID21103_v1_Neurology	AA	HLA_B	HLAI	1
MOG	HLA_A_23	MOG_Q16653_OID21384_v1_Oncology	-0.120109	-0.129331	-0.110888	0.00470487	-25.5287	44524	1.01090436723838e-142	141.995	0.0144263	44526	6	HLA_A_23.MOG_Q16653_OID21384_v1_Oncology	allele	HLA_A	HLAI	NA
MORF4L2	AA_DRB1_11_32552129_exon2_LS	MORF4L2_Q15014_OID31160_v1_Oncology_II	-0.0444717	-0.0539195	-0.0350238	0.00482029	-9.22592	42953	2.93506608935357e-20	19.5324	0.00197773	42955	NA	AA_DRB1_11_32552129_exon2_LS.MORF4L2_Q15014_OID31160_v1_Oncology_II	AA	HLA_DRB1	HLAII	1
MRC1	AA_DRB1_67_32551961_exon2_Lx	MRC1_P22897_OID30694_v1_Inflammation_II	0.085397	0.0761454	0.0946486	0.00472017	18.0919	44556	6.73320744306505e-73	72.1718	0.00729265	44558	10	AA_DRB1_67_32551961_exon2_Lx.MRC1_P22897_OID30694_v1_Inflammation_II	AA	HLA_DRB1	HLAII	1
MSLN	AA_DRB1_74_32551940_exon2_LR	MSLN_Q13421_OID21380_v1_Oncology	-0.0500569	-0.059401	-0.0407128	0.00476735	-10.4999	43889	9.27361636900161e-26	25.0328	0.0025057	43891	16	AA_DRB1_74_32551940_exon2_LR.MSLN_Q13421_OID21380_v1_Oncology	AA	HLA_DRB1	HLAII	1
MSR1	AA_DRB1_71_32551949_exon2_ER	MSR1_P21757_OID21063_v1_Neurology	-0.0850589	-0.0943127	-0.0758052	0.00472126	-18.0162	44538	2.63060900588081e-72	71.5799	0.00723502	44540	8	AA_DRB1_71_32551949_exon2_ER.MSR1_P21757_OID21063_v1_Neurology	AA	HLA_DRB1	HLAII	1
MST1	AA_DQB1_37_32632741_exon2_Y	MST1_P26927_OID30713_v1_Inflammation_II	0.043828	0.0344919	0.0531641	0.00476327	9.20124	43990	3.68881587310816e-20	19.4331	0.0019209	43992	3	AA_DQB1_37_32632741_exon2_Y.MST1_P26927_OID30713_v1_Inflammation_II	AA	HLA_DQB1	HLAII	1
MUC2	HLA_DRB1_03	MUC2_Q02817_OID30377_v1_Cardiometabolic_II	0.0337969	0.0245101	0.0430837	0.00473812	7.13297	44493	9.97216544641833e-13	12.0012	0.00114223	44495	NA	HLA_DRB1_03.MUC2_Q02817_OID30377_v1_Cardiometabolic_II	allele	HLA_DRB1	HLAII	NA
MYL4	AA_A_145_29911207_exon3_Hx	MYL4_P12829_OID30245_v1_Cardiometabolic_II	0.0331487	0.0237441	0.0425533	0.00479823	6.90852	43387	4.96480968060666e-12	11.3041	0.00109884	43389	NA	AA_A_145_29911207_exon3_Hx.MYL4_P12829_OID30245_v1_Cardiometabolic_II	AA	HLA_A	HLAI	1
MYL6B	AA_DQB1_57_32632681_exon2_AD	MYL6B_P14649_OID30936_v1_Neurology_II	0.0366326	0.0272255	0.0460398	0.00479953	7.63255	43353	2.34861910299939e-14	13.6292	0.00134195	43355	NA	AA_DQB1_57_32632681_exon2_AD.MYL6B_P14649_OID30936_v1_Neurology_II	AA	HLA_DQB1	HLAII	1
MZB1	AA_B_45_31324602_exon2_M	MZB1_Q8WU39_OID20732_v1_Inflammation	0.03772	0.0284134	0.0470265	0.00474819	7.94408	44292	2.00229652078323e-15	14.6985	0.0014228	44294	5	AA_B_45_31324602_exon2_M.MZB1_Q8WU39_OID20732_v1_Inflammation	AA	HLA_B	HLAI	1
NAGA	AA_DQB1_30_32632762_exon2_H	NAGA_P17050_OID30509_v1_Inflammation_II	0.0405662	0.0311423	0.0499901	0.00480807	8.43711	43186	3.35231222647429e-17	16.4747	0.00164562	43188	22	AA_DQB1_30_32632762_exon2_H.NAGA_P17050_OID30509_v1_Inflammation_II	AA	HLA_DQB1	HLAII	1
NAGK	HLA_DQA1_01	NAGK_Q9UJ70_OID30271_v1_Cardiometabolic_II	0.0327547	0.0233421	0.0421674	0.00480234	6.82058	43314	9.18614875690414e-12	11.0369	0.00107287	43316	NA	HLA_DQA1_01.NAGK_Q9UJ70_OID30271_v1_Cardiometabolic_II	allele	HLA_DQA1	HLAII	NA
NAGPA	AA_DQB1_71_32632639_exon2_AT	NAGPA_Q9UK23_OID30643_v1_Inflammation_II	0.0376755	0.0282919	0.0470592	0.00478754	7.86949	43567	3.64259914886004e-15	14.4386	0.00141945	43569	NA	AA_DQB1_71_32632639_exon2_AT.NAGPA_Q9UK23_OID30643_v1_Inflammation_II	AA	HLA_DQB1	HLAII	1
NBL1	AA_DRB1_71_32551949_exon2_AER	NBL1_P41271_OID21486_v1_Oncology	-0.039364	-0.0486691	-0.0300589	0.00474746	-8.29159	44300	1.14854343699716e-16	15.9399	0.00154952	44302	NA	AA_DRB1_71_32551949_exon2_AER.NBL1_P41271_OID21486_v1_Oncology	AA	HLA_DRB1	HLAII	1
NCR1	AA_A_276_29912281_exon5_L	NCR1_O76036_OID20566_v1_Inflammation	0.0501948	0.0408665	0.0595232	0.0047593	10.5467	44037	5.65186096744115e-26	25.2478	0.00251952	44039	19	AA_A_276_29912281_exon5_L.NCR1_O76036_OID20566_v1_Inflammation	AA	HLA_A	HLAI	0
NECTIN2	AA_DRB1_74_32551940_exon2_GRx	NECTIN2_Q92692_OID20222_v1_Cardiometabolic	0.0465376	0.0372171	0.055858	0.00475529	9.78648	44127	1.35697230131816e-22	21.8674	0.00216574	44129	NA	AA_DRB1_74_32551940_exon2_GRx.NECTIN2_Q92692_OID20222_v1_Cardiometabolic	AA	HLA_DRB1	HLAII	1
NELL1	AA_DRB1_30_32552072_exon2_GHY	NELL1_Q92832_OID21494_v1_Oncology	-0.033142	-0.0424493	-0.0238348	0.00474853	-6.97943	44300	3.00539119694908e-12	11.5221	0.0010984	44302	NA	AA_DRB1_30_32552072_exon2_GHY.NELL1_Q92832_OID21494_v1_Oncology	AA	HLA_DRB1	HLAII	1
NELL2	HLA_B_44_02	NELL2_Q99435_OID20706_v1_Inflammation	-0.0378126	-0.0471113	-0.028514	0.00474416	-7.97035	44367	1.61970630749273e-15	14.7906	0.0014298	44369	12	HLA_B_44_02.NELL2_Q99435_OID20706_v1_Inflammation	allele	HLA_B	HLAI	NA
NENF	AA_DRB1_11_32552129_exon2_LS	NENF_Q9UMX5_OID31354_v1_Oncology_II	-0.0486245	-0.0579236	-0.0393254	0.0047444	-10.2488	44321	1.27624451176395e-24	23.8941	0.00236434	44323	NA	AA_DRB1_11_32552129_exon2_LS.NENF_Q9UMX5_OID31354_v1_Oncology_II	AA	HLA_DRB1	HLAII	1
NFATC3	HLA_DRB1_04_01	NFATC3_Q12968_OID20470_v1_Inflammation	0.0749918	0.0656058	0.0843778	0.00478873	15.66	43362	4.01875734721679e-55	54.3959	0.00562377	43364	16	HLA_DRB1_04_01.NFATC3_Q12968_OID20470_v1_Inflammation	allele	HLA_DRB1	HLAII	NA
NHLRC3	AA_C_minus17_31239826_exon1_T	NHLRC3_Q5JS37_OID30614_v1_Inflammation_II	0.0871699	0.0777102	0.0966297	0.00482635	18.0613	42604	1.20192030433742e-72	71.9201	0.0075986	42606	13	AA_C_minus17_31239826_exon1_T.NHLRC3_Q5JS37_OID30614_v1_Inflammation_II	AA	HLA_C	HLAI	0
NID1	AA_B_9_31324710_exon2_D	NID1_P14543_OID20362_v1_Cardiometabolic	0.042713	0.0333983	0.0520276	0.00475234	8.98779	44197	2.61971753847171e-19	18.5817	0.0018244	44199	1	AA_B_9_31324710_exon2_D.NID1_P14543_OID20362_v1_Cardiometabolic	AA	HLA_B	HLAI	1
NINJ1	AA_DRB1_74_32551940_exon2_A	NINJ1_Q92982_OID21167_v1_Oncology	0.0444617	0.0350337	0.0538898	0.00481017	9.24328	43134	2.49624991964323e-20	19.6027	0.00197685	43136	9	AA_DRB1_74_32551940_exon2_A.NINJ1_Q92982_OID21167_v1_Oncology	AA	HLA_DRB1	HLAII	1
NMNAT1	AA_DRB1_74_32551940_exon2_AEQ	NMNAT1_Q9HAN9_OID20913_v1_Neurology	0.0324968	0.0231394	0.0418542	0.00477414	6.80685	43828	1.01041636973037e-11	10.9955	0.00105604	43830	NA	AA_DRB1_74_32551940_exon2_AEQ.NMNAT1_Q9HAN9_OID20913_v1_Neurology	AA	HLA_DRB1	HLAII	1
NOS2	AA_DQB1_57_32632681_exon2_AS	NOS2_P35228_OID30087_v1_Cardiometabolic_II	0.0331676	0.0237256	0.0426096	0.00481731	6.88509	43044	5.85429490639832e-12	11.2325	0.00110009	43046	NA	AA_DQB1_57_32632681_exon2_AS.NOS2_P35228_OID30087_v1_Cardiometabolic_II	AA	HLA_DQB1	HLAII	1
NPC2	AA_DQB1_9_32632825_exon2_FL	NPC2_P61916_OID30418_v1_Cardiometabolic_II	0.042356	0.0329985	0.0517136	0.00477422	8.87182	43794	7.46155789103863e-19	18.1272	0.00179403	43796	14	AA_DQB1_9_32632825_exon2_FL.NPC2_P61916_OID30418_v1_Cardiometabolic_II	AA	HLA_DQB1	HLAII	1
NPL	AA_DQA1_129_32609878_exon3_Q	NPL_Q9BXD5_OID30329_v1_Cardiometabolic_II	0.0414661	0.0321831	0.050749	0.00473616	8.7552	44504	2.10748912562408e-18	17.6762	0.00171944	44506	1	AA_DQA1_129_32609878_exon3_Q.NPL_Q9BXD5_OID30329_v1_Cardiometabolic_II	AA	HLA_DQA1	HLAII	0
NPTX1	AA_A_142_29911198_exon3_HI	NPTX1_Q15818_OID21074_v1_Neurology	0.194861	0.185714	0.204008	0.00466697	41.7532	44169	0	372.99	0.0379709	44171	17	AA_A_142_29911198_exon3_HI.NPTX1_Q15818_OID21074_v1_Neurology	AA	HLA_A	HLAI	1
NPTX2	HLA_A_31_01	NPTX2_P47972_OID30390_v1_Cardiometabolic_II	-0.0450386	-0.0543213	-0.0357559	0.00473602	-9.50981	44493	2.00184022864308e-21	20.6986	0.00202848	44495	7	HLA_A_31_01.NPTX2_P47972_OID30390_v1_Cardiometabolic_II	allele	HLA_A	HLAI	NA
NPTXR	AA_DRB1_74_32551940_exon2_AQ	NPTXR_O95502_OID20191_v1_Cardiometabolic	0.0354156	0.0260983	0.0447329	0.00475369	7.45012	44197	9.49522560531668e-14	13.0225	0.00125426	44199	22	AA_DRB1_74_32551940_exon2_AQ.NPTXR_O95502_OID20191_v1_Cardiometabolic	AA	HLA_DRB1	HLAII	1
NRP2	AA_C_99_31239105_exon3_Y	NRP2_O60462_OID21081_v1_Neurology	-0.0553665	-0.0646784	-0.0460547	0.00475089	-11.6539	44169	2.43510284745846e-31	30.6135	0.00306545	44171	2	AA_C_99_31239105_exon3_Y.NRP2_O60462_OID21081_v1_Neurology	AA	HLA_C	HLAI	1
NT5C1A	AA_DRB1_77_32551931_exon2_T	NT5C1A_Q9BXI3_OID31102_v1_Neurology_II	0.037471	0.0281741	0.0467679	0.00474326	7.89984	44385	2.85645354716154e-15	14.5442	0.00140408	44387	1	AA_DRB1_77_32551931_exon2_T.NT5C1A_Q9BXI3_OID31102_v1_Neurology_II	AA	HLA_DRB1	HLAII	1
NUBP1	AA_DRB1_11_32552129_exon2_LS	NUBP1_P53384_OID31412_v1_Oncology_II	-0.0404669	-0.0497694	-0.0311644	0.00474613	-8.5263	44321	1.5579074627854e-17	16.8075	0.00163757	44323	NA	AA_DRB1_11_32552129_exon2_LS.NUBP1_P53384_OID31412_v1_Oncology_II	AA	HLA_DRB1	HLAII	1
NUCB2	AA_B_156_31324024_exon3_L	NUCB2_P80303_OID21448_v1_Oncology	0.0392923	0.0300032	0.0485814	0.0047393	8.29075	44453	1.15653806876391e-16	15.9368	0.00154389	44455	11	AA_B_156_31324024_exon3_L.NUCB2_P80303_OID21448_v1_Oncology	AA	HLA_B	HLAI	1
NUMB	HLA_DPB1_02_01	NUMB_P49757_OID30568_v1_Inflammation_II	0.0863355	0.0769471	0.0957239	0.00478996	18.0242	43260	2.31505508650228e-72	71.6354	0.00745381	43262	14	HLA_DPB1_02_01.NUMB_P49757_OID30568_v1_Inflammation_II	allele	HLA_DPB1	HLAII	NA
OMD	AA_B_177_31323961_exon3_D	OMD_Q99983_OID20725_v1_Inflammation	-0.0340148	-0.0433147	-0.0247149	0.00474481	-7.16884	44367	7.68108472656516e-13	12.1146	0.00115701	44369	NA	AA_B_177_31323961_exon3_D.OMD_Q99983_OID20725_v1_Inflammation	AA	HLA_B	HLAI	1
OMG	AA_DRB1_minus1_32557434_exon1_A	OMG_P23515_OID21352_v1_Oncology	-0.0339963	-0.0433397	-0.0246529	0.004767	-7.13159	43955	1.00741932241649e-12	11.9968	0.00115575	43957	17	AA_DRB1_minus1_32557434_exon1_A.OMG_P23515_OID21352_v1_Oncology	AA	HLA_DRB1	HLAII	0
OPLAH	AA_DQB1_57_32632681_exon2_AD	OPLAH_O14841_OID30201_v1_Cardiometabolic_II	0.0337134	0.0243089	0.0431178	0.00479814	7.02634	43387	2.1514510260165e-12	11.6673	0.00113659	43389	NA	AA_DQB1_57_32632681_exon2_AD.OPLAH_O14841_OID30201_v1_Cardiometabolic_II	AA	HLA_DQB1	HLAII	1
OPTC	AA_DRB1_71_32551949_exon2_A	OPTC_Q9UBM4_OID21362_v1_Oncology	-0.0465397	-0.0558784	-0.0372011	0.00476458	-9.76785	43955	1.63083533561909e-22	21.7876	0.00216595	43957	1	AA_DRB1_71_32551949_exon2_A.OPTC_Q9UBM4_OID21362_v1_Oncology	AA	HLA_DRB1	HLAII	1
OSCAR	HLA_DQA1_03	OSCAR_Q8IYS5_OID20776_v1_Inflammation	-0.0483779	-0.0576877	-0.0390682	0.00474982	-10.1852	44221	2.45577930612685e-24	23.6098	0.00234042	44223	19	HLA_DQA1_03.OSCAR_Q8IYS5_OID20776_v1_Inflammation	allele	HLA_DQA1	HLAII	NA
OSM	AA_B_156_31324024_exon3_DGx	OSM_P13725_OID20574_v1_Inflammation	0.051022	0.0416799	0.060364	0.00476631	10.7047	43904	1.04358150302936e-26	25.9815	0.00260324	43906	22	AA_B_156_31324024_exon3_DGx.OSM_P13725_OID20574_v1_Inflammation	AA	HLA_B	HLAI	1
P4HB	HLA_DRB1_15_01	P4HB_P07237_OID21509_v1_Oncology	-0.0424441	-0.0517866	-0.0331016	0.00476654	-8.9046	43935	5.5578985979147e-19	18.2551	0.0018015	43937	NA	HLA_DRB1_15_01.P4HB_P07237_OID21509_v1_Oncology	allele	HLA_DRB1	HLAII	NA
PAFAH1B3	AA_DRB1_11_32552129_exon2_LS	PAFAH1B3_Q15102_OID30998_v1_Neurology_II	-0.075319	-0.0845929	-0.066045	0.00473156	-15.9184	44414	6.78830656381035e-57	56.1682	0.00567295	44416	19	AA_DRB1_11_32552129_exon2_LS.PAFAH1B3_Q15102_OID30998_v1_Neurology_II	AA	HLA_DRB1	HLAII	1
PAG1	AA_DRB1_11_32552129_exon2_DLS	PAG1_Q9NWQ8_OID20108_v1_Cardiometabolic	0.0370237	0.0276188	0.0464285	0.00479836	7.7159	43373	1.22688186587032e-14	13.9112	0.00137075	43375	8	AA_DRB1_11_32552129_exon2_DLS.PAG1_Q9NWQ8_OID20108_v1_Cardiometabolic	AA	HLA_DRB1	HLAII	1
PALM3	AA_DRB1_13_32552123_exon2_HRY	PALM3_A6NDB9_OID30182_v1_Cardiometabolic_II	0.0506151	0.04118	0.0600502	0.00481378	10.5146	43044	7.95119876326667e-26	25.0996	0.00256189	43046	NA	AA_DRB1_13_32552123_exon2_HRY.PALM3_A6NDB9_OID30182_v1_Cardiometabolic_II	AA	HLA_DRB1	HLAII	1
PAM	AA_DRB1_86_32551904_exon2_GW	PAM_P19021_OID20291_v1_Cardiometabolic	0.0372537	0.0279688	0.0465386	0.00473716	7.86414	44500	3.7996575232667e-15	14.4203	0.00138784	44502	NA	AA_DRB1_86_32551904_exon2_GW.PAM_P19021_OID20291_v1_Cardiometabolic	AA	HLA_DRB1	HLAII	1
PAMR1	AA_DRB1_74_32551940_exon2_R	PAMR1_Q6UXH9_OID21153_v1_Neurology	-0.125469	-0.134722	-0.116217	0.00472058	-26.5792	44169	1.94660392242428e-154	153.711	0.0157426	44171	11	AA_DRB1_74_32551940_exon2_R.PAMR1_Q6UXH9_OID21153_v1_Neurology	AA	HLA_DRB1	HLAII	1
PCDH12	AA_DRB1_96_32549647_exon3_EIQ	PCDH12_Q9NPG4_OID31045_v1_Neurology_II	0.0324499	0.0231544	0.0417454	0.00474254	6.8423	44414	7.89418202732694e-12	11.1027	0.00105299	44416	NA	AA_DRB1_96_32549647_exon3_EIQ.PCDH12_Q9NPG4_OID31045_v1_Neurology_II	AA	HLA_DRB1	HLAII	0
PCDH17	AA_DRB1_96_32549647_exon3_EY	PCDH17_O14917_OID20132_v1_Cardiometabolic	0.0411814	0.0318661	0.0504966	0.00475264	8.66494	44197	4.66751003561717e-18	17.3309	0.0016959	44199	13	AA_DRB1_96_32549647_exon3_EY.PCDH17_O14917_OID20132_v1_Cardiometabolic	AA	HLA_DRB1	HLAII	0
PCSK7	HLA_C_06	PCSK7_Q16549_OID31410_v1_Oncology_II	0.0523204	0.043023	0.0616178	0.00474351	11.0299	44321	2.98450902381355e-28	27.5251	0.00273742	44323	11	HLA_C_06.PCSK7_Q16549_OID31410_v1_Oncology_II	allele	HLA_C	HLAI	NA
PDCD1	AA_B_156_31324024_exon3_DG	PDCD1_Q15116_OID21396_v1_Oncology	0.040677	0.031388	0.049966	0.00473925	8.58302	44449	9.53571327438464e-18	17.0206	0.00165462	44451	2	AA_B_156_31324024_exon3_DG.PDCD1_Q15116_OID21396_v1_Oncology	AA	HLA_B	HLAI	1
PDCD1LG2	AA_B_116_31324144_exon3_FNS	PDCD1LG2_Q9BQ51_OID21273_v1_Oncology	-0.0383152	-0.0476572	-0.0289733	0.00476625	-8.03886	43955	9.29204815666437e-16	15.0319	0.00146806	43957	9	AA_B_116_31324144_exon3_FNS.PDCD1LG2_Q9BQ51_OID21273_v1_Oncology	AA	HLA_B	HLAI	1
PDGFA	HLA_B_15_01	PDGFA_P04085_OID20313_v1_Cardiometabolic	-0.0323703	-0.0416347	-0.0231058	0.00472672	-6.84835	44712	7.56695594972805e-12	11.1211	0.00104783	44714	NA	HLA_B_15_01.PDGFA_P04085_OID20313_v1_Cardiometabolic	allele	HLA_B	HLAI	NA
PDGFRA	AA_DRB1_37_32552051_exon2_SY	PDGFRA_P16234_OID20133_v1_Cardiometabolic	-0.0412171	-0.0505323	-0.031902	0.00475258	-8.67258	44198	4.36518877901944e-18	17.36	0.00169885	44200	4	AA_DRB1_37_32552051_exon2_SY.PDGFRA_P16234_OID20133_v1_Cardiometabolic	AA	HLA_DRB1	HLAII	1
PDIA3	HLA_DPB1_13_01	PDIA3_P30101_OID30573_v1_Inflammation_II	0.0354308	0.0260464	0.0448153	0.00478794	7.40002	43567	1.38611588917239e-13	12.8582	0.00125534	43569	15	HLA_DPB1_13_01.PDIA3_P30101_OID30573_v1_Inflammation_II	allele	HLA_DPB1	HLAII	NA
PDIA4	AA_A_107_29911093_exon3_W	PDIA4_P13667_OID30375_v1_Cardiometabolic_II	0.0423469	0.0330631	0.0516307	0.00473657	8.94041	44493	4.02245531389074e-19	18.3955	0.00179326	44495	7	AA_A_107_29911093_exon3_W.PDIA4_P13667_OID30375_v1_Cardiometabolic_II	AA	HLA_A	HLAI	1
PDIA5	AA_B_9_31324710_exon2_D	PDIA5_Q14554_OID31209_v1_Oncology_II	0.152023	0.142676	0.16137	0.00476898	31.8774	42953	2.06036668312802e-220	219.686	0.023111	42955	3	AA_B_9_31324710_exon2_D.PDIA5_Q14554_OID31209_v1_Oncology_II	AA	HLA_B	HLAI	1
PDZK1	AA_DRB1_minus24_32557503_exon1_L	PDZK1_Q5T2W1_OID30550_v1_Inflammation_II	0.074917	0.0655199	0.0843141	0.0047944	15.6259	43260	6.85222679996712e-55	54.1642	0.00561256	43262	1	AA_DRB1_minus24_32557503_exon1_L.PDZK1_Q5T2W1_OID30550_v1_Inflammation_II	AA	HLA_DRB1	HLAII	0
PGA4	AA_B_9_31324710_exon2_D	PGA4_P0DJD7_OID30699_v1_Inflammation_II	-0.0472392	-0.0565143	-0.037964	0.00473219	-9.98253	44556	1.92392553038669e-23	22.7158	0.00223154	44558	11	AA_B_9_31324710_exon2_D.PGA4_P0DJD7_OID30699_v1_Inflammation_II	AA	HLA_B	HLAI	1
PGLYRP1	AA_B_62_31324551_exon2	PGLYRP1_O75594_OID20338_v1_Cardiometabolic	-0.0997342	-0.108979	-0.0904893	0.00471671	-21.1448	44502	9.43919643879582e-99	98.0251	0.0099469	44504	19	AA_B_62_31324551_exon2.PGLYRP1_O75594_OID20338_v1_Cardiometabolic	AA	HLA_B	HLAI	1
PGR	AA_DRB1_74_32551940_exon2_A	PGR_P06401_OID30460_v1_Inflammation_II	0.0484118	0.0389993	0.0578244	0.00480228	10.081	43260	7.12298990572619e-24	23.1473	0.0023437	43262	11	AA_DRB1_74_32551940_exon2_A.PGR_P06401_OID30460_v1_Inflammation_II	AA	HLA_DRB1	HLAII	1
PIGR	AA_DQA1_25_32609153_exon2	PIGR_P01833_OID21102_v1_Neurology	-0.0359578	-0.0453384	-0.0265772	0.00478598	-7.51315	43601	5.88244529200962e-14	13.2304	0.00129296	43603	1	AA_DQA1_25_32609153_exon2.PIGR_P01833_OID21102_v1_Neurology	AA	HLA_DQA1	HLAII	1
PILRA	AA_DRB1_13_32552123_exon2_HSY	PILRA_Q9UKJ1_OID21129_v1_Neurology	0.0357921	0.0264719	0.0451122	0.00475514	7.52704	44169	5.28894051903551e-14	13.2766	0.00128107	44171	NA	AA_DRB1_13_32552123_exon2_HSY.PILRA_Q9UKJ1_OID21129_v1_Neurology	AA	HLA_DRB1	HLAII	1
PINLYP	AA_A_62_29910717_exon2_EGR	PINLYP_A6NC86_OID30651_v1_Inflammation_II	0.035663	0.0262787	0.0450474	0.0047879	7.44858	43567	9.60921539117129e-14	13.0173	0.00127185	43569	NA	AA_A_62_29910717_exon2_EGR.PINLYP_A6NC86_OID30651_v1_Inflammation_II	AA	HLA_A	HLAI	1
PLA2G10	AA_C_156_31238934_exon3_Q	PLA2G10_O15496_OID21002_v1_Neurology	0.193224	0.184038	0.202409	0.00468664	41.2286	43828	0	363.834	0.0373354	43830	16	AA_C_156_31238934_exon3_Q.PLA2G10_O15496_OID21002_v1_Neurology	AA	HLA_C	HLAI	1
PLA2G15	AA_DRB1_77_32551931_exon2_LN	PLA2G15_Q8NCC3_OID21473_v1_Oncology	0.0971329	0.0878646	0.106401	0.00472868	20.5412	44300	2.5139285359876e-93	92.5996	0.00943479	44302	16	AA_DRB1_77_32551931_exon2_LN.PLA2G15_Q8NCC3_OID21473_v1_Oncology	AA	HLA_DRB1	HLAII	1
PLA2G7	AA_DRB1_13_32552123_exon2_GHL	PLA2G7_Q13093_OID21105_v1_Neurology	-0.037819	-0.0471385	-0.0284996	0.00475478	-7.9539	44169	1.85002617629966e-15	14.7328	0.00143028	44171	6	AA_DRB1_13_32552123_exon2_GHL.PLA2G7_Q13093_OID21105_v1_Neurology	AA	HLA_DRB1	HLAII	1
PLAUR	AA_B_156_31324024_exon3_DGx	PLAUR_Q03405_OID20764_v1_Inflammation	0.0393506	0.029999	0.0487023	0.00477122	8.2475	43860	1.66181930379839e-16	15.7794	0.00154847	43862	NA	AA_B_156_31324024_exon3_DGx.PLAUR_Q03405_OID20764_v1_Inflammation	AA	HLA_B	HLAI	1
PLB1	HLA_C_05	PLB1_Q6P1J6_OID31110_v1_Neurology_II	0.0463081	0.0370147	0.0556015	0.0047415	9.76655	44385	1.6510126300112e-22	21.7822	0.00214444	44387	2	HLA_C_05.PLB1_Q6P1J6_OID31110_v1_Neurology_II	allele	HLA_C	HLAI	NA
PLXDC2	AA_DRB1_minus24_32557503_exon1_F	PLXDC2_Q6UX71_OID31101_v1_Neurology_II	-0.160756	-0.169939	-0.151574	0.00468486	-34.314	44385	1.05824335657776e-254	253.975	0.0258425	44387	10	AA_DRB1_minus24_32557503_exon1_F.PLXDC2_Q6UX71_OID31101_v1_Neurology_II	AA	HLA_DRB1	HLAII	0
PLXNA4	AA_B_325_31322303_exon7_C	PLXNA4_Q9HCM2_OID20597_v1_Inflammation	0.0426454	0.0333212	0.0519697	0.00475725	8.96431	44106	3.24154144051277e-19	18.4892	0.00181863	44108	7	AA_B_325_31322303_exon7_C.PLXNA4_Q9HCM2_OID20597_v1_Inflammation	AA	HLA_B	HLAI	0
PLXNB2	AA_DRB1_31_32552069_exon2_FV	PLXNB2_O15031_OID20317_v1_Cardiometabolic	-0.0373944	-0.0466791	-0.0281096	0.00473709	-7.89396	44501	2.99409552958543e-15	14.5237	0.00139834	44503	22	AA_DRB1_31_32552069_exon2_FV.PLXNB2_O15031_OID20317_v1_Cardiometabolic	AA	HLA_DRB1	HLAII	1
PNLIP	AA_DRB1_37_32552051_exon2_Nx	PNLIP_P16233_OID30693_v1_Inflammation_II	-0.0322387	-0.0415194	-0.022958	0.00473501	-6.80858	44556	9.98138805169897e-12	11.0008	0.00103933	44558	NA	AA_DRB1_37_32552051_exon2_Nx.PNLIP_P16233_OID30693_v1_Inflammation_II	AA	HLA_DRB1	HLAII	1
PNPT1	AA_B_156_31324024_exon3_W	PNPT1_Q8TCS8_OID20445_v1_Inflammation	-0.0510568	-0.060457	-0.0416565	0.00479599	-10.6457	43362	1.96840179625154e-26	25.7059	0.00260679	43364	2	AA_B_156_31324024_exon3_W.PNPT1_Q8TCS8_OID20445_v1_Inflammation	AA	HLA_B	HLAI	1
POF1B	AA_DQB1_57_32632681_exon2_AS	POF1B_Q8WVV4_OID30504_v1_Inflammation_II	0.0383128	0.0288961	0.0477295	0.00480438	7.97455	43260	1.56667895221294e-15	14.805	0.00146787	43262	NA	AA_DQB1_57_32632681_exon2_AS.POF1B_Q8WVV4_OID30504_v1_Inflammation_II	AA	HLA_DQB1	HLAII	1
PPM1B	AA_DRB1_74_32551940_exon2_Ax	PPM1B_O75688_OID30548_v1_Inflammation_II	0.0372294	0.0278124	0.0466465	0.00480458	7.74873	43260	9.4830739054015e-15	14.0231	0.00138603	43262	NA	AA_DRB1_74_32551940_exon2_Ax.PPM1B_O75688_OID30548_v1_Inflammation_II	AA	HLA_DRB1	HLAII	1
PPP1R14D	AA_DRB1_77_32551931_exon2_NP	PPP1R14D_Q9NXH3_OID30997_v1_Neurology_II	0.0383507	0.0290571	0.0476442	0.00474155	8.08821	44414	6.20690335362572e-16	15.2071	0.00147077	44416	NA	AA_DRB1_77_32551931_exon2_NP.PPP1R14D_Q9NXH3_OID30997_v1_Neurology_II	AA	HLA_DRB1	HLAII	1
PPP3R1	HLA_B_08_01	PPP3R1_P63098_OID20902_v1_Neurology	-0.0365888	-0.0459449	-0.0272327	0.00477346	-7.66505	43828	1.82438239711623e-14	13.7389	0.00133874	43830	NA	HLA_B_08_01.PPP3R1_P63098_OID20902_v1_Neurology	allele	HLA_B	HLAI	NA
PRG2	HLA_B_14_02	PRG2_P13727_OID30381_v1_Cardiometabolic_II	-0.0349011	-0.0441875	-0.0256146	0.00473794	-7.3663	44493	1.78458407373031e-13	12.7485	0.00121809	44495	11	HLA_B_14_02.PRG2_P13727_OID30381_v1_Cardiometabolic_II	allele	HLA_B	HLAI	NA
PRG3	AA_A_166_29911270_exon3_DV	PRG3_Q9Y2Y8_OID30383_v1_Cardiometabolic_II	-0.0444635	-0.0537464	-0.0351806	0.00473614	-9.38814	44493	6.3853536741213e-21	20.1948	0.00197701	44495	11	AA_A_166_29911270_exon3_DV.PRG3_Q9Y2Y8_OID30383_v1_Cardiometabolic_II	AA	HLA_A	HLAI	1
PRND	AA_DRB1_74_32551940_exon2_LRx	PRND_Q9UKY0_OID31124_v1_Neurology_II	0.0352578	0.0259601	0.0445554	0.00474364	7.43264	44385	1.08366021751534e-13	12.9651	0.00124311	44387	NA	AA_DRB1_74_32551940_exon2_LRx.PRND_Q9UKY0_OID31124_v1_Neurology_II	AA	HLA_DRB1	HLAII	1
PROC	AA_DRB1_13_32552123_exon2_RSY	PROC_P04070_OID20402_v1_Cardiometabolic	-0.034588	-0.0438972	-0.0252789	0.00474953	-7.28241	44277	3.33359318765922e-13	12.4771	0.00119633	44279	NA	AA_DRB1_13_32552123_exon2_RSY.PROC_P04070_OID20402_v1_Cardiometabolic	AA	HLA_DRB1	HLAII	1
PROK1	AA_DRB1_77_32551931_exon2_N	PROK1_P58294_OID20543_v1_Inflammation	-0.0365989	-0.0459254	-0.0272724	0.00475839	-7.69144	44106	1.48494903988243e-14	13.8283	0.00133948	44108	NA	AA_DRB1_77_32551931_exon2_N.PROK1_P58294_OID20543_v1_Inflammation	AA	HLA_DRB1	HLAII	1
PRRT3	AA_DRB1_47_32552021_exon2_Y	PRRT3_Q5FWE3_OID30276_v1_Cardiometabolic_II	-0.033462	-0.0428665	-0.0240575	0.00479818	-6.97388	43387	3.12707410374128e-12	11.5049	0.0011197	43389	NA	AA_DRB1_47_32552021_exon2_Y.PRRT3_Q5FWE3_OID30276_v1_Cardiometabolic_II	AA	HLA_DRB1	HLAII	1
PRSS22	AA_DRB1_96_32549647_exon3_QY	PRSS22_Q9GZN4_OID30483_v1_Inflammation_II	0.0366272	0.0272099	0.0460445	0.00480469	7.62322	43260	2.52468415456014e-14	13.5978	0.00134155	43262	16	AA_DRB1_96_32549647_exon3_QY.PRSS22_Q9GZN4_OID30483_v1_Inflammation_II	AA	HLA_DRB1	HLAII	0
PRSS53	HLA_C_05_01	PRSS53_Q2L4Q9_OID31093_v1_Neurology_II	0.0357128	0.0264154	0.0450103	0.00474356	7.52869	44385	5.22188731929464e-14	13.2822	0.00127541	44387	16	HLA_C_05_01.PRSS53_Q2L4Q9_OID31093_v1_Neurology_II	allele	HLA_C	HLAI	NA
PRSS8	AA_DRB1_13_32552123_exon2_FS	PRSS8_Q16651_OID20763_v1_Inflammation	-0.0462307	-0.0555624	-0.036899	0.00476103	-9.71024	44022	2.87097435267115e-22	21.542	0.00213728	44024	16	AA_DRB1_13_32552123_exon2_FS.PRSS8_Q16651_OID20763_v1_Inflammation	AA	HLA_DRB1	HLAII	1
PRTG	AA_C_156_31238934_exon3_CLW	PRTG_Q2VWP7_OID21443_v1_Oncology	-0.0354786	-0.0447616	-0.0261956	0.00473619	-7.49095	44524	6.96404154605515e-14	13.1571	0.00125873	44526	NA	AA_C_156_31238934_exon3_CLW.PRTG_Q2VWP7_OID21443_v1_Oncology	AA	HLA_C	HLAI	1
PRTN3	AA_B_97_31324201_exon3_W	PRTN3_P24158_OID20329_v1_Cardiometabolic	0.0758791	0.0664652	0.085293	0.00480294	15.7985	43100	4.5827317587424e-56	55.3389	0.00575764	43102	19	AA_B_97_31324201_exon3_W.PRTN3_P24158_OID20329_v1_Cardiometabolic	AA	HLA_B	HLAI	1
PSAP	AA_DRB1_77_32551931_exon2_NP	PSAP_P07602_OID30419_v1_Cardiometabolic_II	0.0375945	0.0282715	0.0469176	0.0047566	7.90366	44136	2.77069146276229e-15	14.5574	0.00141335	44138	NA	AA_DRB1_77_32551931_exon2_NP.PSAP_P07602_OID30419_v1_Cardiometabolic_II	AA	HLA_DRB1	HLAII	1
PSAPL1	HLA_B_07	PSAPL1_Q6NUJ1_OID31473_v1_Oncology_II	0.0451677	0.0358682	0.0544672	0.00474458	9.51985	44332	1.8182025516842e-21	20.7404	0.00204012	44334	4	HLA_B_07.PSAPL1_Q6NUJ1_OID31473_v1_Oncology_II	allele	HLA_B	HLAI	NA
PTPRF	AA_B_94_31324210_exon3_.I	PTPRF_P10586_OID20310_v1_Cardiometabolic	-0.0417025	-0.0509637	-0.0324412	0.00472509	-8.82575	44712	1.12573846408424e-18	17.9486	0.00173909	44714	1	AA_B_94_31324210_exon3_.I.PTPRF_P10586_OID20310_v1_Cardiometabolic	AA	HLA_B	HLAI	1
PTPRH	AA_C_275_31237869_exon5_EK	PTPRH_Q9HD43_OID31433_v1_Oncology_II	0.0331535	0.0238497	0.0424574	0.00474682	6.98437	44332	2.90162175973882e-12	11.5374	0.00109916	44334	NA	AA_C_275_31237869_exon5_EK.PTPRH_Q9HD43_OID31433_v1_Oncology_II	AA	HLA_C	HLAI	0
PTS	AA_DRB1_74_32551940_exon2_GR	PTS_Q03393_OID20847_v1_Neurology	-0.0389247	-0.0483745	-0.0294748	0.0048213	-8.07349	42955	7.00799828076497e-16	15.1544	0.00151513	42957	NA	AA_DRB1_74_32551940_exon2_GR.PTS_Q03393_OID20847_v1_Neurology	AA	HLA_DRB1	HLAII	1
QPCT	HLA_C_07_01	QPCT_Q16769_OID20320_v1_Cardiometabolic	-0.0399934	-0.0493064	-0.0306803	0.00475153	-8.41695	44222	3.97834572763145e-17	16.4003	0.00159947	44224	2	HLA_C_07_01.QPCT_Q16769_OID20320_v1_Cardiometabolic	allele	HLA_C	HLAI	NA
RAP1A	AA_DQB1_140_32629543_exon3_A	RAP1A_P62834_OID30452_v1_Inflammation_II	0.0377351	0.0283182	0.047152	0.00480449	7.85413	43260	4.11796302724297e-15	14.3853	0.00142394	43262	1	AA_DQB1_140_32629543_exon3_A.RAP1A_P62834_OID30452_v1_Inflammation_II	AA	HLA_DQB1	HLAII	0
RARRES2	AA_DRB1_67_32551961_exon2_L	RARRES2_Q99969_OID20373_v1_Cardiometabolic	-0.0570702	-0.0663547	-0.0477858	0.00473694	-12.0479	44421	2.24239689484006e-33	32.6493	0.00325701	44423	7	AA_DRB1_67_32551961_exon2_L.RARRES2_Q99969_OID20373_v1_Cardiometabolic	AA	HLA_DRB1	HLAII	1
RBP2	AA_DRB1_77_32551931_exon2_T	RBP2_P50120_OID21365_v1_Oncology	-0.0363844	-0.045727	-0.0270418	0.00476659	-7.63321	43955	2.33584597096961e-14	13.6316	0.00132383	43957	NA	AA_DRB1_77_32551931_exon2_T.RBP2_P50120_OID21365_v1_Oncology	AA	HLA_DRB1	HLAII	1
RBPMS	AA_DRB1_13_32552123_exon2_FS	RBPMS_Q93062_OID30507_v1_Inflammation_II	-0.046241	-0.0556545	-0.0368275	0.00480277	-9.62798	43260	6.40818059635008e-22	21.1933	0.00213823	43262	NA	AA_DRB1_13_32552123_exon2_FS.RBPMS_Q93062_OID30507_v1_Inflammation_II	AA	HLA_DRB1	HLAII	1
RCC1	AA_DRB1_74_32551940_exon2_LR	RCC1_P18754_OID31356_v1_Oncology_II	0.034507	0.0252024	0.0438116	0.00474719	7.26893	44321	3.68304326411666e-13	12.4338	0.00119073	44323	1	AA_DRB1_74_32551940_exon2_LR.RCC1_P18754_OID31356_v1_Oncology_II	AA	HLA_DRB1	HLAII	1
REG1A	AA_DRB1_77_32551931_exon2_Tx	REG1A_P05451_OID20415_v1_Cardiometabolic	-0.0407927	-0.0501382	-0.0314472	0.00476806	-8.55541	43913	1.21181365645779e-17	16.9166	0.00166405	43915	NA	AA_DRB1_77_32551931_exon2_Tx.REG1A_P05451_OID20415_v1_Cardiometabolic	AA	HLA_DRB1	HLAII	1
REG3A	AA_DRB1_26_32552084_exon2_CY	REG3A_Q06141_OID20258_v1_Cardiometabolic	0.0387665	0.0295041	0.0480288	0.00472565	8.20342	44712	2.3981682991744e-16	15.6201	0.00150284	44714	NA	AA_DRB1_26_32552084_exon2_CY.REG3A_Q06141_OID20258_v1_Cardiometabolic	AA	HLA_DRB1	HLAII	1
RGMA	AA_A_minus15_29910359_exon1_V	RGMA_Q96B86_OID21065_v1_Neurology	0.0325697	0.0232872	0.0418522	0.00473592	6.87717	44538	6.1855235192612e-12	11.2086	0.00106079	44540	15	AA_A_minus15_29910359_exon1_V.RGMA_Q96B86_OID21065_v1_Neurology	AA	HLA_A	HLAI	0
RNASE1	AA_DQA1_34_32609180_exon2	RNASE1_P07998_OID30672_v1_Inflammation_II	0.0332483	0.0239679	0.0425287	0.00473486	7.02203	44556	2.21783957032823e-12	11.6541	0.00110545	44558	NA	AA_DQA1_34_32609180_exon2.RNASE1_P07998_OID30672_v1_Inflammation_II	AA	HLA_DQA1	HLAII	1
RNASE3	AA_B_45_31324602_exon2_ET	RNASE3_P12724_OID20203_v1_Cardiometabolic	-0.0339256	-0.0432659	-0.0245854	0.00476538	-7.11919	43985	1.10222927968386e-12	11.9577	0.00115095	43987	NA	AA_B_45_31324602_exon2_ET.RNASE3_P12724_OID20203_v1_Cardiometabolic	AA	HLA_B	HLAI	1
RNASE6	AA_DRB1_77_32551931_exon2_PT	RNASE6_Q93091_OID30689_v1_Inflammation_II	-0.0802457	-0.08953	-0.0709614	0.00473684	-16.9408	44281	3.58829055614906e-64	63.4451	0.00643938	44283	14	AA_DRB1_77_32551931_exon2_PT.RNASE6_Q93091_OID30689_v1_Inflammation_II	AA	HLA_DRB1	HLAII	1
RNASET2	AA_DRB1_77_32551931_exon2_PT	RNASET2_O00584_OID20321_v1_Cardiometabolic	-0.185744	-0.194874	-0.176614	0.00465801	-39.8762	44499	0	340.953	0.0345008	44501	6	AA_DRB1_77_32551931_exon2_PT.RNASET2_O00584_OID20321_v1_Cardiometabolic	AA	HLA_DRB1	HLAII	1
RNF5	HLA_DRB1_01_01	RNF5_Q99942_OID30218_v1_Cardiometabolic_II	0.0336259	0.0242214	0.0430304	0.00479816	7.00809	43387	2.45107588853444e-12	11.6106	0.0011307	43389	NA	HLA_DRB1_01_01.RNF5_Q99942_OID30218_v1_Cardiometabolic_II	allele	HLA_DRB1	HLAII	NA
ROBO1	AA_DRB1_74_32551940_exon2_Rx	ROBO1_Q9Y6N7_OID20734_v1_Inflammation	-0.0578857	-0.0671908	-0.0485807	0.00474741	-12.1931	44221	3.83790314455403e-34	33.4159	0.00335076	44223	3	AA_DRB1_74_32551940_exon2_Rx.ROBO1_Q9Y6N7_OID20734_v1_Inflammation	AA	HLA_DRB1	HLAII	1
ROBO2	AA_DRB1_96_32549647_exon3_HQ	ROBO2_Q9HCK4_OID21007_v1_Neurology	-0.0378031	-0.0470838	-0.0285223	0.00473504	-7.98368	44538	1.45413159976627e-15	14.8374	0.00142907	44540	3	AA_DRB1_96_32549647_exon3_HQ.ROBO2_Q9HCK4_OID21007_v1_Neurology	AA	HLA_DRB1	HLAII	0
RPA2	AA_DRB1_74_32551940_exon2_AEQ	RPA2_P15927_OID30453_v1_Inflammation_II	-0.0460377	-0.0554513	-0.0366241	0.00480282	-9.58557	43260	9.66449682455668e-22	21.0148	0.00211947	43262	1	AA_DRB1_74_32551940_exon2_AEQ.RPA2_P15927_OID30453_v1_Inflammation_II	AA	HLA_DRB1	HLAII	1
RPE	AA_DRB1_13_32552123_exon2_FLS	RPE_Q96AT9_OID31324_v1_Oncology_II	-0.0354542	-0.0448154	-0.0260931	0.00477605	-7.42333	43784	1.16278170730039e-13	12.9345	0.001257	43786	NA	AA_DRB1_13_32552123_exon2_FLS.RPE_Q96AT9_OID31324_v1_Oncology_II	AA	HLA_DRB1	HLAII	1
RRM2	AA_DRB1_71_32551949_exon2_AKx	RRM2_P31350_OID21187_v1_Oncology	-0.0411483	-0.0505776	-0.0317189	0.00481085	-8.55321	43134	1.23578956258292e-17	16.9081	0.00169318	43136	2	AA_DRB1_71_32551949_exon2_AKx.RRM2_P31350_OID21187_v1_Oncology	AA	HLA_DRB1	HLAII	1
RTN4R	HLA_DQB1_03_01	RTN4R_Q9BZR6_OID21424_v1_Oncology	0.0470405	0.0377619	0.0563191	0.00473393	9.93688	44524	3.04206066771009e-23	22.5168	0.00221281	44526	22	HLA_DQB1_03_01.RTN4R_Q9BZR6_OID21424_v1_Oncology	allele	HLA_DQB1	HLAII	NA
SCARB2	HLA_DPB1_03	SCARB2_Q14108_OID20943_v1_Neurology	0.0588714	0.049434	0.0683089	0.00481496	12.2268	42984	2.55043671173835e-34	33.5934	0.00346585	42986	4	HLA_DPB1_03.SCARB2_Q14108_OID20943_v1_Neurology	allele	HLA_DPB1	HLAII	NA
SCG3	AA_DRB1_13_32552123_exon2_FHR	SCG3_Q8WXD2_OID20728_v1_Inflammation	-0.0372466	-0.0465607	-0.0279324	0.00475209	-7.83794	44221	4.68176235896069e-15	14.3296	0.00138731	44223	15	AA_DRB1_13_32552123_exon2_FHR.SCG3_Q8WXD2_OID20728_v1_Inflammation	AA	HLA_DRB1	HLAII	1
SCGB1A1	AA_DRB1_74_32551940_exon2_AEx	SCGB1A1_P11684_OID20688_v1_Inflammation	0.0416238	0.0323115	0.0509362	0.00475116	8.76077	44223	2.00647355518404e-18	17.6976	0.00173254	44225	11	AA_DRB1_74_32551940_exon2_AEx.SCGB1A1_P11684_OID20688_v1_Inflammation	AA	HLA_DRB1	HLAII	1
SCLY	AA_DRB1_26_32552084_exon2_CY	SCLY_Q96I15_OID21425_v1_Oncology	-0.0371663	-0.0464629	-0.0278698	0.0047431	-7.83588	44389	4.75894448002045e-15	14.3225	0.00138134	44391	NA	AA_DRB1_26_32552084_exon2_CY.SCLY_Q96I15_OID21425_v1_Oncology	AA	HLA_DRB1	HLAII	1
SCN4B	AA_DRB1_74_32551940_exon2_R	SCN4B_Q8IWT1_OID30277_v1_Cardiometabolic_II	0.0388899	0.0294871	0.0482927	0.0047973	8.10663	43386	5.33933721691448e-16	15.2725	0.00151242	43388	NA	AA_DRB1_74_32551940_exon2_R.SCN4B_Q8IWT1_OID30277_v1_Cardiometabolic_II	AA	HLA_DRB1	HLAII	1
SCP2	AA_B_156_31324024_exon3_DLR	SCP2_P22307_OID21161_v1_Oncology	0.0329634	0.0235311	0.0423956	0.00481232	6.8498	43134	7.494504518363e-12	11.1253	0.00108658	43136	NA	AA_B_156_31324024_exon3_DLR.SCP2_P22307_OID21161_v1_Oncology	AA	HLA_B	HLAI	1
SDC4	AA_A_145_29911207_exon3_Hx	SDC4_P31431_OID20216_v1_Cardiometabolic	-0.0620236	-0.0713287	-0.0527185	0.00474746	-13.0646	44198	6.19763871726934e-39	38.2078	0.00384692	44200	20	AA_A_145_29911207_exon3_Hx.SDC4_P31431_OID20216_v1_Cardiometabolic	AA	HLA_A	HLAI	1
SDK2	HLA_DRB1_04_04	SDK2_Q58EX2_OID30662_v1_Inflammation_II	0.0672581	0.057889	0.0766272	0.0047801	14.0705	43567	7.23669057288911e-45	44.1405	0.00452365	43569	17	HLA_DRB1_04_04.SDK2_Q58EX2_OID30662_v1_Inflammation_II	allele	HLA_DRB1	HLAII	NA
SELL	AA_B_97_31324201_exon3_CVW	SELL_P14151_OID30752_v1_Inflammation_II	0.0353191	0.0260409	0.0445972	0.00473372	7.46116	44571	8.73199528701924e-14	13.0589	0.00124744	44573	NA	AA_B_97_31324201_exon3_CVW.SELL_P14151_OID30752_v1_Inflammation_II	AA	HLA_B	HLAI	1
SELPLG	AA_C_14_31239606_exon2	SELPLG_Q14242_OID20560_v1_Inflammation	0.0438691	0.0345453	0.0531929	0.004757	9.22201	44106	3.04050145122392e-20	19.5171	0.0019245	44108	12	AA_C_14_31239606_exon2.SELPLG_Q14242_OID20560_v1_Inflammation	AA	HLA_C	HLAI	1
SEMA4C	AA_C_1_31239645_exon2_C	SEMA4C_Q9C0C4_OID21329_v1_Oncology	-0.0357738	-0.0451166	-0.026431	0.0047667	-7.50493	43955	6.26172574187768e-14	13.2033	0.00127976	43957	2	AA_C_1_31239645_exon2_C.SEMA4C_Q9C0C4_OID21329_v1_Oncology	AA	HLA_C	HLAI	1
SEMA7A	AA_DRB1_86_32551904_exon2_VW	SEMA7A_O75326_OID20283_v1_Cardiometabolic	-0.0342029	-0.0434815	-0.0249244	0.00473391	-7.2251	44571	5.08730933716293e-13	12.2935	0.00116984	44573	15	AA_DRB1_86_32551904_exon2_VW.SEMA7A_O75326_OID20283_v1_Cardiometabolic	AA	HLA_DRB1	HLAII	1
SEPTIN3	AA_DRB1_77_32551931_exon2_LT	SEPTIN3_Q9UH03_OID31025_v1_Neurology_II	-0.0622029	-0.0714852	-0.0529205	0.00473585	-13.1345	44414	2.47448863934306e-39	38.6065	0.0038692	44416	22	AA_DRB1_77_32551931_exon2_LT.SEPTIN3_Q9UH03_OID31025_v1_Neurology_II	AA	HLA_DRB1	HLAII	1
SERPINA9	HLA_C_05	SERPINA9_Q86WD7_OID21284_v1_Oncology	0.038829	0.0294662	0.0481919	0.00477693	8.12845	43757	4.46101221948449e-16	15.3506	0.00150769	43759	14	HLA_C_05.SERPINA9_Q86WD7_OID21284_v1_Oncology	allele	HLA_C	HLAI	NA
SETMAR	AA_DRB1_77_32551931_exon2_T	SETMAR_Q53H47_OID20948_v1_Neurology	0.0329055	0.023533	0.0422781	0.00478188	6.8813	43685	6.01079930241946e-12	11.2211	0.00108277	43687	NA	AA_DRB1_77_32551931_exon2_T.SETMAR_Q53H47_OID20948_v1_Neurology	AA	HLA_DRB1	HLAII	1
SEZ6L	AA_DRB1_13_32552123_exon2_HR	SEZ6L_Q9BYH1_OID21488_v1_Oncology	-0.0405103	-0.049815	-0.0312056	0.00474724	-8.53344	44300	1.46493792888751e-17	16.8342	0.00164108	44302	22	AA_DRB1_13_32552123_exon2_HR.SEZ6L_Q9BYH1_OID21488_v1_Oncology	AA	HLA_DRB1	HLAII	1
SEZ6L2	AA_DRB1_71_32551949_exon2_KS	SEZ6L2_Q6UXD5_OID21289_v1_Oncology	-0.0482911	-0.057629	-0.0389532	0.00476419	-10.1363	43955	4.05448084697191e-24	23.3921	0.00233203	43957	16	AA_DRB1_71_32551949_exon2_KS.SEZ6L2_Q6UXD5_OID21289_v1_Oncology	AA	HLA_DRB1	HLAII	1
SFTPD	AA_B_143_31324063_exon3_GS	SFTPD_P35247_OID20214_v1_Cardiometabolic	0.302145	0.293257	0.311032	0.00453431	66.6352	44198	0	920.675	0.0912914	44200	10	AA_B_143_31324063_exon3_GS.SFTPD_P35247_OID20214_v1_Cardiometabolic	AA	HLA_B	HLAI	1
SGSH	HLA_B_14_02	SGSH_P51688_OID30341_v1_Cardiometabolic_II	0.524655	0.516682	0.532629	0.00406811	128.968	43792	0	3063.63	0.275263	43794	17	HLA_B_14_02.SGSH_P51688_OID30341_v1_Cardiometabolic_II	allele	HLA_B	HLAI	NA
SIGLEC1	AA_B_12_31324701_exon2	SIGLEC1_Q9BZZ2_OID20690_v1_Inflammation	-0.0375933	-0.046892	-0.0282946	0.0047442	-7.92406	44367	2.35211862280447e-15	14.6285	0.00141326	44369	NA	AA_B_12_31324701_exon2.SIGLEC1_Q9BZZ2_OID20690_v1_Inflammation	AA	HLA_B	HLAI	1
SIGLEC10	AA_B_97_31324201_exon3_RTV	SIGLEC10_Q96LC7_OID20537_v1_Inflammation	0.0572484	0.0479309	0.0665659	0.00475377	12.0427	44106	2.3898322683067e-33	32.6216	0.00327738	44108	19	AA_B_97_31324201_exon3_RTV.SIGLEC10_Q96LC7_OID20537_v1_Inflammation	AA	HLA_B	HLAI	1
SIGLEC6	HLA_B_08_01	SIGLEC6_O43699_OID21394_v1_Oncology	0.0776405	0.0683796	0.0869013	0.00472487	16.4323	44524	1.69386869200395e-60	59.7711	0.00602804	44526	19	HLA_B_08_01.SIGLEC6_O43699_OID21394_v1_Oncology	allele	HLA_B	HLAI	NA
SIGLEC9	HLA_DQA1_01_02	SIGLEC9_Q9Y336_OID21390_v1_Oncology	0.0891189	0.0798601	0.0983778	0.00472388	18.8656	44457	4.45756640095883e-79	78.3509	0.00794219	44459	19	HLA_DQA1_01_02.SIGLEC9_Q9Y336_OID21390_v1_Oncology	allele	HLA_DQA1	HLAII	NA
SIRPA	AA_DRB1_13_32552123_exon2_HLR	SIRPA_P78324_OID20304_v1_Cardiometabolic	0.0486107	0.0393093	0.0579121	0.00474558	10.2434	44299	1.35028874918701e-24	23.8696	0.002363	44301	20	AA_DRB1_13_32552123_exon2_HLR.SIRPA_P78324_OID20304_v1_Cardiometabolic	AA	HLA_DRB1	HLAII	1
SIRT1	AA_DQB1_30_32632762_exon2_H	SIRT1_Q96EB6_OID30439_v1_Inflammation_II	0.0391619	0.0297455	0.0485783	0.00480423	8.15155	43260	3.68835665494881e-16	15.4332	0.00153366	43262	10	AA_DQB1_30_32632762_exon2_H.SIRT1_Q96EB6_OID30439_v1_Inflammation_II	AA	HLA_DQB1	HLAII	1
SIT1	HLA_B_44_02	SIT1_Q9Y3P8_OID20462_v1_Inflammation	-0.0334952	-0.0429024	-0.0240879	0.00479956	-6.9788	43362	3.0197941557066e-12	11.52	0.00112193	43364	9	HLA_B_44_02.SIT1_Q9Y3P8_OID20462_v1_Inflammation	allele	HLA_B	HLAI	NA
SKAP1	HLA_DRB1_01_01	SKAP1_Q86WV1_OID20906_v1_Neurology	0.0378018	0.0284389	0.0471647	0.00477695	7.91337	43760	2.56364178941457e-15	14.5911	0.00142898	43762	NA	HLA_DRB1_01_01.SKAP1_Q86WV1_OID20906_v1_Neurology	allele	HLA_DRB1	HLAII	NA
SLAMF1	AA_C_24_31239576_exon2	SLAMF1_Q13291_OID20496_v1_Inflammation	-0.0459272	-0.0553298	-0.0365246	0.00479719	-9.57377	43362	1.08294716088265e-21	20.9654	0.00210931	43364	1	AA_C_24_31239576_exon2.SLAMF1_Q13291_OID20496_v1_Inflammation	AA	HLA_C	HLAI	1
SLAMF7	HLA_B_08	SLAMF7_Q9NQ25_OID20602_v1_Inflammation	-0.0579896	-0.0673066	-0.0486725	0.00475357	-12.1992	44106	3.56518555192321e-34	33.4479	0.00336279	44108	1	HLA_B_08.SLAMF7_Q9NQ25_OID20602_v1_Inflammation	allele	HLA_B	HLAI	NA
SLAMF8	AA_DQB1_125_32629588_exon3_A	SLAMF8_Q9P0V8_OID21214_v1_Oncology	0.0406105	0.0311809	0.0500401	0.00481096	8.44125	43134	3.23602360198707e-17	16.49	0.00164921	43136	1	AA_DQB1_125_32629588_exon3_A.SLAMF8_Q9P0V8_OID21214_v1_Oncology	AA	HLA_DQB1	HLAII	0
SLC39A5	HLA_C_05_01	SLC39A5_Q6ZMH5_OID20539_v1_Inflammation	-0.0525726	-0.0618925	-0.0432528	0.004755	-11.0563	44106	2.22707725969789e-28	27.6523	0.00276388	44108	12	HLA_C_05_01.SLC39A5_Q6ZMH5_OID20539_v1_Inflammation	allele	HLA_C	HLAI	NA
SLIT2	AA_B_156_31324024_exon3_LW	SLIT2_O94813_OID20862_v1_Neurology	0.0345923	0.0251621	0.0440225	0.00481127	7.18985	43148	6.59132097780548e-13	12.181	0.00119663	43150	NA	AA_B_156_31324024_exon3_LW.SLIT2_O94813_OID20862_v1_Neurology	AA	HLA_B	HLAI	1
SMAD5	AA_DQA1_69_32609285_exon2_AT	SMAD5_Q99717_OID21353_v1_Oncology	0.0355688	0.0262259	0.0449116	0.00476673	7.46187	43955	8.68734722384821e-14	13.0611	0.00126514	43957	NA	AA_DQA1_69_32609285_exon2_AT.SMAD5_Q99717_OID21353_v1_Oncology	AA	HLA_DQA1	HLAII	1
SMOC1	AA_DRB1_70_32551952_exon2_Q	SMOC1_Q9H4F8_OID21461_v1_Oncology	-0.036127	-0.0454098	-0.0268442	0.00473608	-7.62804	44524	2.43082827103974e-14	13.6142	0.00130516	44526	NA	AA_DRB1_70_32551952_exon2_Q.SMOC1_Q9H4F8_OID21461_v1_Oncology	AA	HLA_DRB1	HLAII	1
SMPD3	AA_DRB1_74_32551940_exon2_ALx	SMPD3_Q9NY59_OID30477_v1_Inflammation_II	0.036621	0.0272038	0.0460383	0.00480469	7.62194	43260	2.54981050706414e-14	13.5935	0.0013411	43262	16	AA_DRB1_74_32551940_exon2_ALx.SMPD3_Q9NY59_OID30477_v1_Inflammation_II	AA	HLA_DRB1	HLAII	1
SNX2	AA_DRB1_74_32551940_exon2_AL	SNX2_O60749_OID31374_v1_Oncology_II	-0.0461535	-0.0554537	-0.0368533	0.00474496	-9.72686	44321	2.43861757100692e-22	21.6129	0.00213015	44323	5	AA_DRB1_74_32551940_exon2_AL.SNX2_O60749_OID31374_v1_Oncology_II	AA	HLA_DRB1	HLAII	1
SORT1	AA_A_79_29910768_exon2_G	SORT1_Q99523_OID20213_v1_Cardiometabolic	0.0507655	0.041447	0.0600841	0.00475431	10.6778	44127	1.39356229776348e-26	25.8559	0.00257714	44129	1	AA_A_79_29910768_exon2_G.SORT1_Q99523_OID20213_v1_Cardiometabolic	AA	HLA_A	HLAI	1
SPINT1	AA_DRB1_11_32552129_exon2_GS	SPINT1_O43278_OID21109_v1_Neurology	-0.0487223	-0.0580526	-0.039392	0.0047603	-10.2351	44025	1.4703566797407e-24	23.8326	0.00237386	44027	15	AA_DRB1_11_32552129_exon2_GS.SPINT1_O43278_OID21109_v1_Neurology	AA	HLA_DRB1	HLAII	1
SPON1	AA_DRB1_77_32551931_exon2_PT	SPON1_Q9HCB6_OID20759_v1_Inflammation	0.048393	0.0390832	0.0577027	0.00474981	10.1884	44221	2.37721011637491e-24	23.6239	0.00234188	44223	11	AA_DRB1_77_32551931_exon2_PT.SPON1_Q9HCB6_OID20759_v1_Inflammation	AA	HLA_DRB1	HLAII	1
SPP1	AA_B_177_31323961_exon3_D	SPP1_P10451_OID20322_v1_Cardiometabolic	-0.0339876	-0.0432588	-0.0247165	0.00473012	-7.18536	44643	6.80746312991945e-13	12.167	0.00115516	44645	4	AA_B_177_31323961_exon3_D.SPP1_P10451_OID20322_v1_Cardiometabolic	AA	HLA_B	HLAI	1
SPRING1	AA_DRB1_13_32552123_exon2_FS	SPRING1_Q9H741_OID31197_v1_Oncology_II	-0.0384352	-0.0478854	-0.0289849	0.0048215	-7.97162	42953	1.60449203354015e-15	14.7947	0.00147726	42955	NA	AA_DRB1_13_32552123_exon2_FS.SPRING1_Q9H741_OID31197_v1_Oncology_II	AA	HLA_DRB1	HLAII	1
SSC4D	HLA_DRB1_03	SSC4D_Q8WTU2_OID20182_v1_Cardiometabolic	-0.0346148	-0.0439398	-0.0252898	0.00475759	-7.27569	44127	3.50375781390908e-13	12.4555	0.00119818	44129	NA	HLA_DRB1_03.SSC4D_Q8WTU2_OID20182_v1_Cardiometabolic	allele	HLA_DRB1	HLAII	NA
SSH3	AA_DRB1_74_32551940_exon2_GR	SSH3_Q8TE77_OID31216_v1_Oncology_II	-0.044612	-0.0540598	-0.0351642	0.00482026	-9.2551	42953	2.23574812815241e-20	19.6506	0.00199023	42955	11	AA_DRB1_74_32551940_exon2_GR.SSH3_Q8TE77_OID31216_v1_Oncology_II	AA	HLA_DRB1	HLAII	1
SSNA1	AA_B_178_31323958_exon3_K	SSNA1_O43805_OID31453_v1_Oncology_II	0.0406972	0.031396	0.0499985	0.00474549	8.57597	44332	1.01375818902033e-17	16.9941	0.00165626	44334	NA	AA_B_178_31323958_exon3_K.SSNA1_O43805_OID31453_v1_Oncology_II	AA	HLA_B	HLAI	1
STAB2	AA_DRB1_77_32551931_exon2_Nx	STAB2_Q8WWQ8_OID30401_v1_Cardiometabolic_II	-0.0502592	-0.0595395	-0.0409788	0.00473484	-10.6148	44493	2.73566671761258e-26	25.5629	0.00252598	44495	12	AA_DRB1_77_32551931_exon2_Nx.STAB2_Q8WWQ8_OID30401_v1_Cardiometabolic_II	AA	HLA_DRB1	HLAII	1
STAU1	AA_DRB1_11_32552129_exon2_DLS	STAU1_O95793_OID31210_v1_Oncology_II	-0.0366011	-0.046052	-0.0271503	0.00482183	-7.59071	42953	3.2456974533855e-14	13.4887	0.00133964	42955	NA	AA_DRB1_11_32552129_exon2_DLS.STAU1_O95793_OID31210_v1_Oncology_II	AA	HLA_DRB1	HLAII	1
STX6	AA_DRB1_13_32552123_exon2_LRY	STX6_O43752_OID21219_v1_Oncology	-0.0344534	-0.0438852	-0.0250217	0.00481207	-7.15979	43134	8.20903773937329e-13	12.0857	0.00118704	43136	NA	AA_DRB1_13_32552123_exon2_LRY.STX6_O43752_OID21219_v1_Oncology	AA	HLA_DRB1	HLAII	1
SUMF2	HLA_C_08_02	SUMF2_Q8NBJ7_OID21032_v1_Neurology	0.0998411	0.0906001	0.109082	0.00471476	21.1763	44538	4.87206407172399e-99	98.3123	0.00996824	44540	7	HLA_C_08_02.SUMF2_Q8NBJ7_OID21032_v1_Neurology	allele	HLA_C	HLAI	NA
SUOX	AA_DRB1_11_32552129_exon2_GV	SUOX_P51687_OID31031_v1_Neurology_II	0.035069	0.0257743	0.0443636	0.00474212	7.39521	44414	1.43671364096134e-13	12.8426	0.00122983	44416	NA	AA_DRB1_11_32552129_exon2_GV.SUOX_P51687_OID31031_v1_Neurology_II	AA	HLA_DRB1	HLAII	1
SUSD2	AA_DRB1_71_32551949_exon2_K	SUSD2_Q9UGT4_OID21098_v1_Neurology	-0.0320947	-0.041416	-0.0227733	0.00475573	-6.74863	44169	1.5108937157435e-11	10.8208	0.00103007	44171	NA	AA_DRB1_71_32551949_exon2_K.SUSD2_Q9UGT4_OID21098_v1_Neurology	AA	HLA_DRB1	HLAII	1
SYT1	AA_DRB1_11_32552129_exon2_GV	SYT1_P21579_OID31089_v1_Neurology_II	-0.0432814	-0.0525761	-0.0339867	0.00474214	-9.12697	44385	7.33126033109681e-20	19.1348	0.00187328	44387	NA	AA_DRB1_11_32552129_exon2_GV.SYT1_P21579_OID31089_v1_Neurology_II	AA	HLA_DRB1	HLAII	1
TACSTD2	AA_A_99_29911069_exon3_CWY	TACSTD2_P09758_OID21447_v1_Oncology	-0.0429542	-0.0528575	-0.033051	0.00505261	-8.50139	39099	1.93868013446602e-17	16.7125	0.00184507	39101	1	AA_A_99_29911069_exon3_CWY.TACSTD2_P09758_OID21447_v1_Oncology	AA	HLA_A	HLAI	1
TCL1A	AA_C_1_31239645_exon2_G	TCL1A_P56279_OID20987_v1_Neurology	-0.0515565	-0.0609132	-0.0421998	0.00477379	-10.7999	43764	3.72839780279271e-27	26.4285	0.00265807	43766	14	AA_C_1_31239645_exon2_G.TCL1A_P56279_OID20987_v1_Neurology	AA	HLA_C	HLAI	1
TCN1	AA_DRB1_96_32549647_exon3_EYx	TCN1_P20061_OID30687_v1_Inflammation_II	0.040061	0.0306941	0.0494279	0.00477899	8.38274	43715	5.32324408501325e-17	16.2738	0.00160488	43717	NA	AA_DRB1_96_32549647_exon3_EYx.TCN1_P20061_OID30687_v1_Inflammation_II	AA	HLA_DRB1	HLAII	0
TCN2	AA_DRB1_26_32552084_exon2_Y	TCN2_P20062_OID20341_v1_Cardiometabolic	0.0393985	0.0301292	0.0486677	0.00472918	8.33093	44643	8.2466972870223e-17	16.0837	0.00155224	44645	NA	AA_DRB1_26_32552084_exon2_Y.TCN2_P20062_OID20341_v1_Cardiometabolic	AA	HLA_DRB1	HLAII	1
TDP1	AA_DRB1_13_32552123_exon2_FS	TDP1_Q9NUW8_OID31403_v1_Oncology_II	-0.0343113	-0.043616	-0.0250067	0.00474722	-7.22766	44321	4.99281427789722e-13	12.3017	0.00117727	44323	NA	AA_DRB1_13_32552123_exon2_FS.TDP1_Q9NUW8_OID31403_v1_Oncology_II	AA	HLA_DRB1	HLAII	1
TEK	AA_B_32_31324641_exon2	TEK_Q02763_OID21496_v1_Oncology	0.183716	0.174562	0.19287	0.00467028	39.3373	44300	0	331.97	0.0337517	44302	9	AA_B_32_31324641_exon2.TEK_Q02763_OID21496_v1_Oncology	AA	HLA_B	HLAI	1
TF	AA_A_161_29911255_exon3_DG	TF_P02787_OID30783_v1_Inflammation_II	-0.0650786	-0.0743429	-0.0558143	0.00472664	-13.7685	44571	4.83214768056555e-43	42.3159	0.00423523	44573	3	AA_A_161_29911255_exon3_DG.TF_P02787_OID30783_v1_Inflammation_II	AA	HLA_A	HLAI	1
TFF3	HLA_B_44_03	TFF3_Q07654_OID20371_v1_Cardiometabolic	0.233755	0.224683	0.242826	0.00462841	50.5043	44130	0	540.249	0.0546412	44132	21	HLA_B_44_03.TFF3_Q07654_OID20371_v1_Cardiometabolic	allele	HLA_B	HLAI	NA
TFPI	AA_DRB1_13_32552123_exon2_HRY	TFPI_P10646_OID20388_v1_Cardiometabolic	-0.0388381	-0.0481691	-0.029507	0.00476069	-8.15808	44056	3.49315636552665e-16	15.4568	0.00150839	44058	2	AA_DRB1_13_32552123_exon2_HRY.TFPI_P10646_OID20388_v1_Cardiometabolic	AA	HLA_DRB1	HLAII	1
TFRC	AA_A_152_29911228_exon3_ERx	TFRC_P02786_OID20369_v1_Cardiometabolic	-0.0370909	-0.0463919	-0.0277899	0.00474536	-7.81626	44347	5.56117282485176e-15	14.2548	0.00137574	44349	NA	AA_A_152_29911228_exon3_ERx.TFRC_P02786_OID20369_v1_Cardiometabolic	AA	HLA_A	HLAI	1
TGFB1	AA_B_156_31324024_exon3_Dx	TGFB1_P01137_OID20621_v1_Inflammation	0.0474082	0.0381344	0.056682	0.00473151	10.0197	44568	1.32316222527771e-23	22.8784	0.00224754	44570	19	AA_B_156_31324024_exon3_Dx.TGFB1_P01137_OID20621_v1_Inflammation	AA	HLA_B	HLAI	1
TGFBI	AA_DRB1_77_32551931_exon2_Tx	TGFBI_Q15582_OID20417_v1_Cardiometabolic	0.0431855	0.0338409	0.0525302	0.00476764	9.05806	43912	1.3809535614099e-19	18.8598	0.00186499	43914	NA	AA_DRB1_77_32551931_exon2_Tx.TGFBI_Q15582_OID20417_v1_Cardiometabolic	AA	HLA_DRB1	HLAII	1
TGFBR2	AA_DRB1_77_32551931_exon2_N	TGFBR2_P37173_OID21493_v1_Oncology	0.0662091	0.0569172	0.075501	0.00474072	13.966	44300	3.11820921266912e-44	43.5061	0.00438365	44302	3	AA_DRB1_77_32551931_exon2_N.TGFBR2_P37173_OID21493_v1_Oncology	AA	HLA_DRB1	HLAII	1
TGM2	AA_DRB1_77_32551931_exon2_T	TGM2_P21980_OID20141_v1_Cardiometabolic	0.0706573	0.06135	0.0799645	0.00474855	14.8798	44127	5.89833691078768e-50	49.2293	0.00499245	44129	20	AA_DRB1_77_32551931_exon2_T.TGM2_P21980_OID20141_v1_Cardiometabolic	AA	HLA_DRB1	HLAII	1
TGOLN2	AA_DRB1_74_32551940_exon2_GQR	TGOLN2_O43493_OID30691_v1_Inflammation_II	0.0407474	0.0314696	0.0500252	0.00473354	8.60823	44556	7.65823596769442e-18	17.1159	0.00166035	44558	NA	AA_DRB1_74_32551940_exon2_GQR.TGOLN2_O43493_OID30691_v1_Inflammation_II	AA	HLA_DRB1	HLAII	1
THBD	AA_B_67_31324536_exon2_FR	THBD_P07204_OID20231_v1_Cardiometabolic	0.0510899	0.041779	0.0604008	0.00475041	10.7548	44198	6.07240633264504e-27	26.2166	0.00261018	44200	20	AA_B_67_31324536_exon2_FR.THBD_P07204_OID20231_v1_Cardiometabolic	AA	HLA_B	HLAI	1
TIE1	AA_DRB1_37_32552051_exon2_PSY	TIE1_P35590_OID20303_v1_Cardiometabolic	0.04107	0.0318085	0.0503315	0.00472521	8.69167	44712	3.69016487363124e-18	17.433	0.00168675	44714	1	AA_DRB1_37_32552051_exon2_PSY.TIE1_P35590_OID20303_v1_Cardiometabolic	AA	HLA_DRB1	HLAII	1
TIGIT	HLA_DRB1_03_01	TIGIT_Q495A1_OID31320_v1_Oncology_II	0.0331911	0.0238292	0.042553	0.00477642	6.94894	43784	3.73170860683408e-12	11.4281	0.00110165	43786	NA	HLA_DRB1_03_01.TIGIT_Q495A1_OID31320_v1_Oncology_II	allele	HLA_DRB1	HLAII	NA
TIMD4	HLA_DRB1_15_01	TIMD4_Q96H15_OID20375_v1_Cardiometabolic	0.0825292	0.0732541	0.0918043	0.00473216	17.4401	44352	6.90527302034766e-68	67.1608	0.00681107	44354	5	HLA_DRB1_15_01.TIMD4_Q96H15_OID20375_v1_Cardiometabolic	allele	HLA_DRB1	HLAII	NA
TIMP1	AA_A_107_29911093_exon3_W	TIMP1_P01033_OID20418_v1_Cardiometabolic	-0.0756344	-0.0849839	-0.0662849	0.00477011	-15.8559	43697	1.8402476988675e-56	55.7351	0.00572056	43699	X	AA_A_107_29911093_exon3_W.TIMP1_P01033_OID20418_v1_Cardiometabolic	AA	HLA_A	HLAI	1
TIMP2	AA_DRB1_30_32552072_exon2_FG	TIMP2_P16035_OID30318_v1_Cardiometabolic_II	0.0911411	0.0818888	0.100393	0.00472051	19.3075	44504	1.01456435369822e-82	81.9937	0.0083067	44506	17	AA_DRB1_30_32552072_exon2_FG.TIMP2_P16035_OID30318_v1_Cardiometabolic_II	AA	HLA_DRB1	HLAII	1
TIMP4	AA_DRB1_58_32551988_exon2_E	TIMP4_Q99727_OID21147_v1_Neurology	0.049084	0.0397691	0.0583988	0.00475245	10.3281	44169	5.61284531422578e-25	24.2508	0.00240923	44171	3	AA_DRB1_58_32551988_exon2_E.TIMP4_Q99727_OID21147_v1_Neurology	AA	HLA_DRB1	HLAII	1
TMPRSS11D	AA_DRB1_37_32552051_exon2_FNS	TMPRSS11D_O60235_OID31103_v1_Neurology_II	-0.0377236	-0.0470275	-0.0284197	0.00474685	-7.94707	44317	1.95446557237781e-15	14.709	0.00142307	44319	4	AA_DRB1_37_32552051_exon2_FNS.TMPRSS11D_O60235_OID31103_v1_Neurology_II	AA	HLA_DRB1	HLAII	1
TNF	HLA_B_35	TNF_P01375_OID20074_v1_Cardiometabolic	-0.0549801	-0.0643845	-0.0455756	0.00479815	-11.4586	43305	2.35499621335072e-30	29.628	0.00302281	43307	6	HLA_B_35.TNF_P01375_OID20074_v1_Cardiometabolic	allele	HLA_B	HLAI	NA
TNF	AA_B_24_31324665_exon2_A	TNF_P01375_OID20848_v1_Neurology	-0.0581561	-0.0676304	-0.0486817	0.00483381	-12.0311	42653	2.76121373647544e-33	32.5589	0.00338213	42655	6	AA_B_24_31324665_exon2_A.TNF_P01375_OID20848_v1_Neurology	AA	HLA_B	HLAI	1
TNF	AA_B_11_31324704_exon2	TNF_P01375_OID21237_v1_Oncology	0.0599355	0.0505151	0.0693559	0.00480628	12.4703	43134	1.24966092976764e-35	34.9032	0.00359227	43136	6	AA_B_11_31324704_exon2.TNF_P01375_OID21237_v1_Oncology	AA	HLA_B	HLAI	1
TNF	AA_B_24_31324665_exon2_A	TNF_P01375_OID20473_v1_Inflammation	-0.0624899	-0.0718841	-0.0530958	0.00479287	-13.0381	43362	8.78805922607066e-39	38.0561	0.00390499	43364	6	AA_B_24_31324665_exon2_A.TNF_P01375_OID20473_v1_Inflammation	AA	HLA_B	HLAI	1
TNFRSF10A	HLA_A_03_01	TNFRSF10A_O00220_OID20967_v1_Neurology	-0.0505043	-0.0598547	-0.0411539	0.00477056	-10.5867	43828	3.69601978117401e-26	25.4323	0.00255068	43830	8	HLA_A_03_01.TNFRSF10A_O00220_OID20967_v1_Neurology	allele	HLA_A	HLAI	NA
TNFRSF10C	AA_C_156_31238934_exon3_LMx	TNFRSF10C_O14798_OID20265_v1_Cardiometabolic	-0.0617325	-0.0710283	-0.0524367	0.00474272	-13.0163	44288	1.16477470725074e-38	37.9338	0.0038109	44290	8	AA_C_156_31238934_exon3_LMx.TNFRSF10C_O14798_OID20265_v1_Cardiometabolic	AA	HLA_C	HLAI	1
TNFRSF11A	AA_DRB1_71_32551949_exon2_K	TNFRSF11A_Q9Y6Q6_OID20646_v1_Inflammation	0.0373329	0.0280625	0.0466034	0.00472977	7.89318	44639	3.01253703921774e-15	14.5211	0.00139375	44641	NA	AA_DRB1_71_32551949_exon2_K.TNFRSF11A_Q9Y6Q6_OID20646_v1_Inflammation	AA	HLA_DRB1	HLAII	1
TNFRSF13B	AA_DQB1_75_32632627_exon2	TNFRSF13B_O14836_OID20702_v1_Inflammation	-0.03887	-0.0481836	-0.0295564	0.00475179	-8.18006	44221	2.91177889352421e-16	15.5358	0.00151087	44223	17	AA_DQB1_75_32632627_exon2.TNFRSF13B_O14836_OID20702_v1_Inflammation	AA	HLA_DQB1	HLAII	1
TNFRSF13C	AA_B_116_31324144_exon3_FN	TNFRSF13C_Q96RJ3_OID20480_v1_Inflammation	-0.05363	-0.063029	-0.044231	0.00479535	-11.1838	43362	5.36581593553723e-29	28.2704	0.00287618	43364	22	AA_B_116_31324144_exon3_FN.TNFRSF13C_Q96RJ3_OID20480_v1_Inflammation	AA	HLA_B	HLAI	1
TNFRSF14	AA_DRB1_77_32551931_exon2_PT	TNFRSF14_Q92956_OID20783_v1_Inflammation	-0.0530625	-0.06237	-0.043755	0.00474869	-11.1742	44221	5.9671343094331e-29	28.2242	0.00281563	44223	NA	AA_DRB1_77_32551931_exon2_PT.TNFRSF14_Q92956_OID20783_v1_Inflammation	AA	HLA_DRB1	HLAII	1
TNFRSF17	AA_DRB1_30_32552072_exon2_GHY	TNFRSF17_Q02223_OID30589_v1_Inflammation_II	0.0613273	0.0519546	0.0707	0.00478193	12.8248	43567	1.39285344248476e-37	36.8561	0.00376104	43569	16	AA_DRB1_30_32552072_exon2_GHY.TNFRSF17_Q02223_OID30589_v1_Inflammation_II	AA	HLA_DRB1	HLAII	1
TNFRSF19	AA_C_147_31238961_exon3_Lx	TNFRSF19_Q9NS68_OID21446_v1_Oncology	0.0381622	0.02888	0.0474443	0.00473572	8.05836	44524	7.92360644027558e-16	15.1011	0.00145635	44526	NA	AA_C_147_31238961_exon3_Lx.TNFRSF19_Q9NS68_OID21446_v1_Oncology	AA	HLA_C	HLAI	1
TNFRSF1A	AA_DRB1_74_32551940_exon2_GR	TNFRSF1A_P19438_OID21155_v1_Neurology	0.0603748	0.0510656	0.0696839	0.0047495	12.7118	44169	5.90332551181835e-37	36.2289	0.00364511	44171	12	AA_DRB1_74_32551940_exon2_GR.TNFRSF1A_P19438_OID21155_v1_Neurology	AA	HLA_DRB1	HLAII	1
TNFRSF1B	AA_B_156_31324024_exon3_D	TNFRSF1B_P20333_OID21145_v1_Neurology	0.0590509	0.0497411	0.0683608	0.00474988	12.4321	44169	2.00620466554019e-35	34.6976	0.00348701	44171	1	AA_B_156_31324024_exon3_D.TNFRSF1B_P20333_OID21145_v1_Neurology	AA	HLA_B	HLAI	1
TNFRSF21	AA_DRB1_77_32551931_exon2_Nx	TNFRSF21_O75509_OID21052_v1_Neurology	0.0495891	0.0403131	0.0588651	0.0047326	10.4782	44538	1.1655006300465e-25	24.9335	0.00245908	44540	6	AA_DRB1_77_32551931_exon2_Nx.TNFRSF21_O75509_OID21052_v1_Neurology	AA	HLA_DRB1	HLAII	1
TNFRSF4	AA_B_97_31324201_exon3_CS	TNFRSF4_P43489_OID20653_v1_Inflammation	0.102251	0.0930154	0.111487	0.00471201	21.7001	44568	7.07772417738354e-104	103.15	0.0104553	44570	1	AA_B_97_31324201_exon3_CS.TNFRSF4_P43489_OID20653_v1_Inflammation	AA	HLA_B	HLAI	1
TNFRSF6B	HLA_DRB1_01_03	TNFRSF6B_O95407_OID20964_v1_Neurology	0.0466667	0.0373146	0.0560189	0.00477145	9.7804	43828	1.4413617733662e-22	21.8412	0.00217778	43830	20	HLA_DRB1_01_03.TNFRSF6B_O95407_OID20964_v1_Neurology	allele	HLA_DRB1	HLAII	NA
TNFRSF8	AA_B_9_31324710_exon2_D	TNFRSF8_P28908_OID21049_v1_Neurology	0.0782893	0.0690304	0.0875482	0.00472389	16.5731	44538	1.66860066147021e-61	60.7776	0.00612922	44540	1	AA_B_9_31324710_exon2_D.TNFRSF8_P28908_OID21049_v1_Neurology	AA	HLA_B	HLAI	1
TNFRSF9	AA_DRB1_77_32551931_exon2_Tx	TNFRSF9_Q07011_OID20985_v1_Neurology	-0.0742004	-0.0835369	-0.0648638	0.00476349	-15.5769	43828	1.4645611825247e-54	53.8343	0.00550569	43830	1	AA_DRB1_77_32551931_exon2_Tx.TNFRSF9_Q07011_OID20985_v1_Neurology	AA	HLA_DRB1	HLAII	1
TNFSF10	AA_C_99_31239105_exon3_CF	TNFSF10_P50591_OID20611_v1_Inflammation	0.0353607	0.0260896	0.0446318	0.00473011	7.47567	44639	7.82148701438091e-14	13.1067	0.00125038	44641	NA	AA_C_99_31239105_exon3_CF.TNFSF10_P50591_OID20611_v1_Inflammation	AA	HLA_C	HLAI	1
TNFSF11	AA_C_267_31238014_exon4_P	TNFSF11_O14788_OID20592_v1_Inflammation	-0.0332721	-0.0425997	-0.0239444	0.00475894	-6.99148	44106	2.75862108179341e-12	11.5593	0.00110703	44108	13	AA_C_267_31238014_exon4_P.TNFSF11_O14788_OID20592_v1_Inflammation	AA	HLA_C	HLAI	0
TNFSF12	AA_B_45_31324602_exon2_ET	TNFSF12_O43508_OID20624_v1_Inflammation	0.0394842	0.0302146	0.0487539	0.00472938	8.34871	44639	7.09661045735205e-17	16.1489	0.001559	44641	17	AA_B_45_31324602_exon2_ET.TNFSF12_O43508_OID20624_v1_Inflammation	AA	HLA_B	HLAI	1
TNFSF13	AA_A_79_29910768_exon2_DG	TNFSF13_O75888_OID20733_v1_Inflammation	-0.0424708	-0.0517677	-0.0331739	0.00474327	-8.9539	44367	3.56104710766038e-19	18.4484	0.00180377	44369	17	AA_A_79_29910768_exon2_DG.TNFSF13_O75888_OID20733_v1_Inflammation	AA	HLA_A	HLAI	1
TNFSF13B	AA_B_97_31324201_exon3_CS	TNFSF13B_Q9Y275_OID20272_v1_Cardiometabolic	-0.063897	-0.0731548	-0.0546393	0.00472329	-13.5281	44641	1.29006273751464e-41	40.8894	0.00408283	44643	13	AA_B_97_31324201_exon3_CS.TNFSF13B_Q9Y275_OID20272_v1_Cardiometabolic	AA	HLA_B	HLAI	1
TNFSF8	AA_DRB1_13_32552123_exon2_FGY	TNFSF8_P32971_OID30384_v1_Cardiometabolic_II	-0.0488153	-0.0580963	-0.0395343	0.00473518	-10.3091	44493	6.83888966442176e-25	24.165	0.00238293	44495	9	AA_DRB1_13_32552123_exon2_FGY.TNFSF8_P32971_OID30384_v1_Cardiometabolic_II	AA	HLA_DRB1	HLAII	1
TNN	AA_DRB1_77_32551931_exon2_LN	TNN_Q9UQP3_OID30412_v1_Cardiometabolic_II	-0.0480552	-0.0573366	-0.0387738	0.00473535	-10.1482	44493	3.5870555755658e-24	23.4453	0.0023093	44495	1	AA_DRB1_77_32551931_exon2_LN.TNN_Q9UQP3_OID30412_v1_Cardiometabolic_II	AA	HLA_DRB1	HLAII	1
TNR	AA_B_156_31324024_exon3_D	TNR_Q92752_OID20957_v1_Neurology	-0.0423607	-0.0517147	-0.0330068	0.00477237	-8.87624	43828	7.17096397415697e-19	18.1444	0.00179443	43830	1	AA_B_156_31324024_exon3_D.TNR_Q92752_OID20957_v1_Neurology	AA	HLA_B	HLAI	1
TNXB	HLA_B_18_01	TNXB_P22105_OID21107_v1_Neurology	0.156786	0.147575	0.165997	0.00469934	33.3635	44169	4.6560950614059e-241	240.332	0.0245819	44171	6	HLA_B_18_01.TNXB_P22105_OID21107_v1_Neurology	allele	HLA_B	HLAI	NA
TP53BP1	AA_DRB1_11_32552129_exon2_LS	TP53BP1_Q12888_OID30470_v1_Inflammation_II	-0.0751372	-0.0845342	-0.0657403	0.00479432	-15.6721	43260	3.32989845187158e-55	54.4776	0.0056456	43262	15	AA_DRB1_11_32552129_exon2_LS.TP53BP1_Q12888_OID30470_v1_Inflammation_II	AA	HLA_DRB1	HLAII	1
TRAF3	AA_DRB1_33_32552063_exon2_Hx	TRAF3_Q13114-2_OID30479_v1_Inflammation_II	-0.0568078	-0.0662162	-0.0473995	0.00480015	-11.8346	43260	2.90018628248846e-32	31.5376	0.00322713	43262	14	AA_DRB1_33_32552063_exon2_Hx.TRAF3_Q13114-2_OID30479_v1_Inflammation_II	AA	HLA_DRB1	HLAII	1
TREM2	AA_DQB1_57_32632681_exon2_AS	TREM2_Q9NZC2_OID20731_v1_Inflammation	-0.0543585	-0.0636733	-0.0450436	0.00475244	-11.438	44145	2.97874147899101e-30	29.526	0.00295484	44147	6	AA_DQB1_57_32632681_exon2_AS.TREM2_Q9NZC2_OID20731_v1_Inflammation	AA	HLA_DQB1	HLAII	1
TRIM21	AA_DRB1_74_32551940_exon2_R	TRIM21_P19474_OID20533_v1_Inflammation	-0.0537641	-0.0630834	-0.0444448	0.00475469	-11.3076	44106	1.32208557108852e-29	28.8787	0.00289058	44108	11	AA_DRB1_74_32551940_exon2_R.TRIM21_P19474_OID20533_v1_Inflammation	AA	HLA_DRB1	HLAII	1
TRIM40	AA_A_95_29911057_exon3_PV	TRIM40_Q6P9F5_OID30885_v1_Neurology_II	-0.140071	-0.149391	-0.13075	0.00475541	-29.455	43353	7.94796528289674e-189	188.1	0.0196198	43355	6	AA_A_95_29911057_exon3_PV.TRIM40_Q6P9F5_OID30885_v1_Neurology_II	AA	HLA_A	HLAI	1
TSC1	HLA_DRB1_13	TSC1_Q92574_OID30478_v1_Inflammation_II	0.0369996	0.0275825	0.0464168	0.00480462	7.70084	43260	1.38040232609441e-14	13.86	0.00136897	43262	9	HLA_DRB1_13.TSC1_Q92574_OID30478_v1_Inflammation_II	allele	HLA_DRB1	HLAII	NA
TSHB	AA_DRB1_37_32552051_exon2_FYx	TSHB_P01222_OID20129_v1_Cardiometabolic	0.0405137	0.0311982	0.0498291	0.00475272	8.52431	44198	1.58502548600634e-17	16.8	0.00164136	44200	1	AA_DRB1_37_32552051_exon2_FYx.TSHB_P01222_OID20129_v1_Cardiometabolic	AA	HLA_DRB1	HLAII	1
TSPAN7	AA_DQB1_86_32632594_exon2_A	TSPAN7_P41732_OID30810_v1_Neurology_II	0.0375277	0.0280955	0.04696	0.00481232	7.79826	43120	6.4172097275212e-15	14.1927	0.00140833	43122	X	AA_DQB1_86_32632594_exon2_A.TSPAN7_P41732_OID30810_v1_Neurology_II	AA	HLA_DQB1	HLAII	1
TTN	AA_DRB1_11_32552129_exon2_LS	TTN_Q8WZ42_OID30108_v1_Cardiometabolic_II	-0.0412025	-0.0506417	-0.0317633	0.00481587	-8.55557	43044	1.21093145494171e-17	16.9169	0.00169765	43046	NA	AA_DRB1_11_32552129_exon2_LS.TTN_Q8WZ42_OID30108_v1_Cardiometabolic_II	AA	HLA_DRB1	HLAII	1
TXNDC15	AA_C_156_31238934_exon3_QWx	TXNDC15_Q96J42_OID21495_v1_Oncology	-0.150872	-0.160078	-0.141666	0.00469676	-32.1226	44300	8.00172790008533e-224	223.097	0.0227624	44302	5	AA_C_156_31238934_exon3_QWx.TXNDC15_Q96J42_OID21495_v1_Oncology	AA	HLA_C	HLAI	1
TXNL1	AA_DRB1_13_32552123_exon2_FGS	TXNL1_O43396_OID30872_v1_Neurology_II	-0.0612255	-0.0706546	-0.0517965	0.0048107	-12.727	43048	4.88536906598356e-37	36.3111	0.00374856	43050	18	AA_DRB1_13_32552123_exon2_FGS.TXNL1_O43396_OID30872_v1_Neurology_II	AA	HLA_DRB1	HLAII	1
TYRP1	AA_DRB1_74_32551940_exon2_GQR	TYRP1_P17643_OID30517_v1_Inflammation_II	0.0571618	0.0477536	0.06657	0.00480005	11.9086	43260	1.20119706873752e-32	31.9204	0.00326747	43262	9	AA_DRB1_74_32551940_exon2_GQR.TYRP1_P17643_OID30517_v1_Inflammation_II	AA	HLA_DRB1	HLAII	1
UPB1	AA_DRB1_77_32551931_exon2_Nx	UPB1_Q9UBR1_OID30352_v1_Cardiometabolic_II	-0.03892	-0.048204	-0.0296361	0.00473665	-8.21679	44504	2.14606565286476e-16	15.6684	0.00151477	44506	NA	AA_DRB1_77_32551931_exon2_Nx.UPB1_Q9UBR1_OID30352_v1_Cardiometabolic_II	AA	HLA_DRB1	HLAII	1
VCAM1	AA_DQB1_minus5_32634302_exon1_Lx	VCAM1_P19320_OID20396_v1_Cardiometabolic	-0.0482385	-0.0575425	-0.0389345	0.0047469	-10.1621	44276	3.11192221872733e-24	23.507	0.00232695	44278	1	AA_DQB1_minus5_32634302_exon1_Lx.VCAM1_P19320_OID20396_v1_Cardiometabolic	AA	HLA_DQB1	HLAII	0
VSIG4	AA_DRB1_71_32551949_exon2_ARS	VSIG4_Q9Y279_OID21144_v1_Neurology	0.0346971	0.0253697	0.0440245	0.00475882	7.29111	44104	3.12565144762286e-13	12.5051	0.00120389	44106	NA	AA_DRB1_71_32551949_exon2_ARS.VSIG4_Q9Y279_OID21144_v1_Neurology	AA	HLA_DRB1	HLAII	1
VSIR	AA_B_156_31324024_exon3_D	VSIR_Q9H7M9_OID20131_v1_Cardiometabolic	0.0384673	0.0291432	0.0477913	0.00475714	8.08621	44123	6.31016328345714e-16	15.2	0.00147973	44125	10	AA_B_156_31324024_exon3_D.VSIR_Q9H7M9_OID20131_v1_Cardiometabolic	AA	HLA_B	HLAI	1
VSTM1	AA_A_245_29912086_exon4_A	VSTM1_Q6UX27_OID20851_v1_Neurology	-0.0685123	-0.077926	-0.0590987	0.00480284	-14.265	43148	4.60604525432019e-46	45.3367	0.00469394	43150	19	AA_A_245_29912086_exon4_A.VSTM1_Q6UX27_OID20851_v1_Neurology	AA	HLA_A	HLAI	0
WASL	AA_DQB1_140_32629543_exon3_T	WASL_O00401_OID30467_v1_Inflammation_II	-0.0615225	-0.0709283	-0.0521168	0.00479881	-12.8204	43260	1.4760760224224e-37	36.8309	0.00378502	43262	7	AA_DQB1_140_32629543_exon3_T.WASL_O00401_OID30467_v1_Inflammation_II	AA	HLA_DQB1	HLAII	0
WFIKKN1	AA_DRB1_74_32551940_exon2_GR	WFIKKN1_Q96NZ8_OID20939_v1_Neurology	-0.0626249	-0.0719842	-0.0532657	0.00477508	-13.115	43685	3.20697027232135e-39	38.4939	0.00392188	43687	16	AA_DRB1_74_32551940_exon2_GR.WFIKKN1_Q96NZ8_OID20939_v1_Neurology	AA	HLA_DRB1	HLAII	1
WIF1	HLA_DRB1_03	WIF1_Q9Y5W5_OID21464_v1_Oncology	-0.0344251	-0.0437084	-0.0251417	0.00473637	-7.26824	44524	3.70165155438557e-13	12.4316	0.00118508	44526	12	HLA_DRB1_03.WIF1_Q9Y5W5_OID21464_v1_Oncology	allele	HLA_DRB1	HLAII	NA
WNT9A	AA_DRB1_71_32551949_exon2_AKx	WNT9A_O14904_OID20460_v1_Inflammation	0.0551033	0.0457051	0.0645015	0.00479496	11.4919	43362	1.60377329261029e-30	29.7949	0.00303638	43364	1	AA_DRB1_71_32551949_exon2_AKx.WNT9A_O14904_OID20460_v1_Inflammation	AA	HLA_DRB1	HLAII	1
XCL1	AA_C_275_31237869_exon5_EK	XCL1_P47992_OID21398_v1_Oncology	-0.0515036	-0.0607801	-0.042227	0.00473289	-10.8821	44524	1.52028322540437e-27	26.8181	0.00265262	44526	1	AA_C_275_31237869_exon5_EK.XCL1_P47992_OID21398_v1_Oncology	AA	HLA_C	HLAI	0
ZBTB16	HLA_DRB1_03_01	ZBTB16_Q05516_OID21205_v1_Oncology	-0.0328963	-0.0423286	-0.0234641	0.00481233	-6.83585	43134	8.2602724015838e-12	11.083	0.00108217	43136	NA	HLA_DRB1_03_01.ZBTB16_Q05516_OID21205_v1_Oncology	allele	HLA_DRB1	HLAII	NA
ZNRD2	AA_B_177_31323961_exon3_E	ZNRD2_O60232_OID31450_v1_Oncology_II	0.0624358	0.053145	0.0717266	0.00474016	13.1717	44332	1.51604439583359e-39	38.8193	0.00389823	44334	11	AA_B_177_31323961_exon3_E.ZNRD2_O60232_OID31450_v1_Oncology_II	AA	HLA_B	HLAI	1
ZP3	AA_B_45_31324602_exon2_KT	ZP3_P21754_OID30265_v1_Cardiometabolic_II	-0.0360235	-0.0454272	-0.0266198	0.00479776	-7.5084	43387	6.09968819656059e-14	13.2147	0.00129769	43389	NA	AA_B_45_31324602_exon2_KT.ZP3_P21754_OID30265_v1_Cardiometabolic_II	AA	HLA_B	HLAI	1
