# Supplementary material for: The influence of HLA genetic variation on plasma protein expression
Source: Nat Commun. 2024 Jul 31;15:6469. doi: 10.1038/s41467-024-50583-8 (PMC11291675; doi:10.1038/s41467-024-50583-8)
Supplement: Supplementary file 4 — Supplementary Data 1-21 [file 41467_2024_50583_MOESM4_ESM.zip › Supplementary_tables/Supplementary_Data10.xls]

## Sheet: ST10_legend
allele	HLA variant in the EAS replication cohort affecting expression of the protein
gene	full name of Olink protein
beta	beta from HLA-pQTL linear model
beta_CI_low	95% confidence interval on beta (lower bound)
beta_CI_high	95% confidence interval on beta (upper bound)
SE	standard error from HLA-pQTL linear model
tval	t-statistic from HLA-pQTL linear model
DF	degrees of freedom from HLA-pQTL linear model
pval	p-value from linear model. P-values are two-sided, unadjusted and determined via t-test and linear regression analysis.
minus_log10P	negative 1 * log10(pval)
var_explained	variance explained by lead HLA variant
N	total N used for the indicated HLA-pQTL
gene_short	abbreviated name of Olink protein

## Sheet: ST10
allele	gene	beta	beta_CI_low	beta_CI_high	SE	tval	DF	pval	minus_log10P	var_explained	N	MAF	gene_short
AA_A_66_29910729_exon2_NQ	A1BG_P04217_OID30771_v1_Inflammation_II	-0.221053	-0.341564	-0.100542	0.0611934	-3.61236	254	0.000365636	3.43695	0.0488643	256	0.493471	A1BG
AA_A_156_29911240_exon3_L	AAMDC_Q9H7C9_OID30236_v1_Cardiometabolic_II	-0.261534	-0.383751	-0.139317	0.062045	-4.21523	242	3.52584e-05	4.45274	0.0684	244	0.395791	AAMDC
HLA_DPB1_02_01	AARSD1_Q9BTE6_OID21311_v1_Oncology	0.18227	0.0600411	0.304499	0.0620621	2.9369	251	0.00362317	2.44091	0.0332223	253	0.130988	AARSD1
AA_C_275_31237869_exon5_EG	ABCA2_Q9BZC7_OID30146_v1_Cardiometabolic_II	-0.21068	-0.332446	-0.0889136	0.061826	-3.40762	250	0.000763592	3.11714	0.044386	252	0.123313	ABCA2
HLA_B_51_02	ABHD14B_Q96IU4_OID20921_v1_Neurology	0.232397	0.111246	0.353549	0.0615139	3.77796	250	0.0001977	3.70399	0.0540085	252	0.0109504	ABHD14B
HLA_DPB1_14	ABL1_P00519_OID21280_v1_Oncology	-0.237475	-0.35823	-0.11672	0.0613138	-3.87311	251	0.000137144	3.86282	0.0563945	253	0.0267016	ABL1
HLA_C_12_03	ABO_P16442_OID30675_v1_Inflammation_II	-0.156056	-0.278353	-0.0337588	0.0620992	-2.51301	253	0.012593	1.89987	0.0243535	255	0.0215922	ABO
HLA_B_35_03	ABRAXAS2_Q15018_OID30130_v1_Cardiometabolic_II	0.234466	0.113376	0.355555	0.0614825	3.81353	250	0.000172642	3.76285	0.0549741	252	0.0214385	ABRAXAS2
HLA_B_51_02	ACAA1_P09110_OID21269_v1_Oncology	0.267399	0.146391	0.388407	0.061436	4.35248	246	1.97499e-05	4.70444	0.0715023	248	0.011127	ACAA1
AA_DPB1_76_33048667_exon2_M	ACADM_P11310_OID31277_v1_Oncology_II	-0.251093	-0.372155	-0.130032	0.0614657	-4.08509	248	5.95109e-05	4.2254	0.0630478	250	0.239176	ACADM
AA_DRB1_74_32551940_exon2_AG	ACADSB_P45954_OID30356_v1_Cardiometabolic_II	0.356933	0.241275	0.472592	0.0587282	6.07771	253	4.46102e-09	8.35057	0.127401	255	0.424088	ACADSB
AA_B_minus8_31324886_exon1_L	ACAN_P16112_OID20159_v1_Cardiometabolic	0.231272	0.109595	0.352949	0.0617785	3.74357	248	0.000225548	3.64676	0.0534867	250	0.419586	ACAN
AA_DPB1_8_33048463_exon2	ACE_P12821_OID30696_v1_Inflammation_II	0.238208	0.117958	0.358458	0.0610597	3.90123	253	0.000122725	3.91107	0.056743	255	0.271102	ACE
HLA_DRB1_16_02	ACE2_Q9BYF1_OID20105_v1_Cardiometabolic	-0.259763	-0.381033	-0.138493	0.061569	-4.21905	246	3.45195e-05	4.46193	0.0674768	248	0.0329093	ACE2
AA_DRB1_minus25_32557506_exon1_R	ACHE_P22303_OID30585_v1_Inflammation_II	-0.213555	-0.335244	-0.0918666	0.0617865	-3.45634	250	0.000643273	3.1916	0.0456058	252	0.42519	ACHE
HLA_DRB1_12_01	ACOT13_Q9NPJ3_OID31522_v1_Oncology_II	0.228387	0.107117	0.349657	0.061574	3.70915	250	0.000256237	3.59136	0.0521607	252	0.0251389	ACOT13
AA_DPB1_55_33048604_exon2_D	ACOX1_Q15067_OID20124_v1_Cardiometabolic	0.200426	0.0781442	0.322708	0.0620865	3.22817	249	0.00141319	2.8498	0.0401706	251	0.33789	ACOX1
AA_C_152_31238946_exon3_E	ACP1_P24666_OID30524_v1_Inflammation_II	-0.238491	-0.361719	-0.115262	0.0625569	-3.81238	241	0.000174853	3.75733	0.0568777	243	0.297175	ACP1
AA_DRB1_57_32551991_exon2_DS	ACP5_P13686_OID20314_v1_Cardiometabolic	-0.20578	-0.327923	-0.0836372	0.0620161	-3.31817	249	0.00104152	2.98233	0.0423455	251	0.352145	ACP5
AA_A_149_29911219_exon3_T	ACP6_Q9NPH0_OID21432_v1_Oncology	0.162722	0.0412824	0.284161	0.061667	2.63871	256	0.00883228	2.05393	0.0264783	258	0.0934186	ACP6
AA_A_9_29910558_exon2_FS	ACRBP_Q8NEB7_OID31385_v1_Oncology_II	0.224217	0.103314	0.34512	0.0613902	3.65232	252	0.00031606	3.50023	0.0502732	254	0.481758	ACRBP
AA_DRB1_74_32551940_exon2_LQR	ACRV1_P26436_OID30513_v1_Inflammation_II	-0.239959	-0.363142	-0.116777	0.0625336	-3.83729	241	0.000158961	3.79871	0.0575805	243	0.16908	ACRV1
AA_B_97_31324201_exon3_T	ACSL1_P33121_OID30080_v1_Cardiometabolic_II	-0.182707	-0.305172	-0.0602418	0.062181	-2.93831	250	0.00360847	2.44268	0.0333819	252	0.208345	ACSL1
HLA_DPB1_02_02	ACTA2_P62736_OID20079_v1_Cardiometabolic	0.18731	0.0639526	0.310668	0.0626292	2.99079	246	0.00306524	2.51354	0.0350852	248	0.0583609	ACTA2
AA_C_99_31239105_exon3_CS	ACTN2_P35609_OID30192_v1_Cardiometabolic_II	-0.233916	-0.355023	-0.11281	0.0614909	-3.80408	250	0.000178989	3.74717	0.0547169	252	0.350333	ACTN2
AA_DQB1_57_32632681_exon2_V	ACTN4_O43707_OID20435_v1_Inflammation	0.24021	0.117803	0.362618	0.062144	3.86538	244	0.000142256	3.84693	0.057701	246	0.102638	ACTN4
HLA_DRB1_12_01	ACVRL1_P37023_OID20999_v1_Neurology	0.195045	0.073366	0.316724	0.0617842	3.15688	252	0.00178879	2.74744	0.0380426	254	0.0229961	ACVRL1
AA_B_97_31324201_exon3_RTW	ACY1_Q03154_OID20137_v1_Cardiometabolic	-0.231689	-0.353107	-0.11027	0.0616481	-3.75825	249	0.000213212	3.67119	0.0536796	251	0.132667	ACY1
AA_DRB1_31_32552069_exon2_LV	ACY3_Q96HD9_OID30086_v1_Cardiometabolic_II	-0.219729	-0.341246	-0.0982107	0.0616999	-3.56125	250	0.000441779	3.35479	0.0482806	252	0.0160099	ACY3
AA_DRB1_96_32549647_exon3_H	ACYP1_P07311_OID30642_v1_Inflammation_II	0.249122	0.128487	0.369757	0.0612516	4.06719	250	6.38146e-05	4.19508	0.0620617	252	0.415266	ACYP1
HLA_C_12_03	ADA_P00813_OID20645_v1_Inflammation	0.249969	0.130324	0.369614	0.0607536	4.11447	254	5.2475e-05	4.28005	0.0624845	256	0.0215078	ADA
AA_DPB1_9_33048466_exon2_Y	ADA2_Q9NZK5_OID20394_v1_Cardiometabolic	0.22235	0.0994071	0.345292	0.0624159	3.56239	244	0.000441837	3.35474	0.0494394	246	0.20578	ADA2
AA_DRB1_37_32552051_exon2_FL	ADAM12_O43184_OID30491_v1_Inflammation_II	-0.199494	-0.323833	-0.0751546	0.0631209	-3.1605	241	0.00177662	2.75041	0.0397977	243	0.241381	ADAM12
AA_DRB1_37_32552051_exon2_FL	ADAM15_Q13444_OID20109_v1_Cardiometabolic	0.21486	0.0922124	0.337508	0.0622686	3.45054	246	0.000658269	3.1816	0.0461648	248	0.236897	ADAM15
AA_B_116_31324144_exon3_LNY	ADAM22_Q9P0K1_OID21001_v1_Neurology	0.259538	0.139727	0.379349	0.0608355	4.26623	252	2.81497e-05	4.55053	0.06736	254	0.476957	ADAM22
AA_B_45_31324602_exon2_EK	ADAM23_O75077_OID20651_v1_Inflammation	0.203871	0.0828982	0.324844	0.0614278	3.31887	254	0.00103626	2.98453	0.0415633	256	0.420373	ADAM23
AA_B_67_31324536_exon2_CRS	ADAM8_P78325_OID21039_v1_Neurology	0.1635	0.0413523	0.285648	0.0620234	2.63611	253	0.00890477	2.05038	0.0267324	255	0.424573	ADAM8
AA_A_9_29910558_exon2_F	ADAM9_Q13443_OID31488_v1_Oncology_II	0.19909	0.0770216	0.321159	0.0619795	3.21219	250	0.0014901	2.82678	0.0396369	252	0.227712	ADAM9
AA_DRB1_47_32552021_exon2_FT	ADAMTS1_Q9UHI8_OID30528_v1_Inflammation_II	-0.232544	-0.355955	-0.109133	0.0626498	-3.71181	241	0.000255621	3.5924	0.0540766	243	0.464922	ADAMTS1
AA_C_156_31238934_exon3_CLx	ADAMTS13_Q76LX8_OID20249_v1_Cardiometabolic	-0.186643	-0.308525	-0.0647615	0.0618871	-3.01587	252	0.00282451	2.54906	0.0348357	254	0.443114	ADAMTS13
HLA_DPB1_13	ADAMTS15_Q8TE58_OID21275_v1_Oncology	0.231217	0.110275	0.35216	0.061409	3.7652	251	0.000207322	3.68335	0.0534615	253	0.055585	ADAMTS15
AA_DRB1_86_32551904_exon2_DGX	ADAMTS16_Q8TE57_OID20089_v1_Cardiometabolic	-0.154992	-0.279055	-0.0309287	0.0629872	-2.46069	246	0.0145551	1.83699	0.0240224	248	0.435325	ADAMTS16
AA_DRB1_13_32552123_exon2_FRS	ADAMTS4_O75173_OID30471_v1_Inflammation_II	0.239752	0.116564	0.362941	0.0625369	3.83377	241	0.000161115	3.79286	0.0574812	243	0.385605	ADAMTS4
AA_DRB1_71_32551949_exon2_AKx	ADAMTS8_Q9UP79_OID21502_v1_Oncology	0.266724	0.146187	0.387262	0.0611996	4.35827	248	1.92146e-05	4.71637	0.0711419	250	0.281692	ADAMTS8
AA_B_171_31323979_exon3_EY	ADAMTSL2_Q86TH1_OID30370_v1_Cardiometabolic_II	-0.18756	-0.308935	-0.0661853	0.061632	-3.04323	254	0.00258626	2.58733	0.0351788	256	0.088543	ADAMTSL2
AA_B_156_31324024_exon3_DW	ADAMTSL4_Q6UY14_OID30275_v1_Cardiometabolic_II	0.197389	0.0732553	0.321522	0.0630177	3.13227	242	0.00194824	2.71036	0.0389622	244	0.183426	ADAMTSL4
AA_A_156_29911240_exon3_EQ	ADAMTSL5_Q6ZMM2_OID30355_v1_Cardiometabolic_II	0.210813	0.0897818	0.331845	0.0614566	3.43028	253	0.00070395	3.15246	0.0444423	255	0.459373	ADAMTSL5
AA_DRB1_13_32552123_exon2_RY	ADCYAP1R1_P41586_OID21188_v1_Oncology	-0.245854	-0.36758	-0.124128	0.0618007	-3.97818	246	9.13935e-05	4.03908	0.0604443	248	0.280355	ADCYAP1R1
AA_DRB1_30_32552072_exon2_FHL	ADD1_P35611_OID30655_v1_Inflammation_II	0.22305	0.101627	0.344474	0.0616522	3.61788	250	0.000359345	3.44449	0.0497515	252	0.169706	ADD1
HLA_B_52	ADGRB3_O60242_OID20974_v1_Neurology	0.179671	0.0576282	0.301714	0.061969	2.89938	252	0.00406878	2.39054	0.0322818	254	0.0234882	ADGRB3
AA_C_95_31239117_exon3_IP	ADGRD1_Q6QNK2_OID30588_v1_Inflammation_II	-0.234789	-0.355869	-0.113709	0.0614776	-3.81909	250	0.000169007	3.77209	0.0551257	252	0.180865	ADGRD1
HLA_DPB1_03	ADGRE1_Q14246_OID31483_v1_Oncology_II	-0.208781	-0.330598	-0.0869637	0.0618518	-3.3755	250	0.000854109	3.06849	0.0435894	252	0.05075	ADGRE1
AA_DPB1_57_33048610_exon2	ADGRE2_Q9UHX3_OID20755_v1_Inflammation	0.225121	0.104243	0.345998	0.0613771	3.66783	252	0.000298413	3.52518	0.0506794	254	0.122872	ADGRE2
AA_DPB1_9_33048466_exon2_Y	ADGRE5_P48960_OID20260_v1_Cardiometabolic	-0.229742	-0.350972	-0.108512	0.0615538	-3.73237	250	0.000234861	3.62919	0.0527813	252	0.210746	ADGRE5
AA_DQA1_53_32609237_exon2_KR	ADGRF5_Q8IZF2_OID30349_v1_Cardiometabolic_II	0.243258	0.123164	0.363353	0.060981	3.98909	253	8.68903e-05	4.06103	0.0591747	255	0.257167	ADGRF5
AA_A_99_29911069_exon3_CFx	ADGRG1_Q9Y653_OID21294_v1_Oncology	-0.202475	-0.324211	-0.0807386	0.0618121	-3.27565	251	0.00120278	2.91981	0.0409961	253	0.295443	ADGRG1
HLA_DQB1_06_02	ADGRG2_Q8IZP9_OID20189_v1_Cardiometabolic	0.213815	0.0918876	0.335743	0.0619069	3.45382	249	0.000649423	3.18747	0.0457171	251	0.0395837	ADGRG2
AA_B_156_31324024_exon3_GW	ADGRV1_Q8WXG9_OID30877_v1_Neurology_II	-0.226955	-0.350275	-0.103635	0.062605	-3.62519	242	0.000351981	3.45348	0.0515086	244	0.16327	ADGRV1
HLA_A_24_07	ADH1B_P00325_OID30612_v1_Inflammation_II	0.248991	0.128352	0.36963	0.0612537	4.06491	250	6.44033e-05	4.19109	0.0619963	252	0.0340575	ADH1B
AA_DRB1_58_32551988_exon2_A	ADH4_P08319_OID20117_v1_Cardiometabolic	0.20223	0.0792444	0.325216	0.0624403	3.23878	246	0.0013658	2.86461	0.0408971	248	0.0546835	ADH4
AA_DRB1_11_32552129_exon2_DGP	ADIPOQ_Q15848_OID30748_v1_Inflammation_II	-0.208948	-0.329788	-0.0881077	0.0613606	-3.40525	254	0.000768171	3.11454	0.0436593	256	0.400654	ADIPOQ
AA_A_152_29911228_exon3_R	ADM_P35318_OID21467_v1_Oncology	-0.263533	-0.382262	-0.144804	0.0602906	-4.37105	256	1.79912e-05	4.74494	0.0694497	258	0.0232674	ADM
HLA_DRB1_14	ADRA2A_P08913_OID30067_v1_Cardiometabolic_II	-0.259877	-0.380159	-0.139595	0.0610725	-4.25521	250	2.95516e-05	4.52942	0.067536	252	0.0791329	ADRA2A
AA_C_152_31238946_exon3_Tx	AFAP1_Q8N556_OID30569_v1_Inflammation_II	-0.25919	-0.379495	-0.138884	0.0610842	-4.24315	250	3.10728e-05	4.50762	0.0671793	252	0.0791944	AFAP1
AA_B_94_31324210_exon3_.I	AFM_P43652_OID30741_v1_Inflammation_II	0.217481	0.0968705	0.338091	0.0612437	3.55107	254	0.000457115	3.33997	0.0472979	256	0.275818	AFM
HLA_A_01	AFP_P02771_OID20978_v1_Neurology	0.220375	0.0993635	0.341387	0.0614454	3.58652	252	0.000402433	3.39531	0.0485653	254	0.0137776	AFP
AA_B_97_31324201_exon3_VW	AGBL2_Q5U5Z8_OID30793_v1_Neurology_II	-0.24369	-0.366498	-0.120883	0.0623445	-3.90877	242	0.00012048	3.91908	0.059385	244	0.0103279	AGBL2
AA_A_62_29910717_exon2_GQ	AGER_Q15109_OID20756_v1_Inflammation	-0.285932	-0.405535	-0.166329	0.0607266	-4.70851	249	4.14682e-06	5.38228	0.0817572	251	0.430096	AGER
HLA_B_55	AGR2_O95994_OID20896_v1_Neurology	0.207472	0.085125	0.329819	0.0621184	3.33994	248	0.000966996	3.01458	0.0430445	250	0.01765	AGR2
AA_DRB1_13_32552123_exon2_GR	AGR3_Q8TD06_OID21243_v1_Oncology	0.316721	0.19736	0.436082	0.0605986	5.22654	245	3.69774e-07	6.43206	0.100312	247	0.427063	AGR3
AA_DPB1_55_33048604_exon2_A	AGRN_O00468_OID20786_v1_Inflammation	0.25658	0.136671	0.376489	0.0608852	4.21416	252	3.49536e-05	4.45651	0.0658332	254	0.241033	AGRN
AA_B_163_31324003_exon3_AE	AGRP_O00253_OID20658_v1_Inflammation	0.199845	0.0787701	0.32092	0.0614798	3.25058	254	0.00130734	2.88361	0.0399381	256	0.309537	AGRP
HLA_B_51_02	AGT_P01019_OID30709_v1_Inflammation_II	0.220466	0.0996981	0.341233	0.0613225	3.59518	253	0.000389642	3.40933	0.0486051	255	0.0108216	AGT
HLA_B_39_01	AGXT_P21549_OID20139_v1_Cardiometabolic	0.222463	0.100776	0.34415	0.0617844	3.60063	249	0.000383056	3.41674	0.0494898	251	0.0164402	AGXT
AA_DPB1_36_33048547_exon2	AHCY_P23526_OID20199_v1_Cardiometabolic	0.258399	0.137823	0.378974	0.0612202	4.22081	249	3.41353e-05	4.4668	0.0667699	251	0.241422	AHCY
HLA_DQB1_06_03	AHNAK_Q09666_OID30260_v1_Cardiometabolic_II	0.202165	0.0781555	0.326175	0.0629551	3.21126	242	0.00150068	2.82371	0.0408709	244	0.0144734	AHNAK
AA_B_95_31324207_exon3_IL	AHNAK2_Q8IVF2_OID30244_v1_Cardiometabolic_II	-0.234498	-0.357592	-0.111404	0.06249	-3.75257	242	0.000219169	3.65922	0.0549893	244	0.212615	AHNAK2
HLA_B_07_02	AHSA1_O95433_OID31379_v1_Oncology_II	0.222924	0.101984	0.343864	0.0614089	3.63016	252	0.000342986	3.46472	0.0496952	254	0.0199409	AHSA1
AA_DRB1_74_32551940_exon2_GLR	AHSG_P02765_OID30706_v1_Inflammation_II	-0.255272	-0.374984	-0.13556	0.0607865	-4.19948	253	3.70917e-05	4.43072	0.0651639	255	0.125576	AHSG
HLA_C_12_03	AHSP_Q9NZD4_OID21078_v1_Neurology	-0.239903	-0.359862	-0.119944	0.0609132	-3.93844	254	0.000106002	3.97469	0.0575535	256	0.0215078	AHSP
AA_DQB1_30_32632762_exon2_Y	AIDA_Q96BJ3_OID30956_v1_Neurology_II	0.240014	0.118104	0.361924	0.061894	3.87782	246	0.000135311	3.86867	0.0576067	248	0.415379	AIDA
AA_DRB1_47_32552021_exon2_F	AIF1_P55008_OID21234_v1_Oncology	-0.255538	-0.376949	-0.134127	0.0616409	-4.1456	246	4.66724e-05	4.33094	0.0652998	248	0.476863	AIF1
HLA_B_44_03	AIF1L_Q9BQI0_OID30204_v1_Cardiometabolic_II	-0.18962	-0.313948	-0.0652931	0.0631162	-3.00431	242	0.00294155	2.53142	0.0359559	244	0.02475	AIF1L
AA_DRB1_86_32551904_exon2_GW	AIFM1_O95831_OID21287_v1_Oncology	0.187169	0.0648083	0.30953	0.0621279	3.01264	250	0.00285579	2.54427	0.0350322	252	0.434192	AIFM1
AA_B_156_31324024_exon3_DGL	AK1_P00568_OID20122_v1_Cardiometabolic	0.243402	0.122342	0.364463	0.0614665	3.95992	249	9.79074e-05	4.00918	0.0592447	251	0.199375	AK1
AA_DQB1_minus18_32634341_exon1_A	AK2_P54819_OID31142_v1_Neurology_II	0.213864	0.0929146	0.334814	0.0614149	3.48229	253	0.000585546	3.23244	0.0457379	255	0.368886	AK2
HLA_DRB1_14_04	AKAP12_Q02952_OID30571_v1_Inflammation_II	0.215506	0.0938708	0.337141	0.0617594	3.48944	250	0.000571894	3.24268	0.0464428	252	0.0169365	AKAP12
AA_A_156_29911240_exon3_EW	AKR1B1_P15121_OID21244_v1_Oncology	-0.192963	-0.316183	-0.0697426	0.0625594	-3.08448	246	0.00227194	2.6436	0.0372347	248	0.107667	AKR1B1
AA_DRB1_86_32551904_exon2_DGx	AKR1B10_O60218_OID30955_v1_Neurology_II	-0.206136	-0.329019	-0.0832522	0.0623884	-3.30407	246	0.00109478	2.96067	0.0424919	248	0.432381	AKR1B10
HLA_B_55	AKR1C4_P17516_OID20062_v1_Cardiometabolic	0.231727	0.109565	0.353889	0.0620222	3.73619	246	0.000232289	3.63397	0.0536975	248	0.019006	AKR1C4
AA_DRB1_37_32552051_exon2_FL	AKR7L_Q8NHP1_OID30488_v1_Inflammation_II	0.227669	0.104112	0.351226	0.062724	3.6297	241	0.000346484	3.46032	0.0518332	243	0.241381	AKR7L
AA_B_45_31324602_exon2_EM	AKT1S1_Q96B36_OID20895_v1_Neurology	0.304556	0.185429	0.423683	0.0604835	5.03536	248	9.18125e-07	6.0371	0.0927544	250	0.486144	AKT1S1
AA_B_163_31324003_exon3_AL	AKT2_P31751_OID31052_v1_Neurology_II	-0.193823	-0.315047	-0.0725982	0.0615557	-3.14874	254	0.0018358	2.73617	0.0375673	256	0.474648	AKT2
HLA_A_34	AKT3_Q9Y243_OID21197_v1_Oncology	-0.259204	-0.380993	-0.137414	0.0618305	-4.19217	244	3.86677e-05	4.41265	0.0671866	246	0.032502	AKT3
AA_B_113_31324153_exon3_H	ALCAM_Q13740_OID20273_v1_Cardiometabolic	-0.185247	-0.307162	-0.0633326	0.0619038	-2.9925	252	0.00304177	2.51687	0.0343166	254	0.134992	ALCAM
AA_B_143_31324063_exon3_GT	ALDH1A1_P00352_OID21128_v1_Neurology	0.246543	0.126789	0.366296	0.0608087	4.0544	254	6.68859e-05	4.17467	0.0607834	256	0.137131	ALDH1A1
HLA_C_12	ALDH2_P05091_OID31380_v1_Oncology_II	-0.213312	-0.334519	-0.0921057	0.0615442	-3.466	252	0.000620841	3.20702	0.0455021	254	0.0494547	ALDH2
AA_A_73_29910750_exon2_.I	ALDH3A1_P30838_OID20512_v1_Inflammation	0.277747	0.157844	0.39765	0.060879	4.56228	249	7.9484e-06	5.09972	0.0771434	251	0.127855	ALDH3A1
HLA_C_05_01	ALDH5A1_P51649_OID31047_v1_Neurology_II	-0.183699	-0.305164	-0.0622335	0.0616778	-2.97836	254	0.00317838	2.49779	0.0337452	256	0.0224805	ALDH5A1
AA_DRB1_112_32549599_exon3_Y	ALMS1_Q8TCU4_OID31275_v1_Oncology_II	-0.179917	-0.302945	-0.0568901	0.0624639	-2.88034	248	0.00431981	2.36454	0.0323703	250	0.038544	ALMS1
HLA_DRB1_15_01	ALPI_P09923_OID30497_v1_Inflammation_II	0.258195	0.135608	0.380782	0.0622315	4.14895	241	4.63328e-05	4.33411	0.0666648	243	0.0736667	ALPI
AA_B_177_31323961_exon3_D	ALPP_P05187_OID21383_v1_Oncology	0.205725	0.084073	0.327377	0.0617693	3.33054	251	0.000997144	3.00124	0.0423228	253	0.177492	ALPP
HLA_DPB1_03	AMBN_Q9NP70_OID20437_v1_Inflammation	0.225719	0.102874	0.348564	0.0623663	3.61924	244	0.000359183	3.44468	0.0509489	246	0.0490915	AMBN
HLA_B_13	AMBP_P02760_OID21413_v1_Oncology	0.2168	0.0966477	0.336952	0.0610135	3.55331	256	0.000452815	3.34408	0.0470023	258	0.0717636	AMBP
HLA_DRB1_04_06	AMDHD2_Q9Y303_OID30366_v1_Cardiometabolic_II	-0.261494	-0.380763	-0.142226	0.0605624	-4.31777	254	2.26129e-05	4.64564	0.0683792	256	0.0299883	AMDHD2
HLA_B_44	AMFR_Q9UKV5_OID20806_v1_Neurology	0.202535	0.0800592	0.325011	0.062184	3.25703	248	0.00128302	2.89177	0.0410206	250	0.04289	AMFR
HLA_C_03_04	AMIGO1_Q86WK6_OID30881_v1_Neurology_II	0.261286	0.140068	0.382504	0.0615428	4.2456	246	3.09237e-05	4.50971	0.0682703	248	0.0925484	AMIGO1
HLA_A_68	AMIGO2_Q86SJ2_OID21370_v1_Oncology	-0.240372	-0.361038	-0.119705	0.0612688	-3.92323	251	0.000112842	3.94753	0.0577786	253	0.0091917	AMIGO2
AA_B_116_31324144_exon3_FSY	AMN_Q9BXJ7_OID20492_v1_Inflammation	-0.208422	-0.331752	-0.0850922	0.0626125	-3.32876	244	0.00100718	2.99689	0.0434398	246	0.218522	AMN
AA_C_156_31238934_exon3_R	AMOT_Q4VCS5_OID30572_v1_Inflammation_II	0.245074	0.124311	0.365838	0.0613168	3.99685	250	8.45203e-05	4.07304	0.0600614	252	0.345327	AMOT
AA_DRB1_58_32551988_exon2_A	AMOTL2_Q9Y2J4_OID31351_v1_Oncology_II	0.224502	0.103606	0.345397	0.0613861	3.65721	252	0.000310399	3.50808	0.050401	254	0.0534291	AMOTL2
AA_A_63_29910720_exon2_Ex	AMPD3_Q01432_OID31139_v1_Neurology_II	0.18274	0.0610109	0.304469	0.0618108	2.95644	253	0.00340615	2.46774	0.033394	255	0.189757	AMPD3
AA_A_19_29910588_exon2	AMY1A_AMY1B_AMY1C_P0DUB6_P0DTE7_P0DTE8_OID30707_v1_Inflammation_II	-0.231464	-0.355168	-0.107761	0.0627968	-3.68593	240	0.000281737	3.55016	0.0535758	242	0.0300909	AMY1A
AA_A_19_29910588_exon2	AMY2A_P04746_OID20333_v1_Cardiometabolic	-0.240014	-0.365313	-0.114715	0.0635972	-3.77398	233	0.000203873	3.69064	0.0576069	235	0.0288745	AMY2A
AA_A_19_29910588_exon2	AMY2B_P19961_OID20340_v1_Cardiometabolic	-0.248427	-0.37568	-0.121175	0.0645767	-3.84701	225	0.000155744	3.80759	0.0617161	227	0.0276894	AMY2B
AA_B_156_31324024_exon3_D	ANG_P03950_OID20403_v1_Cardiometabolic	0.177914	0.0545899	0.301238	0.0626133	2.84147	247	0.00486545	2.31288	0.0316534	249	0.0232088	ANG
AA_DQA1_47_32609219_exon2_CK	ANGPT1_Q15389_OID20740_v1_Inflammation	-0.187994	-0.310583	-0.0654048	0.0622425	-3.02034	249	0.00278776	2.55474	0.0353416	251	0.305062	ANGPT1
AA_B_158_31324018_exon3_T	ANGPT2_O15123_OID21463_v1_Oncology	0.194227	0.0734917	0.314963	0.0613098	3.16797	256	0.00172142	2.76411	0.0377243	258	0.0742151	ANGPT2
AA_B_45_31324602_exon2_GK	ANGPTL1_O95841_OID20211_v1_Cardiometabolic	0.239171	0.115964	0.362378	0.0625462	3.82391	241	0.000167313	3.77647	0.0572029	243	0.24907	ANGPTL1
AA_DRB1_16_32552114_exon2_HI	ANGPTL2_Q9UKU9_OID20726_v1_Inflammation	0.244348	0.124047	0.364649	0.0610846	4.00016	252	8.32413e-05	4.07966	0.059706	254	0.208266	ANGPTL2
HLA_DRB1_16	ANGPTL3_Q9Y5C1_OID20407_v1_Cardiometabolic	0.20176	0.0795129	0.324008	0.0620692	3.25057	249	0.00131062	2.88252	0.0407073	251	0.0353127	ANGPTL3
HLA_DPB1_14	ANGPTL4_Q9BY76_OID20703_v1_Inflammation	-0.205423	-0.327083	-0.0837629	0.0617733	-3.32543	251	0.0010148	2.99362	0.0421986	253	0.0267016	ANGPTL4
AA_DPB1_194_33053519_exon4_R	ANGPTL7_O43827_OID21412_v1_Oncology	0.233419	0.113739	0.353098	0.0607735	3.8408	256	0.00015467	3.81059	0.0544843	258	0.0770795	ANGPTL7
HLA_C_14_02	ANK2_Q01484_OID30161_v1_Cardiometabolic_II	-0.213097	-0.334798	-0.0913956	0.0617929	-3.44856	250	0.000661202	3.17967	0.0454102	252	0.0336706	ANK2
AA_DQA1_129_32609878_exon3_Q	ANKMY2_Q8IV38_OID30518_v1_Inflammation_II	-0.224298	-0.347954	-0.100641	0.0627744	-3.57307	241	0.000426011	3.37058	0.0503094	243	0.336002	ANKMY2
AA_A_56_29910699_exon2_DR	ANKRA2_Q9H9E1_OID31173_v1_Oncology_II	-0.256665	-0.377054	-0.136275	0.0611269	-4.19889	250	3.7323e-05	4.42802	0.0658768	252	0.0400496	ANKRA2
HLA_DPB1_04_02	ANKRD54_Q6NXT1_OID21162_v1_Oncology	-0.181284	-0.304783	-0.0577838	0.0627013	-2.89123	246	0.00418059	2.37876	0.0328637	248	0.0646411	ANKRD54
AA_DRB1_74_32551940_exon2_ALx	ANP32C_O43423_OID30203_v1_Cardiometabolic_II	-0.188877	-0.313222	-0.0645315	0.0631254	-2.99209	242	0.00305741	2.51465	0.0356745	244	0.364822	ANP32C
AA_DQB1_57_32632681_exon2_AS	ANPEP_P15144_OID20350_v1_Cardiometabolic	-0.223728	-0.345379	-0.102078	0.061766	-3.62219	249	0.000353976	3.45103	0.0500543	251	0.291008	ANPEP
AA_DRB1_189_32548667_exon4_R	ANXA1_P04083_OID30617_v1_Inflammation_II	0.256253	0.135607	0.3769	0.0612564	4.18329	249	3.98481e-05	4.39959	0.0656658	251	0.0769343	ANXA1
AA_DRB1_70_32551952_exon2_Rx	ANXA10_Q9UJ72_OID20886_v1_Neurology	-0.205871	-0.32826	-0.0834814	0.0621398	-3.31302	248	0.00106065	2.97443	0.0423827	250	0.21098	ANXA10
AA_B_74_31324515_exon2_D	ANXA11_P50995_OID20583_v1_Inflammation	-0.19626	-0.318399	-0.0741204	0.0620155	-3.16469	250	0.00174484	2.75824	0.038518	252	0.256167	ANXA11
HLA_B_18	ANXA2_P07355_OID30263_v1_Cardiometabolic_II	-0.275401	-0.39764	-0.153162	0.0620536	-4.43812	240	1.38394e-05	4.85888	0.0758456	242	0.0103079	ANXA2
AA_A_152_29911228_exon3_GRV	ANXA3_P12429_OID21036_v1_Neurology	-0.256253	-0.375933	-0.136573	0.0607702	-4.21675	253	3.45374e-05	4.46171	0.0656654	255	0.373602	ANXA3
HLA_B_07_02	ANXA4_P09525_OID20123_v1_Cardiometabolic	0.2381	0.116628	0.359571	0.0616738	3.86063	248	0.000144332	3.84064	0.0566915	250	0.018274	ANXA4
AA_B_67_31324536_exon2_CY	ANXA5_P08758_OID20810_v1_Neurology	0.276891	0.156713	0.397069	0.0610173	4.53791	248	8.86019e-06	5.05256	0.0766686	250	0.326634	ANXA5
HLA_B_51_02	AOC1_P19801_OID20452_v1_Inflammation	0.208224	0.0848886	0.331559	0.0626152	3.32545	244	0.00101868	2.99196	0.0433572	246	0.00918699	AOC1
HLA_C_04_03	AOC3_Q16853_OID20389_v1_Cardiometabolic	0.216361	0.0945035	0.338219	0.0618713	3.49696	249	0.000557121	3.25405	0.0468123	251	0.0278845	AOC3
AA_B_45_31324602_exon2_EM	AP1G2_O75843_OID31348_v1_Oncology_II	-0.154018	-0.2766	-0.0314365	0.0622424	-2.47449	252	0.0140018	1.85382	0.0237216	254	0.486398	AP1G2
AA_DRB1_37_32552051_exon2_FYx	AP2B1_P63010_OID30949_v1_Neurology_II	-0.196237	-0.319376	-0.0730981	0.062518	-3.13889	246	0.00190294	2.72057	0.038509	248	0.35553	AP2B1
AA_DQB1_57_32632681_exon2_AS	AP3B1_O00203_OID31478_v1_Oncology_II	-0.294925	-0.413946	-0.175903	0.0604324	-4.88024	250	1.88929e-06	5.7237	0.0869807	252	0.293601	AP3B1
HLA_DRB1_15_01	AP3S2_P59780_OID31117_v1_Neurology_II	0.208692	0.0876037	0.32978	0.0614852	3.39418	253	0.000798938	3.09749	0.0435522	255	0.0797529	AP3S2
AA_DQB1_57_32632681_exon2_D	APBB1IP_Q7Z5R6_OID21359_v1_Oncology	-0.193407	-0.315371	-0.0714426	0.0619277	-3.12311	251	0.00199942	2.6991	0.0374061	253	0.396488	APBB1IP
HLA_B_52	APCS_P02743_OID30778_v1_Inflammation_II	-0.226718	-0.34755	-0.105887	0.0613537	-3.69527	252	0.00026945	3.56952	0.0514013	254	0.0208386	APCS
HLA_C_01_02	APEX1_P27695_OID21434_v1_Oncology	-0.217869	-0.337992	-0.0977462	0.0609986	-3.57171	256	0.000423576	3.37307	0.047467	258	0.152029	APEX1
HLA_DRB1_11	APLP1_P51693_OID20164_v1_Cardiometabolic	0.235703	0.114405	0.357	0.0615869	3.82716	249	0.000164014	3.78512	0.0555558	251	0.0455418	APLP1
AA_B_69_31324530_exon2_A	APOA1_P02647_OID30769_v1_Inflammation_II	-0.198318	-0.319432	-0.0772049	0.0614993	-3.22473	254	0.00142617	2.84583	0.0393302	256	0.231629	APOA1
AA_A_158_29911246_exon3_A	APOA2_P02652_OID30686_v1_Inflammation_II	-0.233879	-0.35426	-0.113499	0.0611258	-3.8262	253	0.000164029	3.78508	0.0546996	255	0.0369961	APOA2
HLA_DRB1_15_01	APOA4_P06727_OID30733_v1_Inflammation_II	0.23199	0.111793	0.352187	0.0610338	3.80101	254	0.000180471	3.74359	0.0538193	256	0.0755234	APOA4
AA_DQA1_75_32609303_exon2_S	APOB_P04114_OID30673_v1_Inflammation_II	-0.232285	-0.352713	-0.111858	0.0611498	-3.79862	253	0.000182279	3.73926	0.0539564	255	0.152039	APOB
AA_DRB1_181_32549392_exon3_T	APOBR_Q0VD83_OID30246_v1_Cardiometabolic_II	-0.231644	-0.354825	-0.108464	0.062534	-3.7043	242	0.000262665	3.5806	0.0536591	244	0.201844	APOBR
AA_B_69_31324530_exon2_A	APOC1_P02654_OID30749_v1_Inflammation_II	-0.185163	-0.306594	-0.0637319	0.0616606	-3.00294	254	0.00294072	2.53155	0.0342853	256	0.231629	APOC1
HLA_A_11_01	APOD_P05090_OID30746_v1_Inflammation_II	0.257198	0.135842	0.378554	0.0616128	4.17443	246	4.14824e-05	4.38214	0.0661508	248	0.198296	APOD
HLA_A_11_01	APOE_P02649_OID30727_v1_Inflammation_II	0.190635	0.0693331	0.311937	0.0615949	3.09498	254	0.00218857	2.65984	0.0363417	256	0.197789	APOE
AA_C_116_31239054_exon3_SY	APOF_Q13790_OID30701_v1_Inflammation_II	-0.220258	-0.341031	-0.0994843	0.0613255	-3.59162	253	0.000394747	3.40368	0.0485135	255	0.285035	APOF
HLA_DPB1_14	APOH_P02749_OID21072_v1_Neurology	0.228331	0.108027	0.348635	0.0610881	3.73773	254	0.00022942	3.63937	0.052135	256	0.0263887	APOH
AA_B_167_31323991_exon3_PS	APOL1_O14791_OID30708_v1_Inflammation_II	0.234869	0.114518	0.355219	0.0611108	3.84332	253	0.000153579	3.81367	0.0551633	255	0.045802	APOL1
HLA_C_14	APOM_O95445_OID20374_v1_Cardiometabolic	0.197517	0.0751621	0.319873	0.0621239	3.17941	249	0.00166267	2.77919	0.0390131	251	0.0458167	APOM
HLA_DPB1_03	APP_P05067_OID21070_v1_Neurology	-0.198047	-0.319168	-0.076927	0.0615027	-3.22014	254	0.00144827	2.83915	0.0392227	256	0.0508633	APP
AA_B_97_31324201_exon3_CN	APPL2_Q8NEU8_OID30590_v1_Inflammation_II	0.186641	0.064268	0.309014	0.0621342	3.00384	250	0.00293671	2.53214	0.0348349	252	0.0238373	APPL2
AA_A_63_29910720_exon2_EQ	APRT_P07741_OID20927_v1_Neurology	0.234447	0.113843	0.355052	0.0612384	3.82844	252	0.000162768	3.78843	0.0549656	254	0.172785	APRT
AA_DRB1_58_32551988_exon2_AP	ARAF_P10398_OID31260_v1_Oncology_II	0.23113	0.109448	0.352812	0.0617807	3.74114	248	0.000227619	3.64279	0.0534211	250	0.052692	ARAF
AA_C_138_31238988_exon3_K	AREG_P15514_OID21357_v1_Oncology	0.196709	0.0748269	0.318592	0.0618862	3.17857	251	0.00166578	2.77838	0.0386946	253	0.0317846	AREG
AA_C_94_31239120_exon3_T	ARF6_P62330_OID31523_v1_Oncology_II	0.189601	0.0672985	0.311904	0.0620984	3.05324	250	0.00250843	2.6006	0.0359486	252	0.260331	ARF6
AA_A_76_29910759_exon2_AE	ARFIP1_P53367_OID31024_v1_Neurology_II	0.212218	0.0914645	0.332971	0.0613164	3.46103	254	0.000631107	3.1999	0.0450364	256	0.29048	ARFIP1
AA_DRB1_37_32552051_exon2_LPY	ARG1_P05089_OID21445_v1_Oncology	-0.167815	-0.289631	-0.0459999	0.0618558	-2.71301	254	0.00712347	2.14731	0.028162	256	0.346986	ARG1
AA_DQB1_75_32632627_exon2	ARG2_P78540_OID31339_v1_Oncology_II	0.23455	0.113949	0.355151	0.0612368	3.83021	252	0.000161664	3.79139	0.0550137	254	0.463994	ARG2
AA_A_152_29911228_exon3_RW	ARHGAP1_Q07960_OID21202_v1_Oncology	0.228643	0.106389	0.350897	0.0620687	3.68371	246	0.000282653	3.54875	0.0522778	248	0.0427077	ARHGAP1
AA_B_97_31324201_exon3_CTW	ARHGAP25_P42331_OID21255_v1_Oncology	-0.243445	-0.365247	-0.121643	0.0618395	-3.93672	246	0.000107577	3.96828	0.0592655	248	0.215641	ARHGAP25
HLA_B_56	ARHGAP30_Q7Z6I6_OID31336_v1_Oncology_II	-0.177567	-0.300647	-0.054486	0.062491	-2.84148	248	0.00486381	2.31302	0.0315299	250	0.01993	ARHGAP30
AA_DRB1_minus1_32557434_exon1_S	ARHGAP45_Q92619_OID30653_v1_Inflammation_II	-0.209484	-0.331282	-0.0876853	0.0618423	-3.38738	250	0.000819516	3.08644	0.0438833	252	0.180222	ARHGAP45
AA_DQB1_227_32628281_exon5_P	ARHGAP5_Q13017_OID31190_v1_Oncology_II	-0.211697	-0.333436	-0.0899579	0.0618121	-3.42484	250	0.000718844	3.14337	0.0448155	252	0.151034	ARHGAP5
HLA_B_07	ARHGEF1_Q92888_OID31133_v1_Neurology_II	0.219541	0.0987474	0.340334	0.0613357	3.57934	253	0.000412825	3.38423	0.0481982	255	0.0336804	ARHGEF1
HLA_DRB1_15_01	ARHGEF10_O15013_OID30994_v1_Neurology_II	0.215904	0.0952509	0.336558	0.0612657	3.52407	254	0.000503886	3.29767	0.0466147	256	0.0794414	ARHGEF10
HLA_C_12	ARHGEF12_Q9NZN5_OID20554_v1_Inflammation	-0.293054	-0.411908	-0.174201	0.0603482	-4.85605	251	2.10821e-06	5.67609	0.0858807	253	0.0536028	ARHGEF12
AA_DQB1_234_32627649_exon6_G	ARHGEF5_Q12774_OID30871_v1_Neurology_II	0.21856	0.0949972	0.342124	0.0627283	3.48424	242	0.000585701	3.23232	0.0477686	244	0.152953	ARHGEF5
HLA_B_15_02	ARID3A_Q99856_OID30861_v1_Neurology_II	0.255227	0.132796	0.377658	0.0621535	4.1064	242	5.49987e-05	4.25965	0.0651408	244	0.0394057	ARID3A
AA_B_45_31324602_exon2_E	ARID4B_Q4LE39_OID20803_v1_Neurology	0.209436	0.0871417	0.331731	0.0620918	3.37301	248	0.000862524	3.06423	0.0438635	250	0.222162	ARID4B
AA_C_116_31239054_exon3_Y	ARL13B_Q3SXY8_OID30166_v1_Cardiometabolic_II	0.172909	0.0502229	0.295595	0.0622929	2.77574	250	0.0059241	2.22738	0.0298974	252	0.288984	ARL13B
HLA_DQB1_06_02	ARL2BP_Q9Y2Y0_OID30121_v1_Cardiometabolic_II	0.182195	0.0597181	0.304672	0.062187	2.9298	250	0.00370539	2.43117	0.0331951	252	0.0378591	ARL2BP
AA_A_62_29910717_exon2_Q	ARMCX2_Q7L311_OID30792_v1_Neurology_II	0.226107	0.102762	0.349453	0.0626177	3.61092	242	0.000370872	3.43078	0.0511246	244	0.337973	ARMCX2
AA_B_97_31324201_exon3_CVW	ARNT_P27540_OID20432_v1_Inflammation	-0.19189	-0.315646	-0.0681339	0.0628288	-3.05417	244	0.0025071	2.60083	0.0368217	246	0.012815	ARNT
AA_A_152_29911228_exon3_AVW	ARNTL_O00327_OID30168_v1_Cardiometabolic_II	-0.209267	-0.331071	-0.0874625	0.0618452	-3.38371	250	0.000830054	3.08089	0.0437925	252	0.132143	ARNTL
AA_B_9_31324710_exon2_H	ARSA_P15289_OID21138_v1_Neurology	-0.211686	-0.332453	-0.0909181	0.0613236	-3.45194	254	0.000651751	3.18592	0.0448108	256	0.189617	ARSA
AA_A_114_29911114_exon3_DQ	ARSB_P15848_OID21331_v1_Oncology	0.217918	0.0965948	0.339242	0.0616025	3.53749	251	0.000481053	3.31781	0.0474885	253	0.191362	ARSB
HLA_A_11_01	ART3_Q13508_OID20346_v1_Cardiometabolic	0.230969	0.10953	0.352409	0.0616589	3.74592	249	0.00022337	3.65098	0.0533467	251	0.195414	ART3
AA_B_9_31324710_exon2_H	ART5_Q96L15_OID30828_v1_Neurology_II	0.200456	0.0764018	0.324511	0.0629777	3.18297	242	0.0016487	2.78286	0.0401827	244	0.19683	ART5
AA_B_69_31324530_exon2_A	ARTN_Q5T4W7_OID20446_v1_Inflammation	0.225335	0.102479	0.348191	0.062372	3.61276	244	0.000367814	3.43437	0.0507758	246	0.228941	ARTN
AA_B_116_31324144_exon3_DL	ASAH1_Q13510_OID30415_v1_Cardiometabolic_II	0.216023	0.095132	0.336913	0.061385	3.51914	253	0.000513213	3.2897	0.0466658	255	0.222494	ASAH1
AA_B_97_31324201_exon3_CRW	ASAH2_Q9NR71_OID20996_v1_Neurology	-0.16599	-0.288331	-0.0436492	0.0621202	-2.67208	252	0.00802985	2.09529	0.0275527	254	0.336819	ASAH2
AA_B_97_31324201_exon3_NSW	ASGR1_P07306_OID20990_v1_Neurology	-0.217761	-0.338846	-0.0966766	0.0614824	-3.54185	252	0.000473234	3.32492	0.04742	254	0.137974	ASGR1
AA_B_171_31323979_exon3_EY	ASGR2_P07307_OID30679_v1_Inflammation_II	-0.269588	-0.388818	-0.150358	0.0605418	-4.45293	253	1.27174e-05	4.8956	0.0726778	255	0.090851	ASGR2
AA_A_56_29910699_exon2_DG	ASPN_Q9BXN1_OID30315_v1_Cardiometabolic_II	-0.267199	-0.386511	-0.147887	0.0605836	-4.41042	253	1.52703e-05	4.81615	0.0713953	255	0.041749	ASPN
AA_C_16_31239600_exon2	ASPSCR1_Q9BZE9_OID31055_v1_Neurology_II	0.184764	0.0633238	0.306205	0.0616653	2.99624	254	0.0030038	2.52233	0.0341378	256	0.0371113	ASPSCR1
AA_B_145_31324057_exon3_GR	ASRGL1_Q7L266_OID30283_v1_Cardiometabolic_II	0.250225	0.127629	0.372822	0.0622375	4.0205	242	7.76235e-05	4.11001	0.0626128	244	0.0679016	ASRGL1
HLA_DQB1_06_09	ASS1_P00966_OID30170_v1_Cardiometabolic_II	-0.23267	-0.353813	-0.111526	0.0615098	-3.78264	250	0.000194216	3.71171	0.0541352	252	0.0137143	ASS1
AA_DRB1_120_32549575_exon3_N	ATF2_P15336_OID20798_v1_Neurology	-0.274884	-0.395134	-0.154634	0.0610539	-4.50232	248	1.03487e-05	4.98512	0.0755611	250	0.147296	ATF2
AA_B_minus8_31324886_exon1_L	ATF4_P18848_OID31162_v1_Oncology_II	0.280814	0.161264	0.400364	0.0607007	4.62621	250	5.98131e-06	5.2232	0.0788567	252	0.420244	ATF4
HLA_DPB1_09	ATG16L1_Q676U5_OID31466_v1_Oncology_II	0.220965	0.0994817	0.342448	0.0616822	3.58231	250	0.000409241	3.38802	0.0488254	252	0.023748	ATG16L1
HLA_DRB1_15_01	ATG4A_Q8WYN0_OID21246_v1_Oncology	-0.2229	-0.345321	-0.100479	0.0621536	-3.58628	246	0.000404534	3.39304	0.0496846	248	0.079996	ATG4A
AA_DQA1_175_32610016_exon3_E	ATOX1_O00244_OID21476_v1_Oncology	-0.21395	-0.336123	-0.0917782	0.0620297	-3.44916	248	0.000660632	3.18004	0.0457748	250	0.428982	ATOX1
HLA_A_24_02	ATP1B1_P05026_OID30124_v1_Cardiometabolic_II	-0.234237	-0.355333	-0.11314	0.061486	-3.80959	250	0.000175261	3.75631	0.0548668	252	0.183558	ATP1B1
HLA_DRB1_14_04	ATP1B2_P14415_OID30118_v1_Cardiometabolic_II	0.232279	0.111124	0.353434	0.0615157	3.77592	250	0.000199234	3.70064	0.0539534	252	0.0169365	ATP1B2
AA_C_116_31239054_exon3_FS	ATP1B3_P54709_OID30065_v1_Cardiometabolic_II	0.21565	0.094019	0.337281	0.0617574	3.49189	250	0.000566917	3.24648	0.046505	252	0.325883	ATP1B3
AA_DRB1_70_32551952_exon2_RT	ATP1B4_Q9UN42_OID31230_v1_Oncology_II	-0.200062	-0.322106	-0.078018	0.0619669	-3.22853	250	0.00141082	2.85053	0.0400247	252	0.207232	ATP1B4
AA_A_minus15_29910359_exon1_V	ATP2B4_P23634_OID30062_v1_Cardiometabolic_II	-0.223374	-0.344789	-0.10196	0.0616475	-3.62341	250	0.000352125	3.4533	0.0498961	252	0.459776	ATP2B4
AA_B_145_31324057_exon3_GR	ATP5F1D_P30049_OID30079_v1_Cardiometabolic_II	0.286827	0.167499	0.406155	0.0605881	4.73405	250	3.68829e-06	5.43318	0.0822698	252	0.0716944	ATP5F1D
AA_B_163_31324003_exon3_EL	ATP5IF1_Q9UII2_OID20760_v1_Inflammation	-0.250089	-0.370209	-0.129969	0.0609923	-4.10034	252	5.5698e-05	4.25416	0.0625445	254	0.16028	ATP5IF1
AA_B_minus8_31324886_exon1_V	ATP5PO_P48047_OID20811_v1_Neurology	-0.219861	-0.341869	-0.0978533	0.0619463	-3.54922	248	0.000462067	3.3353	0.0483389	250	0.418622	ATP5PO
AA_C_9_31239621_exon2_S	ATP6AP2_O75787_OID21178_v1_Oncology	-0.178139	-0.301711	-0.0545675	0.0627379	-2.83942	246	0.00489734	2.31004	0.0317337	248	0.129091	ATP6AP2
HLA_B_40	ATP6V1D_Q9Y5K8_OID21341_v1_Oncology	0.247019	0.12656	0.367478	0.0611634	4.03868	251	7.14689e-05	4.14588	0.0610185	253	0.157223	ATP6V1D
AA_A_62_29910717_exon2_GR	ATP6V1F_Q16864_OID20843_v1_Neurology	-0.242191	-0.364033	-0.12035	0.0618595	-3.91519	246	0.000117026	3.93172	0.0586567	248	0.412863	ATP6V1F
HLA_DQB1_06_03	ATP6V1G1_O75348_OID30242_v1_Cardiometabolic_II	0.228802	0.105537	0.352068	0.0625772	3.65632	242	0.000313874	3.50324	0.0523505	244	0.0144734	ATP6V1G1
AA_B_97_31324201_exon3_NRV	ATP6V1G2_O95670_OID30167_v1_Cardiometabolic_II	-0.233666	-0.354779	-0.112552	0.0614947	-3.79977	250	0.000181959	3.74003	0.0545996	252	0.310702	ATP6V1G2
AA_C_152_31238946_exon3_Tx	ATRAID_Q6UW56_OID31451_v1_Oncology_II	0.208556	0.0867327	0.330379	0.0618548	3.3717	250	0.000865465	3.06275	0.0434955	252	0.0791944	ATRAID
AA_C_9_31239621_exon2_DS	ATRN_O75882-2_OID30735_v1_Inflammation_II	-0.188575	-0.309926	-0.0672241	0.0616198	-3.0603	254	0.00244827	2.61114	0.0355605	256	0.385424	ATRN
AA_DRB1_31_32552069_exon2_LV	ATXN10_Q9UBB4_OID20865_v1_Neurology	-0.195892	-0.318537	-0.0732471	0.0622698	-3.14586	248	0.00185818	2.73091	0.0383737	250	0.01611	ATXN10
AA_DRB1_74_32551940_exon2_QRx	ATXN2_Q99700_OID30850_v1_Neurology_II	0.264049	0.141918	0.386179	0.062001	4.25878	242	2.94373e-05	4.5311	0.0697217	244	0.117066	ATXN2
AA_DRB1_74_32551940_exon2_L	ATXN2L_Q8WWM7_OID30980_v1_Neurology_II	-0.26381	-0.383001	-0.14462	0.0605228	-4.35886	254	1.90022e-05	4.72119	0.0695958	256	0.056918	ATXN2L
AA_B_70_31324527_exon2_NS	ATXN3_P54252_OID31149_v1_Neurology_II	-0.21087	-0.3319	-0.0898395	0.0614558	-3.43124	253	0.000701582	3.15392	0.044466	255	0.229102	ATXN3
AA_DQB1_57_32632681_exon2_V	AXIN1_O15169_OID20582_v1_Inflammation	-0.249959	-0.370324	-0.129594	0.0611158	-4.08992	251	5.81618e-05	4.23536	0.0624793	253	0.0978715	AXIN1
AA_DRB1_96_32549647_exon3_Q	AXL_P30530_OID20363_v1_Cardiometabolic	-0.202844	-0.325063	-0.0806242	0.062055	-3.26877	249	0.00123243	2.90924	0.0411456	251	0.224809	AXL
HLA_A_24_02	AZI2_Q9H6S1_OID31056_v1_Neurology_II	0.231606	0.111398	0.351814	0.0610395	3.79436	254	0.000185107	3.73258	0.0536413	256	0.182613	AZI2
AA_B_67_31324536_exon2_CRS	AZU1_P20160_OID20309_v1_Cardiometabolic	0.322454	0.200276	0.444632	0.0620129	5.19979	233	4.36364e-07	6.36015	0.103977	235	0.41483	AZU1
AA_B_282_31322979_exon5_I	B2M_P61769_OID30725_v1_Inflammation_II	-0.245067	-0.364867	-0.125268	0.0608322	-4.02858	254	7.41754e-05	4.12974	0.060058	256	0.427521	B2M
AA_DQB1_37_32632741_exon2_Y	B3GAT3_O94766_OID30165_v1_Cardiometabolic_II	0.24233	0.121481	0.36318	0.0613604	3.94929	250	0.000101983	3.99147	0.0587239	252	0.191843	B3GAT3
AA_DQB1_38_32632738_exon2	B3GNT7_Q8NFL0_OID30281_v1_Cardiometabolic_II	-0.217658	-0.341247	-0.0940691	0.0627413	-3.46913	242	0.00061797	3.20903	0.0473749	244	0.471402	B3GNT7
AA_DPB1_76_33048667_exon2_M	B4GALT1_P15291_OID20780_v1_Inflammation	-0.276483	-0.395709	-0.157257	0.0605385	-4.56706	252	7.74313e-06	5.11108	0.076443	254	0.238758	B4GALT1
HLA_DQB1_04	B4GAT1_O43505_OID21127_v1_Neurology	0.175438	0.0537864	0.297089	0.0617724	2.84007	254	0.00487569	2.31196	0.0307784	256	0.0806465	B4GAT1
HLA_B_55	BABAM1_Q9NWV8_OID30466_v1_Inflammation_II	0.231391	0.107946	0.354837	0.0626675	3.69237	241	0.000274835	3.56093	0.053542	243	0.0194012	BABAM1
HLA_A_11_01	BACH1_O14867_OID20505_v1_Inflammation	-0.217891	-0.339216	-0.0965668	0.0616029	-3.53703	251	0.00048186	3.31708	0.0474766	253	0.195842	BACH1
AA_DRB1_13_32552123_exon2_F	BAG3_O95817_OID20972_v1_Neurology	0.194069	0.0723657	0.315772	0.0617964	3.14046	252	0.00188811	2.72397	0.0376628	254	0.169675	BAG3
AA_B_41_31324614_exon2	BAG4_O95429_OID30474_v1_Inflammation_II	0.26175	0.139285	0.384216	0.0621699	4.21024	241	3.60399e-05	4.44322	0.0685132	243	0.276521	BAG4
AA_DPB1_65_33048634_exon2_L	BAG6_P46379_OID20114_v1_Cardiometabolic	-0.261047	-0.382274	-0.139821	0.0615469	-4.24143	246	3.14627e-05	4.5022	0.0681457	248	0.105327	BAG6
HLA_DQB1_06_02	BAIAP2_Q9UQB8_OID21250_v1_Oncology	0.228438	0.106178	0.350698	0.0620718	3.68023	246	0.000286336	3.54312	0.0521841	248	0.0404234	BAIAP2
AA_B_66_31324539_exon2_I	BAMBI_Q13145_OID21267_v1_Oncology	-0.287032	-0.407328	-0.166736	0.0610748	-4.69968	246	4.34012e-06	5.3625	0.0823874	248	0.151363	BAMBI
AA_C_138_31238988_exon3_T	BANK1_Q8NDB2_OID20594_v1_Inflammation	0.238414	0.117687	0.35914	0.0612993	3.88934	251	0.000128778	3.89016	0.0568412	253	0.0319308	BANK1
AA_B_116_31324144_exon3_NPY	BAP18_Q8IXM2_OID31150_v1_Neurology_II	-0.208393	-0.329489	-0.0872974	0.0614892	-3.38911	253	0.000813208	3.0898	0.0434278	255	0.31219	BAP18
AA_B_97_31324201_exon3_CNV	BATF_Q16520_OID30896_v1_Neurology_II	-0.199915	-0.32296	-0.076869	0.0624706	-3.20014	246	0.00155426	2.80848	0.0399658	248	0.0286331	BATF
AA_DRB1_30_32552072_exon2_ACR	BAX_Q07812_OID20856_v1_Neurology	-0.242813	-0.364139	-0.121488	0.0615997	-3.9418	248	0.000105243	3.97781	0.0589584	250	0.04002	BAX
AA_C_95_31239117_exon3_FI	BCAM_P50895_OID21076_v1_Neurology	-0.286742	-0.405121	-0.168363	0.0601108	-4.77023	254	3.10535e-06	5.50789	0.0822211	256	0.201449	BCAM
AA_B_24_31324665_exon2_A	BCAN_Q96GW7_OID20998_v1_Neurology	0.228492	0.107712	0.349272	0.0613276	3.72577	252	0.000240372	3.61912	0.0522088	254	0.462866	BCAN
AA_DQB1_70_32632642_exon2_R	BCAT1_P54687_OID30312_v1_Cardiometabolic_II	-0.243385	-0.363476	-0.123293	0.060979	-3.99129	253	8.61367e-05	4.06481	0.059236	255	0.407367	BCAT1
AA_DRB1_67_32551961_exon2_FS	BCAT2_O15382_OID30844_v1_Neurology_II	0.226391	0.103054	0.349728	0.0626134	3.6157	242	0.000364444	3.43837	0.051253	244	0.277811	BCAT2
AA_DRB1_11_32552129_exon2_DGP	BCHE_P06276_OID30717_v1_Inflammation_II	0.238041	0.116815	0.359268	0.0615508	3.8674	249	0.000140473	3.85241	0.0566637	251	0.400502	BCHE
AA_A_62_29910717_exon2_ELx	BCL2_P10415_OID31454_v1_Oncology_II	0.226123	0.104787	0.347459	0.0616074	3.67039	250	0.000296052	3.52863	0.0511317	252	0.2522	BCL2
HLA_B_56	BCL2L1_Q07817_OID31152_v1_Neurology_II	-0.210873	-0.331903	-0.0898432	0.0614557	-3.4313	253	0.000701431	3.15401	0.0444675	255	0.0232824	BCL2L1
AA_C_minus15_31239820_exon1_I	BCL2L11_O43521-2_OID20513_v1_Inflammation	-0.235616	-0.356427	-0.114805	0.0613424	-3.841	251	0.000155241	3.80899	0.0555149	253	0.274571	BCL2L11
HLA_DPB1_05	BCL2L15_Q5TBC7_OID30498_v1_Inflammation_II	0.217505	0.0936527	0.341356	0.0628735	3.4594	241	0.00064007	3.19377	0.0473082	243	0.356405	BCL2L15
AA_DQB1_87_32632591_exon2_Y	BCL7A_Q4VC05_OID31218_v1_Oncology_II	0.240299	0.119386	0.361211	0.0613924	3.91414	250	0.000117037	3.93168	0.0577434	252	0.297925	BCL7A
AA_DRB1_58_32551988_exon2_A	BCL7B_Q9BQE9_OID31421_v1_Oncology_II	0.222213	0.101252	0.343173	0.0614191	3.61797	252	0.000358704	3.44526	0.0493784	254	0.0534291	BCL7B
AA_C_138_31238988_exon3_T	BCR_P11274_OID20558_v1_Inflammation	0.207969	0.0863757	0.329562	0.0617394	3.3685	251	0.000874624	3.05818	0.0432511	253	0.0319308	BCR
HLA_A_26_01	BDNF_P23560_OID30373_v1_Cardiometabolic_II	0.191702	0.0704256	0.312978	0.0615819	3.11296	254	0.00206418	2.68525	0.0367495	256	0.0227559	BDNF
AA_DRB1_86_32551904_exon2_DV	BECN1_Q14457_OID30220_v1_Cardiometabolic_II	0.231413	0.108226	0.3546	0.0625375	3.70039	242	0.000266522	3.57427	0.053552	244	0.43083	BECN1
AA_A_9_29910558_exon2_Y	BEX3_Q00994_OID31202_v1_Oncology_II	0.206298	0.0844157	0.328181	0.0618851	3.33357	250	0.000987348	3.00553	0.042559	252	0.372615	BEX3
AA_DRB1_57_32551991_exon2_A	BGLAP_P02818_OID30389_v1_Cardiometabolic_II	0.200207	0.0791406	0.321273	0.0614752	3.25671	254	0.00128058	2.89259	0.0400827	256	0.0581309	BGLAP
AA_DQB1_71_32632639_exon2_AT	BGN_P21810_OID21198_v1_Oncology	-0.266925	-0.387949	-0.1459	0.0614444	-4.34416	246	2.04575e-05	4.68915	0.0712487	248	0.189141	BGN
AA_DRB1_78_32551928_exon2_TV	BHLHE40_O14503_OID30873_v1_Neurology_II	0.288954	0.167731	0.410177	0.0615403	4.69536	242	4.46048e-06	5.35062	0.0834943	244	0.17048	BHLHE40
AA_DPB1_11_33048472_exon2	BHMT2_Q9H2M3_OID30051_v1_Cardiometabolic_II	0.217566	0.0959883	0.339145	0.0617305	3.52445	250	0.000504514	3.29713	0.0473352	252	0.203863	BHMT2
AA_DPB1_194_33053519_exon4_R	BID_P55957_OID20517_v1_Inflammation	0.202032	0.0802842	0.32378	0.0618178	3.26818	251	0.00123365	2.90881	0.0408169	253	0.0785968	BID
AA_DPB1_9_33048466_exon2_Y	BIN2_Q9UBW5_OID21067_v1_Neurology	-0.223186	-0.343637	-0.102735	0.0611629	-3.64905	254	0.000319431	3.49562	0.0498122	256	0.207477	BIN2
AA_DPB1_194_33053519_exon4_R	BIRC2_Q13490_OID21217_v1_Oncology	-0.249056	-0.370679	-0.127432	0.0617486	-4.03338	246	7.34031e-05	4.13429	0.0620288	248	0.078377	BIRC2
HLA_A_02_07	BLMH_Q13867_OID20336_v1_Cardiometabolic	0.2503	0.130187	0.370412	0.0609889	4.10402	252	5.48732e-05	4.26064	0.0626498	254	0.0527756	BLMH
AA_DPB1_69_33048646_exon2_E	BLNK_Q8WV28_OID30541_v1_Inflammation_II	-0.218822	-0.342637	-0.0950079	0.0628545	-3.48141	241	0.00059203	3.22766	0.0478832	243	0.309198	BLNK
AA_DRB1_60_32551982_exon2_Hx	BLOC1S2_Q6QNY1_OID30856_v1_Neurology_II	-0.217323	-0.340921	-0.0937245	0.0627461	-3.46353	242	0.000630365	3.20041	0.0472292	244	0.063123	BLOC1S2
AA_A_19_29910588_exon2	BLOC1S3_Q6QNY0_OID31106_v1_Neurology_II	0.181927	0.0601795	0.303675	0.0618203	2.94284	253	0.00355412	2.44927	0.0330976	255	0.0305078	BLOC1S3
AA_C_116_31239054_exon3_F	BLVRB_P30043_OID21141_v1_Neurology	-0.277216	-0.395941	-0.158491	0.0602864	-4.59831	254	6.7223e-06	5.17248	0.0768486	256	0.247648	BLVRB
HLA_DRB1_16	BMP10_O95393_OID30575_v1_Inflammation_II	0.233109	0.111978	0.354239	0.0615032	3.79019	250	0.000188719	3.72418	0.0543397	252	0.0371567	BMP10
HLA_DQB1_06_02	BMP4_P12644_OID20994_v1_Neurology	-0.230376	-0.351101	-0.109651	0.0612996	-3.75819	252	0.000212716	3.6722	0.0530731	254	0.0414606	BMP4
AA_A_63_29910720_exon2_Ex	BMP6_P22004_OID20111_v1_Cardiometabolic	-0.280673	-0.401454	-0.159892	0.0613196	-4.57721	245	7.49576e-06	5.12518	0.0787772	247	0.189818	BMP6
AA_DQB1_86_32632594_exon2_A	BMPER_Q8N8U9_OID30615_v1_Inflammation_II	-0.221784	-0.343244	-0.100324	0.0616705	-3.59628	250	0.000388913	3.41015	0.0491883	252	0.407546	BMPER
HLA_DRB1_13_01	BNIP2_Q12982_OID30292_v1_Cardiometabolic_II	-0.176736	-0.298601	-0.0548706	0.0618798	-2.85611	253	0.00464472	2.33304	0.0312355	255	0.0145078	BNIP2
AA_DRB1_47_32552021_exon2_Fx	BNIP3L_O60238_OID30525_v1_Inflammation_II	0.253984	0.131255	0.376712	0.0623034	4.07656	241	6.21064e-05	4.20686	0.0645076	243	0.471243	BNIP3L
AA_C_99_31239105_exon3_CFY	BOC_Q9BWV1_OID20116_v1_Cardiometabolic	0.202783	0.0798111	0.325754	0.062433	3.248	246	0.00132406	2.87809	0.0411208	248	0.194266	BOC
HLA_DRB1_12_01	BOLA1_Q9Y3E2_OID30837_v1_Neurology_II	-0.209958	-0.33376	-0.0861561	0.0628496	-3.34064	242	0.000967998	3.01413	0.0440824	244	0.0229426	BOLA1
AA_A_99_29911069_exon3_SWY	BOLA2_BOLA2B_Q9H3K6_OID30267_v1_Cardiometabolic_II	-0.228393	-0.35167	-0.105115	0.0625834	-3.64941	242	0.000321979	3.49217	0.0521631	244	0.288311	BOLA2
HLA_DPB1_04_01	BPIFA2_Q96DR5_OID30279_v1_Cardiometabolic_II	0.265852	0.142752	0.388952	0.0624877	4.25447	238	3.01423e-05	4.52082	0.0706773	240	0.111344	BPIFA2
AA_DQB1_minus5_32634302_exon1_L	BPIFB1_Q8TDL5_OID20308_v1_Cardiometabolic	0.261923	0.140226	0.38362	0.0617835	4.23938	244	3.18193e-05	4.49731	0.0686038	246	0.0745488	BPIFB1
AA_A_9_29910558_exon2_FY	BPIFB2_Q8N4F0_OID30311_v1_Cardiometabolic_II	0.178594	0.0567705	0.300418	0.0618587	2.88713	253	0.00422381	2.3743	0.0318959	255	0.388784	BPIFB2
HLA_DQB1_05_03	BRAP_Q7Z569_OID31506_v1_Oncology_II	0.221815	0.0998625	0.343768	0.0619182	3.58239	248	0.000409708	3.38753	0.0492019	250	0.069488	BRAP
AA_DRB1_86_32551904_exon2_DV	BRD1_O95696_OID31259_v1_Oncology_II	-0.281648	-0.401653	-0.161643	0.0609294	-4.62252	248	6.10221e-06	5.21451	0.0793254	250	0.43305	BRD1
HLA_DPB1_03	BRD2_P25440_OID30826_v1_Neurology_II	0.252718	0.130204	0.375232	0.0621958	4.06327	242	6.54333e-05	4.1842	0.0638665	244	0.0518115	BRD2
HLA_B_51_02	BRD3_Q15059_OID30093_v1_Cardiometabolic_II	0.188911	0.0665918	0.31123	0.0621068	3.04171	250	0.00260287	2.58455	0.0356874	252	0.0109504	BRD3
AA_B_minus8_31324886_exon1_V	BRDT_Q58F21_OID30179_v1_Cardiometabolic_II	0.200451	0.0784169	0.322485	0.0619619	3.23506	250	0.00138018	2.86007	0.0401805	252	0.41526	BRDT
AA_A_152_29911228_exon3_RW	BRK1_Q8WUW1_OID20883_v1_Neurology	0.294215	0.174683	0.413748	0.0606895	4.84788	248	2.20324e-06	5.65694	0.0865625	250	0.040852	BRK1
AA_B_156_31324024_exon3_RW	BRME1_Q0VDD7_OID30847_v1_Neurology_II	-0.227807	-0.351102	-0.104512	0.0625922	-3.63954	242	0.000333906	3.47638	0.0518959	244	0.199072	BRME1
HLA_DPB1_21	BRSK2_Q8IWQ3_OID31042_v1_Neurology_II	-0.201473	-0.322507	-0.0804389	0.0614589	-3.27817	254	0.00119074	2.92418	0.0405913	256	0.01525	BRSK2
AA_DRB1_74_32551940_exon2_Qx	BSG_P35613_OID20626_v1_Inflammation	-0.240594	-0.360532	-0.120656	0.0609025	-3.95047	254	0.000101106	3.99522	0.0578853	256	0.0478496	BSG
HLA_DQA1_01_02	BSND_Q8WZ55_OID31184_v1_Oncology_II	0.224162	0.10277	0.345555	0.0616361	3.63687	250	0.000335112	3.47481	0.0502488	252	0.195536	BSND
HLA_B_51_02	BST1_Q10588_OID21051_v1_Neurology	-0.186142	-0.307551	-0.0647342	0.061649	-3.01939	254	0.00279089	2.55426	0.034649	256	0.0107793	BST1
HLA_B_40	BST2_Q10589_OID21029_v1_Neurology	0.20247	0.0814616	0.323479	0.061446	3.29509	254	0.00112409	2.9492	0.0409942	256	0.155832	BST2
AA_DRB1_74_32551940_exon2_ELx	BTC_P35070_OID21199_v1_Oncology	-0.181579	-0.305072	-0.058086	0.0626978	-2.8961	246	0.00411837	2.38528	0.0329709	248	0.308183	BTC
HLA_DPB1_05	BTD_P43251_OID30754_v1_Inflammation_II	-0.228329	-0.348632	-0.108025	0.0610881	-3.73769	254	0.000229454	3.6393	0.052134	256	0.35709	BTD
AA_DQB1_57_32632681_exon2_S	BTLA_Q7Z6A9_OID31237_v1_Oncology_II	-0.311587	-0.429948	-0.193226	0.060097	-5.18472	250	4.46653e-07	6.35003	0.0970862	252	0.126456	BTLA
HLA_DQB1_03_02	BTN1A1_Q13410_OID31363_v1_Oncology_II	-0.196788	-0.318424	-0.0751522	0.0617623	-3.18622	252	0.00162326	2.78961	0.0387256	254	0.0591004	BTN1A1
AA_DPB1_76_33048667_exon2_V	BTN2A1_Q7KYR7_OID20713_v1_Inflammation	0.221457	0.100475	0.342438	0.0614299	3.60503	252	0.000376128	3.42466	0.0490431	254	0.178734	BTN2A1
AA_B_67_31324536_exon2_CFS	BTN3A2_P78410_OID20540_v1_Inflammation	0.254256	0.134031	0.374482	0.0610451	4.16506	251	4.28386e-05	4.36816	0.0646464	253	0.298779	BTN3A2
AA_A_152_29911228_exon3_AE	BTNL10_A8MVZ5_OID31196_v1_Oncology_II	0.211841	0.0901059	0.333576	0.0618101	3.42728	250	0.0007127	3.14709	0.0448766	252	0.351937	BTNL10
AA_A_9_29910558_exon2_F	C19orf12_Q9NSK7_OID20804_v1_Neurology	-0.213893	-0.336066	-0.0917188	0.0620305	-3.44818	248	0.000662918	3.17854	0.04575	250	0.227766	C19orf12
AA_B_97_31324201_exon3_CSW	C1GALT1C1_Q96EU7_OID30180_v1_Cardiometabolic_II	-0.231143	-0.352332	-0.109954	0.0615329	-3.75641	250	0.000214512	3.66855	0.053427	252	0.106387	C1GALT1C1
HLA_DRB1_14	C1QA_P02745_OID20654_v1_Inflammation	-0.192548	-0.314045	-0.0710505	0.061693	-3.12106	253	0.00201111	2.69656	0.0370746	255	0.0801608	C1QA
AA_A_56_29910699_exon2_DR	C1QBP_Q07021_OID31007_v1_Neurology_II	0.192008	0.0707398	0.313277	0.0615781	3.11813	254	0.00202962	2.69259	0.0368672	256	0.0413789	C1QBP
AA_B_52_31324581_exon2_I	C1QL2_Q7Z5L3_OID30515_v1_Inflammation_II	-0.189444	-0.314035	-0.0648518	0.0632492	-2.99519	241	0.00302879	2.51873	0.0358889	243	0.045037	C1QL2
AA_B_minus21_31324925_exon1_T	C1QTNF1_Q9BXJ1_OID20367_v1_Cardiometabolic	-0.207748	-0.329839	-0.0856564	0.0619898	-3.35132	249	0.000929267	3.03186	0.043159	251	0.146349	C1QTNF1
AA_DPB1_170_33052900_exon3_I	C1QTNF5_Q9BXJ0_OID30618_v1_Inflammation_II	0.171183	0.0484595	0.293906	0.062312	2.74719	250	0.00644828	2.19056	0.0293036	252	0.385698	C1QTNF5
AA_DRB1_37_32552051_exon2_LNx	C1QTNF6_Q9BXI9_OID31049_v1_Neurology_II	-0.212069	-0.332826	-0.0913116	0.0613184	-3.45849	254	0.000636822	3.19598	0.0449732	256	0.354664	C1QTNF6
AA_DRB1_26_32552084_exon2_CY	C1QTNF9_P0C862_OID30620_v1_Inflammation_II	0.19347	0.0712618	0.315679	0.0620506	3.11795	250	0.00203429	2.69159	0.0374308	252	0.19529	C1QTNF9
HLA_DPB1_14	C1R_P00736_OID30753_v1_Inflammation_II	-0.184922	-0.306359	-0.0634854	0.0616634	-2.99889	254	0.00297867	2.52598	0.0341962	256	0.0263887	C1R
AA_DQB1_227_32628281_exon5_.	C1RL_Q9NZP8_OID30721_v1_Inflammation_II	-0.262825	-0.382049	-0.143602	0.0605397	-4.34137	254	2.04654e-05	4.68898	0.0690771	256	0.155307	C1RL
AA_DRB1_67_32551961_exon2_F	C1S_P09871_OID30731_v1_Inflammation_II	0.217681	0.0970762	0.338286	0.0612409	3.5545	254	0.000451472	3.34537	0.047385	256	0.273219	C1S
HLA_B_56_01	C2_P06681_OID20410_v1_Cardiometabolic	0.232646	0.111257	0.354036	0.0616336	3.77467	249	0.000200359	3.69819	0.0541243	251	0.01351	C2
AA_DRB1_minus24_32557503_exon1_L	C2CD2L_O14523_OID20864_v1_Neurology	-0.263965	-0.385092	-0.142839	0.0614963	-4.29237	246	2.54413e-05	4.59446	0.0696775	248	0.164147	C2CD2L
AA_DPB1_11_33048472_exon2	C2orf69_Q8N8R5_OID30883_v1_Neurology_II	0.208242	0.085414	0.331069	0.0623599	3.33935	246	0.000970077	3.01319	0.0433645	248	0.203111	C2orf69
AA_DRB1_98_32549641_exon3_ER	C3_P01024_OID30776_v1_Inflammation_II	-0.234631	-0.358237	-0.111024	0.0627478	-3.73926	240	0.000230833	3.6367	0.0550515	242	0.307407	C3
HLA_C_07	C4BPB_P20851_OID21481_v1_Oncology	0.24367	0.122371	0.364968	0.0615861	3.95657	248	9.93086e-05	4.00301	0.0593749	250	0.226422	C4BPB
AA_DRB1_37_32552051_exon2_NPS	C5_P01031_OID30744_v1_Inflammation_II	-0.251752	-0.37134	-0.132164	0.0607247	-4.14579	254	4.6187e-05	4.33548	0.063379	256	0.475475	C5
AA_DRB1_85_32551907_exon2_AW	C7_P10643_OID30766_v1_Inflammation_II	0.257552	0.136208	0.378896	0.0616068	4.18059	246	4.04472e-05	4.39311	0.0663332	248	0.12229	C7
AA_B_80_31324497_exon2_CI	C7orf50_Q9BRJ6_OID31095_v1_Neurology_II	-0.200546	-0.321844	-0.0792467	0.0615922	-3.25602	253	0.00128418	2.89137	0.0402185	255	0.173355	C7orf50
HLA_DRB1_15_02	C8B_P07358_OID30719_v1_Inflammation_II	-0.194071	-0.31529	-0.0728526	0.0615526	-3.15293	254	0.00181063	2.74217	0.0376636	256	0.104453	C8B
AA_DRB1_13_32552123_exon2_HRY	C9_P02748_OID30698_v1_Inflammation_II	-0.194403	-0.315855	-0.0729512	0.06167	-3.15231	253	0.0018151	2.7411	0.0377926	255	0.413059	C9
AA_DQA1_207_32610470_exon4_V	C9orf40_Q8IXQ3_OID31489_v1_Oncology_II	0.215216	0.0935725	0.336859	0.0617635	3.48451	250	0.000582031	3.23505	0.0463177	252	0.204841	C9orf40
AA_A_152_29911228_exon3_RVx	CA1_P00915_OID20409_v1_Cardiometabolic	-0.224599	-0.349563	-0.0996348	0.0634314	-3.54082	236	0.000480475	3.31833	0.0504446	238	0.374426	CA1
HLA_B_56_01	CA11_O75493_OID21195_v1_Oncology	0.217429	0.0948525	0.340005	0.0622323	3.49382	246	0.000564515	3.24832	0.0472752	248	0.0136734	CA11
AA_DPB1_55_33048604_exon2_E	CA12_O43570_OID21344_v1_Oncology	-0.234115	-0.354971	-0.113258	0.0613653	-3.8151	251	0.000171457	3.76585	0.0548097	253	0.426984	CA12
AA_DRB1_30_32552072_exon2_CGY	CA13_Q8N1Q1_OID20225_v1_Cardiometabolic	-0.303046	-0.422233	-0.183859	0.060514	-5.00787	248	1.04549e-06	5.98068	0.0918371	250	0.18092	CA13
AA_DRB1_37_32552051_exon2_FNY	CA14_Q9ULX7_OID21401_v1_Oncology	-0.187635	-0.308529	-0.0667416	0.0613899	-3.05645	256	0.00247685	2.6061	0.035207	258	0.412085	CA14
AA_C_24_31239576_exon2	CA2_P00918_OID21149_v1_Neurology	0.26692	0.147835	0.386005	0.0604691	4.41416	254	1.50053e-05	4.82376	0.0712463	256	0.415195	CA2
HLA_C_04	CA3_P07451_OID20271_v1_Cardiometabolic	-0.212826	-0.334289	-0.0913627	0.0616734	-3.45086	251	0.00065546	3.18345	0.0452949	253	0.116682	CA3
AA_B_116_31324144_exon3_F	CA4_P22748_OID20241_v1_Cardiometabolic	-0.238667	-0.359144	-0.11819	0.0611736	-3.90147	252	0.000122729	3.91105	0.0569619	254	0.106307	CA4
HLA_B_15_01	CA5A_P35218_OID20075_v1_Cardiometabolic	0.224264	0.101883	0.346646	0.0621337	3.60939	246	0.000371816	3.42967	0.0502945	248	0.051748	CA5A
AA_DPB1_178_33052924_exon3_M	CA6_P23280_OID21096_v1_Neurology	-0.218117	-0.33871	-0.0975248	0.0612348	-3.56198	254	0.000439392	3.35715	0.0475752	256	0.0657773	CA6
AA_DRB1_189_32548667_exon4_R	CA7_P43166_OID31265_v1_Oncology_II	-0.240333	-0.361736	-0.118931	0.0616389	-3.89905	248	0.000124368	3.90529	0.0577601	250	0.078654	CA7
AA_B_95_31324207_exon3_I	CA8_P35219_OID30482_v1_Inflammation_II	-0.2098	-0.333866	-0.0857348	0.062982	-3.33111	241	0.00100082	2.99964	0.0440162	243	0.280414	CA8
HLA_B_13_01	CA9_Q16790_OID21417_v1_Oncology	0.199778	0.0791799	0.320377	0.0612401	3.26222	256	0.0012557	2.90111	0.0399114	258	0.0523605	CA9
AA_DRB1_71_32551949_exon2_ER	CABP2_Q9NPB3_OID30916_v1_Neurology_II	-0.260533	-0.381777	-0.139289	0.0615558	-4.23247	246	3.26547e-05	4.48605	0.0678775	248	0.28856	CABP2
HLA_B_56	CACNA1C_Q13936_OID30840_v1_Neurology_II	0.27243	0.150595	0.394265	0.061851	4.40461	242	1.59211e-05	4.79803	0.074218	244	0.024332	CACNA1C
AA_DPB1_194_33053519_exon4_Q	CACNA1H_O95180_OID30064_v1_Cardiometabolic_II	-0.270563	-0.390479	-0.150647	0.0608866	-4.44372	250	1.32942e-05	4.87634	0.0732044	252	0.0708056	CACNA1H
AA_A_62_29910717_exon2_ELQ	CACNB1_Q02641_OID30820_v1_Neurology_II	0.206873	0.0829881	0.330759	0.0628919	3.28935	242	0.00115363	2.93793	0.0427966	244	0.413703	CACNB1
AA_DRB1_31_32552069_exon2_LV	CACNB3_P54284_OID31039_v1_Neurology_II	0.17978	0.0582253	0.301334	0.0617233	2.91268	254	0.00390232	2.40868	0.0323208	256	0.0157598	CACNB3
HLA_B_35_05	CACYBP_Q9HB71_OID30649_v1_Inflammation_II	0.254239	0.13377	0.374708	0.0611674	4.15644	250	4.44304e-05	4.35232	0.0646374	252	0.0157024	CACYBP
HLA_A_34	CADPS_Q9ULU8_OID30915_v1_Neurology_II	0.213447	0.0907602	0.336133	0.0622884	3.42675	246	0.000715797	3.14521	0.0455595	248	0.0302238	CADPS
AA_B_12_31324701_exon2	CALB1_P05937_OID21306_v1_Oncology	-0.233984	-0.354844	-0.113124	0.0613673	-3.81285	251	0.00017294	3.7621	0.0547485	253	0.219429	CALB1
AA_DRB1_70_32551952_exon2_D	CALB2_P22676_OID20801_v1_Neurology	0.259011	0.138211	0.379811	0.0613331	4.22302	248	3.38686e-05	4.4702	0.0670865	250	0.344576	CALB2
AA_B_24_31324665_exon2_T	CALCA_P01258_OID20983_v1_Neurology	-0.154974	-0.278031	-0.0319169	0.0624815	-2.48032	250	0.0137856	1.86058	0.024017	252	0.295681	CALCA
AA_B_95_31324207_exon3_L	CALCB_P10092_OID31100_v1_Neurology_II	0.292082	0.173667	0.410497	0.0601279	4.85768	253	2.0836e-06	5.68119	0.085312	255	0.485063	CALCB
HLA_B_40_06	CALCOCO1_Q9P1Z2_OID21387_v1_Oncology	-0.209333	-0.329924	-0.0887421	0.061235	-3.41852	255	0.000732831	3.135	0.0438202	257	0.0192082	CALCOCO1
AA_DRB1_37_32552051_exon2_LPS	CALCOCO2_Q13137_OID30249_v1_Cardiometabolic_II	0.262723	0.140547	0.3849	0.0620243	4.23581	242	3.23818e-05	4.4897	0.0690235	244	0.404785	CALCOCO2
AA_DRB1_13_32552123_exon2_FLY	CALY_Q9NYX4_OID30144_v1_Cardiometabolic_II	-0.223912	-0.345311	-0.102512	0.0616397	-3.63259	250	0.000340444	3.46795	0.0501364	252	0.211538	CALY
AA_B_41_31324614_exon2	CAMKK1_Q8N5S9_OID21182_v1_Oncology	-0.237835	-0.359812	-0.115858	0.0619282	-3.84049	246	0.000156262	3.80615	0.0565654	248	0.283089	CAMKK1
AA_B_282_31322979_exon5_I	CAMLG_P49069_OID30952_v1_Neurology_II	0.278568	0.157959	0.399178	0.0612339	4.54925	246	8.45998e-06	5.07263	0.0776004	248	0.427262	CAMLG
AA_DRB1_minus1_32557434_exon1_A	CAMSAP1_Q5T5Y3_OID31070_v1_Neurology_II	-0.202281	-0.323295	-0.0812681	0.0614485	-3.29189	254	0.00113643	2.94446	0.0409178	256	0.209285	CAMSAP1
AA_C_99_31239105_exon3_CWY	CANT1_Q8WVQ1_OID20181_v1_Cardiometabolic	0.229484	0.108	0.350967	0.0616812	3.72048	249	0.000245785	3.60944	0.0526628	251	0.353378	CANT1
HLA_A_24_07	CAPG_P40121_OID21431_v1_Oncology	-0.216646	-0.33704	-0.0962515	0.0611352	-3.54372	255	0.00046912	3.32872	0.0469353	257	0.0333774	CAPG
AA_A_62_29910717_exon2_GQ	CAPN3_P20807_OID31384_v1_Oncology_II	0.191239	0.0694666	0.313011	0.0618314	3.09291	252	0.00220515	2.65656	0.0365723	254	0.423663	CAPN3
HLA_DQB1_04_01	CAPS_Q13938_OID31126_v1_Neurology_II	0.228747	0.108215	0.349278	0.0612025	3.73754	253	0.000229777	3.63869	0.052325	255	0.0579824	CAPS
AA_B_156_31324024_exon3_D	CARHSP1_Q9Y2V2_OID20859_v1_Neurology	0.224725	0.102856	0.346594	0.0618759	3.63186	248	0.000341864	3.46615	0.0505012	250	0.023144	CARHSP1
HLA_DPA1_01_03	CASC3_O15234_OID30921_v1_Neurology_II	-0.192232	-0.31547	-0.0689935	0.0625686	-3.07234	246	0.00236277	2.62658	0.0369531	248	0.391734	CASC3
HLA_B_13_01	CASP1_P29466_OID20854_v1_Neurology	-0.209575	-0.331865	-0.0872838	0.0620899	-3.37534	248	0.000855571	3.06774	0.0439215	250	0.054036	CASP1
AA_B_24_31324665_exon2_T	CASP10_Q92851_OID20893_v1_Neurology	0.168327	0.0450436	0.291611	0.062594	2.68919	248	0.00764845	2.11643	0.0283341	250	0.294046	CASP10
AA_DRB1_13_32552123_exon2_F	CASP2_P42575_OID20555_v1_Inflammation	-0.196946	-0.318822	-0.0750692	0.0618832	-3.18254	251	0.00164398	2.7841	0.0387876	253	0.164427	CASP2
HLA_B_35_05	CASP3_P42574_OID20305_v1_Cardiometabolic	0.279343	0.16022	0.398466	0.0604864	4.61828	252	6.17394e-06	5.20944	0.0780325	254	0.0155787	CASP3
AA_C_248_31238071_exon4_V	CASP4_P49662_OID31276_v1_Oncology_II	-0.212528	-0.334739	-0.0903165	0.0620494	-3.42513	248	0.000718985	3.14328	0.0451679	250	0.16406	CASP4
HLA_DPB1_14	CASP7_P55210_OID31135_v1_Neurology_II	0.354173	0.238385	0.469962	0.0587942	6.02395	253	5.97082e-09	8.22397	0.125439	255	0.0264922	CASP7
HLA_DPB1_05	CASP8_Q14790_OID21414_v1_Oncology	0.25603	0.137053	0.375008	0.0604168	4.23774	256	3.15375e-05	4.50117	0.0655516	258	0.351331	CASP8
AA_DQA1_40_32609198_exon2	CASP9_P55211_OID30530_v1_Inflammation_II	0.234808	0.111466	0.35815	0.0626147	3.75005	241	0.000221457	3.65471	0.0551349	243	0.261535	CASP9
AA_DPB1_69_33048646_exon2_E	CASQ2_O14958_OID30063_v1_Cardiometabolic_II	-0.221449	-0.342918	-0.0999795	0.0616753	-3.59056	250	0.000397117	3.40108	0.0490396	252	0.304103	CASQ2
HLA_B_35_01	CAT_P04040_OID30712_v1_Inflammation_II	-0.246977	-0.367681	-0.126274	0.0612863	-4.0299	250	7.41024e-05	4.13017	0.0609979	252	0.0235774	CAT
AA_B_145_31324057_exon3_GL	CBLIF_P27352_OID20179_v1_Cardiometabolic	0.200404	0.0781215	0.322686	0.0620868	3.2278	249	0.00141495	2.84926	0.0401617	251	0.0698785	CBLIF
AA_B_67_31324536_exon2_F	CBLN1_P23435_OID30851_v1_Neurology_II	-0.225586	-0.348947	-0.102226	0.0626254	-3.60215	242	0.000382947	3.41686	0.0508892	244	0.114654	CBLN1
HLA_B_27	CBLN4_Q9NTU7_OID21386_v1_Oncology	0.200325	0.0797405	0.32091	0.0612331	3.27152	256	0.00121673	2.91481	0.0401302	258	0.018624	CBLN4
AA_A_9_29910558_exon2_F	CBS_P35520_OID30200_v1_Cardiometabolic_II	-0.213566	-0.337269	-0.0898626	0.0627994	-3.40076	242	0.000785952	3.1046	0.0456103	244	0.233355	CBS
AA_A_17_29910582_exon2	CBX2_Q14781_OID30177_v1_Cardiometabolic_II	-0.202703	-0.324679	-0.080727	0.0619326	-3.27296	250	0.00121443	2.91563	0.0410886	252	0.0202083	CBX2
AA_B_9_31324710_exon2_Y	CC2D1A_Q6P1N0_OID20958_v1_Neurology	-0.230336	-0.351062	-0.109609	0.0613002	-3.7575	252	0.000213277	3.67106	0.0530544	254	0.195159	CC2D1A
HLA_DRB1_15_01	CCAR2_Q8N163_OID31077_v1_Neurology_II	0.28822	0.16966	0.40678	0.0602016	4.78758	253	2.87478e-06	5.5414	0.0830706	255	0.0797529	CCAR2
AA_DQB1_71_32632639_exon2_AK	CCDC134_Q9H6E4_OID31413_v1_Oncology_II	0.238505	0.118023	0.358987	0.0611761	3.89866	252	0.000124077	3.90631	0.0568846	254	0.385594	CCDC134
HLA_B_35_03	CCDC28A_Q8IWP9_OID30973_v1_Neurology_II	0.207372	0.0845214	0.330223	0.0623717	3.32478	246	0.00101989	2.99145	0.0430032	248	0.0197742	CCDC28A
AA_DRB1_70_32551952_exon2_D	CCDC50_Q8IVM0_OID31001_v1_Neurology_II	-0.221909	-0.342396	-0.101422	0.0611812	-3.62708	254	0.000346387	3.46044	0.0492437	256	0.343791	CCDC50
HLA_DQB1_03_02	CCDC80_Q76M96_OID20226_v1_Cardiometabolic	-0.257015	-0.377636	-0.136393	0.0612436	-4.19659	249	3.77251e-05	4.42337	0.0660565	251	0.0588147	CCDC80
AA_A_63_29910720_exon2_EN	CCER2_I3L3R5_OID30221_v1_Cardiometabolic_II	-0.306073	-0.426621	-0.185525	0.0611974	-5.00141	242	1.09396e-06	5.961	0.0936807	244	0.0166516	CCER2
HLA_DPB1_14	CCL11_P51671_OID20668_v1_Inflammation	0.252817	0.133264	0.372371	0.0607072	4.16454	254	4.27754e-05	4.36881	0.0639167	256	0.0263887	CCL11
AA_DRB1_37_32552051_exon2_LPS	CCL13_Q99616_OID20655_v1_Inflammation	0.254642	0.135147	0.374136	0.0606772	4.19666	254	3.74803e-05	4.4262	0.0648424	256	0.405361	CCL13
HLA_DPB1_09	CCL14_Q16627_OID20401_v1_Cardiometabolic	-0.222012	-0.344208	-0.0998163	0.0620406	-3.5785	247	0.000415843	3.38107	0.0492894	249	0.0216767	CCL14
HLA_DPB1_04_01	CCL15_Q16663_OID20328_v1_Cardiometabolic	-0.252629	-0.372667	-0.132591	0.0609508	-4.1448	252	4.64835e-05	4.3327	0.0638214	254	0.114608	CCL15
AA_C_116_31239054_exon3_LS	CCL16_O15467_OID20334_v1_Cardiometabolic	-0.167089	-0.289407	-0.044771	0.0621085	-2.69027	252	0.00761659	2.11824	0.0279187	254	0.463535	CCL16
AA_C_116_31239054_exon3_Lx	CCL17_Q92583_OID20745_v1_Inflammation	0.227085	0.105284	0.348886	0.0618411	3.67207	248	0.000294672	3.53066	0.0515676	250	0.037076	CCL17
AA_C_285_31237839_exon5_V	CCL18_P55774_OID20395_v1_Cardiometabolic	-0.196873	-0.32025	-0.0734972	0.0626373	-3.14307	245	0.00187787	2.72633	0.0387592	247	0.231512	CCL18
AA_DRB1_189_32548667_exon4_R	CCL19_Q99731_OID21030_v1_Neurology	-0.289062	-0.407355	-0.17077	0.060067	-4.81233	254	2.56176e-06	5.59146	0.0835571	256	0.077459	CCL19
AA_DRB1_11_32552129_exon2_DP	CCL2_P13500_OID21004_v1_Neurology	0.301415	0.183122	0.419707	0.0600644	5.01819	252	9.86242e-07	6.00602	0.0908508	254	0.360837	CCL2
AA_A_9_29910558_exon2_Y	CCL20_P78556_OID20671_v1_Inflammation	0.278654	0.15998	0.397327	0.0602603	4.62416	254	5.9936e-06	5.22231	0.0776478	256	0.368787	CCL20
AA_DRB1_13_32552123_exon2_GRS	CCL21_O00585_OID20686_v1_Inflammation	0.234523	0.113921	0.355124	0.0612372	3.82974	252	0.000161958	3.7906	0.0550008	254	0.350138	CCL21
AA_C_177_31238871_exon3_E	CCL22_O00626_OID20765_v1_Inflammation	-0.176225	-0.299841	-0.0526101	0.0627599	-2.80793	246	0.00538602	2.26873	0.0310554	248	0.121127	CCL22
AA_DQA1_175_32610016_exon3_E	CCL23_P55773_OID20693_v1_Inflammation	-0.241702	-0.362086	-0.121319	0.0611263	-3.95414	252	9.98544e-05	4.00063	0.05842	254	0.428183	CCL23
AA_DQB1_71_32632639_exon2_AT	CCL24_O00175_OID20772_v1_Inflammation	0.210095	0.0885579	0.331631	0.0617107	3.40451	251	0.000771502	3.11266	0.0441397	253	0.192694	CCL24
AA_A_114_29911114_exon3_DEP	CCL25_O15444_OID20674_v1_Inflammation	0.208619	0.0877697	0.329468	0.061365	3.39964	254	0.000783401	3.10602	0.0435218	256	0.01975	CCL25
AA_C_116_31239054_exon3_Lx	CCL26_Q9Y258_OID20546_v1_Inflammation	0.19704	0.0751654	0.318914	0.061882	3.18412	251	0.00163539	2.78638	0.0388246	253	0.0366364	CCL26
AA_B_116_31324144_exon3_DLY	CCL27_Q9Y4X3_OID20121_v1_Cardiometabolic	0.182836	0.0601255	0.305546	0.0623042	2.93457	249	0.00365206	2.43746	0.033429	251	0.470074	CCL27
AA_A_62_29910717_exon2_EGQ	CCL28_Q9NRJ3_OID20569_v1_Inflammation	0.260931	0.140195	0.381666	0.0613003	4.2566	248	2.946e-05	4.53077	0.0680849	250	0.191548	CCL28
HLA_B_15_02	CCL3_P10147_OID20610_v1_Inflammation	0.190663	0.0686324	0.312694	0.0619615	3.07712	251	0.00232175	2.63418	0.0363524	253	0.038002	CCL3
AA_A_95_29911057_exon3_LV	CCL4_P13236_OID20695_v1_Inflammation	0.173622	0.0509522	0.296293	0.062285	2.78755	250	0.00571874	2.2427	0.0301447	252	0.478667	CCL4
AA_B_67_31324536_exon2_CRS	CCL5_P13501_OID20412_v1_Cardiometabolic	-0.272161	-0.392264	-0.152058	0.0609802	-4.4631	249	1.22469e-05	4.91197	0.0740715	251	0.422498	CCL5
HLA_C_06_02	CCL7_P80098_OID20523_v1_Inflammation	0.23589	0.115087	0.356693	0.0613382	3.84573	251	0.000152438	3.81691	0.0556442	253	0.0316146	CCL7
AA_B_67_31324536_exon2_F	CCL8_P80075_OID21466_v1_Oncology	0.17911	0.0580206	0.300199	0.0614893	2.91286	256	0.00389754	2.40921	0.0320804	258	0.12381	CCL8
AA_B_45_31324602_exon2_GK	CCN1_O00622_OID21368_v1_Oncology	0.204078	0.0823834	0.325773	0.0617911	3.30272	251	0.00109691	2.95983	0.041648	253	0.255366	CCN1
AA_DPA1_11_33037639_exon2_M	CCN2_P29279_OID20709_v1_Inflammation	0.229768	0.108538	0.350997	0.0615535	3.73281	250	0.00023447	3.62991	0.0527932	252	0.467119	CCN2
AA_B_95_31324207_exon3_IW	CCN3_P48745_OID20299_v1_Cardiometabolic	-0.206604	-0.327989	-0.0852183	0.061635	-3.35205	252	0.000925368	3.03369	0.042685	254	0.488783	CCN3
AA_DQA1_207_32610470_exon4_M	CCN4_O95388_OID21444_v1_Oncology	0.242397	0.122988	0.361806	0.0606361	3.99757	256	8.37564e-05	4.07698	0.0587564	258	0.20225	CCN4
AA_A_152_29911228_exon3_ARW	CCN5_O76076_OID21068_v1_Neurology	0.214736	0.0940505	0.335421	0.0612819	3.50407	254	0.000541379	3.2665	0.0461114	256	0.282592	CCN5
AA_DQA1_107_32609812_exon3_I	CCND2_P30279_OID31316_v1_Oncology_II	-0.230387	-0.35209	-0.108683	0.0617919	-3.72843	248	0.00023876	3.62204	0.053078	250	0.14983	CCND2
AA_C_156_31238934_exon3_DRW	CCNE1_P24864_OID30456_v1_Inflammation_II	-0.212143	-0.336144	-0.0881414	0.0629495	-3.37005	241	0.000875073	3.05796	0.0450046	243	0.445897	CCNE1
HLA_B_40_01	CCS_O14618_OID20973_v1_Neurology	0.2154	0.0942499	0.336549	0.0615154	3.50156	252	0.000546963	3.26204	0.046397	254	0.11397	CCS
AA_DPB1_35_33048544_exon2_Y	CCT5_P48643_OID21200_v1_Oncology	-0.237205	-0.359202	-0.115209	0.061938	-3.82973	246	0.000162856	3.7882	0.0562664	248	0.125302	CCT5
HLA_B_15_02	CD101_Q93033_OID31480_v1_Oncology_II	0.189126	0.0668124	0.31144	0.0621041	3.04531	250	0.00257305	2.58955	0.0357688	252	0.0401389	CD101
AA_A_62_29910717_exon2_Q	CD109_Q6YHK3_OID21108_v1_Neurology	-0.220849	-0.341365	-0.100332	0.0611963	-3.60886	254	0.000370362	3.43137	0.0487742	256	0.329941	CD109
AA_DPB1_96_33052678_exon3_K	CD14_P08571_OID20378_v1_Cardiometabolic	0.24264	0.120055	0.365225	0.062233	3.89889	243	0.00012507	3.90285	0.058874	245	0.38881	CD14
AA_C_114_31239060_exon3_D	CD160_O95971_OID20647_v1_Inflammation	-0.233965	-0.354103	-0.113827	0.0610041	-3.83523	254	0.000158295	3.80053	0.0547395	256	0.226289	CD160
AA_DQA1_107_32609812_exon3_T	CD163_Q86VB7_OID20360_v1_Cardiometabolic	0.224264	0.102629	0.345899	0.0617582	3.63132	249	0.000342285	3.46561	0.0502944	251	0.143918	CD163
HLA_B_35_01	CD164_Q04900_OID21080_v1_Neurology	0.191949	0.0706786	0.313219	0.0615788	3.11712	254	0.0020363	2.69116	0.0368443	256	0.023209	CD164
AA_A_152_29911228_exon3_EGR	CD164L2_Q6UWJ8_OID30922_v1_Neurology_II	0.204889	0.0819728	0.327806	0.0624051	3.28321	246	0.00117537	2.92982	0.0419796	248	0.129058	CD164L2
AA_DRB1_30_32552072_exon2_AY	CD177_Q8N6Q3_OID21119_v1_Neurology	0.241662	0.121517	0.361806	0.061006	3.96128	253	9.69902e-05	4.01327	0.0584004	255	0.330076	CD177
AA_DRB1_38_32552048_exon2_AL	CD1C_P29017_OID21483_v1_Oncology	-0.230257	-0.351964	-0.108549	0.0617938	-3.72621	248	0.000240762	3.61841	0.0530181	250	0.120592	CD1C
HLA_DPB1_05	CD2_P06729_OID30097_v1_Cardiometabolic_II	0.22163	0.100166	0.343095	0.0616727	3.59365	250	0.000392662	3.40598	0.04912	252	0.359563	CD2
HLA_A_02_01	CD200_P41217_OID20603_v1_Inflammation	0.185963	0.0638201	0.308106	0.0620184	2.99851	251	0.00298559	2.52497	0.0345822	253	0.105958	CD200
HLA_B_15	CD200R1_Q8TD46_OID20595_v1_Inflammation	0.148966	0.0257937	0.272138	0.0625399	2.38193	250	0.0179707	1.74543	0.0221908	252	0.149373	CD200R1
AA_A_62_29910717_exon2_ER	CD207_Q9UJ71_OID21298_v1_Oncology	0.198474	0.0748835	0.322065	0.0627449	3.16319	244	0.00175838	2.75489	0.039392	246	0.416291	CD207
HLA_DRB1_14_04	CD209_Q9NNX6_OID20262_v1_Cardiometabolic	-0.203958	-0.326148	-0.081767	0.0620403	-3.2875	249	0.00115652	2.93685	0.0415987	251	0.018988	CD209
AA_C_275_31237869_exon5_G	CD22_P20273_OID20637_v1_Inflammation	0.219262	0.0987013	0.339823	0.0612187	3.58162	254	0.000409121	3.38815	0.0480759	256	0.107453	CD22
HLA_B_35_05	CD226_Q15762_OID30556_v1_Inflammation_II	0.194594	0.07013	0.319058	0.0631843	3.07978	241	0.0023117	2.63607	0.0378668	243	0.016284	CD226
AA_B_45_31324602_exon2_EM	CD244_Q9BZW8_OID20628_v1_Inflammation	0.196473	0.0753135	0.317632	0.0615226	3.19351	254	0.00158296	2.80053	0.0386016	256	0.488951	CD244
AA_B_97_31324201_exon3_RTV	CD248_Q9HCU0_OID30394_v1_Cardiometabolic_II	0.269047	0.150035	0.388058	0.060432	4.45206	254	1.2746e-05	4.89463	0.072386	256	0.134437	CD248
HLA_B_35_05	CD27_P26842_OID21527_v1_Oncology	-0.212909	-0.33511	-0.0907088	0.0620441	-3.43158	248	0.000702871	3.15312	0.0453304	250	0.013818	CD27
AA_C_156_31238934_exon3_QRx	CD274_Q9NZQ7_OID20966_v1_Neurology	0.271805	0.152414	0.391196	0.0606225	4.48357	252	1.11546e-05	4.95255	0.073878	254	0.33873	CD274
HLA_B_18	CD276_Q5ZPR3_OID20680_v1_Inflammation	0.188572	0.065997	0.311147	0.0622355	3.02998	249	0.00270345	2.56808	0.0355594	251	0.00994024	CD276
AA_DQA1_130_32609881_exon3_S	CD28_P10747_OID21265_v1_Oncology	-0.232411	-0.354553	-0.110269	0.0620118	-3.74784	246	0.000222321	3.65302	0.0540148	248	0.0797802	CD28
AA_B_97_31324201_exon3_CS	CD2AP_Q9Y5K6_OID20177_v1_Cardiometabolic	0.201284	0.0790238	0.323543	0.0620754	3.24257	249	0.00134646	2.87081	0.0405151	251	0.104966	CD2AP
AA_DQB1_87_32632591_exon2_F	CD300A_Q9UGN4_OID30576_v1_Inflammation_II	-0.206696	-0.328568	-0.084824	0.0618798	-3.34029	250	0.000964779	3.01557	0.0427233	252	0.133335	CD300A
AA_B_41_31324614_exon2	CD300C_Q08708_OID21010_v1_Neurology	0.203973	0.0830029	0.324943	0.0614265	3.3206	254	0.00103012	2.98711	0.041605	256	0.274697	CD300C
HLA_A_03_01	CD300E_Q496F6_OID21418_v1_Oncology	-0.202703	-0.323227	-0.0821781	0.0612025	-3.312	256	0.00105987	2.97475	0.0410883	258	0.0174225	CD300E
AA_DPB1_96_33052678_exon3_K	CD300LF_Q8TDQ1_OID21469_v1_Oncology	0.218203	0.0980888	0.338316	0.060994	3.57745	256	0.000414822	3.38214	0.0476124	258	0.388686	CD300LF
HLA_DQB1_03_02	CD300LG_Q6UXG3_OID21130_v1_Neurology	0.260099	0.140784	0.379413	0.060586	4.29305	254	2.50927e-05	4.60045	0.0676513	256	0.0591563	CD300LG
AA_C_minus15_31239820_exon1_L	CD302_Q8IX05_OID21328_v1_Oncology	0.19886	0.0770318	0.320689	0.0618588	3.21475	251	0.00147674	2.83069	0.0395454	253	0.28033	CD302
HLA_B_35_05	CD33_P20138_OID21472_v1_Oncology	-0.21286	-0.335062	-0.090658	0.0620448	-3.43075	248	0.00070494	3.15185	0.0453094	250	0.013818	CD33
AA_DRB1_13_32552123_exon2_FRS	CD34_P28906_OID21025_v1_Neurology	0.183075	0.0611099	0.30504	0.0619294	2.95619	252	0.00341005	2.46724	0.0335165	254	0.375602	CD34
AA_B_156_31324024_exon3_DGL	CD36_P16671_OID30485_v1_Inflammation_II	-0.222828	-0.346527	-0.0991288	0.0627961	-3.54844	241	0.000465712	3.33188	0.0496524	243	0.199842	CD36
AA_C_16_31239600_exon2	CD38_P28907_OID21316_v1_Oncology	0.213772	0.0923342	0.335209	0.0616603	3.46692	251	0.000619193	3.20817	0.0456984	253	0.0355751	CD38
HLA_C_04	CD3D_P04234_OID30827_v1_Neurology_II	0.272431	0.150596	0.394266	0.061851	4.40463	242	1.592e-05	4.79806	0.0742185	244	0.116889	CD3D
AA_A_152_29911228_exon3_AVW	CD3E_P07766_OID31302_v1_Oncology_II	0.227339	0.105545	0.349132	0.0618374	3.6764	248	0.000289977	3.53764	0.0516828	250	0.131572	CD3E
AA_DRB1_73_32551943_exon2_AR	CD3G_P09693_OID30448_v1_Inflammation_II	-0.257162	-0.379784	-0.13454	0.0622493	-4.13116	241	4.98096e-05	4.30269	0.0661322	243	0.115636	CD3G
HLA_DRB1_04_01	CD4_P01730_OID20584_v1_Inflammation	0.36002	0.24381	0.476229	0.0590046	6.10156	250	3.97449e-09	8.40072	0.129614	252	0.0129663	CD4
HLA_C_03_04	CD40_P25942_OID20724_v1_Inflammation	-0.231824	-0.353238	-0.110409	0.061646	-3.76056	249	0.000211355	3.67499	0.0537422	251	0.0934343	CD40
HLA_DQB1_05_03	CD40LG_P29965_OID20616_v1_Inflammation	0.199859	0.0787841	0.320934	0.0614797	3.25081	254	0.00130632	2.88395	0.0399436	256	0.0717637	CD40LG
AA_B_67_31324536_exon2_F	CD46_P15529_OID20380_v1_Cardiometabolic	0.238442	0.116233	0.360652	0.0620449	3.84306	245	0.000154878	3.81001	0.0568547	247	0.123237	CD46
AA_B_41_31324614_exon2	CD48_P09326_OID20692_v1_Inflammation	-0.178248	-0.300568	-0.0559271	0.0621086	-2.86993	251	0.0044555	2.3511	0.0317722	253	0.277492	CD48
AA_DQA1_187_32610410_exon4_T	CD5_P06127_OID21449_v1_Oncology	0.204815	0.0843442	0.325285	0.061175	3.34801	256	0.000936356	3.02856	0.041949	258	0.269752	CD5
AA_A_245_29912086_exon4_A	CD55_P08174_OID20377_v1_Cardiometabolic	-0.275535	-0.398287	-0.152783	0.0623112	-4.42192	238	1.48834e-05	4.8273	0.0759197	240	0.0113896	CD55
AA_DPB1_36_33048547_exon2	CD58_P19256_OID20716_v1_Inflammation	-0.283426	-0.40361	-0.163241	0.0610193	-4.64485	247	5.53571e-06	5.25683	0.0803302	249	0.246084	CD58
AA_DQB1_57_32632681_exon2_V	CD59_P13987_OID20339_v1_Cardiometabolic	0.276676	0.153705	0.399648	0.0624213	4.4324	237	1.42545e-05	4.84605	0.0765497	239	0.10151	CD59
AA_B_116_31324144_exon3_PSY	CD5L_O43866_OID30775_v1_Inflammation_II	0.257925	0.138301	0.37755	0.0607423	4.24623	253	3.05586e-05	4.51487	0.0665255	255	0.322622	CD5L
HLA_A_26	CD6_P30203_OID20649_v1_Inflammation	0.189866	0.0685462	0.311186	0.0616042	3.08203	254	0.00228238	2.64161	0.0360492	256	0.0292754	CD6
AA_DPB1_65_33048634_exon2_I	CD63_P08962_OID20988_v1_Neurology	-0.196642	-0.318282	-0.0750023	0.0617641	-3.18376	252	0.0016366	2.78606	0.0386681	254	0.105856	CD63
AA_DRB1_30_32552072_exon2_AHL	CD69_Q07108_OID20206_v1_Cardiometabolic	0.261883	0.140686	0.383081	0.0615325	4.25602	246	2.96123e-05	4.52853	0.0685829	248	0.172234	CD69
HLA_DRB1_01_01	CD7_P09564_OID30543_v1_Inflammation_II	0.229799	0.105784	0.353814	0.0629535	3.6503	239	0.000321721	3.49252	0.0528076	241	0.0207635	CD7
AA_DQA1_47_32609219_exon2_CK	CD70_P32970_OID20599_v1_Inflammation	-0.196941	-0.318818	-0.0750648	0.0618833	-3.18247	251	0.00164437	2.784	0.0387859	253	0.308619	CD70
AA_DQB1_minus18_32634341_exon1_V	CD72_P21854_OID30641_v1_Inflammation_II	-0.237481	-0.358479	-0.116482	0.0614362	-3.86548	250	0.000141383	3.8496	0.0563972	252	0.369583	CD72
HLA_B_35_01	CD74_P04233_OID21040_v1_Neurology	-0.194022	-0.315242	-0.0728024	0.0615532	-3.1521	254	0.00181557	2.74099	0.0376446	256	0.023209	CD74
HLA_DRB1_14	CD79B_P40259_OID20635_v1_Inflammation	-0.215835	-0.336491	-0.0951798	0.0612667	-3.52288	254	0.000506036	3.29582	0.0465848	256	0.0798477	CD79B
HLA_DQB1_03_02	CD80_P33681_OID30291_v1_Cardiometabolic_II	0.204673	0.0834799	0.325866	0.0615385	3.32593	253	0.00101198	2.99483	0.041891	255	0.0607549	CD80
AA_B_116_31324144_exon3_DFL	CD82_P27701_OID31256_v1_Oncology_II	-0.234416	-0.355999	-0.112833	0.0617307	-3.7974	248	0.000183936	3.73533	0.0549509	250	0.32084	CD82
AA_DRB1_37_32552051_exon2_PSY	CD83_Q01151_OID20565_v1_Inflammation	0.205624	0.0839694	0.327279	0.0617706	3.32883	251	0.00100301	2.99869	0.0422813	253	0.484075	CD83
AA_B_67_31324536_exon2_CFS	CD84_Q9UIB8_OID20607_v1_Inflammation	0.227686	0.10664	0.348732	0.0614616	3.70453	251	0.000260496	3.5842	0.0518409	253	0.298779	CD84
AA_B_45_31324602_exon2_GK	CD86_P42081_OID31500_v1_Oncology_II	0.306526	0.18796	0.425092	0.0602011	5.0917	250	6.98773e-07	6.15566	0.093958	252	0.253958	CD86
AA_DRB1_74_32551940_exon2_ALR	CD8A_P01732_OID21018_v1_Neurology	-0.269575	-0.388569	-0.150582	0.0604227	-4.46149	254	1.22366e-05	4.91234	0.0726708	256	0.297654	CD8A
AA_DRB1_58_32551988_exon2_E	CD93_Q9NPY3_OID20397_v1_Cardiometabolic	-0.176825	-0.30414	-0.0495107	0.0646187	-2.73644	232	0.00669146	2.17448	0.0312671	234	0.0487372	CD93
AA_B_97_31324201_exon3_RV	CD99_P14209_OID21110_v1_Neurology	-0.262358	-0.381597	-0.143119	0.0605476	-4.33308	254	2.11964e-05	4.67374	0.0688317	256	0.343457	CD99
AA_C_156_31238934_exon3_MRW	CD99L2_Q8TCZ2_OID21122_v1_Neurology	0.204918	0.0839719	0.325863	0.0614141	3.33665	254	0.000974806	3.01108	0.0419912	256	0.429107	CD99L2
HLA_DQA1_06	CDA_P32320_OID30345_v1_Cardiometabolic_II	-0.220694	-0.341456	-0.0999332	0.0613193	-3.5991	253	0.0003841	3.41556	0.048706	255	0.0980569	CDA
AA_A_62_29910717_exon2_LQ	CDAN1_Q8IWY9_OID31076_v1_Neurology_II	-0.208521	-0.329613	-0.0874284	0.0614875	-3.39128	253	0.000807076	3.09309	0.043481	255	0.350849	CDAN1
AA_DQB1_57_32632681_exon2_V	CDC123_O75794_OID31242_v1_Oncology_II	0.235813	0.114764	0.356862	0.0614619	3.83674	250	0.000157948	3.80149	0.0556079	252	0.10224	CDC123
AA_DQB1_87_32632591_exon2_F	CDC25A_P30304_OID31189_v1_Oncology_II	-0.222357	-0.3438	-0.100913	0.0616622	-3.60604	250	0.000375279	3.42565	0.0494425	252	0.134347	CDC25A
HLA_B_35_05	CDC26_Q8NHZ8_OID31508_v1_Oncology_II	0.236774	0.115754	0.357794	0.0614471	3.8533	250	0.000148192	3.82918	0.0560621	252	0.0157024	CDC26
AA_A_245_29912086_exon4_A	CDC27_P30260_OID21238_v1_Oncology	-0.234044	-0.356137	-0.111952	0.0619869	-3.77571	246	0.000200096	3.69876	0.0547767	248	0.0110423	CDC27
AA_DPB1_9_33048466_exon2_H	CDC37_Q16543_OID21470_v1_Oncology	0.228139	0.106369	0.349909	0.0618255	3.69005	248	0.000275622	3.55969	0.0520473	250	0.064098	CDC37
HLA_B_51	CDC42BPB_Q9Y5S2_OID31485_v1_Oncology_II	0.210397	0.0886237	0.332171	0.0618299	3.40285	250	0.000776463	3.10988	0.0442671	252	0.0573631	CDC42BPB
AA_DRB1_32_32552066_exon2_Y	CDCP1_Q9H5V8_OID20940_v1_Neurology	0.224551	0.103657	0.345444	0.0613854	3.65805	252	0.000309433	3.50943	0.050423	254	0.317892	CDCP1
AA_DPA1_18_33037618_exon2	CDH1_P12830_OID20353_v1_Cardiometabolic	0.200273	0.075693	0.324853	0.063242	3.16678	240	0.0017411	2.75918	0.0401094	242	0.0179855	CDH1
AA_DRB1_30_32552072_exon2_FGY	CDH15_P55291_OID21005_v1_Neurology	0.222249	0.101289	0.343208	0.0614186	3.61859	252	0.000357894	3.44625	0.0493944	254	0.20764	CDH15
AA_B_178_31323958_exon3_GK	CDH17_Q12864_OID20134_v1_Cardiometabolic	0.221403	0.0996865	0.34312	0.0617997	3.5826	249	0.000409105	3.38817	0.0490194	251	0.174512	CDH17
AA_DRB1_26_32552084_exon2_CL	CDH2_P19022_OID20170_v1_Cardiometabolic	0.243472	0.122413	0.36453	0.0614654	3.96112	249	9.74455e-05	4.01124	0.0592785	251	0.15599	CDH2
AA_DRB1_104_32549623_exon3_S	CDH22_Q9UJ99_OID31332_v1_Oncology_II	-0.177043	-0.300135	-0.0539503	0.062497	-2.83282	248	0.00499316	2.30162	0.0313441	250	0.321826	CDH22
AA_A_184_29911903_exon4_P	CDH23_Q9H251_OID31074_v1_Neurology_II	-0.199449	-0.320776	-0.0781226	0.0616063	-3.23748	253	0.00136701	2.86423	0.03978	255	0.323508	CDH23
AA_A_minus15_29910359_exon1_L	CDH3_P22223_OID21008_v1_Neurology	0.196799	0.0756476	0.31795	0.0615185	3.19902	254	0.00155416	2.80851	0.0387298	256	0.45115	CDH3
AA_B_116_31324144_exon3_L	CDH4_P55283_OID30875_v1_Neurology_II	0.264372	0.142252	0.386491	0.0619953	4.26438	242	2.87588e-05	4.54123	0.0698924	244	0.166184	CDH4
HLA_C_14	CDH5_P33151_OID20243_v1_Cardiometabolic	0.20299	0.0815106	0.324469	0.0616826	3.29087	252	0.00114153	2.94251	0.0412048	254	0.0452756	CDH5
HLA_DRB1_15_02	CDH6_P55285_OID20157_v1_Cardiometabolic	-0.225211	-0.346819	-0.103603	0.0617444	-3.64747	249	0.000322508	3.49146	0.05072	251	0.104556	CDH6
AA_A_79_29910768_exon2_Gx	CDHR1_Q96JP9_OID20808_v1_Neurology	-0.221863	-0.343814	-0.099912	0.0619175	-3.58321	248	0.00040849	3.38882	0.0492233	250	0.242758	CDHR1
AA_A_156_29911240_exon3_Qx	CDHR2_Q9BYE9_OID21282_v1_Oncology	0.191791	0.0697875	0.313794	0.0619477	3.09602	251	0.00218391	2.66076	0.0367838	253	0.467796	CDHR2
AA_DRB1_30_32552072_exon2_CGY	CDHR5_Q9HBB8_OID20193_v1_Cardiometabolic	-0.221276	-0.342996	-0.0995553	0.0618015	-3.58043	249	0.00041235	3.38473	0.0489629	251	0.180261	CDHR5
AA_C_minus15_31239820_exon1_I	CDK1_P06493_OID31164_v1_Oncology_II	0.221743	0.100282	0.343204	0.0616711	3.59558	250	0.000389913	3.40903	0.04917	252	0.279631	CDK1
AA_B_70_31324527_exon2_KS	CDK5RAP3_Q96JB5_OID30985_v1_Neurology_II	0.24569	0.12591	0.365471	0.0608223	4.03947	254	7.10115e-05	4.14867	0.0603637	256	0.102207	CDK5RAP3
AA_A_17_29910582_exon2	CDKL5_O76039_OID30796_v1_Neurology_II	0.220308	0.0967942	0.343821	0.062703	3.51351	242	0.000527618	3.27768	0.0485354	244	0.0188217	CDKL5
HLA_B_51_02	CDKN1A_P38936_OID21319_v1_Oncology	-0.196173	-0.318069	-0.0742777	0.061893	-3.16956	251	0.0017162	2.76543	0.038484	253	0.0109071	CDKN1A
AA_B_9_31324710_exon2_Y	CDKN2D_P55273_OID21295_v1_Oncology	-0.219975	-0.341241	-0.0987083	0.0615734	-3.57256	251	0.000423713	3.37293	0.0483888	253	0.195866	CDKN2D
AA_DRB1_74_32551940_exon2_LQx	CDNF_Q49AH0_OID21318_v1_Oncology	0.286109	0.166994	0.405223	0.0604809	4.73056	251	3.73962e-06	5.42717	0.0818581	253	0.105939	CDNF
HLA_A_11_01	CDON_Q4KMG0_OID20754_v1_Inflammation	-0.213336	-0.33503	-0.0916412	0.0617896	-3.45262	250	0.000651797	3.18589	0.0455121	252	0.192655	CDON
AA_B_80_31324497_exon2_CI	CDSN_Q15517_OID20667_v1_Inflammation	0.268246	0.149207	0.387285	0.060446	4.43778	254	1.35556e-05	4.86788	0.071956	256	0.174676	CDSN
HLA_DRB1_16	CEACAM1_P13688_OID21528_v1_Oncology	-0.289666	-0.409372	-0.16996	0.0607777	-4.76599	248	3.20382e-06	5.49433	0.0839064	250	0.035454	CEACAM1
AA_DRB1_31_32552069_exon2_FS	CEACAM16_Q2WEN9_OID31495_v1_Oncology_II	0.219002	0.0974642	0.340541	0.0617102	3.54888	250	0.000461991	3.33537	0.0479621	252	0.166657	CEACAM16
AA_B_12_31324701_exon2	CEACAM18_A8MTB9_OID31251_v1_Oncology_II	0.2	0.0774584	0.322541	0.0622171	3.21455	248	0.00147988	2.82977	0.0399999	250	0.220054	CEACAM18
AA_DRB1_96_32549647_exon3_Ex	CEACAM19_Q7Z692_OID31443_v1_Oncology_II	0.214876	0.0932235	0.336528	0.0617682	3.47874	250	0.000594102	3.22614	0.0461717	252	0.0513909	CEACAM19
AA_DRB1_77_32551931_exon2_T	CEACAM20_Q6UY09_OID31308_v1_Oncology_II	0.265649	0.145074	0.386223	0.0612185	4.33935	248	2.08171e-05	4.68158	0.0705692	250	0.07531	CEACAM20
AA_C_138_31238988_exon3_K	CEACAM21_Q3KPI0_OID20548_v1_Inflammation	0.207551	0.0859465	0.329155	0.061745	3.36142	251	0.000896352	3.04752	0.0430773	253	0.0317846	CEACAM21
AA_B_97_31324201_exon3_VW	CEACAM3_P40198_OID21245_v1_Oncology	-0.249813	-0.371412	-0.128214	0.0617362	-4.04646	246	6.96646e-05	4.15699	0.0624065	248	0.0121734	CEACAM3
AA_DQB1_57_32632681_exon2_A	CEACAM5_P06731_OID21171_v1_Oncology	0.268403	0.146169	0.390636	0.062052	4.32545	241	2.23044e-05	4.65161	0.07204	243	0.167364	CEACAM5
HLA_DQB1_06_02	CEACAM6_P40199_OID30362_v1_Cardiometabolic_II	0.24156	0.121652	0.361469	0.0608874	3.96733	254	9.4607e-05	4.02408	0.0583514	256	0.0411465	CEACAM6
HLA_A_03_01	CEACAM8_P31997_OID20102_v1_Cardiometabolic	0.246783	0.125086	0.368479	0.0617857	3.99417	246	8.57897e-05	4.06656	0.0609017	248	0.0161089	CEACAM8
AA_C_138_31238988_exon3_Kx	CEBPA_P49715_OID30458_v1_Inflammation_II	0.239896	0.116712	0.36308	0.0625346	3.83621	241	0.000159619	3.79691	0.05755	243	0.026965	CEBPA
AA_DRB1_13_32552123_exon2_LS	CEBPB_P17676_OID20052_v1_Cardiometabolic	0.23881	0.116863	0.360757	0.0619129	3.85719	246	0.000146538	3.83405	0.0570302	248	0.221944	CEBPB
HLA_A_01_01	CELA2A_P08217_OID30411_v1_Cardiometabolic_II	0.29817	0.180223	0.416117	0.0598915	4.9785	254	1.1838e-06	5.92672	0.0889052	256	0.0136387	CELA2A
AA_A_163_29911261_exon3_Tx	CELA3A_P09093_OID20298_v1_Cardiometabolic	-0.294251	-0.41282	-0.175681	0.0602052	-4.88747	252	1.81921e-06	5.74012	0.0865836	254	0.301746	CELA3A
AA_A_156_29911240_exon3_EQ	CELSR2_Q9HCU4_OID30593_v1_Inflammation_II	0.179466	0.056926	0.302005	0.0622187	2.88443	250	0.00426313	2.37027	0.0322079	252	0.467236	CELSR2
AA_A_288_29912317_exon5_L	CEMIP2_Q9UHN6_OID30499_v1_Inflammation_II	0.19354	0.0690493	0.31803	0.0631977	3.06245	241	0.00244448	2.61181	0.0374576	243	0.0251955	CEMIP2
HLA_B_15	CEND1_Q8N111_OID30821_v1_Neurology_II	-0.284592	-0.405981	-0.163204	0.0616243	-4.61819	242	6.29031e-06	5.20133	0.0809929	244	0.149785	CEND1
HLA_C_12_03	CENPF_P49454_OID31329_v1_Oncology_II	-0.204606	-0.327028	-0.0821833	0.0621567	-3.29177	248	0.00114044	2.94293	0.0418635	250	0.020026	CENPF
AA_B_177_31323961_exon3_E	CENPJ_Q9HC77_OID31314_v1_Oncology_II	-0.187817	-0.310659	-0.0649744	0.06237	-3.01133	248	0.00286991	2.54213	0.0352752	250	0.17804	CENPJ
HLA_B_18	CEP112_Q8N8E3_OID30115_v1_Cardiometabolic_II	0.273338	0.153519	0.393156	0.060837	4.49295	250	1.07436e-05	4.96885	0.0747135	252	0.0118849	CEP112
AA_DQB1_57_32632681_exon2_AS	CEP152_O94986_OID31249_v1_Oncology_II	0.184874	0.0624594	0.307289	0.0621553	2.97439	250	0.00322298	2.49174	0.0341785	252	0.293702	CEP152
HLA_C_12_02	CEP164_Q9UPV0_OID20441_v1_Inflammation	-0.223377	-0.34629	-0.100464	0.0624008	-3.57971	244	0.000414932	3.38202	0.0498973	246	0.0286707	CEP164
HLA_B_39	CEP170_Q5SW79_OID30240_v1_Cardiometabolic_II	0.21942	0.0958816	0.342959	0.0627159	3.49864	242	0.00055641	3.25461	0.0481453	244	0.0169959	CEP170
AA_DQB1_26_32632774_exon2_FY	CEP20_Q96NB1_OID21209_v1_Oncology	-0.259134	-0.380425	-0.137843	0.0615798	-4.2081	246	3.61168e-05	4.44229	0.0671504	248	0.257054	CEP20
AA_B_245_31323183_exon4_T	CEP290_O15078_OID31287_v1_Oncology_II	0.324547	0.206249	0.442845	0.0600628	5.40347	248	1.53271e-07	6.81454	0.105331	250	0.026002	CEP290
AA_DRB1_13_32552123_exon2_GHR	CEP350_Q5VT06_OID31247_v1_Oncology_II	-0.234459	-0.355549	-0.113369	0.0614827	-3.81341	250	0.000172722	3.76265	0.0549708	252	0.43728	CEP350
AA_DRB1_96_32549647_exon3_EH	CEP43_O95684_OID20084_v1_Cardiometabolic	0.204307	0.0813758	0.327239	0.0624128	3.27349	246	0.00121482	2.91549	0.0417416	248	0.389597	CEP43
HLA_DRB1_14_04	CEP85_Q6P2H3_OID21241_v1_Oncology	0.254282	0.13283	0.375735	0.061662	4.12381	246	5.09992e-05	4.29244	0.0646596	248	0.0189395	CEP85
AA_DRB1_13_32552123_exon2_GLR	CERT_Q9Y5P4_OID20857_v1_Neurology	-0.225618	-0.347462	-0.103775	0.0618628	-3.64708	248	0.000323225	3.4905	0.0509037	250	0.424096	CERT
AA_C_73_31239429_exon2_T	CES1_P23141_OID20244_v1_Cardiometabolic	-0.213368	-0.335061	-0.091674	0.0617891	-3.45316	250	0.00065055	3.18672	0.0455257	252	0.431647	CES1
AA_C_163_31238913_exon3_T	CES2_O00748_OID21366_v1_Oncology	0.257253	0.137125	0.37738	0.0609951	4.2176	251	3.45032e-05	4.46214	0.0661789	253	0.206789	CES2
AA_DRB1_37_32552051_exon2_FP	CES3_Q6UWW8_OID21340_v1_Oncology	0.233621	0.11275	0.354493	0.0613728	3.8066	251	0.000177121	3.75173	0.054579	253	0.119243	CES3
AA_DPB1_55_33048604_exon2_E	CETN2_P41208_OID20836_v1_Neurology	0.194201	0.071514	0.316888	0.0622911	3.11764	248	0.00203812	2.69077	0.0377141	250	0.423314	CETN2
AA_C_138_31238988_exon3_K	CETN3_O15182_OID31525_v1_Oncology_II	0.187877	0.0655328	0.310221	0.0621193	3.02445	250	0.00275047	2.56059	0.0352976	252	0.0319107	CETN3
AA_B_67_31324536_exon2_CFM	CFB_P00751_OID30755_v1_Inflammation_II	0.268263	0.148024	0.388503	0.0610495	4.39419	249	1.6466e-05	4.78341	0.0719652	251	0.312056	CFB
AA_C_94_31239120_exon3_T	CFC1_P0CG37_OID21261_v1_Oncology	-0.238683	-0.360634	-0.116732	0.0619149	-3.85502	246	0.000147769	3.83042	0.0569696	248	0.262429	CFC1
AA_DRB1_30_32552072_exon2_GRY	CFD_P00746_OID30738_v1_Inflammation_II	-0.204592	-0.325546	-0.0836377	0.0614183	-3.33112	254	0.000993566	3.0028	0.0418578	256	0.198156	CFD
HLA_B_07	CFH_P08603_OID30790_v1_Inflammation_II	-0.236328	-0.359366	-0.11329	0.0624615	-3.78357	242	0.000194918	3.71015	0.0558509	244	0.0351967	CFH
HLA_B_51_02	CFHR2_P36980_OID30720_v1_Inflammation_II	0.286026	0.166908	0.405143	0.0604824	4.72907	251	3.76493e-06	5.42424	0.0818107	253	0.0109071	CFHR2
HLA_B_40	CFHR4_Q92496_OID30758_v1_Inflammation_II	0.259509	0.140175	0.378844	0.060596	4.28261	254	2.62156e-05	4.58144	0.0673449	256	0.161236	CFHR4
HLA_C_04_03	CFHR5_Q9BXR6_OID30716_v1_Inflammation_II	-0.187244	-0.309111	-0.065376	0.0618799	-3.02592	252	0.00273549	2.56296	0.0350602	254	0.0236181	CFHR5
AA_B_69_31324530_exon2_A	CFI_P05156_OID30772_v1_Inflammation_II	-0.213547	-0.334265	-0.0928298	0.0612982	-3.48374	254	0.000582147	3.23497	0.0456024	256	0.231629	CFI
AA_DRB1_71_32551949_exon2_ARS	CFP_P27918_OID30784_v1_Inflammation_II	0.234473	0.114349	0.354596	0.0609964	3.84404	254	0.00015302	3.81525	0.0549774	256	0.131521	CFP
AA_DRB1_74_32551940_exon2_AGx	CGA_P01215_OID21069_v1_Neurology	-0.217877	-0.338477	-0.0972781	0.0612382	-3.55787	254	0.000445997	3.35067	0.0474706	256	0.417287	CGA
AA_C_275_31237869_exon5_EK	CGB3_CGB5_CGB8_P0DN86_OID30671_v1_Inflammation_II	0.203885	0.0826721	0.325099	0.0615489	3.31258	253	0.00105941	2.97494	0.0415693	255	0.113892	CGB3
AA_A_116_29911120_exon3_DYx	CGN_Q9P2M7_OID30894_v1_Neurology_II	-0.241607	-0.363467	-0.119747	0.0618688	-3.90515	246	0.00012169	3.91474	0.058374	248	0.0200565	CGN
HLA_DRB1_15_01	CGREF1_Q99674_OID20152_v1_Cardiometabolic	0.219987	0.0982303	0.341744	0.06182	3.55851	249	0.000446489	3.35019	0.0483943	251	0.0790219	CGREF1
AA_DPA1_83_33037423_exon2	CHAC2_Q8WUX2_OID21230_v1_Oncology	0.234705	0.112632	0.356778	0.0619767	3.78699	246	0.000191708	3.71736	0.0550865	248	0.397188	CHAC2
HLA_B_35_01	CHAD_O15335_OID30660_v1_Inflammation_II	0.220803	0.099315	0.34229	0.0616846	3.57955	250	0.000413378	3.38365	0.0487538	252	0.0235774	CHAD
AA_B_67_31324536_exon2_CMS	CHCHD10_Q8WYQ3_OID31116_v1_Neurology_II	-0.22874	-0.349271	-0.108208	0.0612026	-3.73741	253	0.000229883	3.63849	0.0523218	255	0.336167	CHCHD10
HLA_DQB1_06_01	CHCHD6_Q9BRQ6_OID31426_v1_Oncology_II	-0.199221	-0.320796	-0.0776454	0.0617313	-3.22722	252	0.00141564	2.84905	0.0396888	254	0.0834744	CHCHD6
AA_B_minus23_31324931_exon1_L	CHEK2_O96017_OID20054_v1_Cardiometabolic	-0.232331	-0.354475	-0.110187	0.0620131	-3.74648	246	0.000223464	3.65079	0.0539776	248	0.149145	CHEK2
AA_DRB1_47_32552021_exon2_FT	CHGA_P10645_OID30403_v1_Cardiometabolic_II	0.25054	0.130914	0.370167	0.0607444	4.1245	254	5.03766e-05	4.29777	0.0627705	256	0.468756	CHGA
AA_C_1_31239645_exon2_G	CHGB_P05060_OID21038_v1_Neurology	0.249108	0.128957	0.369259	0.0610082	4.08318	252	5.9699e-05	4.22403	0.0620546	254	0.32802	CHGB
AA_A_245_29912086_exon4_A	CHI3L1_P36222_OID20399_v1_Cardiometabolic	-0.19477	-0.319755	-0.0697859	0.0634458	-3.06987	239	0.00238892	2.6218	0.0379355	241	0.0113506	CHI3L1
AA_DRB1_37_32552051_exon2_S	CHIT1_Q13231_OID20312_v1_Cardiometabolic	0.236181	0.114898	0.357465	0.0615796	3.83539	249	0.000158915	3.79884	0.0557816	251	0.287761	CHIT1
AA_A_245_29912086_exon4_V	CHL1_O00533_OID20366_v1_Cardiometabolic	-0.197752	-0.320102	-0.0754029	0.0621209	-3.18335	249	0.00164111	2.78486	0.039106	251	0.00986454	CHL1
AA_DPB1_9_33048466_exon2_H	CHM_P24386_OID30972_v1_Neurology_II	-0.227078	-0.349378	-0.104778	0.0620921	-3.65712	246	0.000311946	3.50592	0.0515645	248	0.0605544	CHM
AA_B_minus10_31324892_exon1_A	CHMP1A_Q9HD42_OID20930_v1_Neurology	0.211452	0.0901955	0.332709	0.0615697	3.43436	252	0.000694339	3.15843	0.044712	254	0.263209	CHMP1A
AA_A_152_29911228_exon3_EGR	CHMP6_Q96FZ7_OID30327_v1_Cardiometabolic_II	0.218688	0.0978711	0.339506	0.0613477	3.56474	253	0.000435321	3.36119	0.0478246	255	0.136731	CHMP6
AA_A_97_29911063_exon3_MVx	CHP1_Q99653_OID30869_v1_Neurology_II	-0.203778	-0.327746	-0.0798104	0.0629336	-3.23798	242	0.0013723	2.86255	0.0415254	244	0.38635	CHP1
AA_DRB1_70_32551952_exon2_DR	CHRDL1_Q9BU40_OID20771_v1_Inflammation	-0.216223	-0.337593	-0.0948522	0.0616263	-3.50861	251	0.000533672	3.27273	0.0467523	253	0.44552	CHRDL1
HLA_DQB1_03_02	CHRDL2_Q6WN34_OID20223_v1_Cardiometabolic	-0.219192	-0.340971	-0.0974133	0.0618313	-3.54501	249	0.000468831	3.32898	0.0480453	251	0.0588147	CHRDL2
AA_B_114_31324150_exon3_D	CHRM1_P11229_OID30930_v1_Neurology_II	0.215661	0.0930358	0.338287	0.0622573	3.46403	246	0.000627585	3.20233	0.0465098	248	0.460331	CHRM1
AA_B_45_31324602_exon2_EM	CIAPIN1_Q6FI81_OID21501_v1_Oncology	0.214985	0.0928414	0.337129	0.0620153	3.46665	248	0.000620979	3.20692	0.0462186	250	0.48469	CIAPIN1
AA_A_163_29911261_exon3_ET	CILP_O75339_OID30399_v1_Cardiometabolic_II	-0.232736	-0.352911	-0.112561	0.0610226	-3.81393	254	0.000171773	3.76505	0.054166	256	0.284498	CILP
AA_B_97_31324201_exon3_CNW	CINP_Q9BW66_OID31328_v1_Oncology_II	-0.200448	-0.322978	-0.0779178	0.0622113	-3.22205	248	0.0014432	2.84067	0.0401793	250	0.032306	CINP
AA_DRB1_30_32552072_exon2_GRY	CIRBP_Q14011_OID31503_v1_Oncology_II	-0.255644	-0.376067	-0.135221	0.061144	-4.18102	250	4.01713e-05	4.39608	0.065354	252	0.197306	CIRBP
AA_DRB1_74_32551940_exon2_GLR	CIT_O14578_OID30970_v1_Neurology_II	0.243818	0.122028	0.365609	0.0618335	3.94314	246	0.000104904	3.97921	0.0594474	248	0.125278	CIT
AA_C_9_31239621_exon2_Y	CKAP4_Q07065_OID20617_v1_Inflammation	-0.229303	-0.350059	-0.108546	0.0613156	-3.73971	252	0.000228088	3.6419	0.0525797	254	0.455394	CKAP4
AA_B_116_31324144_exon3_DL	CKB_P12277_OID30400_v1_Cardiometabolic_II	-0.216236	-0.33688	-0.0955912	0.0612611	-3.52974	254	0.000493706	3.30653	0.0467578	256	0.221625	CKB
HLA_B_48_01	CKMT1A_CKMT1B_P12532_OID20721_v1_Inflammation	0.255397	0.133982	0.376813	0.0616432	4.14316	246	4.71396e-05	4.32661	0.0652278	248	0.0205302	CKMT1A
HLA_B_51_02	CLASP1_Q7Z460_OID31192_v1_Oncology_II	-0.261332	-0.381565	-0.141099	0.0610477	-4.28078	250	2.65588e-05	4.57579	0.0682944	252	0.00896825	CLASP1
HLA_B_39_01	CLC_Q05315_OID20126_v1_Cardiometabolic	0.249368	0.128496	0.370239	0.0613704	4.06332	249	6.48892e-05	4.18783	0.0621842	251	0.0164402	CLC
AA_DRB1_57_32551991_exon2_Ax	CLEC10A_Q8IUN9_OID20928_v1_Neurology	-0.233433	-0.354067	-0.112798	0.0612537	-3.81092	252	0.000174068	3.75928	0.0544909	254	0.0659311	CLEC10A
AA_DRB1_30_32552072_exon2_AFH	CLEC11A_Q9Y240_OID21112_v1_Neurology	-0.231291	-0.351989	-0.110593	0.061286	-3.77397	252	0.000200376	3.69815	0.0534957	254	0.12023	CLEC11A
AA_B_67_31324536_exon2_CFR	CLEC12A_Q5QGZ9_OID30552_v1_Inflammation_II	0.16622	0.041096	0.291345	0.0635196	2.61684	241	0.00943592	2.02522	0.0276292	243	0.232461	CLEC12A
AA_DQB1_13_32632813_exon2	CLEC14A_Q86T13_OID21090_v1_Neurology	0.212584	0.0918405	0.333327	0.0613114	3.46728	254	0.000617255	3.20954	0.045192	256	0.253656	CLEC14A
AA_C_248_31238071_exon4_M	CLEC1A_Q8NC01_OID20099_v1_Cardiometabolic	0.239589	0.117666	0.361512	0.0619007	3.87053	246	0.000139183	3.85641	0.0574027	248	0.151762	CLEC1A
AA_A_63_29910720_exon2_EN	CLEC1B_Q9P126_OID21061_v1_Neurology	0.176507	0.0548793	0.298135	0.0617604	2.85793	254	0.00461761	2.33558	0.0311547	256	0.015877	CLEC1B
AA_B_70_31324527_exon2_KS	CLEC2L_P0C7M8_OID30884_v1_Neurology_II	0.234574	0.112497	0.35665	0.0619787	3.78475	246	0.00019335	3.71366	0.0550248	248	0.10147	CLEC2L
AA_B_97_31324201_exon3_RTW	CLEC3B_P05452_OID30756_v1_Inflammation_II	0.233559	0.11195	0.355168	0.0617438	3.78272	248	0.0001945	3.71108	0.05455	250	0.137576	CLEC3B
HLA_B_40_06	CLEC4A_Q9UMR7_OID20573_v1_Inflammation	-0.203528	-0.325237	-0.0818185	0.0617983	-3.29342	251	0.00113226	2.94605	0.0414236	253	0.0195119	CLEC4A
AA_B_67_31324536_exon2_CM	CLEC4C_Q8WTT0_OID20547_v1_Inflammation	0.196021	0.0741213	0.31792	0.0618949	3.16699	251	0.00173082	2.76175	0.0384242	253	0.191079	CLEC4C
AA_B_156_31324024_exon3_DGL	CLEC4D_Q8WXI8_OID20609_v1_Inflammation	0.203646	0.0819398	0.325352	0.0617967	3.29542	251	0.00112458	2.94901	0.0414717	253	0.200439	CLEC4D
HLA_A_24	CLEC4G_Q6UXB4_OID20590_v1_Inflammation	0.27804	0.158631	0.39745	0.0606306	4.5858	251	7.14122e-06	5.14623	0.0773063	253	0.235411	CLEC4G
HLA_DRB1_14_04	CLEC4M_Q9H2X3_OID30405_v1_Cardiometabolic_II	-0.252439	-0.372243	-0.132635	0.0608333	-4.14968	253	4.55122e-05	4.34187	0.0637254	255	0.0186961	CLEC4M
AA_C_114_31239060_exon3_N	CLEC5A_Q9NY25_OID20165_v1_Cardiometabolic	0.215266	0.0928802	0.337651	0.0621367	3.46439	247	0.000626385	3.20316	0.0463393	249	0.224456	CLEC5A
HLA_DRB1_04_01	CLEC6A_Q6EIG7_OID21228_v1_Oncology	0.262849	0.141684	0.384013	0.0615158	4.27287	246	2.76037e-05	4.55903	0.0690894	248	0.0131734	CLEC6A
AA_B_194_31323336_exon4_V	CLEC7A_Q9BXN2_OID20636_v1_Inflammation	-0.239619	-0.359587	-0.119651	0.0609176	-3.9335	254	0.000108079	3.96626	0.0574174	256	0.22073	CLEC7A
AA_DRB1_minus16_32557479_exon1_V	CLGN_O14967_OID30957_v1_Neurology_II	0.234213	0.112125	0.3563	0.0619843	3.77858	246	0.000197927	3.70349	0.0548556	248	0.426006	CLGN
AA_B_116_31324144_exon3_DLS	CLIC5_Q9NZA1_OID30890_v1_Neurology_II	-0.222141	-0.344584	-0.0996979	0.0621647	-3.57343	246	0.00042389	3.37275	0.0493465	248	0.408095	CLIC5
AA_DRB1_11_32552129_exon2_DV	CLINT1_Q14677_OID31182_v1_Oncology_II	0.165182	0.0423314	0.288033	0.0623768	2.64814	250	0.00860849	2.06507	0.0272852	252	0.272069	CLINT1
AA_B_63_31324548_exon2	CLIP2_Q9UDT6_OID20559_v1_Inflammation	0.183312	0.0611077	0.305517	0.0620499	2.95428	251	0.00343174	2.46449	0.0336035	253	0.39799	CLIP2
AA_A_152_29911228_exon3_R	CLMP_Q9H6B4_OID21419_v1_Oncology	-0.236413	-0.356004	-0.116823	0.0607283	-3.89297	256	0.000126382	3.89832	0.0558913	258	0.0232674	CLMP
AA_DRB1_30_32552072_exon2_GHY	CLNS1A_P54105_OID30929_v1_Neurology_II	0.195907	0.07276	0.319054	0.0625222	3.1334	246	0.00193748	2.71276	0.0383796	248	0.0876573	CLNS1A
HLA_A_11	CLPP_Q16740_OID20910_v1_Neurology	0.221255	0.0997806	0.34273	0.0616781	3.58726	250	0.000401921	3.39586	0.048954	252	0.259312	CLPP
HLA_C_12_03	CLPS_P04118_OID21156_v1_Neurology	-0.252635	-0.372195	-0.133076	0.0607102	-4.16133	254	4.33407e-05	4.3631	0.0638247	256	0.0215078	CLPS
AA_B_116_31324144_exon3_NPY	CLSPN_Q9HAW4_OID20831_v1_Neurology	-0.230515	-0.352714	-0.108317	0.0620406	-3.71555	246	0.000250991	3.60034	0.0531372	248	0.312871	CLSPN
HLA_B_40_02	CLSTN1_O94985_OID20874_v1_Neurology	-0.348257	-0.465496	-0.231018	0.0595249	-5.85061	248	1.54122e-08	7.81214	0.121283	250	0.020998	CLSTN1
AA_C_95_31239117_exon3_IL	CLSTN2_Q9H4D0_OID20664_v1_Inflammation	-0.211206	-0.331986	-0.0904255	0.0613301	-3.44375	254	0.000670897	3.17334	0.0446079	256	0.0138164	CLSTN2
AA_A_9_29910558_exon2_F	CLSTN3_Q9BQT9_OID31092_v1_Neurology_II	0.237819	0.117557	0.358081	0.0610657	3.89448	253	0.000125993	3.89965	0.0565579	255	0.231135	CLSTN3
HLA_DPB1_09	CLTA_P09496_OID20118_v1_Cardiometabolic	0.233912	0.111815	0.356009	0.0619889	3.77345	246	0.000201815	3.69505	0.0547148	248	0.024131	CLTA
AA_C_90_31239378_exon2_D	CLU_P10909_OID30732_v1_Inflammation_II	0.268391	0.149357	0.387425	0.0604434	4.44037	254	1.34053e-05	4.87272	0.0720338	256	0.36784	CLU
AA_DPA1_18_33037618_exon2	CLUL1_Q15846_OID20198_v1_Cardiometabolic	-0.224819	-0.346438	-0.1032	0.0617501	-3.64079	249	0.00033056	3.48075	0.0505436	251	0.0173406	CLUL1
AA_A_156_29911240_exon3_EQ	CMC1_Q7Z7K0_OID30360_v1_Cardiometabolic_II	0.230321	0.109835	0.350806	0.0611792	3.76469	253	0.000207378	3.68324	0.0530476	255	0.459373	CMC1
AA_A_77_29910762_exon2_NP	CMIP_Q8IY22_OID31406_v1_Oncology_II	0.169408	0.0471389	0.291676	0.0620836	2.7287	252	0.00680613	2.1671	0.028699	254	0.284437	CMIP
HLA_DRB1_04_05	CNDP1_Q96KN2_OID20347_v1_Cardiometabolic	0.18663	0.0640087	0.309251	0.062259	2.99764	249	0.00299608	2.52345	0.0348308	251	0.0691892	CNDP1
AA_DRB1_minus1_32557434_exon1_S	CNGB3_Q9NQW8_OID30805_v1_Neurology_II	-0.275065	-0.396805	-0.153325	0.0618028	-4.45068	242	1.30682e-05	4.88378	0.0756605	244	0.190264	CNGB3
AA_DQB1_minus5_32634302_exon1_L	CNP_P09543_OID30285_v1_Cardiometabolic_II	-0.288846	-0.410074	-0.167619	0.0615424	-4.69345	242	4.49873e-06	5.34691	0.0834322	244	0.0718115	CNP
AA_DQB1_45_32632717_exon2	CNPY2_Q9Y2B0_OID20069_v1_Cardiometabolic	-0.167647	-0.29145	-0.0438433	0.0628553	-2.66718	246	0.00815673	2.08848	0.0281054	248	0.179452	CNPY2
HLA_DRB1_16_02	CNPY4_Q8N129_OID21317_v1_Oncology	0.207869	0.0862735	0.329465	0.0617407	3.36681	251	0.000879754	3.05564	0.0432097	253	0.0323814	CNPY4
AA_DRB1_30_32552072_exon2_FHL	CNST_Q6PJW8_OID20127_v1_Cardiometabolic	0.244351	0.12332	0.365382	0.0614514	3.97633	249	9.17693e-05	4.0373	0.0597075	251	0.170289	CNST
AA_B_63_31324548_exon2	CNTF_P26441_OID30807_v1_Neurology_II	0.252691	0.130175	0.375206	0.0621963	4.06279	242	6.55574e-05	4.18338	0.0638525	244	0.394459	CNTF
AA_A_151_29911225_exon3_CR	CNTN1_Q12860_OID20307_v1_Cardiometabolic	0.18569	0.0637852	0.307594	0.0618985	2.9999	252	0.00297136	2.52704	0.0344806	254	0.196807	CNTN1
AA_B_116_31324144_exon3_F	CNTN2_Q02246_OID21426_v1_Oncology	0.224971	0.105046	0.344895	0.0608978	3.69423	256	0.000269666	3.56917	0.0506117	258	0.104659	CNTN2
HLA_A_68	CNTN3_Q9P232_OID21092_v1_Neurology	0.224648	0.104239	0.345058	0.0611418	3.67422	254	0.000290981	3.53614	0.0504668	256	0.00908398	CNTN3
HLA_DPB1_05	CNTN4_Q8IWV2_OID21117_v1_Neurology	0.241268	0.121351	0.361185	0.060892	3.96223	254	9.65298e-05	4.01534	0.0582103	256	0.354029	CNTN4
AA_DPB1_65_33048634_exon2_L	CNTN5_O94779_OID21006_v1_Neurology	-0.202955	-0.324435	-0.0814748	0.0616831	-3.29028	252	0.00114383	2.94164	0.0411906	254	0.101864	CNTN5
HLA_DPA1_02_01	CNTNAP2_Q9UHC6_OID20556_v1_Inflammation	-0.206682	-0.328309	-0.0850552	0.0617566	-3.34673	251	0.00094307	3.02546	0.0427176	253	0.130577	CNTNAP2
AA_B_163_31324003_exon3_LT	CNTNAP4_Q9C0A0_OID30911_v1_Neurology_II	-0.20859	-0.331408	-0.085772	0.0623552	-3.34519	246	0.000950739	3.02194	0.0435099	248	0.307929	CNTNAP4
AA_A_161_29911255_exon3_E	COCH_O43405_OID30305_v1_Cardiometabolic_II	0.204034	0.0828246	0.325244	0.0615469	3.3151	253	0.0010503	2.97869	0.0416299	255	0.0178961	COCH
HLA_B_51	COL15A1_P39059_OID30396_v1_Cardiometabolic_II	-0.191847	-0.313119	-0.0705742	0.0615801	-3.1154	254	0.00204777	2.68872	0.0368052	256	0.0564687	COL15A1
HLA_A_24_07	COL18A1_P39060_OID20332_v1_Cardiometabolic	-0.265622	-0.386197	-0.145047	0.061219	-4.33888	248	2.08584e-05	4.68072	0.070555	250	0.032938	COL18A1
HLA_DRB1_12_01	COL1A1_P02452_OID20335_v1_Cardiometabolic	-0.214763	-0.335931	-0.0935963	0.0615242	-3.49072	252	0.000568567	3.24522	0.0461233	254	0.0249508	COL1A1
AA_DRB1_30_32552072_exon2_FHR	COL24A1_Q17RW2_OID31464_v1_Oncology_II	0.223335	0.101919	0.344751	0.0616481	3.62274	250	0.000352995	3.45223	0.0498785	252	0.129075	COL24A1
AA_C_16_31239600_exon2	COL28A1_Q2UY09_OID30969_v1_Neurology_II	-0.197852	-0.32095	-0.0747538	0.0624973	-3.16577	246	0.00174187	2.75898	0.0391454	248	0.0383085	COL28A1
AA_B_114_31324150_exon3_D	COL2A1_P02458_OID30286_v1_Cardiometabolic_II	-0.216215	-0.339844	-0.0925854	0.0627619	-3.445	242	0.000672999	3.17199	0.0467488	244	0.449621	COL2A1
AA_B_77_31324506_exon2_CS	COL3A1_P02461_OID30379_v1_Cardiometabolic_II	-0.24703	-0.366768	-0.127292	0.060801	-4.06293	254	6.46306e-05	4.18956	0.0610239	256	0.346244	COL3A1
AA_DRB1_74_32551940_exon2_Ax	COL4A1_P02462_OID20208_v1_Cardiometabolic	0.21508	0.0931869	0.336973	0.0618893	3.47524	249	0.000601937	3.22045	0.0462595	251	0.416412	COL4A1
HLA_C_12_03	COL4A4_P53420_OID31333_v1_Oncology_II	0.223618	0.101717	0.345519	0.061892	3.61304	248	0.000366326	3.43613	0.0500052	250	0.020026	COL4A4
HLA_DRB1_12_01	COL5A1_P20908_OID30587_v1_Inflammation_II	-0.176092	-0.298707	-0.053476	0.0622573	-2.82845	250	0.00505655	2.29615	0.0310083	252	0.0251488	COL5A1
AA_C_73_31239429_exon2_A	COL6A3_P12111_OID20292_v1_Cardiometabolic	0.19682	0.075185	0.318456	0.0617619	3.18676	252	0.00162036	2.79039	0.0387382	254	0.432071	COL6A3
AA_DRB1_37_32552051_exon2_PSx	COL9A1_P20849_OID20550_v1_Inflammation	-0.282054	-0.401318	-0.16279	0.0605567	-4.65769	251	5.18915e-06	5.2849	0.0795546	253	0.291213	COL9A1
AA_B_199_31323321_exon4_V	COL9A2_Q14055_OID31255_v1_Oncology_II	-0.242856	-0.36418	-0.121532	0.061599	-3.94254	248	0.000104938	3.97907	0.0589792	250	0.03866	COL9A2
AA_A_152_29911228_exon3_AG	COLEC12_Q5KU26_OID20738_v1_Inflammation	-0.207163	-0.32927	-0.0850567	0.0619976	-3.34147	249	0.000961378	3.01711	0.0429167	251	0.238892	COLEC12
HLA_B_18	COMMD1_Q8N668_OID30222_v1_Cardiometabolic_II	0.26359	0.141443	0.385736	0.0620091	4.25083	242	3.04265e-05	4.51675	0.0694796	244	0.0122705	COMMD1
HLA_DQB1_04_02	COMMD9_Q9P000_OID31390_v1_Oncology_II	0.225781	0.104923	0.34664	0.0613674	3.67917	252	0.000286104	3.54348	0.0509772	254	0.0219646	COMMD9
HLA_A_11_01	COMP_P49747_OID20405_v1_Cardiometabolic	0.197104	0.072964	0.321245	0.0630214	3.12758	242	0.00197835	2.7037	0.0388502	244	0.198971	COMP
AA_DQA1_47_32609219_exon2_CK	COMT_P21964_OID20086_v1_Cardiometabolic	0.228572	0.105811	0.351333	0.0623237	3.6675	244	0.000300666	3.52192	0.0522452	246	0.308764	COMT
HLA_C_04_01	COPB2_P35606_OID30173_v1_Cardiometabolic_II	0.279207	0.159599	0.398815	0.0607303	4.59749	250	6.79364e-06	5.1679	0.0779566	252	0.0852679	COPB2
AA_DRB1_74_32551940_exon2_AEG	COPE_O14579_OID20797_v1_Neurology	0.253076	0.13208	0.374073	0.0614329	4.11956	248	5.17636e-05	4.28598	0.0640476	250	0.170996	COPE
HLA_C_07_01	COQ7_Q99807_OID30217_v1_Cardiometabolic_II	-0.266486	-0.388531	-0.14444	0.0619579	-4.30108	242	2.46714e-05	4.60781	0.0710146	244	0.0200717	COQ7
HLA_DPB1_13	CORO1A_P31146_OID20286_v1_Cardiometabolic	0.244031	0.118861	0.369201	0.0635316	3.8411	233	0.000157928	3.80154	0.0595512	235	0.0551851	CORO1A
AA_C_138_31238988_exon3_K	CORO6_Q6QEF8_OID30870_v1_Neurology_II	-0.190454	-0.314761	-0.0661469	0.0631058	-3.01801	242	0.00281642	2.5503	0.0362726	244	0.0288668	CORO6
AA_DRB1_30_32552072_exon2_FLY	COX5B_P10606_OID21297_v1_Oncology	-0.252416	-0.372702	-0.132131	0.0610756	-4.13286	251	4.88631e-05	4.31102	0.063714	253	0.28637	COX5B
AA_C_99_31239105_exon3_FY	COX6B1_P14854_OID30317_v1_Cardiometabolic_II	-0.224368	-0.345025	-0.10371	0.0612666	-3.66216	253	0.000304532	3.51637	0.0503409	255	0.348339	COX6B1
AA_B_11_31324704_exon2	CPA1_P15085_OID20280_v1_Cardiometabolic	-0.244703	-0.364993	-0.124413	0.0610789	-4.00634	252	8.12223e-05	4.09032	0.0598795	254	0.212652	CPA1
HLA_DQB1_05_02	CPA2_P48052_OID21060_v1_Neurology	-0.20684	-0.328219	-0.0854608	0.0616318	-3.35606	252	0.000912638	3.0397	0.0427827	254	0.121274	CPA2
AA_C_116_31239054_exon3_Sx	CPA4_Q9UI42_OID30606_v1_Inflammation_II	0.18216	0.0591845	0.305136	0.0624376	2.91747	248	0.00385255	2.41425	0.0331823	250	0.419928	CPA4
AA_B_45_31324602_exon2_E	CPB1_P15086_OID20289_v1_Cardiometabolic	-0.261165	-0.380921	-0.141409	0.0608078	-4.29492	252	2.49625e-05	4.60271	0.0682071	254	0.222085	CPB1
AA_DQB1_167_32629462_exon3_H	CPB2_Q96IY4_OID30734_v1_Inflammation_II	0.22989	0.109631	0.350148	0.061065	3.76467	254	0.00020722	3.68357	0.0528493	256	0.258275	CPB2
AA_A_116_29911120_exon3_DYx	CPE_P16870_OID21392_v1_Oncology	-0.207825	-0.328218	-0.0874332	0.0611354	-3.39943	256	0.000783077	3.1062	0.0431914	258	0.0212035	CPE
AA_DQA1_47_32609219_exon2_CK	CPLX2_Q6PUV4_OID31186_v1_Oncology_II	-0.234307	-0.355402	-0.113213	0.061485	-3.8108	250	0.000174451	3.75833	0.0548998	252	0.306018	CPLX2
HLA_DPA1_02_02	CPM_P14384_OID21054_v1_Neurology	-0.18379	-0.305253	-0.0623268	0.0616767	-2.97989	254	0.00316309	2.49989	0.0337787	256	0.460658	CPM
AA_B_45_31324602_exon2_KT	CPOX_P36551_OID30495_v1_Inflammation_II	0.23164	0.108201	0.355078	0.0626637	3.69655	241	0.000270588	3.56769	0.0536569	243	0.439158	CPOX
HLA_C_04_03	CPPED1_Q9BRF8_OID21053_v1_Neurology	-0.228737	-0.349029	-0.108446	0.0610821	-3.74475	254	0.000223426	3.65087	0.0523208	256	0.0273398	CPPED1
HLA_B_15_02	CPQ_Q9Y646_OID30406_v1_Cardiometabolic_II	0.254649	0.134917	0.374382	0.0607969	4.18853	253	3.88059e-05	4.4111	0.0648463	255	0.0396667	CPQ
AA_C_156_31238934_exon3_DQR	CPTP_Q5TA50_OID30106_v1_Cardiometabolic_II	-0.215809	-0.337436	-0.0941823	0.0617552	-3.49459	250	0.000561482	3.25066	0.0465736	252	0.359256	CPTP
AA_A_67_29910732_exon2_.M	CPVL_Q9H3G5_OID21435_v1_Oncology	0.278423	0.16021	0.396635	0.0600287	4.63816	256	5.61178e-06	5.2509	0.0775191	258	0.0135775	CPVL
HLA_DPB1_04	CPXM1_Q96SM3_OID21479_v1_Oncology	0.263715	0.143074	0.384355	0.0612522	4.30539	248	2.40209e-05	4.61941	0.0695454	250	0.18041	CPXM1
AA_B_45_31324602_exon2_KM	CPXM2_Q8N436_OID30322_v1_Cardiometabolic_II	0.267635	0.148337	0.386932	0.060576	4.41816	253	1.47713e-05	4.83058	0.0716283	255	0.495545	CPXM2
AA_DRB1_149_32549488_exon3_H	CR1_P17927_OID30697_v1_Inflammation_II	-0.278158	-0.397086	-0.15923	0.0603883	-4.60616	253	6.50377e-06	5.18683	0.077372	255	0.416106	CR1
AA_DPB1_65_33048634_exon2_L	CR2_P20023_OID20393_v1_Cardiometabolic	-0.288524	-0.408031	-0.169018	0.0606774	-4.75506	249	3.3601e-06	5.47365	0.0832463	251	0.104064	CR2
HLA_B_40_06	CRACR2A_Q9BSW2_OID21249_v1_Oncology	-0.241457	-0.363322	-0.119592	0.0618712	-3.90257	246	0.000122918	3.91038	0.0583014	248	0.0199052	CRACR2A
AA_A_62_29910717_exon2_LR	CRADD_P78560_OID20923_v1_Neurology	-0.258324	-0.378658	-0.13799	0.0610989	-4.22796	250	3.30953e-05	4.48023	0.0667312	252	0.187804	CRADD
AA_C_90_31239378_exon2_A	CREB3_O43889_OID31188_v1_Oncology_II	-0.348015	-0.46479	-0.231239	0.059292	-5.8695	250	1.38286e-08	7.85922	0.121114	252	0.37777	CREB3
AA_DRB1_37_32552051_exon2_PY	CREBZF_Q9NS37_OID31206_v1_Oncology_II	0.234925	0.113849	0.356001	0.0614755	3.82144	250	0.000167493	3.776	0.0551898	252	0.231593	CREBZF
HLA_DRB1_01_01	CREG1_O75629_OID21515_v1_Oncology	-0.193183	-0.31874	-0.0676272	0.0637334	-3.03112	237	0.00270699	2.56751	0.0373199	239	0.0209519	CREG1
HLA_C_08_01	CRELD1_Q96HD1_OID30619_v1_Inflammation_II	-0.225296	-0.346655	-0.103936	0.0616195	-3.65624	250	0.000311989	3.50586	0.0507581	252	0.0682163	CRELD1
AA_DRB1_181_32549392_exon3_T	CRELD2_Q6UXH1_OID20751_v1_Inflammation	-0.20861	-0.330186	-0.0870334	0.0617307	-3.37935	251	0.000842277	3.07454	0.043518	253	0.201976	CRELD2
AA_B_116_31324144_exon3_D	CRH_P06850_OID21257_v1_Oncology	0.311915	0.1926	0.431231	0.0605768	5.14909	246	5.36292e-07	6.2706	0.0972911	248	0.0551593	CRH
AA_B_116_31324144_exon3_PSY	CRHBP_P24387_OID20747_v1_Inflammation	0.224225	0.102589	0.345861	0.0617588	3.63065	249	0.000343132	3.46454	0.0502767	251	0.323779	CRHBP
HLA_DRB1_13_02	CRHR1_P34998_OID20055_v1_Cardiometabolic	-0.229869	-0.352087	-0.107651	0.0620503	-3.70456	246	0.000261528	3.58248	0.0528397	248	0.0271976	CRHR1
AA_DRB1_57_32551991_exon2_AS	CRIM1_Q9NZV1_OID20701_v1_Inflammation	0.284888	0.165968	0.403809	0.0603836	4.71797	252	3.95093e-06	5.4033	0.0811614	254	0.199226	CRIM1
AA_C_219_31238158_exon4_W	CRIP2_P52943_OID20901_v1_Neurology	0.238577	0.118097	0.359056	0.061175	3.8999	252	0.000123479	3.90841	0.0569188	254	0.479252	CRIP2
AA_B_45_31324602_exon2_GT	CRISP2_P16562_OID21456_v1_Oncology	0.246888	0.127619	0.366158	0.0605652	4.0764	256	6.10835e-05	4.21408	0.0609539	258	0.2827	CRISP2
AA_DRB1_37_32552051_exon2_FN	CRISP3_P54108_OID30715_v1_Inflammation_II	-0.203663	-0.325369	-0.0819574	0.0617965	-3.29571	251	0.00112347	2.94944	0.0414787	253	0.362508	CRISP3
HLA_B_15_25	CRKL_P46109_OID20742_v1_Inflammation	-0.215054	-0.336948	-0.0931604	0.0618896	-3.4748	249	0.000602875	3.21977	0.0462483	251	0.010245	CRKL
HLA_DPB1_04_01	CRLF1_O75462_OID20699_v1_Inflammation	0.264131	0.144475	0.383787	0.060757	4.34734	252	2.00106e-05	4.69874	0.0697652	254	0.118537	CRLF1
HLA_B_15	CRNN_Q9UBG3_OID21427_v1_Oncology	-0.248501	-0.369155	-0.127846	0.0612617	-4.05638	250	6.66478e-05	4.17621	0.0617525	252	0.152952	CRNN
AA_B_305_31322910_exon5_A	CRTAC1_Q9NQ79_OID20279_v1_Cardiometabolic	-0.176725	-0.298834	-0.0546155	0.0620026	-2.85028	252	0.00472946	2.32519	0.0312316	254	0.442287	CRTAC1
AA_DRB1_74_32551940_exon2_ARx	CRTAM_O95727_OID20914_v1_Neurology	-0.179044	-0.301101	-0.0569868	0.0619762	-2.88892	252	0.004202	2.37654	0.0320568	254	0.348344	CRTAM
AA_B_282_31322979_exon5_V	CRTAP_O75718_OID30902_v1_Neurology_II	0.220869	0.0983894	0.343348	0.0621831	3.55191	246	0.00045825	3.3389	0.0487829	248	0.426968	CRTAP
HLA_A_24_07	CRX_O43186_OID20070_v1_Cardiometabolic	0.207853	0.0850149	0.330691	0.0623652	3.33283	246	0.000992066	3.00346	0.0432028	248	0.0332036	CRX
HLA_C_12_02	CRYBB1_P53674_OID30319_v1_Cardiometabolic_II	0.248816	0.128895	0.368736	0.0608923	4.08616	253	5.89184e-05	4.22975	0.0619092	255	0.0276588	CRYBB1
AA_DRB1_13_32552123_exon2_FGR	CRYBB2_P43320_OID31081_v1_Neurology_II	-0.225791	-0.346408	-0.105174	0.0612459	-3.68663	253	0.000278056	3.55587	0.0509815	255	0.413557	CRYBB2
AA_DRB1_30_32552072_exon2_ACF	CRYGD_P07320_OID31144_v1_Neurology_II	-0.202402	-0.323654	-0.0811509	0.0615682	-3.28745	253	0.00115433	2.93767	0.0409667	255	0.029449	CRYGD
AA_DPB1_9_33048466_exon2_H	CRYM_Q14894_OID30815_v1_Neurology_II	0.220591	0.0970854	0.344096	0.0626989	3.51825	242	0.000518723	3.28506	0.0486603	244	0.063584	CRYM
AA_B_24_31324665_exon2_S	CRYZL1_O95825_OID30272_v1_Cardiometabolic_II	0.221133	0.0976437	0.344623	0.062691	3.52735	242	0.000502061	3.29924	0.0489	244	0.164043	CRYZL1
AA_DRB1_67_32551961_exon2_F	CSDE1_O75534_OID30183_v1_Cardiometabolic_II	0.244653	0.123877	0.36543	0.0613236	3.98955	250	8.70028e-05	4.06047	0.0598552	252	0.275429	CSDE1
AA_C_116_31239054_exon3_F	CSF1_P09603_OID20719_v1_Inflammation	-0.239026	-0.359492	-0.11856	0.0611681	-3.90769	252	0.000119787	3.92159	0.0571334	254	0.249591	CSF1
AA_B_145_31324057_exon3_GR	CSF1R_P07333_OID30681_v1_Inflammation_II	0.216918	0.0960517	0.337784	0.0613725	3.53445	253	0.000485721	3.31361	0.0470534	255	0.0708549	CSF1R
AA_DQB1_26_32632774_exon2_FL	CSF2_P04141_OID30072_v1_Cardiometabolic_II	0.2339	0.112794	0.355007	0.0614912	3.8038	250	0.000179179	3.74671	0.0547093	252	0.384542	CSF2
AA_B_9_31324710_exon2_H	CSF2RA_P15509_OID20915_v1_Neurology	0.235846	0.115284	0.356408	0.061217	3.85262	252	0.000148308	3.82884	0.0556234	254	0.19111	CSF2RA
AA_C_116_31239054_exon3_S	CSF2RB_P32927_OID30553_v1_Inflammation_II	-0.171431	-0.296442	-0.0464198	0.0634621	-2.70131	241	0.00739702	2.13094	0.0293886	243	0.41143	CSF2RB
AA_A_67_29910732_exon2_.M	CSF3_P09919_OID20491_v1_Inflammation	0.207118	0.0837527	0.330483	0.0626303	3.30699	244	0.00108513	2.96452	0.0428977	246	0.0142398	CSF3
HLA_DQB1_06_02	CSF3R_Q99062_OID30527_v1_Inflammation_II	0.254951	0.132255	0.377648	0.062287	4.09317	241	5.8089e-05	4.23591	0.0650001	243	0.037107	CSF3R
AA_DRB1_71_32551949_exon2_ER	CSH1_P0DML2_OID30667_v1_Inflammation_II	0.231572	0.111123	0.352021	0.0611605	3.7863	253	0.000191042	3.71887	0.0536256	255	0.279276	CSH1
AA_DQB1_57_32632681_exon2_AV	CSNK1D_P48730_OID30492_v1_Inflammation_II	-0.27018	-0.392351	-0.14801	0.06202	-4.35634	241	1.95783e-05	4.70823	0.0729973	243	0.269198	CSNK1D
HLA_DPB1_21	CSNK2A1_P68400_OID31053_v1_Neurology_II	-0.220957	-0.341471	-0.100443	0.0611947	-3.61072	254	0.000367847	3.43433	0.048822	256	0.01525	CSNK2A1
AA_B_97_31324201_exon3_NSW	CSPG4_Q6UVK1_OID30397_v1_Cardiometabolic_II	-0.217082	-0.337703	-0.0964611	0.0612493	-3.54424	254	0.000468541	3.32925	0.0471247	256	0.13508	CSPG4
AA_B_97_31324201_exon3_STW	CSPG5_O95196_OID30843_v1_Neurology_II	0.205574	0.0816538	0.329494	0.0629095	3.26777	242	0.00124122	2.90615	0.0422606	244	0.306975	CSPG5
AA_A_9_29910558_exon2_F	CSRP3_P50461_OID30176_v1_Cardiometabolic_II	-0.28842	-0.407689	-0.169152	0.0605579	-4.76272	250	3.23872e-06	5.48963	0.0831863	252	0.22997	CSRP3
AA_B_97_31324201_exon3_S	CST1_P01037_OID30581_v1_Inflammation_II	-0.219202	-0.343528	-0.0948764	0.0631115	-3.47326	239	0.000610257	3.21449	0.0480496	241	0.110417	CST1
AA_DRB1_37_32552051_exon2_NYx	CST3_P01034_OID20400_v1_Cardiometabolic	-0.199253	-0.321565	-0.0769419	0.0621017	-3.2085	249	0.00150931	2.82122	0.0397019	251	0.472924	CST3
AA_DRB1_37_32552051_exon2_FPx	CST5_P28325_OID20995_v1_Neurology	0.192154	0.0691658	0.315142	0.0624427	3.07728	247	0.0023244	2.63369	0.0369232	249	0.126404	CST5
AA_A_149_29911219_exon3_A	CST6_Q15828_OID20293_v1_Cardiometabolic	0.211714	0.0877004	0.335727	0.0629555	3.36291	241	0.000896966	3.04722	0.0448226	243	0.101399	CST6
HLA_C_12_02	CST7_O76096_OID20704_v1_Inflammation	0.209162	0.0873557	0.330969	0.0618466	3.38196	250	0.000835153	3.07823	0.0437489	252	0.0279881	CST7
HLA_DPA1_02_02	CSTB_P04080_OID20294_v1_Cardiometabolic	-0.217383	-0.340213	-0.0945532	0.0623599	-3.48595	245	0.000580971	3.23585	0.0472554	247	0.463047	CSTB
AA_DRB1_40_32552042_exon2_F	CTAG1A_CTAG1B_P78358_OID31299_v1_Oncology_II	-0.184461	-0.307383	-0.0615392	0.0624104	-2.95562	248	0.00342104	2.46584	0.0340259	250	0.015514	CTAG1A
AA_DPB1_55_33048604_exon2_A	CTBS_Q01459_OID30710_v1_Inflammation_II	0.192652	0.0701755	0.315128	0.0621853	3.09803	249	0.00217153	2.66323	0.0371147	251	0.239861	CTBS
AA_B_95_31324207_exon3_IL	CTF1_Q16619_OID20061_v1_Cardiometabolic	-0.23741	-0.3594	-0.11542	0.0619348	-3.83322	246	0.000160688	3.79402	0.0563634	248	0.215216	CTF1
AA_A_166_29911270_exon3_D	CTHRC1_Q96CG8_OID30393_v1_Cardiometabolic_II	0.211727	0.0909603	0.332493	0.0613231	3.45264	254	0.000650133	3.187	0.0448282	256	0.232787	CTHRC1
HLA_B_13_02	CTLA4_P16410_OID30363_v1_Cardiometabolic_II	0.247262	0.127531	0.366993	0.0607972	4.06699	254	6.35836e-05	4.19665	0.0611384	256	0.0195508	CTLA4
HLA_C_07_01	CTNNA1_P35221_OID30800_v1_Neurology_II	0.176913	0.052286	0.30154	0.0632685	2.79623	242	0.00558547	2.25294	0.0312983	244	0.0200717	CTNNA1
AA_DRB1_11_32552129_exon2_DGS	CTRB1_P17538_OID21150_v1_Neurology	0.238248	0.118238	0.358258	0.0609388	3.90963	254	0.000118657	3.92571	0.0567622	256	0.408037	CTRB1
AA_DRB1_13_32552123_exon2_GR	CTRC_Q99895_OID20752_v1_Inflammation	0.217132	0.0952955	0.338969	0.0618605	3.51003	249	0.000531673	3.27436	0.0471463	251	0.416803	CTRC
HLA_DQA1_06	CTRL_P40313_OID31157_v1_Neurology_II	0.189745	0.06818	0.31131	0.0617273	3.07392	253	0.00234399	2.63005	0.0360031	255	0.0980569	CTRL
AA_B_45_31324602_exon2_M	CTSB_P07858_OID20276_v1_Cardiometabolic	0.215427	0.0937896	0.337064	0.0617605	3.4881	250	0.000574635	3.24061	0.0464088	252	0.299278	CTSB
AA_A_62_29910717_exon2_LQ	CTSC_P53634_OID20679_v1_Inflammation	-0.223459	-0.345117	-0.1018	0.06177	-3.61759	249	0.000359992	3.44371	0.0499338	251	0.338598	CTSC
AA_A_245_29912086_exon4_V	CTSD_P07339_OID20358_v1_Cardiometabolic	0.259414	0.13449	0.384339	0.0634057	4.09134	232	5.91961e-05	4.22771	0.0672958	234	0.0105791	CTSD
HLA_DRB1_14	CTSE_P14091_OID30628_v1_Inflammation_II	-0.183264	-0.305716	-0.0608112	0.0621744	-2.94757	250	0.00350569	2.45523	0.0335855	252	0.0791329	CTSE
HLA_DPA1_02_02	CTSF_Q9UBX1_OID21500_v1_Oncology	0.208097	0.0857667	0.330427	0.0621099	3.35046	248	0.000932552	3.03033	0.0433043	250	0.458898	CTSF
AA_DQB1_38_32632738_exon2	CTSH_P09668_OID20113_v1_Cardiometabolic	-0.239717	-0.361887	-0.117547	0.0620249	-3.86485	245	0.000142407	3.84647	0.0574643	247	0.457261	CTSH
HLA_B_15_01	CTSL_P07711_OID20228_v1_Cardiometabolic	-0.219483	-0.341253	-0.0977117	0.0618272	-3.54994	249	0.000460555	3.33672	0.0481726	251	0.0528108	CTSL
AA_DRB1_13_32552123_exon2_FRY	CTSO_P43234_OID20660_v1_Inflammation	-0.22235	-0.342824	-0.101875	0.0611749	-3.63466	254	0.000336861	3.47255	0.0494394	256	0.439752	CTSO
HLA_A_02_06	CTSS_P25774_OID21056_v1_Neurology	0.188876	0.0546419	0.32311	0.0680895	2.77394	208	0.00604204	2.21882	0.0356741	210	0.0394857	CTSS
AA_C_275_31237869_exon5_E	CTSV_O60911_OID21405_v1_Oncology	-0.20004	-0.320632	-0.0794486	0.0612367	-3.26667	256	0.00123689	2.90767	0.0400162	258	0.230948	CTSV
AA_B_32_31324641_exon2	CTSZ_Q9UBR2_OID20365_v1_Cardiometabolic	0.267416	0.146903	0.387929	0.0611875	4.37044	248	1.82467e-05	4.73882	0.0715114	250	0.222162	CTSZ
AA_DRB1_181_32549392_exon3_T	CUZD1_Q86UP6_OID30914_v1_Neurology_II	0.180944	0.0574365	0.304452	0.0627052	2.88563	246	0.00425313	2.37129	0.0327408	248	0.196954	CUZD1
AA_DRB1_74_32551940_exon2_EQ	CWC15_Q9P013_OID31479_v1_Oncology_II	-0.214903	-0.336802	-0.0930054	0.0618917	-3.47225	249	0.000608372	3.21583	0.0461835	251	0.28589	CWC15
HLA_B_56_01	CX3CL1_P78423_OID20976_v1_Neurology	0.198996	0.077415	0.320577	0.0617342	3.22343	252	0.00143375	2.84353	0.0395993	254	0.0135217	CX3CL1
AA_DRB1_31_32552069_exon2_FL	CXADR_P78310_OID20561_v1_Inflammation	0.203331	0.0816165	0.325045	0.0618009	3.2901	251	0.00114515	2.94114	0.0413434	253	0.159773	CXADR
AA_DQA1_47_32609219_exon2_CQ	CXCL1_P09341_OID20762_v1_Inflammation	0.255211	0.134774	0.375648	0.0611512	4.17344	250	4.14414e-05	4.38257	0.0651326	252	0.468111	CXCL1
AA_C_116_31239054_exon3_FS	CXCL10_P02778_OID20697_v1_Inflammation	-0.229289	-0.350045	-0.108532	0.0613158	-3.73947	252	0.000228293	3.64151	0.0525733	254	0.32726	CXCL10
HLA_B_35_03	CXCL11_O14625_OID21042_v1_Neurology	0.205938	0.0850188	0.326857	0.0614006	3.354	254	0.000918134	3.03709	0.0424104	256	0.0211035	CXCL11
AA_A_150_29911222_exon3_Ax	CXCL12_P48061_OID20464_v1_Inflammation	0.205016	0.0815951	0.328437	0.0626586	3.27195	244	0.00122246	2.91277	0.0420315	246	0.0144614	CXCL12
HLA_DPB1_02_01	CXCL13_O43927_OID21024_v1_Neurology	0.244198	0.124371	0.364025	0.060846	4.01337	254	7.88147e-05	4.10339	0.0596325	256	0.136416	CXCL13
AA_A_156_29911240_exon3_EQ	CXCL14_O95715_OID20458_v1_Inflammation	0.207814	0.0844672	0.33116	0.0626208	3.3186	244	0.00104289	2.98176	0.0431865	246	0.467541	CXCL14
AA_C_73_31239429_exon2_A	CXCL16_Q9H2A7_OID20282_v1_Cardiometabolic	0.230751	0.109795	0.351708	0.061416	3.75718	251	0.000213707	3.67018	0.0532462	253	0.431802	CXCL16
AA_DQB1_70_32632642_exon2_R	CXCL17_Q6UXB2_OID20622_v1_Inflammation	0.209397	0.0885683	0.330225	0.0613546	3.4129	254	0.000747859	3.12618	0.043847	256	0.41158	CXCL17
HLA_DRB1_16_02	CXCL3_P19876_OID20788_v1_Inflammation	-0.24453	-0.365555	-0.123505	0.0614485	-3.97943	249	9.06543e-05	4.04261	0.0597949	251	0.0299841	CXCL3
AA_C_116_31239054_exon3_Lx	CXCL5_P42830_OID20207_v1_Cardiometabolic	0.248544	0.1274	0.369687	0.0615075	4.04087	248	7.10791e-05	4.14826	0.061774	250	0.037076	CXCL5
HLA_DPB1_09	CXCL6_P80162_OID20613_v1_Inflammation	0.17697	0.0553521	0.298587	0.0617552	2.86566	254	0.00450983	2.34584	0.0313182	256	0.0214238	CXCL6
AA_C_90_31239378_exon2_A	CXCL8_P10145_OID20153_v1_Cardiometabolic	0.201749	0.0784978	0.325001	0.0625739	3.22418	245	0.0014351	2.84312	0.0407028	247	0.371245	CXCL8
AA_B_minus8_31324886_exon1_L	CXCL8_P10145_OID20631_v1_Inflammation	-0.207804	-0.331407	-0.0842013	0.0627497	-3.31163	243	0.00106865	2.97117	0.0431825	245	0.417971	CXCL8
AA_B_177_31323961_exon3_E	CXCL8_P10145_OID20997_v1_Neurology	0.249649	0.128787	0.370512	0.0613658	4.06822	249	6.3624e-05	4.19638	0.0623248	251	0.178283	CXCL8
AA_B_177_31323961_exon3_E	CXCL8_P10145_OID21430_v1_Oncology	0.190089	0.0687738	0.311403	0.0616015	3.08578	254	0.00225488	2.64688	0.0361337	256	0.178725	CXCL8
AA_B_45_31324602_exon2_GT	CXCL9_Q07325_OID20675_v1_Inflammation	-0.186631	-0.308513	-0.0647486	0.0618873	-3.01566	252	0.0028264	2.54877	0.0348311	254	0.279278	CXCL9
HLA_B_52	CYB5A_P00167_OID31171_v1_Oncology_II	-0.228258	-0.349532	-0.106985	0.0615759	-3.70694	250	0.000258363	3.58777	0.0521018	252	0.0229702	CYB5A
AA_DRB1_57_32551991_exon2_AS	CYB5R2_Q6BCY4_OID31512_v1_Oncology_II	-0.201862	-0.324107	-0.0796173	0.0620678	-3.25228	249	0.00130309	2.88503	0.0407484	251	0.197624	CYB5R2
AA_C_73_31239429_exon2_A	CYP24A1_Q07973_OID30091_v1_Cardiometabolic_II	0.211233	0.0894819	0.332985	0.0618185	3.41699	250	0.000738929	3.1314	0.0446195	252	0.429556	CYP24A1
HLA_DPB1_05	CYTH3_O43739_OID31208_v1_Oncology_II	0.242257	0.121406	0.363109	0.0613616	3.94803	250	0.00010249	3.98932	0.0586886	252	0.357607	CYTH3
AA_DRB1_71_32551949_exon2_AER	CYTL1_Q9NRR1_OID30374_v1_Cardiometabolic_II	0.237904	0.117884	0.357924	0.0609441	3.90364	254	0.000121462	3.91556	0.0565982	256	0.0875195	CYTL1
HLA_A_68	DAAM1_Q9Y4D1_OID30664_v1_Inflammation_II	0.167228	0.0444205	0.290036	0.0623549	2.68188	250	0.00780873	2.10742	0.0279654	252	0.00922619	DAAM1
AA_C_219_31238158_exon4_W	DAB2_P98082_OID21428_v1_Oncology	0.197606	0.0769533	0.318259	0.0612676	3.22529	256	0.00142212	2.84706	0.0390481	258	0.47376	DAB2
HLA_DRB1_12_01	DAG1_Q14118_OID20774_v1_Inflammation	0.219826	0.0987984	0.340853	0.0614532	3.57712	252	0.000416449	3.38044	0.0483233	254	0.0249508	DAG1
HLA_B_51_02	DAND5_Q8N907_OID30420_v1_Inflammation_II	0.207337	0.0832051	0.331469	0.0630159	3.29024	241	0.00115081	2.939	0.0429887	243	0.00931276	DAND5
AA_C_194_31238233_exon4_Vx	DAPK2_Q9UIK4_OID30505_v1_Inflammation_II	0.341992	0.222753	0.46123	0.0605316	5.64981	241	4.51446e-08	7.34539	0.116958	243	0.212605	DAPK2
AA_C_99_31239105_exon3_SY	DAPP1_Q9UN19_OID20524_v1_Inflammation	0.220803	0.09956	0.342046	0.0615616	3.5867	251	0.000402457	3.39528	0.048754	253	0.322945	DAPP1
AA_DPB1_55_33048604_exon2_A	DARS1_P14868_OID20903_v1_Neurology	-0.170661	-0.293396	-0.0479265	0.0623177	-2.73856	250	0.00661472	2.17949	0.0291252	252	0.242942	DARS1
AA_B_67_31324536_exon2_C	DBH_P09172_OID30703_v1_Inflammation_II	0.170741	0.0487445	0.292737	0.0619463	2.75627	253	0.006272	2.20259	0.0291523	255	0.109231	DBH
AA_B_97_31324201_exon3_NS	DBI_P07108_OID21143_v1_Neurology	0.201055	0.0792826	0.322828	0.0618305	3.25172	251	0.00130427	2.88463	0.0404233	253	0.128666	DBI
AA_DRB1_13_32552123_exon2_GRY	DBN1_Q16643_OID30549_v1_Inflammation_II	0.239239	0.116035	0.362444	0.0625451	3.82507	241	0.000166574	3.77839	0.0572355	243	0.470397	DBN1
HLA_DQB1_06_02	DBNL_Q9UJU6_OID20681_v1_Inflammation	0.243712	0.123391	0.364034	0.0610947	3.9891	252	8.69777e-05	4.06059	0.0593957	254	0.0411142	DBNL
AA_B_152_31324036_exon3_QV	DCBLD2_Q96PD2_OID21474_v1_Oncology	-0.214877	-0.337023	-0.0927299	0.0620168	-3.46481	248	0.000625033	3.2041	0.046172	250	0.374736	DCBLD2
AA_DQB1_56_32632684_exon2	DCC_P43146_OID30953_v1_Neurology_II	0.209685	0.0868962	0.332474	0.0623403	3.36356	246	0.000892299	3.04949	0.0439678	248	0.0762581	DCC
AA_DPB1_65_33048634_exon2_I	DCDC2C_A8MYV0_OID31235_v1_Oncology_II	-0.267429	-0.387454	-0.147404	0.060942	-4.38825	250	1.68636e-05	4.77305	0.0715182	252	0.102752	DCDC2C
HLA_C_04_03	DCLRE1C_Q96SD1_OID31240_v1_Oncology_II	0.286619	0.167283	0.405955	0.0605921	4.73031	250	3.75121e-06	5.42583	0.0821505	252	0.0257897	DCLRE1C
HLA_DPB1_04	DCN_P07585_OID20106_v1_Cardiometabolic	0.201012	0.0779947	0.324029	0.0624563	3.21844	246	0.00146217	2.835	0.0404058	248	0.179935	DCN
AA_DRB1_71_32551949_exon2_AEx	DCTD_P32321_OID30657_v1_Inflammation_II	-0.229769	-0.350998	-0.108539	0.0615534	-3.73284	250	0.000234451	3.62995	0.0527937	252	0.241437	DCTD
AA_B_45_31324602_exon2_KT	DCTN1_Q14203_OID21399_v1_Oncology	-0.192373	-0.313154	-0.0715924	0.0613326	-3.13655	256	0.00190918	2.71915	0.0370074	258	0.440797	DCTN1
AA_B_minus16_31324910_exon1_V	DCTN2_Q13561_OID21334_v1_Oncology	0.242842	0.122252	0.363433	0.06123	3.96607	251	9.5366e-05	4.02061	0.0589725	253	0.283322	DCTN2
AA_DRB1_37_32552051_exon2_F	DCTN6_O00399_OID20879_v1_Neurology	-0.233278	-0.354896	-0.111661	0.0617481	-3.7779	248	0.000198086	3.70315	0.0544188	250	0.113744	DCTN6
AA_A_161_29911255_exon3_E	DCTPP1_Q9H773_OID20148_v1_Cardiometabolic	0.237399	0.116153	0.358645	0.0615607	3.85634	249	0.000146601	3.83386	0.0563584	251	0.0142211	DCTPP1
AA_DQA1_25_32609153_exon2	DCUN1D1_Q96GG9_OID30830_v1_Neurology_II	0.223659	0.100243	0.347076	0.062654	3.56975	242	0.000430846	3.36568	0.0500235	244	0.225982	DCUN1D1
AA_B_163_31324003_exon3_EL	DCUN1D2_Q6PH85_OID31231_v1_Oncology_II	-0.240179	-0.361095	-0.119263	0.0613943	-3.91208	250	0.000117983	3.92818	0.057686	252	0.163595	DCUN1D2
AA_A_9_29910558_exon2_F	DCXR_Q7Z4W1_OID21480_v1_Oncology	-0.296867	-0.416297	-0.177437	0.0606374	-4.89578	248	1.7659e-06	5.75303	0.0881301	250	0.22776	DCXR
AA_B_167_31323991_exon3_GS	DDA1_Q9BW61_OID30126_v1_Cardiometabolic_II	-0.224723	-0.346099	-0.103347	0.0616279	-3.64645	250	0.000323482	3.49015	0.0505004	252	0.050125	DDA1
HLA_A_33	DDAH1_O94760_OID21299_v1_Oncology	0.221434	0.100208	0.342659	0.0615525	3.59747	251	0.000386947	3.41235	0.0490328	253	0.102767	DDAH1
AA_DQB1_45_32632717_exon2	DDC_P20711_OID20215_v1_Cardiometabolic	-0.233867	-0.35522	-0.112514	0.061615	-3.79562	249	0.000185022	3.73278	0.0546938	251	0.173183	DDC
AA_DQB1_185_32629408_exon3_T	DDHD2_O94830_OID31043_v1_Neurology_II	-0.194292	-0.315505	-0.0730786	0.0615499	-3.15665	254	0.00178853	2.7475	0.0377493	256	0.280205	DDHD2
HLA_C_05	DDI2_Q5TDH0_OID30602_v1_Inflammation_II	0.213433	0.091741	0.335125	0.0617882	3.45426	250	0.000648008	3.18842	0.0455536	252	0.0229206	DDI2
AA_DRB1_70_32551952_exon2_RT	DDR1_Q08345_OID21009_v1_Neurology	0.236628	0.116569	0.356686	0.0609636	3.88146	254	0.000132408	3.87809	0.0559928	256	0.213654	DDR1
AA_B_305_31322910_exon5_A	DDT_P30046_OID30372_v1_Cardiometabolic_II	-0.256557	-0.375989	-0.137125	0.0606454	-4.23044	254	3.25907e-05	4.48691	0.0658213	256	0.442729	DDT
AA_DQB1_14_32632810_exon2_M	DDX1_Q92499_OID31518_v1_Oncology_II	0.218593	0.0970432	0.340142	0.061716	3.54191	250	0.000473767	3.32443	0.0477828	252	0.276212	DDX1
AA_DRB1_30_32552072_exon2_CH	DDX25_Q9UHL0_OID30892_v1_Neurology_II	0.230051	0.107838	0.352263	0.0620476	3.70765	246	0.000258527	3.58749	0.0529232	248	0.153413	DDX25
AA_C_156_31238934_exon3_CMW	DDX39A_O00148_OID30494_v1_Inflammation_II	0.241855	0.118732	0.364977	0.0625033	3.86947	241	0.000140447	3.85249	0.0584937	243	0.0877263	DDX39A
AA_B_80_31324497_exon2_CT	DDX4_Q9NQI0_OID30431_v1_Inflammation_II	0.183881	0.0591555	0.308607	0.0633173	2.90413	241	0.00402478	2.39526	0.0338124	243	0.180214	DDX4
AA_DRB1_70_32551952_exon2_DT	DDX53_Q86TM3_OID30944_v1_Neurology_II	0.223986	0.101596	0.346376	0.0621377	3.60467	246	0.000378279	3.42219	0.0501699	248	0.345226	DDX53
AA_DRB1_71_32551949_exon2_E	DDX58_O95786_OID21226_v1_Oncology	0.203019	0.0800534	0.325984	0.0624299	3.25195	246	0.00130658	2.88386	0.0412166	248	0.0414859	DDX58
AA_DRB1_40_32552042_exon2_F	DECR1_Q16698_OID20579_v1_Inflammation	-0.272955	-0.392545	-0.153364	0.0607226	-4.49511	251	1.06262e-05	4.97362	0.0745042	253	0.0122134	DECR1
HLA_B_15_02	DEFA1_DEFA1B_P59665_OID20344_v1_Cardiometabolic	-0.225021	-0.348656	-0.101385	0.0627637	-3.58521	241	0.000407649	3.38971	0.0506343	243	0.0375103	DEFA1
AA_DRB1_38_32552048_exon2_Vx	DEFB103A_DEFB103B_P81534_OID30534_v1_Inflammation_II	0.239993	0.116292	0.363693	0.0627942	3.82189	239	0.000168939	3.77227	0.0575965	241	0.132849	DEFB103A
AA_DRB1_86_32551904_exon2_DGx	DEFB104A_DEFB104B_Q8WTQ1_OID30849_v1_Neurology_II	-0.244687	-0.367462	-0.121912	0.0623284	-3.92577	242	0.000112755	3.94786	0.0598717	244	0.424629	DEFB104A
AA_A_114_29911114_exon3_EHQ	DEFB116_Q30KQ4_OID30823_v1_Neurology_II	0.207112	0.0832329	0.330991	0.0628886	3.29331	242	0.0011382	2.94378	0.0428953	244	0.317471	DEFB116
AA_DRB1_37_32552051_exon2_LN	DEFB118_Q96PH6_OID30858_v1_Neurology_II	0.285975	0.164639	0.407311	0.0615978	4.64262	242	5.64437e-06	5.24838	0.0817817	244	0.349488	DEFB118
AA_DRB1_189_32548667_exon4_R	DEFB4A_DEFB4B_O15263_OID21373_v1_Oncology	0.193635	0.0709344	0.316337	0.0622982	3.1082	248	0.00210177	2.67742	0.0374947	250	0.079334	DEFB4A
HLA_DPB1_04_02	DENND2B_P78524_OID30050_v1_Cardiometabolic_II	0.229536	0.1083	0.350772	0.0615569	3.72885	250	0.000237994	3.62343	0.0526869	252	0.0635893	DENND2B
AA_DQB1_227_32628281_exon5_.	DENR_O43583_OID30493_v1_Inflammation_II	-0.245604	-0.368607	-0.122601	0.0624426	-3.93327	241	0.000109616	3.96013	0.0603212	243	0.154512	DENR
AA_B_97_31324201_exon3_NS	DFFA_O00273_OID20620_v1_Inflammation	0.207751	0.0868794	0.328623	0.0613766	3.38486	254	0.000824861	3.08362	0.0431606	256	0.130912	DFFA
AA_A_152_29911228_exon3_ERW	DGCR6_Q14129_OID30859_v1_Neurology_II	0.195619	0.0714412	0.319797	0.0630405	3.10307	242	0.0021428	2.66902	0.0382669	244	0.149297	DGCR6
HLA_DQA1_01_02	DGKA_P23743_OID30546_v1_Inflammation_II	-0.26802	-0.390267	-0.145773	0.0620589	-4.3188	241	2.29371e-05	4.63946	0.0718346	243	0.185177	DGKA
AA_C_177_31238871_exon3_Ex	DGKZ_Q13574_OID20466_v1_Inflammation	0.275131	0.153898	0.396364	0.0615478	4.4702	244	1.19734e-05	4.92178	0.0756971	246	0.125951	DGKZ
HLA_B_40_01	DHODH_Q02127_OID30137_v1_Cardiometabolic_II	0.239529	0.118593	0.360465	0.0614044	3.90085	250	0.000123262	3.90917	0.0573742	252	0.114891	DHODH
AA_B_67_31324536_exon2_C	DHPS_P49366_OID31357_v1_Oncology_II	-0.192769	-0.314504	-0.0710337	0.0618126	-3.1186	252	0.0020282	2.69289	0.0371598	254	0.108195	DHPS
AA_A_62_29910717_exon2_ELQ	DHRS4L2_Q6PKH6_OID31072_v1_Neurology_II	-0.187552	-0.309169	-0.0659346	0.0617538	-3.03709	253	0.00263862	2.57862	0.0351756	255	0.4155	DHRS4L2
AA_DQA1_25_32609153_exon2	DIABLO_Q9NR28_OID20184_v1_Cardiometabolic	-0.309842	-0.428998	-0.190686	0.0604972	-5.1216	247	6.10333e-07	6.21443	0.0960023	249	0.231528	DIABLO
AA_DRB1_11_32552129_exon2_DPV	DIPK1C_Q0P6D2_OID30932_v1_Neurology_II	0.193273	0.0700602	0.316486	0.0625555	3.08962	246	0.00223441	2.65084	0.0373544	248	0.496746	DIPK1C
AA_A_114_29911114_exon3_EHR	DIPK2B_Q9H7Y0_OID30582_v1_Inflammation_II	-0.235968	-0.357013	-0.114924	0.0614595	-3.83941	250	0.000156333	3.80595	0.0556811	252	0.184978	DIPK2B
AA_DRB1_26_32552084_exon2_CL	DKK1_O94907_OID21066_v1_Neurology	-0.223208	-0.343658	-0.102758	0.0611626	-3.64942	254	0.000318996	3.49621	0.0498217	256	0.152865	DKK1
HLA_B_15_02	DKK3_Q9UBP4_OID20264_v1_Cardiometabolic	0.208334	0.0869941	0.329674	0.0616118	3.38139	252	0.000835831	3.07788	0.043403	254	0.0378543	DKK3
AA_A_62_29910717_exon2_ER	DKK4_Q9UBT3_OID20934_v1_Neurology	-0.183407	-0.305364	-0.0614494	0.0619255	-2.96173	252	0.00335129	2.47479	0.0336381	254	0.407075	DKK4
AA_B_97_31324201_exon3_CRT	DKKL1_Q9UK85_OID21313_v1_Oncology	-0.154502	-0.277321	-0.0316835	0.0623615	-2.47752	251	0.0138888	1.85733	0.0238709	253	0.142917	DKKL1
AA_C_156_31238934_exon3_CW	DLG4_P78352_OID31071_v1_Neurology_II	0.189612	0.0680436	0.31118	0.061729	3.07168	253	0.00236099	2.62691	0.0359526	255	0.0875314	DLG4
AA_A_63_29910720_exon2_EN	DLGAP5_Q15398_OID30976_v1_Neurology_II	-0.220424	-0.340953	-0.0998957	0.0612023	-3.60157	254	0.000380384	3.41978	0.0485869	256	0.015875	DLGAP5
HLA_DQB1_06_03	DLK1_P80370_OID20295_v1_Cardiometabolic	-0.185898	-0.307797	-0.0639986	0.061896	-3.00339	252	0.00293868	2.53185	0.0345581	254	0.013937	DLK1
AA_B_24_31324665_exon2_T	DLL1_O00548_OID21525_v1_Oncology	-0.245866	-0.367095	-0.124637	0.0615509	-3.99452	248	8.54878e-05	4.0681	0.0604501	250	0.294052	DLL1
AA_DQB1_30_32632762_exon2_Y	DLL4_Q9NR61_OID30255_v1_Cardiometabolic_II	0.227263	0.103951	0.350574	0.0626004	3.63037	242	0.000345351	3.46174	0.0516483	244	0.413906	DLL4
AA_DRB1_140_32549515_exon3_T	DMD_P11532_OID30223_v1_Cardiometabolic_II	0.245713	0.12297	0.368455	0.0623117	3.94329	242	0.000105289	3.97762	0.0603748	244	0.445383	DMD
HLA_C_07_01	DMP1_Q13316_OID30213_v1_Cardiometabolic_II	0.268567	0.146595	0.39054	0.0619208	4.33728	242	2.11877e-05	4.67392	0.0721284	244	0.0200717	DMP1
AA_B_116_31324144_exon3_DF	DNAJA1_P31689_OID31204_v1_Oncology_II	0.21398	0.0923026	0.335656	0.0617807	3.46354	250	0.000627076	3.20268	0.0457872	252	0.161433	DNAJA1
AA_B_282_31322979_exon5_I	DNAJA2_O60884_OID20627_v1_Inflammation	-0.199597	-0.321162	-0.078031	0.0617265	-3.23356	252	0.0013858	2.8583	0.0398388	254	0.432813	DNAJA2
HLA_B_35	DNAJA4_Q8WW22_OID31130_v1_Neurology_II	-0.214859	-0.335782	-0.0939369	0.0614011	-3.49927	253	0.000551098	3.25877	0.0461645	255	0.0604176	DNAJA4
AA_B_24_31324665_exon2_A	DNAJB1_P25685_OID21363_v1_Oncology	-0.242811	-0.363402	-0.122219	0.0612305	-3.96551	251	9.55751e-05	4.01966	0.0589569	253	0.462656	DNAJB1
AA_DRB1_181_32549392_exon3_T	DNAJB14_Q8TBM8_OID31434_v1_Oncology_II	-0.239348	-0.360289	-0.118406	0.0614073	-3.89771	250	0.000124775	3.90387	0.0572873	252	0.19895	DNAJB14
HLA_DRB1_15_02	DNAJB2_P25686_OID30661_v1_Inflammation_II	-0.192519	-0.314751	-0.0702868	0.0620624	-3.10202	250	0.00214266	2.66905	0.0370634	252	0.100165	DNAJB2
AA_DRB1_96_32549647_exon3_EH	DNAJB6_O75190_OID30613_v1_Inflammation_II	0.241242	0.120115	0.36237	0.0615007	3.9226	249	0.000113346	3.94559	0.0581979	251	0.38494	DNAJB6
AA_A_156_29911240_exon3_EL	DNAJB8_Q8NHS0_OID20093_v1_Cardiometabolic	0.254006	0.132544	0.375468	0.0616666	4.11902	246	5.20011e-05	4.28399	0.0645191	248	0.374744	DNAJB8
AA_DPB1_76_33048667_exon2_V	DNAJC21_Q5F1R6_OID31104_v1_Neurology_II	0.222583	0.101874	0.343291	0.0612923	3.63149	253	0.00034106	3.46717	0.049543	255	0.178525	DNAJC21
HLA_A_26_01	DNAJC6_O75061_OID30247_v1_Cardiometabolic_II	-0.208251	-0.332099	-0.0844026	0.0628731	-3.31224	242	0.00106703	2.97182	0.0433685	244	0.0197828	DNAJC6
AA_A_77_29910762_exon2_DP	DNAJC9_Q8WXX5_OID31472_v1_Oncology_II	-0.28234	-0.401834	-0.162846	0.0606724	-4.65351	250	5.29654e-06	5.27601	0.0797157	252	0.294861	DNAJC9
AA_DQB1_minus5_32634302_exon1_L	DNER_Q8NFT8_OID20712_v1_Inflammation	-0.203902	-0.326094	-0.0817099	0.0620411	-3.28657	249	0.00116021	2.93546	0.041576	251	0.0730618	DNER
AA_DRB1_11_32552129_exon2_DP	DNLZ_Q5SXM8_OID30822_v1_Neurology_II	0.291519	0.170395	0.412644	0.0614903	4.7409	242	3.63409e-06	5.4396	0.0849835	244	0.363219	DNLZ
AA_DQB1_70_32632642_exon2_R	DNM1_Q05193_OID31458_v1_Oncology_II	0.275201	0.155449	0.394953	0.0608034	4.52608	250	9.2994e-06	5.03155	0.0757356	252	0.4082	DNM1
AA_A_152_29911228_exon3_RV	DNM3_Q9UQ16_OID31000_v1_Neurology_II	-0.217456	-0.338067	-0.0968452	0.0612441	-3.55065	254	0.000457814	3.33931	0.0472871	256	0.376635	DNM3
AA_A_152_29911228_exon3_R	DNMBP_Q6XZF7_OID20956_v1_Neurology	0.186703	0.0648227	0.308584	0.0618864	3.01687	252	0.00281551	2.55044	0.0348581	254	0.0235374	DNMBP
AA_B_67_31324536_exon2_SY	DNPEP_Q9ULA0_OID31118_v1_Neurology_II	0.19725	0.0758683	0.318632	0.0616343	3.20033	253	0.00154811	2.8102	0.0389075	255	0.309214	DNPEP
AA_DQA1_175_32610016_exon3_E	DNPH1_O43598_OID20744_v1_Inflammation	0.228997	0.107745	0.350249	0.0615649	3.71961	250	0.000246392	3.60837	0.0524398	252	0.429849	DNPH1
HLA_DPB1_03	DOC2B_Q14184_OID30927_v1_Neurology_II	0.242484	0.120651	0.364317	0.0618548	3.92021	246	0.000114753	3.94024	0.0587986	248	0.0527177	DOC2B
AA_C_156_31238934_exon3_RWx	DOCK9_Q9BZ29_OID30836_v1_Neurology_II	0.220243	0.0967278	0.343758	0.062704	3.51243	242	0.000529663	3.276	0.048507	244	0.419502	DOCK9
AA_DRB1_74_32551940_exon2_AG	DOK1_Q99704_OID31111_v1_Neurology_II	-0.285843	-0.404491	-0.167195	0.0602463	-4.74457	253	3.49625e-06	5.4564	0.0817062	255	0.423167	DOK1
HLA_DPB1_09	DOK2_O60496_OID20138_v1_Cardiometabolic	0.315456	0.197015	0.433897	0.0601366	5.24565	249	3.33033e-07	6.47751	0.0995124	251	0.0238426	DOK2
HLA_B_40_02	DPEP1_P16444_OID20897_v1_Neurology	0.176035	0.0534182	0.298652	0.0622579	2.82751	250	0.00507092	2.29491	0.0309883	252	0.0208313	DPEP1
AA_B_80_31324497_exon2_CN	DPEP2_Q9H4A9_OID21305_v1_Oncology	0.195049	0.0731249	0.316972	0.0619071	3.15066	251	0.0018266	2.73836	0.0380439	253	0.363524	DPEP2
AA_DRB1_71_32551949_exon2_ER	DPP10_Q8N608_OID20527_v1_Inflammation	-0.186604	-0.308732	-0.0644763	0.0620108	-3.00922	251	0.00288591	2.53972	0.034821	253	0.279346	DPP10
AA_B_156_31324024_exon3_DLW	DPP4_P27487_OID20406_v1_Cardiometabolic	0.249688	0.126818	0.372559	0.0623754	4.003	241	8.33041e-05	4.07933	0.0623443	243	0.0357819	DPP4
AA_B_74_31324515_exon2_Y	DPP6_P42658_OID21354_v1_Oncology	0.248307	0.127889	0.368725	0.0611426	4.06112	251	6.53193e-05	4.18496	0.0616565	253	0.257237	DPP6
AA_B_97_31324201_exon3_CVW	DPP7_Q9UHL4_OID20142_v1_Cardiometabolic	-0.25542	-0.376586	-0.134253	0.0615179	-4.15196	247	4.54202e-05	4.34275	0.0652393	249	0.0126727	DPP7
AA_C_49_31239501_exon2	DPT_Q07507_OID20278_v1_Cardiometabolic	0.170364	0.0481153	0.292612	0.0620732	2.74456	252	0.00649506	2.18742	0.0290238	254	0.0847283	DPT
HLA_B_52	DPY30_Q9C005_OID21410_v1_Oncology	-0.20764	-0.328037	-0.0872432	0.0611378	-3.39627	256	0.000791789	3.10139	0.0431145	258	0.023124	DPY30
AA_B_67_31324536_exon2_RS	DRAXIN_Q8NBI3_OID20917_v1_Neurology	0.199374	0.0778028	0.320945	0.0617294	3.22981	252	0.00140339	2.85282	0.03975	254	0.468526	DRAXIN
AA_B_67_31324536_exon2_MS	DRG2_P55039_OID21335_v1_Oncology	0.305379	0.187007	0.423752	0.0601043	5.08083	251	7.34147e-07	6.13422	0.0932566	253	0.45302	DRG2
HLA_B_51	DSC2_Q02487_OID21079_v1_Neurology	-0.269	-0.388729	-0.149271	0.0607929	-4.42486	251	1.43956e-05	4.84177	0.072361	253	0.0544506	DSC2
HLA_A_24_07	DSCAM_O60469_OID30993_v1_Neurology_II	-0.190819	-0.312117	-0.0695219	0.0615926	-3.09808	254	0.0021666	2.66422	0.036412	256	0.0334336	DSCAM
AA_DRB1_57_32551991_exon2_ADV	DSG2_Q14126_OID21113_v1_Neurology	-0.224724	-0.345131	-0.104317	0.0611407	-3.67552	254	0.000289569	3.53825	0.0505009	256	0.141666	DSG2
AA_DPB1_9_33048466_exon2_H	DSG3_P32926_OID21460_v1_Oncology	0.187442	0.0663053	0.30858	0.0615125	3.04723	255	0.00255232	2.59307	0.0351347	257	0.0642977	DSG3
AA_DPB1_35_33048544_exon2_F	DSG4_Q86SJ6_OID21325_v1_Oncology	0.234299	0.112959	0.355639	0.0616084	3.80303	249	0.000179868	3.74505	0.0548959	251	0.444394	DSG4
AA_DQB1_9_32632825_exon2_CFL	DTD1_Q8TEA8_OID30580_v1_Inflammation_II	-0.223632	-0.345039	-0.102224	0.0616438	-3.6278	250	0.000346485	3.46032	0.0500111	252	0.196145	DTD1
AA_A_152_29911228_exon3_AE	DTNB_O60941_OID31395_v1_Oncology_II	-0.295448	-0.413972	-0.176924	0.0601819	-4.90925	252	1.64417e-06	5.78405	0.0872895	254	0.358791	DTNB
HLA_A_24	DTX2_Q86UW9_OID30882_v1_Neurology_II	-0.2421	-0.363945	-0.120255	0.061861	-3.91361	246	0.000117746	3.92905	0.0586123	248	0.232159	DTX2
AA_C_66_31239450_exon2_N	DTX3_Q8N9I9_OID21349_v1_Oncology	0.258588	0.138505	0.378671	0.0609726	4.24105	251	3.13042e-05	4.5044	0.0668678	253	0.070253	DTX3
AA_A_156_29911240_exon3_LR	DTYMK_P23919_OID30308_v1_Cardiometabolic_II	-0.211743	-0.33275	-0.0907361	0.0614439	-3.44611	253	0.000665723	3.17671	0.044835	255	0.432259	DTYMK
AA_DQA1_41_32609201_exon2	DUOX2_Q9NRD8_OID20059_v1_Cardiometabolic	0.234167	0.112078	0.356256	0.061985	3.7778	246	0.000198512	3.70221	0.0548342	248	0.0824435	DUOX2
AA_B_67_31324536_exon2_CSY	DUSP13_Q6B8I1_OID31394_v1_Oncology_II	0.237051	0.116525	0.357577	0.0611986	3.87347	252	0.000136826	3.86383	0.0561932	254	0.208171	DUSP13
AA_A_minus22_29910338_exon1_I	DUSP29_Q68J44_OID30935_v1_Neurology_II	-0.229836	-0.352055	-0.107618	0.0620508	-3.704	246	0.000262072	3.58158	0.0528247	248	0.0302077	DUSP29
AA_B_116_31324144_exon3_PSY	DUSP3_P51452_OID20827_v1_Neurology	-0.221124	-0.343096	-0.0991517	0.0619282	-3.57065	248	0.000427565	3.369	0.0488958	250	0.32905	DUSP3
AA_A_156_29911240_exon3_EL	DUT_P33316_OID31457_v1_Oncology_II	-0.222616	-0.344052	-0.101179	0.0616585	-3.61046	250	0.000369252	3.43268	0.0495578	252	0.384151	DUT
AA_A_151_29911225_exon3_CH	DXO_O77932_OID31080_v1_Neurology_II	0.252267	0.132457	0.372077	0.0608361	4.14667	253	4.60768e-05	4.33652	0.0636386	255	0.198963	DXO
AA_C_99_31239105_exon3_CFx	DYNC1H1_Q14204_OID31341_v1_Oncology_II	-0.200621	-0.322161	-0.0790818	0.0617133	-3.25086	252	0.0013074	2.88359	0.040249	254	0.321531	DYNC1H1
AA_B_97_31324201_exon3_NRV	DYNLT1_P63172_OID30925_v1_Neurology_II	-0.201115	-0.324129	-0.0781001	0.062455	-3.22016	246	0.0014538	2.83749	0.0404471	248	0.310335	DYNLT1
HLA_B_35_05	DYNLT3_P51808_OID31415_v1_Oncology_II	0.183132	0.0611677	0.305095	0.0619287	2.95713	252	0.00339998	2.46852	0.0335372	254	0.0155787	DYNLT3
AA_DPB1_9_33048466_exon2_Y	EBAG9_O00559_OID20918_v1_Neurology	-0.204571	-0.326009	-0.0831327	0.0616619	-3.31763	252	0.00104179	2.98222	0.0418493	254	0.211079	EBAG9
AA_A_150_29911222_exon3_AP	EBI3_IL27_Q14213_Q8NEV9_OID21389_v1_Oncology	-0.216402	-0.336565	-0.0962391	0.061019	-3.54647	256	0.000464164	3.33333	0.0468299	258	0.0137984	EBI3
AA_DPB1_178_33052924_exon3_L	ECE1_P42892_OID20891_v1_Neurology	-0.215729	-0.337852	-0.0936056	0.0620048	-3.47923	248	0.000593852	3.22632	0.0465389	250	0.07147	ECE1
AA_A_76_29910759_exon2_A	ECHDC3_Q96DC8_OID30293_v1_Cardiometabolic_II	0.226782	0.106194	0.34737	0.0612314	3.70369	253	0.000260902	3.58352	0.0514301	255	0.0534765	ECHDC3
AA_A_19_29910588_exon2	ECHS1_P30084_OID30239_v1_Cardiometabolic_II	-0.197892	-0.322013	-0.0737721	0.0630112	-3.14059	242	0.00189585	2.7222	0.0391614	244	0.0309139	ECHS1
AA_C_91_31239129_exon3_G	ECI2_O75521_OID30142_v1_Cardiometabolic_II	-0.226491	-0.347816	-0.105166	0.061602	-3.67669	250	0.000289208	3.53879	0.0512983	252	0.0431151	ECI2
AA_DPB1_69_33048646_exon2_K	ECM1_Q16610_OID30736_v1_Inflammation_II	0.224935	0.103319	0.346551	0.0617484	3.64276	249	0.000328162	3.48391	0.0505957	251	0.301365	ECM1
AA_B_67_31324536_exon2_CM	ECSCR_Q19T08_OID30831_v1_Neurology_II	-0.21467	-0.338342	-0.0909973	0.0627838	-3.41919	242	0.000736904	3.13259	0.0460831	244	0.198121	ECSCR
HLA_B_40_02	EDA2R_Q9HAV5_OID21451_v1_Oncology	0.267184	0.148579	0.385789	0.0602278	4.43622	256	1.36067e-05	4.86625	0.0713873	258	0.0203469	EDA2R
AA_C_156_31238934_exon3_CLx	EDAR_Q9UNE0_OID20525_v1_Inflammation	-0.18811	-0.310202	-0.0660176	0.0619926	-3.03439	251	0.00266355	2.57454	0.0353852	253	0.452128	EDAR
AA_A_9_29910558_exon2_FS	EDDM3B_P56851_OID31365_v1_Oncology_II	0.271703	0.152308	0.391098	0.0606243	4.48176	252	1.12427e-05	4.94913	0.0738227	254	0.481758	EDDM3B
HLA_DPB1_13	EDEM2_Q9BV94_OID30136_v1_Cardiometabolic_II	0.195356	0.0731941	0.317518	0.062027	3.14954	250	0.00183422	2.73655	0.038164	252	0.0538214	EDEM2
HLA_DQB1_06_04	EDF1_O60869_OID31010_v1_Neurology_II	-0.239151	-0.359133	-0.119169	0.0609249	-3.92534	254	0.000111589	3.95238	0.0571931	256	0.0116953	EDF1
AA_DRB1_96_32549647_exon3_Hx	EDIL3_O43854_OID20081_v1_Cardiometabolic	-0.270875	-0.391761	-0.149989	0.0613741	-4.41351	246	1.52305e-05	4.81729	0.0733732	248	0.39829	EDIL3
AA_B_46_31324599_exon2_E	EDN1_P05305_OID30224_v1_Cardiometabolic_II	-0.193776	-0.318001	-0.0695517	0.063064	-3.07269	242	0.00236417	2.62632	0.0375492	244	0.297016	EDN1
AA_DRB1_30_32552072_exon2_CGL	EDNRB_P24530_OID30421_v1_Inflammation_II	-0.203049	-0.327295	-0.0788027	0.0630738	-3.21923	241	0.00146204	2.83504	0.0412289	243	0.206008	EDNRB
AA_A_62_29910717_exon2_Q	EEF1D_P29692_OID30335_v1_Cardiometabolic_II	0.246543	0.126551	0.366536	0.0609288	4.04642	253	6.91369e-05	4.16029	0.0607836	255	0.335165	EEF1D
AA_DRB1_30_32552072_exon2_FGR	EFCAB14_O75071_OID31460_v1_Oncology_II	-0.240547	-0.361451	-0.119642	0.0613885	-3.91843	250	0.000115092	3.93895	0.0578627	252	0.130597	EFCAB14
HLA_DRB1_11	EFCAB2_Q5VUJ9_OID31313_v1_Oncology_II	-0.19693	-0.319549	-0.0743111	0.0622566	-3.1632	248	0.00175503	2.75571	0.0387815	250	0.045838	EFCAB2
AA_B_45_31324602_exon2_GT	EFEMP1_Q12805_OID20414_v1_Cardiometabolic	0.263106	0.142444	0.383768	0.0612628	4.29471	248	2.51219e-05	4.59995	0.0692248	250	0.277748	EFEMP1
AA_A_70_29910741_exon2_Q	EFHD1_Q9BUP0_OID31044_v1_Neurology_II	-0.223619	-0.344058	-0.10318	0.0611567	-3.65649	254	0.000310753	3.50758	0.0500055	256	0.383645	EFHD1
AA_C_99_31239105_exon3_C	EFNA1_P20827_OID21125_v1_Neurology	0.259012	0.139183	0.37884	0.0608444	4.25696	252	2.92607e-05	4.53371	0.0670871	254	0.158039	EFNA1
AA_C_80_31239408_exon2_K	EFNA4_P52798_OID20935_v1_Neurology	0.218273	0.0972028	0.339344	0.0614751	3.55059	252	0.000458516	3.33865	0.0476432	254	0.222866	EFNA4
AA_C_90_31239378_exon2_D	EFNB2_P52799_OID30954_v1_Neurology_II	0.226676	0.104364	0.348988	0.0620981	3.65029	246	0.000319911	3.49497	0.0513821	248	0.371651	EFNB2
AA_B_97_31324201_exon3_CRT	EGF_P01133_OID20698_v1_Inflammation	-0.199121	-0.321189	-0.0770537	0.0619791	-3.21272	250	0.00148749	2.82755	0.0396493	252	0.143673	EGF
AA_DPB1_56_33048607_exon2	EGFL7_Q9UHF1_OID21252_v1_Oncology	0.245307	0.123564	0.367051	0.0618096	3.96876	246	9.48518e-05	4.02295	0.0601758	248	0.339913	EGFL7
HLA_B_15_25	EGFLAM_Q63HQ2_OID31496_v1_Oncology_II	0.206794	0.0849246	0.328664	0.0618785	3.34194	250	0.000959294	3.01805	0.0427638	252	0.0102361	EGFLAM
AA_DRB1_181_32549392_exon3_M	EGFR_P00533_OID20319_v1_Cardiometabolic	0.248753	0.128591	0.368915	0.061014	4.07698	252	6.12103e-05	4.21318	0.061878	254	0.178085	EGFR
HLA_DQB1_06_03	EGLN1_Q9GZT9_OID20572_v1_Inflammation	0.347079	0.230495	0.463662	0.0591957	5.86324	251	1.42349e-08	7.84665	0.120464	253	0.0139921	EGLN1
AA_A_145_29911207_exon3_R	EHBP1_Q8NDI1_OID30302_v1_Cardiometabolic_II	0.187653	0.0660389	0.309268	0.0617526	3.03879	253	0.00262423	2.581	0.0352138	255	0.253833	EHBP1
HLA_DRB1_16_02	EHD3_Q9NZN3_OID30229_v1_Cardiometabolic_II	-0.213907	-0.3376	-0.0902129	0.0627946	-3.40645	242	0.000770497	3.11323	0.045756	244	0.0354959	EHD3
AA_DRB1_11_32552129_exon2_LS	EIF1AX_P47813_OID31125_v1_Neurology_II	-0.180136	-0.301925	-0.058347	0.061841	-2.91288	253	0.0039011	2.40881	0.0324489	255	0.448143	EIF1AX
HLA_DQB1_04_02	EIF2AK2_P19525_OID31442_v1_Oncology_II	-0.255536	-0.375962	-0.135109	0.0611458	-4.17912	250	4.0486e-05	4.39269	0.0652985	252	0.0231905	EIF2AK2
AA_C_9_31239621_exon2_S	EIF2AK3_Q9NZJ5_OID30060_v1_Cardiometabolic_II	0.211846	0.0901109	0.333581	0.0618101	3.42737	250	0.000712496	3.14722	0.0448786	252	0.131014	EIF2AK3
HLA_C_12_02	EIF2S2_P20042_OID30270_v1_Cardiometabolic_II	0.176551	0.0519152	0.301186	0.0632727	2.79032	242	0.00568523	2.24525	0.0311701	244	0.0309549	EIF2S2
AA_DRB1_30_32552072_exon2_LRY	EIF4B_P23588_OID21000_v1_Neurology	-0.263348	-0.383031	-0.143665	0.0607704	-4.33349	252	2.12189e-05	4.67328	0.0693521	254	0.273577	EIF4B
AA_B_67_31324536_exon2_CMS	EIF4E_P06730_OID30557_v1_Inflammation_II	-0.242251	-0.365361	-0.119141	0.062497	-3.8762	241	0.000136842	3.86378	0.0586855	243	0.336329	EIF4E
HLA_A_11	EIF4EBP1_Q13541_OID20162_v1_Cardiometabolic	-0.237296	-0.358545	-0.116047	0.0615623	-3.85456	249	0.000147609	3.83089	0.0563094	251	0.254369	EIF4EBP1
AA_A_152_29911228_exon3_GWx	EIF4G1_Q04637_OID20625_v1_Inflammation	0.247223	0.127491	0.366955	0.0607979	4.06631	254	6.37593e-05	4.19546	0.0611191	256	0.0195469	EIF4G1
HLA_DQB1_06_02	EIF4G3_O43432_OID31022_v1_Neurology_II	0.296924	0.178929	0.414919	0.0599158	4.95569	254	1.31771e-06	5.88018	0.0881639	256	0.0411348	EIF4G3
HLA_DPB1_14	EIF5_P55010_OID30156_v1_Cardiometabolic_II	0.226121	0.104785	0.347457	0.0616074	3.67035	250	0.000296089	3.52858	0.0511308	252	0.0268075	EIF5
AA_DRB1_96_32549647_exon3_EIQ	EIF5A_P63241_OID20423_v1_Inflammation	0.228642	0.105883	0.351401	0.0623226	3.66868	244	0.000299361	3.5238	0.052277	246	0.255978	EIF5A
AA_A_62_29910717_exon2_ELQ	ELAC1_Q9H777_OID31029_v1_Neurology_II	0.251819	0.132233	0.371405	0.0607236	4.14697	254	4.59654e-05	4.33757	0.0634127	256	0.419732	ELAC1
AA_DRB1_32_32552066_exon2_H	ELAVL4_P26378_OID30854_v1_Neurology_II	0.264488	0.142373	0.386603	0.0619933	4.2664	242	2.85183e-05	4.54488	0.0699539	244	0.312098	ELAVL4
AA_B_97_31324201_exon3_CNS	ELN_P15502_OID30301_v1_Cardiometabolic_II	0.268411	0.14914	0.387682	0.0605624	4.43197	253	1.392e-05	4.85636	0.0720444	255	0.129467	ELN
HLA_C_01_02	ELOA_Q14241_OID21337_v1_Oncology	-0.218579	-0.339885	-0.0972741	0.0615932	-3.54876	251	0.00046188	3.33547	0.047777	253	0.157014	ELOA
AA_C_91_31239129_exon3_G	ELOB_Q15370_OID30127_v1_Cardiometabolic_II	0.277486	0.157815	0.397156	0.0607619	4.56677	250	7.77953e-06	5.10905	0.0769983	252	0.0431151	ELOB
AA_C_116_31239054_exon3_Lx	ENAH_Q8N8S7_OID20497_v1_Inflammation	0.188106	0.0642578	0.311954	0.0628756	2.99172	244	0.0030586	2.51448	0.0353839	246	0.0397114	ENAH
AA_DRB1_30_32552072_exon2_HLR	ENDOU_P21128_OID31498_v1_Oncology_II	0.248388	0.124167	0.37261	0.0630544	3.93927	236	0.000107663	3.96794	0.0616968	238	0.176435	ENDOU
AA_B_97_31324201_exon3_TVW	ENG_P17813_OID20287_v1_Cardiometabolic	-0.195904	-0.317562	-0.0742461	0.0617734	-3.17133	252	0.0017054	2.76818	0.0383784	254	0.220514	ENG
HLA_B_15_01	ENO1_P06733_OID21037_v1_Neurology	0.206948	0.0853274	0.328568	0.061753	3.35121	251	0.000928565	3.03219	0.0428273	253	0.0541917	ENO1
AA_B_163_31324003_exon3_LT	ENO2_P09104_OID21046_v1_Neurology	-0.200832	-0.321883	-0.0797822	0.0614672	-3.26731	254	0.00123543	2.90818	0.0403337	256	0.305717	ENO2
HLA_B_48	ENO3_P13929_OID30209_v1_Cardiometabolic_II	-0.172054	-0.29679	-0.0473176	0.0633238	-2.71705	242	0.00706247	2.15104	0.0296025	244	0.0232664	ENO3
AA_B_45_31324602_exon2_GM	ENOPH1_Q9UHY7_OID31349_v1_Oncology_II	-0.206008	-0.327409	-0.0846072	0.0616429	-3.34196	252	0.000958173	3.01856	0.0424393	254	0.349211	ENOPH1
HLA_DQB1_06_02	ENOX2_Q16206_OID30152_v1_Cardiometabolic_II	0.191388	0.0691285	0.313647	0.0620764	3.0831	250	0.00227822	2.6424	0.0366294	252	0.0378591	ENOX2
AA_DRB1_74_32551940_exon2_Ex	ENPEP_Q07075_OID30135_v1_Cardiometabolic_II	0.221678	0.100215	0.343141	0.061672	3.59447	250	0.0003915	3.40727	0.0491411	252	0.259563	ENPEP
AA_A_152_29911228_exon3_ERW	ENPP2_Q13822_OID20288_v1_Cardiometabolic	0.2443	0.123997	0.364602	0.0610853	3.99931	252	8.35217e-05	4.0782	0.0596823	254	0.153512	ENPP2
HLA_A_02_01	ENPP5_Q9UJA9_OID20736_v1_Inflammation	0.208917	0.0875922	0.330241	0.061604	3.39128	252	0.000807522	3.09285	0.0436461	254	0.105541	ENPP5
AA_B_67_31324536_exon2_CM	ENPP6_Q6UWR7_OID30273_v1_Cardiometabolic_II	0.194148	0.0699332	0.318363	0.0630593	3.07882	242	0.00231786	2.63491	0.0376936	244	0.196059	ENPP6
AA_B_95_31324207_exon3_IR	ENPP7_Q6UWV6_OID20689_v1_Inflammation	-0.220201	-0.343976	-0.0964262	0.0628345	-3.50446	241	0.000545348	3.26333	0.0484886	243	0.281091	ENPP7
AA_DQB1_57_32632681_exon2_AS	ENSA_O43768_OID31355_v1_Oncology_II	-0.179196	-0.30125	-0.0571419	0.0619744	-2.89145	252	0.00416943	2.37992	0.0321111	254	0.2916	ENSA
AA_DRB1_11_32552129_exon2_DP	ENTPD2_Q9Y5L3_OID21260_v1_Oncology	-0.191666	-0.314918	-0.0684133	0.0625756	-3.06294	246	0.00243537	2.61343	0.0367357	248	0.353774	ENTPD2
HLA_B_15_25	ENTPD5_O75356_OID20104_v1_Cardiometabolic	-0.205638	-0.328535	-0.0827418	0.062395	-3.29575	246	0.0011263	2.94834	0.0422872	248	0.0123851	ENTPD5
HLA_DPB1_02_02	ENTPD6_O75354_OID20100_v1_Cardiometabolic	0.230396	0.108194	0.352598	0.0620424	3.71353	246	0.000252901	3.59705	0.0530824	248	0.0583609	ENTPD6
AA_C_304_31237782_exon5_V	ENTR1_Q96C92_OID30231_v1_Cardiometabolic_II	0.22456	0.101169	0.347951	0.0626407	3.58489	242	0.000407805	3.38955	0.0504272	244	0.244211	ENTR1
HLA_B_35_05	EP300_Q09472_OID30438_v1_Inflammation_II	-0.217863	-0.341705	-0.0940217	0.0628684	-3.46539	241	0.000626645	3.20298	0.0474644	243	0.016284	EP300
AA_B_45_31324602_exon2_GM	EPB41L5_Q9HCM4_OID30886_v1_Neurology_II	-0.202919	-0.325887	-0.0799511	0.0624312	-3.25028	246	0.00131393	2.88143	0.0411761	248	0.351728	EPB41L5
AA_B_163_31324003_exon3_AL	EPCAM_P16422_OID20743_v1_Inflammation	-0.229332	-0.350574	-0.10809	0.06156	-3.72534	250	0.000241146	3.61772	0.0525931	252	0.472054	EPCAM
HLA_DQB1_06_02	EPGN_Q6UW88_OID31373_v1_Oncology_II	0.185766	0.0638631	0.307668	0.0618976	3.00118	252	0.00295939	2.5288	0.0345089	254	0.0414665	EPGN
HLA_B_35	EPHA1_P21709_OID20677_v1_Inflammation	-0.201848	-0.323846	-0.0798494	0.0619438	-3.25856	250	0.00127511	2.89445	0.0407424	252	0.063119	EPHA1
HLA_DQB1_06	EPHA10_Q5JZY3_OID20840_v1_Neurology	-0.20692	-0.329282	-0.0845588	0.0621258	-3.33067	248	0.000998356	3.00071	0.042816	250	0.16872	EPHA10
AA_B_116_31324144_exon3_FSY	EPHA2_P29317_OID21342_v1_Oncology	0.228784	0.106283	0.351286	0.0621932	3.6786	245	0.000288302	3.54015	0.0523422	247	0.225737	EPHA2
AA_A_56_29910699_exon2_DR	EPHA4_P54764_OID30622_v1_Inflammation_II	-0.22016	-0.341666	-0.0986547	0.0616937	-3.5686	250	0.000430149	3.36638	0.0484706	252	0.0400575	EPHA4
AA_DPA1_127_33036951_exon3_L	EPHB4_P54760_OID20242_v1_Cardiometabolic	-0.256578	-0.376487	-0.136669	0.0608853	-4.21412	252	3.49588e-05	4.45644	0.0658321	254	0.3831	EPHB4
HLA_DRB1_14_04	EPHB6_O15197_OID20982_v1_Neurology	-0.249732	-0.370347	-0.129117	0.0612416	-4.07782	250	6.11423e-05	4.21366	0.0623661	252	0.0188234	EPHB6
AA_DPB1_178_33052924_exon3_M	EPHX2_P34913_OID20119_v1_Cardiometabolic	0.217406	0.0948293	0.339983	0.0622327	3.49344	246	0.000565281	3.24774	0.0472654	248	0.0638669	EPHX2
AA_B_66_31324539_exon2_I	EPN1_Q9Y6I3_OID31252_v1_Oncology_II	-0.217115	-0.3392	-0.0950302	0.0619853	-3.50268	248	0.000546195	3.26265	0.0471389	250	0.166262	EPN1
AA_A_67_29910732_exon2_.V	EPO_P01588_OID20522_v1_Inflammation	-0.209408	-0.330963	-0.0878527	0.06172	-3.39287	251	0.000803526	3.095	0.0438516	253	0.0140751	EPO
AA_DQB1_87_32632591_exon2_Y	EPPK1_P58107_OID30250_v1_Cardiometabolic_II	-0.214587	-0.338262	-0.0909119	0.062785	-3.4178	242	0.000740493	3.13048	0.0460475	244	0.299244	EPPK1
HLA_DQA1_02	EPS8L2_Q9H6S3_OID21397_v1_Oncology	0.242807	0.12341	0.362203	0.0606297	4.00475	256	8.1401e-05	4.08937	0.058955	258	0.0484554	EPS8L2
HLA_A_11_01	ERBB2_P04626_OID21520_v1_Oncology	-0.187895	-0.310736	-0.0650543	0.0623691	-3.01263	248	0.0028581	2.54392	0.0353045	250	0.190808	ERBB2
HLA_C_03_04	ERBB3_P21860_OID20705_v1_Inflammation	-0.228635	-0.350889	-0.106381	0.0620689	-3.68357	246	0.000282802	3.54852	0.052274	248	0.0945645	ERBB3
AA_DPB1_35_33048544_exon2_F	ERBB4_Q15303_OID21510_v1_Oncology	0.200273	0.0777386	0.322807	0.0622136	3.21912	248	0.00145741	2.83642	0.0401092	250	0.45555	ERBB4
HLA_C_04_03	ERBIN_Q96RT1_OID21323_v1_Oncology	0.30659	0.188265	0.424915	0.0600797	5.10305	251	6.60154e-07	6.18035	0.0939974	253	0.0256877	ERBIN
AA_B_80_31324497_exon2_CI	ERC2_O15083_OID30880_v1_Neurology_II	-0.249495	-0.371104	-0.127886	0.0617414	-4.04097	246	7.1212e-05	4.14745	0.0622478	248	0.172192	ERC2
AA_B_81_31324494_exon2	ERCC1_P07992_OID31223_v1_Oncology_II	-0.1891	-0.311415	-0.0667853	0.0621045	-3.04487	250	0.0025767	2.58894	0.0357588	252	0.343873	ERCC1
AA_B_67_31324536_exon2_FY	EREG_O14944_OID20905_v1_Neurology	0.223151	0.10173	0.344572	0.0616507	3.6196	250	0.00035709	3.44722	0.0497964	252	0.337954	EREG
AA_C_152_31238946_exon3_Tx	ERI1_Q8IV48_OID31317_v1_Oncology_II	-0.237272	-0.358769	-0.115776	0.0616867	-3.84641	248	0.000152461	3.81684	0.0562982	250	0.079828	ERI1
HLA_DQB1_06_02	ERMAP_Q96PL5_OID30539_v1_Inflammation_II	-0.197661	-0.322047	-0.0732752	0.0631448	-3.13029	241	0.00196183	2.70734	0.03907	243	0.037107	ERMAP
HLA_DRB1_14_04	ERN1_O75460_OID31391_v1_Oncology_II	-0.201368	-0.322889	-0.0798475	0.0617037	-3.26347	252	0.00125285	2.9021	0.0405491	254	0.0165531	ERN1
HLA_B_51	ERP29_P30040_OID30578_v1_Inflammation_II	0.22589	0.104548	0.347233	0.0616108	3.66641	250	0.000300457	3.52222	0.0510265	252	0.0573651	ERP29
AA_DRB1_13_32552123_exon2_FH	ERP44_Q9BS26_OID21338_v1_Oncology	-0.215997	-0.337374	-0.0946203	0.0616294	-3.50477	251	0.000541062	3.26675	0.0466547	253	0.306585	ERP44
HLA_A_31	ERVV-1_B6SEH8_OID30094_v1_Cardiometabolic_II	0.209361	0.0875592	0.331162	0.0618439	3.38531	250	0.000825464	3.0833	0.0438319	252	0.0218313	ERVV-1
AA_C_303_31237785_exon5_V	ESAM_Q96AP7_OID20270_v1_Cardiometabolic	-0.313584	-0.431388	-0.19578	0.0598167	-5.24242	252	3.35487e-07	6.47432	0.098335	254	0.0908425	ESAM
HLA_B_13_01	ESM1_Q9NQ30_OID20758_v1_Inflammation	0.269167	0.148959	0.389374	0.0610336	4.41014	249	1.53805e-05	4.81303	0.0724506	251	0.0518287	ESM1
AA_B_67_31324536_exon2_RS	ESPL1_Q14674_OID31176_v1_Oncology_II	-0.251599	-0.372154	-0.131044	0.061211	-4.11035	250	5.36064e-05	4.27078	0.063302	252	0.469252	ESPL1
AA_A_152_29911228_exon3_A	ESR1_P03372_OID30434_v1_Inflammation_II	0.183147	0.0584039	0.30789	0.0633261	2.89213	241	0.00417629	2.37921	0.0335429	243	0.243726	ESR1
AA_DQA1_47_32609219_exon2_CK	ESYT2_A0FGR8_OID31134_v1_Neurology_II	0.220577	0.0998126	0.341342	0.061321	3.59709	253	0.000386933	3.41236	0.0486543	255	0.306231	ESYT2
AA_C_minus15_31239820_exon1_L	EVI2B_P34910_OID31227_v1_Oncology_II	-0.208596	-0.330418	-0.0867738	0.0618543	-3.37237	250	0.000863435	3.06377	0.0435122	252	0.277478	EVI2B
HLA_B_54_01	EVI5_O60447_OID30519_v1_Inflammation_II	-0.185932	-0.310609	-0.0612549	0.0632924	-2.93766	241	0.00362757	2.44038	0.0345707	243	0.044535	EVI5
AA_DRB1_47_32552021_exon2_FT	EVPL_Q92817_OID31309_v1_Oncology_II	-0.277344	-0.397506	-0.157183	0.061009	-4.54596	248	8.55331e-06	5.06787	0.0769199	250	0.472172	EVPL
AA_DRB1_74_32551940_exon2_GLR	EXOSC10_Q01780_OID30083_v1_Cardiometabolic_II	0.218934	0.0973937	0.340474	0.0617112	3.54772	250	0.000463944	3.33353	0.047932	252	0.123093	EXOSC10
AA_DRB1_71_32551949_exon2_AKR	EXTL1_Q92935_OID30114_v1_Cardiometabolic_II	-0.23465	-0.355734	-0.113566	0.0614797	-3.8167	250	0.000170559	3.76812	0.0550606	252	0.0488651	EXTL1
AA_DQB1_71_32632639_exon2_AT	EZR_P15311_OID21017_v1_Neurology	-0.19649	-0.317649	-0.0753308	0.0615224	-3.19379	254	0.00158145	2.80094	0.0386082	256	0.190439	EZR
AA_B_97_31324201_exon3_STV	F10_P00742_OID30684_v1_Inflammation_II	0.265753	0.146391	0.385115	0.0606088	4.38473	253	1.70442e-05	4.76842	0.0706245	255	0.315824	F10
AA_DRB1_96_32549647_exon3_Ex	F11_P03951_OID30773_v1_Inflammation_II	-0.173201	-0.295633	-0.0507683	0.0621655	-2.78612	251	0.00574149	2.24098	0.0299985	253	0.0505771	F11
HLA_A_02_01	F11R_Q9Y624_OID21151_v1_Neurology	-0.220353	-0.340884	-0.0998224	0.0612033	-3.60034	254	0.000382091	3.41783	0.0485554	256	0.10407	F11R
AA_A_158_29911246_exon3_Ax	F12_P00748_OID30739_v1_Inflammation_II	0.196893	0.0757444	0.318042	0.0615173	3.20062	254	0.00154591	2.81082	0.038767	256	0.0365898	F12
HLA_C_12_02	F13B_P05160_OID30781_v1_Inflammation_II	-0.206686	-0.327826	-0.085545	0.0615119	-3.36009	253	0.000899487	3.046	0.042719	255	0.0296196	F13B
AA_C_116_31239054_exon3_LY	F2_P00734_OID30723_v1_Inflammation_II	0.227062	0.106721	0.347402	0.0611067	3.71583	254	0.000249112	3.60361	0.0515571	256	0.328475	F2
HLA_A_24_07	F2R_P25116_OID20691_v1_Inflammation	0.183006	0.0607946	0.305218	0.0620535	2.94917	251	0.00348695	2.45755	0.0334914	253	0.033919	F2R
AA_B_95_31324207_exon3_L	F3_P13726_OID21440_v1_Oncology	0.223598	0.103634	0.343561	0.0609176	3.67049	256	0.000294593	3.53078	0.0499959	258	0.48905	F3
AA_DRB1_11_32552129_exon2_P	F7_P08709_OID20372_v1_Cardiometabolic	0.274675	0.154417	0.394932	0.0610577	4.49861	248	1.05169e-05	4.97811	0.0754461	250	0.226864	F7
AA_DQB1_57_32632681_exon2_A	F9_P00740_OID20349_v1_Cardiometabolic	-0.228156	-0.349678	-0.106633	0.061701	-3.69776	249	0.000267587	3.57253	0.052055	251	0.164048	F9
AA_C_304_31237782_exon5_V	FABP1_P07148_OID20778_v1_Inflammation	-0.226498	-0.348068	-0.104927	0.0617255	-3.66944	249	0.000297333	3.52676	0.0513012	251	0.245371	FABP1
AA_DRB1_70_32551952_exon2_Qx	FABP2_P12104_OID20200_v1_Cardiometabolic	-0.2168	-0.338646	-0.0949541	0.0618652	-3.50439	249	0.000542507	3.26559	0.0470022	251	0.444815	FABP2
AA_C_90_31239378_exon2_D	FABP3_P05413_OID30351_v1_Cardiometabolic_II	-0.166379	-0.288468	-0.0442907	0.0619932	-2.68383	253	0.00775878	2.11021	0.027682	255	0.369316	FABP3
AA_C_9_31239621_exon2_S	FABP4_P15090_OID20245_v1_Cardiometabolic	-0.247223	-0.367434	-0.127012	0.0610387	-4.05027	252	6.81527e-05	4.16652	0.0611191	254	0.12998	FABP4
AA_DPB1_9_33048466_exon2_H	FABP5_Q01469_OID21043_v1_Neurology	0.235641	0.115553	0.355729	0.0609787	3.86431	254	0.000141502	3.84924	0.0555266	256	0.0645488	FABP5
HLA_B_15_25	FABP6_P51161_OID20076_v1_Cardiometabolic	0.191964	0.0687188	0.315209	0.0625719	3.06789	246	0.0023969	2.62035	0.0368501	248	0.0123851	FABP6
AA_A_63_29910720_exon2_EN	FABP9_Q0Z7S8_OID20501_v1_Inflammation	0.212881	0.0914195	0.334343	0.0616726	3.4518	251	0.000653284	3.1849	0.0453184	253	0.0121126	FABP9
AA_DRB1_30_32552072_exon2_CGY	FADD_Q13158_OID20151_v1_Cardiometabolic	-0.309146	-0.427847	-0.190446	0.0602681	-5.12952	249	5.84474e-07	6.23323	0.0955715	251	0.180261	FADD
AA_DPB1_69_33048646_exon2_K	FAM13A_O94988_OID31463_v1_Oncology_II	-0.178915	-0.301467	-0.0563632	0.0622251	-2.87529	250	0.00438435	2.3581	0.0320107	252	0.311722	FAM13A
AA_B_116_31324144_exon3_FL	FAM171A2_A8MVW0_OID31005_v1_Neurology_II	0.245103	0.125304	0.364901	0.0608317	4.0292	254	7.39923e-05	4.13081	0.0600753	256	0.265865	FAM171A2
HLA_DPA1_02_01	FAM171B_Q6P995_OID31338_v1_Oncology_II	-0.18405	-0.305993	-0.0621075	0.0619179	-2.97248	252	0.00324001	2.48945	0.0338744	254	0.12989	FAM171B
HLA_DPA1_02_01	FAM172A_Q8WUF8_OID30248_v1_Cardiometabolic_II	0.251745	0.129199	0.374291	0.0622121	4.04656	242	6.9961e-05	4.15514	0.0633755	244	0.128639	FAM172A
AA_B_80_31324497_exon2_CI	FAM20A_Q96MK3_OID30348_v1_Cardiometabolic_II	0.204118	0.0829106	0.325325	0.0615458	3.31652	253	0.0010452	2.9808	0.0416642	255	0.173284	FAM20A
AA_B_minus11_31324895_exon1_S	FAM3B_P58499_OID21372_v1_Oncology	0.227431	0.106378	0.348485	0.0614653	3.70015	251	0.000264787	3.5771	0.051725	253	0.490806	FAM3B
AA_DRB1_30_32552072_exon2_HLR	FAM3C_Q92520_OID20233_v1_Cardiometabolic	0.26316	0.142745	0.383575	0.0611387	4.30431	249	2.40966e-05	4.61805	0.0692531	251	0.180245	FAM3C
HLA_B_51_01	FAM3D_Q96BQ1_OID31514_v1_Oncology_II	-0.203863	-0.325809	-0.081917	0.0619174	-3.2925	250	0.0011364	2.94447	0.0415602	252	0.0423552	FAM3D
AA_DQA1_69_32609285_exon2_T	FAP_Q12884_OID20330_v1_Cardiometabolic	0.213732	0.0925368	0.334927	0.0615384	3.47315	252	0.000605282	3.21804	0.0456813	254	0.107171	FAP
HLA_DRB1_14_04	FARSA_Q9Y285_OID30887_v1_Neurology_II	0.24795	0.126291	0.369609	0.0617667	4.0143	246	7.9203e-05	4.10126	0.0614791	248	0.0151915	FARSA
HLA_DPB1_09	FAS_P25445_OID20316_v1_Cardiometabolic	0.176424	0.0538162	0.299033	0.0622535	2.83397	250	0.00497278	2.3034	0.0311256	252	0.0217639	FAS
AA_A_9_29910558_exon2_F	FASLG_P48023_OID20665_v1_Inflammation	0.239826	0.119865	0.359788	0.0609144	3.9371	254	0.00010656	3.97241	0.0575167	256	0.236088	FASLG
HLA_DRB1_08	FBLN2_P98095_OID30378_v1_Cardiometabolic_II	0.215638	0.0949773	0.336299	0.0612694	3.51951	254	0.000512211	3.29055	0.0464998	256	0.0565312	FBLN2
AA_A_152_29911228_exon3_AEx	FBN2_P35556_OID30974_v1_Neurology_II	0.219008	0.0964758	0.34154	0.0622098	3.52047	246	0.000513184	3.28973	0.0479644	248	0.3532	FBN2
AA_B_171_31323979_exon3_EY	FBP1_P09467_OID20227_v1_Cardiometabolic	-0.249802	-0.370659	-0.128944	0.0613633	-4.07086	249	6.29508e-05	4.201	0.0624008	251	0.092253	FBP1
AA_DRB1_189_32548667_exon4_R	FCAMR_Q8WWV6_OID30332_v1_Cardiometabolic_II	0.239039	0.118815	0.359264	0.0610469	3.91567	253	0.000116003	3.93553	0.0571398	255	0.0771608	FCAMR
AA_DPB1_55_33048604_exon2_A	FCAR_P24071_OID20564_v1_Inflammation	-0.220806	-0.342049	-0.0995634	0.0615615	-3.58676	251	0.000402372	3.39537	0.0487554	253	0.241988	FCAR
AA_DPB1_205_33053552_exon4_M	FCER1A_P12319_OID30992_v1_Neurology_II	0.219689	0.0991397	0.340238	0.0612127	3.58894	254	0.000398345	3.39974	0.0482632	256	0.349439	FCER1A
HLA_C_12_02	FCER2_P06734_OID21133_v1_Neurology	0.229837	0.109577	0.350097	0.0610658	3.76376	254	0.00020794	3.68206	0.052825	256	0.0295039	FCER2
AA_A_76_29910759_exon2_Ax	FCGR2A_P12318_OID20391_v1_Cardiometabolic	-0.192805	-0.315777	-0.0698327	0.0624346	-3.08811	247	0.00224443	2.64889	0.0371737	249	0.0547851	FCGR2A
AA_DRB1_96_32549647_exon3_EHY	FCGR2B_P31994_OID21215_v1_Oncology	-0.186951	-0.310317	-0.0635843	0.0626336	-2.98483	246	0.00312334	2.50538	0.0349506	248	0.256857	FCGR2B
AA_A_152_29911228_exon3_AG	FCGR3B_O75015_OID20387_v1_Cardiometabolic	0.18805	0.0649621	0.311138	0.0624933	3.00912	247	0.00289126	2.53891	0.0353628	249	0.242821	FCGR3B
AA_A_166_29911270_exon3_D	FCN1_O00602_OID30690_v1_Inflammation_II	0.196753	0.0753593	0.318147	0.0616406	3.19195	253	0.00159193	2.79808	0.0387119	255	0.234469	FCN1
AA_B_325_31322303_exon7_C	FCN2_Q15485_OID20382_v1_Cardiometabolic	-0.233546	-0.355654	-0.111438	0.0619945	-3.7672	246	0.000206647	3.68477	0.0545437	248	0.362419	FCN2
AA_B_45_31324602_exon2_GK	FCRL1_Q96LA6_OID20172_v1_Cardiometabolic	-0.227312	-0.348859	-0.105765	0.0617135	-3.68334	249	0.000282361	3.5492	0.0516707	251	0.253418	FCRL1
AA_C_116_31239054_exon3_LS	FCRL2_Q96LA5_OID20639_v1_Inflammation	-0.240821	-0.360991	-0.12065	0.0610192	-3.94664	253	0.000102743	3.98825	0.0579946	255	0.457802	FCRL2
AA_DQA1_175_32610016_exon3_E	FCRL3_Q96P31_OID20443_v1_Inflammation	-0.188114	-0.311962	-0.0642661	0.0628755	-2.99185	244	0.00305731	2.51466	0.0353869	246	0.430632	FCRL3
AA_DRB1_86_32551904_exon2_DG	FCRL5_Q96RD9_OID21111_v1_Neurology	-0.204354	-0.325314	-0.0833937	0.0614215	-3.32708	254	0.00100747	2.99677	0.0417605	256	0.433547	FCRL5
HLA_C_03_02	FCRL6_Q6DN72_OID20529_v1_Inflammation	-0.229616	-0.350606	-0.108626	0.061433	-3.73767	251	0.000230038	3.6382	0.0527235	253	0.0751107	FCRL6
HLA_C_07_01	FCRLB_Q6BAA4_OID21193_v1_Oncology	-0.236823	-0.358831	-0.114815	0.0619439	-3.82319	246	0.000166986	3.77732	0.0560853	248	0.0177238	FCRLB
AA_DRB1_11_32552129_exon2_GP	FDX1_P10109_OID30078_v1_Cardiometabolic_II	-0.195975	-0.318121	-0.0738282	0.0620192	-3.15991	250	0.0017726	2.75139	0.0384061	252	0.282294	FDX1
AA_DRB1_71_32551949_exon2_AKR	FDX2_Q6P4F2_OID30147_v1_Cardiometabolic_II	-0.248358	-0.369017	-0.127698	0.061264	-4.05389	250	6.73166e-05	4.17188	0.0616815	252	0.0488651	FDX2
AA_A_158_29911246_exon3_AL	FEN1_P39748_OID21192_v1_Oncology	0.24624	0.124526	0.367954	0.0617945	3.98482	246	8.9023e-05	4.0505	0.0606343	248	0.0377742	FEN1
AA_B_45_31324602_exon2_ET	FES_P07332_OID21207_v1_Oncology	0.312641	0.193356	0.431927	0.0605616	5.16237	246	5.03057e-07	6.29838	0.0977447	248	0.451308	FES
AA_B_97_31324201_exon3_RSW	FETUB_Q9UGM5_OID20404_v1_Cardiometabolic	-0.227074	-0.348628	-0.105521	0.061717	-3.67929	249	0.000286652	3.54264	0.0515628	251	0.237129	FETUB
AA_B_116_31324144_exon3_DPY	FGA_P02671_OID30788_v1_Inflammation_II	-0.262329	-0.383017	-0.141641	0.0612762	-4.2811	248	2.65967e-05	4.57517	0.0688166	250	0.3712	FGA
AA_DRB1_67_32551961_exon2_Lx	FGD3_Q5JSP0_OID31040_v1_Neurology_II	0.262899	0.143678	0.38212	0.0605384	4.34268	254	2.03526e-05	4.69138	0.0691158	256	0.368803	FGD3
HLA_DQB1_06_02	FGF12_P61328_OID30454_v1_Inflammation_II	-0.212094	-0.336097	-0.0880911	0.0629502	-3.36924	241	0.000877543	3.05673	0.0449838	243	0.037107	FGF12
AA_DPB1_69_33048646_exon2_K	FGF16_O43320_OID30535_v1_Inflammation_II	-0.216069	-0.339962	-0.0921772	0.062894	-3.43545	241	0.000696467	3.1571	0.046686	243	0.309288	FGF16
AA_B_82_31324491_exon2_L	FGF19_O95750_OID20715_v1_Inflammation	-0.273604	-0.392932	-0.154276	0.0605904	-4.51563	252	9.70174e-06	5.01315	0.0748589	254	0.361982	FGF19
HLA_B_35_01	FGF2_P09038_OID20503_v1_Inflammation	-0.241228	-0.361868	-0.120588	0.0612554	-3.93807	251	0.000106469	3.97278	0.0581911	253	0.0234842	FGF2
AA_DRB1_13_32552123_exon2_FG	FGF20_Q9NP95_OID30459_v1_Inflammation_II	0.164086	0.0389161	0.289256	0.0635426	2.5823	241	0.0104058	1.98272	0.0269242	243	0.368675	FGF20
HLA_B_13_02	FGF21_Q9NSA1_OID21402_v1_Oncology	-0.243192	-0.362577	-0.123808	0.0606236	-4.01151	256	7.92382e-05	4.10107	0.0591425	258	0.0193992	FGF21
AA_DRB1_31_32552069_exon2_LV	FGF23_Q9GZV9_OID21411_v1_Oncology	-0.251165	-0.370299	-0.13203	0.0604965	-4.15172	256	4.49758e-05	4.34702	0.0630837	258	0.0156357	FGF23
AA_C_9_31239621_exon2_D	FGF3_P11487_OID30544_v1_Inflammation_II	0.208824	0.0847324	0.332917	0.0629955	3.31491	241	0.00105796	2.97553	0.0436076	243	0.243434	FGF3
HLA_B_15_01	FGF5_P12034_OID20490_v1_Inflammation	0.188614	0.0647776	0.31245	0.0628694	3.00009	244	0.00297874	2.52597	0.0355751	246	0.0542012	FGF5
AA_B_97_31324201_exon3_S	FGF6_P10767_OID30443_v1_Inflammation_II	0.248075	0.125151	0.370998	0.0624021	3.97542	241	9.28978e-05	4.03199	0.061541	243	0.108527	FGF6
AA_C_156_31238934_exon3_DRW	FGF7_P21781_OID31241_v1_Oncology_II	0.212186	0.0904603	0.333912	0.0618054	3.43313	250	0.000698192	3.15603	0.0450229	252	0.447823	FGF7
HLA_C_07_01	FGF9_P31371_OID31193_v1_Oncology_II	-0.23168	-0.352853	-0.110508	0.0615248	-3.76565	250	0.000207149	3.68372	0.0536758	252	0.0194345	FGF9
HLA_B_35_05	FGFBP1_Q14512_OID21507_v1_Oncology	-0.223457	-0.345363	-0.101552	0.0618944	-3.6103	248	0.000370021	3.43177	0.0499331	250	0.013818	FGFBP1
HLA_DQB1_06_02	FGFBP2_Q9BYJ0_OID30395_v1_Cardiometabolic_II	0.195225	0.074035	0.316415	0.0615383	3.17242	254	0.00169773	2.77013	0.0381129	256	0.0411465	FGFBP2
AA_A_102_29911078_exon3_.D	FGFBP3_Q8TAT2_OID31108_v1_Neurology_II	-0.253648	-0.373413	-0.133883	0.0608134	-4.17092	253	4.17198e-05	4.37966	0.0643372	255	0.0139686	FGFBP3
HLA_B_35_05	FGFR2_P21802_OID21478_v1_Oncology	-0.217314	-0.339393	-0.0952345	0.0619825	-3.50605	248	0.000539659	3.26788	0.0472253	250	0.013818	FGFR2
AA_C_116_31239054_exon3_FY	FGFR4_P22455_OID30646_v1_Inflammation_II	-0.166993	-0.289806	-0.0441804	0.0623575	-2.678	250	0.00789713	2.10253	0.0278868	252	0.453518	FGFR4
AA_DRB1_37_32552051_exon2_NPS	FGL1_Q08830_OID30702_v1_Inflammation_II	0.198927	0.0775869	0.320266	0.061613	3.22865	253	0.00140819	2.85134	0.0395718	255	0.475465	FGL1
AA_DRB1_37_32552051_exon2_LSY	FGR_P09769_OID20828_v1_Neurology	-0.23696	-0.358466	-0.115454	0.0616915	-3.84104	248	0.000155641	3.80788	0.05615	250	0.355294	FGR
HLA_A_11_01	FH_P07954_OID30839_v1_Neurology_II	0.247038	0.124338	0.369738	0.06229	3.96593	242	9.63288e-05	4.01624	0.0610279	244	0.204994	FH
AA_DRB1_11_32552129_exon2_DPS	FHIP2A_Q5W0V3_OID30187_v1_Cardiometabolic_II	0.202385	0.0804011	0.32437	0.0619367	3.26761	250	0.00123665	2.90775	0.0409599	252	0.224228	FHIP2A
HLA_DRB1_12_02	FHIT_P49789_OID20872_v1_Neurology	0.221428	0.0994649	0.343392	0.0619238	3.57582	248	0.000419608	3.37716	0.0490306	250	0.093462	FHIT
AA_C_99_31239105_exon3_CFx	FIS1_Q9Y3D6_OID20722_v1_Inflammation	0.200807	0.0782863	0.323328	0.0622066	3.22806	248	0.00141439	2.84943	0.0403234	250	0.320682	FIS1
AA_A_156_29911240_exon3_EQR	FKBP14_Q9NWM8_OID31065_v1_Neurology_II	0.247731	0.128015	0.367447	0.0607897	4.07521	254	6.15129e-05	4.21103	0.0613705	256	0.498656	FKBP14
AA_DPB1_69_33048646_exon2_K	FKBP1B_P68106_OID20618_v1_Inflammation	0.22139	0.100163	0.342616	0.0615532	3.59672	251	0.00038801	3.41116	0.0490133	253	0.308883	FKBP1B
AA_DRB1_67_32551961_exon2_F	FKBP4_Q02790_OID20960_v1_Neurology	0.279354	0.160231	0.398477	0.0604862	4.61848	252	6.16846e-06	5.20982	0.0780387	254	0.276384	FKBP4
HLA_B_44_02	FKBP5_Q13451_OID20937_v1_Neurology	0.263446	0.143767	0.383125	0.0607688	4.33522	252	2.10637e-05	4.67647	0.0694039	254	0.0163681	FKBP5
HLA_DPB1_05	FKBP7_Q9Y680_OID20846_v1_Neurology	0.227694	0.105412	0.349976	0.0620829	3.66758	246	0.000300095	3.52274	0.0518446	248	0.344492	FKBP7
HLA_DQB1_06_09	FKBPL_Q9UIM3_OID31499_v1_Oncology_II	-0.266574	-0.386629	-0.14652	0.060957	-4.37315	250	1.79842e-05	4.74511	0.0710618	252	0.0156984	FKBPL
AA_DQA1_25_32609153_exon2	FLI1_Q01543_OID21239_v1_Oncology	0.173526	0.0498511	0.297202	0.0627904	2.76358	246	0.00614939	2.21117	0.0301114	248	0.227343	FLI1
AA_DPB1_36_33048547_exon2	FLRT2_O43155_OID20946_v1_Neurology	0.232537	0.111876	0.353198	0.0612673	3.79546	252	0.000184653	3.73364	0.0540735	254	0.245967	FLRT2
AA_B_67_31324536_exon2_CMY	FLT1_P17948_OID21301_v1_Oncology	-0.220492	-0.341744	-0.0992403	0.061566	-3.58139	251	0.000410316	3.38688	0.0486167	253	0.40918	FLT1
AA_DQB1_86_32632594_exon2_A	FLT3_P36888_OID21272_v1_Oncology	-0.247973	-0.369631	-0.126314	0.0617663	-4.01469	246	7.90794e-05	4.10194	0.0614904	248	0.412569	FLT3
AA_A_246_29912089_exon4_A	FLT3LG_P49771_OID20661_v1_Inflammation	-0.1812	-0.302722	-0.0596776	0.0617069	-2.93646	254	0.00362436	2.44077	0.0328334	256	0.208258	FLT3LG
AA_C_99_31239105_exon3_CSY	FLT4_P35916_OID21491_v1_Oncology	0.220957	0.0989797	0.342934	0.0619306	3.56781	248	0.000431993	3.36452	0.0488218	250	0.164224	FLT4
HLA_B_15	FMNL1_O95466_OID20884_v1_Neurology	0.275479	0.15525	0.395708	0.0610431	4.51286	248	9.88438e-06	5.00505	0.0758885	250	0.150572	FMNL1
AA_DRB1_38_32552048_exon2_CV	FMR1_Q06787_OID21233_v1_Oncology	0.199316	0.0762551	0.322377	0.0624784	3.19016	246	0.00160671	2.79406	0.0397268	248	0.131736	FMR1
AA_DRB1_37_32552051_exon2_FNY	FN1_P02751_OID30787_v1_Inflammation_II	0.256938	0.137519	0.376358	0.0606391	4.23717	254	3.16913e-05	4.49906	0.0660172	256	0.405768	FN1
AA_B_97_31324201_exon3_CRV	FNDC1_Q4ZHG4_OID31127_v1_Neurology_II	-0.280375	-0.399223	-0.161527	0.0603478	-4.64599	253	5.44777e-06	5.26378	0.0786103	255	0.337559	FNDC1
AA_B_156_31324024_exon3_LR	FNTA_P49354_OID31381_v1_Oncology_II	0.27604	0.156799	0.395282	0.0605465	4.55915	252	8.01767e-06	5.09595	0.0761983	254	0.18787	FNTA
AA_B_70_31324527_exon2_HK	FOLH1_Q04609_OID30430_v1_Inflammation_II	-0.226624	-0.350212	-0.103036	0.0627397	-3.61213	241	0.000369518	3.43236	0.0513585	243	0.0197449	FOLH1
HLA_B_35	FOLR1_P15328_OID21529_v1_Oncology	-0.248863	-0.369996	-0.12773	0.0615023	-4.0464	248	6.95234e-05	4.15787	0.0619327	250	0.061716	FOLR1
HLA_DQA1_01_02	FOLR2_P14207_OID21062_v1_Neurology	-0.225721	-0.346099	-0.105342	0.0611262	-3.69269	254	0.000271628	3.56603	0.0509498	256	0.192891	FOLR2
AA_B_103_31324183_exon3_L	FOLR3_P41439_OID21485_v1_Oncology	-0.194793	-0.317466	-0.072121	0.0622837	-3.12752	248	0.00197336	2.70479	0.0379445	250	0.300412	FOLR3
HLA_B_39_01	FOS_P01100_OID31221_v1_Oncology_II	-0.250179	-0.37078	-0.129578	0.0612343	-4.0856	250	5.92516e-05	4.2273	0.0625896	252	0.016375	FOS
AA_A_minus22_29910338_exon1_I	FOSB_P53539_OID20791_v1_Neurology	0.215	0.092857	0.337144	0.062015	3.46691	248	0.000620415	3.20732	0.0462251	250	0.031966	FOSB
AA_B_67_31324536_exon2_FS	FOXJ3_Q9UPW0_OID30445_v1_Inflammation_II	0.31936	0.199115	0.439605	0.0610424	5.23177	241	3.6477e-07	6.43798	0.101991	243	0.405574	FOXJ3
HLA_DRB1_15_01	FOXO1_Q12778_OID20515_v1_Inflammation	0.221001	0.0997638	0.342239	0.0615587	3.59009	251	0.000397519	3.40064	0.0488415	253	0.0745237	FOXO1
AA_B_minus21_31324925_exon1_T	FOXO3_O43524_OID21271_v1_Oncology	-0.188902	-0.312222	-0.0655826	0.0626098	-3.01714	246	0.00281968	2.5498	0.035684	248	0.152147	FOXO3
HLA_DPB1_21	FRMD4B_Q9Y2L6_OID30155_v1_Cardiometabolic_II	0.264429	0.1443	0.384557	0.0609943	4.3353	250	2.11164e-05	4.67538	0.0699225	252	0.015498	FRMD4B
AA_DQB1_minus4_32634299_exon1_L	FRMD7_Q6ZUT3_OID30898_v1_Neurology_II	0.223209	0.100797	0.345621	0.0621491	3.59151	246	0.000396901	3.40132	0.0498223	248	0.350589	FRMD7
HLA_C_14_02	FRZB_Q92765_OID20968_v1_Neurology	0.209844	0.0885448	0.331144	0.0615915	3.40704	252	0.000764264	3.11676	0.0440347	254	0.0334055	FRZB
AA_DRB1_71_32551949_exon2_A	FSHB_P01225_OID30233_v1_Cardiometabolic_II	-0.311405	-0.431734	-0.191077	0.0610861	-5.09781	242	6.93089e-07	6.15921	0.0969733	244	0.196754	FSHB
HLA_B_40_06	FST_P19883_OID20770_v1_Inflammation	0.19042	0.0683836	0.312457	0.0619645	3.07305	251	0.00235246	2.62848	0.0362599	253	0.0195119	FST
AA_DRB1_11_32552129_exon2_DPS	FSTL1_Q12841_OID30254_v1_Cardiometabolic_II	0.202412	0.078409	0.326416	0.0629518	3.21536	242	0.00148033	2.82964	0.0409708	244	0.223627	FSTL1
AA_DQA1_69_32609285_exon2_L	FSTL3_O95633_OID20782_v1_Inflammation	0.189834	0.0672895	0.312379	0.0622201	3.05101	249	0.00252744	2.59732	0.036037	251	0.475321	FSTL3
HLA_B_40_02	FTCD_O95954_OID31137_v1_Neurology_II	0.212465	0.0914777	0.333452	0.0614341	3.45842	253	0.000637354	3.19562	0.0451414	255	0.0205863	FTCD
AA_DRB1_58_32551988_exon2_AP	FUCA1_P04066_OID20261_v1_Cardiometabolic	-0.186554	-0.308929	-0.0641783	0.0621353	-3.00238	250	0.00295033	2.53013	0.0348023	252	0.0549563	FUCA1
HLA_DPB1_02_01	FUOM_A2VDF0_OID30626_v1_Inflammation_II	-0.224996	-0.346364	-0.103627	0.0616239	-3.65111	250	0.000317963	3.49762	0.050623	252	0.137274	FUOM
AA_DRB1_37_32552051_exon2_LPx	FURIN_P09958_OID21514_v1_Oncology	-0.224392	-0.346271	-0.102513	0.0618807	-3.6262	248	0.00034906	3.4571	0.0503517	250	0.118718	FURIN
AA_DRB1_38_32552048_exon2_CV	FUS_P35637_OID21256_v1_Oncology	0.237333	0.11534	0.359325	0.061936	3.8319	246	0.000161502	3.79182	0.0563268	248	0.131736	FUS
HLA_DRB1_04_05	FUT1_P19526_OID31295_v1_Oncology_II	-0.19008	-0.312868	-0.067292	0.0623424	-3.04897	248	0.00254509	2.5943	0.0361304	250	0.066856	FUT1
AA_A_184_29911903_exon4_AR	FUT3_FUT5_P21217_Q11128_OID21013_v1_Neurology	-0.216834	-0.337462	-0.0962059	0.0612528	-3.53999	254	0.000475797	3.32258	0.0470169	256	0.326648	FUT3
AA_DRB1_31_32552069_exon2_F	FUT8_Q9BYC5_OID20992_v1_Neurology	0.237767	0.117263	0.358271	0.0611876	3.88587	252	0.000130404	3.88471	0.056533	254	0.175222	FUT8
AA_DPB1_55_33048604_exon2_A	FXN_Q16595_OID21442_v1_Oncology	-0.272729	-0.391142	-0.154315	0.0601307	-4.5356	256	8.83308e-06	5.05389	0.0743809	258	0.24118	FXN
HLA_DRB1_08_03	FXYD5_Q96DB9_OID20463_v1_Inflammation	-0.198823	-0.322405	-0.0752415	0.0627403	-3.16899	244	0.00172509	2.76319	0.0395307	246	0.0526809	FXYD5
AA_DRB1_70_32551952_exon2_D	FYB1_O15117_OID21140_v1_Neurology	-0.230334	-0.35058	-0.110089	0.0610585	-3.77236	254	0.000201267	3.69623	0.0530539	256	0.343916	FYB1
HLA_B_51_02	FZD10_Q9ULW2_OID30931_v1_Neurology_II	0.256064	0.13467	0.377457	0.061632	4.15472	246	4.49664e-05	4.34711	0.0655686	248	0.0091129	FZD10
AA_B_113_31324153_exon3_Y	FZD8_Q9H461_OID30818_v1_Neurology_II	-0.236984	-0.360001	-0.113966	0.0624513	-3.7947	242	0.000186856	3.72849	0.0561612	244	0.138264	FZD8
AA_B_minus10_31324892_exon1_A	GABARAP_O95166_OID31414_v1_Oncology_II	0.196899	0.0752659	0.318532	0.0617609	3.18809	252	0.00161322	2.79231	0.0387693	254	0.261258	GABARAP
AA_DPA1_190_33036548_exon4_T	GABARAPL1_Q9H0R8_OID31253_v1_Oncology_II	0.264095	0.143467	0.384723	0.0612456	4.31206	248	2.33563e-05	4.6316	0.0697461	250	0.026938	GABARAPL1
AA_DRB1_37_32552051_exon2_LPY	GABRA4_P48169_OID30803_v1_Neurology_II	0.180392	0.0558445	0.304939	0.0632279	2.85304	242	0.00470502	2.32744	0.0325412	244	0.341959	GABRA4
AA_DRB1_30_32552072_exon2_FGY	GAD1_Q99259_OID31166_v1_Oncology_II	0.243039	0.122212	0.363866	0.0613492	3.96157	250	9.71734e-05	4.01245	0.059068	252	0.209238	GAD1
AA_A_107_29911093_exon3_G	GAD2_Q05329_OID30449_v1_Inflammation_II	0.208471	0.084369	0.332572	0.0630004	3.30904	241	0.0010794	2.96682	0.04346	243	0.238677	GAD2
AA_A_288_29912317_exon5_L	GADD45B_O75293_OID31261_v1_Oncology_II	-0.231582	-0.353251	-0.109914	0.0617738	-3.74888	248	0.000221078	3.65545	0.0536304	250	0.02046	GADD45B
HLA_B_55	GADD45GIP1_Q8TAE8_OID30237_v1_Cardiometabolic_II	0.20847	0.0846278	0.332313	0.0628701	3.31589	242	0.00105381	2.97724	0.0434598	244	0.0193176	GADD45GIP1
HLA_B_52	GAGE2A_Q6NT46_OID31199_v1_Oncology_II	-0.240427	-0.361335	-0.119519	0.0613904	-3.91636	250	0.000116027	3.93544	0.0578051	252	0.0229702	GAGE2A
HLA_B_48	GAL_P22466_OID20727_v1_Inflammation	0.200929	0.0793969	0.322461	0.0617094	3.25605	252	0.00128469	2.8912	0.0403723	254	0.0243091	GAL
AA_A_151_29911225_exon3_H	GALNT10_Q86SR1_OID21371_v1_Oncology	-0.190378	-0.312415	-0.0683399	0.061965	-3.07234	251	0.00235788	2.62748	0.0362436	253	0.199279	GALNT10
HLA_DRB1_13_01	GALNT2_Q10471_OID21423_v1_Oncology	-0.181792	-0.302821	-0.0607632	0.0614586	-2.95796	256	0.00338648	2.47025	0.0330483	258	0.0143391	GALNT2
HLA_B_18	GALNT3_Q14435_OID20471_v1_Inflammation	-0.238803	-0.361254	-0.116352	0.0621663	-3.84136	244	0.000156041	3.80676	0.0570269	246	0.0121728	GALNT3
HLA_C_04_03	GALNT5_Q7Z7M9_OID30295_v1_Cardiometabolic_II	0.195183	0.0737498	0.316615	0.0616603	3.16545	253	0.00173811	2.75992	0.0380962	255	0.0274471	GALNT5
HLA_C_01	GALNT7_Q86SF2_OID21377_v1_Oncology	-0.273727	-0.393291	-0.154164	0.0607087	-4.50886	251	1.00087e-05	4.99962	0.0749265	253	0.159423	GALNT7
AA_A_150_29911222_exon3_V	GAMT_Q14353_OID30133_v1_Cardiometabolic_II	0.201142	0.0791259	0.323158	0.0619529	3.24669	250	0.00132722	2.87706	0.0404581	252	0.013879	GAMT
AA_DPB1_84_33048691_exon2_G	GAPDH_P04406_OID30600_v1_Inflammation_II	0.21268	0.0907216	0.334639	0.0619226	3.43462	249	0.000694968	3.15804	0.045233	251	0.365538	GAPDH
HLA_B_35_03	GART_P22102_OID31004_v1_Neurology_II	-0.247845	-0.367558	-0.128133	0.0607879	-4.07722	254	6.10162e-05	4.21455	0.0614274	256	0.0211035	GART
HLA_DRB1_16_02	GAS2_O43903_OID31285_v1_Oncology_II	0.213373	0.0911848	0.335561	0.0620377	3.4394	248	0.00068377	3.16509	0.045528	250	0.034644	GAS2
HLA_DQB1_06_09	GAS6_Q14393_OID20318_v1_Cardiometabolic	-0.211972	-0.333703	-0.0902402	0.0618083	-3.4295	250	0.00070717	3.15048	0.044932	252	0.0156984	GAS6
AA_A_156_29911240_exon3_EQ	GASK1A_Q9UFP1_OID30109_v1_Cardiometabolic_II	-0.217667	-0.339242	-0.0960911	0.0617291	-3.52616	250	0.000501437	3.29978	0.0473787	252	0.469192	GASK1A
AA_C_21_31239585_exon2	GAST_P01350_OID31083_v1_Neurology_II	-0.244249	-0.364313	-0.124185	0.0609653	-4.00636	253	8.11302e-05	4.09082	0.0596576	255	0.308284	GAST
HLA_B_40_02	GATA3_P23771_OID31219_v1_Oncology_II	-0.260314	-0.380581	-0.140046	0.0610651	-4.26289	250	2.8621e-05	4.54331	0.0677633	252	0.0193849	GATA3
HLA_C_08	GATD3_P0DPI2_OID30253_v1_Cardiometabolic_II	0.197496	0.0733651	0.321626	0.0630163	3.13404	242	0.001937	2.71287	0.0390045	244	0.0890287	GATD3
AA_DQB1_234_32627649_exon6_G	GBA_P04062_OID30966_v1_Neurology_II	-0.26072	-0.381957	-0.139483	0.0615526	-4.23573	246	3.22164e-05	4.49192	0.0679749	248	0.155577	GBA
AA_B_116_31324144_exon3_F	GBP1_P32455_OID31128_v1_Neurology_II	-0.262476	-0.381949	-0.143003	0.0606652	-4.32663	253	2.18122e-05	4.6613	0.0688936	255	0.101975	GBP1
HLA_B_52	GBP2_P32456_OID20489_v1_Inflammation	-0.24402	-0.366307	-0.121733	0.0620832	-3.93054	244	0.000110443	3.95686	0.0595458	246	0.024252	GBP2
AA_B_minus11_31324895_exon1_S	GBP4_Q96PP9_OID20845_v1_Neurology	-0.232294	-0.353941	-0.110647	0.0617631	-3.76106	248	0.00021114	3.67543	0.0539606	250	0.492684	GBP4
HLA_C_01	GBP6_Q6ZN66_OID30139_v1_Cardiometabolic_II	-0.212659	-0.334372	-0.0909459	0.0617989	-3.44114	250	0.000678757	3.16829	0.0452237	252	0.160056	GBP6
AA_C_99_31239105_exon3_SY	GC_P02774_OID30780_v1_Inflammation_II	0.207832	0.0869628	0.328702	0.0613755	3.38624	254	0.000820893	3.08571	0.0431943	256	0.317209	GC
HLA_A_11	GCC1_Q96CN9_OID31147_v1_Neurology_II	0.21711	0.0962496	0.337971	0.0613698	3.53774	253	0.000479987	3.31877	0.0471369	255	0.258175	GCC1
AA_B_116_31324144_exon3_F	GCG_P01275_OID21263_v1_Oncology	0.237942	0.115968	0.359915	0.0619265	3.84232	246	0.000155168	3.8092	0.0566162	248	0.106855	GCG
HLA_DRB1_15_01	GCHFR_P30047_OID30631_v1_Inflammation_II	-0.187184	-0.310042	-0.0643265	0.0623777	-3.00082	248	0.00296723	2.52765	0.0350379	250	0.079334	GCHFR
HLA_B_48_01	GCLM_P48507_OID30059_v1_Cardiometabolic_II	0.21816	0.0965985	0.339722	0.0617222	3.53455	250	0.000486511	3.31291	0.0475939	252	0.0209524	GCLM
AA_B_156_31324024_exon3_GL	GCNT1_Q02742_OID21379_v1_Oncology	-0.262455	-0.382409	-0.142502	0.0609067	-4.30913	251	2.35472e-05	4.62806	0.0688827	253	0.220706	GCNT1
AA_DPA1_190_33036548_exon4_T	GDF15_Q99988_OID20251_v1_Cardiometabolic	-0.205518	-0.326932	-0.0841047	0.0616494	-3.33367	252	0.00098595	3.00615	0.0422378	254	0.0257657	GDF15
AA_DRB1_13_32552123_exon2_GHL	GDF2_Q9UK05_OID20202_v1_Cardiometabolic	0.223149	0.101482	0.344816	0.0617744	3.61232	249	0.000367014	3.43532	0.0497956	251	0.33057	GDF2
HLA_A_31	GDNF_P39905_OID20861_v1_Neurology	-0.217394	-0.339471	-0.0953172	0.0619814	-3.50741	248	0.000537037	3.27	0.0472602	250	0.02201	GDNF
HLA_DRB1_14_04	GET3_O43681_OID30303_v1_Cardiometabolic_II	0.196923	0.0755329	0.318312	0.0616384	3.1948	253	0.00157686	2.80221	0.0387785	255	0.0186961	GET3
AA_B_45_31324602_exon2_E	GFAP_P14136_OID21247_v1_Oncology	0.188036	0.0644413	0.31163	0.062748	2.99668	245	0.00300984	2.52146	0.0353574	247	0.220277	GFAP
HLA_B_35	GFER_P55789_OID21259_v1_Oncology	0.186897	0.0635295	0.310265	0.0626342	2.98395	246	0.00313207	2.50417	0.0349306	248	0.0641512	GFER
AA_DRB1_112_32549599_exon3_Y	GFOD2_Q3B7J2_OID21216_v1_Oncology	-0.200469	-0.3235	-0.0774375	0.0624634	-3.20938	246	0.00150711	2.82186	0.0401877	248	0.0376512	GFOD2
HLA_DRB1_13_02	GFRA1_P56159_OID21457_v1_Oncology	0.228216	0.108384	0.348047	0.0608507	3.75042	256	0.000218342	3.66086	0.0520824	258	0.0280814	GFRA1
AA_B_116_31324144_exon3_DFS	GFRA2_O00451_OID21330_v1_Oncology	0.296765	0.178054	0.415476	0.0602759	4.92344	251	1.54243e-06	5.8118	0.0880695	253	0.477644	GFRA2
AA_DPB1_35_33048544_exon2_Y	GFRA3_O60609_OID20933_v1_Neurology	-0.195219	-0.317139	-0.0732996	0.061905	-3.15353	251	0.00180946	2.74245	0.0381105	253	0.130381	GFRA3
HLA_C_12_03	GFRAL_Q6UXV0_OID31091_v1_Neurology_II	0.242865	0.121044	0.364686	0.0618488	3.92676	246	0.000111857	3.95134	0.0589834	248	0.0201855	GFRAL
HLA_A_24_07	GGA1_Q9UJY5_OID20838_v1_Neurology	0.226229	0.104403	0.348054	0.0618538	3.65748	248	0.000311044	3.50718	0.0511794	250	0.032844	GGA1
AA_DPB1_76_33048667_exon2_M	GGACT_Q9BVM4_OID30290_v1_Cardiometabolic_II	0.22003	0.0992498	0.34081	0.0613287	3.58771	253	0.000400417	3.39749	0.0484131	255	0.238271	GGACT
HLA_DPA1_02_01	GGCT_O75223_OID30304_v1_Cardiometabolic_II	-0.227881	-0.348679	-0.107083	0.0613366	-3.71525	252	0.000250044	3.60198	0.0519298	254	0.123972	GGCT
AA_DRB1_16_32552114_exon2_HI	GGH_Q92820_OID20416_v1_Cardiometabolic	-0.287783	-0.409051	-0.166515	0.061563	-4.67461	242	4.89451e-06	5.31029	0.082819	244	0.210672	GGH
HLA_DQA1_01_01	GGT1_P19440_OID21075_v1_Neurology	0.224334	0.103434	0.345234	0.0613885	3.65434	252	0.000313713	3.50347	0.0503259	254	0.14465	GGT1
AA_A_114_29911114_exon3_DE	GGT5_P36269_OID20909_v1_Neurology	0.262205	0.142483	0.381926	0.0607901	4.31328	252	2.31078e-05	4.63624	0.0687512	254	0.0202933	GGT5
AA_DQA1_207_32610470_exon4_M	GH1_P01241_OID20220_v1_Cardiometabolic	-0.251855	-0.372646	-0.131064	0.0613296	-4.10658	249	5.44964e-05	4.26363	0.0634309	251	0.199524	GH1
AA_B_67_31324536_exon2_FY	GH2_P01242_OID21168_v1_Oncology	-0.25219	-0.373711	-0.130668	0.0616969	-4.08756	246	5.906e-05	4.22871	0.0635997	248	0.33201	GH2
AA_B_80_31324497_exon2_CN	GHR_P10912_OID30574_v1_Inflammation_II	-0.187216	-0.309575	-0.0648559	0.0621273	-3.01342	250	0.00284875	2.54535	0.0350497	252	0.358512	GHR
AA_DRB1_57_32551991_exon2_Ax	GHRHR_Q02643_OID20841_v1_Neurology	0.212881	0.0906799	0.335083	0.0620445	3.43111	248	0.000704048	3.1524	0.0453184	250	0.0637	GHRHR
HLA_C_12_03	GHRL_Q9UBU3_OID20175_v1_Cardiometabolic	-0.171496	-0.294461	-0.0485308	0.0624336	-2.74686	249	0.00645644	2.19001	0.0294109	251	0.0219363	GHRL
AA_DRB1_74_32551940_exon2_GLR	GID8_Q9NWU2_OID31041_v1_Neurology_II	-0.220336	-0.340867	-0.0998052	0.0612035	-3.60006	254	0.000382493	3.41738	0.048548	256	0.125086	GID8
AA_DRB1_26_32552084_exon2_CF	GIGYF2_Q6Y7W6_OID31062_v1_Neurology_II	0.19627	0.0751056	0.317434	0.0615252	3.19008	254	0.00160112	2.79558	0.0385219	256	0.341479	GIGYF2
HLA_B_39	GIMAP7_Q8NHV1_OID30639_v1_Inflammation_II	-0.212454	-0.334172	-0.0907351	0.0618017	-3.43766	250	0.00068713	3.16296	0.0451365	252	0.016502	GIMAP7
AA_DRB1_58_32551988_exon2_Ax	GIMAP8_Q8ND71_OID31194_v1_Oncology_II	0.198872	0.0767978	0.320946	0.0619823	3.20853	250	0.00150846	2.82146	0.03955	252	0.0467857	GIMAP8
AA_DPB1_205_33053552_exon4_M	GIP_P09681_OID30288_v1_Cardiometabolic_II	0.211116	0.0873456	0.334887	0.0628336	3.35993	242	0.000905723	3.043	0.04457	244	0.358217	GIP
AA_B_77_31324506_exon2_CS	GIPC2_Q8TF65_OID31153_v1_Neurology_II	0.266062	0.146711	0.385413	0.0606034	4.39022	253	1.66491e-05	4.77861	0.070789	255	0.345584	GIPC2
HLA_A_03_01	GIPC3_Q8TF64_OID31507_v1_Oncology_II	-0.196153	-0.318295	-0.0740103	0.0620169	-3.16289	250	0.00175525	2.75566	0.0384758	252	0.0158532	GIPC3
AA_C_152_31238946_exon3_E	GIPR_P48546_OID30542_v1_Inflammation_II	0.201613	0.0773288	0.325897	0.0630929	3.19549	241	0.00158241	2.80068	0.0406477	243	0.297175	GIPR
AA_C_248_31238071_exon4_V	GIT1_Q9Y2X7_OID30533_v1_Inflammation_II	-0.225288	-0.348916	-0.101661	0.0627597	-3.5897	241	0.000401041	3.39681	0.0507548	243	0.160615	GIT1
AA_A_156_29911240_exon3_ELQ	GJA8_P48165_OID31187_v1_Oncology_II	-0.191823	-0.314072	-0.0695745	0.062071	-3.09038	250	0.00222512	2.65265	0.0367962	252	0.140625	GJA8
AA_DPB1_9_33048466_exon2_Y	GKN1_Q9NS71_OID20885_v1_Neurology	0.24016	0.118004	0.362317	0.0620179	3.87244	245	0.000138294	3.8592	0.057677	247	0.208986	GKN1
HLA_B_35_03	GLA_P06280_OID30594_v1_Inflammation_II	0.278546	0.158913	0.398178	0.0607425	4.58568	250	7.15751e-06	5.14524	0.0775877	252	0.0214385	GLA
AA_B_12_31324701_exon2	GLB1_P16278_OID20949_v1_Neurology	-0.239279	-0.359737	-0.118821	0.0611641	-3.91209	252	0.00011775	3.92904	0.0572547	254	0.218563	GLB1
AA_DPB1_65_33048634_exon2_L	GLI2_P10070_OID30429_v1_Inflammation_II	-0.24157	-0.364702	-0.118438	0.0625079	-3.86463	241	0.000143093	3.84438	0.0583561	243	0.102335	GLI2
AA_DRB1_30_32552072_exon2_CHL	GLO1_Q04760_OID20107_v1_Cardiometabolic	0.248441	0.126798	0.370084	0.0617587	4.02277	246	7.65754e-05	4.11591	0.061723	248	0.204371	GLO1
AA_DRB1_112_32549599_exon3_Y	GLOD4_Q9HC38_OID20710_v1_Inflammation	-0.234328	-0.356162	-0.112493	0.0618569	-3.78822	247	0.000190644	3.71978	0.0549094	249	0.0384056	GLOD4
AA_B_116_31324144_exon3_NPS	GLP1R_P43220_OID30809_v1_Neurology_II	-0.22537	-0.348736	-0.102003	0.0626287	-3.5985	242	0.000388077	3.41108	0.0507914	244	0.366605	GLP1R
HLA_A_68	GLRX_P35754_OID20195_v1_Cardiometabolic	-0.237483	-0.359722	-0.115244	0.0620599	-3.82668	245	0.000164925	3.78271	0.0563983	247	0.00941296	GLRX
HLA_A_68	GLRX5_Q86SX6_OID30663_v1_Inflammation_II	0.247462	0.126774	0.36815	0.0612785	4.03832	250	7.16497e-05	4.14479	0.0612374	252	0.00922619	GLRX5
AA_C_116_31239054_exon3_F	GLT8D2_Q9H1C3_OID20825_v1_Neurology	0.225983	0.10415	0.347816	0.0618574	3.65329	248	0.000315892	3.50046	0.0510684	250	0.251584	GLT8D2
AA_B_245_31323183_exon4_T	GLYR1_Q49A26_OID31364_v1_Oncology_II	-0.208025	-0.329373	-0.0866772	0.061616	-3.37615	252	0.000851196	3.06997	0.0432745	254	0.0255925	GLYR1
AA_DQB1_30_32632762_exon2_Y	GM2A_P17900_OID30413_v1_Cardiometabolic_II	-0.215801	-0.337183	-0.094419	0.0616322	-3.50144	251	0.000547556	3.26157	0.0465701	253	0.415032	GM2A
HLA_B_35_05	GMFG_O60234_OID30340_v1_Cardiometabolic_II	0.241867	0.121729	0.362005	0.0610028	3.96484	253	9.56354e-05	4.01938	0.0584995	255	0.0135569	GMFG
AA_B_116_31324144_exon3_FSY	GMPR_P36959_OID20641_v1_Inflammation	-0.240415	-0.360359	-0.120472	0.0609053	-3.94736	254	0.00010235	3.98991	0.0577995	256	0.221723	GMPR
HLA_DRB1_13	GMPR2_Q9P2T1_OID30623_v1_Inflammation_II	0.180527	0.0580111	0.303042	0.0622064	2.90206	250	0.00403793	2.39384	0.0325899	252	0.0483929	GMPR2
HLA_DRB1_12_02	GNAS_O95467_OID31008_v1_Neurology_II	-0.233479	-0.353632	-0.113326	0.0610114	-3.82681	254	0.0001635	3.78648	0.0545125	256	0.0893184	GNAS
AA_B_163_31324003_exon3_ET	GNE_Q9Y223_OID21231_v1_Oncology	0.182801	0.0593364	0.306265	0.0626834	2.91626	246	0.00386977	2.41231	0.0334162	248	0.483587	GNE
HLA_B_56_01	GNGT1_P63211_OID30920_v1_Neurology_II	-0.268115	-0.389098	-0.147132	0.0614233	-4.36503	246	1.87264e-05	4.72755	0.0718856	248	0.013623	GNGT1
AA_DPB1_178_33052924_exon3_L	GNLY_P22749_OID21132_v1_Neurology	0.308368	0.190822	0.425914	0.0596878	5.16634	254	4.83063e-07	6.316	0.0950906	256	0.0717754	GNLY
AA_A_158_29911246_exon3_Ax	GNPDA1_P46926_OID30197_v1_Cardiometabolic_II	-0.267377	-0.389392	-0.145363	0.061942	-4.31657	242	2.31177e-05	4.63606	0.0714906	244	0.0372234	GNPDA1
AA_DRB1_70_32551952_exon2_QT	GNPDA2_Q8TDQ7_OID30597_v1_Inflammation_II	-0.231381	-0.352562	-0.110199	0.0615293	-3.76049	250	0.000211227	3.67525	0.0535369	252	0.433329	GNPDA2
AA_DRB1_71_32551949_exon2_AK	GOLGA3_Q08378_OID31026_v1_Neurology_II	0.209349	0.0885198	0.330179	0.0613552	3.41209	254	0.000749975	3.12495	0.0438272	256	0.282582	GOLGA3
AA_DPB1_35_33048544_exon2_Y	GOLM2_Q6P4E1_OID21044_v1_Neurology	0.215216	0.0945434	0.335888	0.0612752	3.51228	254	0.000525682	3.27928	0.0463177	256	0.124947	GOLM2
AA_DRB1_71_32551949_exon2_AES	GOPC_Q9HD26_OID20551_v1_Inflammation	-0.229935	-0.350915	-0.108954	0.0614282	-3.74315	251	0.000225337	3.64717	0.0528701	253	0.240239	GOPC
AA_B_282_31322979_exon5_I	GORASP2_Q9H8Y8_OID31438_v1_Oncology_II	-0.2384	-0.35937	-0.117429	0.061422	-3.88134	250	0.000132966	3.87626	0.0568344	252	0.432546	GORASP2
AA_B_45_31324602_exon2_T	GOT1_P17174_OID30417_v1_Cardiometabolic_II	0.231237	0.111018	0.351455	0.061045	3.78797	254	0.000189671	3.722	0.0534704	256	0.232504	GOT1
HLA_A_02_01	GP1BA_P07359_OID20381_v1_Cardiometabolic	-0.212299	-0.335269	-0.089328	0.0624313	-3.40051	245	0.000785173	3.10503	0.0450707	247	0.101773	GP1BA
HLA_A_02_07	GP1BB_P13224_OID30174_v1_Cardiometabolic_II	-0.26865	-0.388633	-0.148667	0.0609205	-4.40985	250	1.53763e-05	4.81315	0.0721729	252	0.0570992	GP1BB
HLA_B_38	GP2_P55259_OID20090_v1_Cardiometabolic	-0.231216	-0.353899	-0.108534	0.0622837	-3.71231	244	0.000254482	3.59434	0.0534611	246	0.0545874	GP2
AA_DPB1_11_33048472_exon2	GP5_P40197_OID30611_v1_Inflammation_II	0.220922	0.0994381	0.342407	0.0616828	3.58158	250	0.000410321	3.38688	0.0488067	252	0.203879	GP5
HLA_B_35_05	GP6_Q9HCN6_OID21091_v1_Neurology	0.272126	0.153222	0.391031	0.0603777	4.50707	254	1.00387e-05	4.99832	0.0740527	256	0.0135039	GP6
HLA_B_48	GPA33_Q99795_OID21376_v1_Oncology	0.202508	0.0807719	0.324243	0.0618117	3.2762	251	0.00120055	2.92062	0.0410093	253	0.0244051	GPA33
HLA_DRB1_04_06	GPC1_P35052_OID21438_v1_Oncology	0.200922	0.0803527	0.321492	0.0612254	3.28168	256	0.00117544	2.9298	0.0403698	258	0.0297558	GPC1
AA_A_245_29912086_exon4_V	GPC5_P78333_OID20944_v1_Neurology	-0.196495	-0.318138	-0.0748518	0.061766	-3.18128	252	0.00165008	2.78249	0.0386103	254	0.00974803	GPC5
AA_C_99_31239105_exon3_FS	GPD1_P21695_OID31358_v1_Oncology_II	-0.240721	-0.361135	-0.120307	0.0611417	-3.9371	252	0.000106772	3.97154	0.0579465	254	0.353024	GPD1
AA_B_minus8_31324886_exon1_V	GPHA2_Q96T91_OID31437_v1_Oncology_II	-0.240125	-0.361043	-0.119208	0.0613951	-3.91115	250	0.000118411	3.92661	0.0576602	252	0.415312	GPHA2
HLA_A_24_02	GPI_P06744_OID30680_v1_Inflammation_II	0.233764	0.11338	0.354148	0.0611276	3.8242	253	0.000165288	3.78176	0.0546457	255	0.182086	GPI
HLA_DPB1_03	GPIHBP1_Q8IV16_OID31469_v1_Oncology_II	-0.208326	-0.330155	-0.0864969	0.0618579	-3.36781	250	0.000877201	3.0569	0.0433997	252	0.05075	GPIHBP1
AA_DRB1_37_32552051_exon2_FNY	GPKOW_Q92917_OID20890_v1_Neurology	0.250173	0.129082	0.371264	0.0614808	4.06912	248	6.34644e-05	4.19747	0.0625866	250	0.415286	GPKOW
HLA_B_15_02	GPNMB_Q14956_OID20173_v1_Cardiometabolic	0.194714	0.0689285	0.3205	0.0638485	3.04963	236	0.00255271	2.593	0.0379137	238	0.0424958	GPNMB
HLA_DRB1_04_05	GPR101_Q96P66_OID30819_v1_Neurology_II	0.239269	0.116322	0.362215	0.0624152	3.8335	242	0.000161127	3.79283	0.0572496	244	0.0588668	GPR101
AA_DPA1_127_33036951_exon3_P	GPR158_Q5T848_OID31013_v1_Neurology_II	-0.172854	-0.294562	-0.0511464	0.0618011	-2.79694	254	0.00555359	2.25543	0.0298786	256	0.39266	GPR158
AA_DPB1_36_33048547_exon2	GPR15L_Q6UWK7_OID31511_v1_Oncology_II	0.245822	0.125082	0.366562	0.0613049	4.00983	250	8.0273e-05	4.09543	0.0604284	252	0.24405	GPR15L
AA_A_76_29910759_exon2_EV	GPR37_O15354_OID20095_v1_Cardiometabolic	-0.246109	-0.367827	-0.124391	0.0617966	-3.98257	246	8.98206e-05	4.04662	0.0605698	248	0.0511935	GPR37
AA_DPB1_11_33048472_exon2	GPRC5C_Q9NQ84_OID31340_v1_Oncology_II	-0.174039	-0.296208	-0.0518703	0.0620327	-2.8056	252	0.00541417	2.26647	0.0302895	254	0.200287	GPRC5C
AA_DQB1_70_32632642_exon2_R	GRAP2_O75791_OID20192_v1_Cardiometabolic	0.249194	0.128317	0.370071	0.0613733	4.0603	249	6.56804e-05	4.18256	0.0620976	251	0.405815	GRAP2
AA_B_156_31324024_exon3_DLR	GRHPR_Q9UBQ7_OID30289_v1_Cardiometabolic_II	-0.23369	-0.354076	-0.113304	0.0611287	-3.82292	253	0.000166101	3.77963	0.0546112	255	0.164676	GRHPR
AA_B_67_31324536_exon2_CFS	GRIK2_Q13002_OID30977_v1_Neurology_II	-0.258271	-0.377647	-0.138896	0.0606168	-4.26072	254	2.87293e-05	4.54167	0.0667041	256	0.299252	GRIK2
AA_A_102_29911078_exon3_Dx	GRIN2B_Q13224_OID30802_v1_Neurology_II	-0.232858	-0.356002	-0.109715	0.0625154	-3.72482	242	0.000243259	3.61393	0.0542231	244	0.0145533	GRIN2B
AA_DRB1_11_32552129_exon2_DPV	GRK5_P34947_OID20066_v1_Cardiometabolic	-0.318304	-0.437353	-0.199255	0.0604416	-5.2663	246	3.03692e-07	6.51757	0.101317	248	0.492437	GRK5
AA_B_163_31324003_exon3_EL	GRN_P28799_OID21159_v1_Neurology	-0.183973	-0.306409	-0.0615374	0.062166	-2.95939	250	0.00337846	2.47128	0.0338462	252	0.167452	GRN
HLA_C_03	GRP_P07492_OID30264_v1_Cardiometabolic_II	0.240843	0.117946	0.36374	0.0623902	3.86026	242	0.000145378	3.8375	0.0580052	244	0.218705	GRP
AA_A_56_29910699_exon2_DG	GRPEL1_Q9HAV7_OID21309_v1_Oncology	0.239558	0.118866	0.360249	0.0612815	3.90914	251	0.000119228	3.92362	0.057388	253	0.0421087	GRPEL1
HLA_A_02_06	GRSF1_Q12849_OID31224_v1_Oncology_II	-0.236696	-0.357964	-0.115429	0.0615716	-3.84425	249	0.000153594	3.81363	0.0560252	251	0.0384104	GRSF1
AA_DRB1_30_32552072_exon2_CLR	GSAP_A4D1B5_OID21173_v1_Oncology	0.192003	0.0687592	0.315247	0.0625714	3.06855	246	0.00239185	2.62127	0.0368652	248	0.0871754	GSAP
AA_DRB1_13_32552123_exon2_FS	GSN_P06396_OID30714_v1_Inflammation_II	0.205637	0.0842262	0.327047	0.0616478	3.33567	252	0.000979167	3.00914	0.0422865	254	0.395035	GSN
HLA_DQB1_06_03	GSR_P00390_OID30700_v1_Inflammation_II	0.191676	0.0701572	0.313194	0.0617038	3.10639	253	0.00210975	2.67577	0.0367395	255	0.0138824	GSR
AA_B_minus10_31324892_exon1_G	GSTA1_P08263_OID20166_v1_Cardiometabolic	0.210834	0.0888248	0.332842	0.0619479	3.4034	249	0.000775424	3.11046	0.0444508	251	0.265265	GSTA1
HLA_B_51_02	GSTA3_Q16772_OID21242_v1_Oncology	0.208414	0.0855908	0.331237	0.0623576	3.34223	246	0.000960484	3.01751	0.0434363	248	0.011127	GSTA3
HLA_C_07_01	GSTM4_Q03013_OID30164_v1_Cardiometabolic_II	0.23766	0.116667	0.358653	0.0614335	3.86858	250	0.000139703	3.85479	0.0564823	252	0.0194345	GSTM4
HLA_C_04_03	GSTP1_P09211_OID20876_v1_Neurology	0.18561	0.0624637	0.308756	0.0625228	2.96867	247	0.00328509	2.48345	0.0344509	249	0.0240924	GSTP1
AA_B_97_31324201_exon3_CRW	GSTT2B_P0CG30_OID31097_v1_Neurology_II	-0.189197	-0.310775	-0.0676191	0.061734	-3.06471	253	0.00241464	2.61715	0.0357955	255	0.333729	GSTT2B
AA_DQA1_107_32609812_exon3_T	GTF2IRD1_Q9UHL9_OID31264_v1_Oncology_II	-0.171307	-0.294527	-0.0480877	0.0625614	-2.73822	248	0.006625	2.17881	0.0293461	250	0.14984	GTF2IRD1
HLA_B_56	GTPBP2_Q9BX10_OID30946_v1_Neurology_II	-0.181042	-0.304547	-0.0575362	0.0627041	-2.88724	246	0.00423219	2.37343	0.0327761	248	0.0219214	GTPBP2
HLA_A_24_07	GUCA2A_Q02747_OID21101_v1_Neurology	0.247799	0.128085	0.367513	0.0607886	4.07641	254	6.12157e-05	4.21314	0.0614045	256	0.0320918	GUCA2A
AA_DRB1_149_32549488_exon3_Q	GUCY2C_P25092_OID31318_v1_Oncology_II	0.25034	0.129254	0.371425	0.0614781	4.07201	248	6.27315e-05	4.20251	0.0626699	250	0.435194	GUCY2C
AA_B_163_31324003_exon3_AL	GUK1_Q16774_OID30148_v1_Cardiometabolic_II	-0.224337	-0.345724	-0.10295	0.0616335	-3.63985	250	0.00033145	3.47958	0.0503271	252	0.472685	GUK1
HLA_C_03_03	GUSB_P08236_OID20296_v1_Cardiometabolic	-0.266672	-0.386966	-0.146377	0.0610775	-4.36611	249	1.85579e-05	4.73147	0.0711137	251	0.0432311	GUSB
AA_C_138_31238988_exon3_T	GYS1_P13807_OID20097_v1_Cardiometabolic	0.301276	0.18153	0.421022	0.0607953	4.95558	246	1.34287e-06	5.87196	0.0907673	248	0.0325645	GYS1
AA_DPB1_205_33053552_exon4_M	GZMA_P12544_OID20663_v1_Inflammation	-0.239976	-0.359933	-0.120019	0.0609121	-3.9397	254	0.000105478	3.97684	0.0575883	256	0.351148	GZMA
AA_A_127_29911153_exon3_K	GZMB_P10144_OID20604_v1_Inflammation	0.272596	0.152993	0.3922	0.060729	4.48873	251	1.09245e-05	4.9616	0.0743088	253	0.491913	GZMB
AA_C_275_31237869_exon5_EK	GZMH_P20718_OID20096_v1_Cardiometabolic	-0.274055	-0.394828	-0.153283	0.0613166	-4.46951	246	1.197e-05	4.9219	0.0751062	248	0.119194	GZMH
AA_DPB1_84_33048691_exon2_G	H2AP_O75409_OID31232_v1_Oncology_II	-0.303508	-0.422195	-0.184822	0.0602622	-5.03646	250	9.08854e-07	6.04151	0.0921173	252	0.358206	H2AP
AA_DPB1_35_33048544_exon2_Y	HADH_Q16836_OID30132_v1_Cardiometabolic_II	-0.270743	-0.390653	-0.150833	0.0608834	-4.44691	250	1.31126e-05	4.88231	0.0733018	252	0.126948	HADH
AA_DPB1_76_33048667_exon2_M	HAGH_Q16775_OID21459_v1_Oncology	0.22759	0.107741	0.34744	0.0608598	3.73958	256	0.000227464	3.64309	0.0517973	258	0.242781	HAGH
AA_B_116_31324144_exon3_DF	HAO1_Q9UJM8_OID21395_v1_Oncology	-0.216402	-0.336565	-0.0962385	0.061019	-3.54646	256	0.00046418	3.33331	0.0468297	258	0.161576	HAO1
AA_DQB1_57_32632681_exon2_D	HARS1_P12081_OID21086_v1_Neurology	0.177305	0.0556946	0.298915	0.0617514	2.87126	254	0.00443319	2.35328	0.0314369	256	0.395787	HARS1
AA_DPB1_76_33048667_exon2_V	HAVCR1_Q96D42_OID21422_v1_Oncology	0.197604	0.0769514	0.318257	0.0612676	3.22526	256	0.00142227	2.84702	0.0390474	258	0.179814	HAVCR1
AA_B_minus8_31324886_exon1_V	HAVCR2_Q8TDQ0_OID21137_v1_Neurology	-0.206738	-0.327636	-0.0858395	0.06139	-3.36761	254	0.000875853	3.05757	0.0427405	256	0.416629	HAVCR2
AA_C_24_31239576_exon2	HBEGF_Q99075_OID21465_v1_Oncology	-0.259983	-0.37883	-0.141136	0.0603508	-4.30786	256	2.35141e-05	4.62867	0.0675912	258	0.411979	HBEGF
AA_DRB1_minus24_32557503_exon1_L	HBQ1_P09105_OID21433_v1_Oncology	-0.166414	-0.287777	-0.0450504	0.0616285	-2.70027	256	0.00739029	2.13134	0.0276936	258	0.161688	HBQ1
HLA_DQB1_06_04	HBZ_P02008_OID30307_v1_Cardiometabolic_II	0.175008	0.0531046	0.296911	0.0618992	2.82731	253	0.00506949	2.29504	0.0306278	255	0.0117412	HBZ
AA_B_minus8_31324886_exon1_V	HCG22_E2RYF7_OID30088_v1_Cardiometabolic_II	0.220971	0.0994877	0.342453	0.0616822	3.58241	250	0.000409094	3.38818	0.048828	252	0.41526	HCG22
AA_DRB1_37_32552051_exon2_NSY	HCLS1_P14317_OID20648_v1_Inflammation	-0.20018	-0.321247	-0.0791131	0.0614756	-3.25625	254	0.00128255	2.89193	0.040072	256	0.243549	HCLS1
AA_DQB1_234_32627649_exon6_.	HDAC8_Q9BY41_OID30436_v1_Inflammation_II	0.29505	0.17381	0.416291	0.061548	4.79383	241	2.86491e-06	5.54289	0.0870547	243	0.155541	HDAC8
AA_C_21_31239585_exon2	HDAC9_Q9UKV0_OID30832_v1_Neurology_II	0.284221	0.162819	0.405623	0.0616314	4.61163	242	6.47555e-06	5.18872	0.0807815	244	0.316029	HDAC9
AA_DRB1_57_32551991_exon2_D	HDDC2_Q7Z4H3_OID31447_v1_Oncology_II	-0.182006	-0.304488	-0.0595246	0.0621892	-2.92665	250	0.00374179	2.42692	0.0331262	252	0.479569	HDDC2
AA_DQB1_57_32632681_exon2_S	HDGF_P51858_OID21455_v1_Oncology	-0.22898	-0.34879	-0.109171	0.0608394	-3.76368	256	0.00020766	3.68265	0.0524319	258	0.12739	HDGF
AA_DPB1_11_33048472_exon2	HDGFL2_Q7Z4V5_OID31136_v1_Neurology_II	-0.203021	-0.324256	-0.081785	0.0615602	-3.29792	253	0.00111385	2.95317	0.0412174	255	0.201459	HDGFL2
AA_DQB1_57_32632681_exon2_AD	HEBP1_Q9NRV9_OID20063_v1_Cardiometabolic	0.242059	0.120213	0.363905	0.0618616	3.91291	246	0.00011807	3.92786	0.0585925	248	0.228276	HEBP1
AA_A_66_29910729_exon2_NQ	HEG1_Q9ULI3_OID30579_v1_Inflammation_II	-0.234553	-0.35564	-0.113465	0.0614812	-3.81503	250	0.000171657	3.76534	0.0550149	252	0.495357	HEG1
HLA_B_35_03	HEPACAM2_A8MVW5_OID31151_v1_Neurology_II	0.26514	0.145758	0.384523	0.0606194	4.37386	253	1.78526e-05	4.7483	0.0702994	255	0.0192314	HEPACAM2
AA_DPA1_190_33036548_exon4_T	HEPH_Q9BQS7_OID30337_v1_Cardiometabolic_II	-0.216778	-0.337648	-0.0959079	0.0613745	-3.53205	253	0.000489927	3.30987	0.0469926	255	0.0266569	HEPH
AA_B_116_31324144_exon3_PSY	HEXIM1_O94992_OID20589_v1_Inflammation	0.222753	0.101565	0.343941	0.0615336	3.62002	251	0.000356273	3.44822	0.0496188	253	0.32319	HEXIM1
HLA_DQB1_06_04	HGF_P14210_OID20656_v1_Inflammation	0.230621	0.110384	0.350858	0.0610542	3.77732	254	0.000197513	3.7044	0.053186	256	0.0116953	HGF
AA_DRB1_74_32551940_exon2_AQx	HGFAC_Q04756_OID30718_v1_Inflammation_II	-0.19364	-0.31511	-0.0721689	0.0616795	-3.13945	253	0.00189355	2.72272	0.0374963	255	0.378222	HGFAC
AA_DRB1_60_32551982_exon2_SY	HGS_O14964_OID21175_v1_Oncology	-0.181578	-0.305071	-0.0580852	0.0626978	-2.89609	246	0.00411854	2.38526	0.0329706	248	0.0681008	HGS
HLA_DQA1_01_03	HHEX_Q03014_OID31107_v1_Neurology_II	-0.201522	-0.322796	-0.0802478	0.0615796	-3.27254	253	0.00121433	2.91566	0.040611	255	0.0837588	HHEX
AA_DRB1_67_32551961_exon2_IS	HIF1A_Q16665_OID30425_v1_Inflammation_II	0.300351	0.179321	0.421382	0.0614415	4.88841	241	1.85669e-06	5.73126	0.090211	243	0.350286	HIF1A
AA_A_9_29910558_exon2_Y	HIP1_O00291_OID30071_v1_Cardiometabolic_II	-0.207286	-0.329142	-0.085429	0.0618719	-3.35024	250	0.000932216	3.03048	0.0429673	252	0.372621	HIP1
AA_C_1_31239645_exon2_C	HIP1R_O75146_OID31141_v1_Neurology_II	0.227363	0.106792	0.347934	0.0612229	3.71369	253	0.000251312	3.59979	0.0516939	255	0.328871	HIP1R
AA_DQA1_107_32609812_exon3_I	HJV_Q6ZVN8_OID31006_v1_Neurology_II	0.223013	0.102558	0.343469	0.0611654	3.64607	254	0.000322964	3.49085	0.049735	256	0.150064	HJV
AA_DRB1_37_32552051_exon2_F	HK2_P52789_OID20065_v1_Cardiometabolic	0.304366	0.184744	0.423988	0.0607327	5.01157	246	1.03247e-06	5.98612	0.0926387	248	0.114448	HK2
AA_A_62_29910717_exon2_EQR	HLA-A_P04439_OID31048_v1_Neurology_II	0.552144	0.449119	0.655168	0.0523141	10.5544	254	7.87443e-22	21.1038	0.304863	256	0.258279	HLA-A
HLA_DQA1_03	HLA-DRA_P01903_OID20520_v1_Inflammation	0.421253	0.308283	0.534224	0.0573601	7.34401	250	2.91968e-12	11.5347	0.177454	252	0.270399	HLA-DRA
AA_B_95_31324207_exon3_IR	HLA-E_P13747_OID20532_v1_Inflammation	-0.375349	-0.490571	-0.260127	0.0585044	-6.41574	251	6.92875e-10	9.15935	0.140887	253	0.275864	HLA-E
HLA_DPB1_03	HMBS_P08397_OID21385_v1_Oncology	-0.22625	-0.346138	-0.106362	0.0608793	-3.71637	256	0.000248215	3.60517	0.0511891	258	0.052407	HMBS
AA_B_45_31324602_exon2_G	HMCN2_Q8NDA2_OID30592_v1_Inflammation_II	0.264043	0.143902	0.384185	0.061001	4.3285	250	2.17313e-05	4.66291	0.0697188	252	0.0472937	HMCN2
AA_C_194_31238233_exon4_Vx	HMGCL_P35914_OID30214_v1_Cardiometabolic_II	-0.253575	-0.376061	-0.131089	0.0621814	-4.07799	242	6.16755e-05	4.20989	0.0643004	244	0.226066	HMGCL
HLA_B_40_06	HMGCS1_Q01581_OID30157_v1_Cardiometabolic_II	-0.181466	-0.30396	-0.0589719	0.0621955	-2.91767	250	0.00384759	2.41481	0.0329298	252	0.0195893	HMGCS1
AA_C_177_31238871_exon3_Ex	HMMR_O75330_OID31175_v1_Oncology_II	-0.220495	-0.341991	-0.0989983	0.061689	-3.5743	250	0.000421343	3.37536	0.0486179	252	0.122954	HMMR
AA_B_97_31324201_exon3_RTW	HMOX1_P09601_OID20217_v1_Cardiometabolic	-0.216621	-0.339472	-0.0937694	0.0623707	-3.47312	245	0.000608082	3.21604	0.0469245	247	0.130763	HMOX1
HLA_DRB1_14_04	HMOX2_P30519_OID20887_v1_Neurology	0.211431	0.0891898	0.333671	0.0620645	3.40663	248	0.00076718	3.1151	0.0447029	250	0.016662	HMOX2
AA_B_116_31324144_exon3_F	HNF1A_P20823_OID30919_v1_Neurology_II	0.22942	0.107189	0.351651	0.0620571	3.69692	246	0.00026909	3.5701	0.0526335	248	0.100716	HNF1A
HLA_C_07_02	HNMT_P50135_OID20975_v1_Neurology	-0.218145	-0.339953	-0.0963365	0.0618462	-3.52722	249	0.000499868	3.30114	0.0475872	251	0.193996	HNMT
AA_DRB1_13_32552123_exon2_FRS	HNRNPK_P61978_OID20051_v1_Cardiometabolic	-0.194264	-0.317706	-0.0708221	0.0626706	-3.09976	245	0.00216306	2.66493	0.0377385	247	0.379445	HNRNPK
AA_DRB1_74_32551940_exon2_GLx	HNRNPUL1_Q9BUJ2_OID31037_v1_Neurology_II	-0.21468	-0.335367	-0.0939937	0.0612826	-3.50312	254	0.000543216	3.26503	0.0460877	256	0.0631816	HNRNPUL1
AA_DPB1_36_33048547_exon2	HPCAL1_P37235_OID20615_v1_Inflammation	0.187909	0.0665419	0.309275	0.0616279	3.04908	254	0.00253812	2.59549	0.0353096	256	0.247959	HPCAL1
AA_DPB1_55_33048604_exon2_A	HPGDS_O60760_OID21266_v1_Oncology	0.267046	0.146026	0.388066	0.0614422	4.34629	246	2.02742e-05	4.69306	0.0713135	248	0.236323	HPGDS
HLA_A_02_07	HPSE_Q9Y251_OID30409_v1_Cardiometabolic_II	-0.240618	-0.361277	-0.119959	0.061265	-3.9275	251	0.000110974	3.95478	0.057897	253	0.0568755	HPSE
AA_B_97_31324201_exon3_NRT	HRAS_P01112_OID31263_v1_Oncology_II	-0.206109	-0.328492	-0.0837266	0.0621367	-3.31703	248	0.00104616	2.9804	0.0424811	250	0.119612	HRAS
AA_DRB1_112_32549599_exon3_Y	HRC_P23327_OID30211_v1_Cardiometabolic_II	0.220053	0.0965326	0.343574	0.0627067	3.50925	242	0.000535725	3.27106	0.0484235	244	0.0408381	HRC
AA_B_97_31324201_exon3_CS	HRG_P04196_OID30770_v1_Inflammation_II	-0.261222	-0.380737	-0.141707	0.0606866	-4.30444	253	2.39512e-05	4.62067	0.0682368	255	0.107845	HRG
AA_A_77_29910762_exon2_NS	HS1BP3_Q53T59_OID30243_v1_Cardiometabolic_II	-0.155698	-0.280779	-0.0306179	0.0634985	-2.452	242	0.014914	1.82641	0.0242419	244	0.288373	HS1BP3
AA_DPB1_35_33048544_exon2_Y	HS3ST3B1_Q9Y662_OID21303_v1_Oncology	0.212156	0.0906745	0.333637	0.0616826	3.43948	251	0.000682332	3.166	0.0450101	253	0.128415	HS3ST3B1
HLA_DPB1_04	HS6ST1_O60243_OID21441_v1_Oncology	-0.263194	-0.381934	-0.144454	0.0602964	-4.365	256	1.84608e-05	4.73375	0.0692709	258	0.180783	HS6ST1
AA_DQB1_57_32632681_exon2_S	HS6ST2_Q96MM7_OID30481_v1_Inflammation_II	0.239049	0.115839	0.36226	0.0625481	3.82185	241	0.000168639	3.77304	0.0571446	243	0.118936	HS6ST2
AA_DRB1_37_32552051_exon2_FYx	HSBP1_O75506_OID30232_v1_Cardiometabolic_II	-0.267737	-0.389738	-0.145735	0.0619356	-4.32282	242	2.25181e-05	4.64747	0.0716829	244	0.353031	HSBP1
AA_B_69_31324530_exon2_A	HSD11B1_P28845_OID20575_v1_Inflammation	-0.197501	-0.319363	-0.075638	0.0618762	-3.19187	251	0.00159381	2.79756	0.0390065	253	0.22846	HSD11B1
HLA_C_07_01	HSD17B14_Q9BPX1_OID31098_v1_Neurology_II	0.203447	0.0822227	0.324672	0.0615546	3.30515	253	0.00108667	2.9639	0.0413908	255	0.0192059	HSD17B14
HLA_B_40_02	HSD17B3_P37058_OID30145_v1_Cardiometabolic_II	-0.180793	-0.303302	-0.0582834	0.0622033	-2.90648	250	0.00398314	2.39977	0.032686	252	0.0193849	HSD17B3
HLA_DRB1_14_04	HSDL2_Q6YN16_OID30256_v1_Cardiometabolic_II	0.176414	0.0517759	0.301053	0.0632742	2.78809	242	0.00572312	2.24237	0.0311221	244	0.0157684	HSDL2
AA_DRB1_67_32551961_exon2_F	HSP90B1_P14625_OID20829_v1_Neurology	0.232459	0.110568	0.354349	0.0618855	3.75627	247	0.000215178	3.6672	0.054037	249	0.271719	HSP90B1
HLA_DPB1_04	HSPA1A_P0DMV8_OID20718_v1_Inflammation	-0.268722	-0.388703	-0.148742	0.0609192	-4.41113	250	1.52924e-05	4.81553	0.0722118	252	0.180919	HSPA1A
AA_DRB1_71_32551949_exon2_AEx	HSPA2_P54652_OID31424_v1_Oncology_II	-0.191493	-0.313259	-0.0697273	0.0618283	-3.09718	252	0.00217477	2.66259	0.0366697	254	0.248872	HSPA2
AA_A_77_29910762_exon2_Nx	HSPB1_P04792_OID20230_v1_Cardiometabolic	0.300848	0.180341	0.421355	0.0611781	4.91757	243	1.6145e-06	5.79196	0.0905094	245	0.287165	HSPB1
AA_B_66_31324539_exon2_I	HSPB6_O14558_OID21408_v1_Oncology	-0.233814	-0.353482	-0.114145	0.0607676	-3.84767	256	0.000150628	3.82209	0.0546688	258	0.160277	HSPB6
AA_A_19_29910588_exon2	HSPG2_P98160_OID20383_v1_Cardiometabolic	-0.201997	-0.324989	-0.0790049	0.0624434	-3.23488	246	0.00138381	2.85892	0.0408027	248	0.0293528	HSPG2
HLA_DRB1_13_02	HTR1A_P08908_OID30824_v1_Neurology_II	-0.256973	-0.379346	-0.134601	0.0621237	-4.13648	242	4.86832e-05	4.31262	0.0660353	244	0.0276434	HTR1A
HLA_DRB1_08_03	HTR1B_P28222_OID30866_v1_Neurology_II	-0.213667	-0.337368	-0.0899671	0.0627979	-3.40246	242	0.000781315	3.10717	0.0456538	244	0.0510697	HTR1B
HLA_DQB1_05_01	HTRA2_O43464_OID21471_v1_Oncology	0.237832	0.116353	0.359312	0.061678	3.85603	248	0.000146915	3.83294	0.0565642	250	0.068032	HTRA2
HLA_A_02_06	HYAL1_Q12794_OID20357_v1_Cardiometabolic	-0.202091	-0.325081	-0.0791018	0.0624421	-3.23646	246	0.0013765	2.86123	0.0408409	248	0.038881	HYAL1
HLA_B_51	HYOU1_Q9Y4L1_OID20300_v1_Cardiometabolic	0.234174	0.113561	0.354786	0.0612425	3.82371	252	0.000165745	3.78056	0.0548374	254	0.0601417	HYOU1
HLA_C_04_03	ICA1_Q05084_OID20484_v1_Inflammation	-0.210324	-0.333603	-0.0870454	0.0625865	-3.36054	244	0.000902732	3.04444	0.0442362	246	0.0243862	ICA1
HLA_A_11_01	ICAM1_P05362_OID20411_v1_Cardiometabolic	0.23372	0.111113	0.356327	0.0622454	3.75482	244	0.000216927	3.66369	0.0546251	246	0.197354	ICAM1
AA_C_156_31238934_exon3_DLW	ICAM2_P13598_OID20248_v1_Cardiometabolic	0.230147	0.109415	0.350878	0.0613031	3.75424	252	0.000215916	3.66572	0.0529675	254	0.337524	ICAM2
AA_C_16_31239600_exon2	ICAM3_P32942_OID20277_v1_Cardiometabolic	0.21029	0.0890022	0.331578	0.0615855	3.4146	252	0.00074426	3.12828	0.0442219	254	0.0374035	ICAM3
HLA_C_12_02	ICAM4_Q14773_OID20578_v1_Inflammation	-0.222318	-0.343518	-0.101118	0.0615398	-3.61259	251	0.000366126	3.43637	0.0494253	253	0.0298538	ICAM4
HLA_C_04_03	ICAM5_Q9UMF0_OID20145_v1_Cardiometabolic	0.144678	0.0211769	0.268179	0.0627057	2.30726	249	0.0218615	1.66032	0.0209317	251	0.0278845	ICAM5
HLA_A_33_03	ICOSLG_O75144_OID21351_v1_Oncology	0.216853	0.0955004	0.338207	0.0616175	3.51935	251	0.000513505	3.28946	0.0470254	253	0.0991542	ICOSLG
AA_B_80_31324497_exon2_CT	ID4_P47928_OID31284_v1_Oncology_II	0.209446	0.0871519	0.33174	0.0620916	3.37318	248	0.000862021	3.06448	0.0438677	250	0.18243	ID4
AA_B_116_31324144_exon3_FNY	IDI2_Q9BXS1_OID20823_v1_Neurology	-0.199868	-0.322413	-0.0773238	0.0622188	-3.21235	248	0.00149079	2.82658	0.0399474	250	0.420394	IDI2
HLA_DQA1_01_01	IDO1_P14902_OID30230_v1_Cardiometabolic_II	-0.184536	-0.308985	-0.0600858	0.0631784	-2.92086	242	0.00382043	2.41789	0.0340534	244	0.137811	IDO1
AA_A_158_29911246_exon3_Ax	IDO1_P14902_OID30563_v1_Inflammation_II	-0.217031	-0.340896	-0.093166	0.0628803	-3.4515	241	0.000658187	3.18165	0.0471025	243	0.0363354	IDO1
AA_A_156_29911240_exon3_ER	IDO1_P14902_OID31050_v1_Neurology_II	0.181349	0.0598299	0.302868	0.0617052	2.93896	254	0.00359626	2.44415	0.0328874	256	0.0360703	IDO1
AA_A_56_29910699_exon2_DG	IDO1_P14902_OID31474_v1_Oncology_II	-0.182846	-0.305308	-0.0603838	0.0621793	-2.94062	250	0.00358257	2.44581	0.0334326	252	0.0418829	IDO1
AA_DQB1_38_32632738_exon2	IDS_P22304_OID20619_v1_Inflammation	-0.261992	-0.381244	-0.142741	0.0605539	-4.3266	254	2.17856e-05	4.66183	0.0686399	256	0.466561	IDS
HLA_DRB1_12_02	IDUA_P35475_OID21468_v1_Oncology	0.199996	0.0794029	0.320589	0.0612373	3.26592	256	0.00124007	2.90655	0.0399984	258	0.0925019	IDUA
HLA_A_11_01	IFI30_P13284_OID31505_v1_Oncology_II	0.180026	0.0554707	0.304582	0.0632322	2.84707	242	0.00479123	2.31955	0.0324095	244	0.196064	IFI30
AA_DRB1_47_32552021_exon2_F	IFIT1_P09914_OID31310_v1_Oncology_II	-0.290909	-0.410568	-0.171249	0.0607537	-4.78832	248	2.89422e-06	5.53847	0.0846278	250	0.476268	IFIT1
AA_DRB1_74_32551940_exon2_LR	IFIT3_O14879_OID31283_v1_Oncology_II	0.298773	0.179418	0.418129	0.0605996	4.93028	248	1.50421e-06	5.82269	0.0892654	250	0.127992	IFIT3
HLA_A_02_07	IFNAR1_P17181_OID31491_v1_Oncology_II	-0.219519	-0.341043	-0.0979955	0.0617029	-3.55768	250	0.00044752	3.34919	0.0481887	252	0.0554702	IFNAR1
AA_A_56_29910699_exon2_DG	IFNG_P01579_OID20495_v1_Inflammation	-0.238052	-0.360526	-0.115578	0.0621781	-3.82855	244	0.000163899	3.78542	0.0566687	246	0.03925	IFNG
AA_A_56_29910699_exon2_DR	IFNGR1_P15260_OID20678_v1_Inflammation	-0.189312	-0.311131	-0.0674939	0.061855	-3.06059	252	0.00244792	2.6112	0.0358392	254	0.0397461	IFNGR1
AA_A_161_29911255_exon3_E	IFNGR2_P38484_OID20941_v1_Neurology	-0.149155	-0.271829	-0.0264803	0.0622894	-2.39454	252	0.0173725	1.76014	0.0222471	254	0.0160276	IFNGR2
AA_DQB1_26_32632774_exon2_FL	IFNL1_Q8IU54_OID20795_v1_Neurology	-0.282649	-0.402617	-0.162681	0.0609107	-4.64038	248	5.63663e-06	5.24898	0.0798904	250	0.384552	IFNL1
AA_C_73_31239429_exon2_T	IFNL2_Q8IZJ0_OID30791_v1_Neurology_II	-0.25317	-0.375669	-0.130671	0.0621882	-4.07103	242	6.34264e-05	4.19773	0.064095	244	0.427369	IFNL2
AA_DPA1_18_33037618_exon2	IFNLR1_Q8IU57_OID20506_v1_Inflammation	-0.201601	-0.32336	-0.0798422	0.0618235	-3.26092	251	0.00126436	2.89813	0.040643	253	0.0181917	IFNLR1
AA_C_116_31239054_exon3_Sx	IFNW1_P05000_OID30129_v1_Cardiometabolic_II	0.2641	0.14396	0.384239	0.061	4.3295	250	2.164e-05	4.66474	0.0697487	252	0.42255	IFNW1
AA_A_102_29911078_exon3_Dx	IFT20_Q8IY31_OID30962_v1_Neurology_II	0.24095	0.119069	0.36283	0.0618792	3.89387	246	0.000127149	3.89569	0.0580567	248	0.0143528	IFT20
HLA_B_07_02	IGBP1_P78318_OID31059_v1_Neurology_II	0.25344	0.133907	0.372974	0.060697	4.1755	254	4.08926e-05	4.38836	0.064232	256	0.0197891	IGBP1
AA_DRB1_37_32552051_exon2_F	IGDCC3_Q8IVU1_OID30862_v1_Neurology_II	0.184413	0.0599604	0.308866	0.0631799	2.91886	242	0.00384426	2.41519	0.0340082	244	0.114363	IGDCC3
HLA_DPB1_09	IGDCC4_Q8TDY8_OID30402_v1_Cardiometabolic_II	-0.211918	-0.332679	-0.0911565	0.0613205	-3.45591	254	0.000642668	3.19201	0.0449092	256	0.0214238	IGDCC4
HLA_B_15_25	IGF1R_P08069_OID21274_v1_Oncology	0.205439	0.0837796	0.327099	0.0617731	3.32571	251	0.00101384	2.99403	0.0422053	253	0.0121403	IGF1R
HLA_DPB1_01	IGF2BP3_O00425_OID30112_v1_Cardiometabolic_II	-0.245067	-0.365831	-0.124304	0.0613169	-3.99673	250	8.45601e-05	4.07283	0.060058	252	0.0595159	IGF2BP3
HLA_B_13_01	IGF2R_P11717_OID21146_v1_Neurology	-0.189443	-0.310773	-0.0681124	0.0616094	-3.0749	254	0.00233564	2.63159	0.0358885	256	0.0527695	IGF2R
AA_DPB1_65_33048634_exon2_L	IGFBP1_P08833_OID20246_v1_Cardiometabolic	0.191757	0.0697522	0.313761	0.0619481	3.09544	251	0.00218802	2.65995	0.0367706	253	0.104231	IGFBP1
AA_B_116_31324144_exon3_DL	IGFBP2_P18065_OID20325_v1_Cardiometabolic	-0.222845	-0.343787	-0.101902	0.06141	-3.6288	252	0.000344709	3.46255	0.0496598	254	0.219445	IGFBP2
HLA_C_04_03	IGFBP3_P17936_OID20398_v1_Cardiometabolic	-0.164396	-0.287512	-0.0412797	0.0625102	-2.6299	249	0.00907288	2.04225	0.027026	251	0.0278845	IGFBP3
AA_DQB1_57_32632681_exon2_AS	IGFBP4_P22692_OID21158_v1_Neurology	0.21861	0.0963179	0.340902	0.0620894	3.52089	247	0.000512053	3.29069	0.0477904	249	0.295353	IGFBP4
AA_B_67_31324536_exon2_C	IGFBP6_P24592_OID20413_v1_Cardiometabolic	-0.185362	-0.308514	-0.0622102	0.0625258	-2.96457	247	0.00332767	2.47786	0.034359	249	0.110331	IGFBP6
AA_C_95_31239117_exon3_IL	IGFBP7_Q16270_OID20236_v1_Cardiometabolic	-0.200013	-0.321568	-0.0784577	0.0617212	-3.24059	252	0.00135346	2.86856	0.0400051	254	0.0139213	IGFBP7
HLA_B_13_01	IGFBPL1_Q8WX77_OID20155_v1_Cardiometabolic	0.258584	0.138015	0.379154	0.061217	4.22406	249	3.36791e-05	4.47264	0.0668658	251	0.0538207	IGFBPL1
AA_B_67_31324536_exon2_CFY	IGFL4_Q6B9Z1_OID30500_v1_Inflammation_II	0.250903	0.128072	0.373734	0.0623552	4.02377	241	7.6707e-05	4.11517	0.0629523	243	0.445206	IGFL4
AA_B_97_31324201_exon3_TW	IGHMBP2_P38935_OID30123_v1_Cardiometabolic_II	-0.270878	-0.390783	-0.150973	0.060881	-4.4493	250	1.29783e-05	4.88678	0.0733748	252	0.214371	IGHMBP2
AA_A_67_29910732_exon2_.M	IGLC2_P0DOY2_OID30740_v1_Inflammation_II	-0.193808	-0.315033	-0.0725831	0.0615559	-3.14849	254	0.0018373	2.73582	0.0375616	256	0.0136836	IGLC2
AA_B_95_31324207_exon3_IW	IGLON5_A6NGN9_OID31169_v1_Oncology_II	0.211175	0.0894219	0.332928	0.0618193	3.416	250	0.000741497	3.12989	0.0445948	252	0.490675	IGLON5
HLA_A_24_02	IGSF21_Q96ID5_OID30210_v1_Cardiometabolic_II	0.191446	0.0671637	0.315728	0.0630934	3.03433	242	0.00267375	2.57288	0.0366516	244	0.180311	IGSF21
AA_A_116_29911120_exon3_D	IGSF3_O75054_OID21312_v1_Oncology	0.257175	0.137045	0.377305	0.0609964	4.21623	251	3.4699e-05	4.45968	0.0661389	253	0.498381	IGSF3
HLA_C_08_01	IGSF8_Q969P0_OID20167_v1_Cardiometabolic	0.203295	0.0810868	0.325503	0.0620491	3.27636	249	0.00120116	2.9204	0.0413288	251	0.068488	IGSF8
AA_B_116_31324144_exon3_D	IGSF9_Q9P2J2_OID30330_v1_Cardiometabolic_II	0.243435	0.123346	0.363525	0.0609782	3.99217	253	8.58354e-05	4.06633	0.0592607	255	0.0556078	IGSF9
AA_C_138_31238988_exon3_T	IKBKG_Q9Y6K9_OID20544_v1_Inflammation	0.242173	0.121562	0.362784	0.0612406	3.95445	251	9.98342e-05	4.00072	0.0586476	253	0.0319308	IKBKG
AA_B_62_31324551_exon2	IKZF2_Q9UKS7_OID21213_v1_Oncology	-0.256641	-0.378015	-0.135266	0.0616222	-4.16474	246	4.31613e-05	4.36491	0.0658644	248	0.0821956	IKZF2
AA_DRB1_13_32552123_exon2_HSY	IL10_P22301_OID20431_v1_Inflammation	-0.201294	-0.324812	-0.0777759	0.062708	-3.21002	244	0.0015054	2.82235	0.0405193	246	0.418841	IL10
AA_DQB1_220_32628787_exon4_R	IL10RA_Q13651_OID20420_v1_Inflammation	0.287659	0.166889	0.408428	0.0613126	4.69168	244	4.51662e-06	5.34519	0.0827475	246	0.422248	IL10RA
HLA_DPB1_04_01	IL10RB_Q08334_OID20696_v1_Inflammation	0.219952	0.0989283	0.340976	0.0614514	3.57928	252	0.000413188	3.38385	0.0483789	254	0.118537	IL10RB
HLA_A_24_07	IL11_P20809_OID20455_v1_Inflammation	-0.213898	-0.337079	-0.0907169	0.0625368	-3.42035	244	0.000732981	3.13491	0.0457523	246	0.0348598	IL11
HLA_C_15_02	IL12A_IL12B_P29459_P29460_OID21327_v1_Oncology	0.174579	0.0521768	0.296981	0.0621501	2.80899	251	0.00536081	2.27077	0.0304778	253	0.0382688	IL12A
AA_DPB1_11_33048472_exon2	IL12B_P29460_OID20666_v1_Inflammation	-0.222362	-0.342836	-0.101888	0.0611747	-3.63486	254	0.000336604	3.47288	0.0494447	256	0.202631	IL12B
HLA_DPB1_14	IL12RB1_P42701_OID20486_v1_Inflammation	-0.225243	-0.348102	-0.102384	0.0623733	-3.61121	244	0.000369906	3.43191	0.0507345	246	0.0254309	IL12RB1
AA_B_67_31324536_exon2_F	IL12RB2_Q99665_OID30422_v1_Inflammation_II	0.214163	0.0902173	0.338108	0.0629211	3.40367	241	0.000778502	3.10874	0.0458657	243	0.123473	IL12RB2
HLA_DRB1_16_02	IL13_P35225_OID20430_v1_Inflammation	0.229076	0.10633	0.351822	0.0623161	3.67603	244	0.000291307	3.53565	0.0524758	246	0.0305955	IL13
AA_DRB1_13_32552123_exon2_GHY	IL13RA1_P78552_OID21504_v1_Oncology	-0.238718	-0.361172	-0.116265	0.0621676	-3.83992	244	0.000156907	3.80436	0.0569865	246	0.3819	IL13RA1
AA_DRB1_58_32551988_exon2_AP	IL13RA2_Q14627_OID30841_v1_Neurology_II	-0.281987	-0.403473	-0.160501	0.0616737	-4.57224	242	7.70332e-06	5.11332	0.0795166	244	0.056543	IL13RA2
HLA_B_15_25	IL15_P40933_OID20562_v1_Inflammation	-0.263274	-0.3832	-0.143348	0.0608927	-4.32358	251	2.21569e-05	4.65449	0.0693132	253	0.0121403	IL15
AA_A_152_29911228_exon3_AEV	IL15RA_Q13261_OID20498_v1_Inflammation	0.220622	0.0976294	0.343614	0.062441	3.53328	244	0.00049078	3.30911	0.0486739	246	0.0365224	IL15RA
AA_DPB1_85_33048694_exon2	IL16_Q14005_OID20633_v1_Inflammation	-0.162307	-0.284236	-0.0403773	0.0619136	-2.6215	254	0.00928253	2.03233	0.0263434	256	0.368113	IL16
HLA_B_40_02	IL17A_Q16552_OID20469_v1_Inflammation	0.228363	0.105596	0.35113	0.0623268	3.66396	244	0.000304631	3.51623	0.0521497	246	0.0213394	IL17A
AA_C_99_31239105_exon3_CSW	IL17C_Q9P0M4_OID20477_v1_Inflammation	-0.265835	-0.387397	-0.144273	0.061715	-4.30746	244	2.39494e-05	4.62071	0.0706681	246	0.341276	IL17C
AA_A_288_29912317_exon5_L	IL17D_Q8TAD2_OID20481_v1_Inflammation	0.211082	0.0878244	0.33434	0.062576	3.37322	244	0.000863942	3.06352	0.0445558	246	0.0248882	IL17D
HLA_C_07_01	IL17F_Q96PD4_OID20456_v1_Inflammation	-0.300985	-0.421236	-0.180733	0.0610498	-4.93014	244	1.51926e-06	5.81837	0.0905917	246	0.017876	IL17F
HLA_DQB1_06_03	IL17RA_Q96F46_OID21089_v1_Neurology	0.201602	0.0805708	0.322632	0.0614573	3.28035	254	0.00118194	2.9274	0.0406432	256	0.0138242	IL17RA
AA_DQB1_minus21_32634350_exon1_G	IL17RB_Q9NRM6_OID20585_v1_Inflammation	-0.239086	-0.36028	-0.117891	0.0615345	-3.88539	249	0.000131019	3.88267	0.057162	251	0.342817	IL17RB
AA_B_minus11_31324895_exon1_S	IL18_Q14116_OID20694_v1_Inflammation	0.227456	0.105418	0.349495	0.0619607	3.67098	247	0.000296101	3.52856	0.0517364	249	0.490643	IL18
AA_DRB1_30_32552072_exon2_ALR	IL18BP_O95998_OID20348_v1_Cardiometabolic	-0.237917	-0.359148	-0.116687	0.0615527	-3.86526	249	0.000141639	3.84882	0.0566046	251	0.0584183	IL18BP
AA_DRB1_74_32551940_exon2_GLR	IL18R1_Q13478_OID20652_v1_Inflammation	-0.222977	-0.343434	-0.10252	0.0611659	-3.64545	254	0.000323715	3.48984	0.0497187	256	0.123133	IL18R1
AA_DRB1_30_32552072_exon2_CFR	IL18RAP_O95256_OID20900_v1_Neurology	0.197446	0.0753362	0.319556	0.0620005	3.18459	250	0.00163359	2.78686	0.0389849	252	0.0397123	IL18RAP
AA_C_35_31239543_exon2	IL19_Q9UHD0_OID20158_v1_Cardiometabolic	-0.206115	-0.329507	-0.0827233	0.0626438	-3.29027	244	0.00114878	2.93976	0.0424834	246	0.111892	IL19
AA_DQB1_3_32634281_exon1_S	IL1A_P01583_OID20488_v1_Inflammation	0.255263	0.133341	0.377185	0.0618976	4.12395	244	5.10958e-05	4.29161	0.0651592	246	0.0813191	IL1A
AA_DQB1_86_32632594_exon2_G	IL1B_P01584_OID20427_v1_Inflammation	0.245059	0.122551	0.367567	0.062194	3.94024	243	0.000106438	3.9729	0.0600541	245	0.0223082	IL1B
HLA_C_03_04	IL1R1_P14778_OID21116_v1_Neurology	-0.264682	-0.38432	-0.145045	0.0607474	-4.35709	252	1.91992e-05	4.71672	0.0700567	254	0.0923307	IL1R1
AA_B_9_31324710_exon2_H	IL1R2_P27930_OID20757_v1_Inflammation	0.224064	0.102175	0.345952	0.0618855	3.62061	248	0.000356294	3.44819	0.0502045	250	0.192166	IL1R2
AA_C_116_31239054_exon3_FL	IL1RAP_Q9NPH3_OID21126_v1_Neurology	-0.222323	-0.342798	-0.101848	0.0611753	-3.6342	254	0.000337435	3.47181	0.0494274	256	0.285602	IL1RAP
AA_B_116_31324144_exon3_DFY	IL1RL1_Q01638_OID20250_v1_Cardiometabolic	0.23076	0.10956	0.35196	0.0615386	3.74984	250	0.000219903	3.65777	0.0532502	252	0.474167	IL1RL1
AA_C_9_31239621_exon2_DY	IL1RL2_Q9HB29_OID20487_v1_Inflammation	0.234196	0.111603	0.356788	0.0622381	3.7629	244	0.000210409	3.67694	0.0548476	246	0.2839	IL1RL2
AA_C_116_31239054_exon3_FL	IL1RN_P18510_OID20700_v1_Inflammation	-0.198483	-0.321063	-0.0759031	0.0622367	-3.18916	248	0.00161048	2.79304	0.0393955	250	0.280448	IL1RN
HLA_C_07_01	IL2_P60568_OID20419_v1_Inflammation	-0.269565	-0.390996	-0.148133	0.0616486	-4.3726	244	1.81893e-05	4.74018	0.0726652	246	0.017876	IL2
AA_B_97_31324201_exon3_RTV	IL20_Q9NYY1_OID20453_v1_Inflammation	0.243262	0.120951	0.365573	0.0620954	3.91755	244	0.000116187	3.93484	0.0591764	246	0.141817	IL20
AA_B_97_31324201_exon3_ST	IL20RA_Q9UHF4_OID20422_v1_Inflammation	0.233478	0.110863	0.356092	0.0622491	3.7507	244	0.000220326	3.65693	0.0545118	246	0.316402	IL20RA
HLA_DPA1_02_02	IL20RB_Q6UXL0_OID30461_v1_Inflammation_II	-0.200835	-0.325139	-0.0765306	0.0631032	-3.18264	241	0.00165132	2.78217	0.0403346	243	0.461741	IL20RB
AA_DRB1_57_32551991_exon2_AS	IL21R_Q9HBE5_OID30441_v1_Inflammation_II	0.22694	0.103361	0.350519	0.062735	3.61744	241	0.000362413	3.4408	0.0515017	243	0.194389	IL21R
HLA_DQA1_03	IL22_Q9GZX6_OID31407_v1_Oncology_II	0.207697	0.0863409	0.329054	0.0616204	3.3706	252	0.00086779	3.06159	0.0431382	254	0.262354	IL22
AA_A_19_29910588_exon2	IL22RA1_Q8N6P7_OID20449_v1_Inflammation	-0.219987	-0.342997	-0.0969768	0.0624502	-3.5226	244	0.000509979	3.29245	0.0483943	246	0.029622	IL22RA1
HLA_DPB1_13	IL24_Q13007_OID20440_v1_Inflammation	0.252923	0.130923	0.374922	0.061937	4.08355	244	6.01664e-05	4.22065	0.0639698	246	0.057122	IL24
HLA_DRB1_08	IL25_Q9H293_OID31243_v1_Oncology_II	0.246861	0.126154	0.367568	0.0612882	4.02787	250	7.47038e-05	4.12666	0.0609403	252	0.0574286	IL25
HLA_DRB1_15_02	IL2RA_P01589_OID20267_v1_Cardiometabolic	0.222206	0.100016	0.344396	0.0620377	3.58179	247	0.000410904	3.38626	0.0493755	249	0.104239	IL2RA
AA_DRB1_74_32551940_exon2_GQ	IL2RB_P14784_OID20450_v1_Inflammation	-0.278661	-0.399766	-0.157557	0.0614826	-4.53235	244	9.14075e-06	5.03902	0.077652	246	0.0397358	IL2RB
AA_B_152_31324036_exon3_E	IL2RG_P31785_OID31361_v1_Oncology_II	-0.183415	-0.305372	-0.0614572	0.0619254	-2.96186	252	0.00334996	2.47496	0.0336409	254	0.377077	IL2RG
AA_B_97_31324201_exon3_S	IL3_P08700_OID31229_v1_Oncology_II	-0.228868	-0.350124	-0.107612	0.0615669	-3.71739	250	0.000248445	3.60477	0.0523807	252	0.104663	IL3
AA_DQB1_125_32629588_exon3_G	IL31_Q6EBC2_OID30487_v1_Inflammation_II	0.223542	0.0998633	0.34722	0.0627856	3.5604	241	0.000446016	3.35065	0.049971	243	0.158391	IL31
HLA_C_03_03	IL31RA_Q8NI17_OID30475_v1_Inflammation_II	0.239832	0.115864	0.3638	0.0629285	3.81119	238	0.000176158	3.7541	0.0575196	240	0.0452146	IL31RA
AA_C_116_31239054_exon3_FS	IL32_P24001_OID20605_v1_Inflammation	-0.233463	-0.354339	-0.112587	0.0613752	-3.80386	251	0.000178979	3.7472	0.0545049	253	0.326577	IL32
HLA_B_39	IL33_O95760_OID20428_v1_Inflammation	-0.258455	-0.38027	-0.13664	0.0618433	-4.17919	244	4.07846e-05	4.3895	0.066799	246	0.0170081	IL33
AA_B_97_31324201_exon3_CNW	IL34_Q6ZMJ4_OID20809_v1_Neurology	-0.226634	-0.348447	-0.10482	0.0618478	-3.66438	248	0.0003032	3.51827	0.0513628	250	0.03232	IL34
AA_B_97_31324201_exon3_CVW	IL36A_Q9UHA7_OID30472_v1_Inflammation_II	0.211799	0.087788	0.33581	0.0629543	3.36433	241	0.000892574	3.04936	0.0448588	243	0.0108909	IL36A
HLA_DQA1_05	IL36G_Q9NZH8_OID30551_v1_Inflammation_II	-0.318312	-0.438601	-0.198022	0.0610652	-5.21266	241	4.00202e-07	6.39772	0.101322	243	0.150407	IL36G
AA_B_97_31324201_exon3_CVW	IL3RA_P26951_OID20461_v1_Inflammation	0.205995	0.0826006	0.32939	0.0626454	3.28828	244	0.00115658	2.93682	0.0424341	246	0.012815	IL3RA
AA_A_116_29911120_exon3_DRY	IL4_P05112_OID20426_v1_Inflammation	0.198697	0.0751125	0.322282	0.062742	3.1669	244	0.00173702	2.7602	0.0394807	246	0.0202093	IL4
AA_C_minus15_31239820_exon1_L	IL4R_P24394_OID20576_v1_Inflammation	0.254236	0.134009	0.374463	0.0610455	4.1647	251	4.29019e-05	4.36752	0.0646359	253	0.272425	IL4R
AA_B_45_31324602_exon2_GT	IL5_P05113_OID20472_v1_Inflammation	-0.203704	-0.327159	-0.0802482	0.0626761	-3.2501	244	0.00131612	2.88071	0.0414951	246	0.289837	IL5
AA_DPB1_35_33048544_exon2_F	IL5RA_Q01344_OID20601_v1_Inflammation	-0.206159	-0.327799	-0.0845178	0.0617635	-3.33787	251	0.000972312	3.01219	0.0425014	253	0.445087	IL5RA
AA_B_116_31324144_exon3_DFY	IL6_P05231_OID20101_v1_Cardiometabolic	-0.274319	-0.395082	-0.153556	0.0613118	-4.47416	246	1.17317e-05	4.93064	0.0752509	248	0.479605	IL6
AA_DQB1_38_32632738_exon2	IL6_P05231_OID20563_v1_Inflammation	-0.207102	-0.328718	-0.085486	0.061751	-3.35383	251	0.000920214	3.03611	0.0428913	253	0.460237	IL6
AA_C_156_31238934_exon3_Lx	IL6_P05231_OID20911_v1_Neurology	-0.204076	-0.325527	-0.082625	0.0616684	-3.30925	252	0.00107212	2.96976	0.041647	254	0.442465	IL6
HLA_B_35_05	IL6_P05231_OID21276_v1_Oncology	0.225812	0.104711	0.346912	0.0614891	3.67238	251	0.000293643	3.53218	0.0509908	253	0.0156403	IL6
HLA_DPB1_03	IL6R_P08887_OID20385_v1_Cardiometabolic	0.192411	0.0684109	0.316411	0.0629514	3.0565	243	0.00248948	2.60389	0.0370219	245	0.0531224	IL6R
AA_DRB1_86_32551904_exon2_DGX	IL6ST_P40189_OID20147_v1_Cardiometabolic	-0.214768	-0.33667	-0.0928661	0.0618936	-3.46995	249	0.000613354	3.21229	0.0461252	251	0.436376	IL6ST
AA_C_73_31239429_exon2_T	IL7_P13232_OID20535_v1_Inflammation	-0.197571	-0.319432	-0.0757098	0.0618753	-3.19305	251	0.00158757	2.79927	0.0390342	253	0.429953	IL7
AA_C_156_31238934_exon3_LQR	IL7R_P16871_OID21136_v1_Neurology	-0.223727	-0.344163	-0.103291	0.0611551	-3.65835	254	0.00030862	3.51058	0.0500538	256	0.102965	IL7R
HLA_DRB1_13	IL9_P15248_OID31298_v1_Oncology_II	0.224741	0.102873	0.34661	0.0618756	3.63215	248	0.000341509	3.4666	0.0505087	250	0.050782	IL9
HLA_DRB1_14_04	ILKAP_Q9H0C8_OID20855_v1_Neurology	0.227069	0.105268	0.34887	0.0618414	3.6718	248	0.000294966	3.53023	0.0515604	250	0.016662	ILKAP
AA_B_97_31324201_exon3_CNV	IMMT_Q16891_OID31397_v1_Oncology_II	-0.217776	-0.33886	-0.0966915	0.0614821	-3.5421	252	0.00047281	3.32531	0.0474263	254	0.0279685	IMMT
AA_C_minus15_31239820_exon1_I	IMPA1_P29218_OID20907_v1_Neurology	0.254353	0.134372	0.374335	0.0609223	4.17504	252	4.10687e-05	4.38649	0.0646956	254	0.283331	IMPA1
HLA_DQB1_06_03	IMPACT_Q9P2X3_OID31112_v1_Neurology_II	-0.205229	-0.326408	-0.0840503	0.0615312	-3.33536	253	0.000979674	3.00892	0.0421189	255	0.0119235	IMPACT
AA_B_97_31324201_exon3_CNW	IMPG1_Q17R60_OID30814_v1_Neurology_II	-0.254191	-0.376656	-0.131725	0.062171	-4.08857	242	5.91029e-05	4.22839	0.0646129	244	0.0310492	IMPG1
AA_DRB1_30_32552072_exon2_CFR	ING1_Q9UK53_OID20853_v1_Neurology	-0.234511	-0.356589	-0.112432	0.0619797	-3.78367	246	0.00019414	3.71188	0.0549953	248	0.0403528	ING1
AA_DRB1_11_32552129_exon2_DV	INHBB_P09529_OID30625_v1_Inflammation_II	0.257627	0.137269	0.377984	0.0611107	4.21574	250	3.48133e-05	4.45826	0.0663716	252	0.274089	INHBB
HLA_A_24_02	INHBC_P55103_OID21093_v1_Neurology	-0.243896	-0.363732	-0.12406	0.0608508	-4.0081	254	8.04873e-05	4.09427	0.0594852	256	0.183246	INHBC
AA_C_156_31238934_exon3_CDR	INPP1_P49441_OID21345_v1_Oncology	0.180995	0.0587371	0.303253	0.062077	2.91566	251	0.0038703	2.41226	0.0327593	253	0.357798	INPP1
AA_A_114_29911114_exon3_DQx	INPP5D_Q92835_OID30259_v1_Cardiometabolic_II	0.269989	0.148067	0.391911	0.0618952	4.36204	242	1.90818e-05	4.71938	0.0728941	244	0.190234	INPP5D
AA_C_91_31239129_exon3_R	INPP5J_Q15735_OID30975_v1_Neurology_II	-0.206567	-0.32747	-0.0856645	0.0613923	-3.36471	254	0.000884716	3.0532	0.04267	256	0.0423281	INPP5J
HLA_DQB1_02_01	INPPL1_O15357_OID21314_v1_Oncology	0.305826	0.18747	0.424181	0.0600952	5.08902	251	7.05999e-07	6.1512	0.0935293	253	0.109816	INPPL1
HLA_DQA1_03	INSL3_P51460_OID31129_v1_Neurology_II	0.190814	0.0692743	0.312353	0.0617143	3.09188	253	0.00221157	2.6553	0.0364098	255	0.264492	INSL3
AA_B_94_31324210_exon3_.I	INSL4_Q14641_OID31370_v1_Oncology_II	-0.211787	-0.333034	-0.0905389	0.0615651	-3.44004	252	0.000680561	3.16713	0.0448536	254	0.283882	INSL4
AA_DRB1_85_32551907_exon2_Ax	INSL5_Q9Y5Q6_OID31448_v1_Oncology_II	0.282243	0.162745	0.40174	0.0606742	4.65178	250	5.33773e-06	5.27264	0.079661	252	0.130119	INSL5
AA_DRB1_58_32551988_exon2_AP	INSR_P06213_OID30566_v1_Inflammation_II	-0.191024	-0.315577	-0.0664709	0.0632295	-3.02112	241	0.00278982	2.55442	0.0364901	243	0.0533354	INSR
AA_B_116_31324144_exon3_D	IPCEF1_Q8WWN9_OID20977_v1_Neurology	-0.216556	-0.337674	-0.0954377	0.0614992	-3.52127	252	0.000509636	3.29274	0.0468963	254	0.0577913	IPCEF1
AA_DQB1_125_32629588_exon3_AS	IQGAP2_Q13576_OID21361_v1_Oncology	-0.226416	-0.347499	-0.105333	0.0614803	-3.68274	251	0.000282548	3.54891	0.0512642	253	0.158957	IQGAP2
HLA_B_40	IRAG2_Q12912_OID20085_v1_Cardiometabolic	-0.241859	-0.363712	-0.120007	0.0618648	-3.90948	246	0.000119657	3.92206	0.0584959	248	0.156363	IRAG2
AA_C_97_31239111_exon3_SW	IRAK1_P51617_OID20485_v1_Inflammation	0.188929	0.0651009	0.312758	0.0628655	3.00529	244	0.00293003	2.53313	0.0356942	246	0.251386	IRAK1
AA_DQB1_57_32632681_exon2_A	IRAK4_Q9NWZ3_OID20577_v1_Inflammation	0.197296	0.0754286	0.319164	0.0618788	3.18843	251	0.00161211	2.7926	0.0389258	253	0.16869	IRAK4
HLA_C_05_01	ISLR2_Q6UXK2_OID20889_v1_Neurology	0.215587	0.0921973	0.338977	0.0626415	3.4416	243	0.000680671	3.16706	0.0464777	245	0.0234898	ISLR2
AA_C_9_31239621_exon2_DF	ISM1_B1AKI9_OID20538_v1_Inflammation	-0.194936	-0.316862	-0.0730093	0.0619086	-3.14877	251	0.00183803	2.73565	0.038	253	0.416136	ISM1
AA_DPB1_35_33048544_exon2_Y	ISM2_Q6H9L7_OID30365_v1_Cardiometabolic_II	-0.17921	-0.300778	-0.0576428	0.0617298	-2.90314	254	0.00401914	2.39587	0.0321163	256	0.127389	ISM2
AA_DRB1_37_32552051_exon2_FNS	IST1_P53990_OID31497_v1_Oncology_II	-0.23918	-0.360372	-0.117988	0.0615331	-3.88702	249	0.000130194	3.88541	0.0572071	251	0.354946	IST1
HLA_C_04_03	ITGA11_Q9UKX5_OID20581_v1_Inflammation	-0.201949	-0.323699	-0.0801991	0.0618189	-3.26678	251	0.00123951	2.90675	0.0407834	253	0.0256877	ITGA11
HLA_B_56_01	ITGA2_P17301_OID30570_v1_Inflammation_II	-0.237555	-0.358552	-0.116559	0.0614351	-3.86677	250	0.000140683	3.85176	0.0564325	252	0.013627	ITGA2
AA_C_156_31238934_exon3_LQW	ITGA5_P08648_OID21139_v1_Neurology	-0.255368	-0.374838	-0.135897	0.0606652	-4.20946	254	3.55504e-05	4.44916	0.0652126	256	0.353762	ITGA5
AA_C_99_31239105_exon3_FW	ITGA6_P23229_OID20528_v1_Inflammation	-0.197434	-0.319299	-0.0755699	0.061877	-3.19075	251	0.00159974	2.79595	0.0389803	253	0.164132	ITGA6
AA_DRB1_37_32552051_exon2_FSx	ITGAL_P20701_OID30537_v1_Inflammation_II	0.219164	0.0953595	0.342969	0.0628496	3.48712	241	0.000580124	3.23648	0.0480329	243	0.410883	ITGAL
AA_B_70_31324527_exon2_KN	ITGAM_P11215_OID21071_v1_Neurology	-0.247085	-0.366821	-0.127348	0.0608001	-4.06388	254	6.43835e-05	4.19123	0.0610508	256	0.290934	ITGAM
AA_DRB1_70_32551952_exon2_DT	ITGAV_P06756_OID21416_v1_Oncology	-0.199274	-0.319885	-0.0786625	0.0612465	-3.25363	256	0.00129269	2.8885	0.03971	258	0.345256	ITGAV
HLA_DQB1_03_02	ITGAX_P20702_OID31325_v1_Oncology_II	-0.216877	-0.338968	-0.0947853	0.0619887	-3.49865	248	0.000554126	3.25639	0.0470355	250	0.062228	ITGAX
AA_DRB1_28_32552078_exon2_D	ITGB1_P05556_OID20376_v1_Cardiometabolic	-0.244427	-0.366198	-0.122655	0.0618238	-3.9536	246	0.000100684	3.99704	0.0597443	248	0.343161	ITGB1
AA_A_149_29911219_exon3_A	ITGB1BP1_O14713_OID21268_v1_Oncology	0.225897	0.103563	0.348232	0.0621096	3.63708	246	0.000335885	3.47381	0.0510296	248	0.103012	ITGB1BP1
AA_DPB1_194_33053519_exon4_R	ITGB1BP2_Q9UKP3_OID20112_v1_Cardiometabolic	0.210017	0.087237	0.332797	0.0623357	3.36912	246	0.000875252	3.05787	0.0441071	248	0.0771452	ITGB1BP2
HLA_B_15_02	ITGB2_P05107_OID20315_v1_Cardiometabolic	0.186086	0.0616734	0.310499	0.0631596	2.94628	242	0.00353011	2.45221	0.0346281	244	0.0394057	ITGB2
AA_C_156_31238934_exon3_DLR	ITGB5_P18084_OID21522_v1_Oncology	0.195352	0.0726931	0.31801	0.0622766	3.13684	248	0.00191406	2.71805	0.0381622	250	0.087462	ITGB5
AA_A_102_29911078_exon3_Dx	ITGB6_P18564_OID20493_v1_Inflammation	0.215435	0.0922963	0.338573	0.0625152	3.44612	244	0.000669482	3.17426	0.046412	246	0.0144715	ITGB6
AA_B_45_31324602_exon2_MT	ITGB7_P26010_OID21393_v1_Oncology	-0.246076	-0.365371	-0.126781	0.0605782	-4.06212	256	6.47023e-05	4.18908	0.0605533	258	0.467291	ITGB7
HLA_DPB1_04_01	ITGBL1_O95965_OID30408_v1_Cardiometabolic_II	-0.285793	-0.404207	-0.167379	0.0601286	-4.75303	254	3.35812e-06	5.4739	0.0816775	256	0.115244	ITGBL1
HLA_B_35_05	ITIH1_P19827_OID30722_v1_Inflammation_II	-0.239521	-0.359492	-0.11955	0.0609191	-3.93179	254	0.000108805	3.96335	0.0573704	256	0.015457	ITIH1
AA_DPA1_190_33036548_exon4_T	ITIH3_Q06033_OID20352_v1_Cardiometabolic	0.200957	0.0786884	0.323225	0.0620796	3.23708	249	0.00137155	2.86279	0.0403835	251	0.0260398	ITIH3
HLA_B_51	ITIH4_Q14624_OID30762_v1_Inflammation_II	-0.230867	-0.351097	-0.110638	0.0610505	-3.78158	254	0.000194338	3.71144	0.0532998	256	0.0584219	ITIH4
AA_DRB1_74_32551940_exon2_ALR	ITIH5_Q86UX2_OID31430_v1_Oncology_II	-0.209438	-0.330748	-0.0881273	0.061597	-3.40013	252	0.000782951	3.10627	0.0438642	254	0.295819	ITIH5
AA_C_116_31239054_exon3_FL	ITM2A_O43736_OID20504_v1_Inflammation	-0.208153	-0.329742	-0.0865652	0.0617369	-3.37162	251	0.000865192	3.06289	0.0433279	253	0.287004	ITM2A
AA_C_73_31239429_exon2_T	ITPA_Q9BY32_OID30082_v1_Cardiometabolic_II	-0.185522	-0.307922	-0.0631223	0.0621476	-2.98518	250	0.00311524	2.50651	0.0344184	252	0.429671	ITPA
AA_DRB1_112_32549599_exon3_Y	ITPR1_Q14643_OID30216_v1_Cardiometabolic_II	-0.248865	-0.371506	-0.126225	0.06226	-3.99719	242	8.51449e-05	4.06984	0.0619339	244	0.0408381	ITPR1
AA_B_156_31324024_exon3_RW	ITPRIP_Q8IWB1_OID30860_v1_Neurology_II	-0.217836	-0.341419	-0.094252	0.0627387	-3.47211	242	0.000611484	3.21361	0.0474524	244	0.199072	ITPRIP
HLA_B_55	IVD_P26440_OID20833_v1_Neurology	0.227605	0.10582	0.349391	0.0618334	3.68094	248	0.000285119	3.54497	0.0518041	250	0.01765	IVD
HLA_DPA1_02_01	IZUMO1_Q8IYV9_OID31159_v1_Oncology_II	-0.199281	-0.321345	-0.0772174	0.061977	-3.2154	250	0.00147421	2.83144	0.0397129	252	0.131063	IZUMO1
AA_C_9_31239621_exon2_Y	JAM2_P57087_OID21064_v1_Neurology	-0.21124	-0.332019	-0.0904604	0.0613297	-3.44433	254	0.000669522	3.17423	0.0446223	256	0.457697	JAM2
HLA_DRB1_08	JAM3_Q9BX67_OID30586_v1_Inflammation_II	-0.243359	-0.364176	-0.122541	0.0613442	-3.9671	250	9.5075e-05	4.02193	0.0592235	252	0.0574286	JAM3
AA_DRB1_74_32551940_exon2_AER	JCHAIN_P01591_OID20494_v1_Inflammation	0.253578	0.1316	0.375555	0.061926	4.09485	244	5.74857e-05	4.24044	0.0643016	246	0.105319	JCHAIN
AA_DRB1_13_32552123_exon2_GH	JMJD1C_Q15652_OID31172_v1_Oncology_II	-0.170256	-0.292999	-0.0475121	0.0623222	-2.73186	250	0.00674674	2.17091	0.0289869	252	0.327353	JMJD1C
HLA_B_35_05	JPT2_Q9H910_OID31520_v1_Oncology_II	0.28785	0.16856	0.40714	0.0605687	4.75245	250	3.39333e-06	5.46937	0.0828575	252	0.0157024	JPT2
AA_DQB1_38_32632738_exon2	JUN_P05412_OID20424_v1_Inflammation	-0.209534	-0.332834	-0.0862342	0.0625973	-3.34734	244	0.000944835	3.02464	0.0439046	246	0.463169	JUN
AA_DRB1_37_32552051_exon2_LNS	KAZALD1_Q96I82_OID21339_v1_Oncology	-0.23021	-0.351182	-0.109238	0.0614241	-3.74788	251	0.000221354	3.65491	0.0529967	253	0.358101	KAZALD1
AA_DPB1_9_33048466_exon2_Y	KAZN_Q674X7_OID31481_v1_Oncology_II	-0.25874	-0.37906	-0.13842	0.0610919	-4.23526	250	3.21085e-05	4.49338	0.0669463	252	0.206635	KAZN
HLA_B_15_01	KCNC4_Q03721_OID30813_v1_Neurology_II	-0.267529	-0.389538	-0.14552	0.0619393	-4.31921	242	2.28633e-05	4.64086	0.0715716	244	0.0525	KCNC4
HLA_B_15_01	KCNH2_Q12809_OID30899_v1_Neurology_II	0.286509	0.166193	0.406825	0.0610848	4.69035	246	4.52564e-06	5.34432	0.0820876	248	0.0534698	KCNH2
AA_DPB1_205_33053552_exon4_V	KCNIP4_Q6PIL6_OID20813_v1_Neurology	-0.182064	-0.305042	-0.0590859	0.0624388	-2.91588	248	0.00387165	2.4121	0.0331472	250	0.351774	KCNIP4
AA_DQB1_185_32629408_exon3_I	KCTD5_Q9NXV2_OID31148_v1_Neurology_II	0.242689	0.122336	0.363042	0.0611108	3.9713	252	9.33237e-05	4.03001	0.058898	254	0.280654	KCTD5
AA_DRB1_11_32552129_exon2_DPS	KDM3A_Q9Y4C1_OID30426_v1_Inflammation_II	0.217839	0.0939971	0.341682	0.0628687	3.46499	241	0.000627531	3.20237	0.047454	243	0.226502	KDM3A
AA_DPB1_205_33053552_exon4_M	KDR_P35968_OID21497_v1_Oncology	-0.279536	-0.399618	-0.159454	0.0609686	-4.58492	248	7.20697e-06	5.14225	0.0781404	250	0.352314	KDR
AA_DRB1_40_32552042_exon2_FS	KEL_P23276_OID20881_v1_Neurology	0.200673	0.0781488	0.323197	0.0622084	3.22582	248	0.00142508	2.84616	0.0402696	250	0.016134	KEL
AA_DRB1_13_32552123_exon2_FS	KHDC3L_Q587J8_OID31245_v1_Oncology_II	-0.197886	-0.319985	-0.0757873	0.0619949	-3.19197	250	0.00159399	2.79751	0.0391589	252	0.38829	KHDC3L
HLA_DRB1_13	KHK_P50053_OID30241_v1_Cardiometabolic_II	0.206634	0.0827425	0.330526	0.0628951	3.28538	242	0.00116932	2.93207	0.0426977	244	0.0516762	KHK
AA_B_24_31324665_exon2_S	KIAA0319_Q5VV43_OID31094_v1_Neurology_II	-0.207017	-0.328149	-0.0858846	0.0615075	-3.36571	253	0.000882133	3.05447	0.0428559	255	0.166778	KIAA0319
AA_C_156_31238934_exon3_CQR	KIAA1549_Q9HCM3_OID31307_v1_Oncology_II	0.221971	0.100023	0.343919	0.0619159	3.58504	248	0.000405778	3.39171	0.0492711	250	0.344112	KIAA1549
AA_C_304_31237782_exon5_V	KIAA1549L_Q6ZVL6_OID31312_v1_Oncology_II	0.22067	0.0986852	0.342655	0.0619347	3.56295	248	0.000439675	3.35687	0.0486954	250	0.240322	KIAA1549L
AA_DRB1_32_32552066_exon2_HI	KIAA2013_Q8IYS2_OID31392_v1_Oncology_II	-0.222717	-0.343663	-0.101771	0.0614119	-3.62661	252	0.000347503	3.45904	0.0496027	254	0.316388	KIAA2013
AA_A_156_29911240_exon3_RW	KIF1C_O43896_OID30163_v1_Cardiometabolic_II	-0.263869	-0.384017	-0.143722	0.061004	-4.32544	250	2.20143e-05	4.6573	0.0696269	252	0.142895	KIF1C
AA_DQB1_38_32632738_exon2	KIF20B_Q96Q89_OID30816_v1_Neurology_II	0.26705	0.145025	0.389076	0.0619479	4.31089	242	2.36764e-05	4.62568	0.0713159	244	0.477242	KIF20B
AA_B_97_31324201_exon3_RST	KIF22_Q14807_OID30175_v1_Cardiometabolic_II	-0.213249	-0.334945	-0.0915517	0.0617908	-3.45114	250	0.000655208	3.18362	0.045475	252	0.0339127	KIF22
HLA_A_11_01	KIFBP_Q96EK5_OID21320_v1_Oncology	0.168052	0.0455084	0.290595	0.0622218	2.70085	251	0.00738716	2.13152	0.0282414	253	0.196196	KIFBP
HLA_C_07_02	KIR2DL2_P43627_OID31431_v1_Oncology_II	0.391892	0.277753	0.50603	0.0579553	6.76196	252	9.43133e-11	10.0254	0.153579	254	0.191709	KIR2DL2
AA_C_99_31239105_exon3_CS	KIR2DL3_P43628_OID21196_v1_Oncology	0.384552	0.268628	0.500476	0.0588549	6.5339	246	3.65662e-10	9.43692	0.14788	248	0.34424	KIR2DL3
AA_DQB1_9_32632825_exon2_CHY	KIR2DS4_P43632_OID31432_v1_Oncology_II	0.187766	0.0654195	0.310113	0.0621207	3.0226	250	0.0027667	2.55804	0.0352561	252	0.203252	KIR2DS4
AA_B_167_31323991_exon3_PW	KIR3DL1_P43629_OID21185_v1_Oncology	-0.20995	-0.332732	-0.0871685	0.0623366	-3.36801	246	0.000878652	3.05618	0.0440791	248	0.0489859	KIR3DL1
AA_C_80_31239408_exon2_K	KIR3DL2_P43630_OID31191_v1_Oncology_II	0.211003	0.0892456	0.332761	0.0618216	3.4131	250	0.000749095	3.12546	0.0445223	252	0.230591	KIR3DL2
AA_B_45_31324602_exon2_T	KIRREL1_Q96J84_OID30806_v1_Neurology_II	-0.23377	-0.356886	-0.110654	0.0625013	-3.74025	242	0.00022957	3.63909	0.0546486	244	0.227533	KIRREL1
HLA_DRB1_12_01	KIRREL2_Q6UWL6_OID20873_v1_Neurology	0.20362	0.0811724	0.326068	0.0621697	3.27523	248	0.00120637	2.91852	0.0414613	250	0.025346	KIRREL2
HLA_A_24_07	KIT_P10721_OID20370_v1_Cardiometabolic	0.258237	0.137656	0.378818	0.0612229	4.21797	249	3.4538e-05	4.4617	0.0666862	251	0.0328068	KIT
HLA_DRB1_15_01	KITLG_P21583_OID20196_v1_Cardiometabolic	0.258788	0.138226	0.37935	0.0612136	4.22762	249	3.31852e-05	4.47906	0.0669712	251	0.0790219	KITLG
HLA_DRB1_12	KLB_Q86Z14_OID20888_v1_Neurology	0.240953	0.11957	0.362337	0.0616291	3.90973	248	0.000119303	3.92335	0.0580585	250	0.118816	KLB
AA_C_219_31238158_exon4_W	KLF4_O43474_OID30808_v1_Neurology_II	-0.206783	-0.33067	-0.0828949	0.0628931	-3.28784	242	0.00115956	2.93571	0.0427591	244	0.46816	KLF4
HLA_DPA1_04	KLHL41_O60662_OID30986_v1_Neurology_II	-0.231754	-0.351957	-0.11155	0.0610373	-3.79692	254	0.00018331	3.73681	0.0537098	256	0.0175371	KLHL41
HLA_DPB1_04	KLK1_P06870_OID21499_v1_Oncology	0.21573	0.0928539	0.338606	0.0623833	3.45814	245	0.000641233	3.19298	0.0465394	247	0.180581	KLK1
HLA_B_35_05	KLK10_O43240_OID21523_v1_Oncology	-0.180988	-0.304749	-0.057227	0.0628326	-2.88048	245	0.00432237	2.36428	0.0327566	247	0.0139858	KLK10
HLA_B_44_03	KLK11_Q9UBX7_OID21518_v1_Oncology	-0.246792	-0.368739	-0.124845	0.0619115	-3.9862	245	8.86353e-05	4.05239	0.0609062	247	0.0284676	KLK11
AA_DRB1_71_32551949_exon2_K	KLK12_Q9UKR0_OID21201_v1_Oncology	0.172094	0.0483875	0.295801	0.0628064	2.74008	246	0.00659258	2.18094	0.0296165	248	0.0794677	KLK12
AA_DQB1_57_32632681_exon2_S	KLK13_Q9UKR3_OID21291_v1_Oncology	-0.259762	-0.381282	-0.138243	0.0616946	-4.21046	245	3.58142e-05	4.44594	0.0674765	247	0.124957	KLK13
AA_DRB1_77_32551931_exon2_Nx	KLK14_Q9P0G3_OID21407_v1_Oncology	0.245053	0.125726	0.36438	0.0605944	4.04416	256	6.95428e-05	4.15775	0.0600511	258	0.0736512	KLK14
AA_A_105_29911087_exon3_GS	KLK15_Q9H2R5_OID31427_v1_Oncology_II	0.224001	0.103091	0.34491	0.0613933	3.64861	252	0.000320422	3.49428	0.0501763	254	0.340179	KLK15
AA_C_99_31239105_exon3_FY	KLK3_P07288_OID30364_v1_Cardiometabolic_II	-0.288608	-0.406918	-0.170299	0.0600756	-4.80409	254	2.66044e-06	5.57505	0.0832948	256	0.348926	KLK3
HLA_DQA1_01_01	KLK4_Q9Y5K2_OID21391_v1_Oncology	0.213085	0.0928323	0.333338	0.0610646	3.4895	256	0.000569599	3.24443	0.0454053	258	0.14245	KLK4
AA_DRB1_37_32552051_exon2_NSx	KLK6_Q92876_OID21526_v1_Oncology	0.183411	0.0604644	0.306357	0.0624229	2.9382	248	0.00361226	2.44222	0.0336396	250	0.469146	KLK6
AA_B_69_31324530_exon2_A	KLK7_P49862_OID30652_v1_Inflammation_II	0.269951	0.149033	0.390869	0.0613906	4.39727	246	1.63254e-05	4.78714	0.0728735	248	0.232075	KLK7
HLA_B_35_01	KLK8_O60259_OID21517_v1_Oncology	0.192728	0.0652435	0.320212	0.0647019	2.9787	230	0.00320494	2.49418	0.0371439	232	0.0236056	KLK8
AA_DRB1_74_32551940_exon2_ELx	KLKB1_P03952_OID30760_v1_Inflammation_II	-0.243495	-0.364799	-0.122191	0.0615889	-3.95355	248	0.000100493	3.99786	0.0592898	250	0.317288	KLKB1
AA_DRB1_74_32551940_exon2_LR	KLRB1_Q12918_OID20629_v1_Inflammation	-0.284151	-0.402625	-0.165677	0.0601592	-4.72332	254	3.84214e-06	5.41543	0.0807417	256	0.123051	KLRB1
AA_B_305_31322910_exon5_A	KLRC1_P26715_OID30855_v1_Neurology_II	-0.220694	-0.344196	-0.0971914	0.0626974	-3.51998	242	0.000515522	3.28775	0.0487057	244	0.448568	KLRC1
AA_DRB1_74_32551940_exon2_GR	KLRD1_Q13241_OID20632_v1_Inflammation	-0.248304	-0.368002	-0.128606	0.0607805	-4.08525	254	5.90686e-05	4.22864	0.0616548	256	0.0661973	KLRD1
AA_B_158_31324018_exon3_Ax	KLRF1_Q9NZS2_OID30464_v1_Inflammation_II	0.240753	0.117596	0.36391	0.062521	3.85076	241	0.000150946	3.82118	0.0579621	243	0.0727016	KLRF1
AA_DRB1_37_32552051_exon2_F	KLRK1_P26718_OID31082_v1_Neurology_II	0.214606	0.0936764	0.335535	0.0614046	3.49494	253	0.000559691	3.25205	0.0460557	255	0.117384	KLRK1
AA_B_65_31324542_exon2_R	KRT14_P02533_OID20800_v1_Neurology	-0.23369	-0.358114	-0.109267	0.0631584	-3.70007	237	0.000267999	3.57187	0.0546112	239	0.0831674	KRT14
HLA_B_51_02	KRT17_Q04695_OID30092_v1_Cardiometabolic_II	0.257767	0.137414	0.37812	0.0611083	4.2182	250	3.44615e-05	4.46267	0.0664438	252	0.0109504	KRT17
AA_B_77_31324506_exon2_CS	KRT18_P05783_OID21296_v1_Oncology	0.22779	0.106746	0.348833	0.0614601	3.7063	251	0.000258771	3.58708	0.0518881	253	0.348395	KRT18
AA_DQB1_26_32632774_exon2_FY	KRT19_P08727_OID20596_v1_Inflammation	0.206116	0.0839819	0.32825	0.0620117	3.32383	249	0.00102151	2.99076	0.0424839	251	0.25458	KRT19
AA_B_116_31324144_exon3_DLY	KRT5_P13647_OID20860_v1_Neurology	0.242777	0.12145	0.364103	0.0616003	3.94116	248	0.000105506	3.97672	0.0589405	250	0.466678	KRT5
AA_DRB1_13_32552123_exon2_FRS	KRT6C_P48668_OID30169_v1_Cardiometabolic_II	0.282098	0.162595	0.401601	0.0606769	4.64918	250	5.3999e-06	5.26761	0.0795792	252	0.374375	KRT6C
AA_C_1_31239645_exon2_G	KRT8_P05787_OID30865_v1_Neurology_II	-0.243586	-0.366396	-0.120775	0.0623462	-3.90698	242	0.000121321	3.91606	0.059334	244	0.335316	KRT8
AA_DRB1_67_32551961_exon2_LS	KYAT1_Q16773_OID20232_v1_Cardiometabolic	-0.2525	-0.373516	-0.131485	0.0614425	-4.10954	248	5.39096e-05	4.26833	0.0637564	250	0.36365	KYAT1
AA_DRB1_74_32551940_exon2_EQ	KYNU_Q16719_OID20669_v1_Inflammation	-0.180862	-0.302392	-0.059332	0.0617108	-2.9308	254	0.00368882	2.43311	0.0327111	256	0.29093	KYNU
HLA_A_02_01	L1CAM_P32004_OID21484_v1_Oncology	0.227456	0.105666	0.349246	0.0618356	3.67839	248	0.000287837	3.54085	0.051736	250	0.10055	L1CAM
AA_DRB1_74_32551940_exon2_Ax	L3HYPDH_Q96EM0_OID30314_v1_Cardiometabolic_II	0.258463	0.138856	0.37807	0.0607332	4.25571	253	2.93749e-05	4.53202	0.0668031	255	0.417957	L3HYPDH
AA_DPB1_69_33048646_exon2_E	LACRT_Q9GZZ8_OID31367_v1_Oncology_II	-0.209418	-0.330729	-0.0881069	0.0615973	-3.39979	252	0.000783873	3.10575	0.0438559	254	0.309161	LACRT
AA_DRB1_30_32552072_exon2_CGY	LACTB2_Q53H82_OID20150_v1_Cardiometabolic	-0.369211	-0.485206	-0.253215	0.0588949	-6.26898	249	1.59196e-09	8.79807	0.136316	251	0.180261	LACTB2
AA_B_45_31324602_exon2_EG	LAG3_P18627_OID21315_v1_Oncology	-0.268438	-0.388186	-0.148689	0.0608028	-4.41489	251	1.50249e-05	4.82319	0.0720587	253	0.266097	LAG3
AA_DRB1_11_32552129_exon2_DLS	LAIR1_Q6GTX8_OID20737_v1_Inflammation	-0.293913	-0.413215	-0.174612	0.0605734	-4.85218	249	2.15533e-06	5.66649	0.086385	251	0.421558	LAIR1
HLA_C_07_02	LAIR2_Q6ISS4_OID20965_v1_Neurology	-0.230782	-0.351495	-0.110069	0.0612936	-3.76518	252	0.000207161	3.68369	0.0532602	254	0.193673	LAIR2
AA_DQB1_130_32629573_exon3_Q	LAMA1_P25391_OID30057_v1_Cardiometabolic_II	0.230647	0.109443	0.35185	0.0615403	3.7479	250	0.000221522	3.65458	0.0531979	252	0.0245536	LAMA1
AA_DRB1_74_32551940_exon2_LR	LAMA4_Q16363_OID20769_v1_Inflammation	0.228392	0.107609	0.349175	0.0613291	3.72403	252	0.00024194	3.61629	0.0521628	254	0.125984	LAMA4
HLA_DPB1_02_02	LAMB1_P07942_OID30280_v1_Cardiometabolic_II	-0.196594	-0.320748	-0.072441	0.063028	-3.11916	242	0.00203348	2.69176	0.0386494	244	0.0588156	LAMB1
AA_DQB1_9_32632825_exon2_CF	LAMP1_P11279_OID30416_v1_Cardiometabolic_II	0.196098	0.0732079	0.318989	0.0623931	3.14295	247	0.0018769	2.72656	0.0384545	249	0.115373	LAMP1
AA_DQB1_minus18_32634341_exon1_A	LAMP2_P13473_OID21035_v1_Neurology	0.24328	0.121969	0.36459	0.0615923	3.94984	248	0.000101972	3.99152	0.059185	250	0.365646	LAMP2
HLA_A_31_01	LAMP3_Q9UQV4_OID20638_v1_Inflammation	0.24333	0.123476	0.363184	0.0608597	3.99822	254	8.37131e-05	4.07721	0.0592096	256	0.0214766	LAMP3
AA_C_24_31239576_exon2	LAMTOR5_O43504_OID31396_v1_Oncology_II	-0.207726	-0.329081	-0.0863697	0.06162	-3.37107	252	0.000866355	3.0623	0.0431499	254	0.418463	LAMTOR5
AA_DRB1_58_32551988_exon2_A	LAP3_P28838_OID20436_v1_Inflammation	-0.219323	-0.342352	-0.0962937	0.0624597	-3.51143	244	0.000530818	3.27505	0.0481025	246	0.0547134	LAP3
AA_A_152_29911228_exon3_RVW	LARP1_Q6PKG0_OID31372_v1_Oncology_II	0.209525	0.0882167	0.330833	0.0615958	3.40161	252	0.000778913	3.10851	0.0439007	254	0.35978	LARP1
HLA_DPB1_05	LAT_O43561_OID20640_v1_Inflammation	0.188268	0.0669094	0.309626	0.0616235	3.05512	254	0.00248935	2.60391	0.0354447	256	0.354076	LAT
HLA_B_51_02	LAT2_Q9GZY6_OID21292_v1_Oncology	-0.200677	-0.32246	-0.0788947	0.0618354	-3.24534	251	0.00133261	2.8753	0.0402713	253	0.0109071	LAT2
AA_B_94_31324210_exon3_.I	LATS1_O95835_OID30523_v1_Inflammation_II	0.207743	0.0836213	0.331864	0.0630103	3.29696	241	0.00112478	2.94893	0.043157	243	0.280379	LATS1
AA_B_116_31324144_exon3_DFN	LAYN_Q6UX15_OID20970_v1_Neurology	-0.229454	-0.350693	-0.108216	0.0615581	-3.72744	250	0.000239254	3.62114	0.0526493	252	0.161437	LAYN
AA_B_67_31324536_exon2_RS	LBP_P18428_OID20355_v1_Cardiometabolic	-0.286035	-0.405635	-0.166436	0.0607247	-4.71037	249	4.11234e-06	5.38591	0.0818163	251	0.468054	LBP
AA_DPB1_9_33048466_exon2_H	LBR_Q14739_OID21034_v1_Neurology	0.234254	0.114124	0.354383	0.0609997	3.84024	254	0.000155272	3.80891	0.0548748	256	0.0645488	LBR
AA_DQB1_70_32632642_exon2_E	LCAT_P04180_OID30677_v1_Inflammation_II	-0.18573	-0.30739	-0.06407	0.0617756	-3.00653	253	0.00290851	2.53633	0.0344956	255	0.0780157	LCAT
AA_DRB1_71_32551949_exon2_EK	LCN15_Q6UWW0_OID31032_v1_Neurology_II	-0.232801	-0.352974	-0.112628	0.0610216	-3.81506	254	0.000171035	3.76691	0.0541962	256	0.123738	LCN15
HLA_DPB1_02_01	LCN2_P80188_OID20392_v1_Cardiometabolic	-0.227926	-0.351997	-0.103855	0.062982	-3.61891	239	0.000361042	3.44244	0.0519504	241	0.130106	LCN2
AA_DPA1_127_33036951_exon3_L	LCP1_P13796_OID30367_v1_Cardiometabolic_II	0.212882	0.092147	0.333618	0.0613073	3.47238	254	0.000606175	3.2174	0.0453189	256	0.387281	LCP1
AA_A_288_29912317_exon5_L	LDLR_P01130_OID20240_v1_Cardiometabolic	0.226043	0.104459	0.347627	0.0617322	3.66167	249	0.00030601	3.51426	0.0510955	251	0.0224004	LDLR
HLA_DRB1_15_01	LDLRAP1_Q5SW96_OID31068_v1_Neurology_II	0.213555	0.0928372	0.334272	0.0612981	3.48387	254	0.000581889	3.23516	0.0456055	256	0.0794414	LDLRAP1
HLA_B_56_01	LECT2_O14960_OID30320_v1_Cardiometabolic_II	0.206202	0.0850488	0.327355	0.0615184	3.35188	253	0.000925409	3.03367	0.0425193	255	0.0134686	LECT2
AA_C_95_31239117_exon3_I	LEFTY2_O00292_OID21454_v1_Oncology	0.212028	0.0917463	0.332309	0.061079	3.47137	256	0.000607622	3.21637	0.0449557	258	0.186322	LEFTY2
HLA_A_24_02	LEG1_Q6P5S2_OID30608_v1_Inflammation_II	-0.239444	-0.361122	-0.117766	0.0617775	-3.87591	247	0.000136186	3.86587	0.0573334	249	0.184386	LEG1
AA_C_303_31237785_exon5_V	LELP1_Q5T871_OID30845_v1_Neurology_II	0.21868	0.0951198	0.342239	0.0627266	3.48623	242	0.000581558	3.23541	0.0478207	244	0.088416	LELP1
AA_DQB1_75_32632627_exon2	LEO1_Q8WVC0_OID30991_v1_Neurology_II	0.215941	0.0952888	0.336594	0.0612652	3.5247	254	0.000502743	3.29865	0.0466306	256	0.468133	LEO1
HLA_B_40_02	LEP_P41159_OID20187_v1_Cardiometabolic	-0.193796	-0.316244	-0.0713481	0.062171	-3.11715	249	0.00204048	2.69027	0.037557	251	0.0198665	LEP
AA_B_94_31324210_exon3_.I	LEPR_P48357_OID20128_v1_Cardiometabolic	0.19272	0.0702459	0.315195	0.0621844	3.09918	249	0.00216345	2.66485	0.0371412	251	0.283273	LEPR
AA_B_152_31324036_exon3_E	LETM1_O95202_OID31018_v1_Neurology_II	0.189169	0.0678326	0.310506	0.0616127	3.0703	254	0.0023706	2.62514	0.035785	256	0.380256	LETM1
AA_DRB1_30_32552072_exon2_FHL	LGALS1_P09382_OID20154_v1_Cardiometabolic	0.2414	0.120277	0.362523	0.0614982	3.92531	249	0.00011215	3.9502	0.0582738	251	0.170289	LGALS1
AA_DRB1_96_32549647_exon3_HQ	LGALS3_P17931_OID20284_v1_Cardiometabolic	-0.246417	-0.367138	-0.125696	0.0612953	-4.02016	250	7.70373e-05	4.1133	0.0607213	252	0.180815	LGALS3
HLA_C_07_01	LGALS3BP_Q08380_OID30765_v1_Inflammation_II	0.189247	0.0679123	0.310582	0.0616117	3.07161	254	0.0023606	2.62698	0.0358145	256	0.0191309	LGALS3BP
AA_DRB1_30_32552072_exon2_FLR	LGALS4_P56470_OID20748_v1_Inflammation	0.252802	0.132041	0.373562	0.061314	4.12307	249	5.09698e-05	4.29269	0.0639086	251	0.056506	LGALS4
AA_DPA1_127_33036951_exon3_P	LGALS7_LGALS7B_P47929_OID21406_v1_Oncology	-0.157863	-0.27964	-0.0360868	0.0618372	-2.55289	255	0.0112666	1.94821	0.0249209	257	0.397099	LGALS7
HLA_B_39	LGALS8_O00214_OID21041_v1_Neurology	-0.20435	-0.32531	-0.0833892	0.0614215	-3.327	254	0.00100773	2.99666	0.0417587	256	0.0163691	LGALS8
AA_C_275_31237869_exon5_K	LGALS9_O00182_OID20781_v1_Inflammation	-0.321137	-0.43934	-0.202933	0.0600158	-5.35087	249	1.98465e-07	6.70232	0.103129	251	0.113624	LGALS9
AA_DRB1_74_32551940_exon2_LRx	LGMN_Q99538_OID20773_v1_Inflammation	0.231197	0.110497	0.351898	0.0612874	3.77235	252	0.000201611	3.69549	0.0534522	254	0.13222	LGMN
HLA_B_55	LHB_P01229_OID21248_v1_Oncology	-0.24998	-0.371573	-0.128386	0.0617334	-4.04935	246	6.88647e-05	4.162	0.06249	248	0.016994	LHB
AA_DRB1_37_32552051_exon2_FPY	LHPP_Q9H008_OID20749_v1_Inflammation	0.207416	0.0855632	0.329269	0.0618701	3.35245	250	0.000925131	3.0338	0.0430215	252	0.354238	LHPP
AA_B_97_31324201_exon3_CNV	LIF_P15018_OID20824_v1_Neurology	0.24603	0.124806	0.367254	0.0615482	3.99736	248	8.45302e-05	4.07299	0.0605309	250	0.028402	LIF
AA_A_95_29911057_exon3_L	LIFR_P42702_OID20606_v1_Inflammation	0.253496	0.133245	0.373747	0.0610577	4.15174	251	4.52383e-05	4.34449	0.0642602	253	0.241555	LIFR
AA_B_116_31324144_exon3_L	LILRA2_Q8N149_OID21152_v1_Neurology	0.165617	0.0437558	0.287479	0.0618791	2.67647	254	0.00792451	2.10103	0.0274291	256	0.166215	LILRA2
AA_A_9_29910558_exon2_F	LILRA3_Q8N6C8_OID30376_v1_Cardiometabolic_II	-0.171204	-0.292947	-0.0494601	0.0618192	-2.76942	254	0.00602981	2.2197	0.0293107	256	0.238043	LILRA3
HLA_DPA1_02_01	LILRA4_P59901_OID30162_v1_Cardiometabolic_II	0.183392	0.0609422	0.305841	0.0621729	2.9497	250	0.00348242	2.45812	0.0336325	252	0.129095	LILRA4
AA_A_158_29911246_exon3_A	LILRA5_A6NI73_OID20209_v1_Cardiometabolic	0.241293	0.120167	0.36242	0.0614999	3.92348	249	0.000112957	3.94709	0.0582225	251	0.0354801	LILRA5
HLA_A_34	LILRA6_Q6PI73_OID30346_v1_Cardiometabolic_II	0.172345	0.0503834	0.294306	0.0619287	2.78296	253	0.00579283	2.23711	0.0297028	255	0.0313549	LILRA6
AA_DPB1_9_33048466_exon2_Y	LILRB1_Q8NHL6_OID20323_v1_Cardiometabolic	-0.211417	-0.332674	-0.090159	0.0615702	-3.43375	252	0.000695822	3.1575	0.044697	254	0.209102	LILRB1
AA_DPB1_96_33052678_exon3_K	LILRB2_Q8N423_OID20301_v1_Cardiometabolic	-0.183474	-0.305921	-0.0610262	0.0621719	-2.95107	250	0.00346758	2.45997	0.0336626	252	0.389857	LILRB2
AA_DRB1_57_32551991_exon2_DM	LILRB4_Q8NHJ6_OID20429_v1_Inflammation	0.313795	0.194065	0.433525	0.0607849	5.16238	244	5.0584e-07	6.29599	0.0984672	246	0.484098	LILRB4
HLA_B_07_02	LILRB5_O75023_OID20324_v1_Cardiometabolic	0.194818	0.0731331	0.316503	0.0617871	3.15305	252	0.00181148	2.74197	0.037954	254	0.0199449	LILRB5
AA_DQB1_26_32632774_exon2_FG	LIPF_P07098_OID30266_v1_Cardiometabolic_II	-0.254852	-0.377295	-0.132408	0.0621598	-4.09994	242	5.64532e-05	4.24831	0.0649494	244	0.354098	LIPF
HLA_B_40_02	LMNB1_P20700_OID31501_v1_Oncology_II	-0.24298	-0.36381	-0.122151	0.0613502	-3.96055	250	9.7563e-05	4.01071	0.0590395	252	0.0208313	LMNB1
AA_A_minus11_29910371_exon1_L	LMNB2_Q03252_OID31109_v1_Neurology_II	-0.20677	-0.327909	-0.085632	0.0615108	-3.36153	253	0.000895011	3.04817	0.042754	255	0.147371	LMNB2
AA_DRB1_37_32552051_exon2_FLS	LMOD1_P29536_OID30212_v1_Cardiometabolic_II	-0.231917	-0.355089	-0.108745	0.0625298	-3.70891	242	0.000258183	3.58807	0.0537856	244	0.475494	LMOD1
AA_DRB1_189_32548667_exon4_R	LMOD1_P29536_OID30547_v1_Inflammation_II	-0.312939	-0.433456	-0.192423	0.0611803	-5.11504	241	6.40123e-07	6.19374	0.0979311	243	0.0813436	LMOD1
AA_DPB1_84_33048691_exon2_G	LMOD1_P29536_OID31014_v1_Neurology_II	0.221461	0.100961	0.34196	0.0611876	3.61937	254	0.00035635	3.44812	0.0490448	256	0.366275	LMOD1
AA_B_41_31324614_exon2	LMOD1_P29536_OID31416_v1_Oncology_II	0.22389	0.102735	0.345046	0.0615171	3.63948	251	0.000331659	3.47931	0.0501268	253	0.277514	LMOD1
AA_A_152_29911228_exon3_AGx	LMOD2_Q6P5Q4_OID30864_v1_Neurology_II	-0.217868	-0.34145	-0.0942849	0.0627383	-3.47264	242	0.000610323	3.21444	0.0474663	244	0.251852	LMOD2
AA_B_67_31324536_exon2_CMY	LONP1_P36776_OID30219_v1_Cardiometabolic_II	0.266194	0.144138	0.388249	0.0619631	4.296	242	2.52015e-05	4.59857	0.070859	244	0.411844	LONP1
HLA_DQB1_05_02	LPA_P08519_OID30747_v1_Inflammation_II	-0.230581	-0.352528	-0.108635	0.0619139	-3.72423	247	0.000242763	3.61482	0.0531677	249	0.11789	LPA
AA_DPB1_9_33048466_exon2_H	LPCAT2_Q7L5N7_OID21290_v1_Oncology	-0.220359	-0.341614	-0.0991033	0.0615679	-3.57912	251	0.000413726	3.38329	0.048558	253	0.0653142	LPCAT2
AA_DPB1_205_33053552_exon4_M	LPL_P06858_OID20188_v1_Cardiometabolic	-0.203144	-0.325356	-0.0809322	0.062051	-3.27382	249	0.00121153	2.91666	0.0412675	251	0.348193	LPL
HLA_DPB1_04_01	LPO_P22079_OID20963_v1_Neurology	0.184978	0.0613108	0.308646	0.0627851	2.94621	245	0.00352697	2.4526	0.0342169	247	0.115777	LPO
AA_DRB1_74_32551940_exon2_ELx	LPP_Q93052_OID30190_v1_Cardiometabolic_II	0.28477	0.165365	0.404174	0.0606269	4.69708	250	4.35731e-06	5.36078	0.0810938	252	0.317397	LPP
AA_DRB1_30_32552072_exon2_FRY	LRCH4_O75427_OID30191_v1_Cardiometabolic_II	0.209035	0.087225	0.330845	0.0618483	3.3798	250	0.00084143	3.07498	0.0436957	252	0.322167	LRCH4
AA_B_minus21_31324925_exon1_T	LRFN2_Q9ULH4_OID30895_v1_Neurology_II	-0.215793	-0.338415	-0.0931712	0.0622555	-3.46625	246	0.000622667	3.20574	0.0465666	248	0.144075	LRFN2
AA_A_156_29911240_exon3_EQW	LRG1_P02750_OID30751_v1_Inflammation_II	0.196846	0.0756958	0.317996	0.0615179	3.19981	254	0.00155004	2.80966	0.0387483	256	0.431631	LRG1
AA_B_67_31324536_exon2_F	LRIG1_Q96JA1_OID21429_v1_Oncology	0.226074	0.106181	0.345967	0.0608819	3.71333	256	0.000251066	3.60021	0.0511096	258	0.12381	LRIG1
AA_DRB1_74_32551940_exon2_AGQ	LRIG3_Q6UXM1_OID30450_v1_Inflammation_II	-0.232669	-0.356336	-0.109002	0.0627782	-3.70621	240	0.000261248	3.58295	0.0541349	242	0.391634	LRIG3
AA_A_151_29911225_exon3_H	LRP1_Q07954_OID21293_v1_Oncology	-0.244102	-0.364653	-0.123551	0.06121	-3.98794	251	8.74665e-05	4.05816	0.0595859	253	0.199279	LRP1
AA_A_99_29911069_exon3_CHx	LRP11_Q86VZ4_OID20185_v1_Cardiometabolic	-0.264799	-0.385158	-0.144441	0.0611103	-4.33314	249	2.134e-05	4.67081	0.0701187	251	0.0555438	LRP11
AA_B_116_31324144_exon3_NPS	LRP2_P98164_OID30960_v1_Neurology_II	-0.238054	-0.360025	-0.116084	0.0619248	-3.84425	246	0.000154024	3.81241	0.0566698	248	0.367183	LRP2
HLA_B_51_02	LRP2BP_Q9P2M1_OID30907_v1_Neurology_II	0.194595	0.071415	0.317775	0.0625389	3.11158	246	0.00208056	2.68182	0.0378672	248	0.0091129	LRP2BP
AA_DRB1_37_32552051_exon2_FSx	LRPAP1_P30533_OID21059_v1_Neurology	0.214165	0.0934639	0.334866	0.0612897	3.4943	254	0.000560625	3.25133	0.0458665	256	0.4174	LRPAP1
AA_B_45_31324602_exon2_GK	LRRC25_Q8N386_OID21333_v1_Oncology	0.247413	0.126966	0.367859	0.0611571	4.04553	251	6.95341e-05	4.1578	0.0612131	253	0.255366	LRRC25
AA_DPB1_178_33052924_exon3_L	LRRC37A2_A6NM11_OID31440_v1_Oncology_II	0.286775	0.167445	0.406106	0.0605891	4.73312	250	3.70382e-06	5.43135	0.0822402	252	0.0705833	LRRC37A2
AA_C_95_31239117_exon3_FI	LRRC38_Q5VT99_OID30924_v1_Neurology_II	0.215925	0.0933069	0.338543	0.0622536	3.46847	246	0.000617774	3.20917	0.0466236	248	0.201893	LRRC38
AA_DPA1_72_33037456_exon2	LRRC59_Q96AG4_OID30361_v1_Cardiometabolic_II	0.267219	0.147907	0.386531	0.0605833	4.41077	253	1.52469e-05	4.81682	0.0714061	255	0.0180529	LRRC59
AA_DQB1_3_32634281_exon1_P	LRRFIP1_Q32MZ4_OID31344_v1_Oncology_II	-0.244908	-0.365192	-0.124624	0.0610757	-4.00991	252	8.00761e-05	4.0965	0.05998	254	0.080689	LRRFIP1
AA_DPB1_205_33053552_exon4_V	LRRN1_Q6UXK5_OID20438_v1_Inflammation	-0.181091	-0.305105	-0.0570762	0.06296	-2.87628	244	0.00437982	2.35854	0.0327938	246	0.356161	LRRN1
HLA_C_03	LRTM1_Q9HBL6_OID30906_v1_Neurology_II	0.196339	0.073203	0.319476	0.0625167	3.14059	246	0.00189235	2.723	0.0385491	248	0.211151	LRTM1
AA_C_24_31239576_exon2	LRTM2_Q8N967_OID31020_v1_Neurology_II	-0.227315	-0.347648	-0.106982	0.061103	-3.7202	254	0.000245058	3.61073	0.0516722	256	0.417148	LRTM2
AA_DRB1_58_32551988_exon2_E	LSM1_O15116_OID21210_v1_Oncology	-0.239669	-0.36159	-0.117749	0.0618994	-3.87191	246	0.000138442	3.85873	0.0574413	248	0.0495222	LSM1
AA_A_151_29911225_exon3_CR	LSM8_O95777_OID31269_v1_Oncology_II	0.224195	0.102311	0.34608	0.0618836	3.62285	248	0.00035338	3.45176	0.0502634	250	0.198824	LSM8
HLA_C_01_02	LSP1_P33241_OID20530_v1_Inflammation	-0.252563	-0.372845	-0.132282	0.0610731	-4.13543	251	4.83537e-05	4.31557	0.0637883	253	0.157008	LSP1
AA_B_24_31324665_exon2_A	LTA_P01374_OID20586_v1_Inflammation	-0.312221	-0.430318	-0.194124	0.0599641	-5.2068	251	4.00197e-07	6.39773	0.0974818	253	0.456794	LTA
AA_A_62_29910717_exon2_EQx	LTA4H_P09960_OID21452_v1_Oncology	0.25451	0.135484	0.373537	0.0604419	4.21083	256	3.52631e-05	4.45268	0.0647754	258	0.433911	LTA4H
AA_B_282_31322979_exon5_V	LTB_Q06643_OID31383_v1_Oncology_II	0.220897	0.0999002	0.341895	0.0614379	3.59546	252	0.000389528	3.40946	0.0487957	254	0.428898	LTB
AA_A_74_29910753_exon2_H	LTBP2_Q14767_OID20254_v1_Cardiometabolic	-0.220699	-0.341702	-0.0996959	0.0614408	-3.59206	252	0.000394393	3.40407	0.0487079	254	0.247439	LTBP2
HLA_C_04_03	LTBP3_Q9NS15_OID21191_v1_Oncology	-0.219283	-0.341807	-0.0967589	0.0622059	-3.52512	246	0.000504689	3.29698	0.048085	248	0.0262056	LTBP3
HLA_B_56	LTBR_P36941_OID20768_v1_Inflammation	0.207546	0.0844474	0.330645	0.0624965	3.32093	245	0.00103402	2.98547	0.0430755	247	0.0242611	LTBR
AA_DRB1_16_32552114_exon2_HI	LTO1_Q8WV07_OID20434_v1_Inflammation	0.234172	0.111579	0.356765	0.0622384	3.7625	244	0.000210726	3.67628	0.0548366	246	0.210878	LTO1
AA_DQA1_25_32609153_exon2	LUZP2_Q86TE4_OID31402_v1_Oncology_II	0.211998	0.0907563	0.33324	0.0615622	3.44364	252	0.000671968	3.17265	0.0449433	254	0.232	LUZP2
HLA_DPB1_09	LXN_Q9BS40_OID21003_v1_Neurology	-0.223956	-0.3456	-0.102312	0.0617627	-3.62607	249	0.000348964	3.45722	0.0501562	251	0.0218506	LXN
HLA_B_35_01	LY6D_Q14210_OID20708_v1_Inflammation	0.234713	0.112891	0.356536	0.061851	3.79482	247	0.000185915	3.73068	0.0550904	249	0.0228936	LY6D
AA_A_107_29911093_exon3_AW	LY75_O60449_OID20580_v1_Inflammation	0.283732	0.164529	0.402934	0.0605255	4.68781	251	4.53419e-06	5.3435	0.0805037	253	0.244154	LY75
AA_A_152_29911228_exon3_GR	LY9_Q9HBG7_OID20670_v1_Inflammation	0.18658	0.0626947	0.310465	0.0628943	2.96656	244	0.00331062	2.48009	0.034812	246	0.0203598	LY9
AA_DQB1_57_32632681_exon2_AV	LY96_Q9Y6Y9_OID20945_v1_Neurology	-0.226689	-0.347521	-0.105857	0.0613542	-3.69476	252	0.000269957	3.56871	0.051388	254	0.265547	LY96
AA_DRB1_74_32551940_exon2_Ax	LYAR_Q9NX58_OID21264_v1_Oncology	-0.234651	-0.356725	-0.112576	0.0619775	-3.78606	246	0.000192388	3.71582	0.0550609	248	0.409155	LYAR
HLA_DPB1_14	LYN_P07948_OID21350_v1_Oncology	0.207445	0.0858381	0.329052	0.0617464	3.35963	251	0.000901915	3.04483	0.0430335	253	0.0267016	LYN
AA_DRB1_30_32552072_exon2_LRY	LYPD1_Q8N2G4_OID20821_v1_Neurology	0.204099	0.0816631	0.326534	0.0621634	3.28326	248	0.00117394	2.93035	0.0416562	250	0.270648	LYPD1
HLA_DPB1_04	LYPD3_O95274_OID21530_v1_Oncology	0.249777	0.127421	0.372133	0.0621167	4.0211	243	7.73499e-05	4.11154	0.0623886	245	0.177673	LYPD3
HLA_B_13_02	LYPD8_Q6UX82_OID21251_v1_Oncology	0.273663	0.152876	0.394449	0.0613238	4.46259	246	1.23333e-05	4.90892	0.0748913	248	0.0201815	LYPD8
AA_B_156_31324024_exon3_D	LYPLA2_O95372_OID30817_v1_Neurology_II	0.198443	0.0743368	0.322549	0.063004	3.14969	242	0.00184008	2.73516	0.0393797	244	0.0255512	LYPLA2
HLA_A_02_06	LYSMD3_Q7Z3D4_OID30950_v1_Neurology_II	-0.19867	-0.321747	-0.0755924	0.0624868	-3.17939	246	0.00166514	2.77855	0.0394697	248	0.0373468	LYSMD3
AA_B_67_31324536_exon2_RS	LYVE1_Q9Y5Y7_OID30728_v1_Inflammation_II	0.210629	0.0898335	0.331425	0.0613379	3.43391	254	0.000694594	3.15827	0.0443647	256	0.468504	LYVE1
AA_DRB1_67_32551961_exon2_FI	LYZL2_Q7Z4W2_OID31180_v1_Oncology_II	-0.24623	-0.366957	-0.125503	0.0612983	-4.01691	250	7.80406e-05	4.10768	0.0606292	252	0.366903	LYZL2
AA_B_45_31324602_exon2_MT	LZTFL1_Q9NQ48_OID30637_v1_Inflammation_II	0.265646	0.14556	0.385733	0.0609732	4.35677	250	1.92805e-05	4.71488	0.070568	252	0.466421	LZTFL1
HLA_B_35_05	M6PR_P20645_OID30208_v1_Cardiometabolic_II	-0.244195	-0.366986	-0.121404	0.0623364	-3.91737	242	0.00011651	3.93364	0.0596311	244	0.0136516	M6PR
AA_B_63_31324548_exon2	MAD1L1_Q9Y6D9_OID20904_v1_Neurology	-0.215044	-0.336692	-0.0933965	0.0617659	-3.4816	250	0.00058809	3.23056	0.046244	252	0.401512	MAD1L1
AA_DPB1_57_33048610_exon2	MAEA_Q7L5Y9_OID21206_v1_Oncology	-0.236916	-0.358921	-0.11491	0.0619425	-3.82477	246	0.00016598	3.77995	0.056129	248	0.127617	MAEA
HLA_DRB1_14_04	MAG_P20916_OID30967_v1_Neurology_II	0.221669	0.0992123	0.344125	0.0621715	3.56544	246	0.000436353	3.36016	0.049137	248	0.0151915	MAG
AA_A_116_29911120_exon3_DNY	MAGEA3_P43357_OID31331_v1_Oncology_II	-0.261409	-0.382128	-0.14069	0.061292	-4.26497	248	2.84498e-05	4.54592	0.0683346	250	0.018486	MAGEA3
AA_DRB1_minus1_32557434_exon1_S	MAGED1_Q9Y5V3_OID21181_v1_Oncology	0.186561	0.063185	0.309937	0.0626383	2.97838	246	0.00318747	2.49655	0.0348049	248	0.187159	MAGED1
AA_B_45_31324602_exon2_EM	MAMDC2_Q7Z304_OID30309_v1_Cardiometabolic_II	-0.25062	-0.370483	-0.130758	0.060863	-4.11778	253	5.18339e-05	4.28539	0.0628105	255	0.484959	MAMDC2
AA_A_62_29910717_exon2_Q	MAMDC4_Q6UXC1_OID31342_v1_Oncology_II	-0.249222	-0.369369	-0.129075	0.0610064	-4.08518	252	5.9219e-05	4.22754	0.0621116	254	0.33423	MAMDC4
AA_B_67_31324536_exon2_CM	MAN1A2_O60476_OID30262_v1_Cardiometabolic_II	0.190765	0.0664661	0.315064	0.0631019	3.02313	242	0.00277091	2.55738	0.0363914	244	0.196059	MAN1A2
AA_B_9_31324710_exon2_Y	MAN2B2_Q9Y2E5_OID30306_v1_Cardiometabolic_II	0.207471	0.0863511	0.328591	0.0615015	3.37343	253	0.000858798	3.06611	0.0430443	255	0.196325	MAN2B2
AA_DQA1_34_32609180_exon2	MANEAL_Q5VSG8_OID31244_v1_Oncology_II	-0.324304	-0.442134	-0.206474	0.0598273	-5.42066	250	1.39756e-07	6.85463	0.105173	252	0.461351	MANEAL
HLA_DRB1_04_01	MANF_P55145_OID20707_v1_Inflammation	0.248844	0.128684	0.369003	0.0610125	4.07857	252	6.08204e-05	4.21595	0.0619231	254	0.0128661	MANF
AA_DPB1_205_33053552_exon4_M	MANSC1_Q9H8J5_OID21492_v1_Oncology	-0.221285	-0.343252	-0.0993171	0.0619258	-3.57338	248	0.000423346	3.3733	0.0489669	250	0.352314	MANSC1
AA_DRB1_74_32551940_exon2_ER	MANSC4_A6NHS7_OID30141_v1_Cardiometabolic_II	0.246201	0.125474	0.366929	0.0612988	4.01642	250	7.81955e-05	4.10682	0.0606151	252	0.318478	MANSC4
AA_B_97_31324201_exon3_NVW	MAP1LC3A_Q9H492_OID30868_v1_Neurology_II	-0.232466	-0.355622	-0.10931	0.0625214	-3.71818	242	0.000249382	3.60314	0.0540404	244	0.0355123	MAP1LC3A
AA_DRB1_57_32551991_exon2_ASV	MAP1LC3B2_A6NCE7_OID30074_v1_Cardiometabolic_II	-0.247163	-0.36786	-0.126465	0.0612833	-4.03311	250	7.31561e-05	4.13575	0.0610893	252	0.475577	MAP1LC3B2
AA_DRB1_67_32551961_exon2_F	MAP2_P11137_OID31138_v1_Neurology_II	0.219354	0.0985555	0.340153	0.0613383	3.57614	253	0.000417656	3.37918	0.0481163	255	0.273337	MAP2
AA_C_113_31239063_exon3_HX	MAP2K1_Q02750_OID31468_v1_Oncology_II	-0.188796	-0.311118	-0.0664736	0.0621082	-3.03979	250	0.00261898	2.58187	0.0356438	252	0.04875	MAP2K1
AA_C_156_31238934_exon3_Dx	MAP2K6_P52564_OID20552_v1_Inflammation	0.178453	0.0561369	0.300769	0.0621063	2.87335	251	0.00440919	2.35564	0.0318454	253	0.0138715	MAP2K6
HLA_DPB1_03	MAP3K5_Q99683_OID21253_v1_Oncology	-0.171417	-0.295139	-0.0476953	0.062814	-2.72897	246	0.00681198	2.16673	0.0293838	248	0.0535242	MAP3K5
HLA_C_03	MAP4K5_Q9Y4K4_OID20899_v1_Neurology	0.198872	0.0767977	0.320946	0.0619823	3.20852	250	0.00150848	2.82146	0.0395499	252	0.2078	MAP4K5
AA_B_82_31324491_exon2_L	MAPK13_O15264_OID31205_v1_Oncology_II	-0.228388	-0.349658	-0.107118	0.061574	-3.70916	250	0.000256228	3.59137	0.0521609	252	0.364812	MAPK13
HLA_A_02_01	MAPK9_P45984_OID20557_v1_Inflammation	0.254328	0.134105	0.374552	0.0610439	4.16632	251	4.26182e-05	4.37041	0.0646829	253	0.105958	MAPK9
HLA_B_52	MAPKAPK2_P49137_OID31293_v1_Oncology_II	-0.198618	-0.321194	-0.0760415	0.062235	-3.19142	248	0.00159844	2.7963	0.0394491	250	0.023154	MAPKAPK2
AA_B_116_31324144_exon3_FL	MAPRE3_Q9UPY8_OID31177_v1_Oncology_II	-0.234581	-0.355668	-0.113495	0.0614808	-3.81552	250	0.000171332	3.76616	0.0550284	252	0.266103	MAPRE3
AA_DQB1_37_32632741_exon2_Y	MAPT_P10636_OID20830_v1_Neurology	-0.234283	-0.355871	-0.112696	0.0617328	-3.79512	248	0.000185536	3.73157	0.0548887	250	0.193298	MAPT
AA_DQA1_69_32609285_exon2_AL	MARCO_Q9UEW3_OID20210_v1_Cardiometabolic	-0.261192	-0.381674	-0.140711	0.0611726	-4.26976	249	2.78492e-05	4.55519	0.0682214	251	0.108458	MARCO
HLA_B_35_05	MARS1_P56192_OID30658_v1_Inflammation_II	0.224452	0.103068	0.345836	0.0616318	3.64182	250	0.000329055	3.48273	0.0503788	252	0.0157024	MARS1
AA_DPB1_205_33053552_exon4_V	MASP1_P48740_OID20954_v1_Neurology	-0.188056	-0.310396	-0.0657166	0.0621171	-3.02744	250	0.00272432	2.56474	0.0353651	252	0.352976	MASP1
AA_A_152_29911228_exon3_GRx	MATN2_O00339_OID20767_v1_Inflammation	-0.216524	-0.338131	-0.0949165	0.0617452	-3.50673	250	0.000537638	3.26951	0.0468825	252	0.0202659	MATN2
HLA_DQB1_06_09	MATN3_O15232_OID20979_v1_Neurology	-0.171875	-0.294091	-0.0496594	0.0620566	-2.76965	252	0.00602912	2.21975	0.0295411	254	0.0154961	MATN3
AA_B_67_31324536_exon2_FY	MAVS_Q7Z434_OID21204_v1_Oncology	0.207137	0.0842797	0.329994	0.0623749	3.32083	246	0.00103377	2.98557	0.0429056	248	0.33201	MAVS
HLA_C_03_03	MAX_P61244_OID20877_v1_Neurology	-0.22021	-0.342208	-0.0982119	0.0619413	-3.55514	248	0.000452286	3.34459	0.0484924	250	0.043408	MAX
AA_DPB1_55_33048604_exon2_A	MB_P02144_OID20263_v1_Cardiometabolic	0.18561	0.063704	0.307516	0.0618995	2.99858	252	0.00298388	2.52522	0.0344511	254	0.241028	MB
AA_C_99_31239105_exon3_FS	MBL2_P11226_OID30759_v1_Inflammation_II	0.188496	0.0664132	0.310579	0.061988	3.04085	251	0.00260906	2.58352	0.0355308	253	0.34651	MBL2
AA_DPB1_55_33048604_exon2_E	MCAM_P43121_OID20343_v1_Cardiometabolic	0.215153	0.0932619	0.337044	0.0618883	3.47648	249	0.000599298	3.22236	0.0462909	251	0.429592	MCAM
AA_A_102_29911078_exon3_Dx	MCEE_Q96PE7_OID31033_v1_Neurology_II	0.188683	0.0673349	0.310032	0.0616185	3.06212	254	0.00243396	2.61369	0.0356014	256	0.0139082	MCEE
AA_DRB1_13_32552123_exon2_S	MCEMP1_Q8IX19_OID30501_v1_Inflammation_II	-0.253774	-0.37651	-0.131038	0.0623069	-4.07297	241	6.30101e-05	4.20059	0.0644012	243	0.222617	MCEMP1
AA_DRB1_30_32552072_exon2_GRY	MCFD2_Q8NI22_OID20171_v1_Cardiometabolic	-0.290433	-0.409867	-0.170999	0.0606408	-4.7894	249	2.87416e-06	5.54149	0.0843512	251	0.200217	MCFD2
AA_DRB1_13_32552123_exon2_S	MCTS1_Q9ULC4_OID31444_v1_Oncology_II	-0.198948	-0.32102	-0.0768762	0.0619813	-3.20981	250	0.00150202	2.82333	0.0395804	252	0.230153	MCTS1
AA_B_156_31324024_exon3_RW	MDGA1_Q8NFP4_OID20951_v1_Neurology	-0.184763	-0.306689	-0.0628367	0.0619095	-2.9844	252	0.00312065	2.50575	0.0341372	254	0.201555	MDGA1
AA_C_156_31238934_exon3_CLR	MDH1_P40925_OID30669_v1_Inflammation_II	-0.222707	-0.343896	-0.101518	0.0615342	-3.61923	251	0.000357306	3.44696	0.0495983	253	0.106186	MDH1
AA_DPB1_55_33048604_exon2_E	MDK_P21741_OID21489_v1_Oncology	-0.224293	-0.346175	-0.102412	0.0618822	-3.62452	248	0.000351218	3.45442	0.0503075	250	0.424196	MDK
HLA_B_07_02	MDM1_Q8TC05_OID30945_v1_Neurology_II	-0.265312	-0.386392	-0.144232	0.0614728	-4.31593	246	2.30453e-05	4.63742	0.0703905	248	0.0184173	MDM1
AA_C_9_31239621_exon2_S	MECR_Q9BV79_OID30274_v1_Cardiometabolic_II	-0.226746	-0.350073	-0.10342	0.0626081	-3.62167	242	0.000356551	3.44788	0.0514139	244	0.125072	MECR
AA_DRB1_13_32552123_exon2_FH	MED18_Q9BUE0_OID21236_v1_Oncology	0.31662	0.197501	0.43574	0.0604775	5.23534	246	3.53237e-07	6.45193	0.100248	248	0.30248	MED18
HLA_DQB1_03_01	MED21_Q13503_OID30066_v1_Cardiometabolic_II	0.249093	0.128458	0.369729	0.061252	4.0667	250	6.39415e-05	4.19422	0.0620476	252	0.172583	MED21
AA_DQB1_167_32629462_exon3_H	MEGF10_Q96KG7_OID20746_v1_Inflammation	-0.221054	-0.342781	-0.0993277	0.0618047	-3.57666	249	0.000418036	3.37879	0.048865	251	0.257472	MEGF10
AA_A_116_29911120_exon3_D	MEGF11_A6BM72_OID30099_v1_Cardiometabolic_II	0.241818	0.120953	0.362684	0.0613685	3.94043	250	0.000105594	3.97636	0.0584762	252	0.493933	MEGF11
AA_B_77_31324506_exon2_CS	MEGF9_Q9H1U4_OID20285_v1_Cardiometabolic	-0.175408	-0.298039	-0.052777	0.062265	-2.81712	250	0.00523266	2.28128	0.0307679	252	0.349933	MEGF9
AA_DRB1_67_32551961_exon2_Fx	MELTF_P08582_OID30347_v1_Cardiometabolic_II	-0.207788	-0.3289	-0.0866762	0.0614973	-3.37882	253	0.000842878	3.07424	0.0431758	255	0.279814	MELTF
AA_B_97_31324201_exon3_NVW	MENT_Q9BUN1_OID30595_v1_Inflammation_II	0.234605	0.113519	0.355691	0.0614804	3.81593	250	0.000171066	3.76684	0.0550395	252	0.036373	MENT
HLA_DPA1_04	MEP1A_Q16819_OID31459_v1_Oncology_II	0.211586	0.0898439	0.333328	0.0618136	3.42296	250	0.000723607	3.1405	0.0447685	252	0.0178155	MEP1A
HLA_DQB1_06_03	MEP1B_Q16820_OID20168_v1_Cardiometabolic	0.21723	0.095396	0.339064	0.0618591	3.51169	249	0.000528524	3.27694	0.0471888	251	0.0121175	MEP1B
HLA_C_03_04	MEPE_Q9NQ76_OID20753_v1_Inflammation	-0.196894	-0.319265	-0.0745234	0.0621319	-3.16897	249	0.00172109	2.7642	0.0387674	251	0.0934343	MEPE
AA_B_97_31324201_exon3_CRS	MERTK_Q12866_OID20657_v1_Inflammation	-0.21058	-0.331377	-0.0897825	0.0613386	-3.43307	254	0.00069667	3.15697	0.0443438	256	0.240719	MERTK
AA_A_minus15_29910359_exon1_L	MESD_Q14696_OID21099_v1_Neurology	0.220746	0.100227	0.341266	0.0611977	3.6071	254	0.000372762	3.42857	0.0487288	256	0.449197	MESD
AA_B_116_31324144_exon3_DL	MET_P08581_OID20269_v1_Cardiometabolic	-0.200079	-0.32237	-0.0777887	0.062091	-3.22235	249	0.00144101	2.84133	0.0400317	251	0.222062	MET
HLA_DPB1_04_01	METAP1_P53582_OID20815_v1_Neurology	0.250398	0.129314	0.371482	0.0614771	4.07302	248	6.24775e-05	4.20428	0.062699	250	0.11455	METAP1
AA_DPB1_9_33048466_exon2_H	METAP1D_Q6UB28_OID20519_v1_Inflammation	0.228916	0.107906	0.349927	0.0614434	3.72565	251	0.000240673	3.61857	0.0524027	253	0.0653123	METAP1D
AA_DPB1_178_33052924_exon3_L	METAP2_P50579_OID21437_v1_Oncology	0.206818	0.086399	0.327236	0.0611487	3.38221	256	0.0008316	3.08009	0.0427735	258	0.0712229	METAP2
AA_C_95_31239117_exon3_L	MFAP3_P55082_OID20057_v1_Cardiometabolic	-0.218048	-0.340607	-0.0954891	0.0622235	-3.50427	246	0.000543842	3.26453	0.0475449	248	0.195345	MFAP3
AA_DQB1_55_32632687_exon2_LP	MFAP3L_O75121_OID30933_v1_Neurology_II	0.199002	0.0759328	0.32207	0.0624825	3.18492	246	0.00163489	2.78651	0.0396016	248	0.49046	MFAP3L
AA_DQA1_25_32609153_exon2	MFAP4_P55083_OID30598_v1_Inflammation_II	0.256814	0.13643	0.377199	0.0611243	4.20151	250	3.69218e-05	4.43272	0.0659536	252	0.232159	MFAP4
AA_B_74_31324515_exon2_Y	MFAP5_Q13361_OID20239_v1_Cardiometabolic	0.224974	0.104092	0.345856	0.0613792	3.66531	252	0.000301217	3.52112	0.0506133	254	0.250441	MFAP5
AA_DRB1_96_32549647_exon3_EY	MFGE8_Q08431_OID21134_v1_Neurology	0.204606	0.0836521	0.325559	0.0614182	3.33136	254	0.00099275	3.00316	0.0418635	256	0.161545	MFGE8
AA_B_97_31324201_exon3_CN	MGLL_Q99685_OID20711_v1_Inflammation	0.17835	0.0560318	0.300668	0.0621075	2.87164	251	0.00443233	2.35337	0.0318087	253	0.0237451	MGLL
AA_B_178_31323958_exon3_GK	MGMT_P16455_OID20588_v1_Inflammation	0.170614	0.0481254	0.293103	0.062194	2.74326	251	0.00652194	2.18562	0.0291091	253	0.174389	MGMT
AA_DRB1_minus24_32557503_exon1_F	MIA_Q16674_OID21531_v1_Oncology	-0.163642	-0.287025	-0.0402602	0.0626441	-2.61226	248	0.00954355	2.02029	0.0267789	250	0.13859	MIA
AA_DRB1_11_32552129_exon2_PS	MICALL2_Q8IY33_OID30889_v1_Neurology_II	0.224385	0.102007	0.346764	0.0621319	3.61144	246	0.000369035	3.43293	0.0503488	248	0.342734	MICALL2
AA_B_116_31324144_exon3_FLS	MICB_MICA_Q29980_Q29983_OID20593_v1_Inflammation	-0.52837	-0.633912	-0.422828	0.0535893	-9.85961	251	1.35546e-19	18.8679	0.279175	253	0.368773	MICB
AA_A_156_29911240_exon3_EL	MIF_P14174_OID21073_v1_Neurology	-0.204934	-0.326121	-0.0837482	0.0615351	-3.33037	253	0.000996665	3.00145	0.0419981	255	0.387969	MIF
AA_B_45_31324602_exon2_GK	MILR1_Q7Z6M3_OID20482_v1_Inflammation	0.207548	0.0841946	0.330901	0.0626244	3.31417	244	0.00105882	2.97518	0.0430762	246	0.255996	MILR1
AA_DRB1_30_32552072_exon2_HLR	MINDY1_Q8N5J2_OID31399_v1_Oncology_II	0.206264	0.08487	0.327658	0.0616395	3.3463	252	0.000943938	3.02506	0.0425449	254	0.181939	MINDY1
HLA_DPB1_03	MINK1_Q8N4C8_OID31156_v1_Neurology_II	-0.208175	-0.329277	-0.0870733	0.0614921	-3.38539	253	0.000823799	3.08418	0.0433368	255	0.0512706	MINK1
AA_A_152_29911228_exon3_RWx	MITD1_Q8WV92_OID20959_v1_Neurology	0.243782	0.123463	0.364101	0.0610935	3.99031	252	8.656e-05	4.06268	0.0594298	254	0.0432539	MITD1
HLA_B_56	MKI67_P46013_OID30455_v1_Inflammation_II	0.204054	0.0798341	0.328274	0.0630603	3.23585	241	0.00138288	2.85922	0.041638	243	0.0226049	MKI67
HLA_DQB1_06_02	MLLT1_Q03111_OID31211_v1_Oncology_II	-0.208581	-0.330403	-0.0867586	0.0618545	-3.37212	250	0.000864185	3.06339	0.043506	252	0.0398075	MLLT1
AA_DRB1_11_32552129_exon2_DGL	MLN_P12872_OID20541_v1_Inflammation	0.220714	0.0994688	0.34196	0.0615628	3.58519	251	0.000404682	3.39289	0.0487148	253	0.200715	MLN
HLA_B_40	MME_P08473_OID21307_v1_Oncology	0.260616	0.140601	0.380632	0.0609382	4.27673	251	2.69766e-05	4.56901	0.0679208	253	0.157223	MME
AA_DPB1_9_33048466_exon2_Y	MMP1_P03956_OID20672_v1_Inflammation	-0.183436	-0.306886	-0.0599863	0.0626758	-2.92674	246	0.00374599	2.42643	0.0336487	248	0.208101	MMP1
AA_C_91_31239129_exon3_G	MMP10_P09238_OID20687_v1_Inflammation	-0.183427	-0.306123	-0.0607302	0.0622972	-2.94438	249	0.00354204	2.45075	0.0336454	251	0.0412968	MMP10
AA_DRB1_30_32552072_exon2_AGR	MMP12_P39900_OID21439_v1_Oncology	0.25698	0.137562	0.376398	0.0606384	4.23791	254	3.15939e-05	4.5004	0.0660388	256	0.132453	MMP12
AA_B_70_31324527_exon2_KS	MMP13_P45452_OID20807_v1_Neurology	-0.229862	-0.351581	-0.108143	0.0617997	-3.71946	248	0.000246932	3.60742	0.0528364	250	0.102704	MMP13
AA_DQB1_66_32632654_exon2	MMP15_P51511_OID30299_v1_Cardiometabolic_II	-0.230965	-0.351432	-0.110499	0.0611696	-3.77582	253	0.000198805	3.70157	0.053345	255	0.267784	MMP15
HLA_B_40	MMP3_P08254_OID21083_v1_Neurology	-0.165696	-0.287556	-0.0438367	0.0618782	-2.67778	254	0.0078943	2.10269	0.0274553	256	0.15733	MMP3
AA_A_288_29912317_exon5_L	MMP7_P09237_OID20087_v1_Cardiometabolic	-0.210654	-0.333417	-0.0878917	0.062327	-3.37983	246	0.000843337	3.074	0.0443752	248	0.0246875	MMP7
AA_C_177_31238871_exon3_E	MMP8_P22894_OID21019_v1_Neurology	-0.200038	-0.32135	-0.0787266	0.0615987	-3.24744	253	0.00132191	2.8788	0.0400153	255	0.121722	MMP8
AA_DRB1_70_32551952_exon2_QT	MMP9_P14780_OID21103_v1_Neurology	-0.213437	-0.334158	-0.0927169	0.0612997	-3.48187	254	0.000586057	3.23206	0.0455555	256	0.43623	MMP9
AA_C_156_31238934_exon3_DLR	MMUT_P22033_OID30159_v1_Cardiometabolic_II	-0.24565	-0.366395	-0.124905	0.0613076	-4.00685	250	8.12309e-05	4.09028	0.060344	252	0.088746	MMUT
HLA_C_06	MN1_Q10571_OID30908_v1_Neurology_II	-0.213173	-0.335867	-0.0904789	0.0622922	-3.42215	246	0.000727465	3.13819	0.0454427	248	0.030244	MN1
AA_DRB1_67_32551961_exon2_F	MNAT1_P51948_OID31327_v1_Oncology_II	-0.204925	-0.327339	-0.0825111	0.0621524	-3.29714	248	0.00111978	2.95087	0.0419943	250	0.269908	MNAT1
HLA_C_06_02	MNDA_P41218_OID20156_v1_Cardiometabolic	0.213424	0.0914859	0.335363	0.0619123	3.44721	249	0.000664792	3.17731	0.04555	251	0.0298745	MNDA
AA_A_62_29910717_exon2_ERx	MOCS2_O96007_OID30638_v1_Inflammation_II	0.188842	0.0665213	0.311163	0.0621076	3.04056	250	0.00261247	2.58295	0.0356614	252	0.400437	MOCS2
AA_DRB1_26_32552084_exon2_CL	MOG_Q16653_OID21384_v1_Oncology	-0.233073	-0.352763	-0.113383	0.0607787	-3.83478	256	0.000158294	3.80054	0.054323	258	0.153618	MOG
AA_DRB1_58_32551988_exon2_A	MORC3_Q14149_OID31073_v1_Neurology_II	0.261781	0.142285	0.381278	0.060677	4.31434	253	2.29734e-05	4.63878	0.0685295	255	0.0530725	MORC3
AA_B_116_31324144_exon3_LSY	MORF4L1_Q9UBU8_OID31257_v1_Oncology_II	0.31317	0.194393	0.431947	0.0603058	5.19303	248	4.31401e-07	6.36512	0.0980753	250	0.160672	MORF4L1
AA_DRB1_47_32552021_exon2_F	MORF4L2_Q15014_OID31160_v1_Oncology_II	-0.269524	-0.389476	-0.149572	0.0609051	-4.42531	250	1.43895e-05	4.84195	0.0726432	252	0.472371	MORF4L2
HLA_B_56	MORN4_Q8NDC4_OID31217_v1_Oncology_II	0.256932	0.136551	0.377312	0.0611224	4.20356	250	3.66103e-05	4.4364	0.0660138	252	0.0216389	MORN4
AA_C_156_31238934_exon3_LRW	MPHOSPH8_Q99549_OID20092_v1_Cardiometabolic	0.245725	0.123995	0.367455	0.0618028	3.97595	246	9.21981e-05	4.03528	0.0603809	248	0.0122621	MPHOSPH8
AA_B_97_31324201_exon3_NRV	MPI_P34949_OID21288_v1_Oncology	-0.140161	-0.263245	-0.0170765	0.0624964	-2.2427	251	0.0257894	1.58856	0.019645	253	0.32219	MPI
AA_B_41_31324614_exon2	MPIG6B_O95866_OID20779_v1_Inflammation	-0.215976	-0.337353	-0.0945984	0.0616297	-3.50441	251	0.000541766	3.26619	0.0466455	253	0.277492	MPIG6B
AA_C_1_31239645_exon2_C	MPO_P05164_OID21100_v1_Neurology	-0.232323	-0.35251	-0.112137	0.0610288	-3.80679	254	0.000176533	3.75317	0.0539742	256	0.329541	MPO
AA_DPA1_83_33037423_exon2	MPRIP_Q6WCQ1_OID31420_v1_Oncology_II	-0.223818	-0.344733	-0.102904	0.061396	-3.64549	252	0.000324141	3.48927	0.0500947	254	0.391039	MPRIP
AA_B_97_31324201_exon3_RS	MRC1_P22897_OID30694_v1_Inflammation_II	-0.247864	-0.367814	-0.127913	0.0609076	-4.06951	253	6.30119e-05	4.20058	0.0614365	255	0.242406	MRC1
AA_DQB1_38_32632738_exon2	MRI1_Q9BV20_OID30891_v1_Neurology_II	-0.191077	-0.314343	-0.0678098	0.0625829	-3.05317	246	0.00251306	2.5998	0.0365102	248	0.473621	MRI1
AA_B_minus16_31324910_exon1_V	MRPL24_Q96A35_OID30178_v1_Cardiometabolic_II	0.24445	0.123667	0.365233	0.0613268	3.98602	250	8.82267e-05	4.0544	0.0597558	252	0.282415	MRPL24
AA_DQB1_38_32632738_exon2	MRPL28_Q13084_OID31023_v1_Neurology_II	-0.217252	-0.337868	-0.096635	0.0612469	-3.54714	254	0.000463656	3.3338	0.0471982	256	0.470459	MRPL28
AA_B_minus10_31324892_exon1_A	MRPL46_Q9H2W6_OID20858_v1_Neurology	-0.238019	-0.359492	-0.116545	0.0616751	-3.85923	248	0.000145111	3.8383	0.0566529	250	0.26542	MRPL46
AA_A_76_29910759_exon2_A	MRPL52_Q86TS9_OID31239_v1_Oncology_II	0.221188	0.0997114	0.342665	0.061679	3.58612	250	0.000403604	3.39404	0.0489242	252	0.0501429	MRPL52
HLA_A_26_01	MRPL58_Q14197_OID31036_v1_Neurology_II	0.222728	0.102264	0.343192	0.0611694	3.64117	254	0.00032887	3.48298	0.0496079	256	0.0227559	MRPL58
AA_DRB1_13_32552123_exon2_RY	MRPS16_Q9Y3D3_OID30489_v1_Inflammation_II	-0.194412	-0.31888	-0.0699431	0.0631866	-3.07678	241	0.00233418	2.63186	0.0377959	243	0.270097	MRPS16
HLA_C_03_02	MSLN_Q13421_OID21380_v1_Oncology	-0.185587	-0.307739	-0.0634353	0.0620229	-2.99223	251	0.0030455	2.51634	0.0344425	253	0.0731344	MSLN
AA_A_62_29910717_exon2_ER	MSLNL_Q96KJ4_OID30939_v1_Neurology_II	-0.216052	-0.338667	-0.0934375	0.0622518	-3.47061	246	0.000613099	3.21247	0.0466785	248	0.406887	MSLNL
AA_A_152_29911228_exon3_AGR	MSMB_P08118_OID20275_v1_Cardiometabolic	-0.188796	-0.313666	-0.0639268	0.0633889	-2.97838	240	0.00319489	2.49554	0.0356441	242	0.265878	MSMB
AA_DPB1_76_33048667_exon2_V	MSR1_P21757_OID21063_v1_Neurology	-0.214406	-0.3351	-0.0937116	0.0612864	-3.49842	254	0.000552423	3.25773	0.0459699	256	0.175359	MSR1
AA_DPB1_9_33048466_exon2_H	MSRA_Q9UJ68_OID21513_v1_Oncology	0.205156	0.0827483	0.327564	0.0621494	3.30102	248	0.00110506	2.95662	0.042089	250	0.064098	MSRA
HLA_C_12_03	MST1_P26927_OID30713_v1_Inflammation_II	0.210012	0.0882274	0.331796	0.0618351	3.39632	250	0.000794381	3.09997	0.0441049	252	0.0198651	MST1
AA_A_9_29910558_exon2_F	MSTN_O14793_OID20115_v1_Cardiometabolic	-0.188585	-0.311912	-0.0652573	0.0626137	-3.01188	246	0.0028672	2.54254	0.0355641	248	0.227591	MSTN
AA_B_116_31324144_exon3_LSY	MTDH_Q86UE4_OID30538_v1_Inflammation_II	0.228947	0.105427	0.352466	0.0627047	3.65119	241	0.000320138	3.49466	0.0524165	243	0.151206	MTDH
AA_DRB1_74_32551940_exon2_EG	MTHFD2_P13995_OID31078_v1_Neurology_II	-0.224239	-0.3449	-0.103578	0.0612684	-3.65995	253	0.000307036	3.51281	0.0502832	255	0.249616	MTHFD2
AA_DQB1_3_32634281_exon1_S	MTHFSD_Q2M296_OID31305_v1_Oncology_II	0.317402	0.198801	0.436003	0.0602165	5.27102	248	2.95023e-07	6.53014	0.100744	250	0.084	MTHFSD
AA_DRB1_30_32552072_exon2_AHR	MTIF3_Q9H2K0_OID31513_v1_Oncology_II	0.233433	0.112312	0.354554	0.0614983	3.79576	250	0.000184757	3.7334	0.0544909	252	0.129067	MTIF3
AA_B_116_31324144_exon3_LNY	MTPN_P58546_OID20080_v1_Cardiometabolic	0.259065	0.137771	0.380358	0.061581	4.20689	246	3.62972e-05	4.44013	0.0671145	248	0.481089	MTPN
HLA_B_13_02	MTR_Q99707_OID30110_v1_Cardiometabolic_II	0.210961	0.089202	0.332719	0.0618222	3.41238	250	0.000750983	3.12437	0.0445044	252	0.0198611	MTR
HLA_DPB1_01	MTSS1_O43312_OID31492_v1_Oncology_II	-0.219175	-0.340709	-0.097642	0.0617078	-3.55183	250	0.000457101	3.33999	0.0480378	252	0.0598651	MTSS1
AA_DQB1_70_32632642_exon2_R	MTSS2_Q765P7_OID31409_v1_Oncology_II	0.243089	0.122748	0.36343	0.0611045	3.97825	252	9.07941e-05	4.04194	0.0590922	254	0.407002	MTSS2
AA_B_143_31324063_exon3_GS	MTUS1_Q9ULD2_OID31315_v1_Oncology_II	-0.227769	-0.349549	-0.105988	0.061831	-3.68373	248	0.000282181	3.54947	0.0518785	250	0.13742	MTUS1
AA_C_73_31239429_exon2_A	MUC13_Q9H3R2_OID20866_v1_Neurology	0.226726	0.104915	0.348537	0.0618464	3.66595	248	0.000301436	3.52081	0.0514047	250	0.42899	MUC13
HLA_C_06_02	MUC16_Q8WXI7_OID21378_v1_Oncology	-0.213897	-0.335331	-0.0924624	0.0616586	-3.46905	251	0.000614547	3.21144	0.0457518	253	0.0316146	MUC16
AA_B_113_31324153_exon3_Y	MUC2_Q02817_OID30377_v1_Cardiometabolic_II	0.209321	0.0884901	0.330151	0.0613556	3.4116	254	0.00075127	3.1242	0.0438151	256	0.133828	MUC2
AA_DRB1_96_32549647_exon3_EI	MUCL3_Q3MIW9_OID31170_v1_Oncology_II	0.203915	0.0819697	0.325859	0.0619167	3.29337	250	0.00113305	2.94575	0.0415811	252	0.0298988	MUCL3
AA_DQB1_86_32632594_exon2_G	MVK_Q03426_OID20459_v1_Inflammation	0.183321	0.0593583	0.307283	0.0629335	2.91292	244	0.00391267	2.40753	0.0336065	246	0.0222175	MVK
AA_DRB1_112_32549599_exon3_Y	MXRA8_Q9BRK3_OID30583_v1_Inflammation_II	-0.229263	-0.350508	-0.108019	0.061561	-3.72417	250	0.000242213	3.6158	0.0525617	252	0.0399325	MXRA8
HLA_A_02_06	MYBPC1_Q00872_OID30296_v1_Cardiometabolic_II	0.235013	0.114667	0.355359	0.0611086	3.84582	253	0.000152107	3.81785	0.0552311	255	0.0397745	MYBPC1
AA_DPB1_55_33048604_exon2_A	MYBPC2_Q14324_OID30199_v1_Cardiometabolic_II	0.194706	0.0705051	0.318907	0.0630522	3.08802	242	0.00224998	2.64782	0.0379105	244	0.232451	MYBPC2
AA_C_16_31239600_exon2	MYCBP2_O75592_OID30996_v1_Neurology_II	0.246316	0.126556	0.366077	0.0608124	4.05043	254	6.79591e-05	4.16775	0.0606718	256	0.0371113	MYCBP2
AA_DRB1_74_32551940_exon2_AGQ	MYDGF_Q969H8_OID30313_v1_Cardiometabolic_II	0.188562	0.0669694	0.310156	0.0617417	3.05406	253	0.00249889	2.60225	0.0355558	255	0.384149	MYDGF
AA_DQA1_107_32609812_exon3_I	MYH4_Q9Y623_OID30061_v1_Cardiometabolic_II	0.245105	0.124342	0.365867	0.0613163	3.99738	250	8.43416e-05	4.07396	0.0600764	252	0.145097	MYH4
AA_B_45_31324602_exon2_T	MYH7B_A7E2Y1_OID31178_v1_Oncology_II	-0.207314	-0.32917	-0.085458	0.0618715	-3.35072	250	0.000930682	3.0312	0.042979	252	0.238171	MYH7B
HLA_DRB1_13	MYH9_P35579_OID30382_v1_Cardiometabolic_II	0.22787	0.107553	0.348187	0.0610948	3.72977	254	0.000236404	3.62634	0.0519245	256	0.0516523	MYH9
AA_DQB1_234_32627649_exon6_G	MYL1_P05976_OID30120_v1_Cardiometabolic_II	0.196588	0.074457	0.31872	0.0620114	3.1702	250	0.00171336	2.76615	0.038647	252	0.156024	MYL1
AA_C_73_31239429_exon2_A	MYL3_P08590_OID30251_v1_Cardiometabolic_II	-0.272873	-0.394692	-0.151054	0.0618429	-4.41236	242	1.54031e-05	4.81239	0.0744597	244	0.423154	MYL3
AA_C_253_31238056_exon4_E	MYL4_P12829_OID30245_v1_Cardiometabolic_II	-0.217335	-0.340932	-0.0937367	0.0627459	-3.46373	242	0.000629922	3.20071	0.0472343	244	0.23025	MYL4
AA_A_156_29911240_exon3_EQ	MYL6B_P14649_OID30936_v1_Neurology_II	-0.183189	-0.306645	-0.0597339	0.0626787	-2.92267	246	0.00379363	2.42094	0.0335583	248	0.468391	MYL6B
AA_B_45_31324602_exon2_EK	MYLPF_Q96A32_OID30917_v1_Neurology_II	-0.200465	-0.323496	-0.0774333	0.0624634	-3.20931	246	0.00150745	2.82176	0.0401861	248	0.418248	MYLPF
AA_B_67_31324536_exon2_CMS	MYO6_Q9UM54_OID30989_v1_Neurology_II	-0.261243	-0.38052	-0.141967	0.0605666	-4.31332	254	2.30407e-05	4.6375	0.0682481	256	0.334854	MYO6
AA_B_67_31324536_exon2_CM	MYO9B_Q13459_OID20451_v1_Inflammation	0.196419	0.0727761	0.320062	0.0627714	3.12912	244	0.00196662	2.70628	0.0385804	246	0.196482	MYO9B
AA_B_12_31324701_exon2	MYOC_Q99972_OID21121_v1_Neurology	-0.25391	-0.373429	-0.134392	0.0606893	-4.18378	254	3.95237e-05	4.40314	0.0644705	256	0.216855	MYOC
AA_A_97_29911063_exon3_IRx	MYOM1_P52179_OID30834_v1_Neurology_II	0.228383	0.105105	0.351661	0.0625835	3.64925	242	0.000322169	3.49192	0.0521588	244	0.386545	MYOM1
HLA_C_03_03	MYOM2_P54296_OID30131_v1_Cardiometabolic_II	0.276409	0.1567	0.396118	0.0607815	4.54758	250	8.46373e-06	5.07244	0.076402	252	0.0430635	MYOM2
AA_C_73_31239429_exon2_A	MYOM3_Q5VTT5_OID30633_v1_Inflammation_II	-0.271373	-0.391261	-0.151486	0.0608722	-4.45808	250	1.24954e-05	4.90325	0.0736435	252	0.427573	MYOM3
AA_B_95_31324207_exon3_L	MZB1_Q8WU39_OID20732_v1_Inflammation	-0.27762	-0.397045	-0.158195	0.0606383	-4.5783	251	7.38176e-06	5.13184	0.0770729	253	0.488895	MZB1
HLA_C_12_02	MZT1_Q08AG7_OID21186_v1_Oncology	0.187643	0.0642926	0.310992	0.0626252	2.99628	246	0.00301246	2.52108	0.0352097	248	0.0302419	MZT1
HLA_B_40	NAA10_P41227_OID30188_v1_Cardiometabolic_II	0.185351	0.0629475	0.307755	0.0621497	2.98234	250	0.00314332	2.50261	0.034355	252	0.157855	NAA10
HLA_DRB1_08_03	NAA80_Q93015_OID30893_v1_Neurology_II	-0.206121	-0.329005	-0.0832367	0.0623886	-3.30382	246	0.00109573	2.9603	0.0424857	248	0.0502399	NAA80
HLA_DRB1_12_02	NAAA_Q02083_OID20931_v1_Neurology	0.197993	0.0761425	0.319843	0.0618699	3.20015	251	0.00155049	2.80953	0.0392011	253	0.0923538	NAAA
AA_A_76_29910759_exon2_A	NACC1_Q96RE7_OID31393_v1_Oncology_II	0.240156	0.119725	0.360587	0.0611505	3.92729	252	0.000110955	3.95485	0.0576748	254	0.0536831	NACC1
AA_DRB1_30_32552072_exon2_FLR	NADK_O95544_OID20178_v1_Cardiometabolic	0.253763	0.133034	0.374491	0.061298	4.13982	249	4.761e-05	4.3223	0.0643955	251	0.0585817	NADK
HLA_DPB1_13	NAGA_P17050_OID30509_v1_Inflammation_II	-0.202743	-0.327522	-0.0779647	0.0633412	-3.20081	239	0.00155628	2.80791	0.0411048	241	0.0541535	NAGA
HLA_DPB1_09	NAGK_Q9UJ70_OID30271_v1_Cardiometabolic_II	-0.230009	-0.353239	-0.10678	0.0625589	-3.67668	242	0.000291085	3.53598	0.0529043	244	0.0224775	NAGK
AA_DQB1_30_32632762_exon2_Y	NAGPA_Q9UK23_OID30643_v1_Inflammation_II	-0.243455	-0.364269	-0.122641	0.0613426	-3.96877	250	9.44525e-05	4.02479	0.0592702	252	0.410754	NAGPA
AA_DQB1_56_32632684_exon2	NAMPT_P43490_OID21227_v1_Oncology	0.272529	0.151702	0.393356	0.0613443	4.44262	246	1.34417e-05	4.87155	0.0742722	248	0.0808952	NAMPT
AA_B_156_31324024_exon3_D	NAP1L4_Q99733_OID31475_v1_Oncology_II	0.193476	0.0712676	0.315684	0.0620505	3.11804	250	0.00203366	2.69172	0.037433	252	0.0248988	NAP1L4
HLA_B_35_03	NAPRT_Q6XQN6_OID31114_v1_Neurology_II	-0.242523	-0.362641	-0.122405	0.0609925	-3.97628	253	9.14126e-05	4.03899	0.0588175	255	0.0192314	NAPRT
AA_B_9_31324710_exon2_H	NARS1_O43776_OID31035_v1_Neurology_II	0.162518	0.0405928	0.284443	0.0619114	2.62501	254	0.00919008	2.03668	0.0264121	256	0.193523	NARS1
AA_A_62_29910717_exon2_EL	NBL1_P41271_OID21486_v1_Oncology	0.176006	0.0528899	0.299121	0.0625088	2.8157	248	0.00525834	2.27915	0.030978	250	0.254246	NBL1
AA_DPB1_76_33048667_exon2_M	NBN_O60934_OID20442_v1_Inflammation	-0.249988	-0.372083	-0.127892	0.0619858	-4.03299	244	7.36856e-05	4.13262	0.062494	246	0.242498	NBN
AA_DRB1_30_32552072_exon2_CL	NCAM1_P13591_OID20354_v1_Cardiometabolic	-0.224321	-0.345955	-0.102688	0.0617574	-3.6323	249	0.000341056	3.46717	0.0503201	251	0.0803685	NCAM1
AA_DRB1_73_32551943_exon2_G	NCAM2_O15394_OID21095_v1_Neurology	0.263329	0.144122	0.382536	0.060531	4.35031	254	1.97042e-05	4.70544	0.0693422	256	0.10974	NCAM2
AA_A_152_29911228_exon3_GR	NCAN_O14594_OID21055_v1_Neurology	-0.218306	-0.338893	-0.0977182	0.0612322	-3.56521	254	0.000434275	3.36223	0.0476574	256	0.0200469	NCAN
AA_B_67_31324536_exon2_FY	NCF2_P19878_OID20567_v1_Inflammation	-0.364306	-0.480308	-0.248304	0.0588993	-6.18523	250	2.51451e-09	8.59955	0.132719	252	0.337821	NCF2
AA_C_163_31238913_exon3_EL	NCK2_O43639_OID20683_v1_Inflammation	0.217823	0.0967397	0.338906	0.0614815	3.5429	252	0.000471444	3.32657	0.0474468	254	0.215663	NCK2
HLA_A_24_07	NCLN_Q969V3_OID20448_v1_Inflammation	-0.250981	-0.373044	-0.128917	0.0619693	-4.05008	244	6.88218e-05	4.16227	0.0629913	246	0.0348598	NCLN
HLA_B_15_25	NCR1_O76036_OID20566_v1_Inflammation	0.192027	0.0700296	0.314025	0.0619448	3.09998	251	0.00215599	2.66635	0.0368745	253	0.0121403	NCR1
AA_B_97_31324201_exon3_CSV	NCR3LG1_Q68D85_OID31490_v1_Oncology_II	0.190856	0.0685842	0.313129	0.062083	3.07422	250	0.0023446	2.62993	0.0364262	252	0.111468	NCR3LG1
AA_DQA1_175_32610016_exon3_Q	NCS1_P62166_OID21458_v1_Oncology	-0.248768	-0.367978	-0.129558	0.0605352	-4.10948	256	5.34294e-05	4.27222	0.0618855	258	0.426793	NCS1
AA_DRB1_31_32552069_exon2_FL	NDRG1_Q92597_OID20792_v1_Neurology	0.218468	0.0964206	0.340515	0.0619662	3.5256	248	0.000503128	3.29832	0.0477281	250	0.159692	NDRG1
HLA_B_51_02	NDST1_P52848_OID31369_v1_Oncology_II	0.232262	0.111592	0.352931	0.0612714	3.7907	252	0.000188028	3.72578	0.0539454	254	0.00889764	NDST1
AA_C_99_31239105_exon3_CSx	NDUFA5_Q16718_OID30520_v1_Inflammation_II	-0.245604	-0.368607	-0.122601	0.0624426	-3.93327	241	0.000109615	3.96013	0.0603213	243	0.338665	NDUFA5
AA_DRB1_74_32551940_exon2_E	NDUFB7_P17568_OID31521_v1_Oncology_II	-0.212174	-0.3339	-0.0904479	0.0618056	-3.43292	250	0.000698695	3.15571	0.0450178	252	0.244563	NDUFB7
AA_DRB1_11_32552129_exon2_DLS	NDUFS6_O75380_OID21224_v1_Oncology	0.271077	0.150198	0.391956	0.0613704	4.41706	246	1.50005e-05	4.82389	0.0734827	248	0.433627	NDUFS6
AA_B_67_31324536_exon2_SY	NEB_P20929_OID30105_v1_Cardiometabolic_II	-0.236124	-0.357164	-0.115085	0.0614571	-3.8421	250	0.000154725	3.81044	0.0557548	252	0.314909	NEB
HLA_B_55	NECAP2_Q9NVZ3_OID30089_v1_Cardiometabolic_II	0.20145	0.0794421	0.323459	0.0619489	3.25188	250	0.00130421	2.88465	0.0405823	252	0.0187103	NECAP2
AA_C_9_31239621_exon2_D	NECTIN1_Q15223_OID30545_v1_Inflammation_II	0.206365	0.0822067	0.330523	0.0630291	3.27412	241	0.0012155	2.91525	0.0425865	243	0.243434	NECTIN1
AA_C_275_31237869_exon5_E	NECTIN2_Q92692_OID20222_v1_Cardiometabolic	-0.272071	-0.392177	-0.151965	0.0609818	-4.46151	249	1.23314e-05	4.90899	0.0740226	251	0.231408	NECTIN2
AA_DRB1_30_32552072_exon2_FGY	NECTIN4_Q96NY8_OID21490_v1_Oncology	-0.217677	-0.339746	-0.0956081	0.0619774	-3.5122	248	0.000527895	3.27745	0.0473834	250	0.204796	NECTIN4
HLA_C_15	NEDD4L_Q96PU5_OID30521_v1_Inflammation_II	-0.221041	-0.344792	-0.09729	0.0628223	-3.51851	241	0.000518615	3.28515	0.0488591	243	0.0481728	NEDD4L
HLA_DRB1_12_01	NEDD9_Q14511_OID30503_v1_Inflammation_II	-0.258533	-0.381109	-0.135958	0.0622257	-4.15477	241	4.52462e-05	4.34442	0.0668395	243	0.0243765	NEDD9
AA_B_65_31324542_exon2_R	NEFL_P07196_OID20871_v1_Neurology	-0.228836	-0.350834	-0.106838	0.0619401	-3.69447	247	0.000271333	3.5665	0.0523659	249	0.0838434	NEFL
AA_DQA1_34_32609180_exon2	NEK7_Q8TDX7_OID31250_v1_Oncology_II	-0.26027	-0.381028	-0.139512	0.0613116	-4.24504	248	3.09117e-05	4.50988	0.0677406	250	0.455474	NEK7
HLA_DQB1_03_02	NELL1_Q92832_OID21494_v1_Oncology	-0.18544	-0.308339	-0.062541	0.0623987	-2.97186	248	0.00325115	2.48796	0.034388	250	0.06251	NELL1
AA_B_177_31323961_exon3_E	NELL2_Q99435_OID20706_v1_Inflammation	0.193328	0.0716062	0.315049	0.0618056	3.12799	252	0.00196686	2.70623	0.0373756	254	0.1821	NELL2
AA_C_95_31239117_exon3_Ix	NENF_Q9UMX5_OID31354_v1_Oncology_II	0.250436	0.130328	0.370545	0.0609867	4.10641	252	5.43433e-05	4.26485	0.0627184	254	0.181398	NENF
AA_B_116_31324144_exon3_D	NEO1_Q92859_OID31066_v1_Neurology_II	0.232149	0.111957	0.352341	0.0610314	3.80376	254	0.000178584	3.74816	0.0538931	256	0.0573437	NEO1
AA_B_116_31324144_exon3_DL	NEXN_Q0ZGT2_OID30678_v1_Inflammation_II	0.267031	0.147712	0.386349	0.0605866	4.40742	253	1.54676e-05	4.81058	0.0713053	255	0.224455	NEXN
AA_A_114_29911114_exon3_DHR	NFASC_O94856_OID20634_v1_Inflammation	-0.204974	-0.325919	-0.0840302	0.0614133	-3.33762	254	0.000971565	3.01253	0.0420145	256	0.21108	NFASC
HLA_C_14	NFAT5_O94916_OID30522_v1_Inflammation_II	0.251192	0.12837	0.374013	0.0623503	4.02871	241	7.52127e-05	4.12371	0.0630972	243	0.0452675	NFAT5
AA_DQB1_57_32632681_exon2_V	NFATC1_O95644_OID20545_v1_Inflammation	-0.245303	-0.365816	-0.12479	0.0611909	-4.00881	251	8.05127e-05	4.09414	0.0601735	253	0.0978715	NFATC1
HLA_B_15_25	NFATC3_Q12968_OID20470_v1_Inflammation	0.202247	0.0787536	0.32574	0.0626955	3.22586	244	0.00142774	2.84535	0.0409038	246	0.0104533	NFATC3
HLA_C_14	NFE2_Q16621_OID30268_v1_Cardiometabolic_II	0.185734	0.0613124	0.310155	0.0631639	2.9405	242	0.00359431	2.44438	0.034497	244	0.0409836	NFE2
AA_C_95_31239117_exon3_FL	NFIC_P08651_OID30988_v1_Neurology_II	-0.201289	-0.322327	-0.0802502	0.0614613	-3.27505	254	0.00120343	2.91958	0.0405172	256	0.18401	NFIC
AA_DRB1_26_32552084_exon2_CY	NFKB1_P19838_OID30160_v1_Cardiometabolic_II	0.218296	0.0967376	0.339853	0.0617202	3.53686	250	0.00048249	3.31651	0.0476529	252	0.189665	NFKB1
HLA_DQB1_04_02	NFKB2_Q00653_OID31258_v1_Oncology_II	0.212539	0.0903282	0.33475	0.0620493	3.42532	248	0.000718502	3.14357	0.0451728	250	0.021404	NFKB2
AA_B_114_31324150_exon3_DN	NFKBIE_O00221_OID21212_v1_Oncology	-0.182886	-0.306348	-0.0594233	0.0626823	-2.91766	246	0.00385301	2.4142	0.0334472	248	0.0122702	NFKBIE
AA_DRB1_13_32552123_exon2_GLY	NFU1_Q9UMS0_OID31510_v1_Oncology_II	0.266126	0.146056	0.386196	0.0609648	4.36524	250	1.86e-05	4.73049	0.070823	252	0.236601	NFU1
AA_A_76_29910759_exon2_AE	NFX1_Q12986_OID30158_v1_Cardiometabolic_II	0.256263	0.135861	0.376666	0.0611336	4.19185	250	3.84206e-05	4.41544	0.0656708	252	0.291089	NFX1
AA_A_77_29910762_exon2_D	NFYA_P23511_OID30134_v1_Cardiometabolic_II	0.220239	0.0987358	0.341743	0.0616926	3.56995	250	0.000428054	3.3685	0.0485054	252	0.291333	NFYA
HLA_B_40_01	NGF_P01138_OID20920_v1_Neurology	0.240374	0.11995	0.360799	0.0611471	3.93108	252	0.000109321	3.9613	0.0577797	254	0.11397	NGF
HLA_B_35_03	NGFR_P08138_OID30300_v1_Cardiometabolic_II	-0.228772	-0.349303	-0.108241	0.0612022	-3.73797	253	0.000229397	3.63941	0.0523367	255	0.0211863	NGFR
AA_C_116_31239054_exon3_Yx	NGRN_Q9NPE2_OID31115_v1_Neurology_II	-0.225921	-0.346534	-0.105308	0.061244	-3.68887	253	0.000275744	3.55949	0.0510404	255	0.2915	NGRN
AA_C_156_31238934_exon3_CRW	NHLRC3_Q5JS37_OID30614_v1_Inflammation_II	0.344475	0.22658	0.462369	0.0598554	5.75512	246	2.56556e-08	7.59082	0.118663	248	0.436889	NHLRC3
AA_B_45_31324602_exon2_GT	NID1_P14543_OID20362_v1_Cardiometabolic	0.221474	0.0997593	0.343189	0.0617987	3.5838	249	0.000407316	3.39007	0.0490507	251	0.278633	NID1
AA_A_67_29910732_exon2_.M	NID2_Q14112_OID21085_v1_Neurology	0.191406	0.0701226	0.312689	0.0615855	3.10797	254	0.00209802	2.67819	0.0366362	256	0.0136836	NID2
HLA_C_03_04	NINJ1_Q92982_OID21167_v1_Oncology	-0.222968	-0.345387	-0.100548	0.0621526	-3.58742	246	0.000402862	3.39484	0.0497145	248	0.094504	NINJ1
AA_DQB1_220_32628787_exon4_H	NIT1_Q86X76_OID30252_v1_Cardiometabolic_II	0.202495	0.0784941	0.326497	0.0629507	3.21673	242	0.00147355	2.83164	0.0410044	244	0.42826	NIT1
AA_DRB1_70_32551952_exon2_DQ	NIT2_Q9NQR4_OID30336_v1_Cardiometabolic_II	0.255421	0.135714	0.375129	0.0607841	4.20211	253	3.66916e-05	4.43543	0.0652401	255	0.220563	NIT2
AA_A_9_29910558_exon2_FT	NLGN1_Q8N2Q7_OID30900_v1_Neurology_II	-0.207123	-0.32998	-0.0842653	0.0623751	-3.3206	246	0.00103461	2.98522	0.0428998	248	0.376339	NLGN1
HLA_DPB1_09	NLGN2_Q8NFZ4_OID30878_v1_Neurology_II	0.199189	0.075102	0.323276	0.0629943	3.16202	242	0.00176691	2.75279	0.0396763	244	0.0204283	NLGN2
HLA_DQB1_06_01	NME1_P15531_OID30451_v1_Inflammation_II	0.281665	0.159913	0.403417	0.0618077	4.55712	241	8.24645e-06	5.08373	0.0793351	243	0.0859959	NME1
AA_DPB1_35_33048544_exon2_Y	NME3_Q13232_OID20789_v1_Inflammation	0.235695	0.114643	0.356748	0.0614637	3.8347	250	0.000159185	3.7981	0.0555523	252	0.126923	NME3
AA_B_67_31324536_exon2_CM	NMI_Q13287_OID31378_v1_Oncology_II	-0.224995	-0.346119	-0.103871	0.0615011	-3.65839	251	0.000309281	3.50965	0.0506226	253	0.193095	NMI
AA_DRB1_13_32552123_exon2_LRS	NMNAT1_Q9HAN9_OID20913_v1_Neurology	0.242361	0.121998	0.362725	0.061116	3.9656	252	9.54463e-05	4.02024	0.0587391	254	0.461386	NMNAT1
AA_DQB1_23_32632783_exon2	NMRK2_Q9NPI5_OID31163_v1_Oncology_II	-0.220524	-0.34202	-0.0990286	0.0616885	-3.5748	250	0.000420576	3.37616	0.0486309	252	0.0586627	NMRK2
AA_DPB1_194_33053519_exon4_Q	NMT1_P30419_OID31021_v1_Neurology_II	0.261301	0.142026	0.380575	0.0605656	4.31434	254	2.29424e-05	4.63936	0.068278	256	0.0716484	NMT1
AA_C_156_31238934_exon3_LQx	NOMO1_Q15155_OID21106_v1_Neurology	-0.222962	-0.343419	-0.102505	0.0611661	-3.64519	254	0.000324023	3.48942	0.049712	256	0.442898	NOMO1
AA_B_95_31324207_exon3_W	NOP56_O00567_OID30055_v1_Cardiometabolic_II	0.187422	0.0650675	0.309777	0.0621248	3.01687	250	0.00281769	2.55011	0.0351271	252	0.211774	NOP56
AA_A_152_29911228_exon3_AVx	NOS1_P29475_OID20863_v1_Neurology	0.194672	0.0719967	0.317348	0.0622852	3.1255	248	0.00198646	2.70192	0.0378973	250	0.151986	NOS1
AA_A_288_29912317_exon5_L	NOS2_P35228_OID30087_v1_Cardiometabolic_II	-0.195598	-0.317754	-0.0734416	0.0620239	-3.15358	250	0.00180994	2.74234	0.0382584	252	0.0242956	NOS2
AA_DRB1_30_32552072_exon2_GHY	NOS3_P29474_OID20834_v1_Neurology	0.219108	0.0970789	0.341137	0.0619571	3.53645	248	0.000483856	3.31528	0.0480083	250	0.086758	NOS3
AA_DPB1_35_33048544_exon2_F	NOTCH1_P46531_OID20311_v1_Cardiometabolic	-0.190926	-0.312705	-0.0691457	0.0618353	-3.08765	252	0.00224308	2.64916	0.0364526	254	0.451654	NOTCH1
AA_C_275_31237869_exon5_EG	NOTCH2_Q04721_OID30407_v1_Cardiometabolic_II	0.213726	0.0930133	0.334439	0.0612958	3.4868	254	0.00057584	3.2397	0.0456788	256	0.119445	NOTCH2
AA_C_275_31237869_exon5_EK	NOTCH3_Q9UM47_OID20253_v1_Cardiometabolic	0.272545	0.15318	0.39191	0.0606093	4.49675	252	1.05336e-05	4.97742	0.0742807	254	0.112449	NOTCH3
HLA_B_51_01	NPC2_P61916_OID30418_v1_Cardiometabolic_II	-0.235628	-0.356439	-0.114817	0.0613422	-3.84121	251	0.000155111	3.80936	0.0555208	253	0.0421917	NPC2
AA_DRB1_30_32552072_exon2_FH	NPDC1_Q9NQX5_OID20205_v1_Cardiometabolic	0.228559	0.107048	0.350069	0.061695	3.70466	249	0.000260783	3.58372	0.0522392	251	0.121647	NPDC1
AA_B_45_31324602_exon2_T	NPHS1_O60500_OID30540_v1_Inflammation_II	-0.227923	-0.351472	-0.104373	0.0627202	-3.63396	241	0.0003411	3.46712	0.0519488	243	0.23465	NPHS1
AA_DPA1_18_33037618_exon2	NPHS2_Q9NP85_OID30462_v1_Inflammation_II	-0.245202	-0.368218	-0.122186	0.0624492	-3.92643	241	0.000112586	3.94851	0.0601241	243	0.0179074	NPHS2
HLA_C_03_03	NPL_Q9BXD5_OID30329_v1_Cardiometabolic_II	-0.195643	-0.317064	-0.0742212	0.0616545	-3.17321	253	0.00169407	2.77107	0.0382761	255	0.0425569	NPL
AA_B_97_31324201_exon3_CRT	NPPB_P16860_OID20049_v1_Cardiometabolic	0.281529	0.161028	0.402031	0.0611788	4.60174	246	6.71484e-06	5.17296	0.0792588	248	0.14377	NPPB
HLA_DQA1_01_02	NPPC_P23582_OID20568_v1_Inflammation	0.309053	0.190827	0.427279	0.0600294	5.14836	251	5.31028e-07	6.27488	0.0955137	253	0.191215	NPPC
HLA_B_35_05	NPR1_P16066_OID30116_v1_Cardiometabolic_II	0.197949	0.075852	0.320046	0.0619941	3.19303	250	0.00158839	2.79904	0.0391839	252	0.0137183	NPR1
AA_B_70_31324527_exon2_NS	NPTN_Q9Y639_OID21235_v1_Oncology	-0.215077	-0.337718	-0.092435	0.0622656	-3.45418	246	0.000649838	3.1872	0.046258	248	0.218145	NPTN
AA_A_9_29910558_exon2_FT	NPTX1_Q15818_OID21074_v1_Neurology	-0.276132	-0.394896	-0.157369	0.060306	-4.57885	254	7.3263e-06	5.13512	0.076249	256	0.378707	NPTX1
AA_DRB1_30_32552072_exon2_AFH	NPTX2_P47972_OID30390_v1_Cardiometabolic_II	-0.220821	-0.341339	-0.100304	0.0611967	-3.60839	254	0.000371006	3.43062	0.048762	256	0.117354	NPTX2
HLA_DRB1_15_01	NPTXR_O95502_OID20191_v1_Cardiometabolic	0.198947	0.0766275	0.321266	0.0621056	3.20336	249	0.00153542	2.81377	0.0395798	251	0.0790219	NPTXR
AA_B_45_31324602_exon2_ET	NPY_P01303_OID21388_v1_Oncology	-0.243071	-0.362459	-0.123683	0.0606255	-4.00939	256	7.99112e-05	4.09739	0.0590836	258	0.447391	NPY
HLA_DPB1_21	NRCAM_Q92823_OID20229_v1_Cardiometabolic	0.185819	0.0631787	0.30846	0.0622687	2.98415	249	0.00312654	2.50494	0.0345288	251	0.0155598	NRCAM
HLA_B_35_05	NRGN_Q92686_OID30674_v1_Inflammation_II	0.279659	0.160785	0.398533	0.0603609	4.63312	253	5.76951e-06	5.23886	0.0782093	255	0.0155176	NRGN
AA_A_156_29911240_exon3_ERW	NRN1_Q9NPD7_OID30983_v1_Neurology_II	0.170722	0.0489686	0.292476	0.0618244	2.76141	254	0.00617535	2.20934	0.0291461	256	0.143395	NRN1
AA_A_193_29911930_exon4_Px	NRP1_O14786_OID20390_v1_Cardiometabolic	0.254483	0.134022	0.374944	0.0611633	4.16072	250	4.366e-05	4.35992	0.0647618	252	0.459196	NRP1
AA_B_177_31323961_exon3_D	NRP2_O60462_OID21081_v1_Neurology	-0.251086	-0.370695	-0.131477	0.0607355	-4.13409	254	4.84474e-05	4.31473	0.0630442	256	0.176826	NRP2
AA_B_67_31324536_exon2_CF	NRTN_Q99748_OID20465_v1_Inflammation	-0.221208	-0.344183	-0.0982323	0.0624325	-3.54315	244	0.000473642	3.32455	0.0489329	246	0.239366	NRTN
AA_B_82_31324491_exon2_L	NRXN3_Q9Y4C0_OID30901_v1_Neurology_II	0.241939	0.12009	0.363789	0.0618635	3.91086	246	0.000119018	3.92439	0.0585346	248	0.360609	NRXN3
AA_DPB1_178_33052924_exon3_L	NSFL1C_Q9UNZ2_OID21022_v1_Neurology	0.199265	0.0781753	0.320355	0.0614873	3.24075	254	0.00135138	2.86922	0.0397066	256	0.0717773	NSFL1C
AA_B_156_31324024_exon3_D	NT5C_Q8TCD5_OID30294_v1_Cardiometabolic_II	-0.230652	-0.351128	-0.110177	0.0611743	-3.77042	253	0.000202924	3.69267	0.0532005	255	0.0246216	NT5C
AA_A_334_29913039_exon7_V	NT5C1A_Q9BXI3_OID31102_v1_Neurology_II	0.190909	0.0693725	0.312446	0.0617131	3.0935	253	0.00220002	2.65757	0.0364464	255	0.211731	NT5C1A
AA_DRB1_86_32551904_exon2_DVx	NT5C3A_Q9H0P0_OID20553_v1_Inflammation	-0.233545	-0.354662	-0.112427	0.0614966	-3.79769	250	0.000183409	3.73658	0.0545431	252	0.438315	NT5C3A
AA_DRB1_37_32552051_exon2_NSx	NT5E_P21589_OID21498_v1_Oncology	0.251612	0.130567	0.372656	0.0614572	4.0941	248	5.73852e-05	4.2412	0.0633086	250	0.469146	NT5E
HLA_B_55	NTF3_P20783_OID20591_v1_Inflammation	-0.23468	-0.355519	-0.11384	0.0613567	-3.82484	251	0.000165177	3.78205	0.0550745	253	0.0186324	NTF3
HLA_B_48	NTF4_P34130_OID21208_v1_Oncology	0.220413	0.0979211	0.342905	0.0621897	3.54421	246	0.000471166	3.32683	0.048582	248	0.0248972	NTF4
AA_B_116_31324144_exon3_DLY	NTproBNP_NTproBNP_OID20125_v1_Cardiometabolic	-0.226879	-0.348438	-0.105319	0.0617199	-3.67594	249	0.000290236	3.53725	0.051474	251	0.470074	NTproBNP
AA_DQA1_69_32609285_exon2_T	NTRK2_Q16620_OID20136_v1_Cardiometabolic	0.275279	0.155287	0.395271	0.060924	4.5184	249	9.63249e-06	5.01626	0.0757784	251	0.108448	NTRK2
HLA_C_08_01	NTRK3_Q16288_OID21057_v1_Neurology	-0.213934	-0.334641	-0.093227	0.0612929	-3.49036	254	0.000568578	3.24521	0.0457678	256	0.0651973	NTRK3
HLA_C_12_02	NUB1_Q9Y5A7_OID20510_v1_Inflammation	-0.181928	-0.304164	-0.059691	0.0620661	-2.93119	251	0.00368806	2.4332	0.0330977	253	0.0298538	NUB1
AA_A_161_29911255_exon3_D	NUBP1_P53384_OID31412_v1_Oncology_II	0.199321	0.077749	0.320894	0.06173	3.22892	252	0.00140757	2.85153	0.0397291	254	0.017752	NUBP1
HLA_B_56	NUCB2_P80303_OID21448_v1_Oncology	0.194588	0.0738608	0.315315	0.0613053	3.17408	256	0.00168696	2.7729	0.0378644	258	0.0212926	NUCB2
AA_A_66_29910729_exon2_.N	NUDC_Q9Y266_OID20623_v1_Inflammation	0.229911	0.109654	0.350169	0.0610647	3.76504	254	0.000206928	3.68418	0.0528592	256	0.491549	NUDC
AA_A_67_29910732_exon2_.V	NUDT10_Q8NFP7_OID30198_v1_Cardiometabolic_II	-0.273624	-0.395416	-0.151832	0.0618292	-4.42548	242	1.45616e-05	4.83679	0.0748702	244	0.0145902	NUDT10
AA_C_219_31238158_exon4_W	NUDT15_Q9NV35_OID30102_v1_Cardiometabolic_II	0.263239	0.14307	0.383408	0.0610149	4.31434	250	2.30687e-05	4.63698	0.0692948	252	0.469169	NUDT15
AA_DRB1_28_32552078_exon2_D	NUDT16_Q96DE0_OID31484_v1_Oncology_II	-0.21846	-0.340013	-0.0969063	0.0617179	-3.53965	250	0.000477657	3.32088	0.0477246	252	0.332903	NUDT16
AA_A_152_29911228_exon3_ERx	NUDT2_P50583_OID21308_v1_Oncology	0.22031	0.099053	0.341567	0.0615686	3.57828	251	0.000414986	3.38197	0.0485364	253	0.130733	NUDT2
AA_DPB1_55_33048604_exon2_E	NUDT5_Q9UKK9_OID21115_v1_Neurology	0.197753	0.0766256	0.318881	0.0615065	3.21516	254	0.0014726	2.83192	0.0391063	256	0.427063	NUDT5
HLA_A_02_06	NUMB_P49757_OID30568_v1_Inflammation_II	-0.22973	-0.353226	-0.106234	0.0626928	-3.66437	241	0.00030492	3.51581	0.0527758	243	0.0396811	NUMB
AA_DPB1_11_33048472_exon2	NUP50_Q9UKX7_OID30100_v1_Cardiometabolic_II	0.234161	0.113062	0.35526	0.0614872	3.80828	250	0.00017614	3.75414	0.0548312	252	0.203863	NUP50
AA_B_45_31324602_exon2_GT	NXPE4_Q6UWF7_OID30076_v1_Cardiometabolic_II	0.189463	0.0671568	0.311769	0.0621	3.05093	250	0.00252712	2.59737	0.0358961	252	0.281081	NXPE4
AA_B_66_31324539_exon2_I	NXPH1_P58417_OID20849_v1_Neurology	0.185593	0.0626975	0.308488	0.0623969	2.97439	248	0.00322531	2.49143	0.0344447	250	0.15938	NXPH1
AA_DRB1_67_32551961_exon2_FS	NXPH3_O95157_OID30565_v1_Inflammation_II	-0.227206	-0.350777	-0.103635	0.062731	-3.62191	241	0.00035653	3.4479	0.0516224	243	0.28156	NXPH3
AA_B_97_31324201_exon3_RTV	OBP2B_Q9NPH6_OID20980_v1_Neurology	-0.202416	-0.32391	-0.0809219	0.0616901	-3.28117	252	0.00117985	2.92817	0.0409721	254	0.137348	OBP2B
AA_B_77_31324506_exon2_DN	OCLN_Q16625_OID31069_v1_Neurology_II	-0.246208	-0.365972	-0.126444	0.0608141	-4.04853	254	6.84805e-05	4.16443	0.0606182	256	0.344152	OCLN
HLA_DRB1_16	ODAM_A1E959_OID20793_v1_Neurology	0.282223	0.162239	0.402207	0.0609187	4.63278	248	5.83034e-06	5.23431	0.0796499	250	0.03407	ODAM
AA_A_19_29910588_exon2	OFD1_O75665_OID31268_v1_Oncology_II	-0.230961	-0.352648	-0.109275	0.0617832	-3.73826	248	0.000230103	3.63808	0.0533432	250	0.031112	OFD1
HLA_A_26	OGA_O60502_OID31465_v1_Oncology_II	0.302423	0.183694	0.421152	0.060284	5.01664	250	9.98265e-07	6.00075	0.0914597	252	0.0297401	OGA
AA_A_156_29911240_exon3_EQW	OGFR_Q9NZT2_OID21360_v1_Oncology	-0.191983	-0.313982	-0.0699844	0.0619453	-3.09924	251	0.00216118	2.66531	0.0368575	253	0.427885	OGFR
AA_B_116_31324144_exon3_FNY	OGN_P20774_OID21123_v1_Neurology	0.209916	0.0891013	0.330731	0.0613476	3.42175	254	0.000724974	3.13968	0.0440647	256	0.414578	OGN
HLA_DQB1_03_02	OGT_O15294_OID31300_v1_Oncology_II	0.200289	0.0777553	0.322823	0.0622133	3.21939	248	0.00145608	2.83682	0.0401158	250	0.062228	OGT
HLA_DRB1_13_01	OLFM4_Q6UX06_OID30665_v1_Inflammation_II	0.232269	0.109107	0.35543	0.0625244	3.71485	242	0.000252513	3.59772	0.0539487	244	0.0151311	OLFM4
AA_DRB1_70_32551952_exon2_D	OLR1_P78380_OID20183_v1_Cardiometabolic	0.251886	0.130104	0.373667	0.0618277	4.07399	245	6.24518e-05	4.20446	0.0634463	247	0.344462	OLR1
AA_DPB1_178_33052924_exon3_L	OMD_Q99983_OID20725_v1_Inflammation	-0.236713	-0.357249	-0.116177	0.0612038	-3.86762	252	0.000139961	3.85399	0.0560329	254	0.070376	OMD
AA_DPB1_76_33048667_exon2_I	OMG_P23515_OID21352_v1_Oncology	0.187574	0.0654687	0.309678	0.0619991	3.02542	251	0.00274088	2.56211	0.0351838	253	0.0641917	OMG
AA_A_152_29911228_exon3_Ax	OMP_P47874_OID30835_v1_Neurology_II	-0.193245	-0.317482	-0.0690068	0.0630708	-3.06393	242	0.00243178	2.61408	0.0373435	244	0.251848	OMP
AA_B_71_31324524_exon2_A	OPHN1_O60890_OID31087_v1_Neurology_II	0.20117	0.079887	0.322453	0.0615842	3.26658	253	0.00123909	2.9069	0.0404693	255	0.312784	OPHN1
AA_A_9_29910558_exon2_FT	OPLAH_O14841_OID30201_v1_Cardiometabolic_II	0.211302	0.0875362	0.335067	0.062831	3.36302	242	0.000896094	3.04765	0.0446484	244	0.374781	OPLAH
AA_DRB1_minus1_32557434_exon1_A	OPTC_Q9UBM4_OID21362_v1_Oncology	0.275188	0.155677	0.3947	0.0606824	4.53489	251	8.93273e-06	5.04902	0.0757286	253	0.205733	OPTC
AA_DRB1_133_32549536_exon3_L	ORM1_P02763_OID30768_v1_Inflammation_II	-0.189307	-0.310882	-0.0677318	0.0617327	-3.06656	253	0.00240029	2.61974	0.0358372	255	0.215314	ORM1
HLA_B_56	OSBPL2_Q9H1P3_OID31085_v1_Neurology_II	0.214828	0.0939042	0.335751	0.0614016	3.49873	253	0.000552169	3.25793	0.0461509	255	0.0232824	OSBPL2
HLA_B_35_03	OSCAR_Q8IYS5_OID20776_v1_Inflammation	-0.235308	-0.356372	-0.114243	0.0614697	-3.82803	250	0.000163317	3.78697	0.0553697	252	0.0194544	OSCAR
AA_DRB1_67_32551961_exon2_LS	OSM_P13725_OID20574_v1_Inflammation	-0.240075	-0.361239	-0.118911	0.0615191	-3.90246	249	0.000122611	3.91147	0.0576362	251	0.35843	OSM
AA_A_116_29911120_exon3_D	OSMR_Q99650_OID20356_v1_Cardiometabolic	-0.182594	-0.305062	-0.0601263	0.0621823	-2.93643	250	0.00362964	2.44014	0.0333407	252	0.4995	OSMR
AA_A_152_29911228_exon3_EGW	OSTN_P61366_OID30909_v1_Neurology_II	0.198812	0.0757384	0.321886	0.0624849	3.18176	246	0.0016521	2.78196	0.0395263	248	0.123913	OSTN
AA_DRB1_58_32551988_exon2_AP	OTOA_Q7RTW8_OID30825_v1_Neurology_II	-0.222494	-0.345945	-0.0990439	0.0626711	-3.55019	242	0.000462435	3.33495	0.0495038	244	0.056543	OTOA
HLA_B_35_05	OTUD6B_Q8N6M0_OID31487_v1_Oncology_II	0.232634	0.111489	0.353778	0.0615104	3.78202	250	0.000194673	3.71069	0.0541184	252	0.0157024	OTUD6B
AA_C_minus15_31239820_exon1_I	OTUD7B_Q6GQQ9_OID31064_v1_Neurology_II	0.195931	0.0747585	0.317104	0.0615294	3.18435	254	0.00163188	2.78731	0.0383891	256	0.281121	OTUD7B
AA_C_152_31238946_exon3_A	OXCT1_P55809_OID30227_v1_Cardiometabolic_II	0.189496	0.0651653	0.313826	0.0631177	3.00226	242	0.00296071	2.5286	0.0359086	244	0.228045	OXCT1
AA_B_82_31324491_exon2_L	OXT_P01178_OID21047_v1_Neurology	0.182648	0.0611586	0.304137	0.0616901	2.96073	254	0.00335948	2.47373	0.0333602	256	0.364555	OXT
AA_DPB1_35_33048544_exon2_L	P4HB_P07237_OID21509_v1_Oncology	-0.262467	-0.384398	-0.140536	0.061901	-4.2401	243	3.17671e-05	4.49802	0.0688887	245	0.424861	P4HB
HLA_DPB1_02_02	PACS2_Q86VP3_OID30186_v1_Cardiometabolic_II	-0.221713	-0.343175	-0.100251	0.0616715	-3.59507	250	0.000390642	3.40822	0.0491567	252	0.0536925	PACS2
AA_DRB1_37_32552051_exon2_NPY	PADI2_Q9Y2J8_OID20467_v1_Inflammation	0.214124	0.0909494	0.337299	0.0625336	3.42414	244	0.000723298	3.14068	0.0458491	246	0.47413	PADI2
AA_DQA1_25_32609153_exon2	PADI4_Q9UM07_OID20832_v1_Neurology	0.269992	0.149569	0.390416	0.0611418	4.41583	248	1.50329e-05	4.82296	0.0728957	250	0.230658	PADI4
AA_DRB1_minus24_32557503_exon1_L	PAEP_P09466_OID20925_v1_Neurology	0.219812	0.0987844	0.34084	0.0614534	3.57689	252	0.000416802	3.38007	0.0483173	254	0.159384	PAEP
HLA_B_35_03	PAFAH1B3_Q15102_OID30998_v1_Neurology_II	-0.185561	-0.306983	-0.0641396	0.0616559	-3.00963	254	0.00287891	2.54077	0.034433	256	0.0211035	PAFAH1B3
HLA_DQB1_03_02	PAFAH2_Q99487_OID31286_v1_Oncology_II	0.199907	0.0773629	0.32245	0.0622183	3.21299	248	0.00148761	2.82751	0.0399627	250	0.062228	PAFAH2
AA_C_177_31238871_exon3_ER	PAG1_Q9NWQ8_OID20108_v1_Cardiometabolic	0.213427	0.0907401	0.336114	0.0622886	3.42642	246	0.000716626	3.14471	0.0455511	248	0.125153	PAG1
HLA_C_12_02	PAGR1_Q9BTK6_OID30206_v1_Cardiometabolic_II	0.248928	0.12629	0.371567	0.0622589	3.99827	242	8.47818e-05	4.0717	0.0619653	244	0.0309549	PAGR1
AA_B_116_31324144_exon3_DFL	PAIP2B_Q9ULR5_OID31228_v1_Oncology_II	-0.192033	-0.314277	-0.0697891	0.0620685	-3.09389	250	0.00219997	2.65758	0.0368766	252	0.324359	PAIP2B
AA_A_156_29911240_exon3_EL	PAK4_O96013_OID20819_v1_Neurology	0.220978	0.0990016	0.342954	0.0619303	3.56817	248	0.000431427	3.36509	0.0488313	250	0.379018	PAK4
AA_C_156_31238934_exon3_LWx	PALLD_Q8WX93_OID30444_v1_Inflammation_II	-0.208317	-0.332423	-0.0842112	0.0630025	-3.30649	241	0.00108883	2.96304	0.043396	243	0.358294	PALLD
AA_DQB1_37_32632741_exon2_Y	PALM_O75781_OID31515_v1_Oncology_II	0.260057	0.139781	0.380333	0.0610695	4.25838	250	2.91642e-05	4.53515	0.0676297	252	0.193925	PALM
AA_DQB1_minus5_32634302_exon1_L	PALM2_Q8IXS6_OID31096_v1_Neurology_II	0.20576	0.0845954	0.326925	0.0615242	3.34438	253	0.0009497	3.02241	0.0423373	255	0.0738647	PALM2
AA_DQB1_71_32632639_exon2_AT	PALM3_A6NDB9_OID30182_v1_Cardiometabolic_II	0.230657	0.109453	0.35186	0.0615402	3.74807	250	0.000221381	3.65486	0.0532024	252	0.185508	PALM3
HLA_B_15_25	PAM_P19021_OID20291_v1_Cardiometabolic	-0.280165	-0.399981	-0.16035	0.0608345	-4.60537	249	6.57233e-06	5.18228	0.0784927	251	0.0122371	PAM
HLA_DPB1_04	PAMR1_Q6UXH9_OID21153_v1_Neurology	-0.240353	-0.360299	-0.120408	0.0609062	-3.94628	254	0.000102786	3.98806	0.0577697	256	0.180242	PAMR1
AA_DPB1_84_33048691_exon2_G	PAPPA_Q13219_OID20421_v1_Inflammation	-0.220032	-0.343041	-0.0970234	0.0624495	-3.52336	244	0.000508585	3.29364	0.0484142	246	0.363333	PAPPA
AA_DRB1_30_32552072_exon2_GHL	PARD3_Q8TEW0_OID31301_v1_Oncology_II	0.175063	0.0519265	0.2982	0.0625194	2.80014	248	0.0055102	2.25883	0.0306472	250	0.28839	PARD3
AA_B_94_31324210_exon3_I	PARK7_Q99497_OID21160_v1_Neurology	-0.228868	-0.349156	-0.10858	0.0610801	-3.74702	254	0.000221526	3.65457	0.0523807	256	0.276539	PARK7
HLA_C_08_01	PARP1_P09874_OID20500_v1_Inflammation	0.188174	0.0660838	0.310265	0.0619919	3.03547	251	0.00265436	2.57604	0.0354096	253	0.0659704	PARP1
AA_DQB1_87_32632591_exon2_F	PAXX_Q9BUH6_OID30591_v1_Inflammation_II	-0.248413	-0.369071	-0.127756	0.0612631	-4.05486	250	6.70548e-05	4.17357	0.0617092	252	0.133335	PAXX
HLA_B_51	PBK_Q96KB5_OID31158_v1_Oncology_II	-0.197912	-0.32001	-0.0758141	0.0619945	-3.19241	250	0.00159166	2.79815	0.0391693	252	0.0573651	PBK
HLA_B_35_05	PBLD_P30039_OID20839_v1_Neurology	0.189939	0.0671477	0.312731	0.0623441	3.04663	248	0.00256429	2.59103	0.0360769	250	0.013828	PBLD
AA_C_9_31239621_exon2_DF	PBXIP1_Q96AQ6_OID31435_v1_Oncology_II	0.287306	0.167995	0.406616	0.0605791	4.74266	250	3.54734e-06	5.4501	0.0825446	252	0.415831	PBXIP1
HLA_DQB1_06_09	PCARE_A6NGG8_OID30838_v1_Neurology_II	-0.231091	-0.354288	-0.107894	0.0625424	-3.69495	242	0.000271977	3.56547	0.0534031	244	0.0141639	PCARE
HLA_DRB1_15_01	PCBD1_P61457_OID30610_v1_Inflammation_II	-0.224894	-0.346265	-0.103523	0.0616254	-3.64937	250	0.000320013	3.49483	0.0505772	252	0.0787163	PCBD1
AA_B_97_31324201_exon3_RT	PCBP2_Q15366_OID31003_v1_Neurology_II	-0.264008	-0.383192	-0.144825	0.0605194	-4.36237	254	1.87202e-05	4.72769	0.0697003	256	0.140311	PCBP2
HLA_B_18	PCDH1_Q08174_OID20614_v1_Inflammation	0.252904	0.133353	0.372455	0.0607058	4.16606	254	4.25095e-05	4.37151	0.0639604	256	0.0116992	PCDH1
AA_DQB1_185_32629408_exon3_I	PCDH12_Q9NPG4_OID31045_v1_Neurology_II	-0.174297	-0.295974	-0.052621	0.0617851	-2.82102	254	0.00516517	2.28692	0.0303796	256	0.280191	PCDH12
HLA_B_56_01	PCDH17_O14917_OID20132_v1_Cardiometabolic	-0.232723	-0.35411	-0.111336	0.0616324	-3.77598	249	0.000199363	3.70036	0.0541599	251	0.0115199	PCDH17
AA_DRB1_71_32551949_exon2_AKR	PCDH7_O60245_OID31456_v1_Oncology_II	0.201679	0.0796769	0.323682	0.061946	3.25573	250	0.00128736	2.8903	0.0406746	252	0.0490437	PCDH7
AA_DRB1_233_32548048_exon5_T	PCDH9_Q9HC56_OID31516_v1_Oncology_II	-0.19919	-0.321256	-0.0771245	0.0619782	-3.21388	250	0.00148173	2.82923	0.0396768	252	0.377556	PCDH9
HLA_B_48_01	PCDHB15_Q9Y5E8_OID31377_v1_Oncology_II	0.272082	0.152701	0.391464	0.0606176	4.48851	252	1.09178e-05	4.96186	0.0740289	254	0.0220138	PCDHB15
[truncated: 940 more rows]
