# Supplementary material for: The influence of HLA genetic variation on plasma protein expression
Source: Nat Commun. 2024 Jul 31;15:6469. doi: 10.1038/s41467-024-50583-8 (PMC11291675; doi:10.1038/s41467-024-50583-8)
Supplement: Supplementary file 4 — Supplementary Data 1-21 [file 41467_2024_50583_MOESM4_ESM.zip › Supplementary_tables/Supplementary_Data8.xls]

## Sheet: ST8_legend
allele	lead HLA variant in the CSA replication cohort affecting expression of the protein
gene	full name of Olink protein
beta	beta from HLA-pQTL linear model
beta_CI_low	95% confidence interval on beta (lower bound)
beta_CI_high	95% confidence interval on beta (upper bound)
SE	standard error from HLA-pQTL linear model
tval	t-statistic from HLA-pQTL linear model
DF	degrees of freedom from HLA-pQTL linear model
pval	p-value from linear model. P-values are unadjusted, two-sided and determined via t-test and linear regression analysis.
minus_log10P	8 / 2940 proteins tested = P <= 1.70 x 10-11)
var_explained	variance explained by lead HLA variant
N	total N used for the indicated HLA-pQTL
gene_short	abbreviated name of Olink protein

## Sheet: ST8
allele	gene	beta	beta_CI_low	beta_CI_high	SE	tval	DF	pval	minus_log10P	var_explained	N	gene_short
AA_A_77_29910762_exon2_Nx	A1BG_P04217_OID30771_v1_Inflammation_II	-0.103232	-0.168411	-0.0380523	0.0332106	-3.1084	897	0.00194036	2.71212	0.0106568	899	A1BG
AA_DQA1_207_32610470_exon4_M	AAMDC_Q9H7C9_OID30236_v1_Cardiometabolic_II	0.113084	0.0471593	0.179009	0.0335893	3.36668	875	0.000793962	3.1002	0.0127881	877	AAMDC
AA_DPB1_55_33048604_exon2_D	AARSD1_Q9BTE6_OID21311_v1_Oncology	0.112343	0.0462604	0.178425	0.0336692	3.33666	871	0.000883817	3.05364	0.0126209	873	AARSD1
HLA_A_24	ABCA2_Q9BZC7_OID30146_v1_Cardiometabolic_II	-0.117706	-0.184169	-0.0512425	0.0338627	-3.47597	860	0.000534489	3.27206	0.0138546	862	ABCA2
AA_DPB1_178_33052924_exon3_L	ABHD14B_Q96IU4_OID20921_v1_Neurology	-0.11938	-0.185256	-0.0535041	0.0335644	-3.55675	875	0.000395625	3.40272	0.0142517	877	ABHD14B
AA_A_95_29911057_exon3_Lx	ABL1_P00519_OID21280_v1_Oncology	-0.123965	-0.189955	-0.0579748	0.0336223	-3.68699	871	0.000240972	3.61803	0.0153674	873	ABL1
AA_DPB1_35_33048544_exon2_Y	ABO_P16442_OID30675_v1_Inflammation_II	-0.114915	-0.18023	-0.0496002	0.0332793	-3.45305	891	0.000580387	3.23628	0.0132055	893	ABO
AA_B_12_31324701_exon2	ABRAXAS2_Q15018_OID30130_v1_Cardiometabolic_II	0.113578	0.0470828	0.180073	0.0338791	3.35246	860	0.000835941	3.07782	0.0129	862	ABRAXAS2
AA_B_minus16_31324910_exon1_V	ACAA1_P09110_OID21269_v1_Oncology	-0.11209	-0.178636	-0.0455448	0.0339045	-3.30605	859	0.00098544	3.00637	0.0125642	861	ACAA1
AA_C_9_31239621_exon2_Y	ACADM_P11310_OID31277_v1_Oncology_II	-0.103694	-0.169611	-0.0377762	0.0335856	-3.08745	877	0.00208233	2.68145	0.0107524	879	ACADM
AA_C_163_31238913_exon3_Ex	ACADSB_P45954_OID30356_v1_Cardiometabolic_II	-0.0977155	-0.163005	-0.0324264	0.0332663	-2.93737	895	0.003395	2.46916	0.00954832	897	ACADSB
AA_DQB1_87_32632591_exon2_F	ACAN_P16112_OID20159_v1_Cardiometabolic	-0.107476	-0.17348	-0.0414721	0.0336296	-3.19588	874	0.00144406	2.84041	0.0115511	876	ACAN
HLA_DQB1_06_01	ACE_P12821_OID30696_v1_Inflammation_II	0.0983841	0.0329525	0.163816	0.0333387	2.95105	891	0.00324998	2.48812	0.00967944	893	ACE
HLA_DPB1_02	ACE2_Q9BYF1_OID20105_v1_Cardiometabolic	0.137262	0.0711982	0.203327	0.0336597	4.07794	866	4.96229e-05	4.30432	0.018841	868	ACE2
AA_DQB1_26_32632774_exon2_FG	ACHE_P22303_OID30585_v1_Inflammation_II	-0.119102	-0.185094	-0.0531103	0.0336232	-3.54226	872	0.000417758	3.37907	0.0141853	874	ACHE
HLA_DPB1_03	ACOT13_Q9NPJ3_OID31522_v1_Oncology_II	-0.0840684	-0.149403	-0.0187341	0.0332894	-2.52538	896	0.0117288	1.93075	0.0070675	898	ACOT13
AA_A_166_29911270_exon3_D	ACOX1_Q15067_OID20124_v1_Cardiometabolic	0.111258	0.0454695	0.177046	0.0335198	3.31917	879	0.000939998	3.02687	0.0123783	881	ACOX1
AA_DRB1_74_32551940_exon2_LQ	ACP1_P24666_OID30524_v1_Inflammation_II	-0.119302	-0.185444	-0.0531592	0.0336998	-3.54014	868	0.000421185	3.37553	0.0142329	870	ACP1
AA_DRB1_70_32551952_exon2_Qx	ACP5_P13686_OID20314_v1_Cardiometabolic	0.137224	0.0718739	0.202573	0.0332966	4.12124	885	4.12232e-05	4.38486	0.0188303	887	ACP5
HLA_B_41_01	ACP6_Q9NPH0_OID21432_v1_Oncology	-0.0894216	-0.154909	-0.0239344	0.033367	-2.67994	891	0.00749949	2.12497	0.00799622	893	ACP6
AA_B_67_31324536_exon2_FM	ACRBP_Q8NEB7_OID31385_v1_Oncology_II	0.0883264	0.0228696	0.153783	0.0333516	2.64834	892	0.00823172	2.08451	0.00780155	894	ACRBP
HLA_DQB1_06_04	ACRV1_P26436_OID30513_v1_Inflammation_II	0.0806017	0.0142001	0.147003	0.0338318	2.38243	868	0.0174134	1.75912	0.00649664	870	ACRV1
HLA_A_01_01	ACSL1_P33121_OID30080_v1_Cardiometabolic_II	0.100867	0.0342798	0.167454	0.0339258	2.97316	860	0.00302976	2.51859	0.0101741	862	ACSL1
AA_B_45_31324602_exon2_K	ACTA2_P62736_OID20079_v1_Cardiometabolic	-0.118527	-0.184752	-0.0523016	0.0337418	-3.51276	866	0.000466424	3.33122	0.0140486	868	ACTA2
HLA_A_31_01	ACTN2_P35609_OID30192_v1_Cardiometabolic_II	0.116544	0.0500713	0.183016	0.0338673	3.44118	860	0.000607093	3.21674	0.0135824	862	ACTN2
HLA_C_08	ACTN4_O43707_OID20435_v1_Inflammation	-0.106277	-0.172557	-0.039998	0.0337694	-3.14715	867	0.00170506	2.76826	0.0112949	869	ACTN4
AA_DRB1_13_32552123_exon2_FR	ACVRL1_P37023_OID20999_v1_Neurology	0.126545	0.0609154	0.192174	0.033439	3.78435	880	0.000164547	3.78371	0.0160136	882	ACVRL1
AA_C_326_31237170_exon7_S	ACY1_Q03154_OID20137_v1_Cardiometabolic	0.138762	0.0732033	0.204321	0.0334029	4.1542	879	3.58298e-05	4.44576	0.0192549	881	ACY1
HLA_DRB1_01_01	ACY3_Q96HD9_OID30086_v1_Cardiometabolic_II	0.122037	0.0556087	0.188465	0.0338448	3.60578	860	0.00032914	3.48262	0.014893	862	ACY3
AA_C_9_31239621_exon2_DF	ACYP1_P07311_OID30642_v1_Inflammation_II	0.108532	0.0423069	0.174757	0.0337417	3.21655	868	0.00134548	2.87112	0.0117791	870	ACYP1
AA_DQB1_86_32632594_exon2_G	ADA_P00813_OID20645_v1_Inflammation	0.115775	0.0505031	0.181047	0.0332573	3.48118	892	0.000523422	3.28115	0.0134038	894	ADA
AA_B_199_31323321_exon4_A	ADA2_Q9NZK5_OID20394_v1_Cardiometabolic	0.106196	0.0405206	0.171871	0.0334624	3.17358	883	0.0015578	2.80749	0.0112775	885	ADA2
HLA_DRB1_14_04	ADAM12_O43184_OID30491_v1_Inflammation_II	0.0966174	0.0303106	0.162924	0.0337834	2.85991	868	0.0043393	2.36258	0.00933491	870	ADAM12
AA_B_97_31324201_exon3_CN	ADAM15_Q13444_OID20109_v1_Cardiometabolic	-0.120137	-0.186349	-0.0539242	0.0337353	-3.56116	866	0.000389347	3.40966	0.0144328	868	ADAM15
AA_B_94_31324210_exon3_I	ADAM22_Q9P0K1_OID21001_v1_Neurology	-0.125189	-0.190792	-0.0595855	0.0334258	-3.74528	881	0.000191904	3.71691	0.0156723	883	ADAM22
AA_A_166_29911270_exon3_Dx	ADAM23_O75077_OID20651_v1_Inflammation	0.114542	0.0492607	0.179823	0.0332621	3.44361	892	0.000600724	3.22133	0.0131198	894	ADAM23
AA_C_16_31239600_exon2	ADAM8_P78325_OID21039_v1_Neurology	-0.103364	-0.168873	-0.037855	0.0333781	-3.09677	888	0.0020179	2.6951	0.0106841	890	ADAM8
AA_B_156_31324024_exon3_GW	ADAM9_Q13443_OID31488_v1_Oncology_II	-0.144657	-0.209533	-0.0797798	0.0330563	-4.37607	896	1.35061e-05	4.86947	0.0209255	898	ADAM9
AA_B_156_31324024_exon3_LR	ADAMTS1_Q9UHI8_OID30528_v1_Inflammation_II	0.10706	0.0408243	0.173295	0.0337471	3.17241	868	0.00156495	2.8055	0.0114618	870	ADAMTS1
AA_DQA1_25_32609153_exon2	ADAMTS13_Q76LX8_OID20249_v1_Cardiometabolic	-0.119965	-0.185167	-0.0547626	0.0332221	-3.611	893	0.000322007	3.49213	0.0143916	895	ADAMTS13
AA_DPA1_111_33036999_exon3_x	ADAMTS15_Q8TE58_OID21275_v1_Oncology	0.104106	0.0379642	0.170248	0.0336996	3.08924	871	0.00207041	2.68394	0.0108381	873	ADAMTS15
AA_A_156_29911240_exon3_EL	ADAMTS16_Q8TE57_OID20089_v1_Cardiometabolic	-0.119159	-0.185379	-0.0529385	0.0337393	-3.53176	866	0.000434613	3.3619	0.0141988	868	ADAMTS16
AA_DRB1_37_32552051_exon2_LN	ADAMTS4_O75173_OID30471_v1_Inflammation_II	0.169409	0.103753	0.235064	0.0334516	5.06429	868	5.00761e-07	6.30037	0.0286993	870	ADAMTS4
AA_DQB1_minus18_32634341_exon1_V	ADAMTS8_Q9UP79_OID21502_v1_Oncology	0.11502	0.0495585	0.180482	0.0333539	3.44848	887	0.000590286	3.22894	0.0132297	889	ADAMTS8
HLA_B_49	ADAMTSL2_Q86TH1_OID30370_v1_Cardiometabolic_II	0.101591	0.0363269	0.166854	0.0332534	3.05504	895	0.00231696	2.63508	0.0103206	897	ADAMTSL2
AA_DRB1_30_32552072_exon2_GH	ADAMTSL4_Q6UY14_OID30275_v1_Cardiometabolic_II	-0.133908	-0.199661	-0.0681552	0.0335017	-3.99706	875	6.95388e-05	4.15777	0.0179314	877	ADAMTSL4
AA_DRB1_37_32552051_exon2_FPS	ADAMTSL5_Q6ZMM2_OID30355_v1_Cardiometabolic_II	-0.1106	-0.175801	-0.0453994	0.0332212	-3.3292	895	0.000906542	3.04261	0.0122324	897	ADAMTSL5
HLA_DPA1_01_03	ADCYAP1R1_P41586_OID21188_v1_Oncology	0.113005	0.0464665	0.179544	0.033901	3.33338	859	0.000894669	3.04834	0.0127701	861	ADCYAP1R1
AA_B_114_31324150_exon3_H	ADD1_P35611_OID30655_v1_Inflammation_II	0.117807	0.0518052	0.18381	0.0336285	3.5032	872	0.000483072	3.31599	0.0138786	874	ADD1
AA_B_12_31324701_exon2	ADGRB3_O60242_OID20974_v1_Neurology	0.09666	0.0308085	0.162512	0.0335521	2.88089	880	0.00406188	2.39127	0.00934316	882	ADGRB3
HLA_C_04_01	ADGRD1_Q6QNK2_OID30588_v1_Inflammation_II	-0.107632	-0.173711	-0.0415534	0.0336675	-3.19691	872	0.00143909	2.84191	0.0115847	874	ADGRD1
HLA_B_40_01	ADGRE1_Q14246_OID31483_v1_Oncology_II	0.0996741	0.0344342	0.164914	0.0332413	2.9985	896	0.00278808	2.5547	0.00993492	898	ADGRE1
AA_DRB1_71_32551949_exon2_ARx	ADGRE2_Q9UHX3_OID20755_v1_Inflammation	0.0945783	0.0290487	0.160108	0.0333886	2.83265	889	0.0047207	2.32599	0.00894506	891	ADGRE2
AA_B_70_31324527_exon2_KQ	ADGRE5_P48960_OID20260_v1_Cardiometabolic	-0.105631	-0.171014	-0.0402481	0.0333138	-3.17078	891	0.00157226	2.80347	0.0111579	893	ADGRE5
HLA_DQB1_06_04	ADGRF5_Q8IZF2_OID30349_v1_Cardiometabolic_II	-0.170208	-0.234854	-0.105562	0.0329386	-5.16744	895	2.9272e-07	6.53355	0.0289707	897	ADGRF5
AA_DRB1_74_32551940_exon2_AEx	ADGRG1_Q9Y653_OID21294_v1_Oncology	0.130323	0.0643868	0.196259	0.0335947	3.87927	871	0.000112667	3.94821	0.0169841	873	ADGRG1
AA_DQB1_45_32632717_exon2	ADGRG2_Q8IZP9_OID20189_v1_Cardiometabolic	0.0927224	0.0268085	0.158636	0.0335839	2.76092	879	0.00588393	2.23033	0.00859744	881	ADGRG2
AA_DRB1_57_32551991_exon2_AS	ADGRV1_Q8WXG9_OID30877_v1_Neurology_II	0.117847	0.0513074	0.184387	0.0339015	3.47616	858	0.000534183	3.27231	0.0138879	860	ADGRV1
AA_C_219_31238158_exon4_R	ADH1B_P00325_OID30612_v1_Inflammation_II	0.112709	0.046668	0.178751	0.0336485	3.34961	872	0.000843966	3.07368	0.0127034	874	ADH1B
AA_DRB1_71_32551949_exon2_EK	ADH4_P08319_OID20117_v1_Cardiometabolic	-0.109388	-0.175683	-0.0430928	0.0337775	-3.23849	866	0.00124737	2.904	0.0119658	868	ADH4
AA_B_77_31324506_exon2_CN	ADIPOQ_Q15848_OID30748_v1_Inflammation_II	-0.109493	-0.174629	-0.0443576	0.0331883	-3.29916	897	0.00100795	2.99656	0.0119888	899	ADIPOQ
AA_B_147_31324051_exon3_W	ADM_P35318_OID21467_v1_Oncology	0.108208	0.0428434	0.173572	0.0333046	3.24904	891	0.0012013	2.92035	0.0117089	893	ADM
HLA_B_58	ADRA2A_P08913_OID30067_v1_Cardiometabolic_II	0.0961959	0.0295779	0.162814	0.0339416	2.83416	860	0.00470222	2.3277	0.00925365	862	ADRA2A
HLA_DPB1_01	AFAP1_Q8N556_OID30569_v1_Inflammation_II	-0.0997316	-0.165865	-0.033598	0.0336954	-2.9598	872	0.00316176	2.50007	0.0099464	874	AFAP1
AA_C_156_31238934_exon3_LRW	AFM_P43652_OID30741_v1_Inflammation_II	-0.0838901	-0.149189	-0.0185914	0.0332713	-2.52139	897	0.0118614	1.92586	0.00703754	899	AFM
HLA_B_07_02	AFP_P02771_OID20978_v1_Neurology	0.111927	0.0460309	0.177823	0.0335746	3.33368	876	0.000893	3.04915	0.0125276	878	AFP
HLA_DRB1_04_03	AGBL2_Q5U5Z8_OID30793_v1_Neurology_II	-0.0983872	-0.165069	-0.0317057	0.0339738	-2.89597	858	0.00387587	2.41163	0.00968004	860	AGBL2
HLA_C_15_05	AGER_Q15109_OID20756_v1_Inflammation	0.123997	0.0584951	0.189498	0.0333741	3.71536	884	0.000215655	3.66624	0.0153752	886	AGER
AA_DRB1_37_32552051_exon2_Yx	AGR2_O95994_OID20896_v1_Neurology	0.106245	0.0392641	0.173225	0.0341257	3.11334	849	0.00191186	2.71854	0.0112879	851	AGR2
AA_DQB1_87_32632591_exon2_F	AGR3_Q8TD06_OID21243_v1_Oncology	-0.110683	-0.177239	-0.0441271	0.0339099	-3.26403	859	0.0011418	2.94241	0.0122507	861	AGR3
AA_DRB1_13_32552123_exon2_FRY	AGRN_O00468_OID20786_v1_Inflammation	0.13289	0.0676496	0.198131	0.0332415	3.99773	889	6.92577e-05	4.15953	0.0176599	891	AGRN
AA_DRB1_57_32551991_exon2_D	AGRP_O00253_OID20658_v1_Inflammation	-0.137637	-0.202725	-0.0725489	0.0331638	-4.15022	892	3.63973e-05	4.43893	0.018944	894	AGRP
HLA_B_13_01	AGT_P01019_OID30709_v1_Inflammation_II	0.118817	0.0535322	0.184102	0.0332639	3.57195	891	0.000373321	3.42792	0.0141175	893	AGT
HLA_B_49	AGXT_P21549_OID20139_v1_Cardiometabolic	-0.104629	-0.170464	-0.0387929	0.033544	-3.11914	879	0.00187291	2.72748	0.0109471	881	AGXT
AA_DQB1_57_32632681_exon2_AD	AHCY_P23526_OID20199_v1_Cardiometabolic	-0.118994	-0.184723	-0.053265	0.0334895	-3.55317	879	0.000400887	3.39698	0.0141595	881	AHCY
HLA_DRB1_15_01	AHNAK_Q09666_OID30260_v1_Cardiometabolic_II	0.126221	0.060401	0.192041	0.0335358	3.76377	875	0.000178536	3.74827	0.0159317	877	AHNAK
AA_C_285_31237839_exon5_Lx	AHNAK2_Q8IVF2_OID30244_v1_Cardiometabolic_II	0.101447	0.0354391	0.167456	0.0336318	3.01642	875	0.0026318	2.57975	0.0102916	877	AHNAK2
HLA_B_13_01	AHSA1_O95433_OID31379_v1_Oncology_II	0.118754	0.0535057	0.184003	0.0332455	3.57204	892	0.000373171	3.42809	0.0141026	894	AHSA1
AA_A_152_29911228_exon3_Vx	AHSG_P02765_OID30706_v1_Inflammation_II	0.115677	0.0503682	0.180987	0.0332764	3.47626	891	0.000533014	3.27326	0.0133813	893	AHSG
HLA_A_02_11	AHSP_Q9NZD4_OID21078_v1_Neurology	-0.104019	-0.169822	-0.038217	0.0335271	-3.10255	880	0.00197987	2.70336	0.0108201	882	AHSP
AA_DRB1_70_32551952_exon2_Dx	AIDA_Q96BJ3_OID30956_v1_Neurology_II	0.134371	0.0684333	0.20031	0.0335957	3.99966	870	6.88245e-05	4.16226	0.0180557	872	AIDA
HLA_B_50_01	AIF1_P55008_OID21234_v1_Oncology	-0.150505	-0.21671	-0.0843003	0.0337309	-4.46193	859	9.20263e-06	5.03609	0.0226517	861	AIF1
AA_B_116_31324144_exon3_NPS	AIF1L_Q9BQI0_OID30204_v1_Cardiometabolic_II	0.114027	0.0481094	0.179945	0.0335857	3.39512	875	0.000716855	3.14457	0.0130022	877	AIF1L
AA_B_103_31324183_exon3_GV	AIFM1_O95831_OID21287_v1_Oncology	0.124564	0.0585788	0.190549	0.0336198	3.70508	871	0.000224653	3.64849	0.0155162	873	AIFM1
HLA_DRB1_13_02	AK1_P00568_OID20122_v1_Cardiometabolic	0.148125	0.0826558	0.213593	0.0333571	4.44057	879	1.01143e-05	4.99506	0.0219409	881	AK1
AA_DQA1_25_32609153_exon2	AK2_P54819_OID31142_v1_Neurology_II	-0.0920942	-0.157455	-0.0267333	0.0333029	-2.76535	894	0.00580326	2.23633	0.00848134	896	AK2
AA_B_45_31324602_exon2_EK	AKAP12_Q02952_OID30571_v1_Inflammation_II	0.0948155	0.0286499	0.160981	0.0337117	2.81254	872	0.00502562	2.29881	0.00898997	874	AKAP12
AA_A_297_29912344_exon5_V	AKR1B1_P15121_OID21244_v1_Oncology	0.0872889	0.020577	0.154001	0.0339893	2.56813	859	0.010393	1.98326	0.00761935	861	AKR1B1
AA_DRB1_58_32551988_exon2_A	AKR1B10_O60218_OID30955_v1_Neurology_II	0.0954455	0.0292077	0.161683	0.0337484	2.82815	870	0.00478933	2.31972	0.00910985	872	AKR1B10
AA_DRB1_30_32552072_exon2_ACG	AKR1C4_P17516_OID20062_v1_Cardiometabolic	-0.108184	-0.174488	-0.0418796	0.0337819	-3.20241	866	0.00141258	2.84999	0.0117037	868	AKR1C4
AA_DRB1_minus16_32557479_exon1_A	AKR7L_Q8NHP1_OID30488_v1_Inflammation_II	0.0915045	0.0251656	0.157843	0.0337998	2.70725	868	0.00691763	2.16004	0.00837308	870	AKR7L
AA_A_156_29911240_exon3_ELx	AKT1S1_Q96B36_OID20895_v1_Neurology	-0.113259	-0.179913	-0.0466058	0.0339594	-3.33514	856	0.000889244	3.05098	0.0128276	858	AKT1S1
HLA_B_38	AKT2_P31751_OID31052_v1_Neurology_II	-0.116072	-0.181342	-0.050803	0.0332562	-3.49025	892	0.000506206	3.29567	0.0134728	894	AKT2
AA_B_143_31324063_exon3_GS	AKT3_Q9Y243_OID21197_v1_Oncology	0.111031	0.0440065	0.178056	0.034148	3.25147	847	0.00119347	2.92319	0.0123279	849	AKT3
AA_DRB1_13_32552123_exon2_H	ALCAM_Q13740_OID20273_v1_Cardiometabolic	0.115996	0.0507629	0.18123	0.0332378	3.48989	893	0.000506865	3.29511	0.0134551	895	ALCAM
HLA_A_02_01	ALDH1A1_P00352_OID21128_v1_Neurology	0.112153	0.0465216	0.177785	0.0334404	3.35384	883	0.000830924	3.08044	0.0125784	885	ALDH1A1
HLA_B_15_17	ALDH2_P05091_OID31380_v1_Oncology_II	0.104037	0.0386796	0.169394	0.0333008	3.12415	892	0.00184081	2.73499	0.0108236	894	ALDH2
AA_DQB1_87_32632591_exon2_Y	ALDH3A1_P30838_OID20512_v1_Inflammation	-0.131826	-0.197261	-0.0663914	0.0333401	-3.95399	884	8.3003e-05	4.08091	0.0173782	886	ALDH3A1
AA_DRB1_26_32552084_exon2_CY	ALDH5A1_P51649_OID31047_v1_Neurology_II	0.0925806	0.0271492	0.158012	0.0333387	2.77697	892	0.00560181	2.25167	0.00857116	894	ALDH5A1
AA_B_116_31324144_exon3_FN	ALMS1_Q8TCU4_OID31275_v1_Oncology_II	-0.104244	-0.170157	-0.03833	0.0335836	-3.104	877	0.00197048	2.70543	0.0108667	879	ALMS1
AA_DRB1_13_32552123_exon2_GLR	ALPI_P09923_OID30497_v1_Inflammation_II	-0.101156	-0.167433	-0.0348795	0.0337681	-2.99561	868	0.00281681	2.55024	0.0102326	870	ALPI
HLA_DPB1_04_02	ALPP_P05187_OID21383_v1_Oncology	0.109544	0.0434411	0.175647	0.0336798	3.25252	871	0.00118787	2.92523	0.0119999	873	ALPP
AA_C_285_31237839_exon5_V	AMBN_Q9NP70_OID20437_v1_Inflammation	0.097378	0.0310378	0.163718	0.0338004	2.88097	867	0.00406227	2.39123	0.00948247	869	AMBN
AA_DRB1_13_32552123_exon2_FGY	AMBP_P02760_OID21413_v1_Oncology	0.158112	0.0931521	0.223072	0.0330984	4.77703	890	2.07997e-06	5.68194	0.0249995	892	AMBP
AA_B_67_31324536_exon2_CRS	AMDHD2_Q9Y303_OID30366_v1_Cardiometabolic_II	-0.102095	-0.167355	-0.0368349	0.0332516	-3.07038	895	0.00220241	2.6571	0.0104234	897	AMDHD2
AA_B_67_31324536_exon2_C	AMFR_Q9UKV5_OID20806_v1_Neurology	-0.151954	-0.21826	-0.0856478	0.0337824	-4.49802	856	7.8047e-06	5.10764	0.02309	858	AMFR
AA_B_67_31324536_exon2_CF	AMIGO1_Q86WK6_OID30881_v1_Neurology_II	-0.130685	-0.196656	-0.0647143	0.0336124	-3.88801	870	0.000108763	3.96352	0.0170786	872	AMIGO1
AA_B_152_31324036_exon3_EQ	AMIGO2_Q86SJ2_OID21370_v1_Oncology	-0.132781	-0.198695	-0.0668662	0.0335837	-3.95372	871	8.31875e-05	4.07994	0.0176307	873	AMIGO2
HLA_B_15	AMN_Q9BXJ7_OID20492_v1_Inflammation	-0.111035	-0.17728	-0.0447908	0.0337518	-3.28977	867	0.00104314	2.98166	0.0123289	869	AMN
AA_DRB1_11_32552129_exon2_GV	AMOT_Q4VCS5_OID30572_v1_Inflammation_II	-0.120385	-0.186367	-0.0544034	0.033618	-3.58097	872	0.000361246	3.4422	0.0144926	874	AMOT
HLA_B_41	AMOTL2_Q9Y2J4_OID31351_v1_Oncology_II	-0.100858	-0.166421	-0.0352947	0.0334055	-3.0192	887	0.00260702	2.58386	0.0101723	889	AMOTL2
AA_DPB1_84_33048691_exon2_V	AMPD3_Q01432_OID31139_v1_Neurology_II	-0.11666	-0.181852	-0.0514688	0.0332166	-3.51211	894	0.000466821	3.33085	0.0136097	896	AMPD3
AA_DQA1_47_32609219_exon2_CQ	AMY1A_AMY1B_AMY1C_P0DUB6_P0DTE7_P0DTE8_OID30707_v1_Inflammation_II	0.146141	0.0794239	0.212859	0.0339915	4.29935	847	1.91218e-05	4.71847	0.0213573	849	AMY1A
HLA_DRB1_14	AMY2A_P04746_OID20333_v1_Cardiometabolic	-0.139303	-0.206246	-0.0723605	0.034106	-4.08442	843	4.84004e-05	4.31515	0.0194054	845	AMY2A
HLA_DRB1_14	AMY2B_P19961_OID20340_v1_Cardiometabolic	-0.140831	-0.209113	-0.0725489	0.0347862	-4.04846	810	5.65024e-05	4.24793	0.0198333	812	AMY2B
AA_C_156_31238934_exon3_CL	ANG_P03950_OID20403_v1_Cardiometabolic	-0.109589	-0.175091	-0.0440871	0.0333745	-3.28362	887	0.00106492	2.97268	0.0120098	889	ANG
AA_B_116_31324144_exon3_FLS	ANGPT1_Q15389_OID20740_v1_Inflammation	0.108565	0.0427951	0.174336	0.0335107	3.23972	880	0.00124136	2.9061	0.0117864	882	ANGPT1
AA_B_97_31324201_exon3_SW	ANGPT2_O15123_OID21463_v1_Oncology	-0.0912175	-0.156694	-0.025741	0.0333616	-2.73421	891	0.00637715	2.19537	0.00832062	893	ANGPT2
HLA_DQA1_03	ANGPTL1_O95841_OID20211_v1_Cardiometabolic	-0.12733	-0.193483	-0.0611778	0.0337048	-3.77781	866	0.000169032	3.77203	0.016213	868	ANGPTL1
HLA_B_40	ANGPTL2_Q9UKU9_OID20726_v1_Inflammation	-0.113715	-0.179224	-0.0482064	0.0333777	-3.40691	886	0.000686594	3.1633	0.0129311	888	ANGPTL2
AA_B_97_31324201_exon3_TW	ANGPTL3_Q9Y5C1_OID20407_v1_Cardiometabolic	-0.0867496	-0.152326	-0.021173	0.0334125	-2.59632	889	0.00957832	2.01871	0.00752549	891	ANGPTL3
AA_B_95_31324207_exon3_IR	ANGPTL4_Q9BY76_OID20703_v1_Inflammation	0.12672	0.0614259	0.192014	0.0332686	3.809	889	0.000149119	3.82647	0.0160579	891	ANGPTL4
AA_DPB1_215_33053582_exon4_I	ANGPTL7_O43827_OID21412_v1_Oncology	-0.109832	-0.175184	-0.0444787	0.0332986	-3.29838	891	0.00101096	2.99527	0.012063	893	ANGPTL7
HLA_DPB1_17	ANK2_Q01484_OID30161_v1_Cardiometabolic_II	-0.116332	-0.182806	-0.0498581	0.0338682	-3.43485	860	0.000621255	3.20673	0.0135332	862	ANK2
HLA_B_27	ANKMY2_Q8IV38_OID30518_v1_Inflammation_II	0.106918	0.0406815	0.173155	0.0337476	3.16816	868	0.00158773	2.79922	0.0114315	870	ANKMY2
AA_B_95_31324207_exon3_IR	ANKRA2_Q9H9E1_OID31173_v1_Oncology_II	0.102469	0.0361633	0.168775	0.033783	3.03316	867	0.00249216	2.60342	0.0105	869	ANKRA2
HLA_DQB1_03_01	ANKRD54_Q6NXT1_OID21162_v1_Oncology	-0.128041	-0.194457	-0.0616248	0.0338387	-3.78386	859	0.000165127	3.78218	0.0163945	861	ANKRD54
AA_C_156_31238934_exon3_CDQ	ANP32C_O43423_OID30203_v1_Cardiometabolic_II	0.107784	0.0418195	0.173748	0.0336092	3.20696	875	0.00139015	2.85694	0.0116173	877	ANP32C
AA_B_163_31324003_exon3_LT	ANPEP_P15144_OID20350_v1_Cardiometabolic	-0.0956456	-0.161243	-0.0300487	0.0334228	-2.86169	887	0.004313	2.36522	0.00914808	889	ANPEP
AA_A_77_29910762_exon2_NS	ANXA1_P04083_OID30617_v1_Inflammation_II	0.12028	0.0540686	0.186491	0.0337347	3.56547	866	0.000383098	3.41669	0.0144673	868	ANXA1
AA_A_9_29910558_exon2_F	ANXA10_Q9UJ72_OID20886_v1_Neurology	0.102913	0.0361843	0.169642	0.0339978	3.02705	856	0.00254352	2.59457	0.0105911	858	ANXA10
HLA_B_41_01	ANXA11_P50995_OID20583_v1_Inflammation	0.0991979	0.0335496	0.164846	0.0334488	2.96566	885	0.00310147	2.50843	0.00984023	887	ANXA11
AA_B_67_31324536_exon2_FY	ANXA2_P07355_OID30263_v1_Cardiometabolic_II	-0.0892431	-0.155827	-0.0226593	0.0339242	-2.63066	862	0.00867406	2.06178	0.00796432	864	ANXA2
AA_B_305_31322910_exon5_T	ANXA3_P12429_OID21036_v1_Neurology	-0.129632	-0.194939	-0.0643263	0.0332746	-3.89583	888	0.000105212	3.97793	0.0168046	890	ANXA3
AA_DRB1_28_32552078_exon2_D	ANXA4_P09525_OID20123_v1_Cardiometabolic	-0.111929	-0.177863	-0.0459952	0.0335937	-3.33184	875	0.0008989	3.04629	0.0125281	877	ANXA4
AA_C_248_31238071_exon4_V	ANXA5_P08758_OID20810_v1_Neurology	0.09266	0.0258244	0.159496	0.0340521	2.72112	855	0.00663831	2.17794	0.00858588	857	ANXA5
HLA_B_49	AOC1_P19801_OID20452_v1_Inflammation	-0.105791	-0.172074	-0.0395078	0.0337712	-3.13257	867	0.00179102	2.7469	0.0111917	869	AOC1
AA_A_9_29910558_exon2_FT	AOC3_Q16853_OID20389_v1_Cardiometabolic	-0.113871	-0.179231	-0.0485117	0.033302	-3.41935	890	0.000656222	3.18295	0.0129667	892	AOC3
AA_DPB1_194_33053519_exon4_R	AP1G2_O75843_OID31348_v1_Oncology_II	-0.102561	-0.167928	-0.0371936	0.0333059	-3.07935	892	0.00213803	2.66999	0.0105187	894	AP1G2
HLA_DRB1_15_02	AP2B1_P63010_OID30949_v1_Neurology_II	0.0923325	0.0260752	0.15859	0.0337583	2.7351	870	0.00636297	2.19634	0.00852529	872	AP2B1
HLA_DRB1_04_03	AP3B1_O00203_OID31478_v1_Oncology_II	0.0912631	0.0259703	0.156556	0.0332682	2.74325	896	0.0062049	2.20727	0.00832895	898	AP3B1
AA_DPB1_194_33053519_exon4_Q	AP3S2_P59780_OID31117_v1_Neurology_II	0.085072	0.01967	0.150474	0.0333238	2.55289	894	0.0108484	1.96464	0.00723724	896	AP3S2
AA_DPA1_111_33036999_exon3_x	APBB1IP_Q7Z5R6_OID21359_v1_Oncology	-0.111249	-0.177339	-0.0451581	0.0336734	-3.30375	871	0.000992911	3.00309	0.0123762	873	APBB1IP
AA_B_62_31324551_exon2	APCS_P02743_OID30778_v1_Inflammation_II	-0.138691	-0.203953	-0.0734289	0.0332522	-4.17088	887	3.33234e-05	4.47725	0.0192352	889	APCS
HLA_A_02_11	APEX1_P27695_OID21434_v1_Oncology	0.110731	0.0453113	0.176151	0.0333327	3.322	889	0.000930193	3.03143	0.0122614	891	APEX1
HLA_DQA1_05	APLP1_P51693_OID20164_v1_Cardiometabolic	0.105024	0.0391912	0.170857	0.0335426	3.13107	879	0.00179931	2.74489	0.0110301	881	APLP1
AA_DPA1_11_33037639_exon2_A	APOA1_P02647_OID30769_v1_Inflammation_II	0.108875	0.0437348	0.174015	0.0331905	3.2803	897	0.00107694	2.96781	0.0118538	899	APOA1
AA_A_152_29911228_exon3_ARx	APOA2_P02652_OID30686_v1_Inflammation_II	-0.110895	-0.17624	-0.0455504	0.0332946	-3.33073	891	0.000901786	3.0449	0.0122978	893	APOA2
AA_DRB1_11_32552129_exon2_PV	APOA4_P06727_OID30733_v1_Inflammation_II	-0.0976465	-0.162863	-0.03243	0.0332295	-2.93855	897	0.00338199	2.47083	0.00953484	899	APOA4
AA_B_116_31324144_exon3_PS	APOB_P04114_OID30673_v1_Inflammation_II	-0.120534	-0.185805	-0.0552627	0.033257	-3.62432	891	0.000306135	3.51409	0.0145284	893	APOB
AA_C_219_31238158_exon4_R	APOBR_Q0VD83_OID30246_v1_Cardiometabolic_II	-0.0973791	-0.163414	-0.0313438	0.0336455	-2.89427	875	0.00389488	2.40951	0.00948269	877	APOBR
HLA_C_12_03	APOC1_P02654_OID30749_v1_Inflammation_II	0.142708	0.0777034	0.207712	0.0331212	4.30865	893	1.82483e-05	4.73878	0.0203655	895	APOC1
AA_DRB1_74_32551940_exon2_ER	APOD_P05090_OID30746_v1_Inflammation_II	0.101686	0.0349093	0.168462	0.034022	2.98882	855	0.0028807	2.5405	0.01034	857	APOD
HLA_DRB1_14	APOE_P02649_OID30727_v1_Inflammation_II	0.116425	0.0513409	0.181509	0.033162	3.5108	897	0.000469019	3.32881	0.0135548	899	APOE
AA_B_116_31324144_exon3_DNY	APOF_Q13790_OID30701_v1_Inflammation_II	-0.110262	-0.175612	-0.0449122	0.033297	-3.31147	891	0.000965405	3.01529	0.0121577	893	APOF
AA_DQB1_197_32628856_exon4_S	APOH_P02749_OID21072_v1_Neurology	0.0981752	0.0324457	0.163905	0.0334901	2.93147	883	0.0034607	2.46084	0.00963836	885	APOH
AA_B_95_31324207_exon3_IR	APOL1_O14791_OID30708_v1_Inflammation_II	0.104866	0.0394779	0.170254	0.0333165	3.14756	891	0.00170113	2.76926	0.0109969	893	APOL1
HLA_DRB1_13_02	APOM_O95445_OID20374_v1_Cardiometabolic	-0.171703	-0.236513	-0.106892	0.0330223	-5.1996	890	2.4787e-07	6.60578	0.0294818	892	APOM
AA_A_156_29911240_exon3_EQW	APP_P05067_OID21070_v1_Neurology	-0.112311	-0.178016	-0.0466052	0.0334777	-3.35479	881	0.000828189	3.08187	0.0126137	883	APP
AA_B_97_31324201_exon3_CN	APPL2_Q8NEU8_OID30590_v1_Inflammation_II	0.0964359	0.0302807	0.162591	0.0337064	2.86105	872	0.00432331	2.36418	0.00929988	874	APPL2
AA_DQB1_9_32632825_exon2_CLY	APRT_P07741_OID20927_v1_Neurology	0.106858	0.0410755	0.172641	0.033517	3.18818	880	0.00148231	2.82906	0.0114186	882	APRT
HLA_B_07_02	ARAF_P10398_OID31260_v1_Oncology_II	-0.0956603	-0.161631	-0.0296895	0.0336127	-2.84595	877	0.00453109	2.3438	0.0091509	879	ARAF
HLA_DPB1_17	AREG_P15514_OID21357_v1_Oncology	0.0921303	0.0259099	0.158351	0.0337396	2.73063	871	0.00644904	2.1905	0.008488	873	AREG
HLA_DRB1_01_01	ARF6_P62330_OID31523_v1_Oncology_II	-0.119937	-0.18503	-0.0548439	0.0331665	-3.61621	896	0.000315641	3.50081	0.0143849	898	ARF6
AA_DQB1_185_32629408_exon3_T	ARFIP1_P53367_OID31024_v1_Neurology_II	-0.0972597	-0.162662	-0.0318576	0.0333237	-2.91863	892	0.00360409	2.4432	0.00945944	894	ARFIP1
AA_DRB1_13_32552123_exon2_GHY	ARG1_P05089_OID21445_v1_Oncology	0.10108	0.035145	0.167016	0.0335947	3.00882	877	0.00269763	2.56902	0.0102172	879	ARG1
HLA_A_68	ARG2_P78540_OID31339_v1_Oncology_II	0.118484	0.053233	0.183734	0.0332466	3.56378	892	0.00038494	3.41461	0.0140384	894	ARG2
AA_B_minus16_31324910_exon1_V	ARHGAP1_Q07960_OID21202_v1_Oncology	0.0894261	0.022727	0.156125	0.0339829	2.63151	859	0.00865314	2.06283	0.00799703	861	ARHGAP1
AA_DRB1_120_32549575_exon3_N	ARHGAP25_P42331_OID21255_v1_Oncology	0.118781	0.0522881	0.185275	0.033878	3.50615	859	0.000478182	3.32041	0.014109	861	ARHGAP25
HLA_DRB1_13	ARHGAP30_Q7Z6I6_OID31336_v1_Oncology_II	0.126169	0.0604241	0.191914	0.0334978	3.7665	877	0.000176601	3.75301	0.0159187	879	ARHGAP30
AA_DRB1_11_32552129_exon2_DV	ARHGAP45_Q92619_OID30653_v1_Inflammation_II	0.116537	0.0505247	0.182549	0.0336335	3.4649	872	0.000556293	3.2547	0.0135808	874	ARHGAP45
AA_B_9_31324710_exon2_H	ARHGAP5_Q13017_OID31190_v1_Oncology_II	-0.0973586	-0.163699	-0.0310183	0.0338004	-2.88039	867	0.00406967	2.39044	0.00947869	869	ARHGAP5
HLA_DQA1_01_01	ARHGEF1_Q92888_OID31133_v1_Neurology_II	0.109318	0.0440711	0.174564	0.0332446	3.28828	894	0.00104735	2.97991	0.0119503	896	ARHGEF1
AA_DQA1_47_32609219_exon2_CQ	ARHGEF10_O15013_OID30994_v1_Neurology_II	0.119038	0.053792	0.184285	0.0332444	3.5807	892	0.000361177	3.44228	0.0141701	894	ARHGEF10
AA_DRB1_86_32551904_exon2_Gx	ARHGEF12_Q9NZN5_OID20554_v1_Inflammation	-0.10299	-0.168613	-0.0373672	0.0334359	-3.08023	885	0.00213235	2.67114	0.010607	887	ARHGEF12
AA_DPB1_55_33048604_exon2_E	ARHGEF5_Q12774_OID30871_v1_Neurology_II	0.0925695	0.0258506	0.159288	0.0339929	2.7232	858	0.00659649	2.18069	0.00856911	860	ARHGEF5
AA_DRB1_71_32551949_exon2_AKR	ARID3A_Q99856_OID30861_v1_Neurology_II	0.0809787	0.0141922	0.147765	0.0340273	2.37982	858	0.0175389	1.756	0.00655756	860	ARID3A
AA_DQA1_69_32609285_exon2_AT	ARID4B_Q4LE39_OID20803_v1_Neurology	-0.1073	-0.173998	-0.0406022	0.033982	-3.15755	856	0.00164673	2.78338	0.0115133	858	ARID4B
AA_DRB1_13_32552123_exon2_FLS	ARL13B_Q3SXY8_OID30166_v1_Cardiometabolic_II	-0.137999	-0.204287	-0.0717112	0.0337735	-4.08603	860	4.79868e-05	4.31888	0.0190438	862	ARL13B
AA_B_97_31324201_exon3_STV	ARL2BP_Q9Y2Y0_OID30121_v1_Cardiometabolic_II	0.0858105	0.019129	0.152492	0.0339739	2.52577	860	0.0117229	1.93096	0.00736344	862	ARL2BP
AA_DQA1_130_32609881_exon3_A	ARMCX2_Q7L311_OID30792_v1_Neurology_II	-0.0893554	-0.156094	-0.0226168	0.0340029	-2.62788	858	0.00874542	2.05822	0.00798438	860	ARMCX2
AA_A_62_29910717_exon2_EGR	ARNT_P27540_OID20432_v1_Inflammation	-0.153155	-0.219026	-0.0872849	0.0335611	-4.56348	867	5.75701e-06	5.2398	0.0234566	869	ARNT
HLA_B_35_01	ARNTL_O00327_OID30168_v1_Cardiometabolic_II	-0.109341	-0.175868	-0.0428137	0.0338953	-3.22584	860	0.00130347	2.8849	0.0119554	862	ARNTL
AA_A_283_29912302_exon5_P	ARSA_P15289_OID21138_v1_Neurology	0.0934878	0.0277285	0.159247	0.0335053	2.79024	883	0.0053804	2.26919	0.00873997	885	ARSA
AA_A_95_29911057_exon3_Lx	ARSB_P15848_OID21331_v1_Oncology	-0.102461	-0.168614	-0.0363073	0.0337054	-3.03989	871	0.00243744	2.61307	0.0104982	873	ARSB
HLA_B_44	ART3_Q13508_OID20346_v1_Cardiometabolic	-0.11939	-0.184707	-0.0540726	0.0332803	-3.5874	890	0.000352208	3.4532	0.0142539	892	ART3
AA_C_94_31239120_exon3_Ix	ART5_Q96L15_OID30828_v1_Neurology_II	-0.0863212	-0.153078	-0.0195648	0.034012	-2.53796	858	0.0113258	1.94593	0.00745136	860	ART5
HLA_A_68	ARTN_Q5T4W7_OID20446_v1_Inflammation	-0.0948986	-0.161255	-0.0285425	0.0338085	-2.80694	867	0.00511358	2.29128	0.00900574	869	ARTN
AA_DRB1_71_32551949_exon2_KS	ASAH1_Q13510_OID30415_v1_Cardiometabolic_II	0.0946402	0.029074	0.160206	0.0334072	2.83293	888	0.00471678	2.32635	0.00895677	890	ASAH1
AA_B_70_31324527_exon2_KN	ASAH2_Q9NR71_OID20996_v1_Neurology	0.124299	0.058688	0.18991	0.0334296	3.71823	881	0.000213302	3.67101	0.0154502	883	ASAH2
HLA_A_24_02	ASGR1_P07306_OID20990_v1_Neurology	0.0989897	0.0331908	0.164789	0.0335254	2.95268	881	0.00323395	2.49027	0.00979896	883	ASGR1
AA_DPB1_84_33048691_exon2_V	ASGR2_P07307_OID30679_v1_Inflammation_II	0.116854	0.0515541	0.182154	0.0332717	3.51212	891	0.000466883	3.33079	0.0136549	893	ASGR2
HLA_A_03_02	ASPN_Q9BXN1_OID30315_v1_Cardiometabolic_II	0.112147	0.0469574	0.177336	0.0332154	3.37634	895	0.000766207	3.11565	0.0125769	897	ASPN
AA_DRB1_71_32551949_exon2_AES	ASPSCR1_Q9BZE9_OID31055_v1_Neurology_II	0.118161	0.0529077	0.183414	0.0332479	3.55394	892	0.00039943	3.39856	0.013962	894	ASPSCR1
AA_C_156_31238934_exon3_CQx	ASRGL1_Q7L266_OID30283_v1_Cardiometabolic_II	-0.0897524	-0.155835	-0.0236695	0.0336697	-2.66567	875	0.00782515	2.10651	0.00805549	877	ASRGL1
AA_C_304_31237782_exon5_M	ASS1_P00966_OID30170_v1_Cardiometabolic_II	0.0910296	0.0243791	0.15768	0.0339581	2.68064	860	0.00748876	2.12559	0.00828639	862	ASS1
HLA_DQA1_03	ATF2_P15336_OID20798_v1_Neurology	-0.132453	-0.198947	-0.0659589	0.0338782	-3.90968	856	9.97242e-05	4.0012	0.0175438	858	ATF2
AA_DPB1_178_33052924_exon3_L	ATF4_P18848_OID31162_v1_Oncology_II	-0.148123	-0.214044	-0.082201	0.0335871	-4.4101	867	1.16306e-05	4.9344	0.0219403	869	ATF4
AA_DRB1_96_32549647_exon3_Yx	ATG16L1_Q676U5_OID31466_v1_Oncology_II	0.121694	0.0566148	0.186773	0.0331594	3.66997	896	0.000256912	3.59022	0.0148094	898	ATG16L1
AA_DRB1_28_32552078_exon2_D	ATG4A_Q8WYN0_OID21246_v1_Oncology	0.114169	0.0476397	0.180699	0.0338965	3.36818	859	0.00079033	3.10219	0.0130346	861	ATG4A
AA_DRB1_70_32551952_exon2_QR	ATOX1_O00244_OID21476_v1_Oncology	-0.116182	-0.181635	-0.0507292	0.0333493	-3.48379	887	0.000518562	3.2852	0.0134983	889	ATOX1
HLA_B_07_05	ATP1B1_P05026_OID30124_v1_Cardiometabolic_II	-0.109358	-0.175885	-0.0428312	0.0338952	-3.22636	860	0.00130114	2.88568	0.0119592	862	ATP1B1
HLA_DPB1_04_01	ATP1B2_P14415_OID30118_v1_Cardiometabolic_II	0.132916	0.0665811	0.19925	0.0337972	3.93275	860	9.07422e-05	4.04219	0.0176666	862	ATP1B2
AA_DRB1_74_32551940_exon2_ARx	ATP1B3_P54709_OID30065_v1_Cardiometabolic_II	0.14409	0.0778598	0.21032	0.0337439	4.2701	860	2.17143e-05	4.66325	0.0207619	862	ATP1B3
AA_DPA1_111_33036999_exon3_x	ATP1B4_Q9UN42_OID31230_v1_Oncology_II	-0.102781	-0.169085	-0.036477	0.0337819	-3.04248	867	0.00241708	2.61671	0.0105639	869	ATP1B4
AA_DPA1_28_33037588_exon2	ATP2B4_P23634_OID30062_v1_Cardiometabolic_II	0.0886542	0.0219893	0.155319	0.0339654	2.61013	860	0.00920821	2.03582	0.00785957	862	ATP2B4
AA_A_152_29911228_exon3_AVW	ATP5F1D_P30049_OID30079_v1_Cardiometabolic_II	0.0831404	0.0164437	0.149837	0.0339817	2.44663	860	0.0146193	1.83507	0.00691233	862	ATP5F1D
AA_DQB1_185_32629408_exon3_T	ATP5IF1_Q9UII2_OID20760_v1_Inflammation	0.148116	0.0830173	0.213215	0.033169	4.46549	889	9.0165e-06	5.04496	0.0219383	891	ATP5IF1
AA_B_46_31324599_exon2_A	ATP5PO_P48047_OID20811_v1_Neurology	0.114687	0.0480446	0.181329	0.0339538	3.37774	856	0.000763823	3.11701	0.0131531	858	ATP5PO
AA_B_147_31324051_exon3_W	ATP6AP2_O75787_OID21178_v1_Oncology	-0.10342	-0.170028	-0.0368117	0.0339366	-3.04745	859	0.00237857	2.62368	0.0106957	861	ATP6AP2
AA_C_177_31238871_exon3_Ex	ATP6V1D_Q9Y5K8_OID21341_v1_Oncology	0.10737	0.0412509	0.173488	0.0336878	3.18719	871	0.00148782	2.82745	0.0115282	873	ATP6V1D
AA_DRB1_71_32551949_exon2_ES	ATP6V1F_Q16864_OID20843_v1_Neurology	0.106378	0.0395167	0.173239	0.034065	3.12279	852	0.00185198	2.73236	0.0113163	854	ATP6V1F
HLA_DQB1_06_03	ATP6V1G1_O75348_OID30242_v1_Cardiometabolic_II	0.120912	0.0550483	0.186776	0.0335581	3.60306	875	0.000332227	3.47856	0.0146197	877	ATP6V1G1
HLA_C_12_03	ATP6V1G2_O95670_OID30167_v1_Cardiometabolic_II	0.102074	0.0354948	0.168652	0.0339216	3.0091	860	0.00269664	2.56918	0.010419	862	ATP6V1G2
AA_B_163_31324003_exon3_AL	ATRAID_Q6UW56_OID31451_v1_Oncology_II	-0.0929352	-0.158218	-0.0276526	0.0332631	-2.79395	896	0.00531801	2.27425	0.00863696	898	ATRAID
AA_B_116_31324144_exon3_LPS	ATRN_O75882-2_OID30735_v1_Inflammation_II	0.0942234	0.0289852	0.159462	0.0332405	2.8346	897	0.0046914	2.3287	0.00887805	899	ATRN
AA_A_107_29911093_exon3_W	ATXN10_Q9UBB4_OID20865_v1_Neurology	-0.100389	-0.167135	-0.0336424	0.0340066	-2.95203	856	0.00324318	2.48903	0.0100779	858	ATXN10
HLA_B_49	ATXN2_Q99700_OID30850_v1_Neurology_II	-0.105417	-0.17205	-0.0387835	0.0339492	-3.10513	858	0.00196444	2.70676	0.0111127	860	ATXN2
AA_DQB1_130_32629573_exon3_Q	ATXN2L_Q8WWM7_OID30980_v1_Neurology_II	-0.111381	-0.176685	-0.046076	0.0332741	-3.34737	892	0.000849961	3.0706	0.0124057	894	ATXN2L
HLA_DPB1_02	ATXN3_P54252_OID31149_v1_Neurology_II	-0.0996751	-0.164988	-0.0343621	0.0332784	-2.99518	894	0.00281844	2.54999	0.00993512	896	ATXN3
HLA_B_38	AXIN1_O15169_OID20582_v1_Inflammation	-0.117354	-0.182872	-0.0518363	0.0333824	-3.51545	885	0.000461285	3.33603	0.013772	887	AXIN1
AA_DPB1_9_33048466_exon2_Y	AXL_P30530_OID20363_v1_Cardiometabolic	-0.106272	-0.171687	-0.0408567	0.0333303	-3.18845	890	0.00148036	2.82963	0.0112937	892	AXL
HLA_B_49	AZI2_Q9H6S1_OID31056_v1_Neurology_II	-0.116482	-0.181748	-0.0512157	0.0332546	-3.50274	892	0.000483373	3.31572	0.0135681	894	AZI2
AA_C_152_31238946_exon3_EV	AZU1_P20160_OID20309_v1_Cardiometabolic	0.101079	0.0341805	0.167977	0.034084	2.96558	852	0.00310542	2.50788	0.0102169	854	AZU1
AA_B_156_31324024_exon3_Dx	B2M_P61769_OID30725_v1_Inflammation_II	0.141222	0.0763493	0.206095	0.0330544	4.27242	897	2.14021e-05	4.66954	0.0199437	899	B2M
AA_DQA1_69_32609285_exon2_AL	B3GAT3_O94766_OID30165_v1_Cardiometabolic_II	-0.0926342	-0.159275	-0.0259936	0.0339531	-2.7283	860	0.00649601	2.18735	0.0085811	862	B3GAT3
HLA_DRB1_14_04	B3GNT7_Q8NFL0_OID30281_v1_Cardiometabolic_II	0.118897	0.0530172	0.184777	0.0335664	3.54215	875	0.00041785	3.37898	0.0141365	877	B3GNT7
AA_DQA1_129_32609878_exon3_Q	B4GALT1_P15291_OID20780_v1_Inflammation	0.106878	0.0414306	0.172326	0.0333468	3.20505	889	0.00139853	2.85433	0.011423	891	B4GALT1
AA_DQB1_185_32629408_exon3_I	B4GAT1_O43505_OID21127_v1_Neurology	0.0943733	0.0286195	0.160127	0.0335025	2.8169	883	0.00495707	2.30478	0.00890631	885	B4GAT1
AA_A_43_29910660_exon2_Q	BABAM1_Q9NWV8_OID30466_v1_Inflammation_II	0.116376	0.0502102	0.182542	0.0337116	3.4521	868	0.000583104	3.23425	0.0135434	870	BABAM1
HLA_B_49	BACH1_O14867_OID20505_v1_Inflammation	-0.121257	-0.186744	-0.0557703	0.0333666	-3.63409	885	0.000295039	3.53012	0.0147033	887	BACH1
AA_DRB1_74_32551940_exon2_GRx	BAG3_O95817_OID20972_v1_Neurology	0.123686	0.0580328	0.18934	0.0334511	3.69752	880	0.000231203	3.63601	0.0152983	882	BAG3
HLA_DRB1_11_04	BAG4_O95429_OID30474_v1_Inflammation_II	-0.0979197	-0.164218	-0.0316214	0.0337791	-2.89882	868	0.00384002	2.41567	0.00958826	870	BAG4
HLA_A_03_02	BAG6_P46379_OID20114_v1_Cardiometabolic	-0.133697	-0.199794	-0.0676006	0.0336763	-3.97007	866	7.78112e-05	4.10896	0.017875	868	BAG6
AA_DPB1_178_33052924_exon3_M	BAIAP2_Q9UQB8_OID21250_v1_Oncology	-0.0862973	-0.153015	-0.0195797	0.0339923	-2.53873	859	0.0113009	1.94689	0.00744723	861	BAIAP2
AA_B_67_31324536_exon2_FY	BAMBI_Q13145_OID21267_v1_Oncology	0.125102	0.0586602	0.191543	0.0338515	3.6956	859	0.000233267	3.63215	0.0156504	861	BAMBI
HLA_B_15_17	BANK1_Q8NDB2_OID20594_v1_Inflammation	0.0951558	0.0294815	0.16083	0.0334621	2.84369	885	0.00456218	2.34083	0.00905463	887	BANK1
AA_DQA1_26_32609156_exon2	BAP18_Q8IXM2_OID31150_v1_Neurology_II	-0.130738	-0.195814	-0.0656613	0.0331579	-3.94288	894	8.68012e-05	4.06147	0.0170924	896	BAP18
AA_DRB1_180_32549395_exon3_V	BATF_Q16520_OID30896_v1_Neurology_II	0.0910205	0.0247551	0.157286	0.0337624	2.69591	870	0.00715522	2.14538	0.00828473	872	BATF
AA_C_95_31239117_exon3_IL	BAX_Q07812_OID20856_v1_Neurology	0.0967315	0.0299219	0.163541	0.0340389	2.84179	855	0.00459279	2.33792	0.00935698	857	BAX
AA_DQB1_203_32628838_exon4_V	BCAM_P50895_OID21076_v1_Neurology	-0.106069	-0.171745	-0.0403931	0.0334628	-3.16976	883	0.00157822	2.80183	0.0112507	885	BCAM
AA_DQB1_75_32632627_exon2	BCAN_Q96GW7_OID20998_v1_Neurology	-0.0939906	-0.159822	-0.0281597	0.0335417	-2.8022	881	0.00518684	2.2851	0.00883424	883	BCAN
AA_DRB1_13_32552123_exon2_LSY	BCAT1_P54687_OID30312_v1_Cardiometabolic_II	0.11128	0.0460842	0.176475	0.0332187	3.34991	895	0.00084216	3.07461	0.0123832	897	BCAT1
AA_A_73_29910750_exon2_.I	BCAT2_O15382_OID30844_v1_Neurology_II	-0.0902621	-0.156995	-0.023529	0.0340001	-2.65476	858	0.00808352	2.0924	0.00814724	860	BCAT2
AA_A_151_29911225_exon3_CH	BCHE_P06276_OID30717_v1_Inflammation_II	0.126699	0.0606177	0.192781	0.0336687	3.76312	868	0.000179086	3.74694	0.0160527	870	BCHE
HLA_C_12_02	BCL2_P10415_OID31454_v1_Oncology_II	0.103912	0.0387009	0.169124	0.0332268	3.12736	896	0.00182076	2.73975	0.0107978	898	BCL2
AA_A_152_29911228_exon3_AVW	BCL2L1_Q07817_OID31152_v1_Neurology_II	-0.0889489	-0.154329	-0.0235692	0.0333124	-2.67014	894	0.00771957	2.11241	0.0079119	896	BCL2L1
AA_B_45_31324602_exon2_KT	BCL2L11_O43521-2_OID20513_v1_Inflammation	-0.103957	-0.169573	-0.0383409	0.0334325	-3.10946	885	0.00193426	2.71349	0.0108071	887	BCL2L11
HLA_B_15_17	BCL2L15_Q5TBC7_OID30498_v1_Inflammation_II	0.150886	0.0850307	0.216742	0.0335536	4.49687	868	7.83208e-06	5.10612	0.0227667	870	BCL2L15
AA_A_283_29912302_exon5_P	BCL7A_Q4VC05_OID31218_v1_Oncology_II	-0.121693	-0.187854	-0.0555313	0.0337094	-3.61006	867	0.000323687	3.48987	0.0148091	869	BCL7A
AA_B_116_31324144_exon3_LNP	BCL7B_Q9BQE9_OID31421_v1_Oncology_II	0.0969111	0.0315068	0.162315	0.0333249	2.90807	892	0.00372687	2.42866	0.00939176	894	BCL7B
AA_DRB1_70_32551952_exon2_Dx	BCR_P11274_OID20558_v1_Inflammation	-0.115292	-0.180826	-0.0497584	0.0333905	-3.45284	885	0.000581007	3.23582	0.0132923	887	BCR
HLA_A_23_01	BDNF_P23560_OID30373_v1_Cardiometabolic_II	0.0940205	0.028708	0.159333	0.0332782	2.82528	895	0.00482895	2.31615	0.00883985	897	BDNF
HLA_A_02_05	BECN1_Q14457_OID30220_v1_Cardiometabolic_II	-0.100654	-0.166667	-0.0346399	0.0336345	-2.99257	875	0.0028441	2.54606	0.0101311	877	BECN1
HLA_B_51	BEX3_Q00994_OID31202_v1_Oncology_II	0.100919	0.0346019	0.167235	0.0337884	2.98678	867	0.00289869	2.5378	0.0101845	869	BEX3
AA_C_173_31238883_exon3_Ex	BGLAP_P02818_OID30389_v1_Cardiometabolic_II	-0.110301	-0.175504	-0.0450981	0.0332224	-3.32008	895	0.000936291	3.02859	0.0121663	897	BGLAP
HLA_C_07_02	BGN_P21810_OID21198_v1_Oncology	-0.133506	-0.199913	-0.0670994	0.0338338	-3.94594	858	8.59886e-05	4.06556	0.0178239	860	BGN
AA_DRB1_11_32552129_exon2_LV	BHLHE40_O14503_OID30873_v1_Neurology_II	-0.107821	-0.174437	-0.0412053	0.0339404	-3.17678	858	0.00154245	2.81179	0.0116254	860	BHLHE40
AA_DRB1_31_32552069_exon2_IL	BHMT2_Q9H2M3_OID30051_v1_Cardiometabolic_II	0.119239	0.0527884	0.18569	0.0338564	3.52191	860	0.000450998	3.34583	0.014218	862	BHMT2
AA_C_97_31239111_exon3_DWx	BID_P55957_OID20517_v1_Inflammation	-0.107048	-0.172643	-0.0414537	0.0334215	-3.20298	885	0.00140874	2.85117	0.0114593	887	BID
AA_DRB1_38_32552048_exon2_Lx	BIN2_Q9UBW5_OID21067_v1_Neurology	0.0917705	0.0260006	0.15754	0.0335107	2.73854	883	0.00629543	2.20097	0.00842182	885	BIN2
HLA_C_04	BIRC2_Q13490_OID21217_v1_Oncology	0.121167	0.0546927	0.187641	0.0338682	3.5776	859	0.000366163	3.43633	0.0146814	861	BIRC2
HLA_C_12_02	BLMH_Q13867_OID20336_v1_Cardiometabolic	0.137531	0.0724779	0.202583	0.0331457	4.14927	893	3.65422e-05	4.43721	0.0189146	895	BLMH
AA_DRB1_74_32551940_exon2_Ex	BLNK_Q8WV28_OID30541_v1_Inflammation_II	-0.0824347	-0.148826	-0.016043	0.0338267	-2.43697	868	0.0150108	1.8236	0.00679548	870	BLNK
AA_A_152_29911228_exon3_EG	BLOC1S2_Q6QNY1_OID30856_v1_Neurology_II	-0.131603	-0.198027	-0.0651797	0.0338425	-3.8887	858	0.000108566	3.96431	0.0173195	860	BLOC1S2
HLA_DQB1_04_02	BLOC1S3_Q6QNY0_OID31106_v1_Neurology_II	-0.0964164	-0.16175	-0.0310823	0.0332892	-2.89633	894	0.00386764	2.41255	0.00929612	896	BLOC1S3
AA_DQB1_227_32628281_exon5_P	BLVRB_P30043_OID21141_v1_Neurology	-0.12035	-0.185919	-0.0547819	0.0334081	-3.60243	883	0.000332858	3.47774	0.0144842	885	BLVRB
HLA_B_15_17	BMP10_O95393_OID30575_v1_Inflammation_II	-0.0981679	-0.164312	-0.0320239	0.0337007	-2.91293	872	0.00367192	2.43511	0.00963694	874	BMP10
AA_C_193_31238236_exon4_P	BMP4_P12644_OID20994_v1_Neurology	-0.114117	-0.179846	-0.0483879	0.0334898	-3.40752	880	0.000685299	3.16412	0.0130227	882	BMP4
AA_B_199_31323321_exon4_V	BMP6_P22004_OID20111_v1_Cardiometabolic	-0.109233	-0.175568	-0.0428982	0.0337976	-3.23198	865	0.00127586	2.8942	0.0119319	867	BMP6
AA_B_95_31324207_exon3_I	BMPER_Q8N8U9_OID30615_v1_Inflammation_II	-0.0940033	-0.160174	-0.0278326	0.0337143	-2.78823	872	0.005415	2.2664	0.00883663	874	BMPER
AA_DPB1_55_33048604_exon2_E	BNIP2_Q12982_OID30292_v1_Cardiometabolic_II	-0.0978487	-0.163137	-0.0325605	0.0332659	-2.94141	895	0.00335141	2.47477	0.00957438	897	BNIP2
AA_C_95_31239117_exon3_IL	BNIP3L_O60238_OID30525_v1_Inflammation_II	0.099493	0.0332051	0.165781	0.0337738	2.94586	868	0.00330663	2.48061	0.00989885	870	BNIP3L
AA_DRB1_37_32552051_exon2_F	BOC_Q9BWV1_OID20116_v1_Cardiometabolic	0.137706	0.0716461	0.203766	0.0336576	4.09138	866	4.68844e-05	4.32897	0.018963	868	BOC
AA_C_156_31238934_exon3_CDL	BOLA1_Q9Y3E2_OID30837_v1_Neurology_II	-0.0866526	-0.153407	-0.019898	0.034011	-2.54778	858	0.0110145	1.95804	0.00750867	860	BOLA1
AA_DPB1_9_33048466_exon2_H	BOLA2_BOLA2B_Q9H3K6_OID30267_v1_Cardiometabolic_II	0.0984603	0.032432	0.164489	0.0336419	2.92672	875	0.00351429	2.45416	0.00969443	877	BOLA2
HLA_DRB1_14_04	BPIFA2_Q96DR5_OID30279_v1_Cardiometabolic_II	0.0941622	0.0276474	0.160677	0.0338892	2.77853	863	0.00557905	2.25344	0.00886651	865	BPIFA2
AA_B_minus10_31324892_exon1_A	BPIFB1_Q8TDL5_OID20308_v1_Cardiometabolic	-0.0992004	-0.164774	-0.0336263	0.0334111	-2.96908	887	0.00306729	2.51325	0.00984071	889	BPIFB1
AA_DRB1_37_32552051_exon2_PYx	BPIFB2_Q8N4F0_OID30311_v1_Cardiometabolic_II	0.116164	0.0509324	0.181397	0.0332372	3.49502	893	0.000497352	3.30334	0.0134942	895	BPIFB2
AA_DRB1_74_32551940_exon2_L	BRAP_Q7Z569_OID31506_v1_Oncology_II	-0.133455	-0.198691	-0.0682191	0.0332389	-4.01502	889	6.44551e-05	4.19074	0.0178102	891	BRAP
AA_DRB1_11_32552129_exon2_DLS	BRD1_O95696_OID31259_v1_Oncology_II	0.11931	0.0535089	0.185112	0.0335264	3.5587	877	0.000392704	3.40593	0.0142349	879	BRD1
AA_DRB1_74_32551940_exon2_LRx	BRD2_P25440_OID30826_v1_Neurology_II	-0.121498	-0.188008	-0.0549881	0.0338865	-3.58545	858	0.000355507	3.44915	0.0147618	860	BRD2
AA_C_138_31238988_exon3_T	BRD3_Q15059_OID30093_v1_Cardiometabolic_II	0.112045	0.0455383	0.178552	0.033885	3.30663	860	0.000983377	3.00728	0.0125542	862	BRD3
AA_B_116_31324144_exon3_DNY	BRDT_Q58F21_OID30179_v1_Cardiometabolic_II	0.12287	0.0564483	0.189291	0.0338413	3.63075	860	0.0002993	3.52389	0.0150969	862	BRDT
AA_DRB1_37_32552051_exon2_NPS	BRK1_Q8WUW1_OID20883_v1_Neurology	0.1386	0.0721627	0.205038	0.0338494	4.09461	856	4.62947e-05	4.33447	0.01921	858	BRK1
AA_DPA1_190_33036548_exon4_T	BRME1_Q0VDD7_OID30847_v1_Neurology_II	-0.0993546	-0.16603	-0.0326796	0.0339705	-2.92473	858	0.00353834	2.4512	0.00987134	860	BRME1
AA_B_9_31324710_exon2_H	BRSK2_Q8IWQ3_OID31042_v1_Neurology_II	-0.0955963	-0.161009	-0.0301837	0.0333291	-2.86825	892	0.00422481	2.37419	0.00913866	894	BRSK2
AA_C_156_31238934_exon3_DQR	BSG_P35613_OID20626_v1_Inflammation	-0.111335	-0.176677	-0.0459934	0.033293	-3.3441	891	0.000859931	3.06554	0.0123955	893	BSG
AA_DRB1_67_32551961_exon2_FL	BSND_Q8WZ55_OID31184_v1_Oncology_II	0.106596	0.0403189	0.172873	0.0337683	3.15669	867	0.00165084	2.7823	0.0113627	869	BSND
AA_DRB1_70_32551952_exon2_Q	BST1_Q10588_OID21051_v1_Neurology	-0.115642	-0.181025	-0.0502586	0.0333139	-3.47127	889	0.00054294	3.26525	0.013373	891	BST1
HLA_C_16_02	BST2_Q10589_OID21029_v1_Neurology	-0.115853	-0.181234	-0.0504713	0.0333131	-3.47769	889	0.000530273	3.2755	0.0134219	891	BST2
AA_A_114_29911114_exon3_ER	BTC_P35070_OID21199_v1_Oncology	0.0996721	0.0330381	0.166306	0.0339497	2.93588	859	0.00341478	2.46664	0.00993452	861	BTC
AA_DRB1_57_32551991_exon2_ADV	BTD_P43251_OID30754_v1_Inflammation_II	0.118451	0.0533823	0.183519	0.033154	3.57274	897	0.000372071	3.42937	0.0140306	899	BTD
AA_A_151_29911225_exon3_R	BTLA_Q7Z6A9_OID31237_v1_Oncology_II	0.0841809	0.0177605	0.150601	0.0338412	2.48752	867	0.0130506	1.88437	0.00708642	869	BTLA
AA_DPB1_194_33053519_exon4_Q	BTN1A1_Q13410_OID31363_v1_Oncology_II	0.116651	0.0512753	0.182026	0.03331	3.50197	889	0.000484822	3.31442	0.0136074	891	BTN1A1
HLA_DPB1_14	BTN2A1_Q7KYR7_OID20713_v1_Inflammation	-0.12187	-0.187204	-0.0565356	0.0332889	-3.66097	889	0.000266089	3.57497	0.0148522	891	BTN2A1
AA_DRB1_26_32552084_exon2_CF	BTN3A2_P78410_OID20540_v1_Inflammation	-0.12407	-0.189534	-0.0586058	0.0333549	-3.71968	885	0.000212041	3.67358	0.0153933	887	BTN3A2
HLA_DQB1_06_03	BTNL10_A8MVZ5_OID31196_v1_Oncology_II	-0.119147	-0.185329	-0.0529647	0.0337199	-3.53343	867	0.000431881	3.36464	0.014196	869	BTNL10
AA_C_9_31239621_exon2_Y	C19orf12_Q9NSK7_OID20804_v1_Neurology	0.10196	0.0352249	0.168696	0.0340012	2.99873	856	0.00278953	2.55447	0.0103959	858	C19orf12
AA_DPB1_170_33052900_exon3_I	C1GALT1C1_Q96EU7_OID30180_v1_Cardiometabolic_II	-0.0884898	-0.155156	-0.021824	0.0339659	-2.60525	860	0.00933929	2.02969	0.00783045	862	C1GALT1C1
AA_B_194_31323336_exon4_I	C1QA_P02745_OID20654_v1_Inflammation	-0.147325	-0.212432	-0.082219	0.0331729	-4.44113	889	1.00753e-05	4.99674	0.0217048	891	C1QA
AA_B_30_31324647_exon2	C1QBP_Q07021_OID31007_v1_Neurology_II	0.10724	0.0419054	0.172575	0.0332894	3.22145	892	0.00132165	2.87888	0.0115004	894	C1QBP
AA_B_152_31324036_exon3_ET	C1QL2_Q7Z5L3_OID30515_v1_Inflammation_II	-0.134219	-0.200235	-0.0682037	0.0336351	-3.99045	868	7.15146e-05	4.14561	0.0180148	870	C1QL2
AA_A_73_29910750_exon2_Tx	C1QTNF1_Q9BXJ1_OID20367_v1_Cardiometabolic	0.12969	0.0644576	0.194922	0.033237	3.90196	890	0.000102608	3.98882	0.0168194	892	C1QTNF1
AA_C_21_31239585_exon2	C1QTNF5_Q9BXJ0_OID30618_v1_Inflammation_II	0.100638	0.03451	0.166765	0.0336923	2.98696	872	0.00289657	2.53812	0.0101279	874	C1QTNF5
HLA_DQB1_06_04	C1QTNF6_Q9BXI9_OID31049_v1_Neurology_II	-0.125302	-0.190497	-0.060106	0.0332186	-3.77204	892	0.000172601	3.76296	0.0157005	894	C1QTNF6
AA_C_9_31239621_exon2_S	C1QTNF9_P0C862_OID30620_v1_Inflammation_II	0.136959	0.0711205	0.202798	0.0335452	4.08283	872	4.85801e-05	4.31354	0.0187578	874	C1QTNF9
AA_DRB1_13_32552123_exon2_FGS	C1R_P00736_OID30753_v1_Inflammation_II	-0.105626	-0.170789	-0.0404629	0.0332022	-3.18129	897	0.00151659	2.81913	0.0111569	899	C1R
HLA_DQB1_06_02	C1RL_Q9NZP8_OID30721_v1_Inflammation_II	0.0949613	0.0296547	0.160268	0.0332753	2.85381	895	0.0044195	2.35463	0.00901765	897	C1RL
AA_DRB1_13_32552123_exon2_HRY	C1S_P09871_OID30731_v1_Inflammation_II	0.124284	0.0592627	0.189306	0.0331302	3.7514	897	0.000187144	3.72782	0.0154466	899	C1S
AA_B_30_31324647_exon2	C2_P06681_OID20410_v1_Cardiometabolic	-0.0827719	-0.148334	-0.0172101	0.0334051	-2.47783	890	0.0134031	1.8728	0.0068512	892	C2
AA_C_95_31239117_exon3_LP	C2CD2L_O14523_OID20864_v1_Neurology	0.0987949	0.0318811	0.165709	0.0340918	2.8979	852	0.00385298	2.4142	0.00976043	854	C2CD2L
HLA_C_03_04	C2orf69_Q8N8R5_OID30883_v1_Neurology_II	-0.103997	-0.170178	-0.0378161	0.0337193	-3.08419	870	0.00210553	2.67664	0.0108154	872	C2orf69
HLA_DQB1_06_04	C3_P01024_OID30776_v1_Inflammation_II	0.104193	0.0372769	0.171109	0.034093	3.05614	851	0.00231204	2.636	0.0108562	853	C3
AA_DRB1_13_32552123_exon2_HR	C4BPB_P20851_OID21481_v1_Oncology	-0.12609	-0.191463	-0.0607166	0.0333087	-3.78549	887	0.000163727	3.78588	0.0158986	889	C4BPB
AA_DPB1_215_33053582_exon4_I	C5_P01031_OID30744_v1_Inflammation_II	0.077944	0.0126137	0.143274	0.0332874	2.34154	897	0.0194222	1.7117	0.00607527	899	C5
AA_B_77_31324506_exon2_GN	C7_P10643_OID30766_v1_Inflammation_II	0.0881174	0.0220627	0.154172	0.0336554	2.61822	876	0.00899151	2.04617	0.00776468	878	C7
AA_A_156_29911240_exon3_EL	C7orf50_Q9BRJ6_OID31095_v1_Neurology_II	0.104116	0.0388324	0.169399	0.0332632	3.13005	894	0.00180452	2.74364	0.01084	896	C7orf50
HLA_DQA1_05	C8B_P07358_OID30719_v1_Inflammation_II	-0.114185	-0.179286	-0.0490842	0.0331706	-3.44236	897	0.000603318	3.21945	0.0130383	899	C8B
AA_A_283_29912302_exon5_H	C9_P02748_OID30698_v1_Inflammation_II	-0.105681	-0.171063	-0.0402984	0.0333137	-3.1723	891	0.00156418	2.80571	0.0111684	893	C9
AA_DRB1_96_32549647_exon3_Yx	C9orf40_Q8IXQ3_OID31489_v1_Oncology_II	0.110438	0.0452732	0.175604	0.0332033	3.32613	896	0.000916409	3.03791	0.0121967	898	C9orf40
AA_DRB1_13_32552123_exon2_FRY	CA1_P00915_OID20409_v1_Cardiometabolic	-0.106942	-0.172988	-0.0408965	0.0336508	-3.17801	873	0.0015351	2.81386	0.0114367	875	CA1
AA_A_76_29910759_exon2_Ax	CA11_O75493_OID21195_v1_Oncology	-0.120051	-0.186534	-0.053568	0.0338728	-3.54418	859	0.000415098	3.38185	0.0144123	861	CA11
AA_A_283_29912302_exon5_P	CA12_O43570_OID21344_v1_Oncology	-0.108604	-0.174714	-0.0424938	0.0336833	-3.22426	871	0.00131	2.88273	0.0117948	873	CA12
AA_A_79_29910768_exon2_AG	CA13_Q8N1Q1_OID20225_v1_Cardiometabolic	0.123452	0.0574579	0.189447	0.0336245	3.6715	871	0.000255817	3.59207	0.0152405	873	CA13
AA_C_156_31238934_exon3_QRx	CA14_Q9ULX7_OID21401_v1_Oncology	0.121692	0.0564296	0.186953	0.0332523	3.65965	891	0.00026741	3.57282	0.0148088	893	CA14
AA_C_163_31238913_exon3_E	CA2_P00918_OID21149_v1_Neurology	-0.103141	-0.169062	-0.0372194	0.0335875	-3.07081	877	0.00220064	2.65745	0.010638	879	CA2
HLA_DRB1_15_02	CA3_P07451_OID20271_v1_Cardiometabolic	-0.108829	-0.174116	-0.0435428	0.033265	-3.27159	893	0.00111043	2.95451	0.0118438	895	CA3
AA_B_77_31324506_exon2_CD	CA4_P22748_OID20241_v1_Cardiometabolic	0.130849	0.0657371	0.195961	0.033176	3.94409	893	8.63787e-05	4.06359	0.0171215	895	CA4
AA_C_156_31238934_exon3_DMR	CA5A_P35218_OID20075_v1_Cardiometabolic	-0.124443	-0.19062	-0.0582662	0.0337172	-3.69079	866	0.000237532	3.62428	0.0154861	868	CA5A
HLA_C_14	CA6_P23280_OID21096_v1_Neurology	0.124789	0.0592192	0.190358	0.0334086	3.73523	882	0.00019959	3.69986	0.0155722	884	CA6
HLA_B_49	CA7_P43166_OID31265_v1_Oncology_II	0.105957	0.0400552	0.171858	0.0335775	3.15559	877	0.00165639	2.78084	0.0112268	879	CA7
AA_B_30_31324647_exon2	CA8_P35219_OID30482_v1_Inflammation_II	-0.104543	-0.170797	-0.0382899	0.0337562	-3.09701	868	0.0020177	2.69514	0.0109293	870	CA8
AA_DRB1_233_32548048_exon5_T	CA9_Q16790_OID21417_v1_Oncology	0.134597	0.0694452	0.19975	0.0331964	4.05458	891	5.46184e-05	4.26266	0.0181165	893	CA9
HLA_C_03_04	CABP2_Q9NPB3_OID30916_v1_Neurology_II	-0.110974	-0.177105	-0.0448436	0.0336938	-3.29361	870	0.00102902	2.98758	0.0123153	872	CABP2
AA_DRB1_37_32552051_exon2_NYx	CACNA1C_Q13936_OID30840_v1_Neurology_II	-0.0887499	-0.155492	-0.0220077	0.0340047	-2.60993	858	0.00921396	2.03555	0.00787654	860	CACNA1C
AA_C_138_31238988_exon3_T	CACNA1H_O95180_OID30064_v1_Cardiometabolic_II	0.128101	0.0617239	0.194478	0.0338188	3.78786	860	0.000162522	3.78909	0.0164098	862	CACNA1H
HLA_DRB1_15_01	CACNB1_Q02641_OID30820_v1_Neurology_II	0.111071	0.0444791	0.177663	0.0339282	3.27371	858	0.00110393	2.95706	0.0123368	860	CACNB1
AA_C_16_31239600_exon2	CACNB3_P54284_OID31039_v1_Neurology_II	-0.0894674	-0.154917	-0.0240173	0.0333482	-2.68282	892	0.00743542	2.12869	0.00800441	894	CACNB3
AA_DRB1_120_32549575_exon3_S	CACYBP_Q9HB71_OID30649_v1_Inflammation_II	-0.096244	-0.162438	-0.0300494	0.0337264	-2.85367	871	0.00442424	2.35416	0.0092629	873	CACYBP
AA_DQB1_70_32632642_exon2_E	CADPS_Q9ULU8_OID30915_v1_Neurology_II	-0.106969	-0.173128	-0.0408089	0.0337087	-3.17333	870	0.00155994	2.80689	0.0114423	872	CADPS
AA_C_95_31239117_exon3_IL	CALB1_P05937_OID21306_v1_Oncology	0.088954	0.0227143	0.155194	0.0337494	2.63572	871	0.00854517	2.06828	0.00791281	873	CALB1
HLA_A_23_01	CALB2_P22676_OID20801_v1_Neurology	0.110571	0.043897	0.177244	0.0339697	3.25498	856	0.00117853	2.92866	0.0122259	858	CALB2
HLA_B_50_01	CALCA_P01258_OID20983_v1_Neurology	-0.109451	-0.175328	-0.0435745	0.0335647	-3.26089	877	0.00115344	2.938	0.0119795	879	CALCA
HLA_B_35_01	CALCB_P10092_OID31100_v1_Neurology_II	0.0953218	0.0299809	0.160663	0.0332927	2.86314	894	0.00429265	2.36727	0.00908625	896	CALCB
AA_C_285_31237839_exon5_Lx	CALCOCO1_Q9P1Z2_OID21387_v1_Oncology	-0.0925363	-0.158005	-0.0270678	0.0333575	-2.77408	891	0.00565162	2.24783	0.00856296	893	CALCOCO1
AA_DPB1_69_33048646_exon2_K	CALCOCO2_Q13137_OID30249_v1_Cardiometabolic_II	0.09452	0.0284664	0.160574	0.0336548	2.80851	875	0.00508789	2.29346	0.00893404	877	CALCOCO2
AA_A_9_29910558_exon2_FT	CALY_Q9NYX4_OID30144_v1_Cardiometabolic_II	-0.108002	-0.174539	-0.0414652	0.0339003	-3.18588	860	0.00149518	2.82531	0.0116645	862	CALY
AA_B_143_31324063_exon3_T	CAMKK1_Q8N5S9_OID21182_v1_Oncology	-0.118869	-0.185362	-0.0523767	0.0338776	-3.50878	859	0.000473545	3.32464	0.0141299	861	CAMKK1
HLA_C_16_02	CAMLG_P49069_OID30952_v1_Neurology_II	0.0987031	0.0324864	0.16492	0.0337376	2.92561	870	0.00352722	2.45257	0.00974229	872	CAMLG
HLA_DPB1_10	CAMSAP1_Q5T5Y3_OID31070_v1_Neurology_II	0.0890221	0.0235694	0.154475	0.0333495	2.66936	892	0.0077376	2.11139	0.00792493	894	CAMSAP1
AA_B_94_31324210_exon3_T	CANT1_Q8WVQ1_OID20181_v1_Cardiometabolic	-0.152311	-0.217775	-0.0868473	0.0333546	-4.56643	878	5.66914e-06	5.24648	0.0231988	880	CANT1
AA_B_114_31324150_exon3_HN	CAPG_P40121_OID21431_v1_Oncology	0.114464	0.0487375	0.180191	0.0334884	3.41802	880	0.000659736	3.18063	0.013102	882	CAPG
AA_A_102_29911078_exon3_Dx	CAPN3_P20807_OID31384_v1_Oncology_II	-0.0801322	-0.145634	-0.0146299	0.0333748	-2.40098	892	0.0165551	1.78107	0.00642117	894	CAPN3
AA_C_163_31238913_exon3_Ex	CAPS_Q13938_OID31126_v1_Neurology_II	0.10515	0.0398741	0.170426	0.0332596	3.1615	894	0.00162249	2.78982	0.0110566	896	CAPS
AA_DRB1_74_32551940_exon2_ALQ	CARHSP1_Q9Y2V2_OID20859_v1_Neurology	-0.0970825	-0.163851	-0.0303143	0.0340178	-2.85387	856	0.00442327	2.35426	0.009425	858	CARHSP1
AA_C_99_31239105_exon3_CFx	CASC3_O15234_OID30921_v1_Neurology_II	-0.109835	-0.175974	-0.0436956	0.0336981	-3.25937	870	0.00115992	2.93557	0.0120636	872	CASC3
AA_B_32_31324641_exon2	CASP1_P29466_OID20854_v1_Neurology	-0.141433	-0.207844	-0.0750223	0.0338357	-4.17999	856	3.21494e-05	4.49283	0.0200033	858	CASP1
AA_A_156_29911240_exon3_W	CASP10_Q92851_OID20893_v1_Neurology	0.0994056	0.0326528	0.166158	0.03401	2.92283	856	0.00355997	2.44855	0.00988147	858	CASP10
HLA_A_33	CASP2_P42575_OID20555_v1_Inflammation	-0.114643	-0.180181	-0.0491041	0.033393	-3.43314	885	0.000624318	3.20459	0.013143	887	CASP2
AA_DPB1_69_33048646_exon2_E	CASP3_P42574_OID20305_v1_Cardiometabolic	-0.0858712	-0.151305	-0.020437	0.0333401	-2.57561	893	0.0101661	1.99284	0.00737386	895	CASP3
HLA_B_41_01	CASP4_P49662_OID31276_v1_Oncology_II	0.101592	0.0356605	0.167524	0.0335929	3.02422	877	0.00256538	2.59085	0.010321	879	CASP4
AA_DPB1_215_33053582_exon4_I	CASP7_P55210_OID31135_v1_Neurology_II	-0.119671	-0.184839	-0.0545025	0.0332047	-3.60403	894	0.000330625	3.48066	0.0143211	896	CASP7
AA_DQB1_86_32632594_exon2_G	CASP8_Q14790_OID21414_v1_Oncology	0.0859237	0.0203794	0.151468	0.0333961	2.57287	890	0.010247	1.9894	0.00738289	892	CASP8
AA_B_113_31324153_exon3_Y	CASP9_P55211_OID30530_v1_Inflammation_II	-0.134367	-0.200381	-0.0683524	0.0336344	-3.99492	868	7.02047e-05	4.15363	0.0180544	870	CASP9
AA_B_62_31324551_exon2	CASQ2_O14958_OID30063_v1_Cardiometabolic_II	-0.104988	-0.171546	-0.0384293	0.0339113	-3.09596	860	0.00202537	2.69349	0.0110224	862	CASQ2
AA_DRB1_74_32551940_exon2_GQ	CAT_P04040_OID30712_v1_Inflammation_II	-0.0985025	-0.16438	-0.0326253	0.0335651	-2.93467	879	0.00342595	2.46522	0.00970274	881	CAT
AA_B_9_31324710_exon2_Y	CBLIF_P27352_OID20179_v1_Cardiometabolic	0.117576	0.0518364	0.183316	0.0334952	3.51024	879	0.000470452	3.32748	0.0138242	881	CBLIF
AA_C_116_31239054_exon3_Yx	CBLN1_P23435_OID30851_v1_Neurology_II	-0.0804422	-0.147232	-0.0136527	0.0340288	-2.36394	858	0.0183035	1.73747	0.00647094	860	CBLN1
AA_DPB1_35_33048544_exon2_Y	CBLN4_Q9NTU7_OID21386_v1_Oncology	-0.117741	-0.183035	-0.0524482	0.0332682	-3.53915	891	0.000422172	3.37451	0.013863	893	CBLN4
HLA_C_04_01	CBS_P35520_OID30200_v1_Cardiometabolic_II	0.107757	0.0417925	0.173721	0.0336093	3.20616	875	0.001394	2.85574	0.0116115	877	CBS
AA_B_67_31324536_exon2_CRY	CBX2_Q14781_OID30177_v1_Cardiometabolic_II	0.106491	0.0399434	0.173039	0.0339058	3.1408	860	0.0017425	2.75883	0.0113404	862	CBX2
AA_B_156_31324024_exon3_DL	CC2D1A_Q6P1N0_OID20958_v1_Neurology	-0.10356	-0.169328	-0.0377919	0.0335097	-3.09045	881	0.00206135	2.68585	0.0107247	883	CC2D1A
AA_B_114_31324150_exon3_DH	CCAR2_Q8N163_OID31077_v1_Neurology_II	-0.0877334	-0.15312	-0.0223467	0.033316	-2.63337	894	0.00860023	2.06549	0.00769716	896	CCAR2
HLA_DPB1_04_02	CCDC134_Q9H6E4_OID31413_v1_Oncology_II	0.0934304	0.0280042	0.158857	0.033336	2.80269	892	0.00517776	2.28586	0.00872924	894	CCDC134
AA_DPB1_55_33048604_exon2_A	CCDC28A_Q8IWP9_OID30973_v1_Neurology_II	-0.096569	-0.1628	-0.0303384	0.0337447	-2.86175	870	0.00431413	2.36511	0.00932556	872	CCDC28A
AA_A_9_29910558_exon2_S	CCDC50_Q8IVM0_OID31001_v1_Neurology_II	0.100425	0.0350436	0.165806	0.0333132	3.01457	892	0.0026463	2.57736	0.0100852	894	CCDC50
AA_B_67_31324536_exon2_MY	CCDC80_Q76M96_OID20226_v1_Cardiometabolic	0.0937344	0.0278267	0.159642	0.0335807	2.79132	879	0.00536314	2.27058	0.00878613	881	CCDC80
AA_DPA1_28_33037588_exon2	CCER2_I3L3R5_OID30221_v1_Cardiometabolic_II	0.0942852	0.0282301	0.16034	0.0336556	2.80147	875	0.00519921	2.28406	0.0088897	877	CCER2
AA_B_45_31324602_exon2_ET	CCL11_P51671_OID20668_v1_Inflammation	-0.106215	-0.171556	-0.0408727	0.0332931	-3.19029	892	0.00147095	2.8324	0.0112815	894	CCL11
AA_B_113_31324153_exon3_H	CCL13_Q99616_OID20655_v1_Inflammation	0.113661	0.0482999	0.179022	0.0333029	3.41296	890	0.000671609	3.17288	0.0129189	892	CCL13
AA_C_156_31238934_exon3_LMR	CCL14_Q16627_OID20401_v1_Cardiometabolic	-0.114861	-0.180324	-0.0493981	0.0333545	-3.44364	887	0.000600804	3.22127	0.0131931	889	CCL14
AA_A_62_29910717_exon2_Q	CCL15_Q16663_OID20328_v1_Cardiometabolic	-0.114362	-0.179608	-0.0491166	0.0332442	-3.44007	893	0.000608496	3.21574	0.0130788	895	CCL15
AA_A_9_29910558_exon2_FS	CCL16_O15467_OID20334_v1_Cardiometabolic	-0.10478	-0.170095	-0.0394648	0.0332795	-3.14848	893	0.00169571	2.77065	0.0109789	895	CCL16
AA_DRB1_67_32551961_exon2_F	CCL17_Q92583_OID20745_v1_Inflammation	0.131333	0.065968	0.196698	0.0333047	3.94339	886	8.66781e-05	4.06209	0.0172484	888	CCL17
AA_B_152_31324036_exon3_TV	CCL18_P55774_OID20395_v1_Cardiometabolic	-0.133209	-0.198781	-0.0676371	0.0334096	-3.98715	880	7.24215e-05	4.14013	0.0177446	882	CCL18
HLA_DQB1_06_01	CCL19_Q99731_OID21030_v1_Neurology	0.198726	0.134214	0.263238	0.03287	6.04582	889	2.186e-09	8.66035	0.0394921	891	CCL19
AA_B_116_31324144_exon3_DLP	CCL2_P13500_OID21004_v1_Neurology	0.0867292	0.0208171	0.152641	0.033583	2.58254	880	0.0099682	2.00138	0.00752196	882	CCL2
HLA_DRB1_15_02	CCL20_P78556_OID20671_v1_Inflammation	0.133012	0.0678823	0.198142	0.033185	4.0082	892	6.62937e-05	4.17853	0.0176922	894	CCL20
HLA_DPB1_17	CCL21_O00585_OID20686_v1_Inflammation	0.15373	0.0886881	0.218773	0.0331402	4.63878	889	4.03096e-06	5.39459	0.023633	891	CCL21
AA_A_56_29910699_exon2_DG	CCL22_O00626_OID20765_v1_Inflammation	0.110317	0.0445218	0.176112	0.0335233	3.29075	879	0.00103899	2.98339	0.0121698	881	CCL22
AA_DRB1_71_32551949_exon2_AKR	CCL23_P55773_OID20693_v1_Inflammation	-0.141038	-0.206205	-0.0758714	0.0332037	-4.24767	889	2.38769e-05	4.62202	0.0198918	891	CCL23
AA_A_62_29910717_exon2_EQx	CCL24_O00175_OID20772_v1_Inflammation	-0.10375	-0.169219	-0.0382804	0.0333579	-3.1102	889	0.00192922	2.71462	0.010764	891	CCL24
AA_B_82_31324491_exon2_L	CCL25_O15444_OID20674_v1_Inflammation	-0.102784	-0.16815	-0.0374186	0.0333051	-3.08614	892	0.00209037	2.67978	0.0105646	894	CCL25
AA_DRB1_13_32552123_exon2_LRS	CCL26_Q9Y258_OID20546_v1_Inflammation	0.127592	0.0621575	0.193026	0.0333399	3.82701	885	0.000138833	3.85751	0.0162797	887	CCL26
HLA_DQB1_05_03	CCL27_Q9Y4X3_OID20121_v1_Cardiometabolic	0.093858	0.0279511	0.159765	0.0335803	2.79503	879	0.00530246	2.27552	0.00880932	881	CCL27
HLA_DRB1_15_02	CCL28_Q9NRJ3_OID20569_v1_Inflammation	0.0990246	0.0333379	0.164711	0.0334683	2.95876	884	0.00317121	2.49878	0.00980587	886	CCL28
AA_DRB1_33_32552063_exon2_Hx	CCL3_P10147_OID20610_v1_Inflammation	0.101651	0.0360193	0.167283	0.0334405	3.03976	885	0.0024373	2.61309	0.010333	887	CCL3
HLA_DPB1_26	CCL4_P13236_OID20695_v1_Inflammation	0.10326	0.0377128	0.168806	0.0333972	3.09186	887	0.00205123	2.68799	0.0106626	889	CCL4
AA_B_116_31324144_exon3_PS	CCL5_P13501_OID20412_v1_Cardiometabolic	0.0872966	0.0217602	0.152833	0.0333921	2.61429	890	0.00909245	2.04132	0.0076207	892	CCL5
AA_C_11_31239615_exon2	CCL7_P80098_OID20523_v1_Inflammation	-0.110951	-0.176518	-0.0453849	0.0334071	-3.32119	885	0.000933042	3.0301	0.0123102	887	CCL7
AA_B_97_31324201_exon3_NTW	CCL8_P80075_OID21466_v1_Oncology	-0.119307	-0.184625	-0.0539897	0.0332807	-3.58489	890	0.000355558	3.44909	0.0142343	892	CCL8
HLA_B_35	CCN1_O00622_OID21368_v1_Oncology	-0.124481	-0.190505	-0.0584565	0.0336395	-3.70043	870	0.000228761	3.64062	0.0154954	872	CCN1
AA_DPB1_205_33053552_exon4_V	CCN2_P29279_OID20709_v1_Inflammation	-0.102018	-0.167648	-0.0363887	0.0334392	-3.05085	885	0.00234999	2.62893	0.0104077	887	CCN2
AA_B_97_31324201_exon3_CN	CCN3_P48745_OID20299_v1_Cardiometabolic	0.107088	0.0416045	0.172571	0.0333648	3.2096	888	0.00137692	2.86109	0.0114678	890	CCN3
AA_C_163_31238913_exon3_E	CCN4_O95388_OID21444_v1_Oncology	-0.0838307	-0.14935	-0.0183115	0.0333833	-2.51115	891	0.0122097	1.91329	0.00702758	893	CCN4
AA_DQB1_38_32632738_exon2	CCN5_O76076_OID21068_v1_Neurology	0.114234	0.0486174	0.17985	0.0334324	3.41686	883	0.000662421	3.17887	0.0130493	885	CCN5
HLA_A_23_01	CCND2_P30279_OID31316_v1_Oncology_II	-0.100146	-0.166088	-0.0342046	0.0335978	-2.98073	877	0.00295504	2.52944	0.0100293	879	CCND2
AA_B_152_31324036_exon3_QV	CCNE1_P24864_OID30456_v1_Inflammation_II	-0.118327	-0.184477	-0.0521764	0.0337038	-3.51079	868	0.000469789	3.3281	0.0140012	870	CCNE1
AA_DQB1_9_32632825_exon2_CHY	CCS_O14618_OID20973_v1_Neurology	0.0876006	0.0217311	0.15347	0.0335613	2.61016	881	0.00920353	2.03605	0.00767386	883	CCS
AA_C_285_31237839_exon5_Lx	CCT5_P48643_OID21200_v1_Oncology	-0.108594	-0.175165	-0.0420222	0.0339178	-3.20167	859	0.00141657	2.84876	0.0117926	861	CCT5
HLA_DPB1_17	CD101_Q93033_OID31480_v1_Oncology_II	-0.0932652	-0.158546	-0.0279847	0.033262	-2.80395	896	0.00515712	2.28759	0.0086984	898	CD101
AA_C_9_31239621_exon2_DF	CD109_Q6YHK3_OID21108_v1_Neurology	-0.127749	-0.193257	-0.0622418	0.0333769	-3.82747	883	0.000138598	3.85824	0.0163199	885	CD109
HLA_DRB1_13_02	CD14_P08571_OID20378_v1_Cardiometabolic	0.101596	0.0353985	0.167793	0.0337278	3.01223	870	0.00266842	2.57375	0.0103217	872	CD14
AA_B_74_31324515_exon2_Y	CD160_O95971_OID20647_v1_Inflammation	0.168836	0.104066	0.233607	0.0330018	5.11597	892	3.82211e-07	6.4177	0.0285057	894	CD160
AA_DRB1_60_32551982_exon2_TY	CD163_Q86VB7_OID20360_v1_Cardiometabolic	0.151995	0.0869722	0.217019	0.0331306	4.58777	890	5.12256e-06	5.29051	0.0231026	892	CD163
AA_B_66_31324539_exon2_I	CD164_Q04900_OID21080_v1_Neurology	0.107852	0.0421888	0.173515	0.0334564	3.22366	883	0.00131206	2.88205	0.0116321	885	CD164
AA_DRB1_minus24_32557503_exon1_L	CD164L2_Q6UWJ8_OID30922_v1_Neurology_II	-0.108301	-0.174452	-0.0421511	0.0337038	-3.21333	870	0.00136034	2.86635	0.0117292	872	CD164L2
AA_C_16_31239600_exon2	CD177_Q8N6Q3_OID21119_v1_Neurology	0.0946143	0.0287121	0.160516	0.0335779	2.81776	879	0.0049445	2.30588	0.00895186	881	CD177
AA_C_99_31239105_exon3_CS	CD1C_P29017_OID21483_v1_Oncology	0.161091	0.0960529	0.22613	0.0331382	4.8612	887	1.37965e-06	5.86023	0.0259504	889	CD1C
AA_DRB1_30_32552072_exon2_CHR	CD2_P06729_OID30097_v1_Cardiometabolic_II	0.107294	0.040752	0.173836	0.0339029	3.16475	860	0.00160677	2.79405	0.011512	862	CD2
AA_A_149_29911219_exon3_T	CD200_P41217_OID20603_v1_Inflammation	0.106027	0.040425	0.171629	0.0334252	3.17207	885	0.00156575	2.80528	0.0112417	887	CD200
AA_C_184_31238263_exon4_PR	CD200R1_Q8TD46_OID20595_v1_Inflammation	0.133353	0.067857	0.198849	0.033371	3.99607	882	6.97808e-05	4.15626	0.017783	884	CD200R1
AA_DRB1_67_32551961_exon2_FI	CD207_Q9UJ71_OID21298_v1_Oncology	0.138277	0.0717587	0.204796	0.0338906	4.08011	854	4.92312e-05	4.30776	0.0191206	856	CD207
HLA_DRB1_14_04	CD209_Q9NNX6_OID20262_v1_Cardiometabolic	-0.0787594	-0.144306	-0.0132131	0.0333972	-2.35826	891	0.0185758	1.73105	0.00620304	893	CD209
AA_DQB1_125_32629588_exon3_G	CD22_P20273_OID20637_v1_Inflammation	0.136306	0.0712061	0.201407	0.03317	4.10933	892	4.33358e-05	4.36315	0.0185794	894	CD22
HLA_A_02_06	CD226_Q15762_OID30556_v1_Inflammation_II	-0.105514	-0.171761	-0.0392677	0.0337527	-3.12609	868	0.00183041	2.73745	0.0111333	870	CD226
AA_B_67_31324536_exon2_C	CD244_Q9BZW8_OID20628_v1_Inflammation	-0.102129	-0.167499	-0.0367593	0.0333074	-3.06627	892	0.00223284	2.65114	0.0104304	894	CD244
HLA_C_12	CD248_Q9HCU0_OID30394_v1_Cardiometabolic_II	0.111093	0.0458955	0.17629	0.0332194	3.34421	895	0.000859462	3.06577	0.0123416	897	CD248
HLA_B_44_03	CD27_P26842_OID21527_v1_Oncology	-0.112275	-0.177758	-0.0467927	0.0333644	-3.36512	887	0.000797951	3.09802	0.0126057	889	CD27
HLA_B_44_03	CD274_Q9NZQ7_OID20966_v1_Neurology	0.13226	0.0667176	0.197803	0.0333949	3.9605	881	8.08315e-05	4.09242	0.0174928	883	CD274
AA_A_9_29910558_exon2_FT	CD276_Q5ZPR3_OID20680_v1_Inflammation	-0.133518	-0.198901	-0.068135	0.0333137	-4.0079	885	6.6417e-05	4.17772	0.017827	887	CD276
AA_DQB1_57_32632681_exon2_AD	CD28_P10747_OID21265_v1_Oncology	-0.140759	-0.20706	-0.0744584	0.0337799	-4.16695	859	3.39934e-05	4.46861	0.0198131	861	CD28
AA_DRB1_104_32549623_exon3_S	CD2AP_Q9Y5K6_OID20177_v1_Cardiometabolic	0.14957	0.0841153	0.215024	0.0333497	4.48488	879	8.26223e-06	5.0829	0.0223711	881	CD2AP
AA_A_114_29911114_exon3_ERx	CD300A_Q9UGN4_OID30576_v1_Inflammation_II	-0.124573	-0.19052	-0.0586255	0.0336005	-3.70747	872	0.000222564	3.65255	0.0155184	874	CD300A
AA_A_73_29910750_exon2_T	CD300C_Q08708_OID21010_v1_Neurology	-0.0987775	-0.16428	-0.0332747	0.0333749	-2.95964	889	0.00316179	2.50007	0.009757	891	CD300C
AA_A_77_29910762_exon2_PS	CD300E_Q496F6_OID21418_v1_Oncology	-0.103227	-0.168701	-0.0377544	0.0333598	-3.09437	889	0.00203401	2.69165	0.0106559	891	CD300E
HLA_A_03_02	CD300LF_Q8TDQ1_OID21469_v1_Oncology	0.0797025	0.0141611	0.145244	0.0333947	2.38668	891	0.0172089	1.76425	0.00635249	893	CD300LF
AA_A_107_29911093_exon3_G	CD300LG_Q6UXG3_OID21130_v1_Neurology	-0.0935873	-0.159346	-0.0278286	0.033505	-2.79323	883	0.00533127	2.27317	0.00875857	885	CD300LG
AA_A_152_29911228_exon3_ARV	CD302_Q8IX05_OID21328_v1_Oncology	-0.116884	-0.182931	-0.0508363	0.0336515	-3.47336	871	0.000539309	3.26816	0.0136618	873	CD302
AA_C_77_31239417_exon2_S	CD33_P20138_OID21472_v1_Oncology	-0.114781	-0.180245	-0.0493177	0.0333548	-3.44122	887	0.000606142	3.21743	0.0131747	889	CD33
AA_DRB1_30_32552072_exon2_FLR	CD34_P28906_OID21025_v1_Neurology	0.114198	0.0486564	0.179741	0.0333947	3.41966	885	0.000655663	3.18332	0.0130413	887	CD34
AA_A_95_29911057_exon3_PV	CD36_P16671_OID30485_v1_Inflammation_II	-0.100536	-0.166817	-0.0342553	0.0337702	-2.97707	868	0.00299108	2.52417	0.0101075	870	CD36
HLA_A_11	CD38_P28907_OID21316_v1_Oncology	0.125338	0.0593593	0.191317	0.0336165	3.72847	871	0.000205095	3.68804	0.0157096	873	CD38
AA_B_156_31324024_exon3_D	CD3D_P04234_OID30827_v1_Neurology_II	0.126985	0.060521	0.193449	0.0338631	3.74996	858	0.000188729	3.72416	0.0161252	860	CD3D
HLA_B_07_05	CD3E_P07766_OID31302_v1_Oncology_II	-0.0912462	-0.157244	-0.025248	0.0336267	-2.7135	877	0.00678817	2.16825	0.00832587	879	CD3E
AA_DRB1_37_32552051_exon2_FSY	CD3G_P09693_OID30448_v1_Inflammation_II	-0.126676	-0.192758	-0.0605943	0.0336688	-3.76242	868	0.00017958	3.74574	0.0160468	870	CD3G
HLA_DRB1_04_03	CD4_P01730_OID20584_v1_Inflammation	0.17772	0.112797	0.242644	0.0330795	5.37252	885	9.93174e-08	7.00297	0.0315845	887	CD4
HLA_B_57_01	CD40_P25942_OID20724_v1_Inflammation	-0.118423	-0.183858	-0.0529872	0.0333404	-3.55192	887	0.000402575	3.39515	0.0140239	889	CD40
AA_C_116_31239054_exon3_Lx	CD40LG_P29965_OID20616_v1_Inflammation	0.076836	0.0113166	0.142355	0.0333835	2.30162	892	0.0215865	1.66582	0.00590377	894	CD40LG
AA_B_116_31324144_exon3_DN	CD46_P15529_OID20380_v1_Cardiometabolic	-0.143473	-0.208912	-0.0780329	0.0333423	-4.30302	881	1.87355e-05	4.72734	0.0205844	883	CD46
AA_DRB1_30_32552072_exon2_ACH	CD48_P09326_OID20692_v1_Inflammation	0.127525	0.0622382	0.192813	0.0332651	3.83361	889	0.000135173	3.86911	0.0162627	891	CD48
AA_DRB1_77_32551931_exon2_LT	CD5_P06127_OID21449_v1_Oncology	0.121246	0.0559441	0.186549	0.0332728	3.64401	890	0.000283962	3.54674	0.0147007	892	CD5
AA_B_199_31323321_exon4_V	CD55_P08174_OID20377_v1_Cardiometabolic	-0.134158	-0.200636	-0.0676793	0.0338703	-3.96093	856	8.08697e-05	4.09221	0.0179983	858	CD55
AA_B_45_31324602_exon2_KT	CD58_P19256_OID20716_v1_Inflammation	-0.11058	-0.176261	-0.0448991	0.0334653	-3.30432	882	0.00099043	3.00418	0.0122279	884	CD58
AA_DRB1_96_32549647_exon3_EH	CD59_P13987_OID20339_v1_Cardiometabolic	-0.0979068	-0.165024	-0.0307893	0.0341953	-2.86316	847	0.00429788	2.36675	0.00958574	849	CD59
AA_DPB1_65_33048634_exon2_L	CD5L_O43866_OID30775_v1_Inflammation_II	0.113341	0.0479769	0.178704	0.0333041	3.40321	890	0.000695722	3.15756	0.0128461	892	CD5L
AA_DRB1_112_32549599_exon3_Y	CD6_P30203_OID20649_v1_Inflammation	-0.113492	-0.178818	-0.0481666	0.0332848	-3.40974	891	0.000679453	3.16784	0.0128805	893	CD6
AA_A_152_29911228_exon3_ARV	CD63_P08962_OID20988_v1_Neurology	0.107717	0.0419401	0.173493	0.0335139	3.21409	880	0.00135623	2.86767	0.0116029	882	CD63
AA_DRB1_10_32552132_exon2_EL	CD69_Q07108_OID20206_v1_Cardiometabolic	0.118499	0.0526535	0.184344	0.0335488	3.53214	876	0.000433745	3.36277	0.014042	878	CD69
AA_DRB1_112_32549599_exon3_Y	CD7_P09564_OID30543_v1_Inflammation_II	-0.109133	-0.175354	-0.0429125	0.0337395	-3.23458	868	0.00126428	2.89816	0.01191	870	CD7
AA_DRB1_minus16_32557479_exon1_A	CD70_P32970_OID20599_v1_Inflammation	-0.120602	-0.186094	-0.0551094	0.0333693	-3.61415	885	0.000318335	3.49712	0.0145447	887	CD70
AA_B_24_31324665_exon2_S	CD72_P21854_OID30641_v1_Inflammation_II	0.13523	0.0693757	0.201085	0.0335532	4.03032	872	6.05667e-05	4.21777	0.0182872	874	CD72
AA_DRB1_233_32548048_exon5_R	CD74_P04233_OID21040_v1_Neurology	0.149783	0.0847007	0.214865	0.0331606	4.51689	889	7.12111e-06	5.14745	0.0224349	891	CD74
AA_A_158_29911246_exon3_Ax	CD79B_P40259_OID20635_v1_Inflammation	-0.114965	-0.180243	-0.049687	0.0332605	-3.4565	892	0.000573076	3.24179	0.0132169	894	CD79B
AA_B_163_31324003_exon3_L	CD80_P33681_OID30291_v1_Cardiometabolic_II	-0.108752	-0.173966	-0.0435384	0.0332281	-3.27291	895	0.00110525	2.95654	0.0118271	897	CD80
AA_C_156_31238934_exon3_DLR	CD82_P27701_OID31256_v1_Oncology_II	0.113624	0.0477784	0.179469	0.0335489	3.38681	877	0.000738544	3.13162	0.0129104	879	CD82
HLA_DPB1_14	CD83_Q01151_OID20565_v1_Inflammation	-0.122972	-0.188445	-0.057499	0.0333595	-3.68626	885	0.00024142	3.61723	0.0151221	887	CD83
AA_C_9_31239621_exon2_DS	CD84_Q9UIB8_OID20607_v1_Inflammation	-0.114938	-0.180475	-0.0494019	0.0333919	-3.44211	885	0.000604243	3.21879	0.0132108	887	CD84
AA_B_70_31324527_exon2_HK	CD86_P42081_OID31500_v1_Oncology_II	0.108625	0.0434468	0.173804	0.03321	3.27086	896	0.00111314	2.95345	0.0117994	898	CD86
HLA_C_06_02	CD8A_P01732_OID21018_v1_Neurology	0.201758	0.137287	0.26623	0.0328492	6.14196	889	1.22791e-09	8.91083	0.0407065	891	CD8A
HLA_DQA1_03	CD93_Q9NPY3_OID20397_v1_Cardiometabolic	0.0882927	0.0217806	0.154805	0.0338878	2.60544	864	0.0093335	2.02996	0.00779559	866	CD93
HLA_A_02_11	CD99_P14209_OID21110_v1_Neurology	0.098379	0.0326508	0.164107	0.0334894	2.93761	883	0.0033935	2.46935	0.00967843	885	CD99
AA_C_80_31239408_exon2_K	CD99L2_Q8TCZ2_OID21122_v1_Neurology	-0.105123	-0.170805	-0.0394402	0.0334662	-3.14116	883	0.00173883	2.75974	0.0110508	885	CD99L2
AA_DRB1_96_32549647_exon3_EIY	CDA_P32320_OID30345_v1_Cardiometabolic_II	0.125678	0.0604857	0.190871	0.033217	3.78355	892	0.000164925	3.78271	0.015795	894	CDA
AA_B_77_31324506_exon2_CD	CDAN1_Q8IWY9_OID31076_v1_Neurology_II	0.0984465	0.0331255	0.163768	0.0332825	2.9579	894	0.00317898	2.49771	0.00969172	896	CDAN1
AA_DRB1_37_32552051_exon2_FPx	CDC123_O75794_OID31242_v1_Oncology_II	0.12328	0.0571318	0.189429	0.0337027	3.65787	867	0.000269659	3.56918	0.015198	869	CDC123
AA_B_77_31324506_exon2_CN	CDC25A_P30304_OID31189_v1_Oncology_II	0.119202	0.0530208	0.185384	0.0337196	3.5351	867	0.000429194	3.36735	0.0142092	869	CDC25A
AA_DQB1_67_32632651_exon2_I	CDC26_Q8NHZ8_OID31508_v1_Oncology_II	0.0988087	0.0335632	0.164054	0.0332442	2.97221	896	0.00303572	2.51774	0.00976316	898	CDC26
AA_DPA1_127_33036951_exon3_L	CDC27_P30260_OID21238_v1_Oncology	0.0907243	0.024033	0.157416	0.0339789	2.67002	859	0.00772789	2.11194	0.0082309	861	CDC27
AA_B_143_31324063_exon3_GS	CDC37_Q16543_OID21470_v1_Oncology	0.0876719	0.0220266	0.153317	0.0334474	2.62118	887	0.00891248	2.05	0.00768636	889	CDC37
HLA_DPB1_17	CDC42BPB_Q9Y5S2_OID31485_v1_Oncology_II	-0.117948	-0.183057	-0.0528395	0.0331745	-3.55539	896	0.000397165	3.40103	0.0139118	898	CDC42BPB
HLA_A_68_01	CDCP1_Q9H5V8_OID20940_v1_Neurology	-0.103357	-0.169126	-0.037587	0.0335104	-3.08431	881	0.00210388	2.67698	0.0106826	883	CDCP1
AA_C_193_31238236_exon4_P	CDH1_P12830_OID20353_v1_Cardiometabolic	-0.100171	-0.166919	-0.0334233	0.0340074	-2.94556	856	0.00331102	2.48004	0.0100342	858	CDH1
HLA_DQB1_02	CDH15_P55291_OID21005_v1_Neurology	0.093898	0.0282158	0.15958	0.0334661	2.80576	885	0.00512985	2.2899	0.00881684	887	CDH15
AA_DRB1_11_32552129_exon2_GV	CDH17_Q12864_OID20134_v1_Cardiometabolic	-0.0980391	-0.163919	-0.0321589	0.0335667	-2.92073	879	0.00358148	2.44594	0.00961166	881	CDH17
AA_B_163_31324003_exon3_AT	CDH2_P19022_OID20170_v1_Cardiometabolic	-0.131556	-0.19718	-0.0659328	0.033436	-3.93457	879	8.99176e-05	4.04616	0.0173071	881	CDH2
AA_DPB1_96_33052678_exon3_R	CDH22_Q9UJ99_OID31332_v1_Oncology_II	0.127485	0.0617506	0.193219	0.0334921	3.80641	877	0.0001508	3.8216	0.0162523	879	CDH22
AA_DPA1_50_33037522_exon2	CDH23_Q9H251_OID31074_v1_Neurology_II	0.119335	0.0541639	0.184506	0.033206	3.59377	894	0.000343739	3.46377	0.0142408	896	CDH23
AA_DRB1_37_32552051_exon2_FN	CDH3_P22223_OID21008_v1_Neurology	0.103437	0.0379651	0.168908	0.033359	3.10071	889	0.00199143	2.70083	0.0106991	891	CDH3
AA_A_161_29911255_exon3_D	CDH4_P55283_OID30875_v1_Neurology_II	-0.0867722	-0.153526	-0.0200184	0.0340107	-2.55132	858	0.0109039	1.96242	0.00752942	860	CDH4
AA_DRB1_74_32551940_exon2_ARx	CDH5_P33151_OID20243_v1_Cardiometabolic	-0.108425	-0.173714	-0.0431354	0.0332664	-3.25929	893	0.00115914	2.93586	0.011756	895	CDH5
AA_C_156_31238934_exon3_LQx	CDH6_P55285_OID20157_v1_Cardiometabolic	-0.123777	-0.189467	-0.0580872	0.0334698	-3.69818	879	0.000230627	3.63709	0.0153208	881	CDH6
HLA_A_23	CDHR1_Q96JP9_OID20808_v1_Neurology	0.0804414	0.0135738	0.147309	0.0340685	2.36117	856	0.0184408	1.73422	0.00647082	858	CDHR1
AA_DPA1_91_33037059_exon3_x	CDHR2_Q9BYE9_OID21282_v1_Oncology	0.105506	0.0393737	0.171638	0.0336946	3.13124	871	0.00179881	2.74502	0.0111315	873	CDHR2
AA_C_9_31239621_exon2_DF	CDHR5_Q9HBB8_OID20193_v1_Cardiometabolic	-0.100696	-0.166559	-0.0348333	0.0335577	-3.00068	879	0.00276989	2.55754	0.0101397	881	CDHR5
AA_B_67_31324536_exon2_CFY	CDK1_P06493_OID31164_v1_Oncology_II	-0.100631	-0.16695	-0.0343126	0.0337894	-2.97819	867	0.00298034	2.52573	0.0101266	869	CDK1
AA_B_minus16_31324910_exon1_L	CDK5RAP3_Q96JB5_OID30985_v1_Neurology_II	-0.122946	-0.188161	-0.0577314	0.0332285	-3.70003	892	0.000228772	3.6406	0.0151158	894	CDK5RAP3
AA_C_163_31238913_exon3_T	CDKL5_O76039_OID30796_v1_Neurology_II	0.102409	0.0357547	0.169063	0.0339599	3.01558	858	0.00264046	2.57832	0.0104876	860	CDKL5
AA_DPB1_9_33048466_exon2_H	CDKN1A_P38936_OID21319_v1_Oncology	0.110586	0.0444905	0.176681	0.0336759	3.28383	871	0.0010649	2.97269	0.0122292	873	CDKN1A
AA_DPB1_84_33048691_exon2_G	CDKN2D_P55273_OID21295_v1_Oncology	-0.0850821	-0.151344	-0.01882	0.0337608	-2.52014	871	0.0119085	1.92414	0.00723897	873	CDKN2D
AA_C_156_31238934_exon3_Qx	CDNF_Q49AH0_OID21318_v1_Oncology	0.122487	0.0564848	0.18849	0.0336286	3.64236	871	0.00028611	3.54347	0.0150031	873	CDNF
HLA_DQB1_06_04	CDON_Q4KMG0_OID20754_v1_Inflammation	-0.120542	-0.185924	-0.0551606	0.0333131	-3.61846	888	0.000313097	3.50432	0.0145304	890	CDON
AA_C_99_31239105_exon3_CFS	CDSN_Q15517_OID20667_v1_Inflammation	-0.28632	-0.349354	-0.223287	0.0321167	-8.91499	890	2.71852e-18	17.5657	0.0819793	892	CDSN
AA_DRB1_67_32551961_exon2_F	CEACAM1_P13688_OID21528_v1_Oncology	-0.122061	-0.187504	-0.0566174	0.0333445	-3.6606	886	0.000266517	3.57428	0.0148988	888	CEACAM1
AA_DRB1_13_32552123_exon2_FGL	CEACAM16_Q2WEN9_OID31495_v1_Oncology_II	0.125352	0.0603026	0.190401	0.0331441	3.78202	896	0.000165881	3.7802	0.0157131	898	CEACAM16
AA_B_116_31324144_exon3_F	CEACAM18_A8MTB9_OID31251_v1_Oncology_II	-0.131737	-0.197434	-0.0660397	0.0334733	-3.93558	877	8.95644e-05	4.04786	0.0173546	879	CEACAM18
AA_DPB1_55_33048604_exon2_A	CEACAM19_Q7Z692_OID31443_v1_Oncology_II	0.0829003	0.0175597	0.148241	0.0332927	2.49005	896	0.0129528	1.88764	0.00687247	898	CEACAM19
AA_A_161_29911255_exon3_D	CEACAM20_Q6UY09_OID31308_v1_Oncology_II	0.102093	0.0361647	0.168022	0.0335912	3.03929	877	0.00244176	2.6123	0.010423	879	CEACAM20
HLA_B_37_01	CEACAM21_Q3KPI0_OID20548_v1_Inflammation	-0.0960816	-0.16175	-0.0304132	0.0334591	-2.87161	885	0.00418131	2.37869	0.00923168	887	CEACAM21
HLA_DPB1_17	CEACAM3_P40198_OID21245_v1_Oncology	-0.102397	-0.169012	-0.0357814	0.0339402	-3.01698	859	0.00262838	2.58031	0.0104851	861	CEACAM3
AA_DRB1_30_32552072_exon2_HLR	CEACAM5_P06731_OID21171_v1_Oncology	-0.106644	-0.173622	-0.0396664	0.0341242	-3.12517	849	0.00183742	2.73579	0.011373	851	CEACAM5
AA_A_156_29911240_exon3_EQx	CEACAM6_P40199_OID30362_v1_Cardiometabolic_II	0.104683	0.0394405	0.169926	0.0332427	3.14906	895	0.00169229	2.77153	0.0109586	897	CEACAM6
AA_C_116_31239054_exon3_FL	CEACAM8_P31997_OID20102_v1_Cardiometabolic	-0.117025	-0.183262	-0.0507879	0.0337479	-3.46763	866	0.000550936	3.2589	0.0136949	868	CEACAM8
HLA_A_26_01	CEBPA_P49715_OID30458_v1_Inflammation_II	0.117205	0.0510459	0.183364	0.0337083	3.47705	868	0.000532144	3.27397	0.0137371	870	CEBPA
AA_B_97_31324201_exon3_RS	CEBPB_P17676_OID20052_v1_Cardiometabolic	-0.113899	-0.18016	-0.0476375	0.0337602	-3.37376	866	0.000774412	3.11103	0.012973	868	CEBPB
AA_B_171_31323979_exon3_EY	CELA2A_P08217_OID30411_v1_Cardiometabolic_II	-0.108548	-0.173764	-0.0433329	0.0332288	-3.2667	895	0.00112949	2.94712	0.0117828	897	CELA2A
AA_A_62_29910717_exon2_GR	CELA3A_P09093_OID20298_v1_Cardiometabolic	0.127091	0.0618732	0.192308	0.0332296	3.82462	891	0.000140099	3.85356	0.016152	893	CELA3A
AA_DRB1_13_32552123_exon2_GH	CELSR2_Q9HCU4_OID30593_v1_Inflammation_II	0.0980859	0.0319414	0.16423	0.033701	2.91048	872	0.00370063	2.43172	0.00962084	874	CELSR2
AA_DRB1_58_32551988_exon2_E	CEMIP2_Q9UHN6_OID30499_v1_Inflammation_II	-0.094348	-0.160669	-0.0280268	0.0337908	-2.79212	868	0.00535145	2.27153	0.00890155	870	CEMIP2
AA_DPB1_170_33052900_exon3_I	CEND1_Q8N111_OID30821_v1_Neurology_II	0.111881	0.0452952	0.178467	0.0339251	3.29789	858	0.00101423	2.99386	0.0125174	860	CEND1
AA_B_63_31324548_exon2	CENPF_P49454_OID31329_v1_Oncology_II	-0.0939818	-0.159963	-0.0280004	0.0336181	-2.79557	877	0.00529403	2.27621	0.00883258	879	CENPF
HLA_B_52	CENPJ_Q9HC77_OID31314_v1_Oncology_II	0.0968535	0.0308904	0.162817	0.0336088	2.88179	877	0.00405078	2.39246	0.0093806	879	CENPJ
AA_DPB1_170_33052900_exon3_I	CEP112_Q8N8E3_OID30115_v1_Cardiometabolic_II	0.111952	0.0454446	0.17846	0.0338854	3.30386	860	0.000993055	3.00303	0.0125333	862	CEP112
AA_A_67_29910732_exon2_.V	CEP152_O94986_OID31249_v1_Oncology_II	-0.0916672	-0.158043	-0.0252909	0.0338188	-2.71054	867	0.00685011	2.1643	0.00840287	869	CEP152
HLA_B_52_01	CEP164_Q9UPV0_OID20441_v1_Inflammation	-0.103422	-0.169722	-0.0371229	0.0337797	-3.06168	867	0.00226891	2.64418	0.0106962	869	CEP164
HLA_C_04_03	CEP170_Q5SW79_OID30240_v1_Cardiometabolic_II	0.124607	0.058773	0.19044	0.0335427	3.71486	875	0.000216208	3.66513	0.0155268	877	CEP170
HLA_DQB1_06_09	CEP20_Q96NB1_OID21209_v1_Oncology	-0.102824	-0.169436	-0.0362111	0.0339387	-3.02969	859	0.00252141	2.59836	0.0105727	861	CEP20
HLA_DPB1_04	CEP290_O15078_OID31287_v1_Oncology_II	-0.100098	-0.166039	-0.0341557	0.033598	-2.97927	877	0.00296902	2.52739	0.0100195	879	CEP290
HLA_B_51	CEP350_Q5VT06_OID31247_v1_Oncology_II	0.100027	0.0337045	0.16635	0.0337915	2.96013	867	0.00315884	2.50047	0.0100054	869	CEP350
AA_DRB1_74_32551940_exon2_Lx	CEP43_O95684_OID20084_v1_Cardiometabolic	-0.0911765	-0.15771	-0.0246431	0.0338986	-2.68968	863	0.00729011	2.13727	0.00831315	865	CEP43
AA_DQA1_69_32609285_exon2_AL	CEP85_Q6P2H3_OID21241_v1_Oncology	0.0997302	0.0330966	0.166364	0.0339495	2.93761	859	0.00339596	2.46904	0.00994612	861	CEP85
AA_DRB1_96_32549647_exon3_Qx	CERT_Q9Y5P4_OID20857_v1_Neurology	0.12922	0.0626978	0.195743	0.0338927	3.81263	856	0.000147356	3.83163	0.0166979	858	CERT
HLA_DPB1_14	CES1_P23141_OID20244_v1_Cardiometabolic	-0.101121	-0.166794	-0.0354486	0.0334612	-3.02204	884	0.00258312	2.58785	0.0102255	886	CES1
AA_DRB1_50_32552012_exon2_A	CES2_O00748_OID21366_v1_Oncology	0.0979844	0.0318012	0.164168	0.0337207	2.90577	871	0.00375631	2.42524	0.00960095	873	CES2
AA_B_80_31324497_exon2_CI	CES3_Q6UWW8_OID21340_v1_Oncology	0.0852892	0.0190282	0.15155	0.0337602	2.52632	871	0.0117026	1.93172	0.00727424	873	CES3
AA_DRB1_74_32551940_exon2_EGL	CETN2_P41208_OID20836_v1_Neurology	-0.131499	-0.198001	-0.0649963	0.0338825	-3.88102	856	0.00011201	3.95074	0.0172919	858	CETN2
AA_C_99_31239105_exon3_CSW	CETN3_O15182_OID31525_v1_Oncology_II	-0.0877504	-0.153064	-0.0224369	0.0332788	-2.63683	896	0.00851343	2.0699	0.00770013	898	CETN3
AA_B_41_31324614_exon2	CFB_P00751_OID30755_v1_Inflammation_II	0.188278	0.123447	0.253109	0.0330321	5.69984	884	1.63366e-08	7.78684	0.0354486	886	CFB
AA_B_114_31324150_exon3_DK	CFC1_P0CG37_OID21261_v1_Oncology	-0.13343	-0.199799	-0.0670617	0.0338145	-3.94595	859	8.59746e-05	4.06563	0.0178037	861	CFC1
AA_B_178_31323958_exon3_GT	CFD_P00746_OID30738_v1_Inflammation_II	-0.103654	-0.168831	-0.0384772	0.0332092	-3.12124	897	0.00185855	2.73083	0.0107441	899	CFD
AA_C_99_31239105_exon3_FS	CFH_P08603_OID30790_v1_Inflammation_II	-0.111646	-0.17839	-0.0449024	0.0340054	-3.2832	854	0.00106808	2.9714	0.0124649	856	CFH
HLA_A_23	CFHR2_P36980_OID30720_v1_Inflammation_II	0.0848141	0.0195205	0.150108	0.0332687	2.54936	897	0.0109574	1.96029	0.00719343	899	CFHR2
HLA_DQB1_05_02	CFHR4_Q92496_OID30758_v1_Inflammation_II	-0.103751	-0.168927	-0.0385753	0.0332088	-3.12421	897	0.00184012	2.73515	0.0107643	899	CFHR4
AA_C_77_31239417_exon2_S	CFHR5_Q9BXR6_OID30716_v1_Inflammation_II	0.100995	0.0350968	0.166893	0.0335758	3.00797	878	0.00270504	2.56783	0.0102	880	CFHR5
AA_B_minus11_31324895_exon1_S	CFI_P05156_OID30772_v1_Inflammation_II	-0.122781	-0.187815	-0.0577471	0.0331364	-3.70532	897	0.000224049	3.64966	0.0150752	899	CFI
HLA_DRB1_13_02	CFP_P27918_OID30784_v1_Inflammation_II	-0.12912	-0.194101	-0.0641391	0.0331095	-3.89979	897	0.00010346	3.98523	0.016672	899	CFP
AA_DRB1_30_32552072_exon2_GH	CGA_P01215_OID21069_v1_Neurology	-0.118075	-0.183662	-0.0524889	0.0334173	-3.53337	883	0.000431586	3.36493	0.0139418	885	CGA
AA_DRB1_13_32552123_exon2_LRS	CGB3_CGB5_CGB8_P0DN86_OID30671_v1_Inflammation_II	-0.0912943	-0.15677	-0.0258183	0.0333614	-2.73653	891	0.00633269	2.19841	0.00833465	893	CGB3
AA_C_116_31239054_exon3_S	CGN_Q9P2M7_OID30894_v1_Neurology_II	-0.124052	-0.19008	-0.0580245	0.0336413	-3.68749	870	0.000240516	3.61886	0.0153889	872	CGN
AA_A_151_29911225_exon3_CR	CGREF1_Q99674_OID20152_v1_Cardiometabolic	0.0801557	0.0141696	0.146142	0.0336206	2.38412	879	0.0173312	1.76117	0.00642494	881	CGREF1
AA_B_80_31324497_exon2_CT	CHAC2_Q8WUX2_OID21230_v1_Oncology	0.144745	0.078483	0.211007	0.0337602	4.28745	859	2.01222e-05	4.69633	0.0209512	861	CHAC2
AA_A_95_29911057_exon3_IL	CHAD_O15335_OID30660_v1_Inflammation_II	0.106303	0.0402149	0.172392	0.0336724	3.15699	872	0.00164888	2.78281	0.0113004	874	CHAD
AA_DPB1_215_33053582_exon4_I	CHCHD10_Q8WYQ3_OID31116_v1_Neurology_II	-0.111495	-0.176726	-0.0462644	0.0332365	-3.3546	894	0.000828249	3.08184	0.0124311	896	CHCHD10
AA_B_171_31323979_exon3_EY	CHCHD6_Q9BRQ6_OID31426_v1_Oncology_II	0.0853996	0.019926	0.150873	0.0333602	2.55993	892	0.0106332	1.97334	0.00729309	894	CHCHD6
AA_DRB1_37_32552051_exon2_FL	CHEK2_O96017_OID20054_v1_Cardiometabolic	0.115445	0.0491959	0.181695	0.0337542	3.42018	866	0.000655049	3.18373	0.0133276	868	CHEK2
AA_B_66_31324539_exon2_I	CHGA_P10645_OID30403_v1_Cardiometabolic_II	-0.0998355	-0.165111	-0.0345602	0.0332593	-3.00173	895	0.00275904	2.55924	0.00996713	897	CHGA
AA_A_283_29912302_exon5_H	CHGB_P05060_OID21038_v1_Neurology	-0.0897544	-0.155499	-0.0240098	0.0334979	-2.67941	884	0.00751239	2.12422	0.00805586	886	CHGB
HLA_DRB1_13_02	CHI3L1_P36222_OID20399_v1_Cardiometabolic	0.111303	0.0450984	0.177507	0.0337313	3.29969	868	0.00100735	2.99682	0.0123883	870	CHI3L1
AA_A_73_29910750_exon2_ST	CHIT1_Q13231_OID20312_v1_Cardiometabolic	-0.108631	-0.174029	-0.0432322	0.0333217	-3.26005	890	0.0011562	2.93697	0.0118006	892	CHIT1
AA_DPA1_31_33037579_exon2	CHL1_O00533_OID20366_v1_Cardiometabolic	-0.108162	-0.173564	-0.0427606	0.0333234	-3.24583	890	0.00121481	2.91549	0.0116991	892	CHL1
AA_A_97_29911063_exon3_IKM	CHM_P24386_OID30972_v1_Neurology_II	0.123684	0.0576532	0.189715	0.0336429	3.67638	870	0.000251068	3.60021	0.0152977	872	CHM
AA_C_66_31239450_exon2_K	CHMP1A_Q9HD42_OID20930_v1_Neurology	-0.0963682	-0.162184	-0.0305523	0.0335341	-2.87374	881	0.00415394	2.38154	0.00928683	883	CHMP1A
AA_DRB1_13_32552123_exon2_H	CHMP6_Q96FZ7_OID30327_v1_Cardiometabolic_II	0.120575	0.0554509	0.1857	0.0331824	3.63371	895	0.000295281	3.52976	0.0145384	897	CHMP6
AA_DQB1_86_32632594_exon2_G	CHP1_Q99653_OID30869_v1_Neurology_II	0.106544	0.039919	0.173169	0.0339451	3.13872	858	0.00175488	2.75575	0.0113517	860	CHP1
AA_B_97_31324201_exon3_CT	CHRDL1_Q9BU40_OID20771_v1_Inflammation	-0.120215	-0.185562	-0.0548678	0.0332957	-3.61053	889	0.000322665	3.49125	0.0144517	891	CHRDL1
AA_DRB1_11_32552129_exon2_DGV	CHRDL2_Q6WN34_OID20223_v1_Cardiometabolic	-0.139993	-0.20554	-0.0744454	0.033397	-4.19177	879	3.04786e-05	4.51601	0.0195979	881	CHRDL2
AA_B_156_31324024_exon3_DGW	CHRM1_P11229_OID30930_v1_Neurology_II	-0.0765338	-0.14288	-0.0101874	0.0338037	-2.26406	870	0.0238157	1.62314	0.00585742	872	CHRM1
AA_C_248_31238071_exon4_V	CIAPIN1_Q6FI81_OID21501_v1_Oncology	-0.117697	-0.183138	-0.0522561	0.0333433	-3.52986	887	0.000437173	3.35935	0.0138526	889	CIAPIN1
AA_C_156_31238934_exon3_DLR	CILP_O75339_OID30399_v1_Cardiometabolic_II	-0.106222	-0.171454	-0.0409904	0.0332372	-3.19589	895	0.00144287	2.84077	0.0112832	897	CILP
AA_DRB1_233_32548048_exon5_R	CINP_Q9BW66_OID31328_v1_Oncology_II	0.0775276	0.0114523	0.143603	0.033666	2.30285	877	0.0215207	1.66714	0.00601052	879	CINP
AA_B_67_31324536_exon2_CFS	CIRBP_Q14011_OID31503_v1_Oncology_II	0.118768	0.0536656	0.18387	0.0331712	3.58045	896	0.000361435	3.44197	0.0141058	898	CIRBP
AA_DRB1_minus24_32557503_exon1_F	CIT_O14578_OID30970_v1_Neurology_II	-0.116111	-0.182202	-0.0500192	0.0336739	-3.4481	870	0.000591643	3.22794	0.0134817	872	CIT
AA_B_70_31324527_exon2_KQ	CKAP4_Q07065_OID20617_v1_Inflammation	-0.0838319	-0.149425	-0.0182389	0.0334209	-2.50837	889	0.012306	1.90988	0.00702778	891	CKAP4
AA_DRB1_86_32551904_exon2_VW	CKB_P12277_OID30400_v1_Cardiometabolic_II	0.114805	0.0496358	0.179974	0.0332053	3.45743	895	0.000571039	3.24333	0.0131802	897	CKB
AA_DQA1_41_32609201_exon2	CKMT1A_CKMT1B_P12532_OID20721_v1_Inflammation	0.114674	0.0489867	0.180362	0.0334686	3.42632	881	0.000640115	3.19374	0.0131502	883	CKMT1A
AA_A_152_29911228_exon3_GWx	CLASP1_Q7Z460_OID31192_v1_Oncology_II	-0.0992116	-0.16554	-0.0328836	0.0337942	-2.93576	867	0.00341527	2.46658	0.00984295	869	CLASP1
AA_B_94_31324210_exon3_.T	CLC_Q05315_OID20126_v1_Cardiometabolic	0.114951	0.0491907	0.180711	0.0335056	3.4308	879	0.000629841	3.20077	0.0132137	881	CLC
AA_DQB1_75_32632627_exon2	CLEC10A_Q8IUN9_OID20928_v1_Neurology	0.0935592	0.0277255	0.159393	0.0335431	2.78922	881	0.00539739	2.26782	0.00875332	883	CLEC10A
AA_A_62_29910717_exon2_EGL	CLEC11A_Q9Y240_OID21112_v1_Neurology	0.134566	0.0689685	0.200163	0.0334224	4.02621	879	6.15753e-05	4.21059	0.0181079	881	CLEC11A
HLA_DQA1_06	CLEC12A_Q5QGZ9_OID30552_v1_Inflammation_II	-0.0901414	-0.156489	-0.0237942	0.033804	-2.66659	868	0.00780513	2.10762	0.00812548	870	CLEC12A
HLA_DRB1_11_04	CLEC14A_Q86T13_OID21090_v1_Neurology	-0.104046	-0.169736	-0.038356	0.03347	-3.10863	883	0.00193977	2.71225	0.0108256	885	CLEC14A
HLA_B_07_02	CLEC1A_Q8NC01_OID20099_v1_Cardiometabolic	-0.103734	-0.170069	-0.0373978	0.0337981	-3.06922	866	0.00221311	2.655	0.0107606	868	CLEC1A
AA_A_151_29911225_exon3_H	CLEC1B_Q9P126_OID21061_v1_Neurology	0.0929567	0.027417	0.158496	0.0333937	2.78366	889	0.00548897	2.26051	0.00864095	891	CLEC1B
AA_DQB1_9_32632825_exon2_CF	CLEC2L_P0C7M8_OID30884_v1_Neurology_II	0.101127	0.0349266	0.167327	0.0337294	2.99819	870	0.00279317	2.5539	0.0102267	872	CLEC2L
AA_B_177_31323961_exon3_D	CLEC3B_P05452_OID30756_v1_Inflammation_II	0.127125	0.0615007	0.19275	0.0334365	3.80199	880	0.000153436	3.81407	0.0161608	882	CLEC3B
AA_DRB1_38_32552048_exon2_V	CLEC4A_Q9UMR7_OID20573_v1_Inflammation	-0.0864907	-0.152217	-0.0207643	0.0334887	-2.58269	885	0.00996296	2.00161	0.00748065	887	CLEC4A
HLA_DQB1_05_03	CLEC4C_Q8WTT0_OID20547_v1_Inflammation	-0.125927	-0.191376	-0.0604787	0.033347	-3.77626	885	0.000169831	3.76998	0.0158577	887	CLEC4C
HLA_C_04_01	CLEC4D_Q8WXI8_OID20609_v1_Inflammation	-0.129389	-0.194808	-0.0639703	0.0333321	-3.88183	885	0.000111378	3.9532	0.0167416	887	CLEC4D
AA_C_95_31239117_exon3_FI	CLEC4G_Q6UXB4_OID20590_v1_Inflammation	0.12242	0.0569429	0.187898	0.0333618	3.66948	885	0.00025758	3.58909	0.0149867	887	CLEC4G
AA_B_24_31324665_exon2_S	CLEC4M_Q9H2X3_OID30405_v1_Cardiometabolic_II	0.0918907	0.0265285	0.157253	0.0333035	2.75919	894	0.0059129	2.2282	0.00844389	896	CLEC4M
HLA_B_07	CLEC5A_Q9NY25_OID20165_v1_Cardiometabolic	0.119381	0.0535802	0.185182	0.0335261	3.56084	877	0.000389562	3.40942	0.0142518	879	CLEC5A
AA_DRB1_57_32551991_exon2_Sx	CLEC6A_Q6EIG7_OID21228_v1_Oncology	0.109741	0.0431776	0.176304	0.0339135	3.2359	859	0.00125901	2.89997	0.012043	861	CLEC6A
HLA_B_57	CLEC7A_Q9BXN2_OID20636_v1_Inflammation	0.123749	0.0585409	0.188958	0.0332251	3.72457	892	0.000207935	3.68207	0.0153139	894	CLEC7A
AA_DRB1_50_32552012_exon2_A	CLGN_O14967_OID30957_v1_Neurology_II	-0.0998383	-0.166047	-0.0336292	0.0337338	-2.95959	870	0.003164	2.49976	0.00996769	872	CLGN
AA_DRB1_38_32552048_exon2_CL	CLIC5_Q9NZA1_OID30890_v1_Neurology_II	-0.103486	-0.169671	-0.0373021	0.0337211	-3.06889	870	0.00221521	2.65458	0.0107094	872	CLIC5
HLA_DPB1_14	CLINT1_Q14677_OID31182_v1_Oncology_II	0.0958171	0.0294669	0.162167	0.0338055	2.83436	867	0.00469842	2.32805	0.00918092	869	CLINT1
HLA_C_08	CLIP2_Q9UDT6_OID20559_v1_Inflammation	0.10065	0.0350114	0.166289	0.0334439	3.00952	885	0.00269085	2.57011	0.0101304	887	CLIP2
AA_B_77_31324506_exon2_CN	CLMP_Q9H6B4_OID21419_v1_Oncology	-0.105387	-0.170771	-0.0400024	0.0333147	-3.16337	891	0.00161237	2.79254	0.0111064	893	CLMP
AA_C_99_31239105_exon3_CFS	CLNS1A_P54105_OID30929_v1_Neurology_II	-0.130673	-0.196644	-0.0647019	0.0336125	-3.88763	870	0.000108928	3.96286	0.0170754	872	CLNS1A
AA_C_156_31238934_exon3_DLQ	CLPP_Q16740_OID20910_v1_Neurology	0.121367	0.0555821	0.187152	0.033518	3.62095	877	0.000310356	3.50814	0.0147299	879	CLPP
HLA_B_52	CLPS_P04118_OID21156_v1_Neurology	0.125093	0.0594512	0.190735	0.0334452	3.74024	880	0.000195749	3.7083	0.0156482	882	CLPS
HLA_C_02_02	CLSPN_Q9HAW4_OID20831_v1_Neurology	-0.108095	-0.174944	-0.0412465	0.0340587	-3.17379	852	0.00155861	2.80726	0.0116846	854	CLSPN
AA_B_158_31324018_exon3_T	CLSTN1_O94985_OID20874_v1_Neurology	-0.083799	-0.150648	-0.0169499	0.0340591	-2.4604	856	0.0140747	1.85156	0.00702227	858	CLSTN1
HLA_A_02_11	CLSTN2_Q9H4D0_OID20664_v1_Inflammation	-0.159819	-0.224688	-0.0949499	0.0330521	-4.83536	892	1.56483e-06	5.80553	0.0255421	894	CLSTN2
HLA_B_35	CLSTN3_Q9BQT9_OID31092_v1_Neurology_II	0.130205	0.0651244	0.195287	0.0331603	3.92655	894	9.27999e-05	4.03245	0.0169535	896	CLSTN3
AA_DRB1_13_32552123_exon2_F	CLTA_P09496_OID20118_v1_Cardiometabolic	-0.136413	-0.202485	-0.070341	0.0336637	-4.05223	866	5.52925e-05	4.25733	0.0186085	868	CLTA
HLA_B_44	CLU_P10909_OID30732_v1_Inflammation_II	0.0968202	0.0315983	0.162042	0.0332322	2.91345	897	0.00366338	2.43612	0.00937415	899	CLU
HLA_A_31_01	CLUL1_Q15846_OID20198_v1_Cardiometabolic	-0.111721	-0.177581	-0.0458613	0.0335562	-3.32937	877	0.000906713	3.04253	0.0124816	879	CLUL1
HLA_DRB1_15_01	CMC1_Q7Z7K0_OID30360_v1_Cardiometabolic_II	-0.11313	-0.178312	-0.0479481	0.0332117	-3.40633	895	0.000687744	3.16257	0.0127984	897	CMC1
HLA_DQB1_03_02	CMIP_Q8IY22_OID31406_v1_Oncology_II	0.107821	0.0424901	0.173151	0.0332873	3.23909	892	0.00124344	2.90538	0.0116253	894	CMIP
AA_DRB1_74_32551940_exon2_GLx	CNDP1_Q96KN2_OID20347_v1_Cardiometabolic	-0.100561	-0.166015	-0.0351069	0.0333502	-3.01531	890	0.00264009	2.57838	0.0101125	892	CNDP1
AA_B_116_31324144_exon3_FLN	CNGB3_Q9NQW8_OID30805_v1_Neurology_II	-0.0988866	-0.165565	-0.0322085	0.0339721	-2.91082	858	0.00369813	2.43202	0.00977857	860	CNGB3
HLA_DQA1_05	CNP_P09543_OID30285_v1_Cardiometabolic_II	-0.112559	-0.178526	-0.0465919	0.0336105	-3.34891	874	0.000846004	3.07263	0.0126695	876	CNP
HLA_DPB1_02	CNPY2_Q9Y2B0_OID20069_v1_Cardiometabolic	0.0968378	0.0304557	0.16322	0.0338217	2.86319	866	0.00429528	2.36701	0.00937755	868	CNPY2
HLA_DQA1_02	CNPY4_Q8N129_OID21317_v1_Oncology	0.136163	0.0702787	0.202046	0.0335681	4.05631	871	5.43273e-05	4.26498	0.0185402	873	CNPY4
HLA_A_03	CNST_Q6PJW8_OID20127_v1_Cardiometabolic	0.0981637	0.0322843	0.164043	0.0335663	2.92448	879	0.00353903	2.45112	0.00963611	881	CNST
HLA_DRB1_15_02	CNTF_P26441_OID30807_v1_Neurology_II	-0.124355	-0.190842	-0.057869	0.0338744	-3.67107	858	0.000256467	3.59097	0.0154643	860	CNTF
AA_A_152_29911228_exon3_RVW	CNTN1_Q12860_OID20307_v1_Cardiometabolic	-0.0891504	-0.154566	-0.0237352	0.0333305	-2.67474	893	0.00761545	2.1183	0.00794779	895	CNTN1
AA_C_156_31238934_exon3_DRx	CNTN2_Q02246_OID21426_v1_Oncology	-0.0977751	-0.163211	-0.0323396	0.0333407	-2.9326	891	0.00344742	2.46251	0.00955997	893	CNTN2
AA_C_152_31238946_exon3_AT	CNTN3_Q9P232_OID21092_v1_Neurology	0.0993436	0.0336217	0.165065	0.0334862	2.9667	883	0.00309128	2.50986	0.00986915	885	CNTN3
AA_DRB1_38_32552048_exon2_AV	CNTN4_Q8IWV2_OID21117_v1_Neurology	-0.109652	-0.175302	-0.0440013	0.0334498	-3.2781	883	0.00108591	2.9642	0.0120235	885	CNTN4
AA_DPB1_9_33048466_exon2_H	CNTN5_O94779_OID21006_v1_Neurology	-0.118499	-0.18412	-0.0528787	0.0334345	-3.54422	882	0.000414471	3.38251	0.014042	884	CNTN5
AA_DQB1_38_32632738_exon2	CNTNAP2_Q9UHC6_OID20556_v1_Inflammation	-0.127517	-0.192952	-0.062082	0.0333402	-3.82472	885	0.000140104	3.85355	0.0162606	887	CNTNAP2
AA_A_73_29910750_exon2_Ix	CNTNAP4_Q9C0A0_OID30911_v1_Neurology_II	-0.124559	-0.190582	-0.0585356	0.0336391	-3.7028	870	0.00022667	3.64461	0.0155149	872	CNTNAP4
AA_B_116_31324144_exon3_F	COCH_O43405_OID30305_v1_Cardiometabolic_II	-0.121753	-0.186868	-0.0566378	0.0331776	-3.66973	895	0.000257168	3.58978	0.0148238	897	COCH
AA_B_95_31324207_exon3_IR	COL15A1_P39059_OID30396_v1_Cardiometabolic_II	0.105254	0.0400157	0.170493	0.0332406	3.16644	895	0.00159544	2.79712	0.0110785	897	COL15A1
AA_C_116_31239054_exon3_FL	COL18A1_P39060_OID20332_v1_Cardiometabolic	0.0891826	0.0236572	0.154708	0.0333865	2.67122	890	0.00769567	2.11375	0.00795354	892	COL18A1
HLA_C_03	COL1A1_P02452_OID20335_v1_Cardiometabolic	0.121409	0.0562184	0.1866	0.0332162	3.65512	893	0.000272061	3.56533	0.0147402	895	COL1A1
HLA_DQB1_06_09	COL24A1_Q17RW2_OID31464_v1_Oncology_II	0.0954014	0.0301341	0.160669	0.0332553	2.86876	896	0.00421764	2.37493	0.00910143	898	COL24A1
AA_C_304_31237782_exon5_V	COL28A1_Q2UY09_OID30969_v1_Neurology_II	0.0875374	0.0212512	0.153824	0.033773	2.59193	870	0.00970389	2.01305	0.00766279	872	COL28A1
HLA_DQA1_03	COL2A1_P02458_OID30286_v1_Cardiometabolic_II	0.0939123	0.0278549	0.15997	0.0336568	2.7903	875	0.00538051	2.26918	0.00881953	877	COL2A1
HLA_B_51_01	COL3A1_P02461_OID30379_v1_Cardiometabolic_II	0.142084	0.0771461	0.207021	0.0330872	4.29422	895	1.94467e-05	4.71115	0.0201877	897	COL3A1
AA_DRB1_13_32552123_exon2_FHS	COL4A1_P02462_OID20208_v1_Cardiometabolic	-0.113985	-0.179752	-0.0482171	0.0335093	-3.40158	879	0.000700193	3.15478	0.0129925	881	COL4A1
AA_C_156_31238934_exon3_QRW	COL4A4_P53420_OID31333_v1_Oncology_II	-0.133826	-0.199542	-0.0681095	0.033483	-3.99683	876	6.9599e-05	4.1574	0.0179093	878	COL4A4
HLA_B_13_01	COL5A1_P20908_OID30587_v1_Inflammation_II	0.105361	0.0392655	0.171456	0.0336758	3.12867	872	0.00181433	2.74128	0.0111008	874	COL5A1
AA_B_97_31324201_exon3_SVW	COL6A3_P12111_OID20292_v1_Cardiometabolic	-0.110246	-0.175523	-0.04497	0.0332597	-3.31471	893	0.000954322	3.0203	0.0121543	895	COL6A3
AA_B_143_31324063_exon3_T	COL9A1_P20849_OID20550_v1_Inflammation	-0.104251	-0.169865	-0.0386366	0.0334315	-3.11834	885	0.00187753	2.72641	0.0108682	887	COL9A1
AA_B_45_31324602_exon2_EK	COL9A2_Q14055_OID31255_v1_Oncology_II	0.130351	0.0646419	0.196061	0.0334795	3.89346	877	0.000106322	3.97338	0.0169914	879	COL9A2
HLA_B_35_01	COLEC12_Q5KU26_OID20738_v1_Inflammation	0.0860807	0.0203519	0.15181	0.0334899	2.57035	885	0.010322	1.98623	0.00740989	887	COLEC12
HLA_A_23_01	COMMD1_Q8N668_OID30222_v1_Cardiometabolic_II	-0.101832	-0.167838	-0.0358265	0.0336304	-3.02798	875	0.00253418	2.59616	0.0103698	877	COMMD1
AA_DQA1_69_32609285_exon2_T	COMMD9_Q9P000_OID31390_v1_Oncology_II	0.0880026	0.0225439	0.153461	0.0333526	2.63856	892	0.00847114	2.07206	0.00774446	894	COMMD9
AA_DQB1_26_32632774_exon2_FL	COMP_P49747_OID20405_v1_Cardiometabolic	0.127605	0.0620218	0.193188	0.0334154	3.81874	881	0.000143532	3.84305	0.016283	883	COMP
HLA_DPB1_04_02	COMT_P21964_OID20086_v1_Cardiometabolic	-0.100929	-0.167594	-0.0342649	0.0339651	-2.97156	858	0.00304565	2.51632	0.0101867	860	COMT
AA_DRB1_74_32551940_exon2_GRx	COPB2_P35606_OID30173_v1_Cardiometabolic_II	-0.0919458	-0.158591	-0.0253009	0.0339553	-2.70785	860	0.00690647	2.16074	0.00845403	862	COPB2
HLA_A_11_01	COPE_O14579_OID20797_v1_Neurology	-0.115812	-0.182446	-0.0491787	0.0339493	-3.41133	856	0.000676748	3.16957	0.0134125	858	COPE
AA_DRB1_74_32551940_exon2_Ax	COQ7_Q99807_OID30217_v1_Cardiometabolic_II	-0.0963951	-0.162437	-0.0303534	0.0336487	-2.86475	875	0.00427333	2.36923	0.00929201	877	COQ7
HLA_DPB1_09	CORO1A_P31146_OID20286_v1_Cardiometabolic	-0.111774	-0.178128	-0.0454194	0.0338075	-3.30618	864	0.000984755	3.00667	0.0124934	866	CORO1A
HLA_B_58	CORO6_Q6QEF8_OID30870_v1_Neurology_II	-0.119968	-0.186491	-0.0534453	0.0338929	-3.53962	858	0.000422246	3.37443	0.0143923	860	CORO6
AA_A_9_29910558_exon2_T	COX5B_P10606_OID21297_v1_Oncology	-0.135383	-0.201274	-0.0694921	0.0335718	-4.03265	871	5.99868e-05	4.22194	0.0183286	873	COX5B
AA_B_145_31324057_exon3_GL	COX6B1_P14854_OID30317_v1_Cardiometabolic_II	-0.124473	-0.189566	-0.0593798	0.0331664	-3.75298	895	0.00018601	3.73046	0.0154934	897	COX6B1
AA_A_145_29911207_exon3_H	CPA1_P15085_OID20280_v1_Cardiometabolic	0.0982035	0.0328442	0.163563	0.033302	2.94888	893	0.00327244	2.48513	0.00964393	895	CPA1
HLA_B_13_01	CPA2_P48052_OID21060_v1_Neurology	-0.0794997	-0.145302	-0.0136975	0.0335272	-2.3712	884	0.0179439	1.74608	0.0063202	886	CPA2
HLA_DRB1_03	CPA4_Q9UI42_OID30606_v1_Inflammation_II	0.147117	0.0807615	0.213472	0.0338074	4.35161	856	1.51451e-05	4.81973	0.0216433	858	CPA4
AA_B_116_31324144_exon3_FPS	CPB1_P15086_OID20289_v1_Cardiometabolic	-0.112966	-0.178222	-0.0477096	0.0332495	-3.39752	893	0.00071005	3.14871	0.0127613	895	CPB1
AA_DPB1_84_33048691_exon2_V	CPB2_Q96IY4_OID30734_v1_Inflammation_II	0.0968754	0.0315076	0.162243	0.0333063	2.90862	893	0.00372031	2.42942	0.00938484	895	CPB2
HLA_DQB1_06_01	CPE_P16870_OID21392_v1_Oncology	0.114731	0.0492669	0.180195	0.033355	3.43969	887	0.000609534	3.215	0.0131632	889	CPE
HLA_B_15_02	CPLX2_Q6PUV4_OID31186_v1_Oncology_II	-0.100778	-0.167096	-0.0344607	0.0337889	-2.98259	867	0.0029383	2.5319	0.0101562	869	CPLX2
AA_C_211_31238182_exon4_A	CPM_P14384_OID21054_v1_Neurology	0.131197	0.065904	0.196489	0.0332677	3.94366	888	8.65683e-05	4.06264	0.0172125	890	CPM
HLA_C_12	CPOX_P36551_OID30495_v1_Inflammation_II	0.131314	0.0652728	0.197356	0.0336483	3.90256	868	0.000102549	3.98907	0.0172435	870	CPOX
AA_DPA1_28_33037588_exon2	CPPED1_Q9BRF8_OID21053_v1_Neurology	-0.0994639	-0.164962	-0.0339656	0.0333726	-2.9804	889	0.00295709	2.52914	0.00989306	891	CPPED1
AA_B_97_31324201_exon3_NSV	CPQ_Q9Y646_OID30406_v1_Cardiometabolic_II	0.0938381	0.0284879	0.159188	0.0332974	2.81818	894	0.00493625	2.3066	0.0088056	896	CPQ
AA_DPB1_205_33053552_exon4_M	CPTP_Q5TA50_OID30106_v1_Cardiometabolic_II	-0.109682	-0.176207	-0.0431573	0.033894	-3.23603	860	0.00125838	2.90019	0.0120301	862	CPTP
AA_DRB1_26_32552084_exon2_Y	CPVL_Q9H3G5_OID21435_v1_Oncology	0.213626	0.149357	0.277894	0.0327463	6.52366	890	1.14975e-10	9.9394	0.0456359	892	CPVL
AA_DQB1_57_32632681_exon2_AD	CPXM1_Q96SM3_OID21479_v1_Oncology	0.128973	0.0636243	0.194322	0.0332963	3.8735	887	0.000115174	3.93865	0.016634	889	CPXM1
AA_C_304_31237782_exon5_M	CPXM2_Q8N436_OID30322_v1_Cardiometabolic_II	-0.103326	-0.168578	-0.0380738	0.0332474	-3.10779	895	0.00194447	2.7112	0.0106762	897	CPXM2
AA_C_163_31238913_exon3_E	CR1_P17927_OID30697_v1_Inflammation_II	-0.0877805	-0.153462	-0.0220987	0.033466	-2.62298	886	0.00886623	2.05226	0.00770542	888	CR1
AA_B_77_31324506_exon2_CN	CR2_P20023_OID20393_v1_Cardiometabolic	-0.139391	-0.204537	-0.0742461	0.0331928	-4.19944	890	2.94487e-05	4.53093	0.01943	892	CR2
AA_DPB1_178_33052924_exon3_M	CRACR2A_Q9BSW2_OID21249_v1_Oncology	-0.112096	-0.178641	-0.0455501	0.0339045	-3.30621	859	0.000984892	3.00661	0.0125654	861	CRACR2A
HLA_B_58	CRADD_P78560_OID20923_v1_Neurology	-0.0935347	-0.159519	-0.0275505	0.0336196	-2.78215	877	0.0055159	2.25838	0.00874875	879	CRADD
AA_B_97_31324201_exon3_CTW	CREB3_O43889_OID31188_v1_Oncology_II	-0.101538	-0.16785	-0.0352253	0.0337863	-3.0053	867	0.00272964	2.56389	0.0103099	869	CREB3
AA_B_70_31324527_exon2_NQ	CREBZF_Q9NS37_OID31206_v1_Oncology_II	-0.0982432	-0.164578	-0.0319087	0.0337975	-2.90682	867	0.00374428	2.42663	0.00965172	869	CREBZF
AA_B_163_31324003_exon3_AT	CREG1_O75629_OID21515_v1_Oncology	0.116516	0.0504279	0.182605	0.0336723	3.4603	870	0.000565809	3.24733	0.013576	872	CREG1
AA_C_35_31239543_exon2	CRELD1_Q96HD1_OID30619_v1_Inflammation_II	0.136989	0.0711507	0.202827	0.033545	4.08374	872	4.83943e-05	4.31521	0.018766	874	CRELD1
HLA_DPA1_02_02	CRELD2_Q6UXH1_OID20751_v1_Inflammation	0.0915951	0.0260471	0.157143	0.0333979	2.74254	889	0.00621921	2.20626	0.00838966	891	CRELD2
AA_DRB1_13_32552123_exon2_S	CRH_P06850_OID21257_v1_Oncology	-0.111898	-0.178679	-0.0451167	0.0340243	-3.28876	853	0.0010475	2.97985	0.0125211	855	CRH
AA_DPB1_55_33048604_exon2_D	CRHBP_P24387_OID20747_v1_Inflammation	-0.108262	-0.173848	-0.0426757	0.0334171	-3.23971	885	0.00124113	2.90618	0.0117206	887	CRHBP
AA_DRB1_57_32551991_exon2_S	CRHR1_P34998_OID20055_v1_Cardiometabolic	-0.0869991	-0.153442	-0.0205565	0.0338525	-2.56994	866	0.0103377	1.98558	0.00756885	868	CRHR1
AA_B_116_31324144_exon3_L	CRIM1_Q9NZV1_OID20701_v1_Inflammation	0.119851	0.0545003	0.185201	0.0332972	3.59942	889	0.000336558	3.47294	0.0143642	891	CRIM1
HLA_B_41	CRIP2_P52943_OID20901_v1_Neurology	-0.110889	-0.176605	-0.0451734	0.0334831	-3.3118	881	0.000964686	3.01561	0.0122964	883	CRIP2
HLA_B_15	CRISP2_P16562_OID21456_v1_Oncology	0.0941717	0.0287133	0.15963	0.0333524	2.82354	891	0.00485558	2.31376	0.00886831	893	CRISP2
AA_A_63_29910720_exon2_EN	CRISP3_P54108_OID30715_v1_Inflammation_II	-0.0893306	-0.155041	-0.0236206	0.0334802	-2.66816	885	0.00776631	2.10979	0.00797995	887	CRISP3
AA_B_116_31324144_exon3_NPY	CRKL_P46109_OID20742_v1_Inflammation	-0.114136	-0.179641	-0.0486304	0.0333761	-3.41969	886	0.000655557	3.18339	0.013027	888	CRKL
AA_A_9_29910558_exon2_FY	CRLF1_O75462_OID20699_v1_Inflammation	-0.120193	-0.185541	-0.0548459	0.0332958	-3.60987	889	0.000323478	3.49016	0.0144465	891	CRLF1
AA_B_95_31324207_exon3_IW	CRNN_Q9UBG3_OID21427_v1_Oncology	-0.100233	-0.166747	-0.033719	0.0338886	-2.95771	862	0.00318395	2.49703	0.0100466	864	CRNN
AA_B_116_31324144_exon3_F	CRTAC1_Q9NQ79_OID20279_v1_Cardiometabolic	0.128118	0.0629826	0.193254	0.0331879	3.86038	893	0.00012137	3.91589	0.0164142	895	CRTAC1
HLA_DQA1_01_01	CRTAM_O95727_OID20914_v1_Neurology	0.142078	0.0766246	0.20753	0.0333491	4.26031	881	2.26111e-05	4.64568	0.020186	883	CRTAM
HLA_A_33_03	CRTAP_O75718_OID30902_v1_Neurology_II	-0.133161	-0.19911	-0.0672119	0.0336012	-3.96297	870	8.00902e-05	4.09642	0.0177318	872	CRTAP
AA_B_116_31324144_exon3_LSY	CRX_O43186_OID20070_v1_Cardiometabolic	-0.127551	-0.193701	-0.0613999	0.0337038	-3.78446	866	0.000164652	3.78343	0.0162692	868	CRX
AA_A_43_29910660_exon2_R	CRYBB1_P53674_OID30319_v1_Cardiometabolic_II	0.0882308	0.0228835	0.153578	0.033296	2.64989	895	0.00819373	2.08652	0.00778467	897	CRYBB1
AA_B_minus16_31324910_exon1_V	CRYBB2_P43320_OID31081_v1_Neurology_II	-0.106169	-0.171438	-0.0409	0.033256	-3.19247	894	0.00145988	2.83568	0.0112718	896	CRYBB2
AA_DPB1_194_33053519_exon4_R	CRYGD_P07320_OID31144_v1_Neurology_II	-0.111537	-0.176768	-0.0463071	0.0332363	-3.35589	894	0.000824438	3.08384	0.0124406	896	CRYGD
HLA_DRB1_04_03	CRYM_Q14894_OID30815_v1_Neurology_II	0.118911	0.0523798	0.185442	0.0338972	3.50799	858	0.000474975	3.32333	0.0141398	860	CRYM
AA_C_156_31238934_exon3_MRW	CRYZL1_O95825_OID30272_v1_Cardiometabolic_II	0.0993129	0.0332903	0.165336	0.033639	2.95231	875	0.00323834	2.48968	0.00986306	877	CRYZL1
HLA_B_51	CSDE1_O75534_OID30183_v1_Cardiometabolic_II	-0.0990506	-0.16565	-0.0324513	0.033932	-2.91909	860	0.00360214	2.44344	0.00981103	862	CSDE1
AA_DRB1_30_32552072_exon2_CHL	CSF1_P09603_OID20719_v1_Inflammation	0.0941225	0.0285901	0.159655	0.03339	2.81888	889	0.00492617	2.30749	0.00885905	891	CSF1
HLA_DPB1_26	CSF1R_P07333_OID30681_v1_Inflammation_II	-0.0935422	-0.159004	-0.0280799	0.0333544	-2.8045	891	0.00514915	2.28826	0.00875014	893	CSF1R
AA_DRB1_26_32552084_exon2_CF	CSF2_P04141_OID30072_v1_Cardiometabolic_II	0.103328	0.0367574	0.169898	0.0339172	3.04646	860	0.0023862	2.62229	0.0106766	862	CSF2
AA_DRB1_85_32551907_exon2_V	CSF2RA_P15509_OID20915_v1_Neurology	-0.0990406	-0.164839	-0.033242	0.0335252	-2.95421	881	0.0032181	2.4924	0.00980903	883	CSF2RA
HLA_DRB1_04_03	CSF2RB_P32927_OID30553_v1_Inflammation_II	0.0985484	0.0322543	0.164843	0.033777	2.91762	868	0.00361815	2.44151	0.00971179	870	CSF2RB
AA_A_283_29912302_exon5_P	CSF3_P09919_OID20491_v1_Inflammation	0.0855106	0.0190978	0.151923	0.0338374	2.5271	867	0.0116775	1.93265	0.00731206	869	CSF3
HLA_B_07_02	CSF3R_Q99062_OID30527_v1_Inflammation_II	-0.105253	-0.171502	-0.039005	0.0337537	-3.11828	868	0.0018791	2.72605	0.0110783	870	CSF3R
AA_A_73_29910750_exon2_ST	CSH1_P0DML2_OID30667_v1_Inflammation_II	-0.111929	-0.177266	-0.0465913	0.0332907	-3.36216	891	0.000806286	3.09351	0.012528	893	CSH1
AA_DPB1_205_33053552_exon4_V	CSNK1D_P48730_OID30492_v1_Inflammation_II	-0.130019	-0.196072	-0.0639662	0.0336541	-3.8634	868	0.000120142	3.9203	0.016905	870	CSNK1D
AA_DQB1_30_32632762_exon2_Y	CSNK2A1_P68400_OID31053_v1_Neurology_II	0.113571	0.0482823	0.178859	0.0332658	3.41404	892	0.000668924	3.17462	0.0128983	894	CSNK2A1
AA_C_9_31239621_exon2_D	CSPG4_Q6UVK1_OID30397_v1_Cardiometabolic_II	-0.105468	-0.170705	-0.040231	0.0332399	-3.17294	895	0.0015605	2.80674	0.0111235	897	CSPG4
HLA_DQB1_06_09	CSPG5_O95196_OID30843_v1_Neurology_II	-0.104892	-0.171529	-0.038255	0.0339511	-3.0895	858	0.00206957	2.68412	0.0110023	860	CSPG5
HLA_DPB1_03	CSRP3_P50461_OID30176_v1_Cardiometabolic_II	0.109435	0.0429085	0.175961	0.0338949	3.22865	860	0.00129089	2.88911	0.011976	862	CSRP3
AA_C_304_31237782_exon5_V	CST1_P01037_OID30581_v1_Inflammation_II	0.13774	0.0683897	0.20709	0.0353288	3.89879	786	0.000104929	3.97911	0.0189722	788	CST1
AA_B_152_31324036_exon3_Ex	CST3_P01034_OID20400_v1_Cardiometabolic	0.106474	0.0410235	0.171925	0.0333483	3.19279	889	0.00145858	2.83607	0.0113367	891	CST3
HLA_B_18_01	CST5_P28325_OID20995_v1_Neurology	-0.115152	-0.181175	-0.0491292	0.033639	-3.42317	872	0.00064778	3.18857	0.01326	874	CST5
AA_A_152_29911228_exon3_GW	CST6_Q15828_OID20293_v1_Cardiometabolic	-0.11756	-0.184024	-0.0510954	0.0338633	-3.4716	860	0.00054314	3.26509	0.0138203	862	CST6
AA_DRB1_38_32552048_exon2_AV	CST7_O76096_OID20704_v1_Inflammation	0.119597	0.0541713	0.185023	0.0333357	3.58766	887	0.000351912	3.45357	0.0143035	889	CST7
AA_DRB1_13_32552123_exon2_GHY	CSTB_P04080_OID20294_v1_Cardiometabolic	-0.107592	-0.173901	-0.0412841	0.0337841	-3.1847	866	0.00150084	2.82367	0.0115761	868	CSTB
AA_C_16_31239600_exon2	CTAG1A_CTAG1B_P78358_OID31299_v1_Oncology_II	-0.112821	-0.17871	-0.0469316	0.0335712	-3.36065	876	0.000811223	3.09086	0.0127285	878	CTAG1A
AA_B_45_31324602_exon2_E	CTBS_Q01459_OID30710_v1_Inflammation_II	0.0939098	0.0280783	0.159741	0.033542	2.79977	881	0.00522572	2.28185	0.00881905	883	CTBS
AA_C_152_31238946_exon3_AE	CTF1_Q16619_OID20061_v1_Cardiometabolic	-0.110591	-0.176878	-0.044305	0.0337729	-3.27456	866	0.00110027	2.9585	0.0122305	868	CTF1
HLA_C_06_02	CTHRC1_Q96CG8_OID30393_v1_Cardiometabolic_II	0.100864	0.0355957	0.166133	0.0332558	3.03298	895	0.00249142	2.60355	0.0101736	897	CTHRC1
AA_DRB1_57_32551991_exon2_S	CTLA4_P16410_OID30363_v1_Cardiometabolic_II	-0.0868733	-0.152228	-0.0215182	0.0332999	-2.60881	895	0.00923726	2.03446	0.00754697	897	CTLA4
AA_B_116_31324144_exon3_DLS	CTNNA1_P35221_OID30800_v1_Neurology_II	0.0922718	0.0255511	0.158993	0.0339938	2.71437	858	0.00677342	2.16919	0.00851409	860	CTNNA1
AA_B_116_31324144_exon3_FPS	CTRB1_P17538_OID21150_v1_Neurology	-0.126005	-0.191527	-0.0604828	0.0333845	-3.77436	883	0.000171137	3.76666	0.0158772	885	CTRB1
AA_A_9_29910558_exon2_F	CTRC_Q99895_OID20752_v1_Inflammation	0.0921597	0.0265039	0.157815	0.0334527	2.75493	886	0.00599091	2.22251	0.0084934	888	CTRC
AA_B_171_31323979_exon3_EH	CTRL_P40313_OID31157_v1_Neurology_II	0.110841	0.045606	0.176077	0.0332389	3.33469	894	0.000889092	3.05105	0.0122858	896	CTRL
HLA_DPB1_02	CTSB_P07858_OID20276_v1_Cardiometabolic	-0.126799	-0.192464	-0.0611343	0.0334569	-3.78992	879	0.000160972	3.79325	0.016078	881	CTSB
AA_DQB1_71_32632639_exon2_AT	CTSC_P53634_OID20679_v1_Inflammation	-0.126033	-0.191667	-0.0603995	0.0334412	-3.7688	880	0.000174966	3.75705	0.0158844	882	CTSC
AA_B_116_31324144_exon3_LN	CTSD_P07339_OID20358_v1_Cardiometabolic	0.108648	0.0407559	0.176539	0.0345885	3.14115	826	0.00174282	2.75875	0.0118043	828	CTSD
AA_A_9_29910558_exon2_FS	CTSE_P14091_OID30628_v1_Inflammation_II	-0.122595	-0.188559	-0.0566317	0.0336088	-3.64771	872	0.000280286	3.5524	0.0150296	874	CTSE
AA_DRB1_37_32552051_exon2_PSx	CTSF_Q9UBX1_OID21500_v1_Oncology	0.102454	0.0369013	0.168006	0.0334	3.06747	887	0.00222433	2.6528	0.0104967	889	CTSF
AA_B_116_31324144_exon3_L	CTSH_P09668_OID20113_v1_Cardiometabolic	0.113045	0.0466621	0.179429	0.0338222	3.34234	863	0.000866466	3.06225	0.0127793	865	CTSH
AA_B_103_31324183_exon3_L	CTSL_P07711_OID20228_v1_Cardiometabolic	0.0985879	0.0327113	0.164464	0.0335648	2.93724	879	0.00339799	2.46878	0.00971956	881	CTSL
AA_A_62_29910717_exon2_EQR	CTSO_P43234_OID20660_v1_Inflammation	0.117308	0.0520481	0.182568	0.0332513	3.52792	892	0.000440211	3.35634	0.0137612	894	CTSO
AA_B_95_31324207_exon3_L	CTSS_P25774_OID21056_v1_Neurology	0.122917	0.0480269	0.197807	0.0381417	3.22264	677	0.00133103	2.87581	0.0151086	679	CTSS
AA_DRB1_57_32551991_exon2_DV	CTSV_O60911_OID21405_v1_Oncology	-0.0934446	-0.159018	-0.0278709	0.033411	-2.79682	888	0.0052723	2.278	0.00873189	890	CTSV
AA_B_97_31324201_exon3_CNW	CTSZ_Q9UBR2_OID20365_v1_Cardiometabolic	0.106718	0.0411581	0.172278	0.0334038	3.19478	886	0.00144883	2.83898	0.0113887	888	CTSZ
AA_A_17_29910582_exon2	CUZD1_Q86UP6_OID30914_v1_Neurology_II	-0.106078	-0.172245	-0.0399123	0.0337119	-3.14662	870	0.00170791	2.76754	0.0112526	872	CUZD1
AA_A_116_29911120_exon3_HR	CWC15_Q9P013_OID31479_v1_Oncology_II	0.0958372	0.0305361	0.161138	0.0332725	2.88038	895	0.0040668	2.39075	0.00918477	897	CWC15
AA_A_95_29911057_exon3_IV	CX3CL1_P78423_OID20976_v1_Neurology	-0.108836	-0.174567	-0.0431053	0.0334907	-3.24974	881	0.00119888	2.92123	0.0118453	883	CX3CL1
AA_DRB1_37_32552051_exon2_SY	CXADR_P78310_OID20561_v1_Inflammation	-0.11243	-0.177986	-0.0468747	0.0334015	-3.36602	885	0.000795449	3.09939	0.0126405	887	CXADR
AA_DRB1_13_32552123_exon2_GH	CXCL1_P09341_OID20762_v1_Inflammation	0.117583	0.05203	0.183136	0.0334003	3.52042	884	0.000452876	3.34402	0.0138258	886	CXCL1
AA_DRB1_minus16_32557479_exon1_V	CXCL10_P02778_OID20697_v1_Inflammation	0.117878	0.0525122	0.183244	0.0333051	3.53934	889	0.00042193	3.37476	0.0138952	891	CXCL10
AA_B_143_31324063_exon3_GS	CXCL11_O14625_OID21042_v1_Neurology	0.0954697	0.0299457	0.160994	0.0333857	2.8596	889	0.00434108	2.3624	0.00911446	891	CXCL11
HLA_DPA1_02_02	CXCL12_P48061_OID20464_v1_Inflammation	0.0949224	0.0285664	0.161278	0.0338084	2.80765	867	0.00510242	2.29222	0.00901025	869	CXCL12
AA_B_147_31324051_exon3_W	CXCL13_O43927_OID21024_v1_Neurology	-0.121021	-0.186362	-0.0556803	0.0332924	-3.6351	889	0.000293828	3.53191	0.0146461	891	CXCL13
AA_C_16_31239600_exon2	CXCL14_O95715_OID20458_v1_Inflammation	0.0882097	0.0218126	0.154607	0.0338294	2.60749	867	0.00927772	2.03256	0.00778096	869	CXCL14
AA_B_32_31324641_exon2	CXCL16_Q9H2A7_OID20282_v1_Cardiometabolic	-0.132861	-0.197992	-0.0677297	0.0331856	-4.00356	892	6.75842e-05	4.17016	0.017652	894	CXCL16
AA_DRB1_74_32551940_exon2_ALQ	CXCL17_Q6UXB2_OID20622_v1_Inflammation	0.106982	0.041646	0.172319	0.0332903	3.21362	892	0.00135778	2.86717	0.0114452	894	CXCL17
AA_DPB1_55_33048604_exon2_E	CXCL3_P19876_OID20788_v1_Inflammation	0.101709	0.0361521	0.167267	0.0334026	3.04496	887	0.00239588	2.62053	0.0103448	889	CXCL3
AA_DPB1_205_33053552_exon4_M	CXCL5_P42830_OID20207_v1_Cardiometabolic	0.0989292	0.0330172	0.164841	0.0335828	2.94583	878	0.00330601	2.4807	0.00978699	880	CXCL5
AA_DRB1_74_32551940_exon2_LRx	CXCL6_P80162_OID20613_v1_Inflammation	0.108006	0.0426766	0.173335	0.0332866	3.24472	892	0.0012194	2.91385	0.0116653	894	CXCL6
HLA_DPB1_17	CXCL8_P10145_OID20153_v1_Cardiometabolic	0.112451	0.0461405	0.178762	0.0337854	3.32841	865	0.000910336	3.0408	0.0126453	867	CXCL8
HLA_DPB1_17	CXCL8_P10145_OID20631_v1_Inflammation	0.136817	0.0700494	0.203585	0.0340172	4.022	848	6.28526e-05	4.20168	0.018719	850	CXCL8
HLA_DPB1_17	CXCL8_P10145_OID20997_v1_Neurology	0.134923	0.068177	0.201669	0.0340061	3.96761	849	7.87285e-05	4.10387	0.0182042	851	CXCL8
HLA_DPB1_17	CXCL8_P10145_OID21430_v1_Oncology	0.140701	0.0747457	0.206657	0.0336046	4.18697	868	3.1154e-05	4.50649	0.0197969	870	CXCL8
AA_DRB1_67_32551961_exon2_I	CXCL9_Q07325_OID20675_v1_Inflammation	-0.137194	-0.202396	-0.0719913	0.0332218	-4.12963	889	3.97599e-05	4.40056	0.0188221	891	CXCL9
HLA_A_03_01	CYB5A_P00167_OID31171_v1_Oncology_II	-0.126222	-0.192346	-0.0600984	0.0336902	-3.74656	867	0.000191136	3.71866	0.015932	869	CYB5A
AA_DRB1_13_32552123_exon2_RY	CYB5R2_Q6BCY4_OID31512_v1_Oncology_II	0.102107	0.0364786	0.167736	0.0334389	3.05355	885	0.00232919	2.6328	0.0104259	887	CYB5R2
HLA_DRB1_12_02	CYP24A1_Q07973_OID30091_v1_Cardiometabolic_II	-0.142183	-0.208432	-0.0759349	0.0337533	-4.21243	860	2.79294e-05	4.55394	0.0202161	862	CYP24A1
AA_B_67_31324536_exon2_CRY	CYTH3_O43739_OID31208_v1_Oncology_II	-0.0903253	-0.15671	-0.0239409	0.033823	-2.67053	867	0.00771492	2.11267	0.00815866	869	CYTH3
AA_DRB1_minus17_32557482_exon1_T	CYTL1_Q9NRR1_OID30374_v1_Cardiometabolic_II	-0.119068	-0.184205	-0.0539321	0.0331885	-3.58764	895	0.000351778	3.45373	0.0141773	897	CYTL1
HLA_DRB1_14_04	DAAM1_Q9Y4D1_OID30664_v1_Inflammation_II	-0.0875643	-0.153774	-0.0213546	0.0337342	-2.59571	872	0.00959819	2.01781	0.00766751	874	DAAM1
AA_A_156_29911240_exon3_LR	DAB2_P98082_OID21428_v1_Oncology	0.0961595	0.0307136	0.161605	0.033346	2.88369	891	0.00402512	2.39522	0.00924664	893	DAB2
HLA_B_15_01	DAG1_Q14118_OID20774_v1_Inflammation	0.112774	0.0473697	0.178179	0.033325	3.38408	889	0.0007454	3.12761	0.0127181	891	DAG1
AA_DRB1_57_32551991_exon2_DV	DAND5_Q8N907_OID30420_v1_Inflammation_II	0.0860102	0.0196386	0.152382	0.0338164	2.54344	868	0.011149	1.95276	0.00739775	870	DAND5
HLA_B_35_03	DAPK2_Q9UIK4_OID30505_v1_Inflammation_II	-0.10128	-0.167556	-0.0350038	0.0337677	-2.99931	868	0.0027832	2.55545	0.0102576	870	DAPK2
HLA_DQB1_06_09	DAPP1_Q9UN19_OID20524_v1_Inflammation	0.0949181	0.0292423	0.160594	0.0334629	2.83652	885	0.00466488	2.33116	0.00900945	887	DAPP1
HLA_DQB1_06_09	DARS1_P14868_OID20903_v1_Neurology	0.110443	0.044574	0.176313	0.033561	3.29082	877	0.00103883	2.98346	0.0121977	879	DARS1
AA_DQA1_25_32609153_exon2	DBH_P09172_OID30703_v1_Inflammation_II	-0.129971	-0.195274	-0.064668	0.0332732	-3.90619	888	0.000100878	3.9962	0.0168925	890	DBH
AA_DPB1_215_33053582_exon4_I	DBI_P07108_OID21143_v1_Neurology	-0.123222	-0.188917	-0.0575273	0.0334721	-3.68133	879	0.000246165	3.60877	0.0151836	881	DBI
AA_B_152_31324036_exon3_TV	DBN1_Q16643_OID30549_v1_Inflammation_II	-0.11086	-0.177067	-0.0446519	0.033733	-3.28639	868	0.00105554	2.97653	0.0122899	870	DBN1
AA_B_171_31323979_exon3_EY	DBNL_Q9UJU6_OID20681_v1_Inflammation	0.136821	0.0716157	0.202027	0.0332235	4.11821	889	4.17424e-05	4.37942	0.0187201	891	DBNL
AA_DPB1_215_33053582_exon4_I	DCBLD2_Q96PD2_OID21474_v1_Oncology	-0.0857122	-0.151369	-0.0200556	0.0334531	-2.56215	887	0.0105666	1.97606	0.00734657	889	DCBLD2
AA_C_91_31239129_exon3_R	DCC_P43146_OID30953_v1_Neurology_II	0.120637	0.0545818	0.186693	0.0336556	3.58447	870	0.000356551	3.44788	0.0145534	872	DCC
AA_B_95_31324207_exon3_W	DCDC2C_A8MYV0_OID31235_v1_Oncology_II	0.0914942	0.0251169	0.157872	0.0338193	2.70538	867	0.00695648	2.15761	0.00837119	869	DCDC2C
HLA_C_15_05	DCLRE1C_Q96SD1_OID31240_v1_Oncology_II	-0.0856528	-0.152065	-0.0192409	0.033837	-2.53134	867	0.0115385	1.93785	0.00733641	869	DCLRE1C
AA_B_116_31324144_exon3_L	DCN_P07585_OID20106_v1_Cardiometabolic	0.144448	0.0784522	0.210444	0.033625	4.29586	866	1.93728e-05	4.71281	0.0208653	868	DCN
HLA_B_27	DCTD_P32321_OID30657_v1_Inflammation_II	0.138844	0.0730223	0.204665	0.0335363	4.1401	872	3.80868e-05	4.41923	0.0192775	874	DCTD
AA_A_184_29911903_exon4_AR	DCTN1_Q14203_OID21399_v1_Oncology	0.121864	0.0566037	0.187125	0.0332516	3.66492	891	0.000262044	3.58163	0.0148509	893	DCTN1
AA_A_74_29910753_exon2_Hx	DCTN2_Q13561_OID21334_v1_Oncology	0.114974	0.0489122	0.181037	0.033659	3.41586	871	0.00066522	3.17703	0.0132191	873	DCTN2
AA_DRB1_13_32552123_exon2_G	DCTN6_O00399_OID20879_v1_Neurology	-0.136998	-0.20345	-0.070545	0.033857	-4.04635	856	5.67266e-05	4.24621	0.0187683	858	DCTN6
AA_DRB1_13_32552123_exon2_S	DCTPP1_Q9H773_OID20148_v1_Cardiometabolic	0.119463	0.0537379	0.185188	0.0334876	3.56738	879	0.000380063	3.42014	0.0142714	881	DCTPP1
HLA_A_31_01	DCUN1D1_Q96GG9_OID30830_v1_Neurology_II	-0.117204	-0.183749	-0.0506593	0.0339041	-3.45693	858	0.000573227	3.24167	0.0137368	860	DCUN1D1
AA_DPB1_194_33053519_exon4_Q	DCUN1D2_Q6PH85_OID31231_v1_Oncology_II	0.126965	0.0608472	0.193082	0.0336869	3.76896	867	0.000175027	3.75689	0.01612	869	DCUN1D2
AA_DRB1_37_32552051_exon2_LSY	DCXR_Q7Z4W1_OID21480_v1_Oncology	0.104283	0.0387432	0.169823	0.0333936	3.12284	887	0.00184928	2.733	0.0108749	889	DCXR
AA_DQB1_57_32632681_exon2_S	DDA1_Q9BW61_OID30126_v1_Cardiometabolic_II	-0.106432	-0.172981	-0.0398841	0.033906	-3.13904	860	0.00175286	2.75625	0.0113279	862	DDA1
AA_B_282_31322979_exon5_V	DDAH1_O94760_OID21299_v1_Oncology	0.115675	0.0496178	0.181731	0.0336563	3.43694	871	0.000616172	3.2103	0.0133806	873	DDAH1
AA_B_45_31324602_exon2_M	DDC_P20711_OID20215_v1_Cardiometabolic	0.109039	0.0432344	0.174843	0.0335281	3.25217	879	0.00118892	2.92485	0.0118895	881	DDC
AA_DRB1_96_32549647_exon3_EY	DDHD2_O94830_OID31043_v1_Neurology_II	0.133246	0.0681179	0.198373	0.0331839	4.01537	892	6.43463e-05	4.19148	0.0177544	894	DDHD2
AA_DRB1_180_32549395_exon3_L	DDI2_Q5TDH0_OID30602_v1_Inflammation_II	0.138217	0.0723901	0.204044	0.0335392	4.12106	872	4.131e-05	4.38394	0.019104	874	DDI2
HLA_C_06	DDR1_Q08345_OID21009_v1_Neurology	0.207437	0.143044	0.27183	0.0328094	6.32249	889	4.06934e-10	9.39048	0.0430301	891	DDR1
AA_DRB1_11_32552129_exon2_LS	DDT_P30046_OID30372_v1_Cardiometabolic_II	0.108396	0.043179	0.173612	0.0332294	3.26204	895	0.00114798	2.94007	0.0117496	897	DDT
AA_DPB1_65_33048634_exon2_L	DDX1_Q92499_OID31518_v1_Oncology_II	-0.0983793	-0.163628	-0.033131	0.0332456	-2.95917	896	0.0031659	2.4995	0.00967849	898	DDX1
AA_DRB1_71_32551949_exon2_ES	DDX25_Q9UHL0_OID30892_v1_Neurology_II	-0.0983904	-0.164609	-0.0321717	0.0337387	-2.91625	870	0.00363368	2.43965	0.00968068	872	DDX25
HLA_B_15_02	DDX39A_O00148_OID30494_v1_Inflammation_II	-0.120944	-0.187074	-0.054815	0.0336931	-3.58959	868	0.000349762	3.45623	0.0146275	870	DDX39A
AA_C_35_31239543_exon2	DDX4_Q9NQI0_OID30431_v1_Inflammation_II	0.10699	0.0407545	0.173227	0.0337474	3.17033	868	0.00157605	2.80243	0.011447	870	DDX4
AA_A_70_29910741_exon2_.Q	DDX53_Q86TM3_OID30944_v1_Neurology_II	0.0766472	0.0103014	0.142993	0.0338034	2.26744	870	0.023608	1.62694	0.0058748	872	DDX53
AA_DRB1_31_32552069_exon2_FI	DDX58_O95786_OID21226_v1_Oncology	-0.11297	-0.179508	-0.0464309	0.0339011	-3.33233	859	0.000898032	3.04671	0.0127621	861	DDX58
AA_B_116_31324144_exon3_FPY	DECR1_Q16698_OID20579_v1_Inflammation	0.111354	0.0457901	0.176917	0.0334056	3.33338	885	0.000893583	3.04886	0.0123996	887	DECR1
AA_C_90_31239378_exon2_D	DEFA1_DEFA1B_P59665_OID20344_v1_Cardiometabolic	-0.11284	-0.179033	-0.046647	0.0337254	-3.34584	868	0.000855546	3.06776	0.0127329	870	DEFA1
AA_A_56_29910699_exon2_DG	DEFB103A_DEFB103B_P81534_OID30534_v1_Inflammation_II	0.11785	0.0514651	0.184234	0.0338228	3.48433	862	0.000518235	3.28547	0.0138886	864	DEFB103A
AA_DRB1_70_32551952_exon2_Qx	DEFB104A_DEFB104B_Q8WTQ1_OID30849_v1_Neurology_II	-0.140253	-0.206597	-0.0739085	0.033802	-4.14925	858	3.668e-05	4.43557	0.0196709	860	DEFB104A
AA_DPA1_91_33037059_exon3_x	DEFB116_Q30KQ4_OID30823_v1_Neurology_II	0.127551	0.0610921	0.194011	0.0338606	3.76696	858	0.000176531	3.75318	0.0162694	860	DEFB116
HLA_B_15_01	DEFB118_Q96PH6_OID30858_v1_Neurology_II	-0.104859	-0.171497	-0.0382222	0.0339512	-3.08853	858	0.00207626	2.68272	0.0109955	860	DEFB118
AA_B_97_31324201_exon3_RSW	DEFB4A_DEFB4B_O15263_OID21373_v1_Oncology	0.103599	0.0371083	0.17009	0.0338769	3.05811	862	0.00229621	2.63899	0.0107328	864	DEFB4A
HLA_B_07_05	DENND2B_P78524_OID30050_v1_Cardiometabolic_II	-0.110217	-0.176737	-0.043696	0.033892	-3.252	860	0.00119058	2.92424	0.0121477	862	DENND2B
AA_B_77_31324506_exon2_NS	DENR_O43583_OID30493_v1_Inflammation_II	-0.102739	-0.169005	-0.0364731	0.0337626	-3.04298	868	0.00241303	2.61744	0.0105553	870	DENR
AA_DPB1_84_33048691_exon2_V	DFFA_O00273_OID20620_v1_Inflammation	0.077088	0.0115699	0.142606	0.0333828	2.30921	892	0.0211597	1.67449	0.00594255	894	DFFA
HLA_B_18	DGCR6_Q14129_OID30859_v1_Neurology_II	0.0911136	0.0243857	0.157841	0.0339974	2.68001	858	0.00750306	2.12476	0.00830168	860	DGCR6
HLA_B_15_17	DGKA_P23743_OID30546_v1_Inflammation_II	-0.126182	-0.192268	-0.0600957	0.0336709	-3.7475	868	0.000190421	3.72029	0.0159218	870	DGKA
AA_A_156_29911240_exon3_Qx	DGKZ_Q13574_OID20466_v1_Inflammation	-0.103706	-0.170004	-0.0374089	0.0337787	-3.07017	867	0.00220601	2.65639	0.010755	869	DGKZ
AA_DRB1_96_32549647_exon3_HQ	DHODH_Q02127_OID30137_v1_Cardiometabolic_II	0.130004	0.063644	0.196365	0.0338103	3.84511	860	0.000129385	3.88811	0.0169012	862	DHODH
AA_DRB1_13_32552123_exon2_FSY	DHPS_P49366_OID31357_v1_Oncology_II	-0.108068	-0.173397	-0.0427393	0.0332864	-3.24662	892	0.00121141	2.91671	0.0116787	894	DHPS
HLA_A_03_01	DHRS4L2_Q6PKH6_OID31072_v1_Neurology_II	0.104996	0.0397187	0.170273	0.0332601	3.15681	894	0.00164852	2.7829	0.0110241	896	DHRS4L2
HLA_DQB1_06_04	DIABLO_Q9NR28_OID20184_v1_Cardiometabolic	0.113882	0.048038	0.179725	0.0335479	3.39459	877	0.000718141	3.14379	0.012969	879	DIABLO
AA_B_194_31323336_exon4_V	DIPK1C_Q0P6D2_OID30932_v1_Neurology_II	-0.0984395	-0.164658	-0.0322211	0.0337385	-2.91772	870	0.00361681	2.44167	0.00969033	872	DIPK1C
HLA_C_04_03	DIPK2B_Q9H7Y0_OID30582_v1_Inflammation_II	0.0993356	0.0331993	0.165472	0.0336968	2.94792	872	0.00328449	2.48353	0.00986755	874	DIPK2B
HLA_DQB1_05_01	DKK1_O94907_OID21066_v1_Neurology	0.110143	0.0447184	0.175567	0.0333349	3.30412	889	0.000990812	3.00401	0.0121314	891	DKK1
AA_B_80_31324497_exon2_CN	DKK3_Q9UBP4_OID20264_v1_Cardiometabolic	-0.123981	-0.189151	-0.0588108	0.0332055	-3.73374	893	0.00020061	3.69765	0.0153712	895	DKK3
HLA_DPB1_04_02	DKK4_Q9UBT3_OID20934_v1_Neurology	0.10311	0.0373011	0.168919	0.0335303	3.07512	880	0.00216915	2.66371	0.0106316	882	DKK4
AA_C_116_31239054_exon3_Sx	DKKL1_Q9UK85_OID21313_v1_Oncology	-0.0817095	-0.14799	-0.0154286	0.0337704	-2.41956	871	0.0157432	1.80291	0.00667644	873	DKKL1
AA_C_116_31239054_exon3_Fx	DLG4_P78352_OID31071_v1_Neurology_II	0.101875	0.0365763	0.167173	0.033271	3.06197	894	0.00226467	2.64499	0.0103784	896	DLG4
AA_DRB1_96_32549647_exon3_HY	DLGAP5_Q15398_OID30976_v1_Neurology_II	-0.121783	-0.187007	-0.0565585	0.0332333	-3.66449	892	0.000262456	3.58094	0.0148311	894	DLGAP5
HLA_B_13_02	DLK1_P80370_OID20295_v1_Cardiometabolic	-0.0897529	-0.155165	-0.0243413	0.0333287	-2.69296	893	0.00721467	2.14178	0.00805559	895	DLK1
AA_DRB1_67_32551961_exon2_F	DLL1_O00548_OID21525_v1_Oncology	0.114233	0.0487657	0.179701	0.0333569	3.42458	887	0.000643988	3.19112	0.0130493	889	DLL1
AA_DPA1_91_33037059_exon3_x	DLL4_Q9NR61_OID30255_v1_Cardiometabolic_II	-0.0964658	-0.162507	-0.0304245	0.0336485	-2.86687	875	0.00424508	2.37211	0.00930564	877	DLL4
HLA_A_26_01	DMD_P11532_OID30223_v1_Cardiometabolic_II	0.0949537	0.0289029	0.161005	0.0336534	2.82152	875	0.00488794	2.31087	0.00901621	877	DMD
HLA_B_18	DMP1_Q13316_OID30213_v1_Cardiometabolic_II	-0.10426	-0.170249	-0.0382709	0.0336219	-3.10095	875	0.00199081	2.70097	0.0108701	877	DMP1
AA_B_97_31324201_exon3_VW	DNAJA1_P31689_OID31204_v1_Oncology_II	0.158344	0.0925278	0.22416	0.0335333	4.72198	867	2.72284e-06	5.56498	0.0250728	869	DNAJA1
AA_C_21_31239585_exon2	DNAJA2_O60884_OID20627_v1_Inflammation	0.134567	0.0693778	0.199756	0.0332152	4.05137	890	5.53646e-05	4.25677	0.0181083	892	DNAJA2
HLA_B_07_02	DNAJA4_Q8WW22_OID31130_v1_Neurology_II	-0.0982575	-0.16358	-0.0329353	0.0332832	-2.95217	894	0.00323803	2.48972	0.00965453	896	DNAJA4
AA_DRB1_67_32551961_exon2_Lx	DNAJB1_P25685_OID21363_v1_Oncology	-0.122667	-0.188668	-0.0566662	0.0336278	-3.64779	871	0.00028022	3.5525	0.0150472	873	DNAJB1
AA_B_147_31324051_exon3_CL	DNAJB14_Q8TBM8_OID31434_v1_Oncology_II	0.109842	0.0446725	0.175012	0.0332055	3.30795	896	0.000977244	3.01	0.0120653	898	DNAJB14
AA_DRB1_minus24_32557503_exon1_L	DNAJB2_P25686_OID30661_v1_Inflammation_II	-0.0964889	-0.162644	-0.030334	0.0337063	-2.86264	872	0.00430192	2.36634	0.0093101	874	DNAJB2
AA_DRB1_86_32551904_exon2_DVX	DNAJB6_O75190_OID30613_v1_Inflammation_II	-0.105607	-0.172122	-0.0390912	0.0338893	-3.11622	861	0.00189263	2.72293	0.0111527	863	DNAJB6
AA_DRB1_11_32552129_exon2_DPS	DNAJB8_Q8NHS0_OID20093_v1_Cardiometabolic	-0.0926411	-0.15905	-0.0262324	0.0338352	-2.73801	866	0.00630813	2.2001	0.00858237	868	DNAJB8
AA_B_97_31324201_exon3_CS	DNAJC21_Q5F1R6_OID31104_v1_Neurology_II	-0.116341	-0.181536	-0.0511473	0.0332179	-3.50237	894	0.000483976	3.31518	0.0135353	896	DNAJC21
AA_DPB1_9_33048466_exon2_Y	DNAJC6_O75061_OID30247_v1_Cardiometabolic_II	-0.102815	-0.168814	-0.0368164	0.033627	-3.05753	875	0.0022996	2.63835	0.010571	877	DNAJC6
HLA_DRB1_14_04	DNAJC9_Q8WXX5_OID31472_v1_Oncology_II	-0.101843	-0.167068	-0.0366173	0.033234	-3.06442	896	0.00224624	2.64854	0.0103719	898	DNAJC9
HLA_DPB1_10	DNER_Q8NFT8_OID20712_v1_Inflammation	0.0960245	0.0302811	0.161768	0.0334972	2.86664	883	0.00424712	2.37191	0.0092207	885	DNER
AA_B_114_31324150_exon3_DK	DNLZ_Q5SXM8_OID30822_v1_Neurology_II	0.110324	0.0437265	0.176922	0.033931	3.25142	858	0.00119309	2.92333	0.0121714	860	DNLZ
AA_DRB1_13_32552123_exon2_FGH	DNM1_Q05193_OID31458_v1_Oncology_II	0.110018	0.0448498	0.175186	0.0332049	3.31331	896	0.000958914	3.01822	0.012104	898	DNM1
AA_DPB1_84_33048691_exon2_V	DNM3_Q9UQ16_OID31000_v1_Neurology_II	0.0783927	0.0128813	0.143904	0.0333794	2.34853	892	0.019065	1.71976	0.00614541	894	DNM3
AA_A_151_29911225_exon3_R	DNMBP_Q6XZF7_OID20956_v1_Neurology	-0.109028	-0.174757	-0.043298	0.03349	-3.25552	881	0.00117502	2.92995	0.011887	883	DNMBP
AA_C_80_31239408_exon2_K	DNPEP_Q9ULA0_OID31118_v1_Neurology_II	-0.128673	-0.193767	-0.0635783	0.033167	-3.87954	894	0.000112335	3.94949	0.0165566	896	DNPEP
AA_C_304_31237782_exon5_M	DNPH1_O43598_OID20744_v1_Inflammation	-0.158546	-0.223649	-0.0934439	0.0331707	-4.77971	886	2.05458e-06	5.68728	0.0251369	888	DNPH1
AA_C_156_31238934_exon3_QRx	DOC2B_Q14184_OID30927_v1_Neurology_II	-0.109566	-0.175707	-0.0434249	0.0336991	-3.2513	870	0.00119294	2.92338	0.0120047	872	DOC2B
AA_B_177_31323961_exon3_D	DOCK9_Q9BZ29_OID30836_v1_Neurology_II	-0.145464	-0.211758	-0.0791704	0.0337763	-4.30669	858	1.84853e-05	4.73317	0.0211599	860	DOCK9
HLA_B_07_02	DOK1_Q99704_OID31111_v1_Neurology_II	-0.118201	-0.18338	-0.0530209	0.0332105	-3.55913	894	0.000391683	3.40707	0.0139714	896	DOK1
AA_DRB1_13_32552123_exon2_FS	DOK2_O60496_OID20138_v1_Cardiometabolic	0.136011	0.0704272	0.201595	0.0334157	4.07027	879	5.11877e-05	4.29083	0.018499	881	DOK2
AA_DRB1_71_32551949_exon2_AER	DPEP1_P16444_OID20897_v1_Neurology	-0.127812	-0.193543	-0.0620807	0.0334907	-3.81634	877	0.000144954	3.83877	0.0163359	879	DPEP1
AA_DRB1_74_32551940_exon2_GLQ	DPEP2_Q9H4A9_OID21305_v1_Oncology	-0.107176	-0.173296	-0.0410558	0.0336885	-3.18138	871	0.00151766	2.81883	0.0114867	873	DPEP2
HLA_DQB1_03_03	DPP10_Q8N608_OID20527_v1_Inflammation	0.102646	0.0370205	0.168271	0.0334371	3.06982	885	0.00220726	2.65615	0.0105361	887	DPP10
AA_A_161_29911255_exon3_D	DPP4_P27487_OID20406_v1_Cardiometabolic	-0.137768	-0.203714	-0.0718234	0.0335992	-4.10035	869	4.51232e-05	4.3456	0.0189801	871	DPP4
AA_DQB1_75_32632627_exon2	DPP6_P42658_OID21354_v1_Oncology	-0.150583	-0.216328	-0.0848379	0.0334973	-4.49537	871	7.88311e-06	5.1033	0.0226752	873	DPP6
AA_B_282_31322979_exon5_V	DPP7_Q9UHL4_OID20142_v1_Cardiometabolic	0.104699	0.0386755	0.170723	0.0336396	3.11238	874	0.00191618	2.71756	0.010962	876	DPP7
HLA_B_13_01	DPT_Q07507_OID20278_v1_Cardiometabolic	-0.097866	-0.163227	-0.0325045	0.0333031	-2.93865	893	0.00338135	2.47091	0.00957775	895	DPT
AA_C_116_31239054_exon3_F	DPY30_Q9C005_OID21410_v1_Oncology	-0.126015	-0.191315	-0.0607151	0.0332716	-3.78747	889	0.000162423	3.78935	0.0158798	891	DPY30
AA_B_97_31324201_exon3_S	DRAXIN_Q8NBI3_OID20917_v1_Neurology	0.113776	0.0480821	0.179471	0.0334721	3.39915	881	0.000706308	3.15101	0.0129451	883	DRAXIN
HLA_DPB1_04	DRG2_P55039_OID21335_v1_Oncology	-0.112646	-0.178726	-0.0465658	0.033668	-3.34578	871	0.000855622	3.06772	0.0126891	873	DRG2
AA_C_156_31238934_exon3_CWx	DSC2_Q02487_OID21079_v1_Neurology	0.0968968	0.0308961	0.162897	0.0336279	2.88144	876	0.00405529	2.39198	0.00938898	878	DSC2
HLA_B_40_06	DSCAM_O60469_OID30993_v1_Neurology_II	-0.123523	-0.188733	-0.0583124	0.0332261	-3.71765	892	0.00021363	3.67034	0.0152579	894	DSCAM
AA_DQB1_75_32632627_exon2	DSG2_Q14126_OID21113_v1_Neurology	0.126268	0.0607477	0.191788	0.0333833	3.78236	883	0.000165815	3.78038	0.0159435	885	DSG2
AA_B_116_31324144_exon3_DF	DSG3_P32926_OID21460_v1_Oncology	-0.118974	-0.184331	-0.0536163	0.0333007	-3.5727	889	0.000372303	3.4291	0.0141547	891	DSG3
AA_B_116_31324144_exon3_D	DSG4_Q86SJ6_OID21325_v1_Oncology	-0.154038	-0.2199	-0.0881769	0.0335564	-4.59042	867	5.077e-06	5.29439	0.0237278	869	DSG4
AA_C_156_31238934_exon3_MQR	DTD1_Q8TEA8_OID30580_v1_Inflammation_II	-0.101028	-0.167153	-0.034903	0.033691	-2.99866	872	0.00278871	2.5546	0.0102066	874	DTD1
HLA_B_55	DTNB_O60941_OID31395_v1_Oncology_II	-0.121539	-0.186765	-0.0563123	0.0332343	-3.65703	892	0.000270091	3.56849	0.0147717	894	DTNB
AA_A_152_29911228_exon3_EWx	DTX2_Q86UW9_OID30882_v1_Neurology_II	0.109248	0.0431045	0.175391	0.0337002	3.24175	870	0.00123317	2.90898	0.0119351	872	DTX2
AA_B_67_31324536_exon2_C	DTX3_Q8N9I9_OID21349_v1_Oncology	0.0856393	0.0193804	0.151898	0.0337592	2.53677	871	0.0113616	1.94456	0.00733409	873	DTX3
AA_B_70_31324527_exon2_KS	DTYMK_P23919_OID30308_v1_Cardiometabolic_II	-0.124836	-0.189926	-0.0597461	0.0331648	-3.76411	895	0.000178043	3.74948	0.015584	897	DTYMK
AA_DPB1_69_33048646_exon2_K	DUOX2_Q9NRD8_OID20059_v1_Cardiometabolic	-0.0975937	-0.163971	-0.0312166	0.0338192	-2.88575	866	0.0040018	2.39774	0.00952453	868	DUOX2
AA_C_275_31237869_exon5_E	DUSP13_Q6B8I1_OID31394_v1_Oncology_II	-0.0935017	-0.158927	-0.028076	0.0333358	-2.80484	892	0.00514352	2.28874	0.00874257	894	DUSP13
AA_B_45_31324602_exon2_ET	DUSP29_Q68J44_OID30935_v1_Neurology_II	-0.0982525	-0.164472	-0.0320329	0.0337391	-2.91212	870	0.00368159	2.43396	0.00965355	872	DUSP29
AA_A_144_29911204_exon3_AK	DUSP3_P51452_OID20827_v1_Neurology	-0.105196	-0.171908	-0.0384828	0.0339897	-3.09493	856	0.00203262	2.69194	0.0110661	858	DUSP3
AA_C_156_31238934_exon3_L	DUT_P33316_OID31457_v1_Oncology_II	0.102017	0.0367931	0.167242	0.0332334	3.06973	896	0.00220711	2.65618	0.0104075	898	DUT
HLA_C_12	DXO_O77932_OID31080_v1_Neurology_II	0.12277	0.0576264	0.187913	0.033192	3.69877	894	0.000229863	3.63853	0.0150724	896	DXO
AA_DRB1_37_32552051_exon2_LSY	DYNC1H1_Q14204_OID31341_v1_Oncology_II	0.109278	0.0439579	0.174598	0.033282	3.2834	892	0.00106552	2.97244	0.0119417	894	DYNC1H1
AA_A_156_29911240_exon3_Qx	DYNLT1_P63172_OID30925_v1_Neurology_II	0.103462	0.037277	0.169646	0.0337212	3.06814	870	0.00222068	2.65351	0.0107043	872	DYNLT1
HLA_B_37	DYNLT3_P51808_OID31415_v1_Oncology_II	-0.0740862	-0.139619	-0.0085532	0.0333905	-2.21878	892	0.0267524	1.57264	0.00548877	894	DYNLT3
AA_C_99_31239105_exon3_FY	EBAG9_O00559_OID20918_v1_Neurology	-0.113341	-0.179038	-0.047643	0.0334738	-3.38595	881	0.000740688	3.13036	0.0128461	883	EBAG9
AA_DRB1_16_32552114_exon2_HQ	EBI3_IL27_Q14213_Q8NEV9_OID21389_v1_Oncology	-0.125462	-0.190693	-0.0602313	0.0332365	-3.77483	891	0.000170721	3.76771	0.0157408	893	EBI3
AA_DRB1_13_32552123_exon2_GY	ECE1_P42892_OID20891_v1_Neurology	-0.0884085	-0.155231	-0.0215861	0.0340455	-2.59678	856	0.00957176	2.01901	0.00781605	858	ECE1
AA_C_77_31239417_exon2_S	ECHDC3_Q96DC8_OID30293_v1_Cardiometabolic_II	-0.10405	-0.169297	-0.0388028	0.0332449	-3.1298	895	0.00180597	2.74329	0.0108264	897	ECHDC3
AA_DRB1_57_32551991_exon2_S	ECHS1_P30084_OID30239_v1_Cardiometabolic_II	0.107889	0.0419258	0.173853	0.0336088	3.21014	875	0.00137505	2.86168	0.0116401	877	ECHS1
AA_DPB1_35_33048544_exon2_F	ECI2_O75521_OID30142_v1_Cardiometabolic_II	0.0986729	0.0320711	0.165275	0.0339333	2.90785	860	0.00373287	2.42796	0.00973634	862	ECI2
AA_C_138_31238988_exon3_KY	ECM1_Q16610_OID30736_v1_Inflammation_II	0.0819175	0.0157899	0.148045	0.0336926	2.43132	875	0.0152436	1.81691	0.00671048	877	ECM1
AA_DRB1_57_32551991_exon2_ASV	ECSCR_Q19T08_OID30831_v1_Neurology_II	0.103898	0.0372537	0.170542	0.0339547	3.05989	858	0.00228304	2.64149	0.0107947	860	ECSCR
HLA_B_49	EDA2R_Q9HAV5_OID21451_v1_Oncology	-0.135176	-0.200323	-0.0700293	0.0331938	-4.07234	891	5.06849e-05	4.29512	0.0182727	893	EDA2R
AA_DRB1_96_32549647_exon3_EYx	EDAR_Q9UNE0_OID20525_v1_Inflammation	0.122242	0.0567629	0.187721	0.0333625	3.66404	885	0.000263025	3.58	0.0149431	887	EDAR
AA_B_97_31324201_exon3_CN	EDDM3B_P56851_OID31365_v1_Oncology_II	-0.0901873	-0.155633	-0.0247415	0.033346	-2.70459	892	0.00696918	2.15682	0.00813375	894	EDDM3B
AA_DRB1_37_32552051_exon2_LPx	EDEM2_Q9BV94_OID30136_v1_Cardiometabolic_II	-0.100374	-0.166964	-0.0337834	0.0339275	-2.95848	860	0.00317635	2.49807	0.0100749	862	EDEM2
AA_DPB1_65_33048634_exon2_L	EDF1_O60869_OID31010_v1_Neurology_II	0.121306	0.0560775	0.186534	0.0332352	3.64992	892	0.000277569	3.55663	0.0147151	894	EDF1
AA_B_163_31324003_exon3_AT	EDIL3_O43854_OID20081_v1_Cardiometabolic	0.129262	0.0631256	0.195397	0.0336963	3.83608	866	0.000134088	3.87261	0.0167085	868	EDIL3
AA_DRB1_13_32552123_exon2_GH	EDN1_P05305_OID30224_v1_Cardiometabolic_II	0.105129	0.0391463	0.171112	0.0336188	3.12709	875	0.0018238	2.73902	0.0110522	877	EDN1
AA_C_248_31238071_exon4_M	EDNRB_P24530_OID30421_v1_Inflammation_II	-0.112508	-0.178704	-0.0463128	0.0337267	-3.33588	868	0.000886393	3.05237	0.0126581	870	EDNRB
AA_B_97_31324201_exon3_SVW	EEF1D_P29692_OID30335_v1_Cardiometabolic_II	0.0870786	0.0217247	0.152433	0.0332993	2.61503	895	0.00907217	2.04229	0.00758269	897	EEF1D
HLA_DRB1_14_04	EFCAB14_O75071_OID31460_v1_Oncology_II	0.106339	0.0411445	0.171534	0.0332182	3.20123	896	0.00141664	2.84874	0.011308	898	EFCAB14
HLA_DRB1_12_02	EFCAB2_Q5VUJ9_OID31313_v1_Oncology_II	-0.0852942	-0.151327	-0.019261	0.0336445	-2.53516	877	0.0114124	1.94262	0.0072751	879	EFCAB2
AA_B_167_31323991_exon3_PW	EFEMP1_Q12805_OID20414_v1_Cardiometabolic	0.105435	0.0399773	0.170893	0.033352	3.16128	889	0.00162396	2.78942	0.0111166	891	EFEMP1
AA_DRB1_60_32551982_exon2_Yx	EFHD1_Q9BUP0_OID31044_v1_Neurology_II	-0.123282	-0.188494	-0.0580698	0.0332271	-3.71029	892	0.000219835	3.6579	0.0151985	894	EFHD1
AA_B_24_31324665_exon2_A	EFNA1_P20827_OID21125_v1_Neurology	0.0953921	0.0296447	0.161139	0.0334992	2.84759	883	0.00450737	2.34608	0.00909964	885	EFNA1
AA_B_97_31324201_exon3_CRS	EFNA4_P52798_OID20935_v1_Neurology	-0.102075	-0.167891	-0.0362592	0.0335339	-3.04393	880	0.00240452	2.61897	0.0104193	882	EFNA4
AA_DRB1_13_32552123_exon2_FHS	EFNB2_P52799_OID30954_v1_Neurology_II	-0.105026	-0.1712	-0.0388525	0.0337157	-3.11505	870	0.00189942	2.72138	0.0110305	872	EFNB2
AA_DRB1_38_32552048_exon2_A	EGF_P01133_OID20698_v1_Inflammation	0.11967	0.054133	0.185206	0.0333919	3.58379	884	0.000357164	3.44713	0.0143208	886	EGF
HLA_DRB1_13	EGFL7_Q9UHF1_OID21252_v1_Oncology	0.102446	0.035831	0.169061	0.03394	3.01844	859	0.00261583	2.58239	0.0104952	861	EGFL7
AA_B_95_31324207_exon3_IW	EGFLAM_Q63HQ2_OID31496_v1_Oncology_II	0.109194	0.0440202	0.174369	0.0332079	3.28821	896	0.00104753	2.97983	0.0119234	898	EGFLAM
HLA_B_13_02	EGFR_P00533_OID20319_v1_Cardiometabolic	0.106565	0.0412623	0.171868	0.0332732	3.20273	893	0.0014095	2.85094	0.0113561	895	EGFR
HLA_B_08	EGLN1_Q9GZT9_OID20572_v1_Inflammation	0.0900429	0.0243372	0.155749	0.0334781	2.68961	885	0.00728827	2.13738	0.00810772	887	EGLN1
AA_B_67_31324536_exon2_CRS	EHBP1_Q8NDI1_OID30302_v1_Cardiometabolic_II	-0.111806	-0.176998	-0.0466147	0.0332167	-3.36597	895	0.000795224	3.09951	0.0125007	897	EHBP1
AA_DRB1_74_32551940_exon2_LRx	EHD3_Q9NZN3_OID30229_v1_Cardiometabolic_II	-0.0925035	-0.15857	-0.0264374	0.0336612	-2.74807	875	0.00611799	2.21339	0.00855691	877	EHD3
HLA_C_03_04	EIF1AX_P47813_OID31125_v1_Neurology_II	-0.0949151	-0.160259	-0.0295716	0.033294	-2.85082	894	0.00446107	2.35056	0.00900888	896	EIF1AX
AA_B_156_31324024_exon3_LR	EIF2AK2_P19525_OID31442_v1_Oncology_II	-0.10284	-0.168279	-0.037401	0.0333424	-3.08436	890	0.0021029	2.67718	0.010576	892	EIF2AK2
AA_B_97_31324201_exon3_NSV	EIF2AK3_Q9NZJ5_OID30060_v1_Cardiometabolic_II	0.130464	0.0641074	0.19682	0.0338083	3.85893	860	0.000122402	3.91221	0.0170208	862	EIF2AK3
AA_B_9_31324710_exon2_D	EIF2S2_P20042_OID30270_v1_Cardiometabolic_II	-0.102887	-0.168885	-0.0368881	0.0336268	-3.05967	875	0.0022834	2.64142	0.0105857	877	EIF2S2
HLA_DQA1_01	EIF4B_P23588_OID21000_v1_Neurology	0.10433	0.0385673	0.170093	0.033507	3.11368	881	0.00190739	2.71956	0.0108848	883	EIF4B
AA_DRB1_13_32552123_exon2_GHS	EIF4E_P06730_OID30557_v1_Inflammation_II	-0.0954196	-0.161734	-0.0291052	0.0337873	-2.82412	868	0.00484961	2.31429	0.0091049	870	EIF4E
AA_C_285_31237839_exon5_Lx	EIF4EBP1_Q13541_OID20162_v1_Cardiometabolic	-0.127393	-0.193052	-0.061733	0.0334543	-3.80796	879	0.000149852	3.82434	0.0162289	881	EIF4EBP1
AA_DPB1_84_33048691_exon2_V	EIF4G1_Q04637_OID20625_v1_Inflammation	-0.0961833	-0.161592	-0.0307743	0.0333272	-2.88603	892	0.0039955	2.39843	0.00925122	894	EIF4G1
AA_DPB1_35_33048544_exon2_Y	EIF4G3_O43432_OID31022_v1_Neurology_II	-0.110399	-0.175711	-0.0450873	0.0332778	-3.3175	892	0.000944995	3.02457	0.012188	894	EIF4G3
AA_A_9_29910558_exon2_FT	EIF5_P55010_OID30156_v1_Cardiometabolic_II	-0.109934	-0.176457	-0.0434111	0.033893	-3.24355	860	0.00122601	2.91151	0.0120854	862	EIF5
AA_DPB1_178_33052924_exon3_M	EIF5A_P63241_OID20423_v1_Inflammation	-0.107771	-0.17404	-0.0415023	0.033764	-3.19189	867	0.00146435	2.83435	0.0116146	869	EIF5A
AA_B_67_31324536_exon2_F	ELAC1_Q9H777_OID31029_v1_Neurology_II	0.118082	0.0528286	0.183336	0.0332482	3.55154	892	0.00040303	3.39466	0.0139435	894	ELAC1
AA_B_67_31324536_exon2_C	ELAVL4_P26378_OID30854_v1_Neurology_II	-0.0997596	-0.166432	-0.0330873	0.0339691	-2.93677	858	0.00340514	2.46786	0.00995199	860	ELAVL4
AA_DRB1_74_32551940_exon2_EG	ELN_P15502_OID30301_v1_Cardiometabolic_II	0.0923585	0.0270358	0.157681	0.0332834	2.77491	895	0.00563677	2.24897	0.0085301	897	ELN
AA_A_9_29910558_exon2_F	ELOA_Q14241_OID21337_v1_Oncology	0.103342	0.0371949	0.169489	0.0337023	3.06632	871	0.00223402	2.65091	0.0106796	873	ELOA
AA_DQB1_57_32632681_exon2_AV	ELOB_Q15370_OID30127_v1_Cardiometabolic_II	0.0883048	0.0216378	0.154972	0.0339665	2.59976	860	0.00948884	2.02279	0.00779774	862	ELOB
AA_DRB1_11_32552129_exon2_DGV	ENAH_Q8N8S7_OID20497_v1_Inflammation	0.101386	0.0350721	0.167699	0.0337868	3.00075	867	0.00277034	2.55747	0.010279	869	ENAH
AA_DRB1_50_32552012_exon2_A	ENDOU_P21128_OID31498_v1_Oncology_II	0.0977534	0.0299899	0.165517	0.0345235	2.8315	831	0.00474489	2.32377	0.00955572	833	ENDOU
AA_DQB1_130_32629573_exon3_Q	ENG_P17813_OID20287_v1_Cardiometabolic	-0.110859	-0.176131	-0.0455872	0.0332575	-3.33336	893	0.000893327	3.04899	0.0122897	895	ENG
AA_DRB1_30_32552072_exon2_HRY	ENO1_P06733_OID21037_v1_Neurology	-0.113207	-0.178868	-0.0475453	0.0334553	-3.38382	882	0.000746363	3.12705	0.0128157	884	ENO1
AA_DRB1_70_32551952_exon2_D	ENO2_P09104_OID21046_v1_Neurology	0.105105	0.0396448	0.170565	0.0333532	3.15127	889	0.00168003	2.77468	0.011047	891	ENO2
HLA_C_14_02	ENO3_P13929_OID30209_v1_Cardiometabolic_II	0.115963	0.0500595	0.181866	0.0335781	3.45352	875	0.000579886	3.23666	0.0134473	877	ENO3
AA_B_70_31324527_exon2_NS	ENOPH1_Q9UHY7_OID31349_v1_Oncology_II	-0.122168	-0.187389	-0.0569461	0.0332317	-3.67624	892	0.00025084	3.6006	0.0149249	894	ENOPH1
AA_DQB1_86_32632594_exon2_G	ENOX2_Q16206_OID30152_v1_Cardiometabolic_II	-0.0950033	-0.161629	-0.0283777	0.0339455	-2.7987	860	0.0052456	2.2802	0.00902564	862	ENOX2
AA_B_97_31324201_exon3_STV	ENPEP_Q07075_OID30135_v1_Cardiometabolic_II	0.097641	0.0310324	0.16425	0.0339368	2.87714	860	0.0041122	2.38593	0.00953377	862	ENPEP
AA_B_116_31324144_exon3_DL	ENPP2_Q13822_OID20288_v1_Cardiometabolic	0.116869	0.0516424	0.182096	0.0332344	3.51651	893	0.000459282	3.33792	0.0136584	895	ENPP2
AA_B_minus10_31324892_exon1_A	ENPP5_Q9UJA9_OID20736_v1_Inflammation	-0.104965	-0.170426	-0.0395043	0.0333537	-3.14704	889	0.00170425	2.76847	0.0110177	891	ENPP5
AA_B_156_31324024_exon3_GR	ENPP6_Q6UWR7_OID30273_v1_Cardiometabolic_II	-0.111984	-0.177917	-0.0460508	0.0335935	-3.3335	875	0.000893614	3.04885	0.0125404	877	ENPP6
AA_DRB1_71_32551949_exon2_ER	ENPP7_Q6UWV6_OID20689_v1_Inflammation	-0.128069	-0.194562	-0.0615751	0.0338781	-3.78029	857	0.000167504	3.77598	0.0164016	859	ENPP7
AA_DRB1_40_32552042_exon2_Fx	ENSA_O43768_OID31355_v1_Oncology_II	0.0899712	0.0245241	0.155418	0.0333467	2.69806	892	0.00710628	2.14836	0.00809482	894	ENSA
AA_DRB1_37_32552051_exon2_FP	ENTPD2_Q9Y5L3_OID21260_v1_Oncology	0.099368	0.032732	0.166004	0.0339507	2.92683	859	0.00351465	2.45412	0.009874	861	ENTPD2
AA_B_62_31324551_exon2	ENTPD5_O75356_OID20104_v1_Cardiometabolic	-0.0994428	-0.165808	-0.0330779	0.0338129	-2.94097	866	0.003359	2.47379	0.00988887	868	ENTPD5
AA_B_116_31324144_exon3_LSY	ENTPD6_O75354_OID20100_v1_Cardiometabolic	0.106687	0.0403724	0.173002	0.0337874	3.1576	866	0.00164583	2.78361	0.0113822	868	ENTPD6
HLA_C_15_02	ENTR1_Q96C92_OID30231_v1_Cardiometabolic_II	-0.101734	-0.16774	-0.0357273	0.0336308	-3.02502	875	0.00255886	2.59195	0.0103497	877	ENTR1
AA_A_70_29910741_exon2_Q	EP300_Q09472_OID30438_v1_Inflammation_II	0.123433	0.057324	0.189542	0.0336827	3.66459	868	0.000262772	3.58042	0.0152357	870	EP300
AA_A_107_29911093_exon3_AW	EPB41L5_Q9HCM4_OID30886_v1_Neurology_II	-0.11123	-0.177359	-0.0451015	0.0336928	-3.3013	870	0.00100155	2.99933	0.0123721	872	EPB41L5
HLA_C_07_01	EPCAM_P16422_OID20743_v1_Inflammation	0.087961	0.0222802	0.153642	0.0334654	2.62841	886	0.0087269	2.05914	0.00773714	888	EPCAM
AA_DQA1_130_32609881_exon3_S	EPGN_Q6UW88_OID31373_v1_Oncology_II	0.104471	0.0391167	0.169825	0.0332993	3.13733	892	0.00176091	2.75426	0.0109141	894	EPGN
AA_A_144_29911204_exon3_Qx	EPHA1_P21709_OID20677_v1_Inflammation	0.104012	0.0384335	0.169591	0.0334134	3.11289	886	0.00191213	2.71848	0.0108185	888	EPHA1
AA_A_297_29912344_exon5_M	EPHA10_Q5JZY3_OID20840_v1_Neurology	-0.0820258	-0.148885	-0.0151668	0.0340641	-2.40798	856	0.0162515	1.78911	0.00672823	858	EPHA10
HLA_DRB1_11_01	EPHA2_P29317_OID21342_v1_Oncology	-0.105016	-0.171574	-0.0384572	0.0339112	-3.09678	860	0.00201979	2.69469	0.0110283	862	EPHA2
HLA_C_03_02	EPHA4_P54764_OID30622_v1_Inflammation_II	-0.0969151	-0.163067	-0.030763	0.0337049	-2.8754	872	0.00413334	2.3837	0.00939254	874	EPHA4
AA_DRB1_37_32552051_exon2_N	EPHB4_P54760_OID20242_v1_Cardiometabolic	0.0992948	0.0339426	0.164647	0.0332983	2.98197	893	0.00294178	2.53139	0.00985945	895	EPHB4
AA_DRB1_13_32552123_exon2_RY	EPHB6_O15197_OID20982_v1_Neurology	-0.0972335	-0.163194	-0.0312728	0.0336076	-2.8932	877	0.00390779	2.40807	0.00945436	879	EPHB6
AA_DPB1_9_33048466_exon2_H	EPHX2_P34913_OID20119_v1_Cardiometabolic	-0.0760821	-0.142584	-0.00957987	0.0338829	-2.24544	866	0.0249913	1.60221	0.00578848	868	EPHX2
AA_DRB1_71_32551949_exon2_AKR	EPN1_Q9Y6I3_OID31252_v1_Oncology_II	-0.136779	-0.202431	-0.0711274	0.0334502	-4.08904	877	4.72986e-05	4.32515	0.0187086	879	EPN1
AA_B_116_31324144_exon3_FLY	EPO_P01588_OID20522_v1_Inflammation	-0.116778	-0.1823	-0.0512553	0.0333846	-3.49794	885	0.00049221	3.30785	0.013637	887	EPO
HLA_DQB1_06_04	EPPK1_P58107_OID30250_v1_Cardiometabolic_II	-0.117421	-0.183313	-0.0515292	0.0335723	-3.49755	875	0.000493198	3.30698	0.0137877	877	EPPK1
AA_A_63_29910720_exon2_EQ	EPS8L2_Q9H6S3_OID21397_v1_Oncology	-0.0999153	-0.165411	-0.03442	0.0333711	-2.99407	889	0.0028291	2.54835	0.00998307	891	EPS8L2
AA_DRB1_37_32552051_exon2_LNP	ERBB2_P04626_OID21520_v1_Oncology	-0.116365	-0.181816	-0.0509135	0.0333486	-3.48935	887	0.000508036	3.29411	0.0135408	889	ERBB2
AA_C_9_31239621_exon2_DY	ERBB3_P21860_OID20705_v1_Inflammation	-0.113582	-0.179203	-0.047961	0.0334349	-3.39711	883	0.000711434	3.14787	0.0129009	885	ERBB3
AA_A_156_29911240_exon3_EQR	ERBB4_Q15303_OID21510_v1_Oncology	0.144743	0.0795375	0.209948	0.0332231	4.35668	887	1.47478e-05	4.83127	0.0209504	889	ERBB4
HLA_DQB1_06_04	ERBIN_Q96RT1_OID21323_v1_Oncology	0.100957	0.0347939	0.167121	0.0337106	2.99483	871	0.00282371	2.54918	0.0101924	873	ERBIN
HLA_A_03_01	ERC2_O15083_OID30880_v1_Neurology_II	0.133459	0.0675132	0.199406	0.0335999	3.97202	870	7.716e-05	4.11261	0.0178114	872	ERC2
AA_C_73_31239429_exon2_A	ERCC1_P07992_OID31223_v1_Oncology_II	-0.0959641	-0.162313	-0.0296148	0.033805	-2.83875	867	0.00463487	2.33396	0.00920911	869	ERCC1
AA_A_9_29910558_exon2_F	EREG_O14944_OID20905_v1_Neurology	0.113988	0.0481453	0.179831	0.0335475	3.39781	877	0.000709858	3.14883	0.0129933	879	EREG
AA_B_12_31324701_exon2	ERI1_Q8IV48_OID31317_v1_Oncology_II	-0.117648	-0.183463	-0.0518339	0.0335331	-3.50842	877	0.000473686	3.32451	0.0138411	879	ERI1
HLA_A_11	ERMAP_Q96PL5_OID30539_v1_Inflammation_II	0.130903	0.064858	0.196948	0.0336501	3.89012	868	0.000107852	3.96717	0.0171356	870	ERMAP
HLA_DPB1_02_01	ERN1_O75460_OID31391_v1_Oncology_II	-0.105276	-0.170625	-0.039928	0.0332964	-3.16179	892	0.00162097	2.79022	0.0110831	894	ERN1
AA_DRB1_31_32552069_exon2_F	ERP29_P30040_OID30578_v1_Inflammation_II	-0.102677	-0.168791	-0.036563	0.0336853	-3.04812	872	0.00237227	2.62484	0.0105425	874	ERP29
AA_C_152_31238946_exon3_A	ERP44_Q9BS26_OID21338_v1_Oncology	0.11853	0.0524579	0.184603	0.0336642	3.52097	870	0.000452319	3.34456	0.0140495	872	ERP44
AA_DQA1_129_32609878_exon3_Q	ERVV-1_B6SEH8_OID30094_v1_Cardiometabolic_II	0.103009	0.0364364	0.169581	0.0339183	3.03696	860	0.00246187	2.60874	0.0106108	862	ERVV-1
AA_B_67_31324536_exon2_MY	ESAM_Q96AP7_OID20270_v1_Cardiometabolic	-0.119529	-0.184735	-0.0543236	0.0332238	-3.5977	893	0.000338674	3.47022	0.0142873	895	ESAM
AA_DRB1_13_32552123_exon2_HLS	ESM1_Q9NQ30_OID20758_v1_Inflammation	-0.0965577	-0.162223	-0.0308923	0.0334576	-2.88598	885	0.00399688	2.39828	0.0093234	887	ESM1
AA_DRB1_37_32552051_exon2_LSY	ESPL1_Q14674_OID31176_v1_Oncology_II	0.114335	0.0481148	0.180554	0.0337391	3.38879	867	0.000733673	3.1345	0.0130724	869	ESPL1
HLA_B_49	ESR1_P03372_OID30434_v1_Inflammation_II	0.0889915	0.0226374	0.155346	0.0338075	2.6323	868	0.00863161	2.06391	0.00791949	870	ESR1
AA_B_156_31324024_exon3_DG	ESYT2_A0FGR8_OID31134_v1_Neurology_II	0.0927324	0.0273754	0.158089	0.0333009	2.78468	894	0.00547121	2.26192	0.0085993	896	ESYT2
AA_DRB1_57_32551991_exon2_Sx	EVI2B_P34910_OID31227_v1_Oncology_II	-0.110483	-0.176732	-0.0442339	0.0337539	-3.27319	867	0.0011055	2.95644	0.0122064	869	EVI2B
AA_C_16_31239600_exon2	EVI5_O60447_OID30519_v1_Inflammation_II	0.11814	0.0519882	0.184292	0.0337045	3.50517	868	0.000479676	3.31905	0.0139571	870	EVI5
HLA_DRB1_04_03	EVPL_Q92817_OID31309_v1_Oncology_II	0.133462	0.0677803	0.199144	0.0334655	3.98805	877	7.21704e-05	4.14164	0.0178121	879	EVPL
AA_DRB1_30_32552072_exon2_CGH	EXOSC10_Q01780_OID30083_v1_Cardiometabolic_II	0.124001	0.0575891	0.190413	0.0338365	3.66471	860	0.000262793	3.58039	0.0153762	862	EXOSC10
HLA_DRB1_01_01	EXTL1_Q92935_OID30114_v1_Cardiometabolic_II	0.117778	0.0513152	0.18424	0.0338624	3.47813	860	0.000530261	3.27551	0.0138716	862	EXTL1
AA_DRB1_13_32552123_exon2_FSY	EZR_P15311_OID21017_v1_Neurology	0.101181	0.0356941	0.166668	0.0333668	3.03239	889	0.00249673	2.60263	0.0102376	891	EZR
HLA_B_50_01	F10_P00742_OID30684_v1_Inflammation_II	-0.10099	-0.166405	-0.0355759	0.03333	-3.03002	891	0.00251604	2.59928	0.0101991	893	F10
AA_A_62_29910717_exon2_EQ	F11_P03951_OID30773_v1_Inflammation_II	0.113989	0.0484819	0.179495	0.0333767	3.41521	886	0.000666274	3.17635	0.0129934	888	F11
AA_B_178_31323958_exon3_K	F11R_Q9Y624_OID21151_v1_Neurology	0.0901273	0.0243476	0.155907	0.0335157	2.68911	883	0.00729943	2.13671	0.00812294	885	F11R
AA_DRB1_71_32551949_exon2_KS	F12_P00748_OID30739_v1_Inflammation_II	0.108983	0.0438438	0.174123	0.0331901	3.2836	897	0.00106456	2.97283	0.0118773	899	F12
AA_A_70_29910741_exon2_H	F13B_P05160_OID30781_v1_Inflammation_II	-0.105245	-0.170667	-0.0398228	0.0333339	-3.1573	890	0.00164603	2.78356	0.0110765	892	F13B
HLA_B_52_01	F2_P00734_OID30723_v1_Inflammation_II	-0.118901	-0.183966	-0.0538361	0.0331522	-3.58652	897	0.000353228	3.45194	0.0141374	899	F2
AA_A_184_29911903_exon4_Ax	F2R_P25116_OID20691_v1_Inflammation	-0.100486	-0.165977	-0.034994	0.0333692	-3.01133	889	0.00267465	2.57273	0.0100974	891	F2R
HLA_B_15_01	F3_P13726_OID21440_v1_Oncology	0.101802	0.0362448	0.167358	0.0334023	3.04774	887	0.00237402	2.62452	0.0103636	889	F3
AA_B_67_31324536_exon2_CFS	F7_P08709_OID20372_v1_Cardiometabolic	0.115215	0.0498291	0.180602	0.0333156	3.4583	889	0.000569394	3.24459	0.0132746	891	F7
AA_B_30_31324647_exon2	F9_P00740_OID20349_v1_Cardiometabolic	-0.100877	-0.166329	-0.035425	0.0333491	-3.02488	890	0.00255878	2.59197	0.0101762	892	F9
HLA_DQA1_01_03	FABP1_P07148_OID20778_v1_Inflammation	-0.117538	-0.183055	-0.0520219	0.0333816	-3.52105	885	0.000451799	3.34505	0.0138152	887	FABP1
AA_DQB1_minus18_32634341_exon1_A	FABP2_P12104_OID20200_v1_Cardiometabolic	-0.0863744	-0.152326	-0.0204227	0.0336031	-2.57043	879	0.0103209	1.98628	0.00746053	881	FABP2
AA_C_156_31238934_exon3_DRW	FABP3_P05413_OID30351_v1_Cardiometabolic_II	-0.0992649	-0.164544	-0.0339859	0.0332612	-2.9844	895	0.00291855	2.53483	0.00985353	897	FABP3
HLA_B_50	FABP4_P15090_OID20245_v1_Cardiometabolic	0.117466	0.0522439	0.182688	0.0332321	3.53472	893	0.000429176	3.36736	0.0137982	895	FABP4
AA_B_143_31324063_exon3_GS	FABP5_Q01469_OID21043_v1_Neurology	0.0981284	0.0325844	0.163672	0.0333958	2.93834	888	0.00338513	2.47043	0.00962918	890	FABP5
HLA_DQB1_03_02	FABP6_P51161_OID20076_v1_Cardiometabolic	0.162015	0.0961245	0.227906	0.0335712	4.82602	864	1.64655e-06	5.78343	0.0262489	866	FABP6
AA_B_95_31324207_exon3_IL	FABP9_Q0Z7S8_OID20501_v1_Inflammation	-0.12002	-0.185517	-0.0545231	0.0333716	-3.59646	885	0.000340435	3.46797	0.0144048	887	FABP9
AA_DRB1_30_32552072_exon2_CLY	FADD_Q13158_OID20151_v1_Cardiometabolic	-0.096755	-0.162643	-0.0308665	0.0335709	-2.88211	879	0.00404647	2.39292	0.00936153	881	FADD
HLA_A_26_01	FAM13A_O94988_OID31463_v1_Oncology_II	0.125904	0.0608596	0.190949	0.0331418	3.79895	896	0.000155115	3.80935	0.0158519	898	FAM13A
AA_DQB1_57_32632681_exon2_D	FAM171A2_A8MVW0_OID31005_v1_Neurology_II	-0.107035	-0.172371	-0.0416993	0.0332901	-3.21523	892	0.00135028	2.86958	0.0114566	894	FAM171A2
AA_C_16_31239600_exon2	FAM171B_Q6P995_OID31338_v1_Oncology_II	0.122331	0.057111	0.187551	0.033231	3.68123	892	0.000246048	3.60898	0.0149649	894	FAM171B
HLA_DPB1_13	FAM172A_Q8WUF8_OID30248_v1_Cardiometabolic_II	0.127051	0.0612376	0.192864	0.0335322	3.78891	875	0.000161666	3.79138	0.0161418	877	FAM172A
AA_DRB1_74_32551940_exon2_ALx	FAM20A_Q96MK3_OID30348_v1_Cardiometabolic_II	0.112049	0.0468594	0.177239	0.0332158	3.37337	895	0.000774399	3.11104	0.0125551	897	FAM20A
AA_DPB1_194_33053519_exon4_R	FAM3B_P58499_OID21372_v1_Oncology	-0.136209	-0.202092	-0.0703254	0.0335679	-4.05771	871	5.40075e-05	4.26755	0.0185529	873	FAM3B
AA_C_152_31238946_exon3_E	FAM3C_Q92520_OID20233_v1_Cardiometabolic	0.108017	0.0422053	0.173829	0.0335318	3.22133	879	0.00132287	2.87848	0.0116677	881	FAM3C
AA_DRB1_13_32552123_exon2_FL	FAM3D_Q96BQ1_OID31514_v1_Oncology_II	0.0904772	0.0251798	0.155775	0.0332706	2.71943	896	0.00666591	2.17614	0.00818613	898	FAM3D
HLA_DRB1_04_03	FAP_Q12884_OID20330_v1_Cardiometabolic	0.114235	0.0489884	0.179482	0.0332447	3.43619	893	0.000617158	3.2096	0.0130497	895	FAP
AA_DPA1_11_33037639_exon2_M	FARSA_Q9Y285_OID30887_v1_Neurology_II	0.0924485	0.0261919	0.158705	0.033758	2.73857	870	0.00629686	2.20088	0.00854673	872	FARSA
AA_DRB1_13_32552123_exon2_FGH	FAS_P25445_OID20316_v1_Cardiometabolic	-0.0953195	-0.160771	-0.0298683	0.0333487	-2.85826	891	0.00435895	2.36062	0.0090858	893	FAS
AA_DPA1_11_33037639_exon2_A	FASLG_P48023_OID20665_v1_Inflammation	0.104751	0.0393986	0.170103	0.0332983	3.14583	892	0.00171108	2.76673	0.0109727	894	FASLG
HLA_B_52_01	FBLN2_P98095_OID30378_v1_Cardiometabolic_II	0.126018	0.0609382	0.191098	0.0331598	3.80033	895	0.000154282	3.81168	0.0158806	897	FBLN2
HLA_A_03	FBN2_P35556_OID30974_v1_Neurology_II	0.0895691	0.023295	0.155843	0.0337669	2.65257	870	0.00813367	2.08971	0.00802262	872	FBN2
AA_DRB1_73_32551943_exon2_Gx	FBP1_P09467_OID20227_v1_Cardiometabolic	-0.134418	-0.200016	-0.0688192	0.0334231	-4.0217	879	6.27442e-05	4.20243	0.0180681	881	FBP1
AA_DRB1_37_32552051_exon2_LNS	FCAMR_Q8WWV6_OID30332_v1_Cardiometabolic_II	0.112243	0.0470548	0.177432	0.0332151	3.37929	895	0.000758138	3.12025	0.0125986	897	FCAMR
HLA_DPB1_04_02	FCAR_P24071_OID20564_v1_Inflammation	-0.131369	-0.196771	-0.0659675	0.0333233	-3.94227	885	8.70848e-05	4.06006	0.0172579	887	FCAR
HLA_DQB1_06_04	FCER1A_P12319_OID30992_v1_Neurology_II	-0.110007	-0.175321	-0.0446918	0.0332793	-3.30556	892	0.000985689	3.00626	0.0121014	894	FCER1A
AA_DQB1_37_32632741_exon2_Y	FCER2_P06734_OID21133_v1_Neurology	-0.12452	-0.190055	-0.0589858	0.0333908	-3.72918	883	0.000204352	3.68962	0.0155053	885	FCER2
HLA_DRB1_13_02	FCGR2A_P12318_OID20391_v1_Cardiometabolic	0.0875015	0.0218552	0.153148	0.0334479	2.61605	887	0.00904651	2.04352	0.00765652	889	FCGR2A
AA_DQB1_70_32632642_exon2_E	FCGR2B_P31994_OID21215_v1_Oncology	-0.104545	-0.171145	-0.0379442	0.0339326	-3.08095	859	0.00212916	2.67179	0.0109296	861	FCGR2B
AA_A_245_29912086_exon4_A	FCGR3B_O75015_OID20387_v1_Cardiometabolic	-0.0980267	-0.163534	-0.032519	0.0333774	-2.93692	889	0.00340046	2.46846	0.00960923	891	FCGR3B
AA_B_156_31324024_exon3_DGW	FCN1_O00602_OID30690_v1_Inflammation_II	-0.130491	-0.19579	-0.0651926	0.0332709	-3.92209	888	9.45519e-05	4.02433	0.017028	890	FCN1
AA_B_163_31324003_exon3_ET	FCN2_Q15485_OID20382_v1_Cardiometabolic	-0.0911418	-0.156878	-0.0254055	0.0334937	-2.72117	884	0.00663304	2.17829	0.00830683	886	FCN2
AA_DQB1_130_32629573_exon3_R	FCRL1_Q96LA6_OID20172_v1_Cardiometabolic	-0.111441	-0.177227	-0.0456538	0.0335191	-3.32469	879	0.000921797	3.03536	0.012419	881	FCRL1
AA_A_114_29911114_exon3_HQx	FCRL2_Q96LA5_OID20639_v1_Inflammation	-0.0993321	-0.164868	-0.0337959	0.0333918	-2.97474	888	0.00301176	2.52118	0.00986686	890	FCRL2
AA_DQB1_30_32632762_exon2_H	FCRL3_Q96P31_OID20443_v1_Inflammation	0.103208	0.0369075	0.169509	0.0337804	3.05527	867	0.00231738	2.635	0.010652	869	FCRL3
AA_DPB1_194_33053519_exon4_Q	FCRL5_Q96RD9_OID21111_v1_Neurology	-0.105136	-0.170819	-0.0394538	0.0334662	-3.14157	883	0.00173644	2.76034	0.0110536	885	FCRL5
HLA_DQA1_01_01	FCRL6_Q6DN72_OID20529_v1_Inflammation	0.156922	0.0917654	0.222078	0.0331982	4.72682	885	2.65226e-06	5.57638	0.0246244	887	FCRL6
HLA_DQB1_06_02	FCRLB_Q6BAA4_OID21193_v1_Oncology	-0.109223	-0.17579	-0.0426564	0.0339154	-3.22046	859	0.00132796	2.87682	0.0119297	861	FCRLB
AA_DRB1_96_32549647_exon3_HY	FDX1_P10109_OID30078_v1_Cardiometabolic_II	0.110271	0.0437503	0.176791	0.0338918	3.25361	860	0.00118393	2.92667	0.0121596	862	FDX1
HLA_B_40_06	FDX2_Q6P4F2_OID30147_v1_Cardiometabolic_II	0.107111	0.0405678	0.173655	0.0339035	3.15929	860	0.00163681	2.786	0.0114728	862	FDX2
AA_DRB1_74_32551940_exon2_AEQ	FEN1_P39748_OID21192_v1_Oncology	-0.131319	-0.197706	-0.0649312	0.0338241	-3.8824	859	0.000111358	3.95328	0.0172446	861	FEN1
AA_B_156_31324024_exon3_LR	FES_P07332_OID21207_v1_Oncology	0.117977	0.0514768	0.184476	0.0338813	3.48206	859	0.000522682	3.28176	0.0139185	861	FES
AA_A_283_29912302_exon5_P	FETUB_Q9UGM5_OID20404_v1_Cardiometabolic	0.111643	0.0462665	0.177019	0.0333105	3.35158	890	0.000837365	3.07709	0.0124641	892	FETUB
AA_DRB1_71_32551949_exon2_Rx	FGA_P02671_OID30788_v1_Inflammation_II	0.090893	0.0249679	0.156818	0.0335895	2.70599	879	0.00694202	2.15851	0.00826154	881	FGA
HLA_C_07_01	FGD3_Q5JSP0_OID31040_v1_Neurology_II	-0.10882	-0.174143	-0.0434962	0.0332836	-3.26946	892	0.00111878	2.95126	0.0118417	894	FGD3
HLA_DQB1_03_02	FGF12_P61328_OID30454_v1_Inflammation_II	0.11012	0.0439068	0.176333	0.0337358	3.26419	868	0.00114072	2.94282	0.0121264	870	FGF12
AA_DRB1_73_32551943_exon2_Ax	FGF16_O43320_OID30535_v1_Inflammation_II	0.114139	0.0479563	0.180322	0.0337204	3.38487	868	0.000744043	3.1284	0.0130278	870	FGF16
AA_C_1_31239645_exon2_C	FGF19_O95750_OID20715_v1_Inflammation	0.109792	0.0443655	0.175219	0.0333362	3.29349	889	0.0010286	2.98775	0.0120543	891	FGF19
AA_DRB1_37_32552051_exon2_NY	FGF2_P09038_OID20503_v1_Inflammation	0.109841	0.0442669	0.175416	0.0334112	3.28756	885	0.00105042	2.97864	0.0120651	887	FGF2
AA_B_97_31324201_exon3_RTW	FGF20_Q9NP95_OID30459_v1_Inflammation_II	0.138385	0.0724071	0.204362	0.0336156	4.11667	868	4.21061e-05	4.37566	0.0191503	870	FGF20
AA_DQB1_57_32632681_exon2_AD	FGF21_Q9NSA1_OID21402_v1_Oncology	-0.103893	-0.169287	-0.0384979	0.03332	-3.11803	891	0.0018791	2.72605	0.0107937	893	FGF21
HLA_A_03_02	FGF23_Q9GZV9_OID21411_v1_Oncology	0.0898967	0.0241902	0.155603	0.0334785	2.68521	885	0.00738415	2.1317	0.00808142	887	FGF23
AA_DRB1_13_32552123_exon2_RSY	FGF3_P11487_OID30544_v1_Inflammation_II	-0.0918904	-0.158227	-0.0255539	0.0337986	-2.71876	868	0.00668339	2.175	0.00844385	870	FGF3
HLA_B_44	FGF5_P12034_OID20490_v1_Inflammation	-0.101834	-0.168145	-0.0355241	0.0337852	-3.01417	867	0.00265184	2.57645	0.0103703	869	FGF5
AA_DRB1_32_32552066_exon2_HI	FGF6_P10767_OID30443_v1_Inflammation_II	-0.120321	-0.186456	-0.0541868	0.0336956	-3.57083	868	0.000375411	3.42549	0.0144772	870	FGF6
HLA_C_14	FGF7_P21781_OID31241_v1_Oncology_II	0.100396	0.0340756	0.166716	0.0337902	2.97115	867	0.0030488	2.51587	0.0100793	869	FGF7
HLA_B_38	FGF9_P31371_OID31193_v1_Oncology_II	-0.086626	-0.153032	-0.0202196	0.0338341	-2.56031	867	0.0106262	1.97362	0.00750406	869	FGF9
HLA_DPB1_03	FGFBP1_Q14512_OID21507_v1_Oncology	-0.103973	-0.169515	-0.0384309	0.0333947	-3.11345	887	0.00190846	2.71932	0.0108103	889	FGFBP1
AA_DRB1_96_32549647_exon3_EQx	FGFBP2_Q9BYJ0_OID30395_v1_Cardiometabolic_II	-0.101479	-0.166744	-0.036215	0.0332538	-3.05167	895	0.0023429	2.63025	0.0102981	897	FGFBP2
AA_B_77_31324506_exon2_CN	FGFBP3_Q8TAT2_OID31108_v1_Neurology_II	0.0909073	0.0255392	0.156275	0.0333065	2.72941	894	0.00646934	2.18914	0.00826414	896	FGFBP3
AA_DQB1_9_32632825_exon2_CHY	FGFR2_P21802_OID21478_v1_Oncology	-0.117941	-0.183381	-0.0525023	0.0333424	-3.53728	887	0.000425228	3.37138	0.0139102	889	FGFR2
AA_DRB1_58_32551988_exon2_AP	FGFR4_P22455_OID30646_v1_Inflammation_II	0.125283	0.0593415	0.191224	0.0335975	3.72894	872	0.000204707	3.68887	0.0156958	874	FGFR4
HLA_DPB1_14	FGL1_Q08830_OID30702_v1_Inflammation_II	-0.108096	-0.173461	-0.0427304	0.033305	-3.24563	891	0.0012156	2.91521	0.0116847	893	FGL1
HLA_B_40_01	FGR_P09769_OID20828_v1_Neurology	0.122096	0.0555125	0.188679	0.0339236	3.59914	856	0.000337612	3.47158	0.0149074	858	FGR
AA_DPB1_65_33048634_exon2_L	FH_P07954_OID30839_v1_Neurology_II	0.12604	0.0595677	0.192512	0.0338672	3.7216	858	0.000210868	3.67599	0.0158861	860	FH
HLA_B_35_03	FHIP2A_Q5W0V3_OID30187_v1_Cardiometabolic_II	-0.144665	-0.210889	-0.0784403	0.033741	-4.2875	860	2.01145e-05	4.69649	0.0209279	862	FHIP2A
AA_B_116_31324144_exon3_FLS	FHIT_P49789_OID20872_v1_Neurology	0.0901496	0.0233377	0.156961	0.0340401	2.64833	856	0.00823791	2.08418	0.00812694	858	FHIT
AA_C_116_31239054_exon3_FS	FIS1_Q9Y3D6_OID20722_v1_Inflammation	-0.0983618	-0.164053	-0.0326708	0.0334705	-2.93876	884	0.00338102	2.47095	0.00967504	886	FIS1
AA_C_285_31237839_exon5_Lx	FKBP14_Q9NWM8_OID31065_v1_Neurology_II	-0.0881797	-0.153637	-0.0227221	0.033352	-2.64391	892	0.00833939	2.07887	0.00777567	894	FKBP14
HLA_DPB1_17	FKBP1B_P68106_OID20618_v1_Inflammation	0.111526	0.0460747	0.176977	0.0333485	3.34425	888	0.000859591	3.06571	0.012438	890	FKBP1B
AA_DRB1_70_32551952_exon2_QR	FKBP4_Q02790_OID20960_v1_Neurology	0.103588	0.0378195	0.169355	0.0335096	3.09128	881	0.00205567	2.68705	0.0107304	883	FKBP4
AA_B_131_31324099_exon3_S	FKBP5_Q13451_OID20937_v1_Neurology	-0.092525	-0.158365	-0.0266849	0.0335463	-2.75812	881	0.00593379	2.22667	0.00856087	883	FKBP5
AA_B_45_31324602_exon2_GM	FKBP7_Q9Y680_OID20846_v1_Neurology	0.101096	0.0341972	0.167994	0.0340839	2.96608	852	0.00310049	2.50857	0.0102203	854	FKBP7
HLA_DQB1_06_09	FKBPL_Q9UIM3_OID31499_v1_Oncology_II	-0.171733	-0.236325	-0.107141	0.0329113	-5.21805	896	2.24752e-07	6.6483	0.0294922	898	FKBPL
AA_DQB1_57_32632681_exon2_AV	FLI1_Q01543_OID21239_v1_Oncology	0.121728	0.0552588	0.188198	0.0338658	3.59443	859	0.00034362	3.46392	0.0148178	861	FLI1
AA_DRB1_47_32552021_exon2_F	FLRT2_O43155_OID20946_v1_Neurology	-0.109666	-0.175391	-0.0439415	0.0334876	-3.27483	881	0.00109849	2.9592	0.0120267	883	FLRT2
HLA_DPB1_14	FLT1_P17948_OID21301_v1_Oncology	0.138905	0.0729324	0.204878	0.0336132	4.13246	868	3.9367e-05	4.40487	0.0192946	870	FLT1
HLA_B_18	FLT3_P36888_OID21272_v1_Oncology	-0.103715	-0.170321	-0.0371087	0.0339356	-3.05624	859	0.00231069	2.63626	0.0107568	861	FLT3
AA_B_103_31324183_exon3_GV	FLT3LG_P49771_OID20661_v1_Inflammation	0.103904	0.0385463	0.169262	0.0333012	3.12013	892	0.00186584	2.72913	0.0107961	894	FLT3LG
AA_B_62_31324551_exon2	FLT4_P35916_OID21491_v1_Oncology	0.113784	0.0483131	0.179255	0.0333586	3.41094	887	0.000676643	3.16964	0.0129468	889	FLT4
AA_B_45_31324602_exon2_EG	FMNL1_O95466_OID20884_v1_Neurology	-0.141412	-0.207822	-0.0750007	0.0338358	-4.17934	856	3.22391e-05	4.49162	0.0199972	858	FMNL1
AA_DRB1_38_32552048_exon2_Lx	FMR1_Q06787_OID21233_v1_Oncology	-0.0956161	-0.162277	-0.0289555	0.0339632	-2.81528	859	0.00498495	2.30234	0.00914244	861	FMR1
HLA_A_02_11	FN1_P02751_OID30787_v1_Inflammation_II	-0.084011	-0.149309	-0.0187129	0.033271	-2.52505	897	0.0117395	1.93035	0.00705784	899	FN1
AA_DPB1_178_33052924_exon3_L	FNDC1_Q4ZHG4_OID31127_v1_Neurology_II	-0.125215	-0.190338	-0.0600916	0.0331818	-3.7736	894	0.000171513	3.7657	0.0156788	896	FNDC1
AA_DRB1_74_32551940_exon2_GLx	FNTA_P49354_OID31381_v1_Oncology_II	-0.0983802	-0.163775	-0.0329854	0.03332	-2.95258	892	0.00323391	2.49027	0.00967867	894	FNTA
AA_DQB1_minus5_32634302_exon1_L	FOLH1_Q04609_OID30430_v1_Inflammation_II	0.132037	0.0660014	0.198072	0.033645	3.9244	868	9.38239e-05	4.02769	0.0174336	870	FOLH1
AA_C_152_31238946_exon3_AE	FOLR1_P15328_OID21529_v1_Oncology	0.084316	0.0184652	0.150167	0.0335518	2.51301	882	0.012148	1.91549	0.00710919	884	FOLR1
AA_B_minus8_31324886_exon1_V	FOLR2_P14207_OID21062_v1_Neurology	-0.169616	-0.234487	-0.104745	0.033053	-5.13164	889	3.528e-07	6.45247	0.0287695	891	FOLR2
AA_B_9_31324710_exon2_H	FOLR3_P41439_OID21485_v1_Oncology	0.0772029	0.0114262	0.14298	0.0335143	2.30358	885	0.0214771	1.66802	0.00596029	887	FOLR3
HLA_DQB1_06_09	FOS_P01100_OID31221_v1_Oncology_II	0.0882668	0.0218701	0.154664	0.0338292	2.60919	867	0.00923211	2.0347	0.00779103	869	FOS
HLA_B_13	FOSB_P53539_OID20791_v1_Neurology	0.13903	0.0725967	0.205464	0.0338474	4.10757	856	4.38217e-05	4.35831	0.0193294	858	FOSB
AA_DRB1_70_32551952_exon2_DT	FOXJ3_Q9UPW0_OID30445_v1_Inflammation_II	-0.0924706	-0.158804	-0.0261377	0.0337968	-2.73608	868	0.00634458	2.1976	0.00855082	870	FOXJ3
AA_DQA1_207_32610470_exon4_M	FOXO1_Q12778_OID20515_v1_Inflammation	-0.100571	-0.166211	-0.0349322	0.0334442	-3.00714	885	0.00271175	2.56675	0.0101146	887	FOXO1
AA_DRB1_71_32551949_exon2_AEK	FOXO3_O43524_OID21271_v1_Oncology	0.118513	0.052018	0.185009	0.0338791	3.49813	859	0.000492591	3.30751	0.0140454	861	FOXO3
HLA_C_14	FRMD4B_Q9Y2L6_OID30155_v1_Cardiometabolic_II	-0.103615	-0.170183	-0.0370468	0.0339162	-3.05503	860	0.00231981	2.63455	0.0107361	862	FRMD4B
HLA_DPA1_01	FRMD7_Q6ZUT3_OID30898_v1_Neurology_II	-0.103368	-0.169553	-0.037183	0.0337216	-3.06534	870	0.00224134	2.64949	0.010685	872	FRMD7
AA_DRB1_47_32552021_exon2_FT	FRZB_Q92765_OID20968_v1_Neurology	-0.126063	-0.191772	-0.0603546	0.0334791	-3.76542	878	0.000177338	3.7512	0.0158919	880	FRZB
AA_DRB1_38_32552048_exon2_L	FSHB_P01225_OID30233_v1_Cardiometabolic_II	-0.114343	-0.180259	-0.0484277	0.0335844	-3.40465	875	0.000692619	3.15951	0.0130744	877	FSHB
AA_DQB1_86_32632594_exon2_G	FST_P19883_OID20770_v1_Inflammation	0.0939343	0.0284007	0.159468	0.0333906	2.81319	889	0.00501334	2.29987	0.00882366	891	FST
HLA_B_57_01	FSTL1_Q12841_OID30254_v1_Cardiometabolic_II	0.106198	0.0402223	0.172173	0.033615	3.15924	875	0.00163616	2.78617	0.011278	877	FSTL1
HLA_A_02_01	FSTL3_O95633_OID20782_v1_Inflammation	0.110106	0.0444959	0.175715	0.0334291	3.2937	884	0.00102805	2.98799	0.0121233	886	FSTL3
AA_C_156_31238934_exon3_CMW	FTCD_O95954_OID31137_v1_Neurology_II	0.112961	0.0477416	0.178181	0.0332309	3.39928	894	0.000705515	3.15149	0.0127603	896	FTCD
AA_DPA1_190_33036548_exon4_T	FUCA1_P04066_OID20261_v1_Cardiometabolic	0.0992717	0.0336611	0.164882	0.0334297	2.96957	886	0.00306263	2.51391	0.00985487	888	FUCA1
AA_A_114_29911114_exon3_HPR	FUOM_A2VDF0_OID30626_v1_Inflammation_II	0.10447	0.0383684	0.170571	0.033679	3.10193	872	0.00198454	2.70234	0.0109139	874	FUOM
AA_DRB1_37_32552051_exon2_FNP	FURIN_P09958_OID21514_v1_Oncology	-0.120721	-0.186138	-0.0553034	0.0333312	-3.62185	887	0.000309099	3.5099	0.0145734	889	FURIN
AA_B_67_31324536_exon2_FS	FUS_P35637_OID21256_v1_Oncology	0.118711	0.0519826	0.185439	0.0339972	3.49177	853	0.000504469	3.29717	0.0140922	855	FUS
AA_DRB1_30_32552072_exon2_FGH	FUT1_P19526_OID31295_v1_Oncology_II	0.0974346	0.0314752	0.163394	0.0336069	2.89924	877	0.00383399	2.41635	0.00949351	879	FUT1
AA_A_158_29911246_exon3_V	FUT3_FUT5_P21217_Q11128_OID21013_v1_Neurology	0.100735	0.0352456	0.166225	0.0333683	3.0189	889	0.00260943	2.58345	0.0101476	891	FUT3
AA_A_9_29910558_exon2_FT	FUT8_Q9BYC5_OID20992_v1_Neurology	0.114446	0.0487569	0.180135	0.0334695	3.41942	881	0.000656362	3.18286	0.0130979	883	FUT8
AA_B_152_31324036_exon3_ET	FXN_Q16595_OID21442_v1_Oncology	0.10455	0.0391601	0.169941	0.0333177	3.13799	891	0.00175707	2.75521	0.0109308	893	FXN
AA_A_9_29910558_exon2_FY	FXYD5_Q96DB9_OID20463_v1_Inflammation	0.107018	0.040744	0.173292	0.0337667	3.16933	867	0.00158148	2.80094	0.0114529	869	FXYD5
HLA_A_23_01	FYB1_O15117_OID21140_v1_Neurology	-0.0942767	-0.160143	-0.02841	0.0335598	-2.80921	880	0.00507635	2.29445	0.0088881	882	FYB1
HLA_A_11	FZD10_Q9ULW2_OID30931_v1_Neurology_II	0.121239	0.0551884	0.18729	0.0336531	3.60262	870	0.000332896	3.47769	0.0146989	872	FZD10
AA_A_76_29910759_exon2_AE	FZD8_Q9H461_OID30818_v1_Neurology_II	-0.130727	-0.197159	-0.0642958	0.0338465	-3.86236	858	0.000120744	3.91814	0.0170896	860	FZD8
HLA_DPB1_04_01	GABARAP_O95166_OID31414_v1_Oncology_II	-0.0878476	-0.153307	-0.022388	0.033353	-2.63387	892	0.00858798	2.06611	0.00771719	894	GABARAP
AA_C_77_31239417_exon2_S	GABARAPL1_Q9H0R8_OID31253_v1_Oncology_II	0.131342	0.0656412	0.197042	0.0334751	3.92357	877	9.40688e-05	4.02655	0.0172507	879	GABARAPL1
AA_DRB1_11_32552129_exon2_GV	GABRA4_P48169_OID30803_v1_Neurology_II	0.101342	0.0346801	0.168003	0.0339637	2.98383	858	0.00292739	2.53352	0.0102701	860	GABRA4
AA_DRB1_74_32551940_exon2_ALx	GAD1_Q99259_OID31166_v1_Oncology_II	0.139956	0.0739552	0.205957	0.0336275	4.16195	867	3.47016e-05	4.45965	0.0195877	869	GAD1
AA_DRB1_140_32549515_exon3_A	GAD2_Q05329_OID30449_v1_Inflammation_II	-0.11491	-0.181087	-0.048733	0.0337174	-3.40804	868	0.000684426	3.16467	0.0132043	870	GAD2
AA_DQB1_57_32632681_exon2_D	GADD45B_O75293_OID31261_v1_Oncology_II	-0.112089	-0.177946	-0.0462323	0.0335548	-3.34049	877	0.000871627	3.05967	0.012564	879	GADD45B
HLA_B_15_01	GADD45GIP1_Q8TAE8_OID30237_v1_Cardiometabolic_II	0.114273	0.048357	0.180189	0.0335847	3.40253	875	0.000697937	3.15618	0.0130583	877	GADD45GIP1
AA_DRB1_74_32551940_exon2_EQ	GAGE2A_Q6NT46_OID31199_v1_Oncology_II	-0.0977643	-0.164102	-0.0314267	0.0337991	-2.89251	867	0.00391738	2.407	0.00955786	869	GAGE2A
AA_A_193_29911930_exon4_Ax	GAL_P22466_OID20727_v1_Inflammation	0.10777	0.0423285	0.173211	0.0333436	3.2321	889	0.00127406	2.89481	0.0116143	891	GAL
AA_A_62_29910717_exon2_Qx	GALNT10_Q86SR1_OID21371_v1_Oncology	0.0827944	0.0165195	0.149069	0.0337674	2.45191	871	0.0144055	1.84147	0.00685492	873	GALNT10
AA_DRB1_minus1_32557434_exon1_A	GALNT2_Q10471_OID21423_v1_Oncology	-0.0992781	-0.164704	-0.0338523	0.0333358	-2.97813	891	0.00297875	2.52597	0.00985614	893	GALNT2
AA_B_63_31324548_exon2	GALNT3_Q14435_OID20471_v1_Inflammation	-0.103925	-0.170221	-0.0376286	0.0337779	-3.0767	867	0.00215878	2.66579	0.0108003	869	GALNT3
AA_DQA1_107_32609812_exon3_I	GALNT5_Q7Z7M9_OID30295_v1_Cardiometabolic_II	0.108683	0.0434687	0.173898	0.0332283	3.2708	895	0.00111341	2.95334	0.011812	897	GALNT5
AA_B_116_31324144_exon3_LN	GALNT7_Q86SF2_OID21377_v1_Oncology	-0.0926595	-0.158877	-0.0264424	0.0337379	-2.74645	871	0.00614868	2.21122	0.00858579	873	GALNT7
AA_B_97_31324201_exon3_CR	GAMT_Q14353_OID30133_v1_Cardiometabolic_II	0.132278	0.0659378	0.198618	0.0338001	3.91354	860	9.81361e-05	4.00817	0.0174975	862	GAMT
AA_DPB1_205_33053552_exon4_M	GAPDH_P04406_OID30600_v1_Inflammation_II	-0.12627	-0.192896	-0.059644	0.0339454	-3.7198	854	0.000212409	3.67283	0.0159442	856	GAPDH
AA_DRB1_30_32552072_exon2_AGH	GART_P22102_OID31004_v1_Neurology_II	-0.114759	-0.180039	-0.04948	0.0332613	-3.45024	892	0.000586351	3.23184	0.0131697	894	GART
AA_A_184_29911903_exon4_AR	GAS2_O43903_OID31285_v1_Oncology_II	0.0984159	0.0324629	0.164369	0.0336037	2.92873	877	0.00349167	2.45697	0.0096857	879	GAS2
AA_C_163_31238913_exon3_EL	GAS6_Q14393_OID20318_v1_Cardiometabolic	0.130397	0.0651347	0.19566	0.0332526	3.92142	889	9.48017e-05	4.02318	0.0170035	891	GAS6
AA_B_158_31324018_exon3_T	GASK1A_Q9UFP1_OID30109_v1_Cardiometabolic_II	0.115926	0.0494492	0.182404	0.0338698	3.42271	860	0.000649284	3.18756	0.0134389	862	GASK1A
AA_DRB1_57_32551991_exon2_ADV	GAST_P01350_OID31083_v1_Neurology_II	0.09559	0.0302507	0.160929	0.0332919	2.87127	894	0.00418477	2.37833	0.00913745	896	GAST
AA_B_147_31324051_exon3_W	GATA3_P23771_OID31219_v1_Oncology_II	0.120025	0.0538495	0.1862	0.0337163	3.55984	867	0.000391254	3.40754	0.0144059	869	GATA3
AA_A_152_29911228_exon3_AEG	GATD3_P0DPI2_OID30253_v1_Cardiometabolic_II	0.110352	0.0444064	0.176297	0.0335997	3.28431	875	0.00106292	2.9735	0.0121775	877	GATD3
HLA_C_03	GBA_P04062_OID30966_v1_Neurology_II	0.119623	0.0535588	0.185686	0.0336597	3.55388	870	0.00040003	3.39791	0.0143096	872	GBA
HLA_B_41	GBP1_P32455_OID31128_v1_Neurology_II	0.104641	0.0392883	0.169994	0.0332987	3.1425	892	0.00173041	2.76185	0.0109498	894	GBP1
AA_C_94_31239120_exon3_T	GBP2_P32456_OID20489_v1_Inflammation	-0.102097	-0.168405	-0.035788	0.0337843	-3.02201	867	0.00258482	2.58757	0.0104237	869	GBP2
AA_DPB1_69_33048646_exon2_E	GBP4_Q96PP9_OID20845_v1_Neurology	0.107797	0.0411024	0.174491	0.0339801	3.17234	856	0.00156608	2.80519	0.0116201	858	GBP4
AA_B_30_31324647_exon2	GBP6_Q6ZN66_OID30139_v1_Cardiometabolic_II	-0.104786	-0.171346	-0.0382256	0.033912	-3.08993	860	0.00206648	2.68477	0.01098	862	GBP6
AA_DRB1_180_32549395_exon3_V	GC_P02774_OID30780_v1_Inflammation_II	0.100826	0.0356303	0.166022	0.0332189	3.0352	897	0.00247312	2.60675	0.0101659	899	GC
AA_B_70_31324527_exon2_HK	GCC1_Q96CN9_OID31147_v1_Neurology_II	0.0944647	0.0291183	0.159811	0.0332954	2.83717	894	0.00465453	2.33212	0.00892358	896	GCC1
AA_A_114_29911114_exon3_DR	GCG_P01275_OID21263_v1_Oncology	-0.0859463	-0.152666	-0.0192267	0.0339933	-2.52833	859	0.0116388	1.93409	0.00738677	861	GCG
AA_B_97_31324201_exon3_CN	GCHFR_P30047_OID30631_v1_Inflammation_II	0.123459	0.0565733	0.190345	0.0340774	3.6229	848	0.000308638	3.51055	0.0152422	850	GCHFR
AA_DQB1_minus5_32634302_exon1_L	GCLM_P48507_OID30059_v1_Cardiometabolic_II	0.113283	0.046785	0.17978	0.0338802	3.34362	860	0.000862666	3.06416	0.012833	862	GCLM
AA_DRB1_37_32552051_exon2_PY	GCNT1_Q02742_OID21379_v1_Oncology	-0.109778	-0.175879	-0.0436762	0.0336789	-3.25953	871	0.00115923	2.93583	0.0120511	873	GCNT1
AA_DRB1_85_32551907_exon2_LV	GDF15_Q99988_OID20251_v1_Cardiometabolic	0.104524	0.0392072	0.169841	0.0332804	3.14071	893	0.00174085	2.75924	0.0109253	895	GDF15
AA_B_67_31324536_exon2_C	GDF2_Q9UK05_OID20202_v1_Cardiometabolic	0.101963	0.0361088	0.167817	0.0335534	3.03883	879	0.0024453	2.61167	0.0103964	881	GDF2
AA_A_156_29911240_exon3_Qx	GDNF_P39905_OID20861_v1_Neurology	-0.110873	-0.177544	-0.0442015	0.0339686	-3.26399	856	0.00114213	2.94228	0.0122928	858	GDNF
AA_C_95_31239117_exon3_FP	GET3_O43681_OID30303_v1_Cardiometabolic_II	-0.107012	-0.172238	-0.0417853	0.0332344	-3.21991	895	0.00132852	2.87663	0.0114515	897	GET3
HLA_DQB1_06_02	GFAP_P14136_OID21247_v1_Oncology	-0.103061	-0.169672	-0.0364504	0.0339379	-3.03676	859	0.00246359	2.60843	0.0106216	861	GFAP
HLA_B_13_01	GFER_P55789_OID21259_v1_Oncology	0.117879	0.0513788	0.18438	0.0338817	3.47915	859	0.000528312	3.27711	0.0138955	861	GFER
AA_B_178_31323958_exon3_K	GFOD2_Q3B7J2_OID21216_v1_Oncology	0.104801	0.0382026	0.1714	0.0339317	3.0886	859	0.00207572	2.68283	0.0109833	861	GFOD2
AA_B_32_31324641_exon2	GFRA1_P56159_OID21457_v1_Oncology	-0.129504	-0.194701	-0.0643068	0.0332191	-3.89846	891	0.000104069	3.98268	0.0167712	893	GFRA1
HLA_DPB1_03	GFRA2_O00451_OID21330_v1_Oncology	0.089939	0.0237052	0.156173	0.0337464	2.66514	871	0.00783797	2.1058	0.00808902	873	GFRA2
AA_A_9_29910558_exon2_T	GFRA3_O60609_OID20933_v1_Neurology	-0.117852	-0.183665	-0.0520391	0.0335323	-3.51458	877	0.000462987	3.33443	0.0138891	879	GFRA3
AA_A_70_29910741_exon2_.H	GFRAL_Q6UXV0_OID31091_v1_Neurology_II	-0.110926	-0.176905	-0.0449466	0.0336168	-3.29971	874	0.001007	2.99697	0.0123045	876	GFRAL
AA_B_67_31324536_exon2_C	GGA1_Q9UJY5_OID20838_v1_Neurology	-0.093689	-0.160479	-0.0268991	0.034029	-2.75321	856	0.0060263	2.21995	0.00877763	858	GGA1
AA_B_116_31324144_exon3_FPS	GGACT_Q9BVM4_OID30290_v1_Cardiometabolic_II	-0.109163	-0.174374	-0.0439523	0.0332266	-3.28543	895	0.00105786	2.97557	0.0119166	897	GGACT
AA_DPB1_84_33048691_exon2_V	GGCT_O75223_OID30304_v1_Cardiometabolic_II	0.0948601	0.0295162	0.160204	0.0332942	2.84915	894	0.00448428	2.34831	0.00899844	896	GGCT
AA_DQB1_38_32632738_exon2	GGH_Q92820_OID20416_v1_Cardiometabolic	-0.102604	-0.168642	-0.0365652	0.033647	-3.04941	874	0.00236203	2.62672	0.0105275	876	GGH
HLA_B_41	GGT1_P19440_OID21075_v1_Neurology	-0.122922	-0.18847	-0.0573742	0.0333975	-3.68058	883	0.000246818	3.60762	0.0151098	885	GGT1
HLA_B_55	GGT5_P36269_OID20909_v1_Neurology	-0.0955251	-0.161346	-0.0297038	0.0335368	-2.84837	881	0.00449672	2.3471	0.00912504	883	GGT5
HLA_B_38	GH1_P01241_OID20220_v1_Cardiometabolic	-0.0869902	-0.152938	-0.0210421	0.0336013	-2.58889	879	0.00978756	2.00933	0.0075673	881	GH1
AA_DRB1_50_32552012_exon2_A	GH2_P01242_OID21168_v1_Oncology	0.117518	0.0510142	0.184021	0.0338831	3.46832	859	0.000549753	3.25983	0.0138104	861	GH2
AA_A_105_29911087_exon3_S	GHR_P10912_OID30574_v1_Inflammation_II	0.114287	0.0482573	0.180316	0.0336424	3.39711	872	0.00071184	3.14762	0.0130615	874	GHR
AA_DRB1_74_32551940_exon2_AG	GHRHR_Q02643_OID20841_v1_Neurology	-0.121332	-0.187921	-0.0547427	0.0339268	-3.57629	856	0.000368038	3.43411	0.0147215	858	GHRHR
AA_DQB1_30_32632762_exon2_Y	GHRL_Q9UBU3_OID20175_v1_Cardiometabolic	-0.115417	-0.181174	-0.0496604	0.0335038	-3.4449	879	0.000598306	3.22308	0.0133211	881	GHRL
AA_DRB1_30_32552072_exon2_GRY	GID8_Q9NWU2_OID31041_v1_Neurology_II	-0.0985494	-0.163943	-0.0331556	0.0333195	-2.95771	892	0.00318114	2.49742	0.00971198	894	GID8
AA_B_145_31324057_exon3_R	GIGYF2_Q6Y7W6_OID31062_v1_Neurology_II	-0.0949248	-0.160342	-0.0295079	0.0333313	-2.84792	892	0.00450172	2.34662	0.00901072	894	GIGYF2
AA_DRB1_74_32551940_exon2_AEx	GIMAP7_Q8NHV1_OID30639_v1_Inflammation_II	-0.0949629	-0.161128	-0.0287983	0.0337112	-2.81695	872	0.00495769	2.30472	0.00901796	874	GIMAP7
AA_C_156_31238934_exon3_DQx	GIMAP8_Q8ND71_OID31194_v1_Oncology_II	-0.106103	-0.172384	-0.0398226	0.0337701	-3.14193	867	0.00173536	2.76061	0.0112579	869	GIMAP8
AA_DPB1_9_33048466_exon2_H	GIP_P09681_OID30288_v1_Cardiometabolic_II	0.0936275	0.0275683	0.159687	0.0336577	2.78176	875	0.00552279	2.25784	0.00876611	877	GIP
AA_B_95_31324207_exon3_IR	GIPC2_Q8TF65_OID31153_v1_Neurology_II	0.115864	0.0506666	0.181062	0.0332198	3.48782	894	0.000510727	3.29181	0.0134246	896	GIPC2
AA_B_178_31323958_exon3_GT	GIPC3_Q8TF64_OID31507_v1_Oncology_II	0.0937647	0.0284872	0.159042	0.0332605	2.8191	896	0.00492197	2.30786	0.00879181	898	GIPC3
AA_B_116_31324144_exon3_DFY	GIPR_P48546_OID30542_v1_Inflammation_II	-0.11856	-0.184709	-0.0524116	0.0337028	-3.51781	868	0.000457705	3.33941	0.0140565	870	GIPR
AA_DRB1_74_32551940_exon2_LQx	GIT1_Q9Y2X7_OID30533_v1_Inflammation_II	-0.122882	-0.188996	-0.0567688	0.033685	-3.64799	868	0.000280064	3.55274	0.0151001	870	GIT1
AA_B_156_31324024_exon3_LR	GJA8_P48165_OID31187_v1_Oncology_II	-0.0989108	-0.165241	-0.0325808	0.0337952	-2.92677	867	0.00351454	2.45413	0.00978335	869	GJA8
AA_B_116_31324144_exon3_FLN	GKN1_Q9NS71_OID20885_v1_Neurology	0.118314	0.0512664	0.185361	0.0341594	3.46357	845	0.000559848	3.25193	0.0139981	847	GKN1
HLA_DQA1_01_01	GLA_P06280_OID30594_v1_Inflammation_II	-0.107244	-0.173364	-0.0411242	0.0336883	-3.18342	871	0.00150713	2.82185	0.0115013	873	GLA
AA_B_95_31324207_exon3_IR	GLB1_P16278_OID20949_v1_Neurology	-0.0778708	-0.143794	-0.0119479	0.0335886	-2.31837	881	0.0206571	1.68493	0.00606387	883	GLB1
AA_DRB1_74_32551940_exon2_AGx	GLI2_P10070_OID30429_v1_Inflammation_II	0.100021	0.033737	0.166306	0.033772	2.96166	868	0.00314322	2.50263	0.0100043	870	GLI2
AA_DQB1_185_32629408_exon3_T	GLO1_Q04760_OID20107_v1_Cardiometabolic	-0.099075	-0.165442	-0.0327077	0.0338142	-2.92998	866	0.00347883	2.45857	0.00981586	868	GLO1
AA_DRB1_71_32551949_exon2_AKx	GLOD4_Q9HC38_OID20710_v1_Inflammation	-0.107446	-0.173075	-0.0418175	0.0334389	-3.21321	884	0.00136011	2.86643	0.0115447	886	GLOD4
HLA_DPB1_02_01	GLP1R_P43220_OID30809_v1_Neurology_II	-0.118944	-0.185475	-0.0524128	0.0338971	-3.50897	858	0.000473252	3.32491	0.0141476	860	GLP1R
AA_A_283_29912302_exon5_P	GLRX_P35754_OID20195_v1_Cardiometabolic	0.119154	0.0532387	0.18507	0.0335845	3.5479	874	0.000408992	3.38828	0.0141978	876	GLRX
HLA_B_40_01	GLRX5_Q86SX6_OID30663_v1_Inflammation_II	0.107861	0.0417839	0.173938	0.0336667	3.20379	872	0.00140554	2.85216	0.011634	874	GLRX5
AA_DRB1_13_32552123_exon2_FGS	GLT8D2_Q9H1C3_OID20825_v1_Neurology	-0.109251	-0.175934	-0.0425674	0.0339747	-3.21565	856	0.00135029	2.86957	0.0119358	858	GLT8D2
HLA_B_50	GLYR1_Q49A26_OID31364_v1_Oncology_II	0.100811	0.0354324	0.16619	0.0333119	3.02628	892	0.00254689	2.59399	0.0101629	894	GLYR1
AA_C_95_31239117_exon3_FP	GM2A_P17900_OID30413_v1_Cardiometabolic_II	0.116764	0.0509052	0.182623	0.0335558	3.47971	876	0.000526721	3.27842	0.0136339	878	GM2A
AA_B_67_31324536_exon2_CRY	GMFG_O60234_OID30340_v1_Cardiometabolic_II	-0.132302	-0.197329	-0.067276	0.0331325	-3.99313	895	7.05542e-05	4.15148	0.0175039	897	GMFG
HLA_B_37	GMPR_P36959_OID20641_v1_Inflammation	-0.113674	-0.178962	-0.0483867	0.0332654	-3.41719	892	0.00066132	3.17959	0.0129219	894	GMPR
AA_A_77_29910762_exon2_DS	GMPR2_Q9P2T1_OID30623_v1_Inflammation_II	-0.109735	-0.175798	-0.0436711	0.0336598	-3.26012	872	0.00115682	2.93673	0.0120417	874	GMPR2
HLA_DRB1_15_01	GNAS_O95467_OID31008_v1_Neurology_II	0.110153	0.0448398	0.175467	0.0332787	3.31003	892	0.000970275	3.01311	0.0121338	894	GNAS
AA_DQB1_227_32628281_exon5_P	GNE_Q9Y223_OID21231_v1_Oncology	-0.130412	-0.196807	-0.0640161	0.0338282	-3.85512	859	0.000124301	3.90553	0.0170072	861	GNE
AA_C_99_31239105_exon3_CSY	GNGT1_P63211_OID30920_v1_Neurology_II	-0.140814	-0.206692	-0.0749352	0.0335654	-4.19521	870	3.00583e-05	4.52204	0.0198285	872	GNGT1
AA_B_97_31324201_exon3_CNV	GNLY_P22749_OID21132_v1_Neurology	-0.131855	-0.197327	-0.0663835	0.0333589	-3.95264	883	8.34725e-05	4.07846	0.0173859	885	GNLY
AA_A_297_29912344_exon5_V	GNPDA1_P46926_OID30197_v1_Cardiometabolic_II	-0.0929772	-0.15904	-0.0269139	0.0336597	-2.76227	875	0.00586048	2.23207	0.00864476	877	GNPDA1
AA_A_73_29910750_exon2_Ix	GNPDA2_Q8TDQ7_OID30597_v1_Inflammation_II	0.105244	0.0391482	0.17134	0.0336762	3.12518	872	0.00183579	2.73618	0.0110763	874	GNPDA2
AA_DRB1_67_32551961_exon2_FS	GOLGA3_Q08378_OID31026_v1_Neurology_II	0.147143	0.0821449	0.212142	0.033118	4.443	892	9.9863e-06	5.0006	0.0216511	894	GOLGA3
AA_C_211_31238182_exon4_A	GOLM2_Q6P4E1_OID21044_v1_Neurology	0.125842	0.0605409	0.191144	0.0332723	3.7822	889	0.000165848	3.78029	0.0158363	891	GOLM2
AA_DRB1_26_32552084_exon2_Y	GOPC_Q9HD26_OID20551_v1_Inflammation	0.0991118	0.033463	0.164761	0.0334491	2.96306	885	0.00312752	2.5048	0.00982316	887	GOPC
AA_A_156_29911240_exon3_EQW	GORASP2_Q9H8Y8_OID31438_v1_Oncology_II	-0.109435	-0.174608	-0.0442624	0.033207	-3.29554	896	0.00102091	2.99101	0.011976	898	GORASP2
AA_DQB1_38_32632738_exon2	GOT1_P17174_OID30417_v1_Cardiometabolic_II	-0.107008	-0.172234	-0.0417812	0.0332344	-3.21979	895	0.00132909	2.87645	0.0114506	897	GOT1
HLA_B_40_01	GP1BA_P07359_OID20381_v1_Cardiometabolic	-0.0911745	-0.156799	-0.0255499	0.0334369	-2.72676	887	0.00652207	2.18561	0.00831278	889	GP1BA
AA_A_142_29911198_exon3_HI	GP1BB_P13224_OID30174_v1_Cardiometabolic_II	0.143105	0.0768652	0.209344	0.0337487	4.2403	860	2.474e-05	4.6066	0.020479	862	GP1BB
AA_A_77_29910762_exon2_NS	GP2_P55259_OID20090_v1_Cardiometabolic	-0.0811472	-0.14805	-0.0142441	0.0340865	-2.38062	855	0.0175015	1.75693	0.00658486	857	GP2
AA_DRB1_71_32551949_exon2_AER	GP5_P40197_OID30611_v1_Inflammation_II	0.105791	0.0396994	0.171883	0.0336742	3.14161	872	0.00173691	2.76022	0.0111918	874	GP5
AA_DRB1_13_32552123_exon2_GRS	GP6_Q9HCN6_OID21091_v1_Neurology	-0.123156	-0.188814	-0.0574988	0.0334534	-3.68144	880	0.000246048	3.60898	0.0151675	882	GP6
AA_C_156_31238934_exon3_LMQ	GPA33_Q99795_OID21376_v1_Oncology	0.0796568	0.0133648	0.145949	0.033776	2.35838	871	0.0185749	1.73107	0.0063452	873	GPA33
AA_DRB1_85_32551907_exon2_A	GPC1_P35052_OID21438_v1_Oncology	0.108521	0.0431584	0.173883	0.0333034	3.25855	891	0.00116224	2.93471	0.0117767	893	GPC1
AA_C_97_31239111_exon3_RS	GPC5_P78333_OID20944_v1_Neurology	0.105877	0.0401246	0.171629	0.0335015	3.16036	881	0.00162958	2.78792	0.0112099	883	GPC5
AA_A_73_29910750_exon2_.T	GPD1_P21695_OID31358_v1_Oncology_II	-0.110819	-0.176128	-0.0455101	0.0332762	-3.33027	892	0.000903208	3.04421	0.0122808	894	GPD1
AA_C_152_31238946_exon3_T	GPHA2_Q96T91_OID31437_v1_Oncology_II	0.106247	0.0410521	0.171443	0.0332186	3.19843	896	0.00143027	2.84458	0.0112885	898	GPHA2
AA_A_70_29910741_exon2_Q	GPI_P06744_OID30680_v1_Inflammation_II	-0.11897	-0.184254	-0.0536865	0.0332633	-3.57662	891	0.000366811	3.43556	0.0141539	893	GPI
AA_B_158_31324018_exon3_T	GPIHBP1_Q8IV16_OID31469_v1_Oncology_II	-0.0779878	-0.143354	-0.0126211	0.0333059	-2.34156	896	0.0194216	1.71172	0.0060821	898	GPIHBP1
AA_DRB1_74_32551940_exon2_AEG	GPKOW_Q92917_OID20890_v1_Neurology	-0.0946788	-0.161463	-0.0278951	0.0340258	-2.78256	856	0.00551184	2.2587	0.00896408	858	GPKOW
AA_A_142_29911198_exon3_HI	GPNMB_Q14956_OID20173_v1_Cardiometabolic	0.110287	0.0436506	0.176924	0.033951	3.24843	857	0.00120558	2.9188	0.0121633	859	GPNMB
AA_B_97_31324201_exon3_CNW	GPR101_Q96P66_OID30819_v1_Neurology_II	0.107281	0.0406606	0.1739	0.0339424	3.16066	858	0.00162934	2.78799	0.0115091	860	GPR101
AA_DRB1_71_32551949_exon2_ARx	GPR158_Q5T848_OID31013_v1_Neurology_II	0.105372	0.0400238	0.170719	0.0332961	3.16469	892	0.00160513	2.79449	0.0111032	894	GPR158
AA_B_9_31324710_exon2_Y	GPR15L_Q6UWK7_OID31511_v1_Oncology_II	-0.109164	-0.174339	-0.0439896	0.033208	-3.28728	896	0.00105094	2.97842	0.0119168	898	GPR15L
AA_DQB1_56_32632684_exon2	GPR37_O15354_OID20095_v1_Cardiometabolic	-0.0985906	-0.164961	-0.03222	0.0338158	-2.91552	866	0.0036426	2.43859	0.0097201	868	GPR37
AA_C_14_31239606_exon2	GPRC5C_Q9NQ84_OID31340_v1_Oncology_II	0.097095	0.0316919	0.162498	0.0333243	2.91364	892	0.00366163	2.43633	0.00942743	894	GPRC5C
HLA_B_27	GRAP2_O75791_OID20192_v1_Cardiometabolic	0.126227	0.0605572	0.191896	0.0334594	3.77254	879	0.00017242	3.76341	0.0159332	881	GRAP2
AA_C_97_31239111_exon3_Rx	GRHPR_Q9UBQ7_OID30289_v1_Cardiometabolic_II	-0.109839	-0.175045	-0.0446328	0.0332241	-3.30601	895	0.000984007	3.007	0.0120646	897	GRHPR
AA_A_102_29911078_exon3_Dx	GRIK2_Q13002_OID30977_v1_Neurology_II	-0.106459	-0.171799	-0.0411187	0.0332922	-3.19771	892	0.00143403	2.84344	0.0113335	894	GRIK2
AA_B_116_31324144_exon3_FPY	GRIN2B_Q13224_OID30802_v1_Neurology_II	0.129518	0.0630762	0.195961	0.0338519	3.82603	858	0.000139669	3.8549	0.016775	860	GRIN2B
AA_DRB1_13_32552123_exon2_GLY	GRK5_P34947_OID20066_v1_Cardiometabolic	0.0913136	0.0248967	0.15773	0.0338394	2.69844	866	0.00710218	2.14861	0.00833817	868	GRK5
AA_A_311_29912386_exon5_N	GRN_P28799_OID21159_v1_Neurology	0.150953	0.0854755	0.216431	0.0333616	4.52476	878	6.87796e-06	5.16254	0.0227869	880	GRN
AA_DQB1_87_32632591_exon2_Y	GRP_P07492_OID30264_v1_Cardiometabolic_II	0.116248	0.0503473	0.182149	0.033577	3.46214	875	0.000561868	3.25037	0.0135136	877	GRP
AA_DQB1_167_32629462_exon3_H	GRPEL1_Q9HAV7_OID21309_v1_Oncology	-0.112218	-0.178302	-0.0461351	0.0336697	-3.33292	871	0.000895631	3.04787	0.012593	873	GRPEL1
AA_DRB1_96_32549647_exon3_EI	GRSF1_Q12849_OID31224_v1_Oncology_II	-0.115738	-0.182101	-0.0493754	0.0338116	-3.42303	863	0.000648428	3.18814	0.0133953	865	GRSF1
HLA_B_50	GSAP_A4D1B5_OID21173_v1_Oncology	0.10678	0.0401958	0.173365	0.0339245	3.14759	859	0.00170303	2.76878	0.011402	861	GSAP
AA_A_193_29911930_exon4_AH	GSN_P06396_OID30714_v1_Inflammation_II	0.0930676	0.0275656	0.15857	0.0333746	2.78858	890	0.00540693	2.26705	0.00866159	892	GSN
HLA_DPA1_02	GSR_P00390_OID30700_v1_Inflammation_II	-0.146116	-0.211382	-0.0808507	0.0332539	-4.39397	885	1.2479e-05	4.90382	0.02135	887	GSR
AA_A_62_29910717_exon2_Lx	GSTA1_P08263_OID20166_v1_Cardiometabolic	0.106241	0.0404167	0.172066	0.0335383	3.16776	879	0.00158923	2.79881	0.0112872	881	GSTA1
AA_C_163_31238913_exon3_E	GSTA3_Q16772_OID21242_v1_Oncology	0.098299	0.0316559	0.164942	0.0339543	2.89504	859	0.00388721	2.41036	0.00966269	861	GSTA3
AA_DRB1_181_32549392_exon3_T	GSTM4_Q03013_OID30164_v1_Cardiometabolic_II	0.119206	0.0527552	0.185658	0.0338566	3.52092	860	0.000452655	3.34423	0.0142102	862	GSTM4
AA_A_127_29911153_exon3_K	GSTP1_P09211_OID20876_v1_Neurology	0.122892	0.0561981	0.189586	0.0339798	3.61662	853	0.000316008	3.5003	0.0151024	855	GSTP1
AA_C_156_31238934_exon3_CLQ	GSTT2B_P0CG30_OID31097_v1_Neurology_II	-0.0940231	-0.159372	-0.0286741	0.0332968	-2.82379	894	0.0048515	2.31412	0.00884035	896	GSTT2B
AA_C_116_31239054_exon3_FL	GTF2IRD1_Q9UHL9_OID31264_v1_Oncology_II	0.0877716	0.0217526	0.153791	0.0336373	2.60936	877	0.00922584	2.03499	0.00770386	879	GTF2IRD1
AA_C_77_31239417_exon2_S	GTPBP2_Q9BX10_OID30946_v1_Neurology_II	-0.138418	-0.204319	-0.0725165	0.0335768	-4.12241	870	4.10807e-05	4.38636	0.0191594	872	GTPBP2
AA_B_67_31324536_exon2_C	GUCA2A_Q02747_OID21101_v1_Neurology	0.0818802	0.0157524	0.148008	0.0336927	2.43021	875	0.0152902	1.81559	0.00670437	877	GUCA2A
AA_B_9_31324710_exon2_H	GUCY2C_P25092_OID31318_v1_Oncology_II	-0.104884	-0.170793	-0.038975	0.0335814	-3.12329	877	0.00184715	2.7335	0.0110007	879	GUCY2C
AA_B_80_31324497_exon2_CI	GUK1_Q16774_OID30148_v1_Cardiometabolic_II	-0.111081	-0.177595	-0.0445664	0.0338887	-3.27781	860	0.00108812	2.96332	0.0123389	862	GUK1
AA_DRB1_57_32551991_exon2_AMS	GUSB_P08236_OID20296_v1_Cardiometabolic	-0.118265	-0.183776	-0.0527541	0.0333787	-3.54312	885	0.000416102	3.3808	0.0139866	887	GUSB
AA_B_9_31324710_exon2_H	GYS1_P13807_OID20097_v1_Cardiometabolic	0.106162	0.039843	0.17248	0.0337894	3.14187	866	0.00173582	2.7605	0.0112703	868	GYS1
AA_C_99_31239105_exon3_CFY	GZMA_P12544_OID20663_v1_Inflammation	0.171445	0.106704	0.236185	0.0329867	5.19738	892	2.50642e-07	6.60095	0.0293932	894	GZMA
HLA_C_03_04	GZMB_P10144_OID20604_v1_Inflammation	0.11642	0.050895	0.181945	0.0333861	3.48709	885	0.000512347	3.29044	0.0135536	887	GZMB
AA_B_70_31324527_exon2_NS	GZMH_P20718_OID20096_v1_Cardiometabolic	0.113985	0.0477246	0.180246	0.0337599	3.37635	866	0.000767237	3.11507	0.0129927	868	GZMH
AA_C_9_31239621_exon2_Y	H2AP_O75409_OID31232_v1_Oncology_II	0.101288	0.0349741	0.167602	0.0337871	2.99784	867	0.00279665	2.55336	0.0102593	869	H2AP
AA_C_156_31238934_exon3_LRW	HADH_Q16836_OID30132_v1_Cardiometabolic_II	0.123532	0.0571159	0.189947	0.0338385	3.65062	860	0.000277398	3.5569	0.0152601	862	HADH
AA_C_163_31238913_exon3_Ex	HAGH_Q16775_OID21459_v1_Oncology	-0.0923294	-0.157836	-0.0268228	0.0333769	-2.76627	890	0.00578771	2.23749	0.00852471	892	HAGH
AA_DPB1_178_33052924_exon3_M	HAO1_Q9UJM8_OID21395_v1_Oncology	-0.109049	-0.174408	-0.0436907	0.0333015	-3.2746	891	0.0010989	2.95904	0.0118917	893	HAO1
AA_DRB1_86_32551904_exon2_G	HARS1_P12081_OID21086_v1_Neurology	0.133252	0.0677927	0.198712	0.0333526	3.99526	883	7.00084e-05	4.15485	0.0177562	885	HARS1
AA_DRB1_70_32551952_exon2_Q	HAVCR1_Q96D42_OID21422_v1_Oncology	0.100035	0.0345777	0.165493	0.0333519	2.99939	890	0.00278058	2.55586	0.0100071	892	HAVCR1
AA_DPB1_84_33048691_exon2_V	HAVCR2_Q8TDQ0_OID21137_v1_Neurology	0.0921453	0.0263777	0.157913	0.0335095	2.74983	883	0.00608456	2.21577	0.00849076	885	HAVCR2
AA_DRB1_96_32549647_exon3_EHY	HBEGF_Q99075_OID21465_v1_Oncology	-0.0802517	-0.145827	-0.0146763	0.033412	-2.40189	890	0.0165148	1.78213	0.00644034	892	HBEGF
AA_C_73_31239429_exon2_A	HBQ1_P09105_OID21433_v1_Oncology	-0.120374	-0.185646	-0.0551011	0.0332577	-3.61942	891	0.000311895	3.50599	0.0144898	893	HBQ1
AA_C_73_31239429_exon2_A	HBZ_P02008_OID30307_v1_Cardiometabolic_II	-0.108395	-0.173612	-0.0431784	0.0332294	-3.26202	895	0.00114805	2.94004	0.0117495	897	HBZ
AA_C_97_31239111_exon3_DR	HCG22_E2RYF7_OID30088_v1_Cardiometabolic_II	0.191851	0.126166	0.257536	0.0334663	5.73266	860	1.36798e-08	7.86392	0.0368067	862	HCG22
HLA_DRB1_14_04	HCLS1_P14317_OID20648_v1_Inflammation	-0.0867568	-0.152223	-0.021291	0.0333562	-2.60092	892	0.00945139	2.0245	0.00752675	894	HCLS1
AA_B_45_31324602_exon2_GM	HDAC8_Q9BY41_OID30436_v1_Inflammation_II	0.0948808	0.0285629	0.161199	0.0337891	2.80803	868	0.00509637	2.29274	0.00900237	870	HDAC8
AA_A_245_29912086_exon4_A	HDAC9_Q9UKV0_OID30832_v1_Neurology_II	-0.122937	-0.189435	-0.0564386	0.0338805	-3.62855	858	0.000301869	3.52018	0.0151135	860	HDAC9
AA_DRB1_96_32549647_exon3_EY	HDDC2_Q7Z4H3_OID31447_v1_Oncology_II	0.118577	0.0534736	0.183681	0.033172	3.57463	896	0.000369461	3.43243	0.0140606	898	HDDC2
AA_C_156_31238934_exon3_Qx	HDGF_P51858_OID21455_v1_Oncology	0.0875247	0.0219156	0.153134	0.033429	2.61823	888	0.00898935	2.04627	0.00766058	890	HDGF
AA_C_304_31237782_exon5_M	HDGFL2_Q7Z4V5_OID31136_v1_Neurology_II	0.115541	0.0503411	0.180742	0.033221	3.47796	894	0.000529614	3.27604	0.0133498	896	HDGFL2
AA_C_163_31238913_exon3_EL	HEBP1_Q9NRV9_OID20063_v1_Cardiometabolic	0.100382	0.0340232	0.16674	0.0338097	2.96902	866	0.00306987	2.51288	0.0100765	868	HEBP1
AA_A_43_29910660_exon2_R	HEG1_Q9ULI3_OID30579_v1_Inflammation_II	0.0965263	0.0303717	0.162681	0.0337061	2.86376	872	0.00428687	2.36786	0.00931733	874	HEG1
AA_DRB1_233_32548048_exon5_R	HEPACAM2_A8MVW5_OID31151_v1_Neurology_II	0.120523	0.0553616	0.185684	0.0332012	3.63008	894	0.000299423	3.52371	0.0145258	896	HEPACAM2
AA_C_9_31239621_exon2_D	HEPH_Q9BQS7_OID30337_v1_Cardiometabolic_II	0.106523	0.0412929	0.171753	0.0332361	3.20503	895	0.00139832	2.85439	0.0113471	897	HEPH
AA_DRB1_minus17_32557482_exon1_T	HEXIM1_O94992_OID20589_v1_Inflammation	-0.0953755	-0.161048	-0.0297026	0.0334614	-2.85032	885	0.00446905	2.34978	0.00909649	887	HEXIM1
AA_C_9_31239621_exon2_DF	HGF_P14210_OID20656_v1_Inflammation	0.13035	0.0651974	0.195503	0.0331968	3.92659	892	9.27981e-05	4.03246	0.0169912	894	HGF
HLA_B_13_02	HGFAC_Q04756_OID30718_v1_Inflammation_II	-0.113332	-0.179029	-0.0476341	0.0334738	-3.38569	881	0.000741398	3.12995	0.0128441	883	HGFAC
AA_DPB1_55_33048604_exon2_E	HGS_O14964_OID21175_v1_Oncology	0.0987013	0.0320608	0.165342	0.033953	2.907	859	0.003743	2.42678	0.00974194	861	HGS
HLA_B_35	HHEX_Q03014_OID31107_v1_Neurology_II	-0.11204	-0.177266	-0.0468129	0.0332344	-3.37119	894	0.000780528	3.10761	0.0125529	896	HHEX
HLA_B_44_03	HIF1A_Q16665_OID30425_v1_Inflammation_II	0.104016	0.0377586	0.170273	0.0337581	3.08121	868	0.00212668	2.6723	0.0108193	870	HIF1A
HLA_DPB1_04_01	HIP1_O00291_OID30071_v1_Cardiometabolic_II	0.115333	0.0488513	0.181815	0.0338722	3.40495	860	0.000692392	3.15965	0.0133017	862	HIP1
AA_A_152_29911228_exon3_GW	HIP1R_O75146_OID31141_v1_Neurology_II	0.11597	0.0507368	0.181204	0.0332379	3.4891	893	0.000508344	3.29384	0.0134491	895	HIP1R
HLA_A_23_01	HJV_Q6ZVN8_OID31006_v1_Neurology_II	-0.108619	-0.173944	-0.0432945	0.0332844	-3.26337	892	0.0011428	2.94203	0.0117982	894	HJV
AA_DRB1_26_32552084_exon2_Y	HK2_P52789_OID20065_v1_Cardiometabolic	-0.105025	-0.171351	-0.0386982	0.0337935	-3.10785	866	0.00194609	2.71084	0.0110302	868	HK2
AA_A_77_29910762_exon2_NP	HLA-A_P04439_OID31048_v1_Neurology_II	0.577951	0.524325	0.631578	0.0273241	21.1517	892	8.41718e-81	80.0748	0.334028	894	HLA-A
AA_DRB1_30_32552072_exon2_ACL	HLA-DRA_P01903_OID20520_v1_Inflammation	-0.333977	-0.396162	-0.271791	0.0316845	-10.5407	885	1.48935e-24	23.827	0.11154	887	HLA-DRA
AA_B_97_31324201_exon3_SVW	HLA-E_P13747_OID20532_v1_Inflammation	0.212487	0.14802	0.276954	0.032847	6.46899	885	1.63069e-10	9.78763	0.0451507	887	HLA-E
HLA_C_12	HMBS_P08397_OID21385_v1_Oncology	-0.0982778	-0.16371	-0.0328455	0.0333391	-2.94783	891	0.00328369	2.48364	0.00965853	893	HMBS
AA_B_97_31324201_exon3_NRS	HMCN2_Q8NDA2_OID30592_v1_Inflammation_II	-0.120359	-0.186379	-0.0543391	0.0336374	-3.57813	871	0.000365158	3.43752	0.0144863	873	HMCN2
HLA_B_18_01	HMGCL_P35914_OID30214_v1_Cardiometabolic_II	0.10169	0.0356832	0.167697	0.0336309	3.0237	875	0.0025699	2.59008	0.0103408	877	HMGCL
AA_DRB1_31_32552069_exon2_IL	HMGCS1_Q01581_OID30157_v1_Cardiometabolic_II	0.0978251	0.0312177	0.164433	0.0339362	2.88262	860	0.00404207	2.3934	0.00956975	862	HMGCS1
AA_B_77_31324506_exon2_CS	HMMR_O75330_OID31175_v1_Oncology_II	-0.0921492	-0.158523	-0.0257759	0.0338173	-2.72492	867	0.00656133	2.18301	0.00849148	869	HMMR
AA_DQB1_86_32632594_exon2_A	HMOX1_P09601_OID20217_v1_Cardiometabolic	0.123711	0.0576804	0.189741	0.0336427	3.67719	870	0.00025028	3.60157	0.0153044	872	HMOX1
AA_DQB1_minus17_32634338_exon1_P	HMOX2_P30519_OID20887_v1_Neurology	-0.133352	-0.199838	-0.0668664	0.033874	-3.93671	856	8.93147e-05	4.04908	0.0177828	858	HMOX2
AA_B_94_31324210_exon3_I	HNF1A_P20823_OID30919_v1_Neurology_II	-0.114738	-0.18084	-0.0486361	0.0336793	-3.40679	870	0.000687449	3.16276	0.0131649	872	HNF1A
AA_C_16_31239600_exon2	HNMT_P50135_OID20975_v1_Neurology	0.127882	0.0621142	0.193651	0.0335095	3.81631	876	0.000144987	3.83867	0.0163539	878	HNMT
AA_B_97_31324201_exon3_CTW	HNRNPK_P61978_OID20051_v1_Cardiometabolic	0.126307	0.0600689	0.192545	0.0337482	3.74263	864	0.000194148	3.71187	0.0159535	866	HNRNPK
HLA_B_49	HNRNPUL1_Q9BUJ2_OID31037_v1_Neurology_II	-0.142583	-0.207626	-0.0775412	0.0331404	-4.30241	892	1.8762e-05	4.72672	0.02033	894	HNRNPUL1
AA_B_156_31324024_exon3_DGW	HPCAL1_P37235_OID20615_v1_Inflammation	0.081006	0.0155083	0.146504	0.0333724	2.42733	892	0.0154074	1.81227	0.00656197	894	HPCAL1
AA_DRB1_71_32551949_exon2_KR	HPGDS_O60760_OID21266_v1_Oncology	-0.142767	-0.209048	-0.0764851	0.0337701	-4.22761	859	2.61497e-05	4.58253	0.0203823	861	HPGDS
AA_DPB1_205_33053552_exon4_M	HPSE_Q9Y251_OID30409_v1_Cardiometabolic_II	0.0859499	0.0201084	0.151791	0.0335471	2.56206	882	0.0105703	1.97591	0.00738739	884	HPSE
HLA_A_11	HRAS_P01112_OID31263_v1_Oncology_II	0.096537	0.030534	0.16254	0.0336291	2.87064	876	0.00419508	2.37726	0.00931939	878	HRAS
AA_DQA1_25_32609153_exon2	HRC_P23327_OID30211_v1_Cardiometabolic_II	-0.104381	-0.170369	-0.0383928	0.0336215	-3.10459	875	0.00196674	2.70625	0.0108954	877	HRC
AA_DRB1_26_32552084_exon2_CY	HRG_P04196_OID30770_v1_Inflammation_II	0.0994917	0.0340305	0.164953	0.0333538	2.98292	890	0.00293303	2.53268	0.00989859	892	HRG
HLA_DPB1_04_02	HS1BP3_Q53T59_OID30243_v1_Cardiometabolic_II	-0.114387	-0.180303	-0.0484723	0.0335843	-3.40598	875	0.000689289	3.1616	0.0130845	877	HS1BP3
HLA_DPA1_02	HS3ST3B1_Q9Y662_OID21303_v1_Oncology	0.0954934	0.029294	0.161693	0.0337289	2.83121	871	0.00474409	2.32385	0.00911899	873	HS3ST3B1
AA_B_67_31324536_exon2_CMR	HS6ST1_O60243_OID21441_v1_Oncology	-0.146857	-0.211895	-0.0818198	0.033138	-4.43169	891	1.05141e-05	4.97823	0.0215671	893	HS6ST1
HLA_C_06_02	HS6ST2_Q96MM7_OID30481_v1_Inflammation_II	-0.130078	-0.196131	-0.0640259	0.0336538	-3.86519	868	0.00011928	3.92343	0.0169204	870	HS6ST2
AA_B_116_31324144_exon3_NSY	HSBP1_O75506_OID30232_v1_Cardiometabolic_II	0.107591	0.0416258	0.173557	0.0336099	3.20118	875	0.00141805	2.84831	0.0115759	877	HSBP1
HLA_DPB1_26	HSD11B1_P28845_OID20575_v1_Inflammation	0.0935037	0.027819	0.159188	0.0334674	2.79388	885	0.00532053	2.27404	0.00874294	887	HSD11B1
AA_DQA1_69_32609285_exon2_L	HSD17B14_Q9BPX1_OID31098_v1_Neurology_II	-0.113743	-0.178957	-0.0485292	0.033228	-3.42312	894	0.000647192	3.18897	0.0129375	896	HSD17B14
AA_DRB1_37_32552051_exon2_FS	HSD17B3_P37058_OID30145_v1_Cardiometabolic_II	-0.107998	-0.174534	-0.0414606	0.0339003	-3.18574	860	0.00149589	2.8251	0.0116635	862	HSD17B3
AA_DPA1_31_33037579_exon2	HSDL2_Q6YN16_OID30256_v1_Cardiometabolic_II	-0.0963605	-0.162402	-0.0303186	0.0336489	-2.86371	875	0.00428722	2.36782	0.00928535	877	HSDL2
AA_DRB1_70_32551952_exon2_DT	HSP90B1_P14625_OID20829_v1_Neurology	-0.115247	-0.181963	-0.0485303	0.0339913	-3.39047	854	0.000729727	3.13684	0.0132818	856	HSP90B1
AA_DRB1_74_32551940_exon2_ALx	HSPA1A_P0DMV8_OID20718_v1_Inflammation	0.117877	0.0524006	0.183354	0.0333614	3.53334	886	0.000431558	3.36496	0.013895	888	HSPA1A
AA_DRB1_31_32552069_exon2_FV	HSPA2_P54652_OID31424_v1_Oncology_II	0.110319	0.0450068	0.175632	0.0332781	3.31507	892	0.000953147	3.02084	0.0121703	894	HSPA2
HLA_DQA1_05	HSPB1_P04792_OID20230_v1_Cardiometabolic	0.135214	0.0691693	0.201259	0.0336499	4.01826	867	6.37211e-05	4.19572	0.0182829	869	HSPB1
HLA_DPB1_13	HSPB6_O14558_OID21408_v1_Oncology	-0.110615	-0.175962	-0.0452677	0.0332957	-3.3222	891	0.00092947	3.03176	0.0122356	893	HSPB6
AA_DRB1_74_32551940_exon2_ALx	HSPG2_P98160_OID20383_v1_Cardiometabolic	0.126743	0.0612276	0.192259	0.0333813	3.79684	883	0.000156569	3.80529	0.0160639	885	HSPG2
HLA_A_31_01	HTR1A_P08908_OID30824_v1_Neurology_II	0.0799615	0.0131695	0.146754	0.0340301	2.34973	858	0.0190129	1.72095	0.00639385	860	HTR1A
AA_DRB1_37_32552051_exon2_LP	HTR1B_P28222_OID30866_v1_Neurology_II	0.114468	0.0479021	0.181034	0.033915	3.37515	858	0.000770875	3.11302	0.013103	860	HTR1B
AA_DQB1_57_32632681_exon2_AV	HTRA2_O43464_OID21471_v1_Oncology	0.115315	0.0498552	0.180774	0.0333527	3.45743	887	0.000571284	3.24315	0.0132975	889	HTRA2
AA_A_9_29910558_exon2_T	HYAL1_Q12794_OID20357_v1_Cardiometabolic	-0.145261	-0.210683	-0.0798382	0.0333335	-4.35779	881	1.46857e-05	4.83311	0.0211006	883	HYAL1
AA_B_97_31324201_exon3_CN	HYOU1_Q9Y4L1_OID20300_v1_Cardiometabolic	-0.116861	-0.182088	-0.0516348	0.0332344	-3.51628	893	0.000459676	3.33755	0.0136566	895	HYOU1
AA_DRB1_74_32551940_exon2_Lx	ICA1_Q05084_OID20484_v1_Inflammation	-0.131319	-0.197399	-0.0652395	0.0336677	-3.90045	867	0.000103437	3.98532	0.0172447	869	ICA1
AA_C_156_31238934_exon3_CLR	ICAM1_P05362_OID20411_v1_Cardiometabolic	-0.0975694	-0.163191	-0.0319477	0.0334354	-2.91815	886	0.00361018	2.44247	0.0095198	888	ICAM1
AA_B_97_31324201_exon3_CVW	ICAM2_P13598_OID20248_v1_Cardiometabolic	-0.123957	-0.189127	-0.0587867	0.0332056	-3.73301	893	0.000201184	3.69641	0.0153653	895	ICAM2
AA_DQA1_69_32609285_exon2_L	ICAM3_P32942_OID20277_v1_Cardiometabolic	-0.151472	-0.216391	-0.0865528	0.0330776	-4.57928	893	5.32735e-06	5.27349	0.0229437	895	ICAM3
AA_DPB1_215_33053582_exon4_I	ICAM4_Q14773_OID20578_v1_Inflammation	-0.0974238	-0.163084	-0.0317639	0.0334547	-2.91211	885	0.0036802	2.43413	0.00949139	887	ICAM4
AA_C_156_31238934_exon3_MWx	ICAM5_Q9UMF0_OID20145_v1_Cardiometabolic	0.0986002	0.0327237	0.164477	0.0335648	2.93761	879	0.00339397	2.46929	0.009722	881	ICAM5
AA_A_56_29910699_exon2_DR	ICOSLG_O75144_OID21351_v1_Oncology	-0.1046	-0.170738	-0.0384614	0.0336978	-3.10405	871	0.00197057	2.70541	0.0109411	873	ICOSLG
AA_A_246_29912089_exon4_A	ID4_P47928_OID31284_v1_Oncology_II	0.0873152	0.0212936	0.153337	0.0336386	2.59568	877	0.00959815	2.01781	0.00762395	879	ID4
AA_DQB1_227_32628281_exon5_P	IDI2_Q9BXS1_OID20823_v1_Neurology	-0.116307	-0.182936	-0.0496768	0.0339473	-3.42609	856	0.000641499	3.1928	0.0135272	858	IDI2
AA_A_156_29911240_exon3_Q	IDO1_P14902_OID30230_v1_Cardiometabolic_II	0.109321	0.0433683	0.175274	0.0336036	3.25326	875	0.00118459	2.92643	0.0119511	877	IDO1
AA_C_97_31239111_exon3_RS	IDO1_P14902_OID30563_v1_Inflammation_II	0.101454	0.0351791	0.167728	0.0337671	3.00452	868	0.00273648	2.56281	0.0102929	870	IDO1
AA_A_156_29911240_exon3_EQ	IDO1_P14902_OID31050_v1_Neurology_II	0.106689	0.0413503	0.172027	0.0332914	3.2047	892	0.00140006	2.85385	0.0113825	894	IDO1
AA_A_156_29911240_exon3_EQ	IDO1_P14902_OID31474_v1_Oncology_II	0.108268	0.0430873	0.173449	0.0332113	3.25998	896	0.00115619	2.93697	0.011722	898	IDO1
AA_B_156_31324024_exon3_RW	IDS_P22304_OID20619_v1_Inflammation	-0.123249	-0.188462	-0.0580365	0.0332272	-3.70928	892	0.000220698	3.6562	0.0151903	894	IDS
AA_DPB1_69_33048646_exon2_K	IDUA_P35475_OID21468_v1_Oncology	0.101899	0.0364904	0.167307	0.0333269	3.05755	891	0.00229816	2.63862	0.0103833	893	IDUA
AA_DPB1_178_33052924_exon3_L	IFI30_P13284_OID31505_v1_Oncology_II	-0.114566	-0.180329	-0.0488023	0.0335071	-3.41914	879	0.000657077	3.18238	0.0131253	881	IFI30
AA_DRB1_37_32552051_exon2_FNY	IFIT1_P09914_OID31310_v1_Oncology_II	0.123389	0.0576206	0.189157	0.0335096	3.6822	877	0.000245374	3.61017	0.0152248	879	IFIT1
HLA_B_49	IFIT3_O14879_OID31283_v1_Oncology_II	0.0957584	0.0297882	0.161729	0.0336124	2.8489	877	0.00448975	2.34778	0.00916967	879	IFIT3
AA_DQB1_125_32629588_exon3_G	IFNAR1_P17181_OID31491_v1_Oncology_II	-0.141704	-0.206609	-0.0767997	0.0330705	-4.28491	896	2.02591e-05	4.69338	0.0200801	898	IFNAR1
AA_A_74_29910753_exon2_D	IFNG_P01579_OID20495_v1_Inflammation	0.0983492	0.0320154	0.164683	0.0337971	2.90999	867	0.00370691	2.43099	0.00967257	869	IFNG
AA_DPB1_76_33048667_exon2_V	IFNGR1_P15260_OID20678_v1_Inflammation	-0.139454	-0.204635	-0.0742725	0.0332112	-4.19901	889	2.95077e-05	4.53007	0.0194474	891	IFNGR1
AA_C_minus15_31239820_exon1_I	IFNGR2_P38484_OID20941_v1_Neurology	0.119735	0.0540874	0.185383	0.0334485	3.5797	881	0.000362789	3.44035	0.0143366	883	IFNGR2
AA_A_77_29910762_exon2_PS	IFNL1_Q8IU54_OID20795_v1_Neurology	0.0857113	0.0188731	0.152549	0.0340535	2.51696	856	0.012019	1.92013	0.00734643	858	IFNL1
AA_DPA1_83_33037423_exon2	IFNL2_Q8IZJ0_OID30791_v1_Neurology_II	-0.106836	-0.173459	-0.040213	0.033944	-3.14742	858	0.0017041	2.76851	0.0114139	860	IFNL2
HLA_B_13_01	IFNLR1_Q8IU57_OID20506_v1_Inflammation	0.0982466	0.0325921	0.163901	0.033452	2.93694	885	0.00340058	2.46845	0.0096524	887	IFNLR1
AA_C_1_31239645_exon2_G	IFNW1_P05000_OID30129_v1_Cardiometabolic_II	-0.105132	-0.17169	-0.0385747	0.0339107	-3.10026	860	0.00199649	2.69973	0.0110528	862	IFNW1
AA_DPA1_111_33036999_exon3_K	IFT20_Q8IY31_OID30962_v1_Neurology_II	0.105855	0.039687	0.172022	0.0337127	3.13991	870	0.00174707	2.75769	0.0112052	872	IFT20
HLA_B_49	IGBP1_P78318_OID31059_v1_Neurology_II	-0.13936	-0.204432	-0.0742875	0.0331557	-4.20319	892	2.89684e-05	4.53808	0.0194212	894	IGBP1
AA_A_97_29911063_exon3_MV	IGDCC3_Q8IVU1_OID30862_v1_Neurology_II	0.0999027	0.0332313	0.166574	0.0339686	2.94103	858	0.00335919	2.47377	0.00998055	860	IGDCC3
HLA_DQB1_06_02	IGDCC4_Q8TDY8_OID30402_v1_Cardiometabolic_II	-0.0939323	-0.159245	-0.0286192	0.0332785	-2.82261	895	0.00486906	2.31256	0.00882327	897	IGDCC4
AA_DRB1_13_32552123_exon2_GL	IGF1R_P08069_OID21274_v1_Oncology	0.108233	0.0421207	0.174346	0.0336847	3.21313	871	0.0013612	2.86608	0.0117144	873	IGF1R
AA_A_107_29911093_exon3_W	IGF2BP3_O00425_OID30112_v1_Cardiometabolic_II	0.0874504	0.0207785	0.154122	0.0339691	2.57441	860	0.0102073	1.99109	0.00764758	862	IGF2BP3
AA_DQB1_57_32632681_exon2_A	IGF2R_P11717_OID21146_v1_Neurology	0.123043	0.0574964	0.18859	0.033397	3.68426	883	0.00024333	3.61381	0.0151396	885	IGF2R
AA_C_177_31238871_exon3_Ex	IGFBP1_P08833_OID20246_v1_Cardiometabolic	0.0975666	0.0322032	0.16293	0.0333041	2.92957	893	0.00348072	2.45833	0.00951923	895	IGFBP1
AA_DRB1_86_32551904_exon2_VW	IGFBP2_P18065_OID20325_v1_Cardiometabolic	0.0889179	0.0235013	0.154334	0.0333312	2.66771	893	0.00777537	2.10928	0.00790639	895	IGFBP2
AA_C_9_31239621_exon2_Y	IGFBP3_P17936_OID20398_v1_Cardiometabolic	0.111008	0.0456267	0.176389	0.0333129	3.33227	890	0.000896902	3.04725	0.0123227	892	IGFBP3
HLA_DPA1_02_02	IGFBP4_P22692_OID21158_v1_Neurology	-0.105565	-0.171811	-0.0393184	0.0337526	-3.1276	868	0.00182116	2.73965	0.0111439	870	IGFBP4
HLA_DRB1_14	IGFBP6_P24592_OID20413_v1_Cardiometabolic	-0.134996	-0.200329	-0.0696632	0.0332881	-4.05538	886	5.44607e-05	4.26392	0.0182239	888	IGFBP6
HLA_B_49	IGFBP7_Q16270_OID20236_v1_Cardiometabolic	0.117349	0.0521262	0.182572	0.0332325	3.53115	893	0.000434917	3.36159	0.0137708	895	IGFBP7
AA_DQB1_86_32632594_exon2_G	IGFBPL1_Q8WX77_OID20155_v1_Cardiometabolic	0.132718	0.0671043	0.198331	0.0334308	3.96993	879	7.77665e-05	4.10921	0.017614	881	IGFBPL1
HLA_DQA1_06	IGFL4_Q6B9Z1_OID30500_v1_Inflammation_II	-0.100629	-0.166909	-0.0343485	0.0337699	-2.97983	868	0.00296445	2.52806	0.0101262	870	IGFL4
AA_A_62_29910717_exon2_L	IGHMBP2_P38935_OID30123_v1_Cardiometabolic_II	0.112138	0.0456313	0.178644	0.0338846	3.30939	860	0.000973859	3.0115	0.0125748	862	IGHMBP2
AA_DRB1_13_32552123_exon2_HS	IGLC2_P0DOY2_OID30740_v1_Inflammation_II	-0.133868	-0.198844	-0.0688917	0.033107	-4.0435	896	5.71912e-05	4.24267	0.0179206	898	IGLC2
AA_DQA1_187_32610410_exon4_A	IGLON5_A6NGN9_OID31169_v1_Oncology_II	0.123452	0.0573047	0.189599	0.033702	3.66304	867	0.000264357	3.57781	0.0152403	869	IGLON5
AA_DPB1_178_33052924_exon3_L	IGSF21_Q96ID5_OID30210_v1_Cardiometabolic_II	0.106773	0.0408018	0.172745	0.0336129	3.17655	875	0.00154261	2.81174	0.0114005	877	IGSF21
AA_DQB1_30_32632762_exon2_Y	IGSF3_O75054_OID21312_v1_Oncology	0.139961	0.074112	0.205809	0.0335502	4.17168	871	3.32656e-05	4.478	0.019589	873	IGSF3
AA_B_156_31324024_exon3_GR	IGSF8_Q969P0_OID20167_v1_Cardiometabolic	0.112854	0.0470779	0.17863	0.0335137	3.3674	879	0.000791745	3.10141	0.012736	881	IGSF8
AA_DQA1_129_32609878_exon3_Q	IGSF9_Q9P2J2_OID30330_v1_Cardiometabolic_II	-0.103123	-0.168376	-0.0378693	0.0332481	-3.10161	895	0.00198504	2.70223	0.0106343	897	IGSF9
HLA_DRB1_04_03	IKBKG_Q9Y6K9_OID20544_v1_Inflammation	0.100353	0.0347121	0.165993	0.0334449	3.00054	885	0.00277063	2.55742	0.0100707	887	IKBKG
HLA_DRB1_04_03	IKZF2_Q9UKS7_OID21213_v1_Oncology	-0.10606	-0.17265	-0.0394707	0.0339271	-3.12613	859	0.00183084	2.73735	0.0112488	861	IKZF2
AA_B_77_31324506_exon2_NS	IL10_P22301_OID20431_v1_Inflammation	-0.12395	-0.190093	-0.0578069	0.0336999	-3.67805	867	0.000249507	3.60292	0.0153636	869	IL10
HLA_DPB1_04_02	IL10RA_Q13651_OID20420_v1_Inflammation	-0.0984725	-0.164805	-0.0321396	0.0337967	-2.91367	867	0.00366386	2.43606	0.00969684	869	IL10RA
HLA_DQB1_04_02	IL10RB_Q08334_OID20696_v1_Inflammation	0.081643	0.0160381	0.147248	0.033427	2.44243	889	0.0147826	1.83025	0.00666558	891	IL10RB
HLA_DQB1_06_02	IL11_P20809_OID20455_v1_Inflammation	-0.091713	-0.158089	-0.025337	0.0338186	-2.71191	867	0.00682217	2.16608	0.00841128	869	IL11
AA_B_116_31324144_exon3_DLS	IL12A_IL12B_P29459_P29460_OID21327_v1_Oncology	-0.135338	-0.20123	-0.0694471	0.033572	-4.0313	871	6.03266e-05	4.21949	0.0183165	873	IL12A
AA_A_77_29910762_exon2_NP	IL12B_P29460_OID20666_v1_Inflammation	0.147736	0.0827431	0.212728	0.0331151	4.46128	892	9.18804e-06	5.03678	0.0218258	894	IL12B
AA_C_116_31239054_exon3_Sx	IL12RB1_P42701_OID20486_v1_Inflammation	-0.132353	-0.198423	-0.0662822	0.033663	-3.9317	867	9.10766e-05	4.04059	0.0175172	869	IL12RB1
AA_A_152_29911228_exon3_EW	IL12RB2_Q99665_OID30422_v1_Inflammation_II	0.0988733	0.0325813	0.165165	0.0337759	2.92733	868	0.00350811	2.45493	0.00977593	870	IL12RB2
HLA_A_24_02	IL13_P35225_OID20430_v1_Inflammation	-0.102506	-0.168812	-0.0362002	0.0337829	-3.03426	867	0.00248322	2.60499	0.0105075	869	IL13
AA_A_70_29910741_exon2_.H	IL13RA1_P78552_OID21504_v1_Oncology	-0.111819	-0.177791	-0.0458465	0.0336134	-3.32662	874	0.000915735	3.03823	0.0125035	876	IL13RA1
HLA_DQB1_03_01	IL13RA2_Q14627_OID30841_v1_Neurology_II	0.106756	0.0401322	0.17338	0.0339443	3.14503	858	0.00171791	2.765	0.0113968	860	IL13RA2
AA_A_77_29910762_exon2_DS	IL15_P40933_OID20562_v1_Inflammation	-0.126599	-0.192042	-0.0611564	0.0333442	-3.79674	885	0.000156607	3.80519	0.0160274	887	IL15
AA_DQA1_47_32609219_exon2_CQ	IL15RA_Q13261_OID20498_v1_Inflammation	0.127541	0.0614282	0.193653	0.0336844	3.78634	867	0.000163415	3.78671	0.0162667	869	IL15RA
AA_A_114_29911114_exon3_DPQ	IL16_Q14005_OID20633_v1_Inflammation	-0.100175	-0.165558	-0.0347916	0.0333141	-3.00698	892	0.00271257	2.56662	0.010035	894	IL16
AA_C_304_31237782_exon5_V	IL17A_Q16552_OID20469_v1_Inflammation	0.103516	0.0372168	0.169814	0.0337793	3.06447	867	0.00224809	2.64819	0.0107155	869	IL17A
AA_A_298_29912347_exon5_I	IL17C_Q9P0M4_OID20477_v1_Inflammation	-0.0932336	-0.1596	-0.026867	0.0338139	-2.75726	867	0.00595133	2.22539	0.0086925	869	IL17C
AA_A_9_29910558_exon2_FY	IL17D_Q8TAD2_OID20481_v1_Inflammation	-0.0974508	-0.16379	-0.0311112	0.0338001	-2.88315	867	0.00403458	2.3942	0.00949667	869	IL17D
AA_A_152_29911228_exon3_AVx	IL17F_Q96PD4_OID20456_v1_Inflammation	-0.113649	-0.179874	-0.0474244	0.0337417	-3.36821	867	0.00078991	3.10242	0.0129162	869	IL17F
AA_DQB1_167_32629462_exon3_R	IL17RA_Q96F46_OID21089_v1_Neurology	0.0869091	0.0211104	0.152708	0.0335253	2.59234	883	0.00969013	2.01367	0.00755319	885	IL17RA
AA_DRB1_37_32552051_exon2_FPY	IL17RB_Q9NRM6_OID20585_v1_Inflammation	-0.125442	-0.191306	-0.0595774	0.0335583	-3.73802	874	0.000197538	3.70435	0.0157356	876	IL17RB
AA_DPB1_76_33048667_exon2_M	IL18_Q14116_OID20694_v1_Inflammation	0.100594	0.0348428	0.166345	0.033501	3.00271	882	0.00275136	2.56045	0.0101191	884	IL18
HLA_A_02_01	IL18BP_O95998_OID20348_v1_Cardiometabolic	-0.105095	-0.170518	-0.0396713	0.0333344	-3.15273	890	0.00167168	2.77685	0.0110449	892	IL18BP
AA_B_80_31324497_exon2_CT	IL18R1_Q13478_OID20652_v1_Inflammation	0.0867762	0.0213104	0.152242	0.0333562	2.6015	892	0.00943542	2.02524	0.0075301	894	IL18R1
AA_DRB1_13_32552123_exon2_GHR	IL18RAP_O95256_OID20900_v1_Neurology	0.114278	0.0482865	0.18027	0.0336231	3.39879	873	0.00070749	3.15028	0.0130595	875	IL18RAP
HLA_B_13	IL19_Q9UHD0_OID20158_v1_Cardiometabolic	-0.111759	-0.178268	-0.0452498	0.0338861	-3.29808	860	0.00101345	2.9942	0.0124901	862	IL19
HLA_DRB1_13_02	IL1A_P01583_OID20488_v1_Inflammation	-0.102823	-0.169126	-0.0365189	0.0337818	-3.04373	867	0.0024072	2.61849	0.0105725	869	IL1A
AA_A_70_29910741_exon2_.H	IL1B_P01584_OID20427_v1_Inflammation	0.100635	0.0342395	0.16703	0.0338284	2.97486	865	0.0030127	2.52104	0.0101274	867	IL1B
AA_DPB1_55_33048604_exon2_D	IL1R1_P14778_OID21116_v1_Neurology	-0.10397	-0.169661	-0.0382795	0.0334703	-3.10634	883	0.00195471	2.70892	0.0108098	885	IL1R1
AA_C_91_31239129_exon3_G	IL1R2_P27930_OID20757_v1_Inflammation	-0.101312	-0.166984	-0.0356407	0.0334606	-3.02781	884	0.00253488	2.59604	0.0102642	886	IL1R2
AA_DPB1_35_33048544_exon2_Y	IL1RAP_Q9NPH3_OID21126_v1_Neurology	0.106103	0.0404276	0.171779	0.0334627	3.17079	883	0.00157268	2.80336	0.0112579	885	IL1RAP
AA_C_275_31237869_exon5_G	IL1RL1_Q01638_OID20250_v1_Cardiometabolic	0.103836	0.0384409	0.169231	0.0333202	3.11631	891	0.00188997	2.72355	0.0107819	893	IL1RL1
HLA_DQB1_04	IL1RL2_Q9HB29_OID20487_v1_Inflammation	-0.0858922	-0.152303	-0.0194816	0.0338363	-2.53846	867	0.0113079	1.94662	0.00737747	869	IL1RL2
AA_DRB1_74_32551940_exon2_E	IL1RN_P18510_OID20700_v1_Inflammation	-0.124819	-0.190426	-0.0592124	0.0334274	-3.73404	881	0.000200542	3.69779	0.0155798	883	IL1RN
AA_B_325_31322303_exon7_C	IL2_P60568_OID20419_v1_Inflammation	0.109688	0.0434333	0.175943	0.0337569	3.24935	867	0.00120121	2.92038	0.0120315	869	IL2
AA_B_81_31324494_exon2	IL20_Q9NYY1_OID20453_v1_Inflammation	0.106581	0.0403036	0.172858	0.0337683	3.15624	867	0.00165339	2.78163	0.0113595	869	IL20
HLA_DPB1_17	IL20RA_Q9UHF4_OID20422_v1_Inflammation	-0.098155	-0.16449	-0.03182	0.0337978	-2.90419	867	0.00377561	2.42301	0.00963441	869	IL20RA
AA_C_248_31238071_exon4_V	IL20RB_Q6UXL0_OID30461_v1_Inflammation_II	-0.10836	-0.174586	-0.0421337	0.0337424	-3.21139	868	0.00136957	2.86342	0.0117418	870	IL20RB
AA_DPB1_65_33048634_exon2_I	IL21R_Q9HBE5_OID30441_v1_Inflammation_II	0.0806906	0.0142894	0.147092	0.0338315	2.38507	868	0.0172896	1.76222	0.00651097	870	IL21R
AA_C_275_31237869_exon5_K	IL22_Q9GZX6_OID31407_v1_Oncology_II	-0.103007	-0.168371	-0.0376429	0.0333044	-3.0929	892	0.00204384	2.68955	0.0106104	894	IL22
AA_A_152_29911228_exon3_ARx	IL22RA1_Q8N6P7_OID20449_v1_Inflammation	0.116733	0.0505318	0.182934	0.0337296	3.46085	867	0.000564776	3.24812	0.0136266	869	IL22RA1
HLA_C_07_01	IL24_Q13007_OID20440_v1_Inflammation	-0.109126	-0.175385	-0.0428675	0.033759	-3.23251	867	0.00127339	2.89504	0.0119086	869	IL24
HLA_DPB1_02	IL25_Q9H293_OID31243_v1_Oncology_II	0.118721	0.0524584	0.184983	0.0337606	3.51655	865	0.00045994	3.3373	0.0140946	867	IL25
AA_DRB1_13_32552123_exon2_GHL	IL2RA_P01589_OID20267_v1_Cardiometabolic	-0.100402	-0.166191	-0.0346121	0.0335206	-2.99522	881	0.00281922	2.54987	0.0100805	883	IL2RA
AA_DRB1_67_32551961_exon2_L	IL2RB_P14784_OID20450_v1_Inflammation	0.11285	0.0466188	0.179081	0.0337448	3.34421	867	0.000860562	3.06522	0.0127351	869	IL2RB
HLA_C_12_03	IL2RG_P31785_OID31361_v1_Oncology_II	0.0947928	0.0293751	0.160211	0.0333317	2.84392	892	0.00455803	2.34122	0.00898568	894	IL2RG
AA_A_95_29911057_exon3_Vx	IL3_P08700_OID31229_v1_Oncology_II	-0.108888	-0.175148	-0.0426271	0.0337598	-3.22536	867	0.00130525	2.88431	0.0118565	869	IL3
AA_DRB1_30_32552072_exon2_GHR	IL31_Q6EBC2_OID30487_v1_Inflammation_II	-0.10158	-0.167854	-0.035306	0.0337666	-3.00829	868	0.0027031	2.56814	0.0103185	870	IL31
AA_DRB1_50_32552012_exon2_A	IL31RA_Q8NI17_OID30475_v1_Inflammation_II	0.0976851	0.0313853	0.163985	0.0337799	2.89181	868	0.0039259	2.40606	0.00954238	870	IL31RA
AA_DRB1_70_32551952_exon2_Dx	IL32_P24001_OID20605_v1_Inflammation	-0.112432	-0.177987	-0.0468763	0.0334015	-3.36607	885	0.000795315	3.09946	0.0126409	887	IL32
AA_DQA1_34_32609180_exon2	IL33_O95760_OID20428_v1_Inflammation	-0.102244	-0.168552	-0.0359366	0.0337838	-3.02643	867	0.00254778	2.59384	0.0104539	869	IL33
AA_C_97_31239111_exon3_NW	IL34_Q6ZMJ4_OID20809_v1_Neurology	0.0861157	0.0192407	0.152991	0.0340722	2.52745	855	0.0116687	1.93298	0.00741592	857	IL34
HLA_A_03_02	IL36A_Q9UHA7_OID30472_v1_Inflammation_II	0.122827	0.056713	0.188941	0.0336852	3.64632	868	0.000281859	3.54997	0.0150865	870	IL36A
AA_B_67_31324536_exon2_CMY	IL36G_Q9NZH8_OID30551_v1_Inflammation_II	0.100482	0.0340861	0.166879	0.0338289	2.97031	865	0.00305724	2.51467	0.0100967	867	IL36G
AA_C_163_31238913_exon3_Ex	IL3RA_P26951_OID20461_v1_Inflammation	0.0935814	0.027217	0.159946	0.0338127	2.76764	867	0.00576677	2.23907	0.00875747	869	IL3RA
HLA_DQB1_06	IL4_P05112_OID20426_v1_Inflammation	0.132218	0.0661466	0.19829	0.0336636	3.92763	867	9.26017e-05	4.03338	0.0174817	869	IL4
AA_C_156_31238934_exon3_DLW	IL4R_P24394_OID20576_v1_Inflammation	0.113083	0.0475327	0.178634	0.033399	3.38583	885	0.000740885	3.13025	0.0127878	887	IL4R
HLA_B_49	IL5_P05113_OID20472_v1_Inflammation	-0.0909237	-0.157304	-0.0245428	0.0338211	-2.68837	867	0.00731791	2.13561	0.00826711	869	IL5
HLA_DQA1_02	IL5RA_Q01344_OID20601_v1_Inflammation	-0.120383	-0.185877	-0.0548891	0.0333702	-3.6075	885	0.000326475	3.48615	0.0144921	887	IL5RA
AA_DRB1_71_32551949_exon2_ER	IL6_P05231_OID20101_v1_Cardiometabolic	0.144047	0.0780466	0.210046	0.033627	4.28366	866	2.04431e-05	4.68945	0.0207494	868	IL6
AA_DRB1_71_32551949_exon2_ER	IL6_P05231_OID20563_v1_Inflammation	0.13297	0.0675817	0.198357	0.0333161	3.99115	885	7.12005e-05	4.14752	0.0176809	887	IL6
AA_C_156_31238934_exon3_LQx	IL6_P05231_OID20911_v1_Neurology	-0.110608	-0.176326	-0.0448896	0.0334841	-3.30328	881	0.000994104	3.00257	0.012234	883	IL6
AA_DRB1_71_32551949_exon2_ER	IL6_P05231_OID21276_v1_Oncology	0.136058	0.0701735	0.201943	0.0335686	4.05314	871	5.50539e-05	4.25921	0.0185119	873	IL6
AA_B_minus8_31324886_exon1_L	IL6R_P08887_OID20385_v1_Cardiometabolic	0.0915839	0.0258875	0.15728	0.0334734	2.73602	885	0.00634315	2.1977	0.00838762	887	IL6R
AA_C_163_31238913_exon3_Ex	IL6ST_P40189_OID20147_v1_Cardiometabolic	0.092101	0.0261833	0.158019	0.0335858	2.74226	879	0.00622582	2.2058	0.0084826	881	IL6ST
AA_A_9_29910558_exon2_FS	IL7_P13232_OID20535_v1_Inflammation	-0.100425	-0.166065	-0.0347851	0.0334447	-3.00273	885	0.00275097	2.56051	0.0100852	887	IL7
AA_DRB1_189_32548667_exon4_R	IL7R_P16871_OID21136_v1_Neurology	-0.0984748	-0.164202	-0.0327473	0.0334891	-2.9405	883	0.00336232	2.47336	0.00969729	885	IL7R
AA_A_152_29911228_exon3_GW	IL9_P15248_OID31298_v1_Oncology_II	-0.0981986	-0.164153	-0.0322442	0.0336044	-2.92219	877	0.003565	2.44794	0.00964296	879	IL9
AA_B_67_31324536_exon2_CRS	ILKAP_Q9H0C8_OID20855_v1_Neurology	0.118665	0.0518975	0.185433	0.0340174	3.48837	852	0.000510873	3.29169	0.0140814	854	ILKAP
AA_B_80_31324497_exon2_CT	IMMT_Q16891_OID31397_v1_Oncology_II	0.137722	0.0726348	0.20281	0.0331634	4.15284	892	3.59911e-05	4.4438	0.0189674	894	IMMT
AA_DRB1_96_32549647_exon3_Ex	IMPA1_P29218_OID20907_v1_Neurology	0.0997568	0.0339629	0.165551	0.0335228	2.97579	881	0.00300222	2.52256	0.00995142	883	IMPA1
AA_C_66_31239450_exon2_N	IMPACT_Q9P2X3_OID31112_v1_Neurology_II	-0.108373	-0.173627	-0.0431201	0.033248	-3.25954	894	0.00115806	2.93627	0.0117448	896	IMPACT
HLA_C_08	IMPG1_Q17R60_OID30814_v1_Neurology_II	-0.10353	-0.170177	-0.0368836	0.033956	-3.04895	858	0.00236693	2.62582	0.0107185	860	IMPG1
HLA_A_31	ING1_Q9UK53_OID20853_v1_Neurology	0.113587	0.0467795	0.180395	0.0340377	3.33709	852	0.000883261	3.05391	0.012902	854	ING1
AA_DRB1_70_32551952_exon2_Rx	INHBB_P09529_OID30625_v1_Inflammation_II	-0.116854	-0.182864	-0.0508446	0.0336323	-3.47447	872	0.00053709	3.26995	0.0136549	874	INHBB
HLA_C_12_02	INHBC_P55103_OID21093_v1_Neurology	-0.0858089	-0.151614	-0.020004	0.0335286	-2.55928	883	0.0106546	1.97246	0.00736317	885	INHBC
AA_B_67_31324536_exon2_FS	INPP1_P49441_OID21345_v1_Oncology	-0.104863	-0.170999	-0.0387261	0.0336969	-3.11194	871	0.00191924	2.71687	0.0109962	873	INPP1
AA_DQB1_86_32632594_exon2_G	INPP5D_Q92835_OID30259_v1_Cardiometabolic_II	-0.0969434	-0.162982	-0.0309053	0.0336469	-2.8812	875	0.00405853	2.39163	0.00939803	877	INPP5D
AA_DPB1_194_33053519_exon4_R	INPP5J_Q15735_OID30975_v1_Neurology_II	-0.104435	-0.169789	-0.0390807	0.0332994	-3.13624	892	0.00176736	2.75268	0.0109067	894	INPP5J
AA_DRB1_74_32551940_exon2_LQx	INPPL1_O15357_OID21314_v1_Oncology	-0.121933	-0.18794	-0.0559264	0.0336309	-3.62564	871	0.000304977	3.51573	0.0148678	873	INPPL1
AA_B_97_31324201_exon3_RTW	INSL3_P51460_OID31129_v1_Neurology_II	0.133744	0.0686939	0.198794	0.0331445	4.03518	894	5.92292e-05	4.22746	0.0178875	896	INSL3
AA_A_74_29910753_exon2_HN	INSL4_Q14641_OID31370_v1_Oncology_II	-0.0948441	-0.160261	-0.0294267	0.0333315	-2.84548	892	0.00453608	2.34332	0.00899541	894	INSL4
AA_A_minus11_29910371_exon1_S	INSL5_Q9Y5Q6_OID31448_v1_Oncology_II	-0.112979	-0.178125	-0.0478323	0.0331938	-3.40362	896	0.000694486	3.15834	0.0127642	898	INSL5
AA_DQB1_86_32632594_exon2_G	INSR_P06213_OID30566_v1_Inflammation_II	-0.153824	-0.21965	-0.0879987	0.0335382	-4.58653	868	5.16939e-06	5.28656	0.0236619	870	INSR
AA_DRB1_71_32551949_exon2_AKR	IPCEF1_Q8WWN9_OID20977_v1_Neurology	0.128853	0.0632432	0.194463	0.033429	3.85453	880	0.000124385	3.90523	0.0166031	882	IPCEF1
AA_DRB1_70_32551952_exon2_DT	IQGAP2_Q13576_OID21361_v1_Oncology	0.111999	0.045914	0.178084	0.0336705	3.32632	871	0.000916839	3.03771	0.0125437	873	IQGAP2
AA_A_97_29911063_exon3_DIR	IRAG2_Q12912_OID20085_v1_Cardiometabolic	0.094195	0.027796	0.160594	0.0338303	2.78434	866	0.00548065	2.26117	0.0088727	868	IRAG2
AA_DRB1_13_32552123_exon2_GY	IRAK1_P51617_OID20485_v1_Inflammation	-0.12445	-0.190589	-0.0583114	0.0336978	-3.69313	867	0.000235378	3.62823	0.0154878	869	IRAK1
HLA_B_38	IRAK4_Q9NWZ3_OID20577_v1_Inflammation	-0.165047	-0.230116	-0.0999778	0.0331536	-4.97824	885	7.7122e-07	6.11282	0.0272404	887	IRAK4
AA_DRB1_33_32552063_exon2_Hx	ISLR2_Q6UXK2_OID20889_v1_Neurology	0.111261	0.0440391	0.178483	0.0342483	3.24866	842	0.00120543	2.91886	0.0123791	844	ISLR2
AA_B_152_31324036_exon3_EQ	ISM1_B1AKI9_OID20538_v1_Inflammation	0.0949112	0.0292353	0.160587	0.0334629	2.83631	885	0.00466792	2.33088	0.00900813	887	ISM1
AA_A_166_29911270_exon3_DV	ISM2_Q6H9L7_OID30365_v1_Cardiometabolic_II	0.0957051	0.0304032	0.161007	0.0332729	2.87637	895	0.0041183	2.38528	0.00915947	897	ISM2
AA_B_97_31324201_exon3_CNW	IST1_P53990_OID31497_v1_Oncology_II	0.115541	0.0502311	0.180852	0.0332769	3.47212	891	0.000541203	3.26664	0.0133498	893	IST1
AA_DRB1_96_32549647_exon3_EY	ITGA11_Q9UKX5_OID20581_v1_Inflammation	-0.099035	-0.164684	-0.0333856	0.0334494	-2.96074	885	0.00315094	2.50156	0.00980793	887	ITGA11
AA_DRB1_13_32552123_exon2_FHS	ITGA2_P17301_OID30570_v1_Inflammation_II	-0.144063	-0.209834	-0.0782909	0.033511	-4.29896	872	1.90951e-05	4.71908	0.020754	874	ITGA2
AA_B_116_31324144_exon3_LNP	ITGA5_P08648_OID21139_v1_Neurology	0.118317	0.0527319	0.183901	0.0334163	3.54068	883	0.000419956	3.3768	0.0139988	885	ITGA5
AA_A_56_29910699_exon2_DG	ITGA6_P23229_OID20528_v1_Inflammation	0.11428	0.0487381	0.179821	0.0333944	3.42212	885	0.000649831	3.1872	0.0130598	887	ITGA6
AA_B_minus23_31324931_exon1_L	ITGAL_P20701_OID30537_v1_Inflammation_II	-0.104754	-0.171006	-0.0385022	0.0337555	-3.10332	868	0.0019756	2.7043	0.0109734	870	ITGAL
AA_A_62_29910717_exon2_LR	ITGAM_P11215_OID21071_v1_Neurology	0.102233	0.036531	0.167936	0.0334764	3.0539	883	0.00232664	2.63327	0.0104517	885	ITGAM
AA_A_62_29910717_exon2_EGQ	ITGAV_P06756_OID21416_v1_Oncology	-0.123625	-0.188871	-0.058379	0.0332443	-3.71869	891	0.000212775	3.67208	0.0152832	893	ITGAV
AA_B_116_31324144_exon3_NPS	ITGAX_P20702_OID31325_v1_Oncology_II	0.106263	0.0403632	0.172162	0.0335764	3.1648	877	0.0016054	2.79442	0.0112918	879	ITGAX
AA_A_245_29912086_exon4_V	ITGB1_P05556_OID20376_v1_Cardiometabolic	0.104736	0.0392364	0.170236	0.0333732	3.13832	888	0.00175526	2.75566	0.0109696	890	ITGB1
AA_B_95_31324207_exon3_IR	ITGB1BP1_O14713_OID21268_v1_Oncology	-0.0931472	-0.159823	-0.0264708	0.0339712	-2.74194	859	0.00623469	2.20519	0.00867639	861	ITGB1BP1
AA_DRB1_181_32549392_exon3_T	ITGB1BP2_Q9UKP3_OID20112_v1_Cardiometabolic	-0.0967386	-0.163121	-0.0303559	0.033822	-2.86023	866	0.00433519	2.36299	0.00935835	868	ITGB1BP2
AA_A_156_29911240_exon3_ELW	ITGB2_P05107_OID20315_v1_Cardiometabolic	0.11193	0.0461093	0.177751	0.0335363	3.33758	878	0.000880652	3.0552	0.0125283	880	ITGB2
AA_C_163_31238913_exon3_ET	ITGB5_P18084_OID21522_v1_Oncology	-0.103426	-0.168971	-0.0378801	0.0333966	-3.09689	887	0.00201713	2.69527	0.0106969	889	ITGB5
AA_A_9_29910558_exon2_FY	ITGB6_P18564_OID20493_v1_Inflammation	-0.0925107	-0.158882	-0.0261397	0.0338161	-2.7357	867	0.00635201	2.19709	0.00855823	869	ITGB6
AA_B_97_31324201_exon3_CRV	ITGB7_P26010_OID21393_v1_Oncology	0.0960189	0.0305721	0.161466	0.0333465	2.87943	891	0.00407932	2.38941	0.00921963	893	ITGB7
AA_A_74_29910753_exon2_D	ITGBL1_O95965_OID30408_v1_Cardiometabolic_II	-0.105874	-0.171108	-0.0406392	0.0332384	-3.18528	895	0.00149621	2.82501	0.0112092	897	ITGBL1
HLA_C_12_02	ITIH1_P19827_OID30722_v1_Inflammation_II	-0.107593	-0.172742	-0.0424435	0.0331952	-3.24121	897	0.00123408	2.90866	0.0115762	899	ITIH1
AA_DRB1_30_32552072_exon2_FGR	ITIH3_Q06033_OID20352_v1_Cardiometabolic	-0.102817	-0.168256	-0.0373782	0.0333424	-3.08367	890	0.00210771	2.67619	0.0105714	892	ITIH3
AA_A_9_29910558_exon2_F	ITIH4_Q14624_OID30762_v1_Inflammation_II	0.107663	0.0425146	0.172812	0.033195	3.24337	897	0.00122489	2.9119	0.0115914	899	ITIH4
AA_B_156_31324024_exon3_DW	ITIH5_Q86UX2_OID31430_v1_Oncology_II	-0.119484	-0.184727	-0.0542411	0.0332426	-3.5943	892	0.000343088	3.46459	0.0142764	894	ITIH5
AA_DQA1_47_32609219_exon2_CK	ITM2A_O43736_OID20504_v1_Inflammation	0.105471	0.0398651	0.171077	0.0334271	3.15524	885	0.00165783	2.78046	0.0111241	887	ITM2A
AA_DRB1_30_32552072_exon2_AGH	ITPA_Q9BY32_OID30082_v1_Cardiometabolic_II	-0.114245	-0.180735	-0.0477543	0.0338765	-3.37239	860	0.000778463	3.10876	0.0130518	862	ITPA
AA_A_minus15_29910359_exon1_V	ITPR1_Q14643_OID30216_v1_Cardiometabolic_II	0.0834763	0.0173573	0.149595	0.0336882	2.47791	875	0.0134031	1.8728	0.0069683	877	ITPR1
AA_DRB1_13_32552123_exon2_SY	ITPRIP_Q8IWB1_OID30860_v1_Neurology_II	-0.0866004	-0.153355	-0.0198455	0.0340112	-2.54623	858	0.011063	1.95613	0.00749963	860	ITPRIP
AA_B_80_31324497_exon2_CN	IVD_P26440_OID20833_v1_Neurology	-0.110129	-0.176806	-0.0434518	0.0339714	-3.24181	856	0.00123366	2.90881	0.0121283	858	IVD
AA_B_163_31324003_exon3_EL	IZUMO1_Q8IYV9_OID31159_v1_Oncology_II	0.122516	0.0563616	0.188671	0.0337059	3.63486	867	0.000294508	3.5309	0.0150103	869	IZUMO1
AA_DQB1_70_32632642_exon2_R	JAM2_P57087_OID21064_v1_Neurology	-0.0952878	-0.160813	-0.0297626	0.0333863	-2.8541	889	0.00441622	2.35495	0.00907977	891	JAM2
AA_DRB1_57_32551991_exon2_A	JAM3_Q9BX67_OID30586_v1_Inflammation_II	-0.0878384	-0.154046	-0.0216303	0.0337334	-2.6039	872	0.00937367	2.02809	0.00771558	874	JAM3
AA_DRB1_112_32549599_exon3_Y	JCHAIN_P01591_OID20494_v1_Inflammation	-0.122745	-0.188898	-0.056592	0.033705	-3.64174	867	0.000286858	3.54233	0.0150663	869	JCHAIN
AA_DRB1_112_32549599_exon3_Y	JMJD1C_Q15652_OID31172_v1_Oncology_II	-0.106583	-0.172861	-0.0403061	0.0337683	-3.15631	867	0.00165297	2.78173	0.01136	869	JMJD1C
AA_B_99_31324195_exon3_AS	JPT2_Q9H910_OID31520_v1_Oncology_II	0.100828	0.0355957	0.16606	0.0332374	3.03357	896	0.00248652	2.60441	0.0101663	898	JPT2
AA_DPB1_205_33053552_exon4_M	JUN_P05412_OID20424_v1_Inflammation	-0.103633	-0.169931	-0.0373346	0.0337789	-3.06797	867	0.00222219	2.65322	0.0107397	869	JUN
AA_DRB1_37_32552051_exon2_NY	KAZALD1_Q96I82_OID21339_v1_Oncology	-0.102663	-0.168815	-0.0365114	0.0337047	-3.04597	871	0.00238921	2.62175	0.0105398	873	KAZALD1
AA_A_63_29910720_exon2_Ex	KAZN_Q674X7_OID31481_v1_Oncology_II	-0.106565	-0.171758	-0.0413718	0.0332174	-3.2081	896	0.00138359	2.85899	0.0113561	898	KAZN
AA_DQB1_125_32629588_exon3_G	KCNC4_Q03721_OID30813_v1_Neurology_II	-0.120517	-0.187035	-0.0539991	0.0338906	-3.55607	858	0.00039705	3.40115	0.0145244	860	KCNC4
HLA_DQB1_06_02	KCNH2_Q12809_OID30899_v1_Neurology_II	0.0994511	0.0332394	0.165663	0.0337351	2.948	870	0.00328388	2.48361	0.00989052	872	KCNH2
AA_DRB1_13_32552123_exon2_FGY	KCNIP4_Q6PIL6_OID20813_v1_Neurology	-0.114704	-0.181346	-0.0480615	0.0339537	-3.37824	856	0.000762449	3.11779	0.013157	858	KCNIP4
AA_DRB1_50_32552012_exon2_A	KCTD5_Q9NXV2_OID31148_v1_Neurology_II	-0.1307	-0.196293	-0.0651057	0.0334208	-3.91072	880	9.91011e-05	4.00392	0.0170824	882	KCTD5
AA_A_9_29910558_exon2_FS	KDM3A_Q9Y4C1_OID30426_v1_Inflammation_II	-0.135822	-0.201823	-0.0698209	0.0336277	-4.03899	868	5.84328e-05	4.23334	0.0184476	870	KDM3A
AA_DRB1_13_32552123_exon2_GHL	KDR_P35968_OID21497_v1_Oncology	0.150569	0.0854213	0.215717	0.0331939	4.53604	887	6.51972e-06	5.18577	0.022671	889	KDR
AA_DRB1_13_32552123_exon2_LS	KEL_P23276_OID20881_v1_Neurology	0.133938	0.0674576	0.200419	0.0338713	3.95432	856	8.30947e-05	4.08043	0.0179394	858	KEL
AA_DPB1_84_33048691_exon2_V	KHDC3L_Q587J8_OID31245_v1_Oncology_II	0.0961615	0.0298135	0.16251	0.0338044	2.84465	867	0.00455076	2.34192	0.00924704	869	KHDC3L
AA_DRB1_57_32551991_exon2_ADV	KHK_P50053_OID30241_v1_Cardiometabolic_II	-0.0962963	-0.162339	-0.030254	0.0336491	-2.86178	875	0.00431311	2.36521	0.00927298	877	KHK
AA_DPA1_28_33037588_exon2	KIAA0319_Q5VV43_OID31094_v1_Neurology_II	0.0916169	0.0262531	0.156981	0.0333043	2.7509	894	0.0060633	2.21729	0.00839366	896	KIAA0319
AA_A_9_29910558_exon2_F	KIAA1549_Q9HCM3_OID31307_v1_Oncology_II	-0.132132	-0.197826	-0.0664382	0.0334715	-3.94759	877	8.52635e-05	4.06924	0.0174588	879	KIAA1549
AA_DPA1_190_33036548_exon4_T	KIAA1549L_Q6ZVL6_OID31312_v1_Oncology_II	0.103355	0.0374355	0.169275	0.0335868	3.07726	877	0.00215401	2.66675	0.0106823	879	KIAA1549L
AA_A_145_29911207_exon3_Hx	KIAA2013_Q8IYS2_OID31392_v1_Oncology_II	0.0894323	0.023982	0.154883	0.0333483	2.68176	892	0.00745887	2.12733	0.00799813	894	KIAA2013
HLA_B_15	KIF1C_O43896_OID30163_v1_Cardiometabolic_II	-0.127838	-0.194217	-0.0614589	0.0338199	-3.77996	860	0.000167678	3.77552	0.0163426	862	KIF1C
AA_A_283_29912302_exon5_P	KIF20B_Q96Q89_OID30816_v1_Neurology_II	0.107861	0.0412449	0.174476	0.0339403	3.17795	858	0.0015363	2.81352	0.0116339	860	KIF20B
AA_DRB1_37_32552051_exon2_LS	KIF22_Q14807_OID30175_v1_Cardiometabolic_II	-0.12069	-0.18713	-0.0542512	0.0338505	-3.5654	860	0.000383337	3.41642	0.0145662	862	KIF22
AA_C_304_31237782_exon5_M	KIFBP_Q96EK5_OID21320_v1_Oncology	-0.121989	-0.187996	-0.0559828	0.0336306	-3.62733	871	0.00030302	3.51853	0.0148814	873	KIFBP
AA_C_326_31237170_exon7_S	KIR2DL2_P43627_OID31431_v1_Oncology_II	-0.4483	-0.50704	-0.38956	0.0299294	-14.9786	892	2.06802e-45	44.6844	0.200973	894	KIR2DL2
AA_C_326_31237170_exon7_S	KIR2DL3_P43628_OID21196_v1_Oncology	-0.410487	-0.471552	-0.349422	0.0311125	-13.1936	859	2.51196e-36	35.6	0.1685	861	KIR2DL3
HLA_DQB1_06_09	KIR2DS4_P43632_OID31432_v1_Oncology_II	-0.105479	-0.17068	-0.0402786	0.0332213	-3.17505	896	0.00154928	2.80987	0.0111259	898	KIR2DS4
AA_A_77_29910762_exon2_DN	KIR3DL1_P43629_OID21185_v1_Oncology	-0.338655	-0.401665	-0.275644	0.0321035	-10.5489	859	1.51124e-24	23.8207	0.114687	861	KIR3DL1
AA_DPB1_194_33053519_exon4_Q	KIR3DL2_P43630_OID31191_v1_Oncology_II	0.106109	0.039828	0.172389	0.0337701	3.14209	867	0.00173443	2.76084	0.011259	869	KIR3DL2
AA_B_145_31324057_exon3_R	KIRREL1_Q96J84_OID30806_v1_Neurology_II	-0.0984904	-0.165171	-0.0318096	0.0339735	-2.89904	858	0.00383852	2.41584	0.00970036	860	KIRREL1
HLA_B_35	KIRREL2_Q6UWL6_OID20873_v1_Neurology	-0.0927967	-0.159592	-0.0260011	0.0340318	-2.72676	856	0.00652672	2.1853	0.00861122	858	KIRREL2
AA_C_99_31239105_exon3_FW	KIT_P10721_OID20370_v1_Cardiometabolic	-0.0893297	-0.154854	-0.0238051	0.0333861	-2.67566	890	0.00759525	2.11946	0.0079798	892	KIT
AA_C_156_31238934_exon3_CLW	KITLG_P21583_OID20196_v1_Cardiometabolic	-0.130426	-0.19606	-0.0647928	0.033441	-3.90019	879	0.000103443	3.9853	0.0170111	881	KITLG
AA_B_116_31324144_exon3_S	KLB_Q86Z14_OID20888_v1_Neurology	0.105624	0.0389137	0.172333	0.0339881	3.10766	856	0.00194802	2.71041	0.0111563	858	KLB
AA_DQB1_26_32632774_exon2_FY	KLF4_O43474_OID30808_v1_Neurology_II	0.125184	0.0587047	0.191664	0.0338709	3.69592	858	0.000232989	3.63266	0.0156711	860	KLF4
AA_B_147_31324051_exon3_CW	KLHL41_O60662_OID30986_v1_Neurology_II	-0.133037	-0.198166	-0.0679071	0.0331849	-4.00895	892	6.60862e-05	4.17989	0.0176987	894	KLHL41
AA_A_114_29911114_exon3_EHR	KLK1_P06870_OID21499_v1_Oncology	-0.115683	-0.181438	-0.0499288	0.0335027	-3.45296	879	0.000580949	3.23586	0.0133827	881	KLK1
HLA_DPB1_10	KLK10_O43240_OID21523_v1_Oncology	-0.0956172	-0.161289	-0.0299458	0.0334606	-2.8576	885	0.00436861	2.35966	0.00914265	887	KLK10
AA_B_178_31323958_exon3_GT	KLK11_Q9UBX7_OID21518_v1_Oncology	0.11956	0.0538353	0.185284	0.0334872	3.5703	879	0.000375902	3.42493	0.0142945	881	KLK11
AA_B_45_31324602_exon2_KM	KLK12_Q9UKR0_OID21201_v1_Oncology	-0.117397	-0.183901	-0.0508926	0.0338836	-3.46471	859	0.000557081	3.25408	0.013782	861	KLK12
AA_B_67_31324536_exon2_C	KLK13_Q9UKR3_OID21291_v1_Oncology	0.0936845	0.0269336	0.160435	0.0340091	2.75469	857	0.00599934	2.2219	0.00877678	859	KLK13
AA_A_56_29910699_exon2_DR	KLK14_Q9P0G3_OID21407_v1_Oncology	-0.104163	-0.169556	-0.0387704	0.033319	-3.12624	891	0.00182797	2.73803	0.01085	893	KLK14
AA_DPB1_76_33048667_exon2_V	KLK15_Q9H2R5_OID31427_v1_Oncology_II	-0.125235	-0.190468	-0.0600024	0.0332375	-3.76789	891	0.000175459	3.75582	0.0156839	893	KLK15
AA_C_211_31238182_exon4_A	KLK3_P07288_OID30364_v1_Cardiometabolic_II	0.105802	0.0404935	0.17111	0.0332759	3.17952	893	0.00152599	2.81645	0.011194	895	KLK3
AA_A_127_29911153_exon3_N	KLK4_Q9Y5K2_OID21391_v1_Oncology	0.11706	0.0517619	0.182359	0.0332709	3.5184	891	0.000456115	3.34093	0.0137031	893	KLK4
AA_A_9_29910558_exon2_FY	KLK6_Q92876_OID21526_v1_Oncology	0.108903	0.0433957	0.17441	0.033377	3.26281	887	0.00114529	2.94108	0.0118598	889	KLK6
AA_B_45_31324602_exon2_MT	KLK7_P49862_OID30652_v1_Inflammation_II	-0.144964	-0.211614	-0.0783139	0.0339574	-4.269	849	2.18488e-05	4.66057	0.0210146	851	KLK7
AA_A_297_29912344_exon5_M	KLK8_O60259_OID21517_v1_Oncology	0.11071	0.044037	0.177382	0.0339692	3.25912	856	0.00116166	2.93492	0.0122566	858	KLK8
HLA_C_14	KLKB1_P03952_OID30760_v1_Inflammation_II	0.109234	0.0432807	0.175188	0.0336039	3.25064	875	0.00119542	2.92248	0.0119321	877	KLKB1
AA_B_74_31324515_exon2_D	KLRB1_Q12918_OID20629_v1_Inflammation	-0.135554	-0.200661	-0.0704472	0.0331734	-4.08623	892	4.77939e-05	4.32063	0.018375	894	KLRB1
AA_DQB1_minus21_32634350_exon1_G	KLRC1_P26715_OID30855_v1_Neurology_II	-0.102123	-0.16878	-0.035467	0.0339609	-3.00708	858	0.00271465	2.56629	0.0104292	860	KLRC1
AA_A_77_29910762_exon2_Dx	KLRD1_Q13241_OID20632_v1_Inflammation	0.203307	0.138966	0.267648	0.0327832	6.20156	892	8.54168e-10	9.06846	0.0413338	894	KLRD1
AA_C_97_31239111_exon3_DNR	KLRF1_Q9NZS2_OID30464_v1_Inflammation_II	0.155733	0.0899273	0.221538	0.0335281	4.64485	868	3.93019e-06	5.40559	0.0242527	870	KLRF1
HLA_B_51_01	KLRK1_P26718_OID31082_v1_Neurology_II	0.117455	0.052269	0.18264	0.0332135	3.53635	894	0.000426545	3.37004	0.0137956	896	KLRK1
AA_DRB1_74_32551940_exon2_ER	KRT14_P02533_OID20800_v1_Neurology	0.0937304	0.0261442	0.161317	0.0344335	2.72207	836	0.00662238	2.17899	0.00878539	838	KRT14
AA_DPB1_178_33052924_exon3_L	KRT17_Q04695_OID30092_v1_Cardiometabolic_II	0.106309	0.0397602	0.172859	0.0339065	3.13537	860	0.00177468	2.75088	0.0113017	862	KRT17
HLA_B_41_01	KRT18_P05783_OID21296_v1_Oncology	0.111573	0.0454845	0.177661	0.0336721	3.3135	871	0.000959373	3.01801	0.0124484	873	KRT18
AA_DRB1_13_32552123_exon2_FHY	KRT19_P08727_OID20596_v1_Inflammation	0.12101	0.0554837	0.186536	0.0333865	3.62451	884	0.000306039	3.51422	0.0146433	886	KRT19
AA_DRB1_57_32551991_exon2_Vx	KRT5_P13647_OID20860_v1_Neurology	-0.0981793	-0.16494	-0.0314183	0.0340142	-2.88642	856	0.0039945	2.39854	0.00963917	858	KRT5
AA_B_116_31324144_exon3_FN	KRT6C_P48668_OID30169_v1_Cardiometabolic_II	-0.116643	-0.183114	-0.0501711	0.033867	-3.44415	860	0.000600562	3.22144	0.0136055	862	KRT6C
AA_B_171_31323979_exon3_EH	KRT8_P05787_OID30865_v1_Neurology_II	0.10042	0.0337517	0.167087	0.0339669	2.9564	858	0.00319784	2.49514	0.0100841	860	KRT8
HLA_B_15_01	KYAT1_Q16773_OID20232_v1_Cardiometabolic	-0.116137	-0.181926	-0.0503488	0.03352	-3.46472	878	0.000556479	3.25455	0.0134879	880	KYAT1
AA_DRB1_85_32551907_exon2_A	KYNU_Q16719_OID20669_v1_Inflammation	-0.109755	-0.175072	-0.0444385	0.0332802	-3.29791	892	0.0010126	2.99456	0.0120462	894	KYNU
AA_A_70_29910741_exon2_.H	L1CAM_P32004_OID21484_v1_Oncology	-0.109081	-0.174587	-0.0435751	0.0333764	-3.26821	887	0.00112391	2.94927	0.0118987	889	L1CAM
AA_A_156_29911240_exon3_L	L3HYPDH_Q96EM0_OID30314_v1_Cardiometabolic_II	-0.133275	-0.198293	-0.0682573	0.0331281	-4.02302	895	6.23087e-05	4.20545	0.0177623	897	L3HYPDH
AA_DRB1_71_32551949_exon2_KS	LACRT_Q9GZZ8_OID31367_v1_Oncology_II	-0.112737	-0.178142	-0.0473321	0.0333251	-3.38295	889	0.000748443	3.12584	0.0127097	891	LACRT
AA_DRB1_74_32551940_exon2_GL	LACTB2_Q53H82_OID20150_v1_Cardiometabolic	0.115504	0.0497484	0.18126	0.0335034	3.44754	879	0.000592561	3.22727	0.0133413	881	LACTB2
AA_B_70_31324527_exon2_KN	LAG3_P18627_OID21315_v1_Oncology	0.119891	0.0538674	0.185915	0.0336393	3.56401	871	0.000385079	3.41445	0.0143738	873	LAG3
HLA_B_51	LAIR1_Q6GTX8_OID20737_v1_Inflammation	-0.0962555	-0.161923	-0.0305881	0.0334585	-2.87686	885	0.00411308	2.38583	0.00926512	887	LAIR1
AA_DPA1_190_33036548_exon4_T	LAIR2_Q6ISS4_OID20965_v1_Neurology	-0.104121	-0.169885	-0.0383567	0.0335077	-3.10737	881	0.00194813	2.71038	0.0108412	883	LAIR2
AA_DPB1_178_33052924_exon3_M	LAMA1_P25391_OID30057_v1_Cardiometabolic_II	0.0994841	0.0328877	0.16608	0.0339306	2.93199	860	0.00345727	2.46127	0.00989708	862	LAMA1
AA_B_95_31324207_exon3_IR	LAMA4_Q16363_OID20769_v1_Inflammation	0.109042	0.0436102	0.174475	0.0333389	3.27072	889	0.001114	2.95311	0.0118902	891	LAMA4
HLA_A_02_01	LAMB1_P07942_OID30280_v1_Cardiometabolic_II	0.116164	0.050263	0.182066	0.0335773	3.45961	875	0.000567088	3.24635	0.0134942	877	LAMB1
AA_DRB1_74_32551940_exon2_GL	LAMP1_P11279_OID30416_v1_Cardiometabolic_II	-0.110177	-0.175973	-0.0443806	0.0335238	-3.28652	879	0.00105454	2.97694	0.0121389	881	LAMP1
AA_C_99_31239105_exon3_Yx	LAMP2_P13473_OID21035_v1_Neurology	-0.0890655	-0.155728	-0.0224031	0.0339642	-2.62233	860	0.00888742	2.05122	0.00793266	862	LAMP2
AA_DRB1_74_32551940_exon2_LQ	LAMP3_Q9UQV4_OID20638_v1_Inflammation	0.127525	0.062311	0.192739	0.0332277	3.8379	891	0.000132853	3.87663	0.0162626	893	LAMP3
AA_A_283_29912302_exon5_H	LAMTOR5_O43504_OID31396_v1_Oncology_II	-0.114751	-0.180031	-0.0494715	0.0332613	-3.44999	892	0.000586897	3.23144	0.0131678	894	LAMTOR5
AA_B_163_31324003_exon3_EL	LAP3_P28838_OID20436_v1_Inflammation	-0.116742	-0.182944	-0.0505414	0.0337296	-3.46113	867	0.000564184	3.24858	0.0136288	869	LAP3
AA_A_62_29910717_exon2_EGR	LARP1_Q6PKG0_OID31372_v1_Oncology_II	0.146873	0.0818725	0.211874	0.0331194	4.43467	892	1.03715e-05	4.98416	0.0215718	894	LARP1
AA_A_156_29911240_exon3_EQW	LAT_O43561_OID20640_v1_Inflammation	-0.100883	-0.166261	-0.0355043	0.0333117	-3.02845	892	0.0025289	2.59707	0.0101773	894	LAT
AA_DRB1_57_32551991_exon2_ADV	LAT2_Q9GZY6_OID21292_v1_Oncology	0.111281	0.0451905	0.177371	0.0336733	3.30472	871	0.000989525	3.00457	0.0123834	873	LAT2
AA_B_145_31324057_exon3_L	LATS1_O95835_OID30523_v1_Inflammation_II	-0.127476	-0.193551	-0.0614012	0.0336653	-3.78657	868	0.000163254	3.78714	0.0162502	870	LATS1
HLA_A_31_01	LAYN_Q6UX15_OID20970_v1_Neurology	-0.126842	-0.192582	-0.0611027	0.0334949	-3.78691	877	0.000162924	3.78802	0.0160889	879	LAYN
AA_DRB1_96_32549647_exon3_EIY	LBP_P18428_OID20355_v1_Cardiometabolic	0.0970802	0.0316033	0.162557	0.0333617	2.90993	890	0.00370522	2.43119	0.00942457	892	LBP
AA_C_16_31239600_exon2	LBR_Q14739_OID21034_v1_Neurology	-0.117706	-0.183073	-0.0523387	0.0333058	-3.53409	889	0.000430269	3.36626	0.0138546	891	LBR
AA_DRB1_67_32551961_exon2_F	LCAT_P04180_OID30677_v1_Inflammation_II	0.0990884	0.0336614	0.164515	0.0333364	2.97238	891	0.00303451	2.51791	0.00981852	893	LCAT
AA_B_282_31322979_exon5_I	LCN15_Q6UWW0_OID31032_v1_Neurology_II	0.108469	0.0431433	0.173795	0.0332849	3.25881	892	0.00116112	2.93512	0.0117656	894	LCN15
HLA_B_15_17	LCN2_P80188_OID20392_v1_Cardiometabolic	0.110774	0.0440623	0.177485	0.0339888	3.25912	855	0.00116172	2.9349	0.0122708	857	LCN2
HLA_C_14_02	LCP1_P13796_OID30367_v1_Cardiometabolic_II	0.123841	0.0587432	0.188939	0.033169	3.73365	895	0.000200655	3.69755	0.0153367	897	LCP1
AA_DRB1_32_32552066_exon2_H	LDLR_P01130_OID20240_v1_Cardiometabolic	0.14712	0.0818638	0.212375	0.0332489	4.4248	885	1.08562e-05	4.96432	0.0216442	887	LDLR
HLA_C_07_01	LDLRAP1_Q5SW96_OID31068_v1_Neurology_II	-0.116182	-0.181451	-0.0509136	0.0332557	-3.4936	892	0.000499988	3.30104	0.0134983	894	LDLRAP1
HLA_A_23_01	LECT2_O14960_OID30320_v1_Cardiometabolic_II	-0.125418	-0.190503	-0.0603328	0.0331624	-3.78193	895	0.000165948	3.78003	0.0157297	897	LECT2
AA_C_1_31239645_exon2_C	LEFTY2_O00292_OID21454_v1_Oncology	0.0951296	0.0296772	0.160582	0.0333493	2.85252	891	0.00443777	2.35284	0.00904965	893	LEFTY2
AA_A_77_29910762_exon2_N	LEG1_Q6P5S2_OID30608_v1_Inflammation_II	-0.100436	-0.167616	-0.0332559	0.0342271	-2.9344	845	0.00343239	2.4644	0.0100874	847	LEG1
AA_B_178_31323958_exon3_K	LELP1_Q5T871_OID30845_v1_Neurology_II	0.12853	0.0620791	0.194981	0.0338563	3.79634	858	0.000157181	3.8036	0.0165199	860	LELP1
AA_DRB1_71_32551949_exon2_R	LEO1_Q8WVC0_OID30991_v1_Neurology_II	0.111202	0.0458959	0.176508	0.0332748	3.34193	892	0.000866583	3.06219	0.0123659	894	LEO1
AA_B_116_31324144_exon3_FLN	LEP_P41159_OID20187_v1_Cardiometabolic	0.117906	0.0521689	0.183644	0.0334939	3.52023	879	0.000453323	3.34359	0.0139019	881	LEP
AA_DPB1_9_33048466_exon2_Y	LEPR_P48357_OID20128_v1_Cardiometabolic	0.0881686	0.0222273	0.15411	0.0335978	2.62424	879	0.00883501	2.05379	0.0077737	881	LEPR
AA_DPA1_28_33037588_exon2	LETM1_O95202_OID31018_v1_Neurology_II	-0.12998	-0.195136	-0.0648235	0.0331984	-3.91523	892	9.72002e-05	4.01233	0.0168947	894	LETM1
AA_DPB1_205_33053552_exon4_M	LGALS1_P09382_OID20154_v1_Cardiometabolic	-0.103958	-0.169798	-0.0381175	0.0335464	-3.09893	879	0.00200401	2.6981	0.0108073	881	LGALS1
AA_C_77_31239417_exon2_N	LGALS3_P17931_OID20284_v1_Cardiometabolic	0.120615	0.0551228	0.186107	0.0333692	3.61455	885	0.000317848	3.49778	0.0145479	887	LGALS3
AA_C_152_31238946_exon3_AE	LGALS3BP_Q08380_OID30765_v1_Inflammation_II	-0.106414	-0.171572	-0.0412565	0.0331994	-3.2053	897	0.00139691	2.85483	0.011324	899	LGALS3BP
AA_DQB1_66_32632654_exon2	LGALS4_P56470_OID20748_v1_Inflammation	0.146803	0.0815439	0.212062	0.0332504	4.41506	885	1.13455e-05	4.94518	0.0215511	887	LGALS4
AA_DRB1_13_32552123_exon2_FHY	LGALS7_LGALS7B_P47929_OID21406_v1_Oncology	-0.109167	-0.174858	-0.043476	0.0334705	-3.26159	882	0.0011504	2.93915	0.0119175	884	LGALS7
AA_DRB1_74_32551940_exon2_GLx	LGALS8_O00214_OID21041_v1_Neurology	0.112668	0.0472621	0.178073	0.0333254	3.38084	889	0.000754142	3.12255	0.012694	891	LGALS8
AA_B_158_31324018_exon3_A	LGALS9_O00182_OID20781_v1_Inflammation	0.0977822	0.032199	0.163366	0.0334158	2.92623	887	0.00351856	2.45364	0.00956137	889	LGALS9
HLA_B_38	LGMN_Q99538_OID20773_v1_Inflammation	-0.105463	-0.17092	-0.040005	0.0333519	-3.16212	889	0.00161938	2.79065	0.0111224	891	LGMN
AA_DQB1_197_32628856_exon4_N	LHB_P01229_OID21248_v1_Oncology	0.0979539	0.0313084	0.164599	0.0339555	2.88477	859	0.00401493	2.39632	0.00959496	861	LHB
AA_B_97_31324201_exon3_T	LHPP_Q9H008_OID20749_v1_Inflammation	-0.134281	-0.199731	-0.0688302	0.0333479	-4.02666	883	6.14371e-05	4.21157	0.0180313	885	LHPP
AA_DQA1_47_32609219_exon2_CK	LIF_P15018_OID20824_v1_Neurology	0.12503	0.0584712	0.191588	0.0339111	3.68699	856	0.00024122	3.61759	0.0156325	858	LIF
AA_B_11_31324704_exon2	LIFR_P42702_OID20606_v1_Inflammation	-0.0862158	-0.151944	-0.0204877	0.0334895	-2.57441	885	0.0102025	1.99129	0.00743316	887	LIFR
HLA_B_15	LILRA2_Q8N149_OID21152_v1_Neurology	0.110001	0.0443529	0.175648	0.0334485	3.28866	883	0.00104645	2.98028	0.0121002	885	LILRA2
HLA_B_13_02	LILRA3_Q8N6C8_OID30376_v1_Cardiometabolic_II	0.0986217	0.0333384	0.163905	0.0332634	2.96487	895	0.00310842	2.50746	0.00972624	897	LILRA3
AA_A_321_29912858_exon6_S	LILRA4_P59901_OID30162_v1_Cardiometabolic_II	0.0913647	0.0247162	0.158013	0.0339571	2.69059	860	0.00727086	2.13841	0.00834751	862	LILRA4
AA_DQB1_57_32632681_exon2_AS	LILRA5_A6NI73_OID20209_v1_Cardiometabolic	-0.105817	-0.171644	-0.0399894	0.0335398	-3.15496	879	0.00165977	2.77995	0.0111972	881	LILRA5
AA_A_minus15_29910359_exon1_V	LILRA6_Q6PI73_OID30346_v1_Cardiometabolic_II	0.112035	0.0468454	0.177226	0.0332159	3.37295	895	0.000775579	3.11037	0.0125519	897	LILRA6
HLA_C_07_01	LILRB1_Q8NHL6_OID20323_v1_Cardiometabolic	-0.190959	-0.255428	-0.126491	0.0328479	-5.81344	893	8.51522e-09	8.0698	0.0364655	895	LILRB1
AA_B_95_31324207_exon3_IL	LILRB2_Q8N423_OID20301_v1_Cardiometabolic	-0.130352	-0.195541	-0.0651622	0.0332154	-3.92444	891	9.36272e-05	4.0286	0.0169916	893	LILRB2
AA_DRB1_13_32552123_exon2_HR	LILRB4_Q8NHJ6_OID20429_v1_Inflammation	0.449526	0.389984	0.509068	0.0303369	14.8178	867	1.90104e-44	43.721	0.202074	869	LILRB4
AA_A_62_29910717_exon2_EL	LILRB5_O75023_OID20324_v1_Cardiometabolic	-0.101393	-0.166732	-0.0360551	0.0332913	-3.04564	893	0.00239002	2.6216	0.0102806	895	LILRB5
AA_DQB1_26_32632774_exon2_FL	LIPF_P07098_OID30266_v1_Cardiometabolic_II	-0.113189	-0.179113	-0.047265	0.0335889	-3.36984	875	0.000785023	3.10512	0.0128118	877	LIPF
AA_C_99_31239105_exon3_CSY	LMNB1_P20700_OID31501_v1_Oncology_II	0.0996559	0.0343794	0.164932	0.0332599	2.99628	895	0.00280838	2.55154	0.0099313	897	LMNB1
AA_B_116_31324144_exon3_FL	LMNB2_Q03252_OID31109_v1_Neurology_II	0.0856318	0.0202331	0.151031	0.0333222	2.56982	894	0.0103362	1.98564	0.00733281	896	LMNB2
HLA_C_15_02	LMOD1_P29536_OID30212_v1_Cardiometabolic_II	-0.114369	-0.180284	-0.0484538	0.0335843	-3.40543	875	0.000690669	3.16073	0.0130803	877	LMOD1
HLA_C_15	LMOD1_P29536_OID30547_v1_Inflammation_II	-0.114205	-0.180387	-0.0480221	0.0337201	-3.38684	868	0.000738811	3.13147	0.0130427	870	LMOD1
HLA_B_52_01	LMOD1_P29536_OID31014_v1_Neurology_II	0.123916	0.0587085	0.189123	0.0332244	3.72965	892	0.000203851	3.69069	0.0153551	894	LMOD1
HLA_A_02_06	LMOD1_P29536_OID31416_v1_Oncology_II	-0.10311	-0.16851	-0.0377097	0.0333227	-3.09428	891	0.00203448	2.69155	0.0106316	893	LMOD1
HLA_A_02_01	LMOD2_Q6P5Q4_OID30864_v1_Neurology_II	-0.112651	-0.179231	-0.0460713	0.0339221	-3.32088	858	0.000935222	3.02909	0.0126903	860	LMOD2
AA_A_9_29910558_exon2_Y	LONP1_P36776_OID30219_v1_Cardiometabolic_II	0.105828	0.0398501	0.171806	0.0336163	3.14812	875	0.00169895	2.76982	0.0111996	877	LONP1
AA_DRB1_74_32551940_exon2_ALx	LPA_P08519_OID30747_v1_Inflammation_II	-0.102538	-0.168691	-0.0363855	0.0337051	-3.04222	871	0.00241885	2.61639	0.0105141	873	LPA
AA_B_116_31324144_exon3_PSY	LPCAT2_Q7L5N7_OID21290_v1_Oncology	0.108158	0.0420449	0.174271	0.0336849	3.21087	871	0.00137183	2.8627	0.0116982	873	LPCAT2
HLA_DRB1_14_04	LPL_P06858_OID20188_v1_Cardiometabolic	-0.107856	-0.173669	-0.0420429	0.0335324	-3.21647	879	0.00134524	2.8712	0.0116329	881	LPL
AA_A_76_29910759_exon2_Ax	LPO_P22079_OID20963_v1_Neurology	-0.120087	-0.186377	-0.0537973	0.0337745	-3.55555	864	0.000397671	3.40048	0.0144209	866	LPO
HLA_DQA1_01_02	LPP_Q93052_OID30190_v1_Cardiometabolic_II	-0.108633	-0.175166	-0.0421012	0.0338979	-3.20473	860	0.00140175	2.85333	0.0118012	862	LPP
AA_C_219_31238158_exon4_R	LRCH4_O75427_OID30191_v1_Cardiometabolic_II	0.124915	0.0585111	0.191319	0.0338326	3.69215	860	0.000236382	3.62639	0.0156038	862	LRCH4
AA_DQB1_87_32632591_exon2_F	LRFN2_Q9ULH4_OID30895_v1_Neurology_II	-0.0798474	-0.146176	-0.0135182	0.0337949	-2.3627	870	0.0183614	1.73609	0.0063756	872	LRFN2
AA_B_152_31324036_exon3_EQ	LRG1_P02750_OID30751_v1_Inflammation_II	-0.102391	-0.167576	-0.0372053	0.0332135	-3.0828	897	0.00211336	2.67503	0.0104838	899	LRG1
AA_C_95_31239117_exon3_IL	LRIG1_Q96JA1_OID21429_v1_Oncology	0.104102	0.0386722	0.169533	0.0333379	3.12264	890	0.00185031	2.73276	0.0108373	892	LRIG1
AA_DRB1_70_32551952_exon2_DQ	LRIG3_Q6UXM1_OID30450_v1_Inflammation_II	-0.120373	-0.186583	-0.0541622	0.0337343	-3.56826	866	0.000379098	3.42125	0.0144896	868	LRIG3
AA_C_138_31238988_exon3_Kx	LRP1_Q07954_OID21293_v1_Oncology	0.102415	0.0362614	0.168568	0.0337055	3.03852	871	0.00244842	2.61111	0.0104888	873	LRP1
AA_C_94_31239120_exon3_T	LRP11_Q86VZ4_OID20185_v1_Cardiometabolic	-0.101758	-0.167613	-0.0359024	0.0335541	-3.03265	879	0.00249535	2.60287	0.0103547	881	LRP11
HLA_DPB1_09	LRP2_P98164_OID30960_v1_Neurology_II	0.107733	0.0415787	0.173887	0.0337059	3.19627	870	0.00144239	2.84092	0.0116064	872	LRP2
AA_DRB1_minus24_32557503_exon1_F	LRP2BP_Q9P2M1_OID30907_v1_Neurology_II	-0.120283	-0.186341	-0.0542242	0.033657	-3.57377	870	0.000371222	3.43037	0.0144679	872	LRP2BP
AA_C_138_31238988_exon3_KY	LRPAP1_P30533_OID21059_v1_Neurology	0.156586	0.0915734	0.221599	0.0331252	4.7271	889	2.6469e-06	5.57726	0.0245192	891	LRPAP1
AA_DRB1_86_32551904_exon2_GX	LRRC25_Q8N386_OID21333_v1_Oncology	-0.128066	-0.194022	-0.0621104	0.0336047	-3.81096	871	0.000148166	3.82925	0.0164009	873	LRRC25
AA_DRB1_13_32552123_exon2_FH	LRRC37A2_A6NM11_OID31440_v1_Oncology_II	-0.100256	-0.165492	-0.0350204	0.0332393	-3.0162	896	0.00263193	2.57973	0.0100514	898	LRRC37A2
HLA_DQB1_03_02	LRRC38_Q5VT99_OID30924_v1_Neurology_II	-0.121108	-0.18716	-0.0550562	0.0336536	-3.59866	870	0.000337921	3.47118	0.0146672	872	LRRC38
AA_A_114_29911114_exon3_EHQ	LRRC59_Q96AG4_OID30361_v1_Cardiometabolic_II	-0.11869	-0.183829	-0.0535505	0.03319	-3.57607	895	0.000367482	3.43476	0.0140873	897	LRRC59
AA_DPB1_69_33048646_exon2_E	LRRFIP1_Q32MZ4_OID31344_v1_Oncology_II	-0.128101	-0.193273	-0.0629291	0.0332066	-3.8577	892	0.000122693	3.91118	0.0164099	894	LRRFIP1
AA_B_97_31324201_exon3_CN	LRRN1_Q6UXK5_OID20438_v1_Inflammation	0.0929057	0.0265371	0.159274	0.0338149	2.74748	867	0.00613017	2.21253	0.00863147	869	LRRN1
AA_DRB1_74_32551940_exon2_AGL	LRTM1_Q9HBL6_OID30906_v1_Neurology_II	-0.102217	-0.16841	-0.0360238	0.0337256	-3.03084	870	0.00251098	2.60016	0.0104483	872	LRTM1
AA_DPB1_76_33048667_exon2_I	LRTM2_Q8N967_OID31020_v1_Neurology_II	-0.0983907	-0.163785	-0.032996	0.03332	-2.9529	892	0.00323061	2.49072	0.00968073	894	LRTM2
AA_DRB1_11_32552129_exon2_GL	LSM1_O15116_OID21210_v1_Oncology	0.103381	0.0367725	0.16999	0.0339367	3.04629	859	0.00238766	2.62203	0.0106877	861	LSM1
AA_DRB1_67_32551961_exon2_F	LSM8_O95777_OID31269_v1_Oncology_II	0.110684	0.0448161	0.176551	0.0335601	3.29807	877	0.0010127	2.99452	0.0122509	879	LSM8
HLA_B_35_03	LSP1_P33241_OID20530_v1_Inflammation	0.0868292	0.0211047	0.152554	0.0334877	2.59287	885	0.00967491	2.01435	0.00753932	887	LSP1
AA_B_67_31324536_exon2_F	LTA_P01374_OID20586_v1_Inflammation	-0.177754	-0.242677	-0.112831	0.0330793	-5.37357	885	9.87565e-08	7.00543	0.0315965	887	LTA
AA_DPB1_178_33052924_exon3_M	LTA4H_P09960_OID21452_v1_Oncology	0.0955803	0.0301307	0.16103	0.0333479	2.86616	891	0.00425271	2.37133	0.00913559	893	LTA4H
AA_B_114_31324150_exon3_D	LTB_Q06643_OID31383_v1_Oncology_II	0.111213	0.0459071	0.176519	0.0332748	3.34226	892	0.00086554	3.06271	0.0123683	894	LTB
AA_DRB1_minus17_32557482_exon1_T	LTBP2_Q14767_OID20254_v1_Cardiometabolic	0.104839	0.0395245	0.170154	0.0332793	3.15028	893	0.00168542	2.77329	0.0109913	895	LTBP2
AA_A_9_29910558_exon2_F	LTBP3_Q9NS15_OID21191_v1_Oncology	-0.105012	-0.171609	-0.0384149	0.0339309	-3.09488	859	0.00203274	2.69192	0.0110275	861	LTBP3
AA_A_127_29911153_exon3_K	LTBR_P36941_OID20768_v1_Inflammation	0.121824	0.0561559	0.187493	0.0334589	3.64102	880	0.000287416	3.54149	0.0148412	882	LTBR
AA_DRB1_73_32551943_exon2_AP	LTO1_Q8WV07_OID20434_v1_Inflammation	0.112461	0.0462272	0.178695	0.0337463	3.33255	867	0.00089698	3.04722	0.0126475	869	LTO1
AA_DQA1_47_32609219_exon2_CQ	LUZP2_Q86TE4_OID31402_v1_Oncology_II	0.101057	0.0356798	0.166434	0.0333111	3.03374	892	0.00248546	2.60459	0.0102125	894	LUZP2
AA_C_99_31239105_exon3_CFY	LXN_Q9BS40_OID21003_v1_Neurology	0.102443	0.0363653	0.16852	0.0336668	3.04284	873	0.00241377	2.6173	0.0104945	875	LXN
AA_A_152_29911228_exon3_ER	LY6D_Q14210_OID20708_v1_Inflammation	-0.107439	-0.17333	-0.041548	0.0335721	-3.20025	877	0.00142246	2.84696	0.0115432	879	LY6D
AA_DRB1_74_32551940_exon2_AL	LY75_O60449_OID20580_v1_Inflammation	-0.0888222	-0.154535	-0.0231092	0.0334818	-2.65285	885	0.00812446	2.09021	0.00788938	887	LY75
AA_B_97_31324201_exon3_NSV	LY9_Q9HBG7_OID20670_v1_Inflammation	-0.117007	-0.182826	-0.0511873	0.0335357	-3.48903	877	0.000508916	3.29335	0.0136906	879	LY9
AA_A_114_29911114_exon3_DRx	LY96_Q9Y6Y9_OID20945_v1_Neurology	-0.0985179	-0.16432	-0.0327159	0.033527	-2.93847	881	0.00338443	2.47051	0.00970578	883	LY96
AA_DQB1_26_32632774_exon2_FL	LYAR_Q9NX58_OID21264_v1_Oncology	0.111287	0.044736	0.177839	0.0339076	3.28208	859	0.00107203	2.96979	0.0123849	861	LYAR
AA_DQA1_69_32609285_exon2_T	LYN_P07948_OID21350_v1_Oncology	0.0927405	0.0265238	0.158957	0.0337377	2.74887	871	0.00610386	2.2144	0.0086008	873	LYN
AA_A_77_29910762_exon2_DN	LYPD1_Q8N2G4_OID20821_v1_Neurology	-0.0930209	-0.159815	-0.0262267	0.0340311	-2.73341	856	0.00639761	2.19398	0.00865288	858	LYPD1
HLA_B_44_03	LYPD3_O95274_OID21530_v1_Oncology	-0.0941747	-0.15993	-0.0284196	0.0335031	-2.81092	883	0.0050493	2.29677	0.00886887	885	LYPD3
AA_C_116_31239054_exon3_FY	LYPD8_Q6UX82_OID21251_v1_Oncology	-0.171611	-0.237585	-0.105637	0.0336134	-5.10544	859	4.06555e-07	6.39088	0.0294504	861	LYPD8
AA_C_138_31238988_exon3_KY	LYPLA2_O95372_OID30817_v1_Neurology_II	-0.1075	-0.174118	-0.0408817	0.0339416	-3.1672	858	0.00159354	2.79764	0.0115563	860	LYPLA2
AA_B_163_31324003_exon3_AT	LYSMD3_Q7Z3D4_OID30950_v1_Neurology_II	-0.101642	-0.167839	-0.0354451	0.0337276	-3.01362	870	0.00265637	2.57571	0.0103311	872	LYSMD3
AA_DQB1_57_32632681_exon2_D	LYVE1_Q9Y5Y7_OID30728_v1_Inflammation_II	-0.110436	-0.175565	-0.0453071	0.0331848	-3.32791	897	0.00091061	3.04067	0.0121961	899	LYVE1
AA_B_67_31324536_exon2_CRY	LYZL2_Q7Z4W2_OID31180_v1_Oncology_II	-0.106819	-0.173095	-0.0405436	0.0337675	-3.16337	867	0.00161384	2.79214	0.0114103	869	LYZL2
AA_C_9_31239621_exon2_DF	LZTFL1_Q9NQ48_OID30637_v1_Inflammation_II	0.12446	0.0585122	0.190409	0.033601	3.70407	872	0.000225518	3.64682	0.0154904	874	LZTFL1
HLA_B_35_03	M6PR_P20645_OID30208_v1_Cardiometabolic_II	-0.104499	-0.170486	-0.0385117	0.0336211	-3.10814	875	0.00194354	2.71141	0.01092	877	M6PR
AA_A_9_29910558_exon2_T	MAD1L1_Q9Y6D9_OID20904_v1_Neurology	-0.0924742	-0.158503	-0.0264457	0.0336421	-2.74876	876	0.00610511	2.21431	0.00855147	878	MAD1L1
AA_DRB1_70_32551952_exon2_D	MAEA_Q7L5Y9_OID21206_v1_Oncology	0.13671	0.0703711	0.203049	0.0337992	4.04476	859	5.7089e-05	4.24345	0.0186896	861	MAEA
AA_DPB1_65_33048634_exon2_L	MAG_P20916_OID30967_v1_Neurology_II	-0.0903281	-0.156598	-0.0240585	0.0337646	-2.67523	870	0.00760802	2.11873	0.00815916	872	MAG
AA_C_66_31239450_exon2_K	MAGEA3_P43357_OID31331_v1_Oncology_II	-0.108212	-0.174098	-0.0423268	0.0335693	-3.22355	877	0.00131289	2.88177	0.0117099	879	MAGEA3
HLA_B_15	MAGED1_Q9Y5V3_OID21181_v1_Oncology	0.141525	0.0752318	0.207819	0.0337761	4.1901	859	3.07676e-05	4.51191	0.0200294	861	MAGED1
AA_C_116_31239054_exon3_Sx	MAMDC2_Q7Z304_OID30309_v1_Cardiometabolic_II	0.100181	0.0349078	0.165454	0.0332582	3.01222	895	0.00266641	2.57407	0.0100362	897	MAMDC2
AA_DRB1_181_32549392_exon3_T	MAMDC4_Q6UXC1_OID31342_v1_Oncology_II	0.111182	0.0458761	0.176489	0.0332749	3.34133	892	0.000868424	3.06127	0.0123615	894	MAMDC4
AA_DRB1_minus24_32557503_exon1_L	MAN1A2_O60476_OID30262_v1_Cardiometabolic_II	-0.133665	-0.19942	-0.0679095	0.0335028	-3.98966	875	7.17043e-05	4.14445	0.0178663	877	MAN1A2
AA_B_80_31324497_exon2_CI	MAN2B2_Q9Y2E5_OID30306_v1_Cardiometabolic_II	0.124267	0.0591727	0.189362	0.0331672	3.74669	895	0.00019066	3.71974	0.0154424	897	MAN2B2
AA_DPA1_28_33037588_exon2	MANEAL_Q5VSG8_OID31244_v1_Oncology_II	0.10187	0.0355598	0.16818	0.0337851	3.01523	867	0.00264269	2.57795	0.0103775	869	MANEAL
HLA_DRB1_08	MANF_P55145_OID20707_v1_Inflammation	0.123323	0.058001	0.188645	0.0332829	3.7053	889	0.000224184	3.64939	0.0152086	891	MANF
AA_A_105_29911087_exon3_S	MANSC1_Q9H8J5_OID21492_v1_Oncology	0.105807	0.0402778	0.171336	0.0333882	3.16899	887	0.00158212	2.80076	0.0111951	889	MANSC1
AA_DRB1_30_32552072_exon2_GLY	MANSC4_A6NHS7_OID30141_v1_Cardiometabolic_II	0.176582	0.110705	0.242459	0.0335639	5.26107	860	1.80915e-07	6.74253	0.0311812	862	MANSC4
HLA_DRB1_12_02	MAP1LC3A_Q9H492_OID30868_v1_Neurology_II	0.101397	0.0347355	0.168058	0.0339635	2.98546	858	0.00291192	2.53582	0.0102813	860	MAP1LC3A
HLA_B_38	MAP1LC3B2_A6NCE7_OID30074_v1_Cardiometabolic_II	0.101122	0.0345368	0.167707	0.0339249	2.98076	860	0.00295633	2.52925	0.0102257	862	MAP1LC3B2
HLA_DPB1_03	MAP2_P11137_OID31138_v1_Neurology_II	-0.103259	-0.168548	-0.0379702	0.0332662	-3.10402	894	0.00196916	2.70572	0.0106625	896	MAP2
HLA_B_51_01	MAP2K1_Q02750_OID31468_v1_Oncology_II	-0.105011	-0.170215	-0.0398072	0.0332229	-3.1608	896	0.00162621	2.78882	0.0110273	898	MAP2K1
AA_C_156_31238934_exon3_DLW	MAP2K6_P52564_OID20552_v1_Inflammation	-0.124866	-0.190323	-0.0594082	0.0333516	-3.74392	885	0.000192876	3.71472	0.0155914	887	MAP2K6
AA_A_156_29911240_exon3_EWx	MAP3K5_Q99683_OID21253_v1_Oncology	0.114129	0.0475991	0.180659	0.0338966	3.36697	859	0.000793745	3.10032	0.0130254	861	MAP3K5
AA_B_97_31324201_exon3_CNT	MAP4K5_Q9Y4K4_OID20899_v1_Neurology	0.123875	0.0581105	0.189639	0.0335075	3.69692	877	0.000231781	3.63492	0.015345	879	MAP4K5
AA_DRB1_38_32552048_exon2_Lx	MAPK13_O15264_OID31205_v1_Oncology_II	0.106635	0.0403583	0.172912	0.0337681	3.15786	867	0.0016443	2.78402	0.0113711	869	MAPK13
AA_A_9_29910558_exon2_S	MAPK9_P45984_OID20557_v1_Inflammation	-0.102412	-0.168039	-0.0367852	0.0334379	-3.06275	885	0.00225945	2.646	0.0104882	887	MAPK9
AA_B_143_31324063_exon3_GS	MAPKAPK2_P49137_OID31293_v1_Oncology_II	0.107482	0.0415911	0.173373	0.033572	3.20154	877	0.00141619	2.84888	0.0115524	879	MAPKAPK2
AA_DRB1_58_32551988_exon2_AP	MAPRE3_Q9UPY8_OID31177_v1_Oncology_II	-0.12717	-0.193285	-0.0610539	0.033686	-3.77514	867	0.00017081	3.76749	0.0161721	869	MAPRE3
AA_B_116_31324144_exon3_F	MAPT_P10636_OID20830_v1_Neurology	-0.112456	-0.179116	-0.0457966	0.0339625	-3.31119	856	0.000967908	3.01417	0.0126464	858	MAPT
AA_DRB1_minus16_32557479_exon1_A	MARCO_Q9UEW3_OID20210_v1_Cardiometabolic	-0.100742	-0.166604	-0.0348797	0.0335576	-3.00206	879	0.00275742	2.5595	0.0101489	881	MARCO
AA_DQB1_57_32632681_exon2_V	MARS1_P56192_OID30658_v1_Inflammation_II	0.0960452	0.0298494	0.162241	0.0337271	2.84772	871	0.00450698	2.34611	0.00922468	873	MARS1
HLA_DRB1_15_01	MASP1_P48740_OID20954_v1_Neurology	-0.120221	-0.186015	-0.0544266	0.0335227	-3.58625	877	0.000354015	3.45098	0.014453	879	MASP1
HLA_A_02_11	MATN2_O00339_OID20767_v1_Inflammation	-0.0944226	-0.15999	-0.028855	0.0334079	-2.82636	888	0.00481378	2.31751	0.00891562	890	MATN2
AA_B_97_31324201_exon3_CNV	MATN3_O15232_OID20979_v1_Neurology	-0.10721	-0.17299	-0.0414304	0.0335157	-3.19881	880	0.00142931	2.84487	0.0114941	882	MATN3
HLA_DPB1_14	MAVS_Q7Z434_OID21204_v1_Oncology	0.0973418	0.0306924	0.163991	0.0339575	2.86658	859	0.00425081	2.37153	0.00947543	861	MAVS
HLA_A_02_06	MAX_P61244_OID20877_v1_Neurology	0.118563	0.0519513	0.185175	0.0339382	3.4935	856	0.000501173	3.30001	0.0140572	858	MAX
AA_C_156_31238934_exon3_CW	MB_P02144_OID20263_v1_Cardiometabolic	-0.114764	-0.180007	-0.049521	0.0332426	-3.45231	893	0.00058191	3.23514	0.0131707	895	MB
HLA_B_15_17	MBL2_P11226_OID30759_v1_Inflammation_II	-0.0964499	-0.162116	-0.0307838	0.0334579	-2.88272	885	0.00403798	2.39384	0.00930259	887	MBL2
AA_DRB1_26_32552084_exon2_F	MCAM_P43121_OID20343_v1_Cardiometabolic	-0.100282	-0.165738	-0.0348256	0.0333511	-3.00684	890	0.00271394	2.5664	0.0100564	892	MCAM
AA_DRB1_78_32551928_exon2_V	MCEE_Q96PE7_OID31033_v1_Neurology_II	0.114278	0.0489951	0.179561	0.0332631	3.43558	892	0.000618566	3.20861	0.0130595	894	MCEE
AA_B_94_31324210_exon3_.I	MCEMP1_Q8IX19_OID30501_v1_Inflammation_II	-0.137588	-0.203572	-0.0716027	0.0336194	-4.0925	868	4.66524e-05	4.33113	0.0189303	870	MCEMP1
AA_DPA1_11_33037639_exon2_A	MCFD2_Q8NI22_OID20171_v1_Cardiometabolic	-0.101302	-0.167274	-0.0353309	0.0336131	-3.01378	876	0.00265445	2.57602	0.0102622	878	MCFD2
AA_DPB1_178_33052924_exon3_L	MCTS1_Q9ULC4_OID31444_v1_Oncology_II	-0.109573	-0.174744	-0.0444013	0.0332065	-3.29974	896	0.00100592	2.99744	0.0120062	898	MCTS1
HLA_A_03	MDGA1_Q8NFP4_OID20951_v1_Neurology	0.0834539	0.0175608	0.149347	0.0335733	2.48572	881	0.0131134	1.88228	0.00696455	883	MDGA1
AA_A_97_29911063_exon3_KRx	MDH1_P40925_OID30669_v1_Inflammation_II	0.100857	0.0351449	0.166569	0.0334811	3.01235	883	0.00266628	2.57409	0.0101721	885	MDH1
AA_B_116_31324144_exon3_FL	MDK_P21741_OID21489_v1_Oncology	0.105942	0.0403028	0.171582	0.0334444	3.16772	884	0.00158913	2.79884	0.0112238	886	MDK
HLA_B_49	MDM1_Q8TC05_OID30945_v1_Neurology_II	0.152673	0.0869118	0.218435	0.0335057	4.55663	870	5.94054e-06	5.22617	0.0233091	872	MDM1
HLA_A_02_05	MECR_Q9BV79_OID30274_v1_Cardiometabolic_II	0.104991	0.0390066	0.170974	0.0336193	3.12292	875	0.00184956	2.73293	0.011023	877	MECR
AA_DPB1_8_33048463_exon2	MED18_Q9BUE0_OID21236_v1_Oncology	0.121532	0.0550609	0.188003	0.0338666	3.58854	859	0.000351349	3.45426	0.01477	861	MED18
AA_A_62_29910717_exon2_EGQ	MED21_Q13503_OID30066_v1_Cardiometabolic_II	-0.123485	-0.189901	-0.0570684	0.0338387	-3.64921	860	0.000278905	3.55454	0.0152484	862	MED21
HLA_DQB1_04	MEGF10_Q96KG7_OID20746_v1_Inflammation	0.107862	0.0422731	0.173451	0.0334185	3.22761	885	0.0012942	2.888	0.0116342	887	MEGF10
HLA_B_35	MEGF11_A6BM72_OID30099_v1_Cardiometabolic_II	-0.111768	-0.178278	-0.0452594	0.0338861	-3.29836	860	0.00101244	2.99463	0.0124922	862	MEGF11
AA_B_67_31324536_exon2_RS	MEGF9_Q9H1U4_OID20285_v1_Cardiometabolic	0.0913465	0.0258708	0.156822	0.0333612	2.73811	891	0.00630264	2.20048	0.00834418	893	MEGF9
AA_C_6_31239630_exon2_R	MELTF_P08582_OID30347_v1_Cardiometabolic_II	-0.102099	-0.16736	-0.0368391	0.0332516	-3.07051	895	0.0022015	2.65728	0.0104243	897	MELTF
AA_DRB1_37_32552051_exon2_FLS	MENT_Q9BUN1_OID30595_v1_Inflammation_II	0.104043	0.0379388	0.170147	0.0336805	3.08912	872	0.00207113	2.68379	0.010825	874	MENT
HLA_C_03_02	MEP1A_Q16819_OID31459_v1_Oncology_II	0.135014	0.0700483	0.19998	0.0331018	4.07876	896	4.9307e-05	4.30709	0.0182289	898	MEP1A
HLA_C_08	MEP1B_Q16820_OID20168_v1_Cardiometabolic	0.0918703	0.0259512	0.157789	0.0335865	2.73533	879	0.00635724	2.19673	0.00844015	881	MEP1B
AA_DRB1_96_32549647_exon3_Hx	MEPE_Q9NQ76_OID20753_v1_Inflammation	-0.134441	-0.199816	-0.0690663	0.0333095	-4.03612	885	5.90445e-05	4.22882	0.0180744	887	MEPE
AA_B_67_31324536_exon2_RS	MERTK_Q12866_OID20657_v1_Inflammation	0.105741	0.0403958	0.171086	0.0332948	3.17591	892	0.001545	2.81107	0.0111812	894	MERTK
AA_A_107_29911093_exon3_W	MESD_Q14696_OID21099_v1_Neurology	0.109143	0.0434888	0.174797	0.0334516	3.2627	883	0.00114591	2.94085	0.0119121	885	MESD
AA_B_69_31324530_exon2_A	MET_P08581_OID20269_v1_Cardiometabolic	-0.12092	-0.186372	-0.0554674	0.0333491	-3.62588	886	0.000304411	3.51654	0.0146216	888	MET
AA_DRB1_11_32552129_exon2_DL	METAP1_P53582_OID20815_v1_Neurology	-0.148089	-0.214434	-0.0817433	0.0338024	-4.38101	856	1.32781e-05	4.87687	0.0219303	858	METAP1
AA_B_95_31324207_exon3_I	METAP1D_Q6UB28_OID20519_v1_Inflammation	-0.102395	-0.168021	-0.0367676	0.0334379	-3.06223	885	0.00226341	2.64524	0.0104846	887	METAP1D
AA_DRB1_37_32552051_exon2_FNS	METAP2_P50579_OID21437_v1_Oncology	0.0903158	0.024834	0.155798	0.0333643	2.70696	891	0.00692024	2.15988	0.00815695	893	METAP2
HLA_DPB1_09	MFAP3_P55082_OID20057_v1_Cardiometabolic	-0.0945743	-0.160971	-0.0281778	0.0338291	-2.79565	866	0.00529411	2.27621	0.00894431	868	MFAP3
HLA_DQA1_06	MFAP3L_O75121_OID30933_v1_Neurology_II	0.111844	0.0457204	0.177969	0.0336905	3.31977	870	0.000938387	3.02762	0.0125092	872	MFAP3L
AA_B_77_31324506_exon2_CD	MFAP4_P55083_OID30598_v1_Inflammation_II	-0.104501	-0.170602	-0.0384	0.0336789	-3.10287	872	0.00197832	2.7037	0.0109205	874	MFAP4
AA_DQA1_215_32610494_exon4_L	MFAP5_Q13361_OID20239_v1_Cardiometabolic	-0.121696	-0.186885	-0.0565076	0.033215	-3.66389	893	0.000263045	3.57997	0.01481	895	MFAP5
HLA_DRB1_13_02	MFGE8_Q08431_OID21134_v1_Neurology	0.11237	0.0467398	0.178	0.0334395	3.36039	883	0.000811691	3.09061	0.012627	885	MFGE8
AA_C_219_31238158_exon4_R	MGLL_Q99685_OID20711_v1_Inflammation	-0.119548	-0.184901	-0.0541958	0.0332984	-3.59022	889	0.000348494	3.4578	0.0142918	891	MGLL
HLA_C_15_05	MGMT_P16455_OID20588_v1_Inflammation	-0.0998932	-0.165537	-0.0342495	0.0334465	-2.98666	885	0.00289822	2.53787	0.00997866	887	MGMT
AA_DRB1_26_32552084_exon2_CF	MIA_Q16674_OID21531_v1_Oncology	0.122556	0.0571534	0.187958	0.0333236	3.67775	887	0.000249464	3.60299	0.0150199	889	MIA
AA_DRB1_31_32552069_exon2_FV	MICALL2_Q8IY33_OID30889_v1_Neurology_II	-0.0910609	-0.157326	-0.0247958	0.0337623	-2.69712	870	0.00712957	2.14694	0.00829209	872	MICALL2
AA_B_116_31324144_exon3_DNY	MICB_MICA_Q29980_Q29983_OID20593_v1_Inflammation	0.592533	0.539388	0.645678	0.0270781	21.8823	885	3.50649e-85	84.4551	0.351095	887	MICB
AA_C_73_31239429_exon2_T	MIF_P14174_OID21073_v1_Neurology	-0.118576	-0.184158	-0.0529932	0.0334153	-3.54855	883	0.000407777	3.38958	0.0140602	885	MIF
AA_DRB1_33_32552063_exon2_Hx	MILR1_Q7Z6M3_OID20482_v1_Inflammation	0.113181	0.0469528	0.17941	0.0337436	3.35416	867	0.000830589	3.08061	0.01281	869	MILR1
HLA_A_24_02	MINDY1_Q8N5J2_OID31399_v1_Oncology_II	-0.104858	-0.170209	-0.0395063	0.0332979	-3.14908	892	0.00169237	2.77151	0.0109951	894	MINDY1
HLA_C_08_01	MINK1_Q8N4C8_OID31156_v1_Neurology_II	0.105762	0.0404902	0.171034	0.0332574	3.1801	894	0.00152295	2.81732	0.0111856	896	MINK1
HLA_B_41_01	MITD1_Q8WV92_OID20959_v1_Neurology	-0.100828	-0.166615	-0.0350417	0.0335192	-3.00808	881	0.00270377	2.56803	0.0101664	883	MITD1
AA_DPA1_83_33037423_exon2	MKI67_P46013_OID30455_v1_Inflammation_II	-0.13244	-0.198472	-0.0664087	0.0336432	-3.93661	868	8.9256e-05	4.04936	0.0175404	870	MKI67
AA_C_91_31239129_exon3_G	MLLT1_Q03111_OID31211_v1_Oncology_II	-0.100511	-0.16683	-0.0341915	0.0337898	-2.97459	867	0.00301514	2.52069	0.0101024	869	MLLT1
AA_DPB1_178_33052924_exon3_M	MLN_P12872_OID20541_v1_Inflammation	0.10138	0.0357463	0.167014	0.0334414	3.03157	885	0.00250372	2.60141	0.0102779	887	MLN
HLA_C_12_02	MME_P08473_OID21307_v1_Oncology	-0.110186	-0.176284	-0.0440877	0.0336774	-3.27181	871	0.00111063	2.95443	0.012141	873	MME
AA_DRB1_11_32552129_exon2_LV	MMP1_P03956_OID20672_v1_Inflammation	-0.092523	-0.159281	-0.0257648	0.0340128	-2.72024	857	0.00665557	2.17681	0.00856051	859	MMP1
AA_B_305_31322910_exon5_T	MMP10_P09238_OID20687_v1_Inflammation	0.0932413	0.0275178	0.158965	0.0334871	2.78439	884	0.00547732	2.26143	0.00869395	886	MMP10
HLA_C_04_03	MMP12_P39900_OID21439_v1_Oncology	-0.0978858	-0.163468	-0.0323032	0.0334155	-2.92935	887	0.00348368	2.45796	0.00958162	889	MMP12
AA_A_105_29911087_exon3_GS	MMP13_P45452_OID20807_v1_Neurology	-0.0978874	-0.16465	-0.0311245	0.0340152	-2.87776	856	0.00410476	2.38671	0.00958194	858	MMP13
AA_B_30_31324647_exon2	MMP15_P51511_OID30299_v1_Cardiometabolic_II	-0.0997229	-0.164999	-0.0344469	0.0332597	-2.99831	895	0.00278988	2.55442	0.00994466	897	MMP15
HLA_C_02_02	MMP3_P08254_OID21083_v1_Neurology	-0.114559	-0.180173	-0.0489453	0.0334311	-3.42672	883	0.000639128	3.19441	0.0131238	885	MMP3
HLA_C_15_05	MMP7_P09237_OID20087_v1_Cardiometabolic	-0.121364	-0.187605	-0.0551229	0.0337497	-3.596	865	0.000341458	3.46666	0.0147292	867	MMP7
AA_DQB1_86_32632594_exon2_G	MMP8_P22894_OID21019_v1_Neurology	0.107293	0.0418118	0.172775	0.0333641	3.21584	888	0.00134767	2.87042	0.0115119	890	MMP8
AA_DRB1_11_32552129_exon2_DLS	MMP9_P14780_OID21103_v1_Neurology	-0.0977244	-0.163569	-0.0318797	0.0335486	-2.91292	880	0.00367128	2.43518	0.00955006	882	MMP9
AA_C_80_31239408_exon2_K	MMUT_P22033_OID30159_v1_Cardiometabolic_II	0.099605	0.0330095	0.166201	0.0339301	2.93559	860	0.00341779	2.46625	0.00992116	862	MMUT
HLA_B_49	MN1_Q10571_OID30908_v1_Neurology_II	0.143273	0.0774181	0.209128	0.0335534	4.27	870	2.16977e-05	4.66359	0.0205272	872	MN1
HLA_B_13_01	MNAT1_P51948_OID31327_v1_Oncology_II	-0.100593	-0.166531	-0.0346543	0.0335963	-2.99416	877	0.00282928	2.54832	0.0101189	879	MNAT1
HLA_C_15_05	MNDA_P41218_OID20156_v1_Cardiometabolic	-0.103128	-0.168974	-0.0372814	0.0335493	-3.07391	879	0.00217798	2.66195	0.0106353	881	MNDA
AA_B_77_31324506_exon2_DG	MOCS2_O96007_OID30638_v1_Inflammation_II	0.0955126	0.0293515	0.161674	0.0337095	2.83341	872	0.00471174	2.32682	0.00912266	874	MOCS2
AA_DRB1_67_32551961_exon2_FS	MOG_Q16653_OID21384_v1_Oncology	0.112714	0.047382	0.178045	0.0332878	3.38603	891	0.000740113	3.1307	0.0127043	893	MOG
HLA_DRB1_12	MORC3_Q14149_OID31073_v1_Neurology_II	-0.0953912	-0.160732	-0.0300507	0.0332925	-2.86525	894	0.0042645	2.37013	0.00909949	896	MORC3
HLA_A_02_11	MORF4L1_Q9UBU8_OID31257_v1_Oncology_II	0.0955291	0.0295574	0.161501	0.0336132	2.84201	877	0.00458696	2.33848	0.0091258	879	MORF4L1
HLA_DPB1_04_02	MORF4L2_Q15014_OID31160_v1_Oncology_II	0.123049	0.0568982	0.189199	0.0337037	3.65089	867	0.000276982	3.55755	0.0151409	869	MORF4L2
AA_DRB1_70_32551952_exon2_D	MORN4_Q8NDC4_OID31217_v1_Oncology_II	-0.0865702	-0.152977	-0.0201635	0.0338343	-2.55865	867	0.0106767	1.97156	0.00749439	869	MORN4
HLA_DPB1_04_02	MPHOSPH8_Q99549_OID20092_v1_Cardiometabolic	-0.0964947	-0.162879	-0.0301105	0.0338228	-2.85295	866	0.00443477	2.35313	0.00931123	868	MPHOSPH8
HLA_DRB1_11_04	MPI_P34949_OID21288_v1_Oncology	0.112902	0.046824	0.17898	0.0336671	3.35349	871	0.000832435	3.07965	0.0127469	873	MPI
AA_DQB1_57_32632681_exon2_AD	MPIG6B_O95866_OID20779_v1_Inflammation	-0.126189	-0.191488	-0.0608905	0.0332708	-3.79278	889	0.000159039	3.7985	0.0159237	891	MPIG6B
AA_B_minus16_31324910_exon1_L	MPO_P05164_OID21100_v1_Neurology	-0.104991	-0.170675	-0.0393077	0.0334667	-3.13719	883	0.00176233	2.75391	0.0110232	885	MPO
AA_DPA1_111_33036999_exon3_K	MPRIP_Q6WCQ1_OID31420_v1_Oncology_II	-0.126232	-0.19142	-0.0610442	0.0332146	-3.8005	892	0.000154212	3.81188	0.0159346	894	MPRIP
AA_DQB1_71_32632639_exon2_AD	MRC1_P22897_OID30694_v1_Inflammation_II	0.0860226	0.0205158	0.151529	0.0333771	2.5773	891	0.0101174	1.99493	0.00739989	893	MRC1
AA_B_80_31324497_exon2_CT	MRI1_Q9BV20_OID30891_v1_Neurology_II	0.105437	0.0392667	0.171608	0.0337142	3.12739	870	0.00182233	2.73937	0.011117	872	MRI1
AA_B_95_31324207_exon3_IL	MRPL24_Q96A35_OID30178_v1_Cardiometabolic_II	0.0922861	0.0256433	0.158929	0.0339542	2.71796	860	0.00670075	2.17388	0.00851673	862	MRPL24
HLA_B_49	MRPL28_Q13084_OID31023_v1_Neurology_II	-0.135148	-0.200258	-0.0700369	0.0331753	-4.07374	892	5.03814e-05	4.29773	0.0182649	894	MRPL28
AA_B_97_31324201_exon3_NRW	MRPL46_Q9H2W6_OID20858_v1_Neurology	-0.101041	-0.167783	-0.0342992	0.0340044	-2.97141	856	0.00304731	2.51608	0.0102093	858	MRPL46
AA_B_67_31324536_exon2_RY	MRPL52_Q86TS9_OID31239_v1_Oncology_II	-0.105137	-0.171424	-0.0388494	0.0337736	-3.11299	867	0.00191276	2.71834	0.0110538	869	MRPL52
HLA_DPB1_17	MRPL58_Q14197_OID31036_v1_Neurology_II	-0.0804502	-0.145951	-0.0149496	0.0333739	-2.41057	892	0.016129	1.79239	0.00647224	894	MRPL58
AA_B_45_31324602_exon2_EK	MRPS16_Q9Y3D3_OID30489_v1_Inflammation_II	0.116391	0.0502257	0.182557	0.0337115	3.45257	868	0.000582117	3.23499	0.0135469	870	MRPS16
HLA_DPB1_04_02	MSLN_Q13421_OID21380_v1_Oncology	0.115265	0.0492054	0.181325	0.0336579	3.42462	871	0.000644418	3.19083	0.0132861	873	MSLN
HLA_DRB1_11_04	MSLNL_Q96KJ4_OID30939_v1_Neurology_II	-0.0968016	-0.163031	-0.0305725	0.033744	-2.86871	870	0.00422124	2.37456	0.00937054	872	MSLNL
AA_C_284_31237842_exon5_I	MSMB_P08118_OID20275_v1_Cardiometabolic	0.0982844	0.0324808	0.164088	0.0335277	2.93143	881	0.00346126	2.46077	0.00965982	883	MSMB
AA_DQB1_57_32632681_exon2_AV	MSR1_P21757_OID21063_v1_Neurology	0.141197	0.0760319	0.206362	0.0332029	4.25255	889	2.3372e-05	4.6313	0.0199366	891	MSR1
HLA_B_07_05	MSRA_Q9UJ68_OID21513_v1_Oncology	-0.118251	-0.183688	-0.0528143	0.0333411	-3.5467	887	0.000410518	3.38667	0.0139833	889	MSRA
HLA_B_08	MST1_P26927_OID30713_v1_Inflammation_II	-0.115213	-0.181235	-0.0491904	0.0336388	-3.425	872	0.00064349	3.19146	0.013274	874	MST1
AA_DQA1_175_32610016_exon3_E	MSTN_O14793_OID20115_v1_Cardiometabolic	0.12307	0.056881	0.189258	0.0337231	3.64942	866	0.00027857	3.55507	0.0151461	868	MSTN
HLA_DPB1_03	MTDH_Q86UE4_OID30538_v1_Inflammation_II	-0.0991298	-0.16542	-0.0328395	0.033775	-2.935	868	0.00342341	2.46554	0.00982671	870	MTDH
HLA_DRB1_15_02	MTHFD2_P13995_OID31078_v1_Neurology_II	-0.102322	-0.167618	-0.037027	0.0332695	-3.07556	894	0.00216495	2.66455	0.0104699	896	MTHFD2
AA_A_minus11_29910371_exon1_L	MTHFSD_Q2M296_OID31305_v1_Oncology_II	0.12323	0.0574603	0.189	0.0335102	3.67738	877	0.00024998	3.60209	0.0151856	879	MTHFSD
AA_C_156_31238934_exon3_LMx	MTIF3_Q9H2K0_OID31513_v1_Oncology_II	0.108225	0.0430441	0.173407	0.0332114	3.25868	896	0.00116147	2.93499	0.0117127	898	MTIF3
AA_DQB1_67_32632651_exon2_I	MTPN_P58546_OID20080_v1_Cardiometabolic	-0.13078	-0.196902	-0.064657	0.0336895	-3.88191	866	0.000111515	3.95267	0.0171033	868	MTPN
HLA_C_03_02	MTR_Q99707_OID30110_v1_Cardiometabolic_II	0.124045	0.0576338	0.190457	0.0338363	3.66604	860	0.000261453	3.58261	0.0153872	862	MTR
AA_DPA1_28_33037588_exon2	MTSS1_O43312_OID31492_v1_Oncology_II	0.112424	0.0472736	0.177575	0.0331959	3.38669	896	0.000738183	3.13184	0.0126392	898	MTSS1
AA_DRB1_11_32552129_exon2_DV	MTSS2_Q765P7_OID31409_v1_Oncology_II	0.113652	0.0483644	0.17894	0.0332655	3.41651	892	0.000662942	3.17852	0.0129168	894	MTSS2
HLA_C_04_03	MTUS1_Q9ULD2_OID31315_v1_Oncology_II	0.101207	0.0352724	0.167141	0.0335942	3.01263	877	0.00266437	2.5744	0.0102428	879	MTUS1
AA_A_105_29911087_exon3_S	MUC13_Q9H3R2_OID20866_v1_Neurology	0.109979	0.0433006	0.176657	0.033972	3.23734	856	0.00125291	2.90208	0.0120953	858	MUC13
AA_DRB1_60_32551982_exon2_ST	MUC16_Q8WXI7_OID21378_v1_Oncology	0.0984839	0.032304	0.164664	0.033719	2.92073	871	0.0035823	2.44584	0.00969908	873	MUC16
AA_B_116_31324144_exon3_NS	MUC2_Q02817_OID30377_v1_Cardiometabolic_II	0.105437	0.0401993	0.170674	0.03324	3.17198	895	0.0015656	2.80532	0.0111169	897	MUC2
AA_DRB1_38_32552048_exon2_AV	MUCL3_Q3MIW9_OID31170_v1_Oncology_II	-0.129825	-0.195918	-0.0637323	0.0336744	-3.85531	867	0.000124124	3.90614	0.0168546	869	MUCL3
AA_DRB1_96_32549647_exon3_Qx	MVK_Q03426_OID20459_v1_Inflammation	-0.090071	-0.156457	-0.0236851	0.0338237	-2.66295	867	0.00788941	2.10296	0.00811279	869	MVK
AA_A_62_29910717_exon2_Rx	MXRA8_Q9BRK3_OID30583_v1_Inflammation_II	0.100155	0.0340237	0.166285	0.033694	2.97247	872	0.00303535	2.51779	0.0100309	874	MXRA8
AA_DRB1_11_32552129_exon2_DPS	MYBPC1_Q00872_OID30296_v1_Cardiometabolic_II	-0.112609	-0.177795	-0.0474234	0.0332137	-3.39045	895	0.000728318	3.13768	0.0126808	897	MYBPC1
HLA_A_02_11	MYBPC2_Q14324_OID30199_v1_Cardiometabolic_II	-0.0918025	-0.157873	-0.0257321	0.0336634	-2.72707	875	0.0065178	2.1859	0.00842771	877	MYBPC2
AA_C_9_31239621_exon2_Y	MYCBP2_O75592_OID30996_v1_Neurology_II	0.108101	0.0427724	0.173429	0.0332863	3.24761	892	0.00120722	2.91821	0.0116858	894	MYCBP2
HLA_DRB1_15_01	MYDGF_Q969H8_OID30313_v1_Cardiometabolic_II	-0.123735	-0.188834	-0.0586361	0.0331694	-3.73039	895	0.000203223	3.69203	0.0153104	897	MYDGF
HLA_B_58_01	MYH4_Q9Y623_OID30061_v1_Cardiometabolic_II	0.0941671	0.0275361	0.160798	0.0339482	2.77385	860	0.00565976	2.2472	0.00886744	862	MYH4
AA_A_116_29911120_exon3_Y	MYH7B_A7E2Y1_OID31178_v1_Oncology_II	0.104951	0.0386617	0.171239	0.0337742	3.10741	867	0.00194883	2.71023	0.0110146	869	MYH7B
AA_DPB1_69_33048646_exon2_E	MYH9_P35579_OID30382_v1_Cardiometabolic_II	-0.0900741	-0.155411	-0.0247377	0.0332904	-2.70571	895	0.00694557	2.15829	0.00811334	897	MYH9
AA_C_156_31238934_exon3_Dx	MYL1_P05976_OID30120_v1_Cardiometabolic_II	-0.103528	-0.170097	-0.0369597	0.0339165	-3.05245	860	0.0023396	2.63086	0.0107181	862	MYL1
AA_DRB1_98_32549641_exon3_ER	MYL3_P08590_OID30251_v1_Cardiometabolic_II	0.121394	0.0555341	0.187254	0.0335562	3.61764	875	0.000314334	3.50261	0.0147365	877	MYL3
HLA_A_32_01	MYL4_P12829_OID30245_v1_Cardiometabolic_II	0.103104	0.0371071	0.169101	0.033626	3.0662	875	0.0022346	2.6508	0.0106305	877	MYL4
AA_DRB1_71_32551949_exon2_EK	MYL6B_P14649_OID30936_v1_Neurology_II	-0.102244	-0.168437	-0.0360513	0.0337255	-3.03166	870	0.00250424	2.60132	0.0104539	872	MYL6B
AA_C_73_31239429_exon2_A	MYLPF_Q96A32_OID30917_v1_Neurology_II	-0.0859503	-0.152246	-0.0196549	0.0337777	-2.54459	870	0.0111125	1.95419	0.00738745	872	MYLPF
AA_DPB1_65_33048634_exon2_L	MYO6_Q9UM54_OID30989_v1_Neurology_II	0.112083	0.046784	0.177383	0.0332715	3.36875	892	0.000787439	3.10378	0.0125627	894	MYO6
HLA_B_50	MYO9B_Q13459_OID20451_v1_Inflammation	-0.0980616	-0.164397	-0.031726	0.0337981	-2.9014	867	0.00380907	2.41918	0.00961609	869	MYO9B
HLA_C_12_02	MYOC_Q99972_OID21121_v1_Neurology	0.0998032	0.0340844	0.165522	0.0334847	2.98056	883	0.00295609	2.52928	0.00996068	885	MYOC
AA_C_163_31238913_exon3_Ex	MYOM1_P52179_OID30834_v1_Neurology_II	-0.10888	-0.175488	-0.0422717	0.0339365	-3.20835	858	0.00138454	2.85869	0.0118548	860	MYOM1
AA_DQB1_227_32628281_exon5_.	MYOM2_P54296_OID30131_v1_Cardiometabolic_II	0.156186	0.090079	0.222293	0.0336812	4.63718	860	4.08038e-06	5.3893	0.0243941	862	MYOM2
HLA_A_31	MYOM3_Q5VTT5_OID30633_v1_Inflammation_II	0.114537	0.0485095	0.180565	0.0336414	3.40465	872	0.000692729	3.15944	0.0131187	874	MYOM3
AA_DPB1_205_33053552_exon4_M	MZB1_Q8WU39_OID20732_v1_Inflammation	-0.089328	-0.154927	-0.0237295	0.0334236	-2.6726	888	0.00766459	2.11551	0.0079795	890	MZB1
AA_B_81_31324494_exon2	MZT1_Q08AG7_OID21186_v1_Oncology	-0.150781	-0.216983	-0.0845793	0.0337295	-4.47031	859	8.85734e-06	5.0527	0.0227349	861	MZT1
HLA_A_03_02	NAA10_P41227_OID30188_v1_Cardiometabolic_II	-0.0894176	-0.156078	-0.0227573	0.0339631	-2.63279	860	0.00862068	2.06446	0.00799552	862	NAA10
AA_B_24_31324665_exon2_A	NAA80_Q93015_OID30893_v1_Neurology_II	-0.099015	-0.16523	-0.0328004	0.0337366	-2.93495	870	0.00342381	2.46549	0.00980398	872	NAA80
AA_DRB1_11_32552129_exon2_DGV	NAAA_Q02083_OID20931_v1_Neurology	-0.0867858	-0.152773	-0.0207988	0.033621	-2.58129	878	0.0100042	1.99982	0.00753178	880	NAAA
AA_DRB1_30_32552072_exon2_AHL	NACC1_Q96RE7_OID31393_v1_Oncology_II	-0.103016	-0.16838	-0.0376516	0.0333043	-3.09316	892	0.00204205	2.68993	0.0106122	894	NACC1
AA_DQB1_57_32632681_exon2_AS	NADK_O95544_OID20178_v1_Cardiometabolic	-0.109262	-0.175065	-0.0434597	0.0335272	-3.25892	879	0.00116131	2.93505	0.0119383	881	NADK
HLA_DQB1_06_04	NAGA_P17050_OID30509_v1_Inflammation_II	0.103132	0.0368688	0.169395	0.0337612	3.05475	868	0.00232133	2.63426	0.0106362	870	NAGA
AA_DQB1_87_32632591_exon2_F	NAGK_Q9UJ70_OID30271_v1_Cardiometabolic_II	0.151953	0.0863354	0.217571	0.0334327	4.54504	874	6.2652e-06	5.20307	0.0230898	876	NAGK
AA_DPA1_91_33037059_exon3_V	NAGPA_Q9UK23_OID30643_v1_Inflammation_II	-0.101799	-0.167919	-0.0356796	0.0336883	-3.0218	872	0.00258622	2.58734	0.0103631	874	NAGPA
HLA_B_40_01	NAMPT_P43490_OID21227_v1_Oncology	0.100646	0.0340183	0.167273	0.0339463	2.96485	859	0.00311207	2.50695	0.0101296	861	NAMPT
AA_DQB1_55_32632687_exon2_P	NAP1L4_Q99733_OID31475_v1_Oncology_II	-0.141511	-0.206418	-0.0766049	0.0330715	-4.27896	896	2.07975e-05	4.68199	0.0200255	898	NAP1L4
AA_B_282_31322979_exon5_I	NAPRT_Q6XQN6_OID31114_v1_Neurology_II	0.127279	0.0621734	0.192385	0.033173	3.83684	894	0.00013339	3.87488	0.0162	896	NAPRT
AA_C_303_31237785_exon5_V	NARS1_O43776_OID31035_v1_Neurology_II	-0.108557	-0.173883	-0.0432321	0.0332846	-3.26149	892	0.00115033	2.93918	0.0117847	894	NARS1
AA_A_9_29910558_exon2_FY	NBL1_P41271_OID21486_v1_Oncology	-0.105816	-0.171345	-0.0402866	0.0333882	-3.16925	887	0.00158069	2.80115	0.011197	889	NBL1
AA_B_67_31324536_exon2_RS	NBN_O60934_OID20442_v1_Inflammation	0.105256	0.0389694	0.171543	0.0337731	3.11656	867	0.00189002	2.72353	0.0110788	869	NBN
AA_B_95_31324207_exon3_I	NCAM1_P13591_OID20354_v1_Cardiometabolic	-0.128092	-0.193338	-0.0628462	0.0332439	-3.85309	890	0.00012501	3.90306	0.0164075	892	NCAM1
AA_B_116_31324144_exon3_FPY	NCAM2_O15394_OID21095_v1_Neurology	-0.118234	-0.183819	-0.0526487	0.0334166	-3.53818	883	0.000423905	3.37273	0.0139793	885	NCAM2
HLA_B_38	NCAN_O14594_OID21055_v1_Neurology	-0.0908714	-0.156424	-0.0253191	0.0334002	-2.72069	889	0.00664186	2.17771	0.00825761	891	NCAN
AA_B_114_31324150_exon3_H	NCF2_P19878_OID20567_v1_Inflammation	0.143122	0.0777903	0.208453	0.0332874	4.29958	884	1.90157e-05	4.72089	0.0204838	886	NCF2
HLA_B_38	NCK2_O43639_OID20683_v1_Inflammation	-0.1093	-0.17473	-0.0438693	0.033338	-3.27853	889	0.00108399	2.96498	0.0119464	891	NCK2
HLA_A_03_02	NCLN_Q969V3_OID20448_v1_Inflammation	-0.108747	-0.175008	-0.0424851	0.0337604	-3.22114	867	0.00132442	2.87798	0.0118259	869	NCLN
AA_C_97_31239111_exon3_Rx	NCR1_O76036_OID20566_v1_Inflammation	0.117252	0.0516965	0.182808	0.0334016	3.51037	884	0.000470092	3.32782	0.0137481	886	NCR1
HLA_B_49	NCR3LG1_Q68D85_OID31490_v1_Oncology_II	-0.100776	-0.166009	-0.0355436	0.0332376	-3.032	896	0.00249936	2.60217	0.0101558	898	NCR3LG1
HLA_C_06	NCS1_P62166_OID21458_v1_Oncology	-0.119775	-0.185052	-0.0544973	0.0332601	-3.60115	891	0.000334322	3.47583	0.0143459	893	NCS1
HLA_C_07_01	NDRG1_Q92597_OID20792_v1_Neurology	-0.0941041	-0.160891	-0.0273167	0.0340276	-2.76552	856	0.00580552	2.23616	0.00885558	858	NDRG1
AA_C_16_31239600_exon2	NDST1_P52848_OID31369_v1_Oncology_II	0.0996161	0.0342293	0.165003	0.0333159	2.99004	892	0.002866	2.54272	0.00992336	894	NDST1
HLA_B_44_03	NDUFA5_Q16718_OID30520_v1_Inflammation_II	0.131046	0.0648108	0.197282	0.0337468	3.88322	863	0.000110955	3.95485	0.0171731	865	NDUFA5
AA_A_156_29911240_exon3_EL	NDUFB7_P17568_OID31521_v1_Oncology_II	-0.111549	-0.176707	-0.0463923	0.0331992	-3.36001	896	0.000812318	3.09027	0.0124433	898	NDUFB7
AA_DPB1_96_33052678_exon3_K	NDUFS6_O75380_OID21224_v1_Oncology	0.081972	0.0152299	0.148714	0.0340047	2.41061	859	0.0161352	1.79223	0.00671941	861	NDUFS6
AA_C_116_31239054_exon3_Sx	NEB_P20929_OID30105_v1_Cardiometabolic_II	0.128709	0.0623371	0.195081	0.0338161	3.80614	860	0.000151159	3.82057	0.016566	862	NEB
AA_DRB1_189_32548667_exon4_R	NECAP2_Q9NVZ3_OID30089_v1_Cardiometabolic_II	0.0977366	0.0311286	0.164345	0.0339365	2.87999	860	0.00407567	2.3898	0.00955244	862	NECAP2
HLA_DPB1_03	NECTIN1_Q15223_OID30545_v1_Inflammation_II	0.0953007	0.0289855	0.161616	0.0337877	2.82057	868	0.0049031	2.30953	0.00908223	870	NECTIN1
AA_C_156_31238934_exon3_LRW	NECTIN2_Q92692_OID20222_v1_Cardiometabolic	0.0879042	0.0219613	0.153847	0.0335986	2.6163	879	0.00904124	2.04377	0.00772714	881	NECTIN2
HLA_B_15_17	NECTIN4_Q96NY8_OID21490_v1_Oncology	-0.1089	-0.174407	-0.0433932	0.033377	-3.26273	887	0.00114559	2.94097	0.0118593	889	NECTIN4
AA_B_95_31324207_exon3_IW	NEDD4L_Q96PU5_OID30521_v1_Inflammation_II	-0.1209	-0.187029	-0.05477	0.0336932	-3.58825	868	0.000351541	3.45402	0.0146167	870	NEDD4L
AA_A_9_29910558_exon2_Y	NEDD9_Q14511_OID30503_v1_Inflammation_II	0.105518	0.0392714	0.171764	0.0337527	3.1262	868	0.00182974	2.73761	0.011134	870	NEDD9
HLA_A_24	NEFL_P07196_OID20871_v1_Neurology	0.105328	0.0385771	0.172079	0.034009	3.09706	855	0.0020183	2.69501	0.011094	857	NEFL
AA_DPA1_91_33037059_exon3_V	NEK7_Q8TDX7_OID31250_v1_Oncology_II	-0.0673459	-0.13347	-0.0012216	0.0336909	-1.99893	877	0.045924	1.33796	0.00453547	879	NEK7
AA_B_67_31324536_exon2_FM	NELL1_Q92832_OID21494_v1_Oncology	0.0995032	0.0339312	0.165075	0.0334101	2.97824	887	0.00297802	2.52607	0.00990089	889	NELL1
HLA_B_40_06	NELL2_Q99435_OID20706_v1_Inflammation	-0.105691	-0.171147	-0.0402349	0.0333511	-3.16904	889	0.00158172	2.80087	0.0111706	891	NELL2
AA_B_67_31324536_exon2_RY	NENF_Q9UMX5_OID31354_v1_Oncology_II	0.0950805	0.0296646	0.160496	0.0333308	2.85263	892	0.0044361	2.353	0.0090403	894	NENF
AA_DQB1_26_32632774_exon2_FL	NEO1_Q92859_OID31066_v1_Neurology_II	-0.110959	-0.176267	-0.045651	0.0332757	-3.33453	892	0.000889672	3.05077	0.0123119	894	NEO1
AA_DQA1_69_32609285_exon2_T	NEXN_Q0ZGT2_OID30678_v1_Inflammation_II	0.0945601	0.0291041	0.160016	0.0333511	2.83529	891	0.00468207	2.32956	0.00894161	893	NEXN
AA_A_152_29911228_exon3_VWx	NFASC_O94856_OID20634_v1_Inflammation	-0.172453	-0.237182	-0.107724	0.0329808	-5.2289	892	2.1253e-07	6.67258	0.0297402	894	NFASC
AA_B_152_31324036_exon3_EQ	NFAT5_O94916_OID30522_v1_Inflammation_II	-0.106925	-0.173162	-0.0406889	0.0337476	-3.16838	868	0.00158654	2.79955	0.011433	870	NFAT5
HLA_B_13_01	NFATC1_O95644_OID20545_v1_Inflammation	0.115744	0.0502135	0.181274	0.0333887	3.46655	885	0.000552547	3.25763	0.0133966	887	NFATC1
AA_C_16_31239600_exon2	NFATC3_Q12968_OID20470_v1_Inflammation	0.116093	0.0498872	0.1823	0.0337321	3.44162	867	0.00060588	3.21761	0.0134777	869	NFATC3
AA_DPB1_9_33048466_exon2_H	NFE2_Q16621_OID30268_v1_Cardiometabolic_II	0.101336	0.0353264	0.167345	0.0336321	3.01306	875	0.00266082	2.57498	0.0102689	877	NFE2
HLA_DQA1_05	NFIC_P08651_OID30988_v1_Neurology_II	-0.127502	-0.192679	-0.0623246	0.0332092	-3.83935	892	0.000132073	3.87919	0.0162567	894	NFIC
AA_DRB1_67_32551961_exon2_IS	NFKB1_P19838_OID30160_v1_Cardiometabolic_II	-0.122207	-0.188634	-0.0557807	0.0338441	-3.61089	860	0.00032281	3.49105	0.0149347	862	NFKB1
HLA_DQA1_06	NFKB2_Q00653_OID31258_v1_Oncology_II	-0.0965395	-0.162505	-0.0305743	0.0336099	-2.87236	877	0.00417249	2.3796	0.00931988	879	NFKB2
AA_DRB1_16_32552114_exon2_H	NFKBIE_O00221_OID21212_v1_Oncology	0.122906	0.0564466	0.189366	0.0338609	3.62975	859	0.000300474	3.52219	0.015106	861	NFKBIE
HLA_A_24_02	NFU1_Q9UMS0_OID31510_v1_Oncology_II	-0.116158	-0.18128	-0.0510354	0.0331815	-3.50068	896	0.000486962	3.3125	0.0134927	898	NFU1
HLA_C_08	NFX1_Q12986_OID30158_v1_Cardiometabolic_II	0.100909	0.0343221	0.167496	0.0339257	2.97441	860	0.00301757	2.52034	0.0101826	862	NFX1
HLA_DPB1_04_01	NFYA_P23511_OID30134_v1_Cardiometabolic_II	0.123935	0.0575224	0.190347	0.0338368	3.66272	860	0.000264808	3.57707	0.0153598	862	NFYA
AA_B_156_31324024_exon3_DL	NGF_P01138_OID20920_v1_Neurology	-0.141709	-0.207166	-0.0762529	0.0333509	-4.24904	881	2.37548e-05	4.62425	0.0200815	883	NGF
AA_DQB1_57_32632681_exon2_AS	NGFR_P08138_OID30300_v1_Cardiometabolic_II	0.100825	0.0355567	0.166094	0.033256	3.0318	895	0.00250104	2.60188	0.0101658	897	NGFR
AA_DQB1_167_32629462_exon3_R	NGRN_Q9NPE2_OID31115_v1_Neurology_II	0.0888084	0.0234279	0.154189	0.0333129	2.66589	894	0.00781705	2.10696	0.00788693	896	NGRN
HLA_C_04_03	NHLRC3_Q5JS37_OID30614_v1_Inflammation_II	0.117972	0.051199	0.184745	0.0340202	3.46771	852	0.000551201	3.25869	0.0139174	854	NHLRC3
HLA_DQB1_06_04	NID1_P14543_OID20362_v1_Cardiometabolic	-0.122132	-0.187464	-0.0568	0.0332878	-3.66897	889	0.000258023	3.58834	0.0149162	891	NID1
AA_DRB1_13_32552123_exon2_GHS	NID2_Q14112_OID21085_v1_Neurology	-0.109939	-0.175587	-0.0442903	0.0334487	-3.28678	883	0.00105338	2.97742	0.0120865	885	NID2
AA_B_152_31324036_exon3_TV	NINJ1_Q92982_OID21167_v1_Oncology	-0.137172	-0.203506	-0.0708374	0.033797	-4.05869	859	5.38486e-05	4.26883	0.0188161	861	NINJ1
AA_C_163_31238913_exon3_EL	NIT1_Q86X76_OID30252_v1_Cardiometabolic_II	-0.0997081	-0.165728	-0.0336881	0.0336377	-2.96418	875	0.00311727	2.50623	0.0099417	877	NIT1
AA_DRB1_74_32551940_exon2_EGR	NIT2_Q9NQR4_OID30336_v1_Cardiometabolic_II	-0.10308	-0.168407	-0.0377532	0.0332855	-3.09685	893	0.00201699	2.6953	0.0106255	895	NIT2
HLA_B_51	NLGN1_Q8N2Q7_OID30900_v1_Neurology_II	0.079125	0.012792	0.145458	0.0337969	2.34119	870	0.0194472	1.71114	0.00626076	872	NLGN1
AA_DQB1_57_32632681_exon2_AV	NLGN2_Q8NFZ4_OID30878_v1_Neurology_II	-0.125943	-0.192416	-0.0594702	0.0338676	-3.71869	858	0.000213264	3.67108	0.0158617	860	NLGN2
AA_DRB1_26_32552084_exon2_CY	NME1_P15531_OID30451_v1_Inflammation_II	-0.122633	-0.188749	-0.0565175	0.033686	-3.64047	868	0.000288236	3.54025	0.0150389	870	NME1
AA_B_199_31323321_exon4_V	NME3_Q13232_OID20789_v1_Inflammation	-0.120039	-0.185425	-0.0546534	0.0333152	-3.60314	888	0.000331872	3.47903	0.0144094	890	NME3
AA_DQB1_minus10_32634317_exon1_A	NMI_Q13287_OID31378_v1_Oncology_II	-0.0996841	-0.165144	-0.0342242	0.0333531	-2.98875	890	0.00287821	2.54088	0.00993692	892	NMI
AA_B_97_31324201_exon3_S	NMNAT1_Q9HAN9_OID20913_v1_Neurology	-0.0858571	-0.151737	-0.0199775	0.0335665	-2.55782	881	0.0106993	1.97065	0.00737144	883	NMNAT1
AA_C_95_31239117_exon3_Lx	NMRK2_Q9NPI5_OID31163_v1_Oncology_II	0.0941037	0.0277425	0.160465	0.0338111	2.78322	867	0.00549927	2.25969	0.0088555	869	NMRK2
HLA_B_49	NMT1_P30419_OID31021_v1_Neurology_II	-0.0910391	-0.15648	-0.0255984	0.0333434	-2.73035	892	0.0064515	2.19034	0.00828813	894	NMT1
AA_DQB1_37_32632741_exon2_Y	NOMO1_Q15155_OID21106_v1_Neurology	-0.102016	-0.16772	-0.0363117	0.0334771	-3.04733	883	0.0023776	2.62386	0.0104072	885	NOMO1
AA_A_152_29911228_exon3_EGW	NOP56_O00567_OID30055_v1_Cardiometabolic_II	0.102222	0.0356445	0.1688	0.0339211	3.01353	860	0.00265799	2.57545	0.0104494	862	NOP56
AA_DPB1_57_33048610_exon2	NOS1_P29475_OID20863_v1_Neurology	-0.129953	-0.196469	-0.063437	0.0338895	-3.83462	856	0.00013498	3.86973	0.0168878	858	NOS1
AA_DRB1_minus17_32557482_exon1_A	NOS2_P35228_OID30087_v1_Cardiometabolic_II	0.098789	0.032188	0.16539	0.0339329	2.9113	860	0.00369223	2.43271	0.00975927	862	NOS2
AA_DQB1_57_32632681_exon2_AS	NOS3_P29474_OID20834_v1_Neurology	-0.100752	-0.167496	-0.0340081	0.0340054	-2.96282	856	0.00313273	2.50408	0.0101509	858	NOS3
AA_DRB1_140_32549515_exon3_A	NOTCH1_P46531_OID20311_v1_Cardiometabolic	0.121919	0.056732	0.187106	0.0332141	3.6707	893	0.000256242	3.59135	0.0148642	895	NOTCH1
AA_A_9_29910558_exon2_FT	NOTCH2_Q04721_OID30407_v1_Cardiometabolic_II	-0.123438	-0.188539	-0.0583366	0.0331707	-3.7213	895	0.000210568	3.67661	0.0152369	897	NOTCH2
HLA_A_03_01	NOTCH3_Q9UM47_OID20253_v1_Cardiometabolic	0.119301	0.0540935	0.184509	0.0332247	3.59073	893	0.000347728	3.45876	0.0142328	895	NOTCH3
AA_B_145_31324057_exon3_L	NPC2_P61916_OID30418_v1_Cardiometabolic_II	0.1035	0.0377684	0.169231	0.0334909	3.09038	882	0.00206176	2.68576	0.0107122	884	NPC2
AA_C_9_31239621_exon2_S	NPDC1_Q9NQX5_OID20205_v1_Cardiometabolic	0.111083	0.0452938	0.176873	0.0335204	3.3139	879	0.000957664	3.01879	0.0123395	881	NPDC1
AA_DPB1_56_33048607_exon2	NPHS1_O60500_OID30540_v1_Inflammation_II	-0.0891827	-0.155536	-0.0228297	0.033807	-2.638	868	0.008489	2.07114	0.00795355	870	NPHS1
HLA_DPB1_02	NPHS2_Q9NP85_OID30462_v1_Inflammation_II	-0.111346	-0.17755	-0.045142	0.0337311	-3.30099	868	0.00100275	2.99881	0.012398	870	NPHS2
AA_A_9_29910558_exon2_FS	NPL_Q9BXD5_OID30329_v1_Cardiometabolic_II	-0.12189	-0.187004	-0.056776	0.0331771	-3.67392	895	0.000253044	3.5968	0.0148572	897	NPL
AA_A_144_29911204_exon3_Q	NPM1_P06748_OID20961_v1_Neurology	-0.238927	-0.362401	-0.115453	0.0626802	-3.81184	240	0.000175378	3.75603	0.0570861	242	NPM1
AA_B_9_31324710_exon2_H	NPPB_P16860_OID20049_v1_Cardiometabolic	-0.101286	-0.167639	-0.0349339	0.0338066	-2.99605	866	0.00281296	2.55084	0.0102589	868	NPPB
HLA_B_15_01	NPPC_P23582_OID20568_v1_Inflammation	0.103648	0.0380296	0.169266	0.0334336	3.10011	885	0.00199568	2.69991	0.0107429	887	NPPC
AA_DPB1_55_33048604_exon2_A	NPR1_P16066_OID30116_v1_Cardiometabolic_II	0.106506	0.039958	0.173053	0.0339058	3.14123	860	0.00173996	2.75946	0.0113435	862	NPR1
AA_C_275_31237869_exon5_K	NPTN_Q9Y639_OID21235_v1_Oncology	0.0918925	0.0252083	0.158577	0.0339752	2.70469	859	0.00697206	2.15664	0.00844423	861	NPTN
AA_A_145_29911207_exon3_Hx	NPTX1_Q15818_OID21074_v1_Neurology	-0.231924	-0.296172	-0.167677	0.0327351	-7.08489	883	2.8442e-12	11.546	0.0537889	885	NPTX1
HLA_A_31	NPTX2_P47972_OID30390_v1_Cardiometabolic_II	-0.114218	-0.179392	-0.0490445	0.0332076	-3.43953	895	0.000609649	3.21492	0.0130458	897	NPTX2
AA_DQB1_71_32632639_exon2_AK	NPTXR_O95502_OID20191_v1_Cardiometabolic	-0.111376	-0.177163	-0.0455887	0.0335193	-3.32274	879	0.000928184	3.03237	0.0124046	881	NPTXR
AA_DPB1_215_33053582_exon4_I	NPY_P01303_OID21388_v1_Oncology	-0.0982574	-0.16369	-0.032825	0.0333391	-2.94721	891	0.00329019	2.48278	0.00965452	893	NPY
AA_DPB1_36_33048547_exon2	NRCAM_Q92823_OID20229_v1_Cardiometabolic	-0.121185	-0.186896	-0.0554738	0.0334806	-3.61956	879	0.000311963	3.5059	0.0146858	881	NRCAM
HLA_B_27	NRGN_Q92686_OID30674_v1_Inflammation_II	0.111267	0.0459244	0.176609	0.0332932	3.34202	891	0.000866323	3.06232	0.0123803	893	NRGN
AA_B_97_31324201_exon3_NRT	NRN1_Q9NPD7_OID30983_v1_Neurology_II	-0.116019	-0.181289	-0.0507491	0.0332564	-3.48862	892	0.000509263	3.29306	0.0134604	894	NRN1
AA_DRB1_32_32552066_exon2_H	NRP1_O14786_OID20390_v1_Cardiometabolic	-0.101041	-0.166455	-0.0356267	0.0333298	-3.03154	891	0.00250347	2.60146	0.0102092	893	NRP1
AA_A_70_29910741_exon2_.Q	NRP2_O60462_OID21081_v1_Neurology	-0.129471	-0.194963	-0.0639779	0.0333694	-3.87991	883	0.000112262	3.94977	0.0167626	885	NRP2
AA_DPB1_178_33052924_exon3_L	NRTN_Q99748_OID20465_v1_Inflammation	0.0886657	0.0222713	0.15506	0.033828	2.62107	867	0.00891888	2.04969	0.0078616	869	NRTN
HLA_DRB1_15_01	NRXN3_Q9Y4C0_OID30901_v1_Neurology_II	-0.10788	-0.174034	-0.0417273	0.0337053	-3.2007	870	0.00142067	2.84751	0.0116382	872	NRXN3
AA_C_163_31238913_exon3_E	NSFL1C_Q9UNZ2_OID21022_v1_Neurology	-0.128696	-0.193973	-0.0634183	0.03326	-3.86938	889	0.000117084	3.9315	0.0165626	891	NSFL1C
AA_DRB1_57_32551991_exon2_MS	NT5C_Q8TCD5_OID30294_v1_Cardiometabolic_II	0.128991	0.0639362	0.194046	0.0331471	3.89148	895	0.000107024	3.97052	0.0166387	897	NT5C
HLA_C_04_03	NT5C1A_Q9BXI3_OID31102_v1_Neurology_II	0.101714	0.0364149	0.167014	0.0332715	3.0571	894	0.0023014	2.63801	0.0103458	896	NT5C1A
AA_DPB1_69_33048646_exon2_E	NT5C3A_Q9H0P0_OID20553_v1_Inflammation	0.0974334	0.0317736	0.163093	0.0334547	2.9124	885	0.0036768	2.43453	0.00949327	887	NT5C3A
AA_DRB1_74_32551940_exon2_AEx	NT5E_P21589_OID21498_v1_Oncology	-0.111204	-0.176695	-0.0457139	0.0333685	-3.33262	887	0.000895932	3.04773	0.0123664	889	NT5E
AA_A_73_29910750_exon2_.T	NTF3_P20783_OID20591_v1_Inflammation	0.143352	0.0780601	0.208645	0.0332675	4.30909	885	1.82304e-05	4.7392	0.0205499	887	NTF3
AA_A_156_29911240_exon3_ELW	NTF4_P34130_OID21208_v1_Oncology	0.135415	0.0690639	0.201765	0.0338053	4.00572	859	6.71841e-05	4.17273	0.0183371	861	NTF4
AA_B_94_31324210_exon3_.I	NTproBNP_NTproBNP_OID20125_v1_Cardiometabolic	0.0932134	0.0273026	0.159124	0.0335823	2.77567	879	0.00562579	2.24982	0.00868874	881	NTproBNP
AA_DPB1_55_33048604_exon2_A	NTRK2_Q16620_OID20136_v1_Cardiometabolic	0.111321	0.0455329	0.177108	0.0335195	3.32107	879	0.0009337	3.02979	0.0123923	881	NTRK2
AA_A_97_29911063_exon3_IVx	NTRK3_Q16288_OID21057_v1_Neurology	-0.114996	-0.180384	-0.0496083	0.0333164	-3.45164	889	0.000583449	3.234	0.0132242	891	NTRK3
AA_A_62_29910717_exon2_ERx	NUB1_Q9Y5A7_OID20510_v1_Inflammation	-0.0922588	-0.157951	-0.0265665	0.0334713	-2.75636	885	0.0059651	2.22438	0.00851169	887	NUB1
AA_C_275_31237869_exon5_G	NUBP1_P53384_OID31412_v1_Oncology_II	-0.109975	-0.17529	-0.0446604	0.0332794	-3.30461	892	0.000988983	3.00481	0.0120946	894	NUBP1
HLA_B_50	NUCB2_P80303_OID21448_v1_Oncology	-0.113082	-0.178559	-0.047606	0.0333613	-3.38962	887	0.00073076	3.13623	0.0127876	889	NUCB2
AA_A_116_29911120_exon3_RYx	NUDC_Q9Y266_OID20623_v1_Inflammation	-0.117335	-0.182595	-0.0520756	0.0332512	-3.52875	892	0.000438851	3.35768	0.0137676	894	NUDC
AA_DPB1_178_33052924_exon3_L	NUDT10_Q8NFP7_OID30198_v1_Cardiometabolic_II	0.119359	0.0534825	0.185235	0.0335645	3.5561	875	0.000396589	3.40166	0.0142465	877	NUDT10
AA_DRB1_189_32548667_exon4_R	NUDT15_Q9NV35_OID30102_v1_Cardiometabolic_II	0.0938229	0.0271897	0.160456	0.0339493	2.76362	860	0.00583859	2.23369	0.00880274	862	NUDT15
AA_DRB1_120_32549575_exon3_S	NUDT16_Q96DE0_OID31484_v1_Oncology_II	-0.113228	-0.178373	-0.0480836	0.0331928	-3.41123	896	0.000675621	3.1703	0.0128207	898	NUDT16
HLA_B_13_02	NUDT2_P50583_OID21308_v1_Oncology	0.124606	0.0586208	0.190591	0.0336196	3.70634	871	0.000223558	3.65061	0.0155266	873	NUDT2
AA_DRB1_58_32551988_exon2_A	NUDT5_Q9UKK9_OID21115_v1_Neurology	0.123584	0.0580421	0.189127	0.0333947	3.70072	883	0.000228303	3.64149	0.0152731	885	NUDT5
AA_DPB1_69_33048646_exon2_K	NUMB_P49757_OID30568_v1_Inflammation_II	0.0834763	0.0170904	0.149862	0.0338237	2.46798	868	0.0137797	1.86076	0.00696829	870	NUMB
HLA_A_03_02	NUP50_Q9UKX7_OID30100_v1_Cardiometabolic_II	-0.105851	-0.172403	-0.0392982	0.0339081	-3.12169	860	0.00185829	2.73089	0.0112043	862	NUP50
AA_A_74_29910753_exon2_DN	NXPE4_Q6UWF7_OID30076_v1_Cardiometabolic_II	-0.0879394	-0.154609	-0.0212703	0.0339676	-2.58892	860	0.00979038	2.0092	0.00773334	862	NXPE4
HLA_DRB1_13_02	NXPH1_P58417_OID20849_v1_Neurology	0.103866	0.0371442	0.170589	0.0339944	3.05539	856	0.00231736	2.63501	0.0107882	858	NXPH1
AA_DRB1_37_32552051_exon2_NY	NXPH3_O95157_OID30565_v1_Inflammation_II	-0.11911	-0.185254	-0.0529658	0.0337006	-3.53436	868	0.000430364	3.36616	0.0141872	870	NXPH3
HLA_B_35_01	OBP2B_Q9NPH6_OID20980_v1_Neurology	-0.10648	-0.17234	-0.0406194	0.0335565	-3.17315	878	0.00156042	2.80676	0.0113379	880	OBP2B
AA_DQB1_55_32632687_exon2_P	OCLN_Q16625_OID31069_v1_Neurology_II	0.118356	0.0531039	0.183607	0.0332471	3.55987	892	0.000390631	3.40823	0.0140081	894	OCLN
AA_A_9_29910558_exon2_FS	ODAM_A1E959_OID20793_v1_Neurology	-0.105906	-0.172653	-0.0391593	0.0340069	-3.11425	855	0.00190558	2.71997	0.0112161	857	ODAM
AA_C_163_31238913_exon3_E	OFD1_O75665_OID31268_v1_Oncology_II	-0.0986977	-0.164649	-0.0327465	0.0336027	-2.93719	877	0.00339866	2.46869	0.00974123	879	OFD1
AA_DRB1_74_32551940_exon2_Lx	OGA_O60502_OID31465_v1_Oncology_II	-0.105705	-0.170904	-0.0405059	0.0332205	-3.18192	896	0.0015134	2.82004	0.0111735	898	OGA
AA_DRB1_70_32551952_exon2_DR	OGFR_Q9NZT2_OID21360_v1_Oncology	-0.146801	-0.212584	-0.0810182	0.0335166	-4.37995	871	1.33149e-05	4.87566	0.0215505	873	OGFR
AA_A_152_29911228_exon3_ERx	OGN_P20774_OID21123_v1_Neurology	-0.112966	-0.178592	-0.0473406	0.0334373	-3.37846	883	0.000760838	3.11871	0.0127614	885	OGN
AA_A_144_29911204_exon3_EK	OGT_O15294_OID31300_v1_Oncology_II	-0.116266	-0.182092	-0.0504411	0.0335386	-3.46664	877	0.000552601	3.25759	0.0135179	879	OGT
AA_DPB1_55_33048604_exon2_E	OLFM4_Q6UX06_OID30665_v1_Inflammation_II	-0.111957	-0.179334	-0.0445791	0.0343272	-3.26145	838	0.00115323	2.93808	0.0125343	840	OLFM4
AA_A_77_29910762_exon2_N	OLR1_P78380_OID20183_v1_Cardiometabolic	0.10787	0.0417543	0.173985	0.033686	3.20221	871	0.00141327	2.84977	0.0116358	873	OLR1
AA_DRB1_30_32552072_exon2_CH	OMD_Q99983_OID20725_v1_Inflammation	0.0853884	0.0198041	0.150973	0.0334164	2.55528	889	0.0107757	1.96756	0.00729118	891	OMD
AA_DPB1_35_33048544_exon2_F	OMG_P23515_OID21352_v1_Oncology	0.0815449	0.0152631	0.147827	0.0337709	2.41465	871	0.0159554	1.79709	0.00664956	873	OMG
AA_C_116_31239054_exon3_Lx	OMP_P47874_OID30835_v1_Neurology_II	0.104512	0.0378727	0.171152	0.0339525	3.0782	858	0.00214882	2.6678	0.0109228	860	OMP
AA_C_285_31237839_exon5_V	OPHN1_O60890_OID31087_v1_Neurology_II	0.138097	0.0730863	0.203108	0.0331246	4.16903	894	3.35659e-05	4.4741	0.0190708	896	OPHN1
AA_C_156_31238934_exon3_DR	OPLAH_O14841_OID30201_v1_Cardiometabolic_II	0.115016	0.049106	0.180927	0.0335818	3.42496	875	0.000643491	3.19146	0.0132288	877	OPLAH
AA_DPB1_57_33048610_exon2	OPTC_Q9UBM4_OID21362_v1_Oncology	-0.0878088	-0.154055	-0.0215624	0.0337528	-2.60152	871	0.00943855	2.02509	0.00771039	873	OPTC
AA_B_95_31324207_exon3_L	ORM1_P02763_OID30768_v1_Inflammation_II	-0.098881	-0.164273	-0.0334894	0.0333184	-2.96776	892	0.00307994	2.51146	0.00977745	894	ORM1
AA_A_62_29910717_exon2_R	OSBPL2_Q9H1P3_OID31085_v1_Neurology_II	-0.110434	-0.175672	-0.0451955	0.0332404	-3.32228	894	0.000929089	3.03194	0.0121956	896	OSBPL2
AA_DRB1_13_32552123_exon2_GHY	OSCAR_Q8IYS5_OID20776_v1_Inflammation	0.117743	0.0523396	0.183147	0.0333244	3.53325	888	0.000431655	3.36486	0.0138635	890	OSCAR
AA_C_116_31239054_exon3_SY	OSM_P13725_OID20574_v1_Inflammation	0.0996486	0.033854	0.165443	0.0335232	2.97253	881	0.00303396	2.51799	0.00992985	883	OSM
HLA_C_06_02	OSMR_Q99650_OID20356_v1_Cardiometabolic	0.111182	0.045839	0.176525	0.0332936	3.33944	891	0.000874306	3.05834	0.0123614	893	OSMR
AA_DPB1_9_33048466_exon2_Y	OSTN_P61366_OID30909_v1_Neurology_II	0.10907	0.0429253	0.175214	0.0337009	3.23641	870	0.0012562	2.90094	0.0118962	872	OSTN
AA_DRB1_57_32551991_exon2_Sx	OTOA_Q7RTW8_OID30825_v1_Neurology_II	0.114381	0.0478146	0.180948	0.0339154	3.37255	858	0.000778077	3.10898	0.0130831	860	OTOA
AA_A_107_29911093_exon3_G	OTUD6B_Q8N6M0_OID31487_v1_Oncology_II	0.0927675	0.0274838	0.158051	0.0332636	2.78886	896	0.00540152	2.26748	0.0086058	898	OTUD6B
AA_DPB1_194_33053519_exon4_R	OTUD7B_Q6GQQ9_OID31064_v1_Neurology_II	-0.122066	-0.187288	-0.056844	0.0332321	-3.67314	892	0.000253852	3.59542	0.0149002	894	OTUD7B
AA_DRB1_minus24_32557503_exon1_L	OXCT1_P55809_OID30227_v1_Cardiometabolic_II	-0.0996575	-0.165678	-0.0336371	0.0336379	-2.96266	875	0.00313254	2.5041	0.00993161	877	OXCT1
AA_DRB1_71_32551949_exon2_AE	OXT_P01178_OID21047_v1_Neurology	0.114518	0.0491264	0.17991	0.0333183	3.43709	889	0.000615264	3.21094	0.0131144	891	OXT
AA_DRB1_50_32552012_exon2_A	P4HB_P07237_OID21509_v1_Oncology	0.105051	0.0394052	0.170697	0.0334475	3.14077	884	0.00174108	2.75918	0.0110357	886	P4HB
AA_DPB1_215_33053582_exon4_I	PACS2_Q86VP3_OID30186_v1_Cardiometabolic_II	-0.107434	-0.173975	-0.0408927	0.0339024	-3.16892	860	0.00158417	2.8002	0.011542	862	PACS2
HLA_A_31_01	PADI2_Q9Y2J8_OID20467_v1_Inflammation	0.1143	0.0480804	0.18052	0.0337392	3.38776	867	0.000736391	3.13289	0.0130646	869	PADI2
AA_B_116_31324144_exon3_S	PADI4_Q9UM07_OID20832_v1_Neurology	0.0919566	0.0251166	0.158797	0.0340544	2.70029	855	0.0070649	2.15089	0.00845602	857	PADI4
AA_DPA1_91_33037059_exon3_x	PAEP_P09466_OID20925_v1_Neurology	0.0890149	0.0231537	0.154876	0.0335571	2.65264	881	0.00813021	2.0899	0.00792365	883	PAEP
AA_B_67_31324536_exon2_CRY	PAFAH1B3_Q15102_OID30998_v1_Neurology_II	0.115073	0.0497964	0.180351	0.0332601	3.45981	892	0.000566174	3.24705	0.0132419	894	PAFAH1B3
AA_C_211_31238182_exon4_A	PAFAH2_Q99487_OID31286_v1_Oncology_II	-0.121551	-0.187334	-0.0557677	0.0335172	-3.62652	877	0.000303834	3.51736	0.0147746	879	PAFAH2
AA_DRB1_142_32549509_exon3_V	PAG1_Q9NWQ8_OID20108_v1_Cardiometabolic	0.0982426	0.0318697	0.164615	0.033817	2.90512	866	0.00376453	2.42429	0.00965161	868	PAG1
AA_DRB1_67_32551961_exon2_I	PAGR1_Q9BTK6_OID30206_v1_Cardiometabolic_II	0.109461	0.043509	0.175413	0.033603	3.25747	875	0.00116737	2.93279	0.0119817	877	PAGR1
AA_A_62_29910717_exon2_ERx	PAIP2B_Q9ULR5_OID31228_v1_Oncology_II	-0.123588	-0.189734	-0.0574423	0.0337014	-3.66715	867	0.000260208	3.58468	0.015274	869	PAIP2B
HLA_B_18	PAK4_O96013_OID20819_v1_Neurology	0.0998133	0.0330633	0.166563	0.0340086	2.93494	856	0.0034253	2.4653	0.0099627	858	PAK4
AA_B_9_31324710_exon2_Y	PALLD_Q8WX93_OID30444_v1_Inflammation_II	0.110469	0.0442582	0.17668	0.0337345	3.27466	868	0.00109978	2.95869	0.0122034	870	PALLD
AA_DQA1_minus16_32605258_exon1_L	PALM_O75781_OID31515_v1_Oncology_II	-0.120498	-0.185696	-0.0552997	0.0332199	-3.62728	893	0.000302659	3.51905	0.0145197	895	PALM
AA_DPB1_69_33048646_exon2_E	PALM2_Q8IXS6_OID31096_v1_Neurology_II	-0.0965483	-0.161882	-0.0312151	0.0332888	-2.90033	894	0.00381907	2.41804	0.00932158	896	PALM2
AA_DRB1_96_32549647_exon3_EIY	PALM3_A6NDB9_OID30182_v1_Cardiometabolic_II	-0.104994	-0.171553	-0.0384358	0.0339112	-3.09615	860	0.00202408	2.69377	0.0110238	862	PALM3
AA_DPB1_215_33053582_exon4_I	PAM_P19021_OID20291_v1_Cardiometabolic	0.126842	0.0615117	0.192171	0.0332868	3.81057	888	0.000148202	3.82915	0.0160888	890	PAM
AA_DRB1_30_32552072_exon2_AL	PAMR1_Q6UXH9_OID21153_v1_Neurology	0.21211	0.147564	0.276655	0.0328869	6.44967	883	1.84418e-10	9.7342	0.0449906	885	PAMR1
AA_C_211_31238182_exon4_A	PAPPA_Q13219_OID20421_v1_Inflammation	-0.0669809	-0.133488	-0.000473708	0.0338855	-1.97668	867	0.0483939	1.31521	0.00448645	869	PAPPA
AA_B_156_31324024_exon3_DGW	PARD3_Q8TEW0_OID31301_v1_Oncology_II	-0.11192	-0.177778	-0.0460618	0.0335554	-3.33538	877	0.000887596	3.05178	0.0125261	879	PARD3
AA_C_94_31239120_exon3_I	PARK7_Q99497_OID21160_v1_Neurology	-0.103901	-0.169592	-0.0382099	0.0334705	-3.10425	883	0.00196841	2.70588	0.0107954	885	PARK7
AA_DRB1_13_32552123_exon2_FGY	PARP1_P09874_OID20500_v1_Inflammation	0.102523	0.0368973	0.168149	0.0334375	3.06612	885	0.00223446	2.65083	0.010511	887	PARP1
AA_C_284_31237842_exon5_I	PAXX_Q9BUH6_OID30591_v1_Inflammation_II	0.118148	0.0521485	0.184147	0.0336271	3.51348	872	0.000465025	3.33252	0.0139589	874	PAXX
HLA_B_13_02	PBK_Q96KB5_OID31158_v1_Oncology_II	-0.0908479	-0.157229	-0.0244666	0.0338213	-2.68611	867	0.00736716	2.1327	0.00825334	869	PBK
AA_B_24_31324665_exon2_S	PBLD_P30039_OID20839_v1_Neurology	-0.0760647	-0.142955	-0.00917402	0.0340803	-2.23193	856	0.0258778	1.58707	0.00578584	858	PBLD
AA_DPA1_91_33037059_exon3_x	PBXIP1_Q96AQ6_OID31435_v1_Oncology_II	0.0984248	0.0331767	0.163673	0.0332454	2.96055	896	0.00315188	2.50143	0.00968743	898	PBXIP1
AA_DRB1_74_32551940_exon2_GLR	PCARE_A6NGG8_OID30838_v1_Neurology_II	-0.0982781	-0.16496	-0.0315959	0.0339742	-2.89273	858	0.0039157	2.40719	0.00965858	860	PCARE
HLA_DRB1_08	PCBD1_P61457_OID30610_v1_Inflammation_II	0.089825	0.0235524	0.156098	0.0337661	2.66021	870	0.00795295	2.09947	0.00806852	872	PCBD1
HLA_DQB1_06_04	PCBP2_Q15366_OID31003_v1_Neurology_II	-0.122579	-0.187797	-0.0573609	0.03323	-3.68881	892	0.000238945	3.6217	0.0150256	894	PCBP2
HLA_B_40_01	PCDH1_Q08174_OID20614_v1_Inflammation	-0.0813255	-0.146932	-0.0157188	0.0334278	-2.43287	889	0.0151761	1.81884	0.00661383	891	PCDH1
AA_DQB1_57_32632681_exon2_V	PCDH12_Q9NPG4_OID31045_v1_Neurology_II	-0.117691	-0.182948	-0.0524343	0.0332498	-3.53961	892	0.00042143	3.37527	0.0138512	894	PCDH12
AA_DRB1_67_32551961_exon2_L	PCDH17_O14917_OID20132_v1_Cardiometabolic	-0.114388	-0.180152	-0.0486233	0.0335078	-3.41377	879	0.00067	3.17393	0.0130846	881	PCDH17
AA_B_116_31324144_exon3_DFL	PCDH7_O60245_OID31456_v1_Oncology_II	-0.0952975	-0.160565	-0.0300295	0.0332556	-2.86561	896	0.00425949	2.37064	0.00908162	898	PCDH7
HLA_DQB1_06_09	PCDH9_Q9HC56_OID31516_v1_Oncology_II	0.104949	0.0397442	0.170153	0.0332232	3.1589	896	0.00163676	2.78602	0.0110142	898	PCDH9
[truncated: 941 more rows]
