# Supplementary material for: The influence of HLA genetic variation on plasma protein expression
Source: Nat Commun. 2024 Jul 31;15:6469. doi: 10.1038/s41467-024-50583-8 (PMC11291675; doi:10.1038/s41467-024-50583-8)
Supplement: Supplementary file 4 — Supplementary Data 1-21 [file 41467_2024_50583_MOESM4_ESM.zip › Supplementary_tables/Supplementary_Data12.xls]

## Sheet: ST12_legend
allele	lead HLA-I variant in the discovery cohort affecting expression of the protein after conditioning on all 2-field HLA-II alleles
gene	full name of Olink protein
beta	beta from HLA-pQTL linear model
beta_CI_low	95% confidence interval on beta (lower bound)
beta_CI_high	95% confidence interval on beta (upper bound)
SE	standard error from HLA-pQTL linear model
tval	t-statistic from HLA-pQTL linear model
DF	degrees of freedom from HLA-pQTL linear model
pval	p-value from linear model. P-values are two-sided, unadjusted and determined via t-test and linear regression analysis. The p-value threshold is after Bonferroni correction for the total number of SNPs genome-wide (5x10-8)
minus_log10P	negative 1 * log10(pval)
var_explained	variance explained by lead HLA variant
N	total N used for the indicated HLA-pQTL

## Sheet: ST12
allele	gene	beta	beta_CI_low	beta_CI_high	SE	tval	DF	pval	minus_log10P	var_explained	N
HLA_A_11	ACE2:Q9BYF1:OID20105:v1:Cardiometabolic_CK_HLA_megatest.txt	-0.052989	-0.0637706	-0.0422073	0.00550075	-9.63304	32956	6.19822978204913e-22	21.2077	0.00280783	32958
AA_C_156_31238934_exon3_RW	ACVRL1:P37023:OID20999:v1:Neurology_CK_HLA_megatest.txt	-0.0494792	-0.0602094	-0.038749	0.00547449	-9.03814	33285	1.67740477614921e-19	18.7754	0.00244819	33287
AA_B_156_31324024_exon3_LW	ADAM8:P78325:OID21039:v1:Neurology_CK_HLA_megatest.txt	-0.0350142	-0.0456677	-0.0243607	0.00543538	-6.4419	33807	1.19571673436011e-10	9.92237	0.00122599	33809
HLA_B_08	ADAM9:Q13443:OID31488:v1:Oncology_II_CK_HLA_megatest.txt	0.0330519	0.0223821	0.0437218	0.00544372	6.07157	33708	1.28019577575919e-09	8.89272	0.00109243	33710
AA_B_12_31324701_exon2	ADAMTS13:Q76LX8:OID20249:v1:Cardiometabolic_CK_HLA_megatest.txt	-0.0309331	-0.0415576	-0.0203085	0.00542059	-5.70659	34001	1.16220407459605e-08	7.93472	0.000956854	34003
AA_C_184_31238263_exon4_HK	AFP:P02771:OID20978:v1:Neurology_CK_HLA_megatest.txt	-0.0303724	-0.0411213	-0.0196235	0.00548403	-5.53834	33220	3.07658755184203e-08	7.51193	0.000922484	33222
AA_A_161_29911255_exon3_E	AHSP:Q9NZD4:OID21078:v1:Neurology_CK_HLA_megatest.txt	-0.0306858	-0.0413843	-0.0199873	0.00545832	-5.62184	33533	1.90436888012781e-08	7.72025	0.000941619	33535
HLA_B_14_01	APOM:O95445:OID20374:v1:Cardiometabolic_CK_HLA_megatest.txt	-0.105112	-0.115737	-0.094487	0.00542087	-19.3903	33654	2.65996366873093e-83	82.5751	0.0110485	33656
HLA_B_15_01	ARHGEF5:Q12774:OID30871:v1:Neurology_II_CK_HLA_megatest.txt	-0.0347138	-0.0455325	-0.023895	0.00551968	-6.28909	32783	3.23352327283921e-10	9.49032	0.00120505	32785
AA_A_95_29911057_exon3_IL	ASGR2:P07307:OID30679:v1:Inflammation_II_CK_HLA_megatest.txt	0.0438425	0.0332069	0.0544782	0.00542627	8.07968	33897	6.70713618587889e-16	15.1735	0.00192217	33899
AA_B_156_31324024_exon3_D	B2M:P61769:OID30725:v1:Inflammation_II_CK_HLA_megatest.txt	0.122402	0.111838	0.132966	0.00538986	22.7097	33907	2.5252809411453e-113	112.598	0.0149822	33909
AA_C_152_31238946_exon3_AT	BGN:P21810:OID21198:v1:Oncology_CK_HLA_megatest.txt	-0.0589881	-0.0697993	-0.0481768	0.00551583	-10.6943	32754	1.1974773401403e-26	25.9217	0.00347959	32756
HLA_A_01_01	BTN2A1:Q7KYR7:OID20713:v1:Inflammation_CK_HLA_megatest.txt	0.162736	0.152211	0.173262	0.00536995	30.305	33760	4.61003326178372e-199	198.336	0.0264831	33762
HLA_A_01_01	BTN3A2:P78410:OID20540:v1:Inflammation_CK_HLA_megatest.txt	-0.242548	-0.252926	-0.23217	0.00529483	-45.8084	33571	0	443.736	0.0588294	33573
AA_A_62_29910717_exon2_EQ	C1QA:P02745:OID20654:v1:Inflammation_CK_HLA_megatest.txt	0.0332962	0.0226468	0.0439457	0.00543329	6.12818	33837	8.98676395103829e-10	9.0464	0.00110864	33839
AA_C_304_31237782_exon5_M	C1QTNF9:P0C862:OID30620:v1:Inflammation_II_CK_HLA_megatest.txt	-0.0429805	-0.0537528	-0.0322082	0.00549599	-7.82035	33045	5.42378423710892e-15	14.2657	0.00184732	33047
HLA_C_12_03	C2:P06681:OID20410:v1:Cardiometabolic_CK_HLA_megatest.txt	-0.162239	-0.172782	-0.151697	0.00537885	-30.1625	33654	3.13185466134771e-197	196.504	0.0263216	33656
AA_C_1_31239645_exon2_G	CANT1:Q8WVQ1:OID20181:v1:Cardiometabolic_CK_HLA_megatest.txt	0.0514279	0.04075	0.0621058	0.00544782	9.44009	33605	3.95618560037429e-21	20.4027	0.00264483	33607
AA_C_minus15_31239820_exon1_I	CD160:O95971:OID20647:v1:Inflammation_CK_HLA_megatest.txt	0.110721	0.100151	0.121292	0.00539301	20.5305	33961	4.2352950375853e-93	92.3731	0.0122592	33963
AA_B_9_31324710_exon2_D	CD1C:P29017:OID21483:v1:Oncology_CK_HLA_megatest.txt	0.0752693	0.0646278	0.0859108	0.00542924	13.8637	33733	1.38454420432858e-43	42.8587	0.00566547	33735
AA_A_145_29911207_exon3_H	CD302:Q8IX05:OID21328:v1:Oncology_CK_HLA_megatest.txt	-0.082735	-0.0934159	-0.0720541	0.00544933	-15.1826	33445	6.87008273110609e-52	51.163	0.00684508	33447
AA_C_9_31239621_exon2_DF	CD48:P09326:OID20692:v1:Inflammation_CK_HLA_megatest.txt	-0.0629775	-0.0736339	-0.052321	0.00543686	-11.5834	33696	5.72412817851209e-31	30.2423	0.00396616	33698
AA_B_156_31324024_exon3_DG	CD5L:O43866:OID30775:v1:Inflammation_II_CK_HLA_megatest.txt	-0.0660206	-0.0766726	-0.0553686	0.00543458	-12.1483	33711	6.8995521710956e-34	33.1612	0.00435872	33713
AA_A_282_29912299_exon5_I	CD70:P32970:OID20599:v1:Inflammation_CK_HLA_megatest.txt	-0.0340207	-0.044712	-0.0233294	0.00545464	-6.23702	33571	4.51300807464247e-10	9.34553	0.00115741	33573
AA_A_77_29910762_exon2_DP	CD84:Q9UIB8:OID20607:v1:Inflammation_CK_HLA_megatest.txt	0.0307217	0.0200292	0.0414141	0.00545523	5.6316	33571	1.79966320332948e-08	7.74481	0.000943822	33573
HLA_C_06	CD8A:P01732:OID21018:v1:Neurology_CK_HLA_megatest.txt	0.153596	0.143073	0.164119	0.00536886	28.6087	33874	6.88515592004727e-178	177.162	0.0235917	33876
AA_B_156_31324024_exon3_DGx	CDSN:Q15517:OID20667:v1:Inflammation_CK_HLA_megatest.txt	0.258101	0.247817	0.268386	0.00524708	49.1896	33902	0	509.285	0.0666163	33904
HLA_B_14_02	CEACAM6:P40199:OID30362:v1:Cardiometabolic_II_CK_HLA_megatest.txt	0.0475313	0.0368879	0.0581748	0.00543024	8.75307	33836	2.17052172539052e-18	17.6634	0.00225923	33838
AA_C_80_31239408_exon2_N	CFP:P27918:OID30784:v1:Inflammation_II_CK_HLA_megatest.txt	0.0429937	0.0323592	0.0536282	0.00542567	7.92412	33907	2.36750758349475e-15	14.6257	0.00184846	33909
AA_A_97_29911063_exon3_RV	CLEC4G:Q6UXB4:OID20590:v1:Inflammation_CK_HLA_megatest.txt	0.0590793	0.0484005	0.0697581	0.00544827	10.8437	33571	2.37242136368993e-27	26.6248	0.00349036	33573
HLA_B_07_02	CPXM1:Q96SM3:OID21479:v1:Oncology_CK_HLA_megatest.txt	-0.0921269	-0.102753	-0.0815005	0.00542153	-16.9928	33733	1.72413348589297e-64	63.7634	0.00848736	33735
AA_C_275_31237869_exon5_EK	CRH:P06850:OID21257:v1:Oncology_CK_HLA_megatest.txt	0.0453502	0.0345322	0.0561681	0.00551926	8.21671	32760	2.16779972456101e-16	15.664	0.00205664	32762
AA_C_303_31237785_exon5_V	CRISP3:P54108:OID30715:v1:Inflammation_II_CK_HLA_megatest.txt	0.0381181	0.0274316	0.0488046	0.00545221	6.99131	33591	2.77413861742556e-12	11.5569	0.00145299	33593
HLA_B_44_02	CRTAM:O95727:OID20914:v1:Neurology_CK_HLA_megatest.txt	0.0580671	0.0473522	0.0687821	0.0054667	10.622	33349	2.59490095370574e-26	25.5859	0.00337179	33351
HLA_B_44_02	CRTAP:O75718:OID30902:v1:Neurology_II_CK_HLA_megatest.txt	0.0397648	0.0289722	0.0505574	0.00550631	7.22168	32930	5.24605007310374e-13	12.2802	0.00158124	32932
AA_C_156_31238934_exon3_CDL	CSF3R:Q99062:OID30527:v1:Inflammation_II_CK_HLA_megatest.txt	-0.0435046	-0.0543012	-0.032708	0.00550838	-7.8979	32895	2.92417884008749e-15	14.534	0.00189265	32897
HLA_C_05	CXCL12:P48061:OID20464:v1:Inflammation_CK_HLA_megatest.txt	0.0333284	0.0225446	0.0441122	0.00550184	6.05768	32999	1.39591539096767e-09	8.85514	0.00111078	33001
AA_C_147_31238961_exon3_Lx	CXCL8:P10145:OID20997:v1:Neurology_CK_HLA_megatest.txt	0.0303863	0.0195238	0.0412488	0.00554197	5.48294	32529	4.21415013249753e-08	7.37529	0.000923327	32531
HLA_C_06	DDR1:Q08345:OID21009:v1:Neurology_CK_HLA_megatest.txt	0.0920063	0.0814019	0.102611	0.00541029	17.0058	33874	1.3801726546776e-64	63.8601	0.00846516	33876
AA_C_156_31238934_exon3_CDx	DLL1:O00548:OID21525:v1:Oncology_CK_HLA_megatest.txt	0.0756336	0.0649924	0.0862748	0.00542909	13.9312	33733	5.42316494293553e-44	43.2657	0.00572045	33735
HLA_C_03_03	DXO:O77932:OID31080:v1:Neurology_II_CK_HLA_megatest.txt	-0.147608	-0.158158	-0.137058	0.00538241	-27.4241	33766	8.86128520658279e-164	163.053	0.0217881	33768
AA_C_177_31238871_exon3_K	EGFL7:Q9UHF1:OID21252:v1:Oncology_CK_HLA_megatest.txt	0.0401745	0.0293639	0.0509851	0.00551552	7.28389	32819	3.31604570961653e-13	12.4794	0.00161399	32821
HLA_B_07	ENPP6:Q6UWR7:OID30273:v1:Cardiometabolic_II_CK_HLA_megatest.txt	-0.177983	-0.188608	-0.167359	0.00542046	-32.8355	32957	1.04381904151903e-232	231.981	0.0316781	32959
HLA_B_08_01	EPO:P01588:OID20522:v1:Inflammation_CK_HLA_megatest.txt	0.0378736	0.0271838	0.0485634	0.00545389	6.94432	33571	3.87186456851561e-12	11.4121	0.00143441	33573
HLA_A_02_01	ERMAP:Q96PL5:OID30539:v1:Inflammation_II_CK_HLA_megatest.txt	-0.0530622	-0.0638538	-0.0422706	0.00550583	-9.63745	32895	5.93885916309823e-22	21.2263	0.0028156	32897
HLA_B_14_02	FAM172A:Q8WUF8:OID30248:v1:Cardiometabolic_II_CK_HLA_megatest.txt	0.0730103	0.0622424	0.0837781	0.00549371	13.2898	32957	3.36744208024786e-40	39.4727	0.0053305	32959
AA_A_127_29911153_exon3_Kx	FAP:Q12884:OID20330:v1:Cardiometabolic_CK_HLA_megatest.txt	0.065516	0.0549092	0.0761227	0.00541153	12.1067	34001	1.14134145536356e-33	32.9426	0.00429234	34003
AA_B_83_31324488_exon2_R	FASLG:P48023:OID20665:v1:Inflammation_CK_HLA_megatest.txt	-0.0402657	-0.0508929	-0.0296384	0.00542197	-7.42639	33961	1.14218825481957e-13	12.9423	0.00162133	33963
AA_C_116_31239054_exon3_Sx	FCER2:P06734:OID21133:v1:Neurology_CK_HLA_megatest.txt	0.0529952	0.0423174	0.0636731	0.00544778	9.72785	33600	2.45499743950456e-22	21.6099	0.00280849	33602
AA_C_116_31239054_exon3_Sx	FCRL1:Q96LA6:OID20172:v1:Cardiometabolic_CK_HLA_megatest.txt	0.046044	0.0353633	0.0567247	0.00544926	8.4496	33605	3.03910955876179e-17	16.5173	0.00212005	33607
AA_A_152_29911228_exon3_R	FCRL2:Q96LA5:OID20639:v1:Inflammation_CK_HLA_megatest.txt	0.176621	0.166142	0.187101	0.00534666	33.034	33890	1.4574897153699e-235	234.836	0.0311952	33892
AA_B_24_31324665_exon2_S	FCRL6:Q6DN72:OID20529:v1:Inflammation_CK_HLA_megatest.txt	-0.0706602	-0.0813309	-0.0599894	0.00544416	-12.9791	33571	1.9900471816343e-38	37.7011	0.00499286	33573
HLA_C_07_01	FGFR4:P22455:OID30646:v1:Inflammation_II_CK_HLA_megatest.txt	0.0529186	0.0421609	0.0636764	0.00548855	9.64165	33103	5.69930639062059e-22	21.2442	0.00280038	33105
AA_C_24_31239576_exon2	GFRA3:O60609:OID20933:v1:Neurology_CK_HLA_megatest.txt	-0.0299878	-0.0407357	-0.0192399	0.00548352	-5.46872	33227	4.56562557243415e-08	7.3405	0.000899268	33229
AA_C_95_31239117_exon3_L	GNLY:P22749:OID21132:v1:Neurology_CK_HLA_megatest.txt	-0.0742176	-0.0848809	-0.0635542	0.0054404	-13.6419	33600	2.92343220395502e-42	41.5341	0.00550825	33602
AA_B_67_31324536_exon2_CR	GP1BB:P13224:OID30174:v1:Cardiometabolic_II_CK_HLA_megatest.txt	-0.174339	-0.185	-0.163678	0.00543901	-32.0535	32776	5.31282069919941e-222	221.275	0.0303941	32778
AA_A_99_29911069_exon3_CSY	GRN:P28799:OID21159:v1:Neurology_CK_HLA_megatest.txt	-0.0765718	-0.0872616	-0.065882	0.0054539	-14.0398	33422	1.19120233256465e-44	43.924	0.00586324	33424
AA_C_194_31238233_exon4_Vx	GZMA:P12544:OID20663:v1:Inflammation_CK_HLA_megatest.txt	0.172446	0.161969	0.182923	0.00534508	32.2626	33961	5.90524608575575e-225	224.229	0.0297376	33963
AA_B_147_31324051_exon3_CL	GZMB:P10144:OID20604:v1:Inflammation_CK_HLA_megatest.txt	0.142559	0.131971	0.153147	0.00540206	26.3897	33571	6.40260990804349e-152	151.194	0.020323	33573
AA_B_45_31324602_exon2_E	GZMH:P20718:OID20096:v1:Cardiometabolic_CK_HLA_megatest.txt	-0.0617756	-0.0725518	-0.0509994	0.00549797	-11.2361	32956	3.06539042486976e-29	28.5135	0.00381622	32958
AA_B_97_31324201_exon3_CS	HBEGF:Q99075:OID21465:v1:Oncology_CK_HLA_megatest.txt	0.049656	0.0390015	0.0603105	0.00543587	9.13488	33759	6.90224400871179e-20	19.161	0.00246572	33761
AA_C_156_31238934_exon3_DR	HCG22:E2RYF7:OID30088:v1:Cardiometabolic_II_CK_HLA_megatest.txt	0.217263	0.206695	0.227831	0.00539166	40.2961	32776	0	345.836	0.0472031	32778
AA_B_minus23_31324931_exon1_L	HLA-E:P13747:OID20532:v1:Inflammation_CK_HLA_megatest.txt	0.209991	0.199532	0.22045	0.00533611	39.3527	33571	0	330.44	0.0440961	33573
HLA_B_49	HSPA1A:P0DMV8:OID20718:v1:Inflammation_CK_HLA_megatest.txt	-0.0392003	-0.0498696	-0.0285311	0.0054434	-7.20144	33697	6.08273949243848e-13	12.2159	0.00153666	33699
HLA_B_08	ICAM3:P32942:OID20277:v1:Cardiometabolic_CK_HLA_megatest.txt	-0.0734638	-0.0840647	-0.0628629	0.00540853	-13.583	34001	6.50371216184784e-42	41.1868	0.00539693	34003
AA_A_152_29911228_exon3_GRx	ICAM5:Q9UMF0:OID20145:v1:Cardiometabolic_CK_HLA_megatest.txt	0.0359521	0.025267	0.0466373	0.00545151	6.59489	33605	4.31873951294472e-11	10.3646	0.00129256	33607
HLA_A_11	IFI30:P13284:OID31505:v1:Oncology_II_CK_HLA_megatest.txt	0.0690668	0.0582846	0.079849	0.00550102	12.5553	32888	4.50016040191428e-36	35.3468	0.00477022	32890
AA_C_minus17_31239826_exon1_A	IFNG:P01579:OID20495:v1:Inflammation_CK_HLA_megatest.txt	-0.0381865	-0.0489685	-0.0274046	0.00550089	-6.94189	32999	3.94040691744999e-12	11.4045	0.00145821	33001
HLA_A_23	IFNGR1:P15260:OID20678:v1:Inflammation_CK_HLA_megatest.txt	0.0646172	0.053972	0.0752624	0.00543113	11.8976	33760	1.41575076020828e-32	31.849	0.00417539	33762
AA_C_211_31238182_exon4_A	IGFBPL1:Q8WX77:OID20155:v1:Cardiometabolic_CK_HLA_megatest.txt	-0.0344154	-0.0451011	-0.0237296	0.00545181	-6.31265	33605	2.77719048448831e-10	9.55639	0.00118442	33607
HLA_B_15_01	IGLC2:P0DOY2:OID30740:v1:Inflammation_II_CK_HLA_megatest.txt	0.0345687	0.023921	0.0452164	0.00543242	6.36342	33845	1.99837248701302e-10	9.69932	0.001195	33847
AA_B_156_31324024_exon3_DGL	IL12A_IL12B:P29459_P29460:OID21327:v1:Oncology_CK_HLA_megatest.txt	0.0461194	0.0354132	0.0568256	0.00546226	8.44328	33445	3.20820329978133e-17	16.4937	0.002127	33447
AA_B_156_31324024_exon3_DGL	IL12B:P29460:OID20666:v1:Inflammation_CK_HLA_megatest.txt	0.0448078	0.0341826	0.055433	0.00542092	8.26571	33961	1.43858824301156e-16	15.8421	0.00200774	33963
AA_C_minus9_31239802_exon1_A	IL12RB1:P42701:OID20486:v1:Inflammation_CK_HLA_megatest.txt	0.0512489	0.0404732	0.0620245	0.00549767	9.32193	32999	1.21117721812927e-20	19.9168	0.00262645	33001
AA_B_minus23_31324931_exon1_L	IL15:P40933:OID20562:v1:Inflammation_CK_HLA_megatest.txt	0.0503109	0.039627	0.0609948	0.00545089	9.22985	33571	2.86394616239903e-20	19.543	0.00253119	33573
AA_A_95_29911057_exon3_PV	IL18RAP:O95256:OID20900:v1:Neurology_CK_HLA_megatest.txt	-0.0424707	-0.053224	-0.0317173	0.00548632	-7.74119	33163	1.01278664590544e-14	13.9945	0.00180376	33165
AA_C_285_31237839_exon5_V	IL1R1:P14778:OID21116:v1:Neurology_CK_HLA_megatest.txt	-0.0559519	-0.0666376	-0.0452662	0.00545177	-10.2631	33540	1.12437734844749e-24	23.9491	0.00313061	33542
AA_C_147_31238961_exon3_W	IL2RA:P01589:OID20267:v1:Cardiometabolic_CK_HLA_megatest.txt	-0.0347306	-0.0454647	-0.0239965	0.0054765	-6.34176	33302	2.30072580151409e-10	9.63814	0.00120621	33304
AA_B_156_31324024_exon3_Dx	IL5RA:Q01344:OID20601:v1:Inflammation_CK_HLA_megatest.txt	-0.0467567	-0.0574425	-0.0360709	0.00545183	-8.57632	33571	1.02089327454945e-17	16.991	0.00218619	33573
HLA_C_06	IL7R:P16871:OID21136:v1:Neurology_CK_HLA_megatest.txt	0.0616502	0.0509777	0.0723227	0.00544507	11.3222	33600	1.15310017010072e-29	28.9381	0.00380075	33602
HLA_B_44_02	ITGA5:P08648:OID21139:v1:Neurology_CK_HLA_megatest.txt	-0.0398921	-0.0505765	-0.0292078	0.0054511	-7.31817	33600	2.56996581821699e-13	12.5901	0.00159138	33602
AA_C_177_31238871_exon3_K	ITM2A:O43736:OID20504:v1:Inflammation_CK_HLA_megatest.txt	-0.0427563	-0.053444	-0.0320686	0.00545281	-7.84115	33571	4.59572627697059e-15	14.3376	0.0018281	33573
AA_C_194_31238233_exon4_LP	KIR2DL2:P43627:OID31431:v1:Oncology_II_CK_HLA_megatest.txt	0.346163	0.336145	0.356182	0.0051114	67.7238	33689	0	935.641	0.119829	33691
AA_C_194_31238233_exon4_LP	KIR2DL3:P43628:OID21196:v1:Oncology_CK_HLA_megatest.txt	0.330211	0.319999	0.340423	0.00521035	63.376	32819	0	824.671	0.109039	32821
HLA_A_32_01	KIR3DL1:P43629:OID21185:v1:Oncology_CK_HLA_megatest.txt	0.159663	0.148982	0.170343	0.00544917	29.3004	32819	2.58779285362533e-186	185.587	0.0254922	32821
AA_C_24_31239576_exon2	KLRB1:Q12918:OID20629:v1:Inflammation_CK_HLA_megatest.txt	-0.0724012	-0.0830092	-0.0617933	0.00541213	-13.3776	33961	1.03694275138065e-40	39.9842	0.00524194	33963
HLA_A_03	KLRD1:Q13241:OID20632:v1:Inflammation_CK_HLA_megatest.txt	0.152368	0.141856	0.16288	0.00536302	28.4109	33961	1.68689217712367e-175	174.773	0.023216	33963
AA_B_116_31324144_exon3_FLY	KLRF1:Q9NZS2:OID30464:v1:Inflammation_II_CK_HLA_megatest.txt	-0.0727966	-0.0835748	-0.0620184	0.00549897	-13.2382	32895	6.67788351523966e-40	39.1754	0.00529934	32897
AA_B_178_31323958_exon3_K	KLRK1:P26718:OID31082:v1:Neurology_II_CK_HLA_megatest.txt	-0.0368592	-0.0475185	-0.0261999	0.00543832	-6.77768	33766	1.24129751258413e-11	10.9061	0.0013586	33768
HLA_C_05_01	LAG3:P18627:OID21315:v1:Oncology_CK_HLA_megatest.txt	0.0640597	0.0533641	0.0747553	0.00545684	11.7393	33445	9.2483132059721e-32	31.0339	0.00410365	33447
AA_C_116_31239054_exon3_FL	LILRB1:Q8NHL6:OID20323:v1:Cardiometabolic_CK_HLA_megatest.txt	0.166508	0.156027	0.17699	0.00534747	31.1378	34001	6.65133178474076e-210	209.177	0.027725	34003
AA_B_minus8_31324886_exon1_L	LILRB2:Q8N423:OID20301:v1:Cardiometabolic_CK_HLA_megatest.txt	-0.0870189	-0.0976383	-0.0763996	0.00541793	-16.0613	33809	7.80453409466122e-58	57.1077	0.0075723	33811
HLA_B_14_02	LRP1:Q07954:OID21293:v1:Oncology_CK_HLA_megatest.txt	0.420745	0.411022	0.430468	0.00496052	84.8187	33445	0	1416.94	0.177026	33447
AA_B_97_31324201_exon3_W	LRPAP1:P30533:OID21059:v1:Neurology_CK_HLA_megatest.txt	0.575937	0.567231	0.584643	0.00444172	129.665	33874	0	2966.62	0.331703	33876
AA_B_194_31323336_exon4_V	LTA:P01374:OID20586:v1:Inflammation_CK_HLA_megatest.txt	-0.233932	-0.244333	-0.223532	0.00530636	-44.0853	33571	0	411.994	0.0547244	33573
AA_C_275_31237869_exon5_Ex	LTB:Q06643:OID31383:v1:Oncology_II_CK_HLA_megatest.txt	0.090161	0.0795258	0.100796	0.00542605	16.6163	33689	9.35552968397734e-62	61.0289	0.00812901	33691
AA_A_107_29911093_exon3_AG	LY9:Q9HBG7:OID20670:v1:Inflammation_CK_HLA_megatest.txt	-0.0342424	-0.0449932	-0.0234917	0.00548499	-6.24293	33200	4.34635189218965e-10	9.36188	0.00117254	33202
AA_B_67_31324536_exon2_CSY	LY96:Q9Y6Y9:OID20945:v1:Neurology_CK_HLA_megatest.txt	0.0298466	0.0191184	0.0405749	0.0054735	5.45293	33349	4.9897842912959e-08	7.30192	0.00089082	33351
AA_A_77_29910762_exon2_DP	MANF:P55145:OID20707:v1:Inflammation_CK_HLA_megatest.txt	0.0307867	0.0201242	0.0414491	0.00543992	5.65939	33760	1.53139345190626e-08	7.81491	0.000947819	33762
HLA_A_03_01	MELTF:P08582:OID30347:v1:Cardiometabolic_II_CK_HLA_megatest.txt	-0.0434456	-0.0540881	-0.0328032	0.00542973	-8.00143	33855	1.2687717721687e-15	14.8966	0.00188752	33857
AA_B_156_31324024_exon3_LW	MICB_MICA:Q29980_Q29983:OID20593:v1:Inflammation_CK_HLA_megatest.txt	-0.568152	-0.576955	-0.559348	0.00449136	-126.499	33571	0	2843.58	0.322796	33573
AA_C_9_31239621_exon2_DF	MILR1:Q7Z6M3:OID20482:v1:Inflammation_CK_HLA_megatest.txt	-0.0354493	-0.0462324	-0.0246663	0.00550144	-6.44364	32999	1.18243560469201e-10	9.92722	0.00125666	33001
HLA_A_23	MOG:Q16653:OID21384:v1:Oncology_CK_HLA_megatest.txt	-0.1323	-0.142855	-0.121744	0.00538534	-24.5667	33877	4.12462605126659e-132	131.385	0.0175033	33879
AA_B_116_31324144_exon3_LNS	MZB1:Q8WU39:OID20732:v1:Inflammation_CK_HLA_megatest.txt	0.0360855	0.025414	0.0467569	0.00544453	6.62785	33691	3.45748430627618e-11	10.4612	0.00130216	33693
AA_C_minus17_31239826_exon1_T	NHLRC3:Q5JS37:OID30614:v1:Inflammation_II_CK_HLA_megatest.txt	0.0808454	0.069974	0.0917169	0.00554654	14.5758	32293	5.68535522140367e-48	47.2452	0.00653598	32295
AA_B_67_31324536_exon2_FM	NID1:P14543:OID20362:v1:Cardiometabolic_CK_HLA_megatest.txt	0.0321402	0.0214502	0.0428303	0.00545401	5.89295	33583	3.82967377856224e-09	8.41684	0.00103299	33585
AA_A_142_29911198_exon3_HI	NPTX1:Q15818:OID21074:v1:Neurology_CK_HLA_megatest.txt	0.183361	0.172849	0.193873	0.00536295	34.1903	33600	7.0968511828208e-252	251.149	0.0336212	33602
AA_A_77_29910762_exon2_D	NPTX2:P47972:OID30390:v1:Cardiometabolic_II_CK_HLA_megatest.txt	-0.0505836	-0.0612255	-0.0399418	0.00542943	-9.31656	33836	1.27198451832189e-20	19.8955	0.0025587	33838
AA_C_275_31237869_exon5_EK	NRP2:O60462:OID21081:v1:Neurology_CK_HLA_megatest.txt	0.0541827	0.0435056	0.0648599	0.00544743	9.94647	33600	2.81407036579101e-23	22.5507	0.00293577	33602
AA_B_156_31324024_exon3_DRx	NUCB2:P80303:OID21448:v1:Oncology_CK_HLA_megatest.txt	-0.0458952	-0.0565427	-0.0352476	0.00543235	-8.4485	33815	3.06709424858857e-17	16.5133	0.00210637	33817
HLA_C_06	PCSK7:Q16549:OID31410:v1:Oncology_II_CK_HLA_megatest.txt	0.0390962	0.0284256	0.0497667	0.00544407	7.18142	33689	7.04188962299492e-13	12.1523	0.00152851	33691
AA_B_156_31324024_exon3_DGL	PDCD1:Q15116:OID21396:v1:Oncology_CK_HLA_megatest.txt	0.0412011	0.030551	0.0518512	0.00543362	7.58262	33813	3.47306333164061e-14	13.4593	0.00169753	33815
AA_A_74_29910753_exon2_Dx	PDIA4:P13667:OID30375:v1:Cardiometabolic_II_CK_HLA_megatest.txt	-0.0407389	-0.0513856	-0.0300923	0.00543188	-7.49997	33836	6.53926755210746e-14	13.1845	0.00165966	33838
AA_B_9_31324710_exon2_D	PDIA5:Q14554:OID31209:v1:Oncology_II_CK_HLA_megatest.txt	0.101314	0.0905171	0.112111	0.00550847	18.3924	32618	3.6310473772016e-75	74.44	0.0102645	32620
AA_B_62_31324551_exon2	PGLYRP1:O75594:OID20338:v1:Cardiometabolic_CK_HLA_megatest.txt	-0.070934	-0.0815669	-0.0603011	0.00542486	-13.0757	33809	5.63547472120932e-39	38.2491	0.00503163	33811
AA_C_156_31238934_exon3_CQ	PLA2G10:O15496:OID21002:v1:Neurology_CK_HLA_megatest.txt	0.152725	0.142118	0.163332	0.0054117	28.2213	33349	3.49922725820224e-173	172.456	0.0233249	33351
HLA_B_44_02	PLB1:Q6P1J6:OID31110:v1:Neurology_II_CK_HLA_megatest.txt	0.0442138	0.0335577	0.0548699	0.0054367	8.13247	33766	4.34865488120533e-16	15.3616	0.00195486	33768
AA_B_325_31322303_exon7_C	PLXNA4:Q9HCM2:OID20597:v1:Inflammation_CK_HLA_megatest.txt	0.047722	0.0370367	0.0584073	0.00545158	8.75379	33571	2.15760089125742e-18	17.666	0.00227739	33573
AA_B_156_31324024_exon3_W	PNPT1:Q8TCS8:OID20445:v1:Inflammation_CK_HLA_megatest.txt	-0.0400024	-0.0507836	-0.0292212	0.0055005	-7.2725	32999	3.60718865428436e-13	12.4428	0.00160019	33001
AA_C_152_31238946_exon3_EV	PODXL:O00592:OID21358:v1:Oncology_CK_HLA_megatest.txt	-0.0366517	-0.0473621	-0.0259413	0.0054644	-6.70735	33445	2.01336543776715e-11	10.6961	0.00134334	33447
AA_A_167_29911273_exon3_G	PRG3:Q9Y2Y8:OID30383:v1:Cardiometabolic_II_CK_HLA_megatest.txt	-0.0377481	-0.048396	-0.0271002	0.00543251	-6.94855	33836	3.75719429235325e-12	11.4251	0.00142492	33838
AA_B_97_31324201_exon3_W	PRTN3:P24158:OID20329:v1:Cardiometabolic_CK_HLA_megatest.txt	0.0758974	0.0650737	0.086721	0.00552217	13.7441	32604	7.27666787991457e-43	42.1381	0.00576041	32606
AA_A_97_29911063_exon3_IMx	RGMA:Q96B86:OID21065:v1:Neurology_CK_HLA_megatest.txt	-0.0312182	-0.0418626	-0.0205739	0.00543069	-5.74849	33874	9.08181879627447e-09	8.04183	0.000974579	33876
AA_A_142_29911198_exon3_HT	SDC4:P31431:OID20216:v1:Cardiometabolic_CK_HLA_megatest.txt	-0.0541108	-0.0647872	-0.0434344	0.00544705	-9.93397	33605	3.18897228158172e-23	22.4963	0.00292798	33607
HLA_C_04_01	SELPLG:Q14242:OID20560:v1:Inflammation_CK_HLA_megatest.txt	0.0334936	0.0228022	0.0441851	0.00545474	6.14028	33571	8.32974009468355e-10	9.07937	0.00112182	33573
AA_C_219_31238158_exon4_R	SEMA4C:Q9C0C4:OID21329:v1:Oncology_CK_HLA_megatest.txt	-0.0300326	-0.0407454	-0.0193198	0.00546561	-5.49483	33445	3.93935048523246e-08	7.40458	0.000901956	33447
HLA_C_05	SERPINA9:Q86WD7:OID21284:v1:Oncology_CK_HLA_megatest.txt	0.0378539	0.0271157	0.0485922	0.00547859	6.90943	33269	4.95349239262748e-12	11.3051	0.00143292	33271
AA_B_147_31324051_exon3_CW	SFTPD:P35247:OID20214:v1:Cardiometabolic_CK_HLA_megatest.txt	-0.257835	-0.268165	-0.247504	0.0052706	-48.9194	33605	0	503.761	0.0664787	33607
HLA_B_14_02	SGSH:P51688:OID30341:v1:Cardiometabolic_II_CK_HLA_megatest.txt	0.407013	0.397199	0.416827	0.0050071	81.2871	33279	0	1310.78	0.16566	33281
AA_B_97_31324201_exon3_RTV	SIGLEC10:Q96LC7:OID20537:v1:Inflammation_CK_HLA_megatest.txt	0.0395383	0.0288492	0.0502275	0.00545354	7.25004	33571	4.25634356489136e-13	12.371	0.00156328	33573
HLA_B_08_01	SIGLEC6:O43699:OID21394:v1:Oncology_CK_HLA_megatest.txt	0.0412311	0.0305911	0.0518711	0.00542848	7.59534	33877	3.14878207666472e-14	13.5019	0.00170001	33879
AA_C_9_31239621_exon2_D	SLAMF1:Q13291:OID20496:v1:Inflammation_CK_HLA_megatest.txt	-0.0332971	-0.0440809	-0.0225132	0.00550185	-6.05197	32999	1.44620714316368e-09	8.83977	0.00110869	33001
AA_B_9_31324710_exon2_D	SLAMF7:Q9NQ25:OID20602:v1:Inflammation_CK_HLA_megatest.txt	-0.0461611	-0.0568472	-0.0354751	0.00545199	-8.46685	33571	2.62218840034747e-17	16.5813	0.00213085	33573
AA_C_156_31238934_exon3_DMR	SLC39A5:Q6ZMH5:OID20539:v1:Inflammation_CK_HLA_megatest.txt	-0.0468415	-0.0575272	-0.0361557	0.00545181	-8.59191	33571	8.91690181331989e-18	17.0498	0.00219412	33573
AA_A_79_29910768_exon2_G	SORT1:Q99523:OID20213:v1:Cardiometabolic_CK_HLA_megatest.txt	0.0646466	0.0539666	0.0753267	0.0054489	11.8642	33540	2.11005166495516e-32	31.6757	0.00417919	33542
HLA_C_08_02	SUMF2:Q8NBJ7:OID21032:v1:Neurology_CK_HLA_megatest.txt	0.0883025	0.0776945	0.0989104	0.00541211	16.3157	33874	1.28906545800879e-59	58.8897	0.00779733	33876
AA_C_1_31239645_exon2_G	TCL1A:P56279:OID20987:v1:Neurology_CK_HLA_megatest.txt	-0.0389529	-0.049687	-0.0282188	0.00547647	-7.11278	33292	1.16020328235341e-12	11.9355	0.00151733	33294
AA_B_32_31324641_exon2	TEK:Q02763:OID21496:v1:Oncology_CK_HLA_megatest.txt	0.176847	0.166344	0.187351	0.00535886	33.0009	33733	4.37204463795844e-235	234.359	0.031275	33735
HLA_A_03	TF:P02787:OID30783:v1:Inflammation_II_CK_HLA_megatest.txt	-0.0640574	-0.0746799	-0.0534349	0.00541954	-11.8197	33907	3.57112748368484e-32	31.4472	0.00410335	33909
HLA_B_44_03	TFF3:Q07654:OID20371:v1:Cardiometabolic_CK_HLA_megatest.txt	0.220568	0.210126	0.231009	0.00532728	41.4034	33522	0	364.743	0.04865	33524
AA_B_67_31324536_exon2_FR	THBD:P07204:OID20231:v1:Cardiometabolic_CK_HLA_megatest.txt	0.0332065	0.0225203	0.0438926	0.00545203	6.09066	33605	1.13666579632224e-09	8.94437	0.00110267	33607
HLA_A_02_01	TIMP1:P01033:OID20418:v1:Cardiometabolic_CK_HLA_megatest.txt	-0.0874406	-0.0981672	-0.076714	0.00547263	-15.9778	33134	2.98808538870962e-57	56.5246	0.00764586	33136
AA_B_11_31324704_exon2	TNF:P01375:OID20074:v1:Cardiometabolic_CK_HLA_megatest.txt	0.038331	0.0275421	0.0491199	0.00550444	6.96365	32956	3.37777816547247e-12	11.4714	0.00146927	32958
AA_B_11_31324704_exon2	TNF:P01375:OID20473:v1:Inflammation_CK_HLA_megatest.txt	0.0446106	0.0338316	0.0553897	0.00549942	8.11187	32999	5.15557432463979e-16	15.2877	0.00199011	33001
AA_B_11_31324704_exon2	TNF:P01375:OID20848:v1:Neurology_CK_HLA_megatest.txt	0.0456763	0.0348072	0.0565453	0.00554531	8.23692	32452	1.83262760236223e-16	15.7369	0.00208632	32454
AA_B_11_31324704_exon2	TNF:P01375:OID21237:v1:Oncology_CK_HLA_megatest.txt	0.0400224	0.0292117	0.0508331	0.00551556	7.25628	32819	4.06701218195825e-13	12.3907	0.00160179	32821
AA_A_161_29911255_exon3_DG	TNFRSF10A:O00220:OID20967:v1:Neurology_CK_HLA_megatest.txt	-0.0494359	-0.0601558	-0.038716	0.00546924	-9.03888	33349	1.66589108550882e-19	18.7784	0.0024439	33351
AA_C_156_31238934_exon3_LMx	TNFRSF10C:O14798:OID20265:v1:Cardiometabolic_CK_HLA_megatest.txt	-0.0352402	-0.0459233	-0.0245572	0.00545044	-6.46558	33620	1.02295387416481e-10	9.99014	0.00124187	33622
AA_C_1_31239645_exon2_G	TNFRSF13B:O14836:OID20702:v1:Inflammation_CK_HLA_megatest.txt	0.0351667	0.0244848	0.0458487	0.00544988	6.45275	33627	1.11331560331218e-10	9.95338	0.0012367	33629
AA_B_116_31324144_exon3_FN	TNFRSF13C:Q96RJ3:OID20480:v1:Inflammation_CK_HLA_megatest.txt	-0.0422115	-0.0529916	-0.0314313	0.0055	-7.67482	32999	1.70214363140503e-14	13.769	0.00178181	33001
AA_C_156_31238934_exon3_CRx	TNFRSF1B:P20333:OID21145:v1:Neurology_CK_HLA_megatest.txt	0.0309218	0.0202341	0.0416096	0.00545284	5.67078	33600	1.43316295744283e-08	7.8437	0.00095616	33602
AA_B_minus23_31324931_exon1_L	TNFRSF4:P43489:OID20653:v1:Inflammation_CK_HLA_megatest.txt	0.0734021	0.0627854	0.0840188	0.0054166	13.5513	33900	9.99708990523146e-42	41.0001	0.00538787	33902
AA_B_9_31324710_exon2_D	TNFRSF8:P28908:OID21049:v1:Neurology_CK_HLA_megatest.txt	0.0373239	0.0266818	0.047966	0.00542955	6.87422	33874	6.34091236331525e-12	11.1978	0.00139308	33876
AA_B_32_31324641_exon2	TNFSF12:O43508:OID20624:v1:Inflammation_CK_HLA_megatest.txt	0.0373698	0.0267413	0.0479982	0.00542258	6.89151	33961	5.61665576014923e-12	11.2505	0.0013965	33963
AA_A_79_29910768_exon2_Rx	TNFSF13:O75888:OID20733:v1:Inflammation_CK_HLA_megatest.txt	0.0443973	0.0337404	0.0550543	0.00543714	8.16557	33760	3.30927827554243e-16	15.4803	0.00197112	33762
AA_B_67_31324536_exon2_CMS	TNFSF13B:Q9Y275:OID20272:v1:Cardiometabolic_CK_HLA_megatest.txt	0.0505844	0.0399579	0.0612109	0.00542158	9.33019	33934	1.11877725982521e-20	19.9513	0.00255878	33936
AA_B_24_31324665_exon2_S	TNFSF8:P32971:OID30384:v1:Cardiometabolic_II_CK_HLA_megatest.txt	0.0315244	0.0208742	0.0421746	0.00543369	5.80166	33836	6.62462191631955e-09	8.17884	0.000993787	33838
HLA_B_18_01	TNXB:P22105:OID21107:v1:Neurology_CK_HLA_megatest.txt	0.146707	0.13613	0.157284	0.00539642	27.186	33600	5.27404332298405e-161	160.278	0.021523	33602
AA_A_95_29911057_exon3_PV	TRIM40:Q6P9F5:OID30885:v1:Neurology_II_CK_HLA_megatest.txt	-0.125124	-0.13584	-0.114408	0.00546736	-22.8856	32930	5.11667930784848e-115	114.291	0.015656	32932
AA_C_156_31238934_exon3_QWx	TXNDC15:Q96J42:OID21495:v1:Oncology_CK_HLA_megatest.txt	-0.121393	-0.131986	-0.1108	0.00540442	-22.4618	33733	6.40589441692511e-111	110.193	0.0147362	33735
AA_A_142_29911198_exon3_T	VSIR:Q9H7M9:OID20131:v1:Cardiometabolic_CK_HLA_megatest.txt	0.0443514	0.0336699	0.055033	0.00544967	8.13837	33605	4.1432590197381e-16	15.3827	0.00196705	33607
AA_A_245_29912086_exon4_A	VSTM1:Q6UX27:OID20851:v1:Neurology_CK_HLA_megatest.txt	-0.0567726	-0.0675712	-0.0459739	0.0055094	-10.3047	32839	7.32364577741894e-25	24.1353	0.00322312	32841
AA_C_138_31238988_exon3_T	XCL1:P47992:OID21398:v1:Oncology_CK_HLA_megatest.txt	-0.0517341	-0.0623689	-0.0410993	0.00542582	-9.53479	33877	1.59824513449907e-21	20.7964	0.00267642	33879
