# Supplementary material for: The influence of HLA genetic variation on plasma protein expression
Source: Nat Commun. 2024 Jul 31;15:6469. doi: 10.1038/s41467-024-50583-8 (PMC11291675; doi:10.1038/s41467-024-50583-8)
Supplement: Supplementary file 4 — Supplementary Data 1-21 [file 41467_2024_50583_MOESM4_ESM.zip › Supplementary_tables/Supplementary_Data13.xls]

## Sheet: ST13_legend
allele	lead HLA-II variant in the discovery cohort affecting expression of the protein after conditioning on all 2-field HLA-I alleles
gene	full name of Olink protein
beta	beta from HLA-pQTL linear model
beta_CI_low	95% confidence interval on beta (lower bound)
beta_CI_high	95% confidence interval on beta (upper bound)
SE	standard error from HLA-pQTL linear model
tval	t-statistic from HLA-pQTL linear model
DF	degrees of freedom from HLA-pQTL linear model
pval	p-value from linear model. P-values are two-sided, unadjusted and determined via t-test and linear regression analysis. The p-value threshold is after Bonferroni correction for the total number of SNPs genome-wide (5x10-8)
minus_log10P	negative 1 * log10(pval)
var_explained	variance explained by lead HLA variant
N	total N used for the indicated HLA-pQTL

## Sheet: ST13
allele	gene	beta	beta_CI_low	beta_CI_high	SE	tval	DF	pval	minus_log10P	var_explained	N
AA_DRB1_77_32551931_exon2_PT	ADA2:Q9NZK5:OID20394:v1:Cardiometabolic_CK_HLA_megatest.txt	-0.0780951	-0.0887996	-0.0673905	0.00546143	-14.2994	33322	3.02606993519763e-46	45.5191	0.00609884	33324
AA_DRB1_71_32551949_exon2_AER	AGER:Q15109:OID20756:v1:Inflammation_CK_HLA_megatest.txt	0.0583263	0.0476341	0.0690185	0.0054551	10.6921	33490	1.22400412504844e-26	25.9122	0.00340196	33492
HLA_DQA1_03_01	AGRP:O00253:OID20658:v1:Inflammation_CK_HLA_megatest.txt	-0.0395291	-0.0501567	-0.0289016	0.00542213	-7.29033	33961	3.1592886036215e-13	12.5004	0.00156255	33963
AA_DRB1_96_32549647_exon3_EYx	AIF1:P55008:OID21234:v1:Oncology_CK_HLA_megatest.txt	-0.0402545	-0.0510651	-0.0294439	0.0055155	-7.29843	32819	2.97748803735711e-13	12.5261	0.00162042	32821
HLA_DRB1_15_01	ALCAM:Q13740:OID20273:v1:Cardiometabolic_CK_HLA_megatest.txt	0.0434157	0.0327961	0.0540353	0.00541807	8.01313	34001	1.15368397827605e-15	14.9379	0.00188492	34003
HLA_DPB1_04	ALPP:P05187:OID21383:v1:Oncology_CK_HLA_megatest.txt	0.0387996	0.0280901	0.0495092	0.00546396	7.10101	33445	1.26315017630072e-12	11.8985	0.00150541	33447
AA_DQA1_53_32609237_exon2_KR	ANXA11:P50995:OID20583:v1:Inflammation_CK_HLA_megatest.txt	0.0507231	0.0400394	0.0614068	0.00545078	9.30567	33571	1.40965519407032e-20	19.8509	0.00257284	33573
HLA_DQB1_06_02	APOA4:P06727:OID30733:v1:Inflammation_II_CK_HLA_megatest.txt	-0.0342014	-0.0448395	-0.0235633	0.00542752	-6.30148	33907	2.98425956611885e-10	9.52516	0.00116974	33909
AA_DQA1_25_32609153_exon2	ARHGEF12:Q9NZN5:OID20554:v1:Inflammation_CK_HLA_megatest.txt	0.0369435	0.0262533	0.0476337	0.00545408	6.77356	33571	1.27720301371646e-11	10.8937	0.00136482	33573
AA_DRB1_71_32551949_exon2_AEx	ASPSCR1:Q9BZE9:OID31055:v1:Neurology_II_CK_HLA_megatest.txt	0.0426049	0.0319511	0.0532588	0.00543555	7.8382	33785	4.70407172009042e-15	14.3275	0.00181518	33787
AA_DRB1_71_32551949_exon2_AKS	ATP6AP2:O75787:OID21178:v1:Oncology_CK_HLA_megatest.txt	0.0352194	0.0244068	0.0460321	0.00551655	6.38432	32819	1.74458866412206e-10	9.75831	0.00124041	32821
AA_DRB1_142_32549509_exon3_V	ATP6V1D:Q9Y5K8:OID21341:v1:Oncology_CK_HLA_megatest.txt	-0.0391137	-0.0498231	-0.0284043	0.00546389	-7.15858	33445	8.31922410527038e-13	12.0799	0.00152988	33447
AA_DRB1_30_32552072_exon2_CGL	AXL:P30530:OID20363:v1:Cardiometabolic_CK_HLA_megatest.txt	0.0311943	0.0205259	0.0418628	0.005443	5.73109	33721	1.00634059081002e-08	7.99726	0.000973087	33723
HLA_DPB1_04_01	B3GNT7:Q8NFL0:OID30281:v1:Cardiometabolic_II_CK_HLA_megatest.txt	-0.0578847	-0.0686632	-0.0471061	0.00549917	-10.5261	32957	7.20143701564114e-26	25.1426	0.00335063	32959
HLA_DRB1_04_04	B4GALT1:P15291:OID20780:v1:Inflammation_CK_HLA_megatest.txt	-0.0461225	-0.0567786	-0.0354664	0.00543671	-8.48353	33760	2.27237021574409e-17	16.6435	0.00212729	33762
AA_DRB1_13_32552123_exon2_LS	BAP18:Q8IXM2:OID31150:v1:Neurology_II_CK_HLA_megatest.txt	-0.042853	-0.0535097	-0.0321962	0.00543702	-7.8817	33766	3.32606100204583e-15	14.4781	0.00183638	33768
AA_DRB1_11_32552129_exon2_DGS	BCAM:P50895:OID21076:v1:Neurology_CK_HLA_megatest.txt	-0.0386229	-0.0493078	-0.027938	0.00545138	-7.08498	33600	1.4180294933003e-12	11.8483	0.00149173	33602
AA_DRB1_71_32551949_exon2_AS	BCAN:Q96GW7:OID20998:v1:Neurology_CK_HLA_megatest.txt	0.029859	0.0191308	0.0405873	0.0054735	5.4552	33349	4.92659828493965e-08	7.30745	0.00089156	33351
AA_DRB1_13_32552123_exon2_RY	BID:P55957:OID20517:v1:Inflammation_CK_HLA_megatest.txt	0.0302828	0.0195903	0.0409754	0.0054553	5.55109	33571	2.86043007901427e-08	7.54357	0.00091705	33573
AA_DQB1_84_32632600_exon2	BPIFA2:Q96DR5:OID30279:v1:Cardiometabolic_II_CK_HLA_megatest.txt	0.034126	0.0231335	0.0451186	0.00560834	6.08488	31756	1.17911216638971e-09	8.92844	0.00116459	31758
AA_DQB1_26_32632774_exon2_FL	C1R:P00736:OID30753:v1:Inflammation_II_CK_HLA_megatest.txt	0.0347639	0.0241259	0.0454018	0.00542741	6.40524	33907	1.52101199580624e-10	9.81787	0.00120853	33909
AA_DRB1_37_32552051_exon2_SYx	C1S:P09871:OID30731:v1:Inflammation_II_CK_HLA_megatest.txt	-0.0335163	-0.0441546	-0.0228779	0.00542764	-6.17511	33907	6.68671057550213e-10	9.17479	0.00112334	33909
AA_DRB1_96_32549647_exon3_HI	CA4:P22748:OID20241:v1:Cardiometabolic_CK_HLA_megatest.txt	0.0368686	0.0262462	0.047491	0.00541949	6.80296	34001	1.04189552454362e-11	10.9822	0.00135929	34003
HLA_DRB1_15_01	CAPG:P40121:OID21431:v1:Oncology_CK_HLA_megatest.txt	0.0606099	0.0498893	0.0713304	0.00546956	11.0813	33304	1.73410348160928e-28	27.7609	0.00367356	33306
AA_DRB1_104_32549623_exon3_S	CAPS:Q13938:OID31126:v1:Neurology_II_CK_HLA_megatest.txt	-0.169777	-0.180289	-0.159266	0.00536302	-31.6571	33766	9.0286126760074e-217	216.044	0.0288244	33768
AA_DRB1_78_32551928_exon2_LY	CARHSP1:Q9Y2V2:OID20859:v1:Neurology_CK_HLA_megatest.txt	-0.0324541	-0.0432645	-0.0216438	0.00551539	-5.88429	32839	4.03644868267573e-09	8.394	0.00105327	32841
AA_DQB1_57_32632681_exon2_A	CBLIF:P27352:OID20179:v1:Cardiometabolic_CK_HLA_megatest.txt	-0.0305085	-0.041206	-0.0198111	0.00545778	-5.58991	33540	2.28950397340952e-08	7.64026	0.00093077	33542
AA_DRB1_77_32551931_exon2_Nx	CCDC134:Q9H6E4:OID31413:v1:Oncology_II_CK_HLA_megatest.txt	0.0310925	0.0204189	0.0417661	0.0054456	5.70965	33689	1.14157116386567e-08	7.9425	0.000966743	33691
AA_DRB1_37_32552051_exon2_NSY	CCL11:P51671:OID20668:v1:Inflammation_CK_HLA_megatest.txt	-0.0302079	-0.0408389	-0.0195768	0.0054239	-5.5694	33961	2.57546752347632e-08	7.58914	0.000912515	33963
HLA_DQA1_04	CCL19:Q99731:OID21030:v1:Neurology_CK_HLA_megatest.txt	0.187768	0.177308	0.198228	0.0053367	35.1843	33874	2.21327942220181e-266	265.655	0.0352567	33876
AA_DPB1_9_33048466_exon2_H	CCL21:O00585:OID20686:v1:Inflammation_CK_HLA_megatest.txt	0.108398	0.0977935	0.119003	0.00541043	20.035	33760	8.96190145405964e-89	88.0476	0.0117502	33762
AA_DRB1_37_32552051_exon2_SYx	CCL22:O00626:OID20765:v1:Inflammation_CK_HLA_megatest.txt	-0.0349151	-0.0456587	-0.0241715	0.00548132	-6.36983	33243	1.91704912498347e-10	9.71737	0.00121906	33245
AA_DQA1_175_32610016_exon3_Ex	CCL4:P13236:OID20695:v1:Inflammation_CK_HLA_megatest.txt	0.0330397	0.0223576	0.0437218	0.00544996	6.06238	33631	1.3554363349726e-09	8.86792	0.00109162	33633
AA_DQB1_30_32632762_exon2_H	CCNE1:P24864:OID30456:v1:Inflammation_II_CK_HLA_megatest.txt	0.0572903	0.0465012	0.0680794	0.00550454	10.4078	32895	2.50023153460058e-25	24.602	0.00328218	32897
HLA_DQA1_01_02	CD101:Q93033:OID31480:v1:Oncology_II_CK_HLA_megatest.txt	0.0507929	0.040131	0.0614548	0.00543967	9.3375	33708	1.04484201999766e-20	19.9809	0.00257992	33710
HLA_DQA1_01_02	CD200R1:Q8TD46:OID20595:v1:Inflammation_CK_HLA_megatest.txt	0.0545488	0.0438454	0.0652523	0.00546083	9.98911	33434	1.83496119263074e-23	22.7364	0.00297558	33436
AA_DRB1_74_32551940_exon2_GR	CD207:Q9UJ71:OID21298:v1:Oncology_CK_HLA_megatest.txt	-0.0578785	-0.0686776	-0.0470794	0.00550963	-10.505	32832	9.00495739654599e-26	25.0455	0.00334992	32834
HLA_DRB1_15_01	CD22:P20273:OID20637:v1:Inflammation_CK_HLA_megatest.txt	0.137813	0.127279	0.148348	0.0053746	25.6416	33961	1.22678903393621e-143	142.911	0.0189925	33963
AA_DRB1_minus1_32557434_exon1_S	CD300E:Q496F6:OID21418:v1:Oncology_CK_HLA_megatest.txt	-0.0461986	-0.056856	-0.0355413	0.00543734	-8.49656	33752	2.03187926958012e-17	16.6921	0.00213432	33754
AA_DRB1_74_32551940_exon2_QRx	CD4:P01730:OID20584:v1:Inflammation_CK_HLA_megatest.txt	-0.0690616	-0.0797437	-0.0583794	0.00544997	-12.6719	33507	1.02754541000793e-36	35.9882	0.0047695	33509
HLA_DRB1_15_01	CD5:P06127:OID21449:v1:Oncology_CK_HLA_megatest.txt	0.0427845	0.032136	0.0534329	0.00543278	7.87525	33819	3.50184387948938e-15	14.4557	0.00183051	33821
HLA_DRB1_15_01	CD72:P21854:OID30641:v1:Inflammation_II_CK_HLA_megatest.txt	0.10162	0.0909034	0.112338	0.0054678	18.5853	33103	1.04017105652442e-76	75.9829	0.0103267	33105
HLA_DRB1_04_04	CD74:P04233:OID21040:v1:Neurology_CK_HLA_megatest.txt	0.164165	0.15366	0.17467	0.00535962	30.6299	33874	2.92029813808744e-203	202.535	0.0269501	33876
AA_DRB1_13_32552123_exon2_HR	CD80:P33681:OID30291:v1:Cardiometabolic_II_CK_HLA_megatest.txt	0.0760512	0.0654295	0.0866729	0.00541912	14.0339	33855	1.2906092739405e-44	43.8892	0.00578378	33857
AA_DPB1_55_33048604_exon2_D	CD83:Q01151:OID20565:v1:Inflammation_CK_HLA_megatest.txt	-0.0483372	-0.0590221	-0.0376522	0.00545142	-8.86689	33571	7.88472588583545e-19	18.1032	0.00233648	33573
AA_DRB1_13_32552123_exon2_RSY	CD86:P42081:OID31500:v1:Oncology_II_CK_HLA_megatest.txt	0.0328723	0.0222024	0.0435423	0.00544376	6.03854	33708	1.57142202140332e-09	8.80371	0.00108059	33710
AA_DQA1_129_32609878_exon3_Q	CD93:Q9NPY3:OID20397:v1:Cardiometabolic_CK_HLA_megatest.txt	0.0335576	0.0226751	0.0444401	0.00555217	6.04405	32403	1.51928846856606e-09	8.81836	0.00112611	32405
AA_DRB1_11_32552129_exon2_LS	CDCP1:Q9H5V8:OID20940:v1:Neurology_CK_HLA_megatest.txt	-0.0663666	-0.0770759	-0.0556572	0.00546387	-12.1464	33349	7.06522188248455e-34	33.1509	0.00440452	33351
AA_DRB1_47_32552021_exon2_FT	CDH17:Q12864:OID20134:v1:Cardiometabolic_CK_HLA_megatest.txt	0.0539316	0.0432551	0.0646081	0.0054471	9.90097	33605	4.43391619022838e-23	22.3532	0.00290862	33607
AA_DQA1_25_32609153_exon2	CFB:P00751:OID30755:v1:Inflammation_II_CK_HLA_megatest.txt	-0.149003	-0.159625	-0.138381	0.00541936	-27.4946	33293	1.41298452353463e-164	163.85	0.0222019	33295
HLA_DQB1_06_02	CGREF1:Q99674:OID20152:v1:Cardiometabolic_CK_HLA_megatest.txt	-0.0388793	-0.0495633	-0.0281953	0.00545092	-7.13261	33605	1.00470586380048e-12	11.998	0.0015116	33607
AA_DRB1_96_32549647_exon3_QY	CLEC10A:Q8IUN9:OID20928:v1:Neurology_CK_HLA_megatest.txt	-0.0445065	-0.0552289	-0.0337841	0.00547051	-8.13571	33349	4.23592535247562e-16	15.3731	0.00198083	33351
AA_DRB1_133_32549536_exon3_L	CLEC5A:Q9NY25:OID20165:v1:Cardiometabolic_CK_HLA_megatest.txt	0.0425806	0.0318777	0.0532836	0.00546058	7.79781	33476	6.48083924744931e-15	14.1884	0.00181311	33478
AA_DRB1_74_32551940_exon2_GQx	CNPY4:Q8N129:OID21317:v1:Oncology_CK_HLA_megatest.txt	0.0635155	0.0528195	0.0742115	0.00545703	11.6392	33445	2.99226476359573e-31	30.524	0.00403422	33447
AA_DRB1_96_32549647_exon3_IQ	CNTN5:O94779:OID21006:v1:Neurology_CK_HLA_megatest.txt	-0.0384087	-0.04907	-0.0277473	0.00543937	-7.06123	33749	1.68225063673752e-12	11.7741	0.00147523	33751
AA_DRB1_11_32552129_exon2_LS	CNTNAP4:Q9C0A0:OID30911:v1:Neurology_II_CK_HLA_megatest.txt	-0.0375497	-0.0483431	-0.0267562	0.00550678	-6.8188	32930	9.33841813006735e-12	11.0297	0.00140998	32932
AA_DRB1_77_32551931_exon2_N	CPVL:Q9H3G5:OID21435:v1:Oncology_CK_HLA_megatest.txt	0.216281	0.205874	0.226688	0.00530944	40.7352	33814	0	353.46	0.0467774	33816
HLA_DRB1_01_01	CR1:P17927:OID30697:v1:Inflammation_II_CK_HLA_megatest.txt	0.042772	0.0321144	0.0534295	0.00543744	7.86619	33761	3.76441426975388e-15	14.4243	0.00182944	33763
AA_DRB1_33_32552063_exon2_HT	CR2:P20023:OID20393:v1:Cardiometabolic_CK_HLA_megatest.txt	-0.108678	-0.119289	-0.0980679	0.0054134	-20.0758	33721	3.99021656324723e-89	88.399	0.011811	33723
AA_DQB1_203_32628838_exon4_I	CRNN:Q9UBG3:OID21427:v1:Oncology_CK_HLA_megatest.txt	0.0431408	0.0322914	0.0539901	0.00553528	7.79378	32577	6.69628002237105e-15	14.1742	0.00186113	32579
AA_DRB1_11_32552129_exon2_LS	CSDE1:O75534:OID30183:v1:Cardiometabolic_II_CK_HLA_megatest.txt	-0.0462266	-0.0570414	-0.0354117	0.00551769	-8.37788	32776	5.60102036951716e-17	16.2517	0.00213689	32778
AA_DQA1_187_32610410_exon4_A	CSF1R:P07333:OID30681:v1:Inflammation_II_CK_HLA_megatest.txt	-0.0454868	-0.0561217	-0.0348519	0.00542587	-8.38331	33897	5.34190810111887e-17	16.2723	0.00206905	33899
AA_DRB1_11_32552129_exon2_S	CSF2:P04141:OID30072:v1:Cardiometabolic_II_CK_HLA_megatest.txt	0.0320456	0.0212247	0.0428665	0.00552076	5.80456	32776	6.51294009958796e-09	8.18622	0.00102692	32778
AA_DQB1_74_32632630_exon2_E	CTSB:P07858:OID20276:v1:Cardiometabolic_CK_HLA_megatest.txt	-0.0348424	-0.0455246	-0.0241601	0.00545003	-6.39306	33626	1.64723660538786e-10	9.78324	0.00121399	33628
AA_DRB1_77_32551931_exon2_LN	CTSC:P53634:OID20679:v1:Inflammation_CK_HLA_megatest.txt	0.0507574	0.040064	0.0614508	0.00545573	9.30351	33510	1.4386125460377e-20	19.8421	0.00257632	33512
HLA_DRB1_03_01	CTSE:P14091:OID30628:v1:Inflammation_II_CK_HLA_megatest.txt	-0.0382473	-0.0490122	-0.0274823	0.00549223	-6.96389	33103	3.37175425898158e-12	11.4721	0.00146285	33105
AA_DQB1_87_32632591_exon2_F	CTSL:P07711:OID20228:v1:Cardiometabolic_CK_HLA_megatest.txt	0.0492244	0.0385453	0.0599035	0.00544843	9.0346	33605	1.73160856074827e-19	18.7616	0.00242304	33607
AA_DRB1_98_32549641_exon3_K	CX3CL1:P78423:OID20976:v1:Neurology_CK_HLA_megatest.txt	0.0341658	0.023439	0.0448925	0.00547274	6.2429	33349	4.34703395260989e-10	9.36181	0.0011673	33351
AA_DRB1_86_32551904_exon2_DVx	CXCL1:P09341:OID20762:v1:Inflammation_CK_HLA_megatest.txt	0.0690378	0.0583644	0.0797112	0.00544551	12.6779	33562	9.51810525549058e-37	36.0214	0.00476621	33564
AA_DRB1_98_32549641_exon3_ER	CXCL10:P02778:OID20697:v1:Inflammation_CK_HLA_megatest.txt	-0.0440465	-0.0547036	-0.0333893	0.00543722	-8.10092	33760	5.63657465224573e-16	15.249	0.00194009	33762
AA_DRB1_112_32549599_exon3_Y	CXCL16:Q9H2A7:OID20282:v1:Cardiometabolic_CK_HLA_megatest.txt	-0.0701136	-0.0807276	-0.0594997	0.00541517	-12.9476	33934	2.98605416598674e-38	37.5249	0.00491592	33936
AA_DRB1_minus1_32557434_exon1_S	CXCL3:P19876:OID20788:v1:Inflammation_CK_HLA_megatest.txt	0.0762061	0.0655391	0.0868731	0.00544226	14.0027	33567	2.00254799247559e-44	43.6984	0.00580737	33569
HLA_DQA1_05	CXCL6:P80162:OID20613:v1:Inflammation_CK_HLA_megatest.txt	0.029737	0.0191058	0.0403682	0.00542397	5.48251	33961	4.22310833947324e-08	7.37437	0.000884289	33963
AA_DRB1_74_32551940_exon2_LR	DDI2:Q5TDH0:OID30602:v1:Inflammation_II_CK_HLA_megatest.txt	0.0347128	0.0239464	0.0454791	0.00549294	6.31953	33103	2.65687493772273e-10	9.57563	0.00120498	33105
HLA_DPB1_03	DEFA1_DEFA1B:P59665:OID20344:v1:Cardiometabolic_CK_HLA_megatest.txt	0.110246	0.0995049	0.120987	0.00547999	20.1179	32895	1.77879302612109e-89	88.7499	0.0121542	32897
AA_DQB1_55_32632687_exon2_LR	DEFB4A_DEFB4B:O15263:OID21373:v1:Oncology_CK_HLA_megatest.txt	-0.0349616	-0.0457234	-0.0241997	0.00549065	-6.36747	33130	1.9468289311418e-10	9.71067	0.00122231	33132
HLA_DRB1_03_01	DSC2:Q02487:OID21079:v1:Neurology_CK_HLA_megatest.txt	-0.049246	-0.0599881	-0.0385039	0.00548056	-8.98558	33212	2.70632734240734e-19	18.5676	0.00242517	33214
AA_DRB1_73_32551943_exon2_GP	DSCAM:O60469:OID30993:v1:Neurology_II_CK_HLA_megatest.txt	-0.0377816	-0.0484375	-0.0271256	0.00543661	-6.94947	33785	3.7329194257141e-12	11.428	0.00142745	33787
AA_DRB1_13_32552123_exon2_GHL	DSG3:P32926:OID21460:v1:Oncology_CK_HLA_megatest.txt	0.0322462	0.0215816	0.0429108	0.00544104	5.92647	33743	3.12515909432383e-09	8.50513	0.00103982	33745
AA_DRB1_98_32549641_exon3_Ex	EBI3_IL27:Q14213_Q8NEV9:OID21389:v1:Oncology_CK_HLA_megatest.txt	0.0467312	0.0360843	0.057378	0.00543197	8.60298	33817	8.09630747637918e-18	17.0917	0.0021838	33819
HLA_DRB1_04_01	EFCAB14:O75071:OID31460:v1:Oncology_II_CK_HLA_megatest.txt	-0.0893162	-0.0999492	-0.0786831	0.00542493	-16.464	33708	1.1486382300728e-60	59.9398	0.00797738	33710
HLA_DPB1_04_01	FABP6:P51161:OID20076:v1:Cardiometabolic_CK_HLA_megatest.txt	0.112419	0.101691	0.123148	0.00547357	20.5385	32956	3.73890464820105e-93	92.4273	0.0126381	32958
AA_DRB1_77_32551931_exon2_Nx	FAM3B:P58499:OID21372:v1:Oncology_CK_HLA_megatest.txt	-0.0471789	-0.0578846	-0.0364733	0.00546199	-8.63769	33445	5.98601099467359e-18	17.2229	0.00222585	33447
HLA_DRB1_13	FAS:P25445:OID20316:v1:Cardiometabolic_CK_HLA_megatest.txt	0.0817308	0.0711164	0.0923451	0.0054154	15.0923	33871	2.67407737739994e-51	50.5728	0.00667992	33873
AA_DQB1_37_32632741_exon2_Y	FCGR3B:O75015:OID20387:v1:Cardiometabolic_CK_HLA_megatest.txt	0.0323624	0.021675	0.0430499	0.00545267	5.93516	33599	2.96441840185546e-09	8.52806	0.00104733	33601
AA_DRB1_30_32552072_exon2_FG	FGR:P09769:OID20828:v1:Neurology_CK_HLA_megatest.txt	0.0491813	0.0383783	0.0599843	0.00551162	8.92321	32839	4.75908994288315e-19	18.3225	0.0024188	32841
AA_DQB1_minus10_32634317_exon1_A	FKBPL:Q9UIM3:OID31499:v1:Oncology_II_CK_HLA_megatest.txt	0.0298506	0.0191796	0.0405215	0.00544427	5.48293	33708	4.21343966780262e-08	7.37536	0.000891055	33710
AA_DRB1_96_32549647_exon3_QY	FLT4:P35916:OID21491:v1:Oncology_CK_HLA_megatest.txt	0.0322538	0.0215876	0.04292	0.00544185	5.92699	33733	3.1152812544185e-09	8.5065	0.00104031	33735
AA_DQB1_30_32632762_exon2_H	FOLH1:Q04609:OID30430:v1:Inflammation_II_CK_HLA_megatest.txt	0.06232	0.0515342	0.0731058	0.00550288	11.325	32895	1.12028626359842e-29	28.9507	0.00388378	32897
AA_DPB1_86_33048697_exon2	FOLR1:P15328:OID21529:v1:Oncology_CK_HLA_megatest.txt	0.0355137	0.0248285	0.0461989	0.00545152	6.51446	33606	7.39798864581111e-11	10.1309	0.00126122	33608
AA_DRB1_minus1_32557434_exon1_S	FOLR2:P14207:OID21062:v1:Neurology_CK_HLA_megatest.txt	-0.0556381	-0.0662711	-0.0450051	0.00542492	-10.256	33874	1.20828910909349e-24	23.9178	0.0030956	33876
AA_DRB1_37_32552051_exon2_PSY	FOLR3:P41439:OID21485:v1:Oncology_CK_HLA_megatest.txt	-0.0367219	-0.0473963	-0.0260475	0.00544602	-6.7429	33671	1.57765367602475e-11	10.802	0.0013485	33673
AA_DRB1_11_32552129_exon2_DGP	FOXO3:O43524:OID21271:v1:Oncology_CK_HLA_megatest.txt	-0.0361975	-0.0470098	-0.0253853	0.00551636	-6.56185	32819	5.39350887099709e-11	10.2681	0.00131026	32821
AA_DRB1_77_32551931_exon2_LT	FRZB:Q92765:OID20968:v1:Neurology_CK_HLA_megatest.txt	0.0417495	0.0310057	0.0524934	0.00548145	7.61652	33224	2.6752072057756e-14	13.5726	0.00174302	33226
AA_DQB1_minus27_32634368_exon1_S	GABARAP:O95166:OID31414:v1:Oncology_II_CK_HLA_megatest.txt	0.0903677	0.0797326	0.101003	0.00542594	16.6547	33689	4.95356463224165e-62	61.3051	0.00816631	33691
HLA_DQA1_01_02	GAS6:Q14393:OID20318:v1:Cardiometabolic_CK_HLA_megatest.txt	-0.0395806	-0.0502412	-0.0289201	0.00543896	-7.27724	33751	3.48135375107408e-13	12.4583	0.00156663	33753
AA_DRB1_71_32551949_exon2_KS	GAST:P01350:OID31083:v1:Neurology_II_CK_HLA_megatest.txt	-0.0479736	-0.0586278	-0.0373193	0.00543575	-8.82556	33766	1.14039476445708e-18	17.9429	0.00230146	33768
AA_DRB1_96_32549647_exon3_EIx	GFRA2:O00451:OID21330:v1:Oncology_CK_HLA_megatest.txt	-0.0574894	-0.0681892	-0.0467895	0.00545903	-10.5311	33445	6.8215233280357e-26	25.1661	0.00330503	33447
AA_DQA1_215_32610494_exon4_L	GIGYF2:Q6Y7W6:OID31062:v1:Neurology_II_CK_HLA_megatest.txt	0.0485741	0.0379231	0.059225	0.00543407	8.93881	33785	4.12882457215405e-19	18.3842	0.00235944	33787
AA_DQB1_26_32632774_exon2_FL	GNAS:O95467:OID31008:v1:Neurology_II_CK_HLA_megatest.txt	0.0357004	0.0250436	0.0463571	0.00543702	6.56616	33785	5.23772092011582e-11	10.2809	0.00127452	33787
AA_DRB1_85_32551907_exon2_A	GORASP2:Q9H8Y8:OID31438:v1:Oncology_II_CK_HLA_megatest.txt	-0.0437414	-0.0544069	-0.0330759	0.00544149	-8.03851	33708	9.38840316638499e-16	15.0274	0.00191331	33710
HLA_DRB1_03_01	HAVCR2:Q8TDQ0:OID21137:v1:Neurology_CK_HLA_megatest.txt	-0.0631526	-0.0738241	-0.0524811	0.00544456	-11.5992	33600	4.76603410658206e-31	30.3218	0.00398825	33602
AA_DQA1_25_32609153_exon2	HEG1:Q9ULI3:OID30579:v1:Inflammation_II_CK_HLA_megatest.txt	0.0364792	0.0257135	0.0472448	0.00549259	6.64152	33103	3.15260673813467e-11	10.5013	0.00133073	33105
AA_DRB1_11_32552129_exon2_V	HLA-DRA:P01903:OID20520:v1:Inflammation_CK_HLA_megatest.txt	0.367874	0.357927	0.377822	0.00507508	72.4864	33571	0	1061.94	0.135332	33573
HLA_DRB1_04_01	IFNL1:Q8IU54:OID20795:v1:Neurology_CK_HLA_megatest.txt	-0.0484086	-0.059212	-0.0376052	0.00551183	-8.78268	32839	1.67202612233994e-18	17.7768	0.00234339	32841
HLA_DRB1_15_01	IGF1R:P08069:OID21274:v1:Oncology_CK_HLA_megatest.txt	0.0586982	0.0479991	0.0693974	0.00545865	10.7533	33445	6.33095406835195e-27	26.1985	0.00344548	33447
AA_DRB1_77_32551931_exon2_NP	IGF2R:P11717:OID21146:v1:Neurology_CK_HLA_megatest.txt	0.0361826	0.0254967	0.0468684	0.00545188	6.63672	33600	3.2561011817155e-11	10.4873	0.00130918	33602
HLA_DQB1_06_02	IGFBP7:Q16270:OID20236:v1:Cardiometabolic_CK_HLA_megatest.txt	0.0763335	0.0657349	0.0869321	0.00540736	14.1166	34001	4.02629160396717e-45	44.3951	0.0058268	34003
AA_DRB1_37_32552051_exon2_NSx	IGSF21:Q96ID5:OID30210:v1:Cardiometabolic_II_CK_HLA_megatest.txt	-0.0455088	-0.0562943	-0.0347233	0.0055027	-8.27027	32957	1.38620420603119e-16	15.8582	0.00207105	32959
AA_DRB1_74_32551940_exon2_AGx	IKZF2:Q9UKS7:OID21213:v1:Oncology_CK_HLA_megatest.txt	0.0316147	0.0208007	0.0424286	0.00551722	5.73019	32819	1.01197539930567e-08	7.99483	0.000999488	32821
AA_DRB1_30_32552072_exon2_CR	IL10:P22301:OID20431:v1:Inflammation_CK_HLA_megatest.txt	0.082977	0.0722244	0.0937296	0.00548592	15.1255	32999	1.63856792006887e-51	50.7855	0.00688518	33001
AA_DRB1_11_32552129_exon2_DS	IL16:Q14005:OID20633:v1:Inflammation_CK_HLA_megatest.txt	0.0341251	0.0234954	0.0447547	0.00542321	6.2924	33961	3.16395448100186e-10	9.49977	0.00116452	33963
AA_DRB1_133_32549536_exon3_L	IL18:Q14116:OID20694:v1:Inflammation_CK_HLA_megatest.txt	0.0314624	0.020748	0.0421768	0.00546643	5.75556	33432	8.71068293607462e-09	8.05995	0.000989882	33434
HLA_DRB1_13_02	IL1A:P01583:OID20488:v1:Inflammation_CK_HLA_megatest.txt	-0.0676708	-0.0784359	-0.0569058	0.00549228	-12.3211	32999	8.32111208778453e-35	34.0798	0.00457934	33001
AA_DQB1_30_32632762_exon2_H	IL1R2:P27930:OID20757:v1:Inflammation_CK_HLA_megatest.txt	-0.0633082	-0.0739958	-0.0526205	0.00545279	-11.6102	33498	4.19343321768523e-31	30.3774	0.00400793	33500
AA_DQB1_87_32632591_exon2_Y	IL22:Q9GZX6:OID31407:v1:Oncology_II_CK_HLA_megatest.txt	-0.0395752	-0.0502456	-0.0289049	0.00544397	-7.26956	33689	3.68498202432783e-13	12.4336	0.0015662	33691
AA_DRB1_11_32552129_exon2_DGP	INSR:P06213:OID30566:v1:Inflammation_II_CK_HLA_megatest.txt	0.0310095	0.0202078	0.0418111	0.00551095	5.62689	32895	1.84980297098479e-08	7.73287	0.000961587	32897
AA_DRB1_13_32552123_exon2_HR	ITGA6:P23229:OID20528:v1:Inflammation_CK_HLA_megatest.txt	0.0328457	0.022154	0.0435374	0.00545486	6.02137	33571	1.74739526255636e-09	8.75761	0.00107884	33573
AA_DQB1_minus18_32634341_exon1_V	ITGAM:P11215:OID21071:v1:Neurology_CK_HLA_megatest.txt	-0.0337617	-0.0444484	-0.0230749	0.00545234	-6.19214	33600	6.00377992373062e-10	9.22158	0.00113985	33602
AA_DRB1_77_32551931_exon2_Tx	ITGB7:P26010:OID21393:v1:Oncology_CK_HLA_megatest.txt	-0.0328254	-0.0434687	-0.0221821	0.00543017	-6.045	33877	1.50968090459641e-09	8.82111	0.00107751	33879
AA_DRB1_85_32551907_exon2_A	JCHAIN:P01591:OID20494:v1:Inflammation_CK_HLA_megatest.txt	0.0460793	0.035301	0.0568577	0.00549905	8.3795	32999	5.52329820037919e-17	16.2578	0.0021233	33001
AA_DRB1_11_32552129_exon2_DGP	KDM3A:Q9Y4C1:OID30426:v1:Inflammation_II_CK_HLA_megatest.txt	-0.0447508	-0.0555468	-0.0339548	0.00550807	-8.12458	32895	4.64473563560745e-16	15.333	0.00200263	32897
AA_DQA1_207_32610470_exon4_M	KDR:P35968:OID21497:v1:Oncology_CK_HLA_megatest.txt	0.0365133	0.0258487	0.047178	0.00544105	6.71071	33733	1.96742830792291e-11	10.7061	0.00133322	33735
HLA_DRB1_04_04	KYNU:Q16719:OID20669:v1:Inflammation_CK_HLA_megatest.txt	0.0391962	0.0285685	0.0498239	0.0054222	7.22884	33961	4.97406964195956e-13	12.3033	0.00153634	33963
AA_DRB1_11_32552129_exon2_PV	LAIR1:Q6GTX8:OID20737:v1:Inflammation_CK_HLA_megatest.txt	0.0557992	0.0451168	0.0664816	0.00545011	10.2382	33561	1.45352072746418e-24	23.8376	0.00311355	33563
AA_DRB1_11_32552129_exon2_DGV	LAMB1:P07942:OID30280:v1:Cardiometabolic_II_CK_HLA_megatest.txt	0.0538266	0.0430456	0.0646076	0.00550042	9.7859	32957	1.38944997167998e-22	21.8572	0.0028973	32959
AA_DRB1_149_32549488_exon3_H	LAMP3:Q9UQV4:OID20638:v1:Inflammation_CK_HLA_megatest.txt	-0.0330734	-0.043713	-0.0224338	0.00542828	-6.09279	33900	1.12149359362908e-09	8.9502	0.00109385	33902
AA_DRB1_11_32552129_exon2_V	LGALS3BP:Q08380:OID30765:v1:Inflammation_II_CK_HLA_megatest.txt	-0.0296364	-0.0402761	-0.0189968	0.00542831	-5.45961	33907	4.8053715544611e-08	7.31827	0.000878317	33909
AA_DRB1_60_32551982_exon2_SY	LGALS8:O00214:OID21041:v1:Neurology_CK_HLA_megatest.txt	-0.0458486	-0.056487	-0.0352103	0.00542762	-8.44727	33874	3.09908040345153e-17	16.5088	0.0021021	33876
HLA_DQB1_03_02	LIFR:P42702:OID20606:v1:Inflammation_CK_HLA_megatest.txt	0.0411895	0.0305011	0.0518779	0.00545317	7.55332	33571	4.35069307299196e-14	13.3614	0.00169658	33573
AA_DRB1_67_32551961_exon2_FI	LILRA2:Q8N149:OID21152:v1:Neurology_CK_HLA_megatest.txt	0.0400753	0.029391	0.0507595	0.00545106	7.35182	33600	1.99974975747555e-13	12.699	0.00160603	33602
HLA_DRB1_15_01	LILRB4:Q8NHJ6:OID20429:v1:Inflammation_CK_HLA_megatest.txt	0.420692	0.410904	0.430481	0.00499407	84.2384	32999	0	1397.69	0.176982	33001
AA_DRB1_13_32552123_exon2_FGY	LRRC25:Q8N386:OID21333:v1:Oncology_CK_HLA_megatest.txt	-0.0540738	-0.0647758	-0.0433719	0.00546007	-9.9035	33445	4.32502115446041e-23	22.364	0.00292398	33447
AA_DRB1_minus1_32557434_exon1_S	LTBR:P36941:OID20768:v1:Inflammation_CK_HLA_megatest.txt	-0.0342981	-0.0450216	-0.0235746	0.00547108	-6.26898	33369	3.6785460241539e-10	9.43432	0.00117636	33371
HLA_DRB1_04_01	MANSC1:Q9H8J5:OID21492:v1:Oncology_CK_HLA_megatest.txt	-0.0427341	-0.0533962	-0.0320721	0.00543971	-7.85596	33733	4.08427281396295e-15	14.3889	0.00182621	33735
AA_DRB1_30_32552072_exon2_GLY	MANSC4:A6NHS7:OID30141:v1:Cardiometabolic_II_CK_HLA_megatest.txt	0.0987922	0.0880188	0.109566	0.00549658	17.9734	32776	6.9744393452993e-72	71.1565	0.00975991	32778
AA_DRB1_13_32552123_exon2_HRY	MAPRE3:Q9UPY8:OID31177:v1:Oncology_II_CK_HLA_megatest.txt	0.0368475	0.0260023	0.0476928	0.0055332	6.65935	32618	2.793977774753e-11	10.5538	0.00135774	32620
AA_DRB1_13_32552123_exon2_LRS	MCTS1:Q9ULC4:OID31444:v1:Oncology_II_CK_HLA_megatest.txt	-0.0620693	-0.0727245	-0.0514142	0.0054362	-11.4178	33708	3.87209154683434e-30	29.4121	0.0038526	33710
AA_DRB1_180_32549395_exon3_V	MERTK:Q12866:OID20657:v1:Inflammation_CK_HLA_megatest.txt	0.0525178	0.0418966	0.063139	0.00541889	9.69162	33961	3.49682136322418e-22	21.4563	0.00275812	33963
AA_DPB1_194_33053519_exon4_Q	MLN:P12872:OID20541:v1:Inflammation_CK_HLA_megatest.txt	0.0542286	0.0435469	0.0649103	0.00544977	9.95062	33571	2.6995798970178e-23	22.5687	0.00294074	33573
AA_DRB1_67_32551961_exon2_Lx	MRC1:P22897:OID30694:v1:Inflammation_II_CK_HLA_megatest.txt	0.0696993	0.0590793	0.0803193	0.00541829	12.8637	33897	8.82974915403247e-38	37.0541	0.004858	33899
AA_DRB1_71_32551949_exon2_AKx	MSR1:P21757:OID21063:v1:Neurology_CK_HLA_megatest.txt	0.0668427	0.056217	0.0774684	0.00542119	12.3299	33874	7.42810756084563e-35	34.1291	0.00446795	33876
AA_DRB1_37_32552051_exon2_Y	MXRA8:Q9BRK3:OID30583:v1:Inflammation_II_CK_HLA_megatest.txt	0.0324927	0.0217255	0.0432598	0.00549335	5.91492	33103	3.35299598882254e-09	8.47457	0.00105577	33105
HLA_DQB1_03	MYOC:Q99972:OID21121:v1:Neurology_CK_HLA_megatest.txt	0.0389177	0.028233	0.0496025	0.00545131	7.13915	33600	9.58127974384468e-13	12.0186	0.00151459	33602
AA_DQB1_30_32632762_exon2_H	NAGA:P17050:OID30509:v1:Inflammation_II_CK_HLA_megatest.txt	0.0327918	0.0219796	0.043604	0.00551634	5.94448	32827	2.80126833368782e-09	8.55265	0.0010753	32829
HLA_DRB1_04_01	NFATC3:Q12968:OID20470:v1:Inflammation_CK_HLA_megatest.txt	0.073128	0.062367	0.0838889	0.00549016	13.3198	32999	2.257758686956e-40	39.6463	0.0053477	33001
HLA_DQB1_06_02	NPL:Q9BXD5:OID30329:v1:Cardiometabolic_II_CK_HLA_megatest.txt	0.0320357	0.0213886	0.0426827	0.00543207	5.8975	33855	3.72544850318411e-09	8.42882	0.00102628	33857
HLA_DPB1_02_01	NUMB:P49757:OID30568:v1:Inflammation_II_CK_HLA_megatest.txt	0.0984425	0.0876881	0.109197	0.00548682	17.9416	32895	1.22575175847509e-71	70.9116	0.00969093	32897
AA_DRB1_71_32551949_exon2_A	OPTC:Q9UBM4:OID21362:v1:Oncology_CK_HLA_megatest.txt	-0.0342839	-0.0449952	-0.0235726	0.00546486	-6.27352	33445	3.57291125092287e-10	9.44698	0.00117539	33447
AA_DQA1_47_32609219_exon2_CQ	OSCAR:Q8IYS5:OID20776:v1:Inflammation_CK_HLA_megatest.txt	-0.0424839	-0.0531628	-0.0318049	0.00544833	-7.79759	33627	6.49159637302689e-15	14.1876	0.00180488	33629
AA_DRB1_11_32552129_exon2_LS	PAFAH1B3:Q15102:OID30998:v1:Neurology_II_CK_HLA_megatest.txt	-0.0569355	-0.0675818	-0.0462893	0.00543167	-10.4821	33785	1.14260261906271e-25	24.9421	0.00324165	33787
AA_DRB1_77_32551931_exon2_N	PAMR1:Q6UXH9:OID21153:v1:Neurology_CK_HLA_megatest.txt	-0.0424717	-0.0531549	-0.0317885	0.00545052	-7.79222	33600	6.77309979990805e-15	14.1692	0.00180384	33602
AA_DRB1_96_32549647_exon3_EY	PCDH17:O14917:OID20132:v1:Cardiometabolic_CK_HLA_megatest.txt	0.0304462	0.019759	0.0411333	0.00545251	5.58388	33605	2.37031091435531e-08	7.62519	0.000926968	33607
AA_DRB1_11_32552129_exon2_DGS	PDGFRA:P16234:OID20133:v1:Cardiometabolic_CK_HLA_megatest.txt	0.031847	0.0211603	0.0425336	0.00545227	5.84104	33605	5.23521730084103e-09	8.28107	0.00101423	33607
HLA_DPB1_13_01	PDIA3:P30101:OID30573:v1:Inflammation_II_CK_HLA_megatest.txt	0.0429639	0.032201	0.0537268	0.00549117	7.82417	33103	5.26141098677366e-15	14.2789	0.0018459	33105
AA_DRB1_minus24_32557503_exon1_L	PDZK1:Q5T2W1:OID30550:v1:Inflammation_II_CK_HLA_megatest.txt	0.0887134	0.0779492	0.0994777	0.00549186	16.1536	32895	1.79878828731405e-58	57.745	0.00787007	32897
AA_DQB1_30_32632762_exon2_H	PGR:P06401:OID30460:v1:Inflammation_II_CK_HLA_megatest.txt	0.0427097	0.0319127	0.0535067	0.00550857	7.75333	32895	9.20865869571888e-15	14.0358	0.00182412	32897
AA_DRB1_74_32551940_exon2_LR	PIK3IP1:Q96FE7:OID21094:v1:Neurology_CK_HLA_megatest.txt	-0.039107	-0.0497917	-0.0284223	0.00545127	-7.17392	33600	7.43839437122196e-13	12.1285	0.00152936	33602
AA_DRB1_77_32551931_exon2_NP	PLA2G15:Q8NCC3:OID21473:v1:Oncology_CK_HLA_megatest.txt	0.0695677	0.0589218	0.0802136	0.00543149	12.8082	33733	1.80359367293907e-37	36.7439	0.00483967	33735
AA_DRB1_4_32557422_exon1_Q	PLG:P00747:OID30785:v1:Inflammation_II_CK_HLA_megatest.txt	-0.0302298	-0.0410071	-0.0194524	0.00549856	-5.49776	33045	3.87478771545448e-08	7.41175	0.000913838	33047
AA_DRB1_minus24_32557503_exon1_F	PLXDC2:Q6UX71:OID31101:v1:Neurology_II_CK_HLA_megatest.txt	-0.16879	-0.179303	-0.158276	0.00536394	-31.4675	33766	3.03668819099056e-214	213.518	0.02849	33768
AA_DRB1_30_32552072_exon2_AFG	PLXNB2:O15031:OID20317:v1:Cardiometabolic_CK_HLA_megatest.txt	0.034176	0.0235223	0.0448297	0.00543546	6.2876	33808	3.26346821161732e-10	9.48632	0.001168	33810
AA_DRB1_11_32552129_exon2_LS	PRSS8:Q16651:OID20763:v1:Inflammation_CK_HLA_megatest.txt	-0.0322497	-0.0429627	-0.0215367	0.00546572	-5.90036	33439	3.6619610106997e-09	8.43629	0.00104004	33441
AA_DQB1_140_32629543_exon3_A	RAP1A:P62834:OID30452:v1:Inflammation_II_CK_HLA_megatest.txt	0.0347009	0.0239005	0.0455012	0.00551028	6.29748	32895	3.06338783439e-10	9.5138	0.00120415	32897
AA_DRB1_67_32551961_exon2_LS	RARRES2:Q99969:OID20373:v1:Cardiometabolic_CK_HLA_megatest.txt	-0.0429173	-0.0535715	-0.0322632	0.00543572	-7.89543	33782	2.98014212155958e-15	14.5258	0.0018419	33784
AA_DRB1_minus24_32557503_exon1_L	RGMB:Q6NW40:OID21045:v1:Neurology_CK_HLA_megatest.txt	-0.0317117	-0.0423559	-0.0210675	0.00543061	-5.83944	33874	5.28533361624728e-09	8.27693	0.00100563	33876
AA_DRB1_77_32551931_exon2_PT	RNASE6:Q93091:OID30689:v1:Inflammation_II_CK_HLA_megatest.txt	-0.0416943	-0.0523706	-0.0310181	0.00544698	-7.65459	33646	1.99113426081785e-14	13.7009	0.00173842	33648
AA_DRB1_77_32551931_exon2_PT	RNASET2:O00584:OID20321:v1:Cardiometabolic_CK_HLA_megatest.txt	-0.10465	-0.115241	-0.0940587	0.0054035	-19.367	33874	4.12879048893675e-83	82.3842	0.0109516	33876
AA_DRB1_37_32552051_exon2_PSY	ROBO1:Q9Y6N7:OID20734:v1:Inflammation_CK_HLA_megatest.txt	0.0372146	0.0265335	0.0478958	0.00544948	6.82902	33627	8.69467533156282e-12	11.0607	0.00138493	33629
AA_DRB1_96_32549647_exon3_HQ	ROBO2:Q9HCK4:OID21007:v1:Neurology_CK_HLA_megatest.txt	-0.0332897	-0.0439334	-0.0226461	0.00543033	-6.13034	33874	8.86588127804065e-10	9.05228	0.00110821	33876
AA_DRB1_74_32551940_exon2_AE	RPA2:P15927:OID30453:v1:Inflammation_II_CK_HLA_megatest.txt	-0.0367104	-0.0475099	-0.0259108	0.00550988	-6.66264	32895	2.73188361789253e-11	10.5635	0.00134765	32897
AA_DRB1_37_32552051_exon2_LY	RTN4R:Q9BZR6:OID21424:v1:Oncology_CK_HLA_megatest.txt	0.0394329	0.0287921	0.0500737	0.00542887	7.26355	33877	3.85172456574976e-13	12.4143	0.00155495	33879
HLA_DPB1_03	SCARB2:Q14108:OID20943:v1:Neurology_CK_HLA_megatest.txt	0.0638922	0.0530897	0.0746948	0.00551139	11.5928	32787	5.15446820109997e-31	30.2878	0.00408222	32789
HLA_DQB1_02	SCGB1A1:P11684:OID20688:v1:Inflammation_CK_HLA_megatest.txt	-0.0388799	-0.0495599	-0.0281999	0.00544889	-7.13538	33630	9.84695721951659e-13	12.0067	0.00151165	33632
HLA_DRB1_04_04	SDK2:Q58EX2:OID30662:v1:Inflammation_II_CK_HLA_megatest.txt	0.0697361	0.0589895	0.0804827	0.00548287	12.7189	33103	5.66776126398659e-37	36.2466	0.00486312	33105
AA_DRB1_86_32551904_exon2_DVX	SEMA7A:O75326:OID20283:v1:Cardiometabolic_CK_HLA_megatest.txt	-0.0356718	-0.046315	-0.0250285	0.00543012	-6.56924	33871	5.13045000758497e-11	10.2898	0.00127247	33873
AA_DRB1_96_32549647_exon3_EYx	SEPTIN3:Q9UH03:OID31025:v1:Neurology_II_CK_HLA_megatest.txt	-0.0384845	-0.0491402	-0.0278289	0.00543646	-7.07897	33785	1.48059254702292e-12	11.8296	0.00148106	33787
HLA_DQA1_01_02	SIGLEC9:Q9Y336:OID21390:v1:Oncology_CK_HLA_megatest.txt	0.0730799	0.0624502	0.0837096	0.00542321	13.4754	33819	2.79098491599413e-41	40.5542	0.00534068	33821
AA_DRB1_11_32552129_exon2_GP	SIRT1:Q96EB6:OID30439:v1:Inflammation_II_CK_HLA_megatest.txt	-0.0342502	-0.0450507	-0.0234497	0.00551036	-6.2156	32895	5.17410489675651e-10	9.28616	0.00117308	32897
AA_DRB1_78_32551928_exon2_TV	SLAMF8:Q9P0V8:OID21214:v1:Oncology_CK_HLA_megatest.txt	0.0381815	0.02737	0.0489929	0.00551595	6.92201	32819	4.53458695334445e-12	11.3435	0.00145782	32821
AA_DRB1_74_32551940_exon2_AL	SMPD3:Q9NY59:OID30477:v1:Inflammation_II_CK_HLA_megatest.txt	0.0357071	0.0249071	0.0465071	0.00551008	6.48032	32895	9.28204418774967e-11	10.0324	0.001275	32897
AA_DRB1_74_32551940_exon2_AL	SNX2:O60749:OID31374:v1:Oncology_II_CK_HLA_megatest.txt	-0.0340673	-0.0447399	-0.0233948	0.00544507	-6.25654	33689	3.9833859707247e-10	9.39975	0.00116058	33691
AA_DRB1_32_32552066_exon2_Y	SPINT1:O43278:OID21109:v1:Neurology_CK_HLA_megatest.txt	0.0377997	0.0270941	0.0485054	0.00546196	6.92054	33472	4.58006700448846e-12	11.3391	0.00142882	33474
AA_DRB1_77_32551931_exon2_Tx	SSH3:Q8TE77:OID31216:v1:Oncology_II_CK_HLA_megatest.txt	0.0358709	0.0250253	0.0467166	0.0055334	6.48262	32618	9.14261147933911e-11	10.0389	0.00128672	32620
AA_DRB1_11_32552129_exon2_DPV	STAB2:Q8WWQ8:OID30401:v1:Cardiometabolic_II_CK_HLA_megatest.txt	0.0331164	0.0224668	0.0437661	0.00543341	6.09497	33836	1.10641143951119e-09	8.95608	0.0010967	33838
AA_DRB1_104_32549623_exon3_S	TFPI:P10646:OID20388:v1:Cardiometabolic_CK_HLA_megatest.txt	0.0324491	0.0217384	0.0431598	0.00546454	5.93812	33453	2.91158377397225e-09	8.53587	0.00105294	33455
AA_DRB1_37_32552051_exon2_N	TGFBR2:P37173:OID21493:v1:Oncology_CK_HLA_megatest.txt	0.0418014	0.031139	0.0524639	0.00543992	7.68419	33733	1.58126507373584e-14	13.801	0.00174736	33735
AA_DRB1_77_32551931_exon2_T	TGM2:P21980:OID20141:v1:Cardiometabolic_CK_HLA_megatest.txt	0.0377504	0.027056	0.0484447	0.00545619	6.91881	33543	4.63606265618173e-12	11.3339	0.00142509	33545
AA_DRB1_minus1_32557434_exon1_S	TIMD4:Q96H15:OID20375:v1:Cardiometabolic_CK_HLA_megatest.txt	0.081161	0.0705226	0.0917995	0.00542769	14.9532	33721	2.15546316550279e-50	49.6665	0.00658711	33723
AA_DRB1_30_32552072_exon2_FG	TIMP2:P16035:OID30318:v1:Cardiometabolic_II_CK_HLA_megatest.txt	0.0970126	0.0864103	0.107615	0.00540923	17.9346	33855	1.35813769938369e-71	70.8671	0.00941144	33857
AA_DRB1_58_32551988_exon2_E	TIMP4:Q99727:OID21147:v1:Neurology_CK_HLA_megatest.txt	0.0446622	0.03398	0.0553444	0.00545	8.19489	33600	2.59620966710113e-16	15.5857	0.00199471	33602
AA_DRB1_13_32552123_exon2_LRY	TLR1:Q15399:OID30532:v1:Inflammation_II_CK_HLA_megatest.txt	0.0371922	0.0263928	0.0479915	0.00550978	6.75021	32895	1.50084990812328e-11	10.8237	0.00138326	32897
AA_DRB1_37_32552051_exon2_FNS	TMPRSS11D:O60235:OID31103:v1:Neurology_II_CK_HLA_megatest.txt	-0.0302705	-0.0409416	-0.0195993	0.00544437	-5.55996	33706	2.71877798859951e-08	7.56563	0.000916301	33708
AA_DRB1_57_32551991_exon2_S	TNFRSF6B:O95407:OID20964:v1:Neurology_CK_HLA_megatest.txt	0.0453788	0.0346569	0.0561008	0.0054703	8.2955	33349	1.12150109697696e-16	15.9502	0.00205924	33351
AA_DRB1_11_32552129_exon2_LS	TP53BP1:Q12888:OID30470:v1:Inflammation_II_CK_HLA_megatest.txt	-0.0580843	-0.0688729	-0.0472957	0.00550429	-10.5526	32895	5.43986197729075e-26	25.2644	0.00337379	32897
AA_DRB1_13_32552123_exon2_FLS	TRAF3:Q13114-2:OID30479:v1:Inflammation_II_CK_HLA_megatest.txt	0.0644456	0.0536612	0.07523	0.00550214	11.7128	32895	1.26612253489871e-31	30.8975	0.00415324	32897
AA_DQB1_71_32632639_exon2_AK	TREM2:Q9NZC2:OID20731:v1:Inflammation_CK_HLA_megatest.txt	-0.0387171	-0.0494082	-0.0280261	0.00545452	-7.09817	33561	1.28927620243428e-12	11.8897	0.00149902	33563
AA_DRB1_98_32549641_exon3_Ex	TSHB:P01222:OID20129:v1:Cardiometabolic_CK_HLA_megatest.txt	0.0354403	0.024755	0.0461257	0.00545161	6.50089	33605	8.09661953391994e-11	10.0917	0.00125602	33607
HLA_DQA1_01	TSPAN7:P41732:OID30810:v1:Neurology_II_CK_HLA_megatest.txt	0.0437975	0.0329826	0.0546124	0.00551771	7.93762	32783	2.12620895770194e-15	14.6724	0.00191822	32785
AA_DRB1_11_32552129_exon2_LS	TXNL1:O43396:OID30872:v1:Neurology_II_CK_HLA_megatest.txt	-0.0425274	-0.0533537	-0.0317012	0.00552349	-7.69938	32718	1.40573055591768e-14	13.8521	0.00180858	32720
AA_DRB1_37_32552051_exon2_LY	TYRP1:P17643:OID30517:v1:Inflammation_II_CK_HLA_megatest.txt	-0.0433234	-0.0541201	-0.0325266	0.00550842	-7.86493	32895	3.80537985274757e-15	14.4196	0.00187691	32897
HLA_DQA1_01_02	VCAM1:P19320:OID20396:v1:Cardiometabolic_CK_HLA_megatest.txt	-0.0376335	-0.0483102	-0.0269568	0.00544721	-6.90877	33654	4.97555772008265e-12	11.3032	0.00141628	33656
AA_DRB1_71_32551949_exon2_ARS	VSIG4:Q9Y279:OID21144:v1:Neurology_CK_HLA_megatest.txt	0.0487343	0.0380541	0.0594144	0.00544896	8.94376	33600	3.94911694943843e-19	18.4035	0.00237503	33602
AA_DRB1_37_32552051_exon2_NS	WASL:O00401:OID30467:v1:Inflammation_II_CK_HLA_megatest.txt	0.0529703	0.0421786	0.063762	0.00550586	9.62072	32895	6.98609801966907e-22	21.1558	0.00280585	32897
AA_DRB1_71_32551949_exon2_AKx	WNT9A:O14904:OID20460:v1:Inflammation_CK_HLA_megatest.txt	0.0453612	0.0345825	0.0561399	0.00549924	8.24863	32999	1.66102782458679e-16	15.7796	0.00205763	33001
