# Supplementary material for: The influence of HLA genetic variation on plasma protein expression
Source: Nat Commun. 2024 Jul 31;15:6469. doi: 10.1038/s41467-024-50583-8 (PMC11291675; doi:10.1038/s41467-024-50583-8)
Supplement: Supplementary file 4 — Supplementary Data 1-21 [file 41467_2024_50583_MOESM4_ESM.zip › Supplementary_tables/Supplementary_Data17.xls]

## Sheet: ST17_legend
Mean log-normalized expression of HLA-I-specific and HLA-II-specific pGenes across all clusters from the Travaglini et al. lung atlas

## Sheet: ST17
Gene	CD4+ Memory/Effector T	CD4+ Naive T	CD8+ Memory/Effector T	CD8+ Naive T	Natural Killer	Classical Monocyte	Nonclassical Monocyte	Myeloid Dendritic Type 2	Platelet/Megakaryocyte	B	IGSF21+ Dendritic	EREG+ Dendritic	Plasmacytoid Dendritic	Myeloid Dendritic Type 1	TREM2+ Dendritic	Differentiating Basal	Proliferating Basal	Basal	Plasma	Macrophage	Basophil/Mast 1	Proliferating Macrophage	Capillary Aerocyte	Capillary	Bronchial Vessel 2	Vein	Artery	Lymphatic	Bronchial Vessel 1	Airway Smooth Muscle	Alveolar Epithelial Type 2	Club	Pericyte	Myofibroblast	Alveolar Epithelial Type 1	Ciliated	Adventitial Fibroblast	Alveolar Fibroblast	Lipofibroblast	Mesothelial	Capillary Intermediate 1	Capillary Intermediate 2	Vascular Smooth Muscle	Mucous	Proliferating NK/T	Natural Killer T	OLR1+ Classical Monocyte	Intermediate Monocyte	Basophil/Mast 2
AGER	0.0200664	0.00753937	0.024395	0.0251848	0.0298961	0.0199965	0.0286563	0.0448988	0.295224	0.0127485	0.0417738	0.0305568	0.0209963	0.0489007	0.0247798	0.0878387	0.0498473	0.0890845	0.0289682	0.0303418	0.0295088	0.0470878	0.0407096	0.0388795	0.019837	0.0422759	0.0301603	0.0406309	0.0272353	0.0118307	0.391681	0.317153	0.0312378	0.00380392	4.75657	0.0775271	0.0163832	0.0847312	0	0	0.0765983	0.0981387	0.0190265	0.0916248	0.0163632	0.038041	0.0111266	0.0372999	0.012434
AGRP	0.0008004	0	0.00182517	0.0053346	0.00850918	0.00681912	0.00326049	0.00490537	0.157813	0.00502826	0	0.0130433	0.00985131	0.0103347	0.0976428	0.00852108	0.0329274	0.00208344	0.00517627	0.421981	0.00502077	0.483139	0.00195463	0.00386614	0.00177622	0.0011706	0.00247501	0.00687392	0.00809057	0.0132098	0.00552795	0.00542665	0.00505677	0.0051949	0.00117582	0.0138548	0.00994686	0.011035	0.0302336	0.0219595	0.00731008	0	0.00704458	0.00884774	0.00926416	0.00905266	0	0.0104952	0
AIF1	0.106769	0.150367	0.0799943	0.0706881	0.0686782	2.63691	3.27915	2.24488	1.7943	0.0878614	2.75448	2.25641	0.33407	1.08389	2.07912	0.0994418	0.0560068	0.0756969	0.179744	2.21026	0.18976	1.9824	0.0504721	0.0516417	0.131237	0.07491	0.0493238	0.0718488	0.065315	0.0839502	0.0668604	0.0560506	0.0696847	0.122276	0.0579408	0.0882389	0.0964631	0.108445	0.245055	0.176936	0.0483081	0.0279477	0.119261	0.083664	0.143678	0.047936	2.18288	2.83481	0.188171
ALCAM	0.0256384	0.0229443	0.0223232	0.0171717	0.0135635	0.054029	0.0294929	0.414745	1.07852	0.0695257	0.501732	0.495623	0.109049	0.58806	0.487591	0.845348	0.704172	0.759742	0.101814	0.328891	0.0340714	0.388678	0.0504129	0.019436	0.0147213	0.28169	0.0184262	0.0470442	0.0454087	0.148606	0.331136	0.562551	0.195537	0.341597	1.36806	1.43971	0.114666	0.0393484	0.025095	0.0998475	0.057157	0.0222021	0.136063	0.897705	0.00193169	0.0129361	0.257352	0.0721544	0.0216466
ALPP	0	0	0	0	0	0	0	0	0	0	0	0	0	0	0	0.00174868	0	0	0	2.77448e-05	0	0	0.000253053	0.000195765	0	0	0	0	0	0	0.00136082	0.00953455	0	0	0.024723	0	0	0	0	0	0	0	0	0	0	0	0	0	0
ANXA11	0.722153	0.591751	0.606425	0.735561	0.690333	0.538571	0.604096	0.823575	1.29542	0.540647	0.551592	0.605058	1.0126	0.906505	1.03753	1.06519	0.989757	0.771799	0.515816	1.07476	0.98749	0.926215	0.635117	0.378557	0.323127	0.446014	0.394222	0.452404	0.534289	0.989113	0.608784	0.918599	0.544479	0.803516	1.04951	1.38433	0.615148	0.540584	0.355312	0.666915	0.680012	0.402583	0.88675	0.803447	0.961552	0.729107	0.353982	0.597388	1.00239
ARHGEF12	0.0317083	0.0154408	0.0201561	0.0288933	0.0411304	0.01198	0.00825201	0.0194154	0.0451429	0.017214	0.0990023	0.0352065	0.00711147	0.0439298	0.0592373	0.248958	0.228118	0.242475	0.0174019	0.0245752	0.0934592	0.0329769	0.35454	0.28781	0.307178	0.268333	0.359142	0.244126	0.236432	0.17249	0.209169	0.263566	0.318596	0.223222	0.1841	0.442213	0.107914	0.0861259	0.0630508	0.154116	0.56331	0.398571	0.187886	0.194494	0.0147303	0.0511715	0.0213509	0.0326841	0.0645806
ASPSCR1	0.0704975	0.0397945	0.0588166	0.0642419	0.0603001	0.0773284	0.082844	0.149874	0.160469	0.08892	0.0914868	0.0859274	0.0888582	0.0722095	0.15882	0.158483	0.235729	0.1138	0.106027	0.119574	0.064499	0.185994	0.069366	0.0514188	0.077831	0.0477338	0.059696	0.0673312	0.0869353	0.0689764	0.2589	0.14203	0.140993	0.15818	0.120004	0.136742	0.0681257	0.0936913	0	0.0754519	0.0802703	0.0490788	0.0918431	0.0853667	0.126957	0.114168	0.0517619	0.0633636	0.10551
ATP6AP2	0.506441	0.438482	0.456486	0.476812	0.521274	0.781473	0.805008	0.91362	0.876698	0.302255	0.858964	0.774839	0.511723	0.604532	1.24528	0.65054	0.717975	0.617679	0.353875	1.07621	0.419178	1.18218	0.684904	0.467653	0.470973	0.557931	0.69411	0.837977	0.597091	0.876219	0.419149	0.367577	1.07317	1.02288	0.642449	0.607292	0.973443	0.915338	0.72719	0.547932	0.673003	0.310947	1.04536	0.322415	0.541244	0.518952	0.715727	0.722602	0.395165
ATP6V1D	0.179503	0.105354	0.120874	0.159671	0.183233	0.230167	0.288075	0.312104	0.593213	0.065205	0.195396	0.27894	0.278494	0.291773	0.565258	0.340449	0.420901	0.246186	0.176937	0.5676	0.221159	0.553241	0.238443	0.154365	0.217196	0.184324	0.166364	0.164401	0.181294	0.282689	0.299794	0.173528	0.259005	0.262606	0.390475	0.797169	0.173412	0.19464	0.0949274	0.421451	0.335578	0.106413	0.291308	0.166572	0.331469	0.203089	0.196208	0.189211	0.133065
AXL	0.00711399	0.00845809	0.00789693	0.00808812	0.00809841	0.013117	0.00239951	0.810291	0.2624	0.0141918	0.616693	0.267361	0.12676	0.735467	0.639442	0.166435	0.0978196	0.402781	0.0148704	0.634294	0.0122855	0.451409	0.00673905	0.0056989	0.00846757	0.00942957	0.00977285	0.00221385	0.0124553	0.795941	0.0206144	0.0394325	0.820193	0.906483	0.211674	0.0240728	0.915768	0.472578	0.976407	0.455418	0.0126127	0.017861	0.913048	0.0144568	0.0145347	0	0.0138597	0.0272955	0.00869347
B3GNT7	0.00936109	0.00487322	0.00614172	0.0324889	0.120405	0.00721963	0.0115182	0.121838	0.609956	0.0510475	0.153711	0.00379701	0.0207578	0.230315	0.183095	0.253016	0.152926	0.108376	0.0342937	0.312388	0.00079551	0.199205	0.00439964	0.00325622	0.0130675	0.00350826	0.0036827	0.421352	0.0071446	0.00882081	0.208188	0.291109	0.00627005	0.00921805	0.535502	0.76864	0.00981871	0.00727992	0.0232072	0.0490908	0.00713004	0	0.010778	0.239317	0.0537265	0.0998174	0.0103753	0	0.00539124
B4GALT1	0.235928	0.174486	0.294722	0.321251	0.300342	0.423281	0.203674	0.454668	0.362745	0.378635	0.508379	0.447537	0.923242	0.303126	0.425848	0.445853	0.398643	0.405209	0.480927	0.470756	0.137538	0.493578	0.321962	0.292387	0.458041	0.42494	0.411278	0.351832	0.292209	0.124499	0.478854	0.497227	0.0756837	0.26723	0.633804	0.436294	0.667787	0.348527	1.65778	0.922746	0.453351	0.0788245	0.144755	0.491823	0.373568	0.242979	0.516288	0.21543	0.396764
BCAM	0.0227032	0.0419351	0.0169451	0.0129992	0.00909281	0.0316079	0.0234009	0.0386439	0.145901	0.0256091	0.0703375	0.0552553	0.0386058	0.0175302	0.0321327	0.849081	1.53393	1.96362	0.055347	0.0134118	0.0161834	0.0154146	1.57802	1.05394	1.43759	0.96115	1.2701	0.615048	1.77515	1.19608	0.72405	1.47487	0.0692139	0.0422051	1.71645	0.197868	0.0528186	0.0629759	0.0376574	0.250894	1.51502	0.784452	0.615616	0.391111	0.0182047	0.0152122	0.00882672	0.0294859	0.0129187
BCAN	0.000570894	0	0	0.000983982	0.00103004	0	0	0.00199132	0	0	0	0	0	0	0	0	0	0	0.00283959	1.91561e-05	0.0057031	0	0	0.000260784	0	0	0	0	0	0.00310403	0.000164044	0	0.0109212	0	0	0	0.00284215	0.002627	0	0	0	0	0.00440829	0	0	0	0	0	0.00663841
BID	0.186622	0.130055	0.163417	0.176548	0.228413	0.441763	1.05863	0.638516	0.617631	0.0738547	0.24807	0.614468	0.963077	0.989418	0.705528	0.316016	0.22235	0.296559	0.242818	0.783124	0.156732	0.660277	0.0721119	0.157183	0.130625	0.131111	0.13135	0.306292	0.175433	0.0423388	0.0471682	0.136506	0.0784543	0.0875144	0.0495677	0.140597	0.0537719	0.0555627	0.121792	0.20903	0.177234	0.128193	0.0342897	0.47969	0.353188	0.189272	1.15837	0.685495	0.130961
BPIFA2	0	0	0	0	0	0.000891555	0	0	0	0	0	0	0	0	0	0.00228893	0	0.00925142	0	0.000246257	0	0	0.000322068	0	0	0	0	0	0	0	0.00255094	0.0165519	0	0	0	0.00221036	0	0	0	0.0149431	0	0	0	0.123502	0	0	0	0	0
C1R	0.00602827	0.00455291	0.00645376	0.010622	0.0143506	0.00218016	0	0.00294105	0.0969048	0	0.0103454	0.00362233	0.00686106	0	0.0391935	0.129605	0.286442	0.601841	0.0475658	0.017298	0.00404437	0.0283158	0.0792634	0.0604609	0.13957	0.451888	0.244286	0.244743	0.20464	0.553445	0.434403	0.257622	0.901748	1.47188	0.112469	0.0462531	2.78062	1.99123	2.71659	2.04893	0.0925936	0.0362579	1.19511	0.16756	0.0362086	0.00399646	0	0	0.00159535
C1S	0.00308326	0	0	0.0074055	0.0110546	0.00446742	0	0.0103811	0.0367381	0	0	0.00973946	0	0	0.153618	0.0385772	0.192789	0.291025	0.00767833	0.0183033	0.00572646	0.028638	0.00565437	0.00695365	0.0362483	0.182664	0.025297	0.0553242	0.0445059	0.445685	0.181145	0.0907859	0.696403	1.8239	0.0672259	0.0147515	2.75329	2.20133	2.85618	2.19278	0.00805061	0.0157314	1.38305	0.0983623	0.00972461	0.0114377	0	0	0
CA4	0.0460764	0.0569513	0.0555	0.0390719	0.0386299	0.0382135	0.0496155	0.0495576	0.0731635	0.0222769	0.0542086	0.0758436	0.0641162	0.0532446	0.0680957	0	0	0.0821691	0.0704502	0.0261961	0.0416315	0.0307033	2.80087	2.56523	1.19322	0.54903	0.247082	0.0940576	0.394588	0.0250263	0.0236828	0.0232425	0.0296753	0.00845141	0.0383974	0.0644498	0	0.0155941	0	0	2.94923	1.76737	0.0124781	0.120264	0.0501173	0.049261	0.0982072	0.0876183	0.01363
CAPG	0.955514	0.365434	0.238995	0.396139	0.155486	0.916683	0.309171	1.51463	1.95924	0.626963	1.25892	1.36908	1.25132	1.23024	2.78754	0.626855	0.957132	0.471767	0.504313	2.35581	2.27932	2.29436	0.103991	0.0887077	0.0938693	0.0836826	0.0964595	0.321365	0.164766	0.20587	0.416819	0.345719	0.151634	0.271038	0.630687	0.287397	0.302073	0.251001	0.482346	0.792693	0.114348	0.082905	0.167706	0.363193	0.589119	0.563506	0.965433	0.559821	2.16615
CAPS	0.0457974	0.0360546	0.0321978	0.0503462	0.0722463	0.025917	0.0188515	0.0377983	1.81179	0.0395975	0.0417545	0.034789	0.0163887	0.029192	0.0180312	1.30368	0.906985	0.62533	0.0741692	0.0443419	0.0455496	0.0735075	0.0452936	0.0470353	0.00998164	0.0484629	0.0440648	0.0622497	0.0521808	0.0415764	0.105313	0.381953	0.0522712	0.0192575	0.120101	3.84189	0.0264631	0.0326839	0	0.022631	0.0794607	0.037157	0.0356582	0.401074	0.0690296	0.0440688	0.0112807	0.0320778	0.0127625
CARHSP1	0.220365	0.161867	0.150643	0.2202	0.289565	0.251434	0.206221	0.254091	0.336793	0.186211	0.173306	0.18024	0.353729	0.142835	0.192419	0.530022	0.881443	0.27787	0.217009	0.126418	0.202566	0.876277	1.14435	0.968407	0.748853	0.976147	0.586341	0.410413	0.793257	0.230757	0.121234	0.182936	0.169398	0.204681	0.342151	0.490802	0.378775	0.599406	0.171789	0.670126	1.23648	0.91131	0.156743	0.53689	1.372	0.225631	0.0624237	0.123405	0.11668
CCDC134	0.00541746	0	0.00548158	0.00762788	0.00728265	0.00692113	0.00882754	0.00351449	0.0486898	0	0	0.00560293	0.00585513	0.00424174	0.0288705	0.00679337	0.0309951	0.0041154	0.0146063	0.0178696	0.00160233	0.0545253	0.0136733	0.00930681	0.0114463	0.00425091	0.00607725	0.00485608	0.00123734	0.0036651	0.00986186	0.00433114	0.013114	0.021331	0.012453	0.0310027	0.011801	0.00897129	0	0.00706958	0.0118458	0.00981314	0.0064685	0.00342034	0.0395282	0.0074135	0.00524249	0.00732008	0.00731004
CCL11	0	0	0	0	0.000441029	0	0	0	0	0	0	0	0	0	0	0	0	0	0	0.000761482	0	0.00108421	0	0.000385803	0	0	0	0	0	0.0066532	0.000501439	0	0.00293715	0.0605258	0.00131401	0.000219704	0.233502	0.142443	0	0	0	0	0.00597753	0	0	0	0	0	0
CCL19	0.000660871	0	0	0	0.000323634	0	0	0.0355764	0	0	0	0.011866	0	0.214418	0.0185655	0	0	0.00237461	0	0.00134251	0	0	0	0	0	0	0.000640708	0.00190307	0.0011005	0.0210315	0.000673366	0.000932469	0.00063317	0.0454331	0	0	0.0332751	0.0189361	0.429833	0.012	0	0	0.141773	0.00140186	0	0	0.00340933	0.00489859	0
CCL21	0.0464947	0.0218697	0.0340524	0.0341676	0.0195128	0.0372053	0.0810787	0.0257581	0.0782039	0.0216255	0.0315819	0.0388606	0.00596165	0.0451788	0.0467326	0.00879033	0	0.0290409	0.113276	0.0326082	0.0296804	0.0412495	0.0347278	0.0472404	0.0255794	0.112445	0.0445598	5.41924	0.0345841	0.0336172	0.0178315	0.0151067	0.0216695	0.0335679	0.0198499	0.0373039	0.0323118	0.0517506	0.287582	0.00706958	0.0505394	0.0213211	0.23265	0.0565217	0.0441951	0.0598194	0.0422858	0.0249532	0.0170873
CCL22	0.00175742	0	0.00179523	0.00318139	0.0018663	0.00228361	0	0.107146	0	0	0.00823968	0.0277222	0	1.12888	0.0331559	0.0172005	0	0.000783318	0	0.00411623	0	0.00934254	0.000909534	0.000445242	0	0	0.00212134	0	0	0	0.00115371	0.00455405	0	0	0.000923365	0.00360063	0	0	0	0	0.000906863	0	0	0.0241396	0.00660316	0	0.00351467	0.00238423	0.00184917
CCNE1	0.00200462	0	0.0026086	0	0.00231816	0.00253684	0.0174193	0.0119274	0	0	0.00773246	0	0.00559047	0.00852218	0.010628	0.0136307	0.0805053	0.00605748	0.0177844	0.0072638	0.00522318	0.140395	0.00246498	0.00247734	0	0.001582	0.00177348	0.00153057	0	0.00521313	0.000958119	0.00348215	0.00106136	0	0	0.000511663	0.00638553	0.00195221	0	0.0389959	0.000771154	0	0	0.000406399	0.126295	0	0	0.0164379	0.00175655
CD101	0.0473714	0.0137928	0.0531028	0.0563578	0.00444	0.0401232	0.0728444	0.0693233	0.0846459	0	0.00669665	0.0463664	0.00939785	0.0173043	0.0605827	0.00998844	0.00163399	0.0148126	0.0054201	0.233932	0.000521043	0.200765	0.00226836	0.00193687	0	0	0.00176133	0.00676842	0.00290964	0.00828728	0.00323871	0.00261831	0.00491914	0.0272537	0.000631412	0.0021464	0.00966247	0.00595775	0.0302336	0	0.00287771	0	0.00438074	0.00327564	0.0112857	0.0250885	0.00618823	0.0121587	0.00471376
CD200R1	0.1107	0.0969357	0.0445083	0.0235059	0.00176468	0.00416396	0.00135479	0.0865503	0	0.0236366	0.0242891	0.0161507	0	0.0620077	0.0129951	0.00210799	0	0.000458044	0.0254788	0.000763672	0.0860522	0	0.00023599	0.000894239	0	0	0.000824494	0	0	0	0.000128396	0.00128569	0.000813971	0	0.0018115	0.00374992	0	0	0	0	0.00148219	0	0	0.00193694	0.0620736	0.0659208	0	0	0.0276587
CD207	0.000255869	0.00410528	0	0	0	0	0	0.096379	0	0	0	0	0	0.150128	0	0	0	0	0	0.000172404	0	0	0	0	0.00659742	0.00189684	0	0	0	0	0	0	0	0	0	0	0	0	0	0	0	0	0	0.00157794	0	0	0	0	0.00193907
CD22	0.00167045	0.0142484	0	0	0.000230367	0.00162998	0.00155603	0.00777751	0.0201944	0.42616	0.00371224	0.0038128	0	0.00988747	0.0272441	0	0	0.00310967	0	0.0144618	0.280898	0.0299347	0.0636894	0.0153256	0	0.0118996	0.0239951	0	0.000474429	0	0.00118777	0.000279302	0	0.0155911	0.0098669	0.00100151	0.0027537	0	0	0	0.0784236	0.0222387	0	0.00257587	0.00459352	0	0.0124167	0.00612017	0.286615
CD300E	0.00725785	0.00435733	0.0178883	0.0103526	0.00381648	1.22784	0.758972	0.153335	0.0237413	0.00488811	0.0961096	1.05456	0.0383463	0.102809	0.0272325	0	0	0	0.0135695	0.0835135	0.00666839	0.123874	0.00504946	0.00754201	0.00465912	0.0082825	0.0116981	0.00266512	0.00629946	0	0.00135034	0	0.00501107	0	0.00312344	0.00247425	0	0.000943444	0	0	0.00396754	0	0	0.00185214	0	0.00833692	1.73695	1.50853	0.0148463
CD4	0.424698	0.337819	0.0439203	0.0430515	0.0123473	0.594154	0.655759	0.700268	0.717059	0.0142265	0.935119	0.706644	1.23953	0.426276	0.6859	0.0052475	0.0140706	0.00856082	0.0670678	0.529928	0.0654137	0.513339	0.00726516	0.0112501	0.0191901	0.0377527	0.0305737	0.00472249	0.00877437	0.192598	0.0119551	0.00874394	0.628567	0.377504	0.00653112	0.242183	0.169255	0.218312	0.0409585	0.0360297	0.0183588	0.00516592	0.302894	0.0164976	0.211684	0.0113888	0.421944	0.624338	0.0797177
CD5	0.431503	0.317524	0.321123	0.210573	0.0019673	0.00801635	0.00597727	0.111261	0	0.0382645	0.0155928	0.0223234	0.0338881	0.104419	0.00893564	0	0	0.00216176	0.0208519	0.00384972	0.00412869	0.0122959	0.00108769	0.00190254	0.00621043	0.00116203	0.00513897	0	0.00784834	0	0.000760814	0	0	0	0	0.000614034	0	0	0	0	0.00169781	0	0.00276414	0.000576592	0.130827	0.0911001	0.0033936	0	0.0205273
CD72	0.00945733	0	0.0266915	0.0210388	0.0683064	0.000781997	0.00619426	0.122576	0.10214	0.355352	0.0396587	0.0798562	0.108777	0.121162	0.102919	0.00467535	0.0246207	0.00525588	0.00922249	0.0552165	0.00479089	0.0517759	0.00621521	0.000500924	0	0.00133105	0.00174984	0.00204249	0	0.00192713	0.00483832	0.00319618	0.00939375	0.00446186	0.0017506	0.010254	0.00430132	0.00351775	0	0.0316194	0.00285294	0	0.0145639	0.00134863	0.0825268	0.0150265	0.0285579	0.0294138	0.00946693
CD74	2.14377	1.50099	2.26145	2.0719	1.9337	3.02546	3.39255	5.34247	4.61134	4.92031	5.35218	4.57419	4.85166	5.51478	5.15708	2.33976	2.35169	1.88422	3.4275	4.84206	1.23711	4.81524	4.13584	3.6757	3.29205	3.17873	3.11848	1.96872	3.49438	1.26377	3.59372	3.28605	1.17181	1.61252	1.4016	2.67045	1.77279	1.53081	2.57478	2.79091	4.09427	3.5597	1.29491	3.15441	2.27295	2.23519	3.30079	3.93188	1.01662
CD80	0.00499868	0.0035049	0.00341063	0.00201683	0.000773109	0.00481125	0.0102726	0.107324	0.0654019	0.00869635	0.0295349	0.0607393	0.00593305	0.359429	0.0440014	0.0012603	0	0.00315696	0	0.110471	0.00677914	0.0877199	0.00191532	0.00183796	0	0.00513138	0.00361676	0.00353143	0.000474429	0.00165088	0.00130028	0.00321228	0.00228178	0	0.0011826	0.000964654	0	0.0119302	0	0	0.00152892	0	0.00218201	0.00146385	0.0218824	0	0.0836285	0.00217047	0.00421494
CD83	0.0583251	0.0549849	0.0563988	0.0350092	0.0433595	0.196782	0.331046	0.681124	0.526043	0.667654	0.664189	0.751063	0.24418	1.69852	0.734032	0.0519442	0.0997815	0.122774	0.0623882	0.780185	0.252088	0.713272	0.729085	0.0709377	0.104835	0.0532664	0.0697138	0.056996	0.0799118	0.0223703	0.267623	0.138027	0.0467701	0.0739332	0.0579426	0.0432993	0.119284	0.0965016	0.0328172	0.0733071	0.54513	0.105811	0.0496023	0.104967	0.0718079	0.0209696	0.724484	0.351458	1.56309
CD86	0.0102897	0.011687	0.00555952	0.00344991	0.00739274	0.440462	0.906961	1.00055	0.52062	0.204747	0.491964	0.776281	0.102514	0.968334	0.623289	0.00215667	0	0.0056029	0.068321	0.609747	0.00929949	0.746087	0.00795641	0.00564928	0	0.00434215	0.00695674	0	0.00968791	0.00977375	0.00920189	0.00595628	0.0115822	0.0208596	0.00960422	0.00946242	0.0150467	0.0111243	0	0.098533	0.00531171	0	0.00712631	0.0117293	0.0106756	0.00896493	0.253509	0.511241	0.0229838
CD93	0.0218565	0.0272178	0.0257968	0.0222975	0.0255919	0.808238	0.279348	0.336131	0.132685	0.0172652	0.948076	1.15377	0.108631	0.298596	0.0602848	0.0135461	0.0388684	0.0298977	0.0398706	0.0271804	0.020204	0.022922	0.0988308	1.46548	1.27979	1.47292	1.4731	0.223656	1.21412	0.0228127	0.00831522	0.00503935	0.0103037	0	0.0132813	0.0187491	0.00145278	0.00628671	0	0.00693084	1.27446	0.851966	0.0164163	0.0382164	0.0559055	0.0143628	1.69836	0.757146	0.0185192
CDCP1	0.00364663	0.00363045	0.00226431	0.00307681	0.00376451	0.0266301	0.00907324	0.0807162	0.233882	0	0.0988195	0.303934	0	0.0947511	0.20826	0.0770262	0.111007	0.156783	0.00557135	0.27833	0.0287865	0.291808	0.00197168	0.00296108	0	0.0025616	0.00338235	0.00533887	0.00118376	0.00385405	0.0612731	0.0629597	0.00496733	0.00513658	0.0234978	0.306811	0.00719255	0.0025105	0.0446654	0.106863	0.00531703	0	0.0072726	0.0948182	0	0.00963519	0.115713	0.0484647	0.0592016
CDH17	0	0	0	0	0	0	0	0.00696119	0	0	0	0	0	0.00386916	0	0	0	0	0	3.7065e-05	0	0	0	0	0	0	0	0	0	0.00208002	0	0	0	0.00479415	0	0.000172279	0	0	0	0	0	0	0	0.000670725	0	0	0	0	0
CFB	0.00272488	0	0.00793229	0.0059371	0.00693147	0.00214811	0.0115961	0.015385	0.350297	0.00701928	0.0324158	0.00861619	0.00672635	0.0150708	0.125407	0.328726	0.313503	0.264243	0	0.0645079	0.0107144	0.0704398	0.0850071	0.119803	0.129936	0.298031	0.279805	0.0267726	0.107371	0.051337	0.0835229	0.204817	0.0161971	0.157131	0.0579773	0.603463	0.453875	0.118254	0.431274	2.46705	0.149714	0.0145009	0.0578811	1.21141	0	0	0.0477513	0.00279182	0.00388249
CGREF1	0	0	0.00181407	0	0	0	0	0	0	0	0.00515955	0	0	0.00312294	0	0.00291386	0.0098119	0.00194168	0.0137402	9.96085e-05	0	0	0.000391312	0	0	0	0	0.00458851	0	0	0.000105002	0	0	0.00414869	0	0	0.0339198	0	0	0	0	0	0	0	0	0	0	0.00280705	0
CLEC10A	0.00451697	0.016272	0.00199547	0.00111638	0.00247424	0.121764	0.0953038	1.72489	0	0	0.676644	0.960182	0.0314163	0.667087	0.525797	0	0	0	0.00808528	0.0212896	0.00225919	0	0.00116466	0.00130308	0.00665402	0.000905151	0.00539709	0.00364164	0	0	0.00053567	0	0	0	0	0.00117288	0.00140013	0	0	0	0	0	0	0	0	0.00557525	0.107575	0.416102	0.00187996
CLEC5A	0	0	0.00302008	0.00208083	0.00151896	0.084647	0	0.331908	0.0249486	0	0.0624394	0.690409	0.011513	0.183233	0.147536	0	0	0	0	0.0595154	0.00200785	0.033166	0.00174305	0.000690776	0	0.00230583	0.00178942	0.0018907	0	0.00126	0.000403423	0.000965069	0.00389577	0	0.00101134	0.00136469	0	0	0	0	0.00259335	0	0	0	0	0	0.636408	0.0663693	0
CNPY4	0.0614207	0.0518851	0.0654483	0.0553911	0.0627942	0.0140899	0.0544352	0.026408	0.0237413	0.0225027	0.0184706	0.0228615	0.00593305	0.0114483	0.0431706	0.019375	0.057773	0.0454361	0.00264247	0.0258362	0.0461835	0.0817697	0.0974494	0.0467439	0.0560544	0.0618506	0.0698861	0.11969	0.0480409	0.11503	0.00966242	0.0120108	0.13737	0.20147	0.0452212	0.0920728	0.153778	0.0986077	0.17073	0.0753094	0.118711	0.0227891	0.150827	0.00457784	0.113269	0.0577869	0.0027789	0.0151538	0.0320266
CNTN5	0	0	0	0	0.000327963	0	0	0	0.0367381	0	0	0	0	0	0	0.00232571	0.00561256	0.00299568	0.00587425	0.00016985	0	0	0	0	0	0	0.00112396	0	0	0	0.000783456	0.00127698	0.000964358	0	0	0.189803	0	0	0	0	0	0	0.000934604	0.000534669	0	0	0.00641602	0	0
CNTNAP4	0	0	0	0	0	0	0	0	0	0.0027237	0	0	0	0	0	0	0	0	0	2.50713e-05	0	0	0	0	0	0	0	0.00125349	0	0	0	0	0	0	0	0	0	0	0	0	0	0	0	0	0	0	0	0	0
CPVL	0.0203099	0.0288541	0.02552	0.016989	0.0158575	1.24133	1.01185	1.81837	1.01454	0.0306302	0.708542	1.24815	0.165417	1.62265	1.29514	0.0151714	0.107203	0.0142767	0.184173	0.897802	0.0208306	1.14428	0.0103154	0.010404	0.0206652	0.0100369	0.0130275	0.0138201	0.186255	0.022939	0.0170762	0.0203433	0.0216694	0.0997717	0.00782133	0.0463098	0.30961	0.0545247	0.151225	0.232258	0.00920812	0.00986135	0.0578326	0.0186172	0.0422895	0.0179635	0.984682	1.37513	0.0212172
CR1	0.00341494	0.00808248	0.00730586	0.00107476	0.000905026	0.232516	0.101766	0.0100441	0	0.0587216	0.0671906	0.127757	0.0133076	0	0.0957243	0.00586505	0.00203287	0	0.00117921	0.0674735	0.00587736	0.0736169	0.000405141	0.000936907	0	0.00134717	0.000977604	0	0.00303862	0.00157082	0.00088602	0.00131277	0.00319905	0	0	0.00148859	0.00836014	0.0024787	0	0	0	0.0050725	0	0.00197488	0	0	0.148495	0.154958	0.00372455
CR2	0	0.00280492	0.00388937	0	0	0.000916211	0	0	0	0.135961	0	0	0	0	0	0	0.0105382	0	0.031306	5.50565e-05	0	0	0	0	0	0	0	0	0	0	0.000329462	0	0	0	0	0	0	0	0	0	0	0	0	0	0	0	0	0	0.00220741
CRNN	0	0	0	0	0	0	0	0	0	0	0	0	0	0	0	0.00143178	0	0	0	0	0	0	0	0	0	0	0	0	0	0	0	0	0	0	0	0	0	0.000912284	0	0	0	0	0	0	0	0	0	0	0
CSDE1	0.608312	0.788687	0.585357	0.592314	0.475578	0.729434	0.721797	0.872027	0.739355	0.602273	0.687411	0.704735	0.768561	0.905413	0.809021	0.855552	0.89055	0.967554	1.01668	0.729726	1.08138	0.636526	0.467944	0.439514	0.567267	0.664097	0.806953	0.80066	0.842136	0.908211	0.699507	0.785139	0.408902	0.674147	0.45154	0.745632	0.537701	0.496498	0.487028	0.732793	0.702135	0.955918	0.782007	0.657152	0.737117	0.64047	0.595956	0.709041	1.04915
CSF1R	0.00872344	0.00574694	0.00368706	0.00385811	0.00513834	0.312849	1.08809	0.859518	0.232391	0	1.37663	0.813419	0.24746	0.232719	0.687149	0	0.0105382	0.00611893	0.0180497	0.31173	0.00902281	0.141253	0.00637915	0.004596	0.00552145	0.00703166	0.00406053	0.00729125	0.00703325	0.0060117	0.00330858	0.00585509	0.00975899	0	0.00475484	0.00780207	0.0100948	0.00719955	0	0.0151827	0.00814303	0	0.00835483	0.00898677	0	0	0.395544	0.873859	0.0040118
CSF2	0.011921	0	0	0.0143249	0.001079	0	0	0	0	0	0	0	0	0	0	0	0.0109276	0.00136463	0	0.000136292	0.00438729	0	0.0160668	0.000655143	0	0.00107788	0.00601592	0	0	0	0.0366466	0.0047511	0	0	0	0.000356693	0	0	0	0	0.0153732	0.0121788	0	0	0	0.00482832	0	0	0.00632652
CTSB	0.523519	0.285005	0.193733	0.266239	0.216183	1.31382	1.11628	1.32844	2.10507	0.222353	2.23878	2.38167	1.62595	0.783243	2.80554	1.11813	1.31397	1.12212	0.535296	2.23976	0.781664	2.28278	0.608555	0.494096	0.244076	0.436214	0.494568	0.508608	0.531705	0.520968	0.521426	0.476353	0.62239	0.833128	0.403382	0.695818	0.567238	0.570104	0.706344	0.927524	0.779521	0.303535	0.548106	1.1458	0.392538	0.234076	2.12728	2.04518	0.501407
CTSC	0.60457	0.277714	0.540256	0.685596	0.891163	0.584734	1.42593	1.08401	2.01947	0.160296	2.25916	1.07303	1.4582	0.553637	1.96724	1.29992	1.06856	0.550893	0.436119	2.3386	0.286964	2.54333	0.0539425	0.0632357	0.145315	0.164356	0.290948	0.126062	0.500215	0.246416	0.56377	0.849702	0.319439	0.318425	0.0941493	0.253977	0.801925	0.935723	1.58018	0.448645	0.0916638	0.0180165	0.636992	1.32078	1.05522	0.521555	0.812477	1.03276	0.298613
CTSE	0	0	0.00199139	0.000578387	0.00158187	0	0	0	0	0.00340727	0	0.00589119	0	0.0078063	0	0.0657923	0	0.0620967	0	0.00194968	0.000708968	0	0.00117619	0.000325228	0.00612026	0.000575548	0.000624137	0	0	0.00262535	0.15108	0.679142	0.00283473	0	0.391451	0.0253567	0	0	0	0.0359024	0.00582334	0	0	0.0185285	0	0	0	0	0
CTSL	0.1246	0.0681864	0.0391261	0.0706001	0.0770963	0.315803	0.641892	0.229185	1.50178	0.0387696	0.976379	1.3827	0.029776	0.209303	1.37973	0.1943	0.194482	0.246298	0.14077	1.74382	0.16764	1.80309	0.32827	0.578974	0.277742	0.539178	0.25817	0.883644	0.416226	0.718575	0.181436	0.172246	0.575368	0.739271	0.469698	0.500178	1.29212	0.866606	2.26759	0.909668	0.503353	0.262024	0.759582	0.15197	0.0616448	0.0334445	2.40931	0.561011	0.093714
CX3CL1	0.0145681	0.0169311	0.0161216	0.012213	0.0122287	0.0199151	0.0300521	0.0137787	0.0237413	0.00382994	0.016482	0.0185614	0.0174276	0.0514678	0.00080262	0.193502	0.231992	0.292719	0.0268489	0.0134812	0.0197319	0.0104383	1.22751	1.14135	1.04672	0.677274	0.836882	0.0298992	0.327386	0.0876689	0.0162567	0.181918	0.0146179	0.0855669	0.0215499	0.167603	0.024596	0.00942482	0.0222821	0.0143383	1.81365	0.465006	0.0200668	0.373522	0.0306445	0.0179161	0.078997	0.0433388	0.00970017
CXCL1	0.0132376	0.00316499	0.0263726	0.0259709	0.037885	0.0830332	0.0293204	0.0433805	0.191646	0.0231108	0.427322	0.250302	0.0369854	0.0133357	0.0367855	1.39023	0.760888	1.57484	0.0311781	0.245759	0.0446529	0.346875	0.270881	0.375403	0.323183	0.454144	0.5657	0.172273	0.0650277	0.0516547	0.72767	0.468221	0.242728	0.146798	0.0771375	0.17331	0.191264	0.137979	0.472946	0.176879	0.72547	0.221456	0.0198617	2.04847	0.0376043	0.0221779	0.343052	0.113286	0.0324191
CXCL10	0.0123608	0.0115105	0.0178562	0.0142034	0.014591	0.0267167	0.103978	0.16339	0.0452075	0.0259997	0.145849	0.265172	0.0207453	0.241071	0.301409	0.0235466	0.088571	0.0350286	0.0124348	0.179582	0.017881	0.481738	0.0422108	0.207802	0.058894	0.197793	0.0930128	0.017592	0.0243865	0.0152295	0.0117265	0.0144645	0.119041	0.0911274	0.0163888	0.0220134	0.0672853	0.0693054	0.0475546	0.065079	0.22272	0.0783049	0.00710168	0.0798593	0.0399949	0.00499557	0.392939	0.236983	0
CXCL16	0.0399895	0.0373141	0.0638613	0.0508806	0.0491421	0.499571	0.884659	1.21446	1.28442	0.0824975	1.04292	1.05722	0.122142	1.54236	1.3965	0.364976	0.322916	0.552718	0.145585	1.6681	0.636798	1.50672	0.0623662	0.0612802	0.0659634	0.0672872	0.0904678	0.0614605	0.10554	0.0928537	0.375555	0.414557	0.066517	0.275845	0.743014	0.228817	0.160193	0.117093	0.321551	0.187642	0.0815343	0.0297369	0.112756	0.459021	0.0318657	0.0410376	1.18756	0.628831	0.451724
CXCL3	0.0365392	0.0408491	0.0598809	0.0389835	0.0962995	0.163205	0.101392	0.167571	0.54571	0.025425	0.91332	1.2371	0.0935159	0.215878	0.323433	0.282239	0.227054	0.399977	0.0710514	1.38503	0.0908255	1.39121	0.228355	0.257353	0.277433	0.591499	0.709676	0.134127	0.216195	0.0912569	0.634363	0.313736	0.153744	0.191357	0.118279	0.150509	0.201353	0.119144	0.341139	0.0731496	0.420954	0.17052	0.0356413	0.690028	0.0911263	0.0509222	0.879603	0.243106	0.0803151
CXCL6	0	0	0.00361317	0	0.00257107	0.00307048	0.00386154	0	0.176265	0	0.0168503	0.00631202	0	0	0.00182732	0.468342	0.214227	0.291813	0	0.00334039	0.00080454	0.00296159	0.00338913	0.00608991	0	0.00626005	0.00590963	0.0106192	0	0.00504152	0.00854296	0.0492241	0.013058	0.00643691	0.00227199	0.0221095	0.00193763	0.00739378	0.246724	0.875474	0.00821904	0.00444315	0	1.07842	0	0	0.0177937	0.0100195	0.00358001
DDI2	0.000423571	0	0.00510186	0.00290383	0.00204618	0	0.00175398	0	0	0.00448555	0.00225789	0.0112345	0	0.00698237	0.00080262	0	0	0.0118787	0	0.0023983	0.00146205	0.00134669	0.00614713	0.00144572	0	0.000967769	0.00231622	0.00340914	0.00492122	0.00202223	0.0012018	0.00461477	0.00100249	0	0.00328894	0.00329114	0	0.00181766	0	0	0.00297632	0	0.00470474	0.00257791	0	0	0	0	0
DEFB4A	0.000919534	0	0.002575	0.00160034	0.00178031	0	0	0	0	0	0.00341703	0	0	0.00446874	0	0	0	0.0185566	0	0.00159136	0.000658435	0	0.00199698	0.00388579	0	0.0016737	0.000836651	0	0	0.0013464	0.0740967	0.0860274	0.00398391	0	0.00487662	0.014136	0	0.00244797	0	0	0.00455861	0.00510625	0	0.245068	0	0	0	0	0
DSC2	0.00106408	0.004182	0	0	0.000747956	0.104449	0.01206	0.102799	0.0949968	0.00709301	0.295853	0.163246	0.00987645	0.123368	0.169701	0.0181134	0.046745	0.0421664	0	0.171642	0.000634084	0.204239	0.011619	0.00487226	0.00663629	0.000301024	0.00262695	0	0.00264674	0	0.0243585	0.00631347	0.00114484	0.00292717	0.145072	0.00742835	0.00792287	0.00586311	0.0232072	0.10616	0.00998981	0	0.00178797	0.00624319	0	0	0.0364112	0.0665294	0.00373957
DSCAM	0	0	0	0	0	0	0	0	0	0	0	0	0	0	0	0	0	0	0	0	0	0	0	0	0	0	0	0.0198303	0	0	0.000215259	0.000680604	0	0	0.00114969	0.00259494	0	0	0	0	0	0	0	0	0	0	0	0	0
DSG3	0.00104619	0	0	0	0.00156651	0	0	0.00144105	0	0	0	0	0	0	0.00449345	0.0151038	0.117883	0.02189	0	0.000147947	0.000776581	0	0.000256905	0.000701649	0	0.00135412	0.00201249	0	0	0	0.000596278	0	0.000972076	0	0	0	0	0	0	0	0.00211818	0	0	0	0	0	0	0	0.00113375
EBI3	0.00578598	0	0.00168368	0.00118413	0.000400014	0.00597614	0.0119229	0.0591026	0	0.0279022	0.209588	0.0666886	0.00771718	0.565821	0.0289183	0	0	0.00124893	0	0.00911242	0.0291174	0.00592304	0.0311458	0.0337828	0.00602001	0.0132112	0.00617766	0	0.00383003	0	0.00274483	0.00181799	0	0	0.00110588	0.000335478	0	0	0	0	0.0750343	0.00455242	0	0.0149126	0	0.00597374	0.11003	0.0531245	0.0244353
EFCAB14	0.200327	0.172042	0.208772	0.164653	0.222276	0.206289	0.238813	0.25146	0.337826	0.187039	0.359377	0.235819	0.290997	0.185225	0.279937	0.320129	0.330988	0.221578	0.155852	0.318767	0.440833	0.324328	0.235092	0.168696	0.159531	0.262641	0.267566	0.319175	0.24763	0.21499	0.33416	0.308934	0.200158	0.181497	0.231391	0.393805	0.178349	0.144167	0.22577	0.209046	0.371826	0.229626	0.210286	0.263102	0.212812	0.248164	0.26822	0.317298	0.198111
FABP6	0.000545438	0	0	0.00104989	0.00343315	0.0013541	0.00196741	0	0.225783	0	0.00420834	0	0	0	0	0.076865	0.100441	0.0240619	0.00595286	0.00281967	0.00472267	0.00562747	0.00307103	0.00168953	0	0.00158275	0.00355584	0.00149548	0.00292258	0.00124427	0.0115672	0.0112074	0.00305045	0	0.00138729	1.38125	0.0012847	0.00113761	0	0.00846877	0.00171151	0	0	0.0166639	0	0	0	0	0
FAM3B	0.00222636	0	0.00230522	0.00721548	0.00346893	0.00449623	0.00613069	0.0503428	0.359269	0	0.0241176	0	0	0.0737754	0.115738	0.74233	1.02956	0.438976	0.00606876	0.311715	0.00967544	0.265297	0.0010865	0.00253542	0.00469089	0.00568659	0.00398221	0.0114115	0.0018508	0.00776098	0.331722	0.261929	0.00376178	0.011237	0.288195	0.04669	0.0263499	0.00931826	0	0.0176392	0.00110902	0	0.0115949	0.123483	0.00600585	0.00404422	0	0	0.0119563
FAS	0.259508	0.147096	0.168857	0.156577	0.0454297	0.0552137	0.131014	0.0514192	0.197983	0.0537501	0.0371228	0.0649512	0.0385705	0.0807774	0.154454	0.156257	0.202628	0.208768	0.119703	0.13049	0.0240395	0.191644	0.218146	0.114026	0.038251	0.0503665	0.0450988	0.0120374	0.0309905	0.13568	0.0476597	0.0687903	0.118105	0.310438	0.346324	0.146203	0.485305	0.568556	0.434412	0.39436	0.217882	0.0435156	0.140738	0.0686535	0.218104	0.243881	0.0986725	0.0761037	0.0231693
FCGR3B	0.00200932	0	0.00257711	0.00586127	0.0117944	0.000876747	0.0420718	0.00436062	0	0	0.00894937	0.0235688	0	0.00511105	0.00343738	0	0	0.0024684	0	0.00416984	0.00212216	0.0039193	0.000991624	0.00320315	0	0	0.00138714	0	0	0.0021403	0.000231004	0	0	0.00740864	0	0	0	0.000861519	0	0.0063439	0	0	0	0	0	0	0.0112481	0.0124213	0
FGR	0.0357509	0.018665	0.130075	0.328007	0.70762	1.18867	1.51689	0.793592	0.556155	0.271451	0.237435	0.94666	0.0848621	0.617272	0.752421	0.0131757	0.0430099	0.0166596	0.0644216	0.686748	0.104997	0.585369	0.243454	0.238989	0.194895	0.23021	0.308378	0.141831	0.0866073	0.0132703	0.0161715	0.0206215	0.0253436	0.0139709	0.0226175	0.0309376	0.0230823	0.0222772	0.0884069	0.114114	0.399209	0.176846	0.018615	0.0366528	0.448951	0.298845	1.15405	1.66683	0.0301207
FKBPL	0.011329	0.0187921	0.00916652	0.0201027	0.0218009	0.00399627	0.0178099	0.0200685	0.0652984	0.00764094	0.0182929	0.0107893	0.0125715	0.0290483	0.0252079	0.0549383	0.080924	0.0357382	0.0153321	0.0306014	0.020591	0.0864631	0.0320316	0.0229233	0.0209917	0.0254098	0.0306287	0.0340799	0.0455698	0.0404337	0.0175507	0.0184721	0.0213044	0.0392127	0.0242565	0.0640381	0.0243456	0.0261106	0	0	0.0284003	0.0143316	0.0623657	0.0292376	0.0846119	0.0113563	0.00907455	0.0151095	0.0117169
FLT4	0.00295667	0.00786388	0.0292028	0.00474259	0.0021714	0.00138365	0.00149167	0.00231729	0	0.00545539	0	0	0.00770686	0.00475809	0	0	0	0.00330825	0.00817195	0.0019186	0.0033652	0.00157754	0.310126	0.0673748	0.0940189	0.018261	0.0904048	0.635158	0.077857	0	0.00296506	0.00476223	0.00307596	0	0.00299517	0.00290835	0	0.000893828	0	0	0.335598	0.0611414	0.0024503	0.0144003	0.0025608	0.00732869	0	0	0.0034469
FOLH1	0	0	0	0	0.000461983	0	0	0	0	0	0	0	0	0	0.00178461	0.0257581	0.0455622	0.00419111	0	6.06916e-05	0	0	0.00141178	0.0016787	0	0.00412301	0.00914566	0	0.00749565	0	0.000418567	0.003855	0.00685375	0.00916402	0.00130431	0.00565699	0.0925744	0.0547249	0	0	0.00263189	0	0	0.00863583	0	0	0	0	0
FOLR1	0.00450784	0.00339772	0.00890325	0.00606461	0.0099042	0.0115492	0.00433804	0.00330862	0.891342	0	0.00936889	0.0143345	0.00713389	0.0045545	0.0377479	0.743149	0.47887	1.27922	0.0416498	0.130802	0.0167516	0.173726	0.013801	0.0120813	0.0131897	0.0105354	0.0134775	0.0245942	0.0177185	0.0134365	1.53072	2.19584	0.00421785	0.00768729	2.6861	1.14675	0.0373445	0.0875842	0	0.0142487	0.026442	0.0230641	0.0122958	1.72808	0	0.00546613	0.00511019	0.00348455	0.00313197
FOLR2	0.00680174	0.00416224	0	0	0.00307889	0.0567996	0.0435042	0.117605	0.0367381	0.0393553	2.38689	0.25726	0	0.00783787	0.281533	0	0	0	0.0431866	0.0805015	0.0143666	0.128594	0.00140561	0.00325494	0.0278393	0.00215633	0.00272368	0.00261063	0.00335594	0	0.00141089	0.00210704	0	0	0.000798801	0.00216351	0.00296842	0.0025705	0	0	0.00136021	0	0	0.00264417	0	0.00444811	0.0644835	0.0902273	0.0122186
FOLR3	0.000544692	0.00411073	0	0.00838087	0.00281829	0.109101	0.00836488	0.00732629	0.156554	0.00552219	0.00736411	0.0266789	0.00622739	0.00532921	0.0735788	0.00475915	0.00224742	0.00400441	0.0042869	0.285355	0.00426779	0.400294	0.00280592	0.00244536	0	0.00135462	0.00298617	0.00417998	0.00597891	0.00408624	0.00241014	0.00696085	0.00401016	0	0.00806911	0.00408083	0.00603915	0.0110851	0.0302336	0.0824295	0.0029656	0	0.000934604	0.00327868	0	0	0.0146903	0.0360265	0
FOXO3	0.141335	0.112876	0.104111	0.0980863	0.158209	0.188488	0.19463	0.120513	0.176922	0.0711738	0.324731	0.0883314	0.11766	0.0700985	0.240705	0.254391	0.243855	0.255087	0.376833	0.127484	0.175761	0.146501	0.478712	0.267333	0.239896	0.412384	0.389432	0.233257	0.271051	0.425916	0.133484	0.138437	0.454657	0.450318	0.292016	0.420949	0.58216	0.722075	0.8833	0.541252	0.617574	0.151527	0.315762	0.117788	0.140177	0.186365	0.0917826	0.137792	0.156198
FRZB	0.00064372	0	0	0	0.000982805	0	0.00202127	0	0	0	0.00473744	0	0	0	0.000895436	0.00971742	0	0.0332862	0.0972042	0.0018932	0.00118928	0	0.000360614	0.00165602	0	0.00742342	0.00190051	0.0293176	0.0109238	1.22756	0.00130579	0.0012492	0.24208	0.134035	0.00168155	0.00143906	0.186905	0.593817	0.0826154	0	0.00569741	0.00966348	1.13976	0.000768191	0	0.00384805	0	0	0.00402567
GABARAP	1.23322	1.09725	1.03266	1.2379	1.24144	2.81897	2.60081	2.5171	2.35102	1.35063	2.34626	2.46953	2.42701	2.26751	2.47776	1.75791	1.79991	1.48088	1.69137	2.30862	1.73193	2.22423	1.27184	1.01346	1.14847	1.06312	1.21331	1.51849	1.33803	1.66343	1.78573	1.63454	1.32533	1.77624	1.34729	2.22726	1.36416	1.12954	1.64921	2.01496	1.36211	1.22757	1.62942	1.36105	1.46292	1.33873	2.33884	2.72331	1.59744
GAS6	0.0229333	0.00743668	0.0165994	0.0208776	0.0123883	0.0583619	0.0244979	0.424041	0.339345	0	0.836453	0.228702	1.12125	0.473177	0.199035	0.2775	0.357428	0.696747	0.570546	0.0240752	0.0156481	0.0832392	0.349477	1.05805	0.688319	1.07691	1.07751	0.993959	0.609408	0.898842	0.107731	0.466303	2.34519	1.15065	1.69596	0.56064	0.877833	0.506074	0.938559	0.432123	0.969396	0.66417	1.26552	0.173506	0.0243613	0.017674	0.0801885	0.121863	0.0122593
GAST	0	0	0	0	0	0	0	0	0	0	0	0	0	0	0	0	0	0	0	0	0	0	0	0	0	0	0	0	0	0	0	0	0	0	0	0.000438043	0	0	0	0	0	0	0	0	0	0	0	0	0
GFRA2	0.000194015	0	0	0.00244462	0.00178221	0.0164854	0.0232279	0.0451481	0	0	0.265157	0.0677226	0	0.00388623	0.0369512	0	0	0	0	0.00743927	0	0.00086055	0.00147052	0.000619809	0	0.00156825	0.000492595	0	0	0.0157111	0.000182092	0	0.00433401	0.0132595	0.000396308	0	0.0169699	0.00666122	0	0	0	0	0.00235245	0.00108802	0	0	0.00831908	0.0691631	0
GIGYF2	0.107518	0.0607503	0.12465	0.0839832	0.110714	0.103362	0.0918946	0.111319	0.224668	0.0939841	0.088726	0.103658	0.127819	0.108163	0.12118	0.190073	0.219076	0.163288	0.156768	0.103231	0.0845629	0.122512	0.074636	0.0807418	0.141395	0.10103	0.114731	0.14902	0.13749	0.148693	0.136288	0.146365	0.104034	0.151962	0.0974663	0.226769	0.126651	0.138053	0.12729	0.0736798	0.128148	0.111815	0.136172	0.10922	0.176845	0.0822786	0.0982658	0.0914444	0.0938417
GNAS	0.650504	0.52216	0.514315	0.513323	0.359542	0.620784	0.683776	1.0832	1.36508	0.544876	1.20389	0.901157	1.14456	1.03641	1.2133	0.937534	1.28688	0.826589	0.844908	0.993816	0.503653	1.19711	0.387345	0.438784	0.776895	0.769564	0.855793	1.64159	0.933192	0.864798	0.83791	1.0106	0.483845	0.81666	0.765375	1.35652	0.675059	0.616425	0.38388	0.760463	0.642557	0.467025	0.732467	0.981439	0.804228	0.419676	0.682035	0.760706	0.543976
GORASP2	0.201854	0.185153	0.199523	0.201633	0.170609	0.0755546	0.143096	0.215742	0.337729	0.14451	0.143691	0.137665	0.362448	0.168105	0.248648	0.358225	0.397201	0.477701	0.693054	0.236972	0.163792	0.306962	0.244334	0.159651	0.169484	0.194536	0.239347	0.34239	0.291592	0.23578	0.359715	0.319762	0.381757	0.31856	0.22562	0.187254	0.329913	0.296082	0.398294	0.281899	0.254082	0.0870015	0.319229	0.309126	0.231035	0.182546	0.159828	0.149406	0.148034
HAVCR2	0.0279877	0.02416	0.052502	0.0592854	0.507988	0.180776	0.192409	0.541071	0.290157	0.0160443	0.299298	0.513025	0.0749852	0.584618	0.505637	0.00326796	0	0.000634662	0.033691	0.428064	0.240873	0.323214	0.00700865	0.00442085	0.0147083	0.00688661	0.00457709	0.0102963	0.00701131	0.00985093	0.00596925	0.00475839	0.00809719	0.00466494	0.0057134	0.0122881	0.0101334	0.021248	0	0.0323915	0.00698532	0.00389147	0.00902	0.00919476	0.282511	0.0709288	0.533599	0.221056	0.153381
HEG1	0.0305217	0.0175151	0.03515	0.0419761	0.0796203	0.020785	0.114887	0.0186335	0	0.00790972	0.0450378	0.0511148	0.00560515	0	0.035972	0.0502024	0.0524433	0.0438685	0.0421714	0.0340413	0.140602	0.066282	0.283152	0.496061	0.424333	0.869735	0.717899	0.099506	0.505373	0.053005	0.0136199	0.0134027	0.0848427	0.122455	0.501514	0.0213554	0.29611	0.307748	0.237304	0.720726	0.628344	0.330392	0.0614094	0.0219889	0.032465	0.0592202	0.0218849	0.119091	0.254543
IFNL1	0.0042854	0.00410528	0.005331	0.0103702	0.0172954	0	0	0.0138784	0	0	0	0	0	0.00703986	0	0	0	0	0	2.34319e-05	0.00075507	0	0	0	0	0	0	0	0	0	0	0	0	0	0	0	0	0	0	0	0	0	0	0	0.00193169	0.00500294	0	0	0
IGF1R	0.00430684	0.0141864	0.00153798	0.00749151	0.048904	0.0298823	0.0134661	0.0135661	0.189137	0.00569205	0.011554	0.053038	0.0348303	0.0229781	0.0391714	0.119497	0.149809	0.176059	0	0.0136126	0.0110858	0.0198651	0.113306	0.132892	0.0742557	0.0903535	0.176457	0.0727592	0.090744	0.15596	0.045019	0.138103	0.118169	0.119083	0.129412	0.497528	0.0783555	0.0796926	0.0301881	0.13076	0.199293	0.0791547	0.166381	0.102155	0.0472827	0.00326913	0.0260275	0.0355629	0.00961012
IGF2R	0.0564374	0.0481395	0.0697735	0.110811	0.215929	0.189364	0.112757	0.0546399	0.224868	0.0396	0.125583	0.15055	0.390436	0.0790385	0.329448	0.0952171	0.104582	0.0712073	0.0405105	0.252299	0.0229638	0.247274	0.0842573	0.0425651	0.102261	0.0867019	0.0788425	0.0509405	0.0556546	0.0708602	0.118212	0.115883	0.165405	0.0879018	0.170242	0.120217	0.0743199	0.0730201	0.0545765	0.103223	0.118178	0.0332503	0.100532	0.0623991	0.220651	0.115157	0.0801639	0.198329	0.0160956
IGFBP7	0.0742719	0.0916837	0.0485347	0.0940183	0.974227	0.213644	0.20882	0.407288	1.08494	0.0656952	0.137588	0.280047	0.0506245	0.325465	0.25889	0.515944	0.897441	2.00205	0.247019	0.134317	0.0843803	0.230564	1.33361	1.17326	1.91369	3.43179	2.24812	4.46504	3.53771	4.38185	0.15396	0.11379	3.92576	1.60497	1.37182	2.68267	2.64724	2.38301	2.74393	0.559022	1.55003	0.917037	4.50335	0.16704	0.836272	0.0991254	0.234562	0.180064	0.113622
IGSF21	0.000613812	0.0044913	0	0.000999295	0.000330015	0.00319031	0	0.0340918	0	0	0.577899	0.0804792	0	0.00978003	0.0100621	0	0	0	0	0.000888916	0	0	0	0.000546372	0	0.0122324	0	0	0	0	0.000188803	0.000788997	0	0	0.00138772	0.000612984	0	0	0	0	0	0	0	0.000563379	0	0	0	0.0194715	0
IKZF2	0.0115678	0.00943077	0.0416096	0.0831554	0.0557573	0	0.00165793	0	0.0592169	0	0.0196086	0	0.0339539	0.0158078	0.0122517	0.0839542	0.10136	0.029186	0	0.0291945	0.00299058	0.0441673	0.00361667	0.00331757	0.00841835	0.00135858	0.0057549	0.00245106	0	0.00567066	0.0128061	0.0481054	0.00105771	0	0.0151603	0.21812	0.0088206	0.00313965	0	0.0157333	0.00409107	0	0.0101498	0.0650672	0.0871818	0.0251049	0.00607556	0	0.00576026
IL10	0.0749504	0	0.0463978	0.0274139	0.0012529	0.112151	0.0632095	0.0300163	0	0	0.136188	0.3303	0	0.00462846	0.0757712	0.00478064	0	0	0.00647916	0.00567892	0.00124305	0.00370792	0.00137826	0.0015684	0.0079418	0.00248034	0.00201697	0.0015783	0.00216279	0	0	0.000646657	0.00091414	0	0	0.000589592	0.00506282	0.00155075	0.103728	0.14112	0.00435469	0	0	0.000602582	0.0232778	0.0090238	0.284985	0.238592	0.00913273
IL16	0.413785	0.402495	0.454841	0.371508	0.49891	0.125425	0.295785	0.408431	0.0487546	0.553509	0.164859	0.14272	0.602197	0.237058	0.148475	0.00972798	0.0206376	0.00281379	0.337668	0.105936	0.0832106	0.113955	0.0105073	0.0210416	0.013131	0.0153769	0.0120485	0.00296386	0.0333996	0.0346194	0.00399749	0.00139882	0.00994893	0.0524966	0.00316016	0.0976148	0.180787	0.175813	0.0302336	0.0290455	0.0307807	0.00854424	0.0357228	0.0089925	0.327533	0.48496	0.0444381	0.201384	0.0611836
IL18	0.00875581	0.00925963	0.00750086	0.00459738	0.0715648	0.131384	0.11018	0.55262	0.348045	0.0233759	0.339175	0.260873	0.140224	0.26037	0.530412	0.171756	0.365881	0.176295	0.00990005	0.495549	0.486282	0.415116	0.0122631	0.00852556	0.00874911	0.00516901	0.00897228	0.00572571	0.00798035	0.0174989	0.0981057	0.0447669	0.0099505	0.0115382	0.461773	0.168325	0.0814465	0.0210701	0.106171	0.551913	0.0122892	0.0174964	0.0113007	0.0588017	0.0503996	0.0241892	0.231268	0.203118	0.264901
IL1A	0.000947709	0.00507371	0.00405659	0.00216618	0.00900914	0.00490743	0.00538399	0.0022348	0.0201944	0	0.0133102	0.039672	0.00882897	0.0251245	0.0101259	0.0209674	0	0.0103372	0	0.214611	0.00357375	0.167819	0.00576737	0.00543808	0	0.00112341	0.00363787	0.00149396	0	0.00338815	0.00157323	0.00335295	0.00812415	0.00388128	0.0058252	0.0083294	0.0248069	0.0033524	0	0.0199263	0.0122079	0.00926341	0.0046981	0.0142982	0.0289684	0	0.42281	0.00440717	0
IL1R2	0.00512883	0.0109573	0	0.00514614	0.0003449	0.245013	0.0267638	0.538507	0.0996291	0.00312513	0.0104232	0.319379	0.0607128	0.54184	0.0540404	0	0.038051	0.00850788	0.00220133	0.00152448	0	0	0.00154941	0.00228287	0	0.028913	0.000986893	0.00463293	0.0166366	0	0.000747774	0.00296679	0.00106807	0	0	0.00181264	0.00981155	0.00157032	0	0.0261791	0.00102602	0	0	0.00441646	0.00907635	0	0.210355	0.219996	0.00383492
IL22	0.00368566	0.00847051	0	0.00773461	0	0	0	0	0	0	0.00472239	0	0	0	0	0	0	0	0	4.56646e-05	0	0	0	0	0	0	0	0	0	0	0	0	0	0	0	0	0	0	0	0	0	0	0	0	0	0	0	0	0
INSR	0.00206001	0.0128209	0.00212435	0.00264824	0.00563537	0.192736	0.295291	0.148255	0.16596	0.0252098	0.127083	0.149011	0.208331	0.0570205	0.0627467	0.57804	0.329057	0.391789	0.347431	0.0573193	0.0568288	0.11937	0.055395	0.0140293	0.228998	0.0926039	0.123688	0.191255	0.470756	0.21563	0.149959	0.326959	0.297349	0.110553	0.36351	0.418472	0.287028	0.272145	0.117875	0.0887106	0.0599333	0.00428691	0.25155	0.769821	0	0	0.0461227	0.31677	0.0824787
ITGA6	0.0691702	0.118872	0.0817798	0.0454077	0.0358449	0.014424	0.00715491	0.0191181	0	0.0202327	0.0476167	0.0114673	0	0.00404588	0.106849	0.0824703	0.267943	0.133156	0.180842	0.0351757	0	0.101116	0.112339	0.628382	0.463582	0.275703	0.376382	0.330416	0.602828	0.00523367	0.160886	0.0132868	0.00274121	0.0129073	0.00767084	0.0218604	0.00696309	0	0	0.0468827	0.562459	0.305945	0.00629551	0.0124721	0.0631661	0.0540093	0.00672145	0	0.00428905
ITGAM	0.0151582	0.00652238	0.0158896	0.077042	0.22737	0.453111	0.104975	0.229612	0.097509	0.0271052	0.427345	0.332611	0.0265473	0.044227	0.546675	0.00215667	0.00610714	0.00979244	0.0269016	0.247761	0.137021	0.24152	0.00292518	0.00499555	0.005112	0.0240972	0.0092044	0.00154092	0.00819091	0.00152377	0.00698057	0.00277108	0.0038726	0.00509729	0.00715347	0.00489402	0.00661731	0.00311399	0.0273116	0	0.0100195	0.00923688	0.00185816	0.00786407	0.131796	0.158616	0.29733	0.25459	0.188103
ITGB7	0.433839	0.319431	0.307754	0.429015	0.412371	0.0604483	0.0131029	0.298927	0.0985646	0.291482	0.0356835	0.0525301	0.142678	0.239108	0.034477	0.00203916	0	0.00655287	0.600485	0.0766215	0.0431586	0.139262	0.00673949	0.00452476	0.0116915	0.00257279	0.00971323	0.00461665	0.0132251	0.00682304	0.00306655	0.00819371	0.00302488	0.00868363	0.00396582	0.0077212	0.00206054	0.00480476	0	0	0.00418308	0.00338426	0.00231468	0.00220277	0.529481	0.599965	0.0243869	0.0174878	0.0565297
JCHAIN	0.247096	0.262879	0.0860238	0.0929659	0.037659	0.203527	0.144866	0.341333	0.116625	0.927329	0.116551	0.00598573	2.89155	0.137797	0.173957	0.0214941	0.0441923	0.0377262	6.6872	0.0271676	0.058241	0.0211741	0.0407053	0.0414949	0.266265	0.0595071	0.0475094	0.0851022	0.252251	0.012757	0.0245547	0.0319885	0.00687762	0.0325091	0.0172902	0.0182961	0.0141793	0.0191101	0.140826	0.13326	0.00876533	0	0.0114242	0.0139503	0.0430013	0.0886433	0.0262075	0.00387991	0.527155
KDM3A	0.0686724	0.0762116	0.0649569	0.0597721	0.075001	0.0417078	0.0450871	0.0369933	0.166953	0.0487359	0.0554791	0.0422925	0.0700035	0.0233721	0.0545783	0.0524331	0.0840739	0.0666539	0.0525781	0.0280745	0.0505054	0.0281255	0.100746	0.0681409	0.0827397	0.0513537	0.0633116	0.0601141	0.0770421	0.045753	0.0304659	0.0518544	0.058027	0.0455468	0.0808225	0.204213	0.0683627	0.0767456	0.0222821	0.0371582	0.150866	0.0596812	0.0402979	0.0412319	0.0728925	0.059674	0.0375317	0.0290792	0.0672396
KDR	0.00277341	0	0.00696314	0.001419	0.00218951	0.00587456	0.00696275	0.00707237	0.116625	0.00567395	0	0.00997934	0	0	0.0110608	0.0136119	0	0.0120278	0.0142705	0.00195137	0	0	0.499206	0.181632	0.294555	0.0966792	0.12416	0.203957	0.28042	0.0134285	0.00237427	0.140209	0.00521619	0.00446186	0.00558477	0.0156908	0.0193157	0.0319546	0.0602263	0.209941	0.47278	0.130368	0	0.334166	0.0085807	0.00489217	0.00529574	0	0.00361341
KYNU	0.00867568	0	0.0111728	0.0143459	0.0177147	0.448938	0.556647	0.502139	0.422212	0.174713	0.200458	0.688645	0.233948	0.829416	0.779924	0.0900886	0.0413546	0.0459554	0.0263146	0.788527	0.0287313	0.762281	0.0180314	0.0162535	0.0143091	0.0221159	0.014287	0.0243731	0.0440925	0.0117463	0.0155258	0.0642002	0.0145902	0.0260147	0.0132568	0.0442518	0.00177773	0.0219936	0	0.0451708	0.00899196	0.0147402	0.0218366	0.615193	0.0181291	0.0136258	1.19705	0.487256	0.012181
LAIR1	0.0916913	0.086866	0.057156	0.179934	0.272164	0.228698	0.248153	0.331699	0.506764	0.14917	0.615017	0.495148	0.640023	0.105102	0.722231	0.0153219	0.0316267	0.04602	0.0422681	0.705308	0.47761	0.881723	0.0360187	0.0481002	0.0428318	0.0465823	0.0299902	0.0306756	0.0661704	0.0358139	0.0192712	0.0239739	0.0415929	0.0370854	0.0212994	0.0333912	0.086633	0.0524719	0.110803	0.0392455	0.0444005	0	0.0418429	0.0242427	0.301143	0.117907	0.819248	0.465349	0.306962
LAMB1	0.0103742	0	0.0111379	0.0142987	0.0059147	0.00235938	0.0163481	0.00716336	0.0285603	0	0	0.00764679	0.00589005	0.013185	0.0173715	0.0470369	0.137312	0.0288742	0.0121218	0.0722581	0.0103226	0.0407752	0.0246668	0.0500416	0.134049	0.0663076	0.0705905	0.101854	0.174421	0.139485	0.00479875	0.00643595	1.26536	0.369986	0.00895666	0.00670998	0.2438	0.512392	0.447207	0.250645	0.0323452	0.037299	0.357086	0.00484346	0.0185609	0.00849364	0.00793509	0.00321689	0.00486663
LAMP3	0.00303025	0.0121265	0.00543753	0.00628183	0.00277142	0.00256072	0.00748291	0.0602806	0.0874163	0	0.00798399	0.0318615	0.0173723	0.822876	0.0464761	0.0453123	0.108782	0.0693715	0.0321865	0.00820498	0.00671687	0.00497077	0.00283799	0.00418526	0.0109497	0.00355953	0.00464515	0.00442744	0.00463846	0.00553972	1.51364	0.202268	0.000916069	0	0.0267614	0.124548	0.00226366	0.00504725	0	0	0.0037026	0	0.00738774	0.059198	0.00671192	0	0.0157828	0.0042509	0.00231685
LGALS3BP	0.136996	0.188821	0.0838149	0.0569933	0.0660275	0.0504018	0.0877156	0.260425	1.47657	0.0493059	0.39705	0.136049	0.0601698	0.12845	0.953361	1.25439	1.27683	1.24667	0.125874	1.60638	0.0597746	1.81219	0.0711404	0.065276	0.124705	0.0540025	0.120171	0.0875978	0.0587662	0.649436	0.978351	1.28771	1.80186	1.25619	1.45998	0.818435	1.65779	1.1887	1.40008	1.71901	0.0983926	0.089884	1.03122	0.915461	0.0894764	0.0207409	0.0672754	0.107695	0.0255365
LGALS8	0.178801	0.173014	0.117868	0.113708	0.0987328	0.214876	0.135167	0.158182	0.406565	0.0732502	0.122678	0.214041	0.183937	0.0218793	0.154281	0.388995	0.425789	0.30695	0.0510824	0.168296	0.326933	0.179973	0.114989	0.118403	0.152882	0.168506	0.200149	0.166717	0.180449	0.110481	0.102565	0.19213	0.126204	0.105652	0.271938	0.253893	0.0819787	0.0819821	0.0245085	0.217398	0.212815	0.0562553	0.0892487	0.198946	0.200616	0.0893746	0.178446	0.241277	0.212063
LIFR	0.0134297	0.0168664	0.0147955	0.0145317	0.00588055	0.0216325	0.014801	0.0193511	0.0237413	0.00657619	0.0161544	0.0389781	0.0264221	0.0151711	0.0278299	0.05166	0.0215796	0.0248093	0.0181464	0.00525178	0.00788367	0.0047082	0.0868644	1.03589	0.587701	1.78022	1.24766	0.115433	0.875178	0.0652776	0.121592	0.168404	0.0190385	0.077487	0.0582949	0.177494	0.142504	0.231514	0.166581	0.0861082	0.923217	0.535224	0.051997	0.0985313	0.00193169	0.00718009	0.0324026	0.0381372	0.0053253
LILRA2	0.00171217	0.00515376	0.00175666	0.00432562	0.00222178	0.347779	0.634164	0.271655	0.0948324	0	0.0103134	0.176023	0.0116647	0.181332	0.200002	0	0	0.00255138	0.0242266	0.139929	0.0111155	0.174201	0.00229873	0.00244457	0.00659742	0.00122385	0	0	0.00186102	0	0.00106376	0.00159818	0.00100349	0	0.00143587	0.0019983	0	0	0	0.0228518	0.0016207	0	0	0.00291591	0	0	0.197669	0.515197	0.00930713
LILRB4	0.00787543	0.00334326	0.00660794	0.00767841	0.00400341	0.212815	0.252622	0.446872	0.51602	0	0.350511	0.3937	1.41803	0.333772	1.46377	0.003031	0	0.00378752	0.0295955	0.301708	0.00936593	0.345806	0.00347363	0.00333783	0.00451336	0.0037221	0.00431551	0.00683138	0.00135998	0.00566341	0.0055633	0.00511846	0.00330054	0.0253178	0.00571963	0.00610513	0	0.012136	0	0.0189309	0.00596691	0	0.0245244	0.00347639	0	0.0113774	0.43407	0.436205	0.00513208
LRRC25	0.00501048	0	0.00478669	0.00694178	0.00694066	0.372201	1.24559	0.374076	0.184758	0.0271391	0.335307	0.263672	0.128363	0.0690059	0.236567	0	0.00260524	0.00542732	0.00246074	0.166554	0.0506473	0.0954082	0.00175259	0.00273117	0	0.00553088	0.00147267	0.00396993	0.00270212	0.003395	0.00271681	0.00444841	0.00308205	0.00322926	0.00107878	0.0038606	0.00158654	0.00414036	0	0.0400851	0.00177769	0.00382956	0	0.00225537	0.0104543	0	0.264498	0.836062	0.0198134
LTBR	0.0066375	0	0.00419341	0.0081234	0.014277	0.1553	0.152245	0.180983	0.208169	0.0119112	0.171069	0.205841	0.0677759	0.149339	0.195436	0.271951	0.237102	0.305185	0.0273404	0.173394	0.0385627	0.189637	0.230873	0.227255	0.143965	0.281624	0.279765	0.220364	0.163724	0.14059	0.189073	0.171541	0.252752	0.200861	0.329283	0.220111	0.176068	0.20421	0.111291	0.126643	0.347018	0.0857344	0.204138	0.194148	0.0175547	0.0110301	0.168795	0.306274	0.0154553
MANSC1	0.00193129	0.00293857	0.00402866	0.0060464	0.000430756	0.00298088	0.00348143	0	0	0.00563628	0	0	0.00791981	0	0.00211331	0.124846	0.150666	0.100827	0.00993927	0.00141292	0.0266303	0.00540967	0.0960576	0.0972171	0.18955	0.124955	0.160295	0.159482	0.228175	0.0476566	0.0778427	0.0390846	0.0399373	0.0477921	0.0885962	0.147467	0.09555	0.0764957	0.0492114	0.0291918	0.122507	0.0249004	0.0871671	0.124392	0	0	0	0.00840186	0.0247714
MANSC4	0	0	0	0	0.000356234	0	0	0	0	0	0	0	0	0	0	0	0	0	0	2.86563e-05	0	0	0.000343565	0	0	0	0	0	0	0	0	0	0	0	0	0	0	0.00119584	0	0	0	0	0	0	0	0	0	0	0
MAPRE3	0.00738076	0.0237025	0.00589992	0.0145595	0.0168344	0.0125894	0.0348497	0.0237502	0.0818811	0.014554	0.0122645	0.0309455	0	0.0233632	0.0170588	0.0697306	0.08424	0.122942	0.0220198	0.0438326	0.172455	0.0275896	0.0518887	0.0160695	0.0176389	0.0321574	0.0410183	0.150811	0.0375044	0.0917225	0.0865652	0.0643468	0.0965555	0.110015	0.0799179	0.73236	0.0469993	0.0320984	0.0298751	0.0234251	0.0425884	0.0171343	0.0873731	0.0370425	0.0242649	0.0155957	0.0274698	0.0128209	0.226235
MCTS1	0.197082	0.210612	0.204355	0.230442	0.235508	0.29185	0.372012	0.349381	0.717922	0.231965	0.239362	0.239798	0.456728	0.291521	0.433997	0.407984	0.433382	0.298174	0.393551	0.48156	0.193495	0.627267	0.223165	0.220492	0.252498	0.257726	0.296367	0.351476	0.335972	0.239342	0.297378	0.29403	0.213668	0.230907	0.213239	0.407764	0.289251	0.207468	0.100466	0.455264	0.323095	0.176376	0.218754	0.320727	0.375159	0.201363	0.150477	0.270561	0.19056
MERTK	0.000805855	0	0.00354754	0.00118356	0	0.0406877	0.113529	0.00591907	0	0.00450912	0.412797	0.075908	0	0.00868854	0.0672358	0.0251119	0.0163961	0.00686815	0.0762014	0.00166959	0.00773153	0.00116903	0.0066912	0.0113892	0.0157071	0.0163183	0.0229967	0.0247486	0.0180722	0.0352145	0.036947	0.0224297	0.0498809	0.0215838	0	0.00680802	0.00600989	0.00991574	0	0	0.0125431	0	0.0345788	0.00251911	0	0	0.098837	0.248568	0.0088406
MRC1	0.0161907	0.0113766	0.0453483	0.0407542	0.0349629	0.0654404	0.03449	0.744435	1.06777	0.0151799	2.04805	1.23342	0.102864	0.380231	1.20812	0.0201907	0.0436684	0.026967	0.0544718	1.72782	0.0388568	1.24796	0.0288236	0.0194535	0.0202119	0.0217228	0.0256998	0.81133	0.0481234	0.0554464	0.028152	0.0354759	0.0362042	0.0482338	0.0220354	0.0423888	0.0600289	0.0534161	0.0822184	0.129338	0.0292322	0.0369165	0.0509336	0.0515662	0.0409347	0.0180581	0.427921	0.166362	0.0197415
MSR1	0.0182434	0.0259714	0.0213408	0.0375875	0.0496059	0.153843	0.369373	0.287941	1.0321	0.0188201	0.985137	0.708902	0.110197	0.0770267	1.0574	0.0155375	0.0203196	0.0214803	0.0625822	1.72754	0.0449443	1.1993	0.0430791	0.0334004	0.0527016	0.0309489	0.0318436	0.0565748	0.0333481	0.0604219	0.0332277	0.044799	0.0577845	0.0396794	0.0283747	0.0712018	0.049049	0.0651493	0.0892906	0.150914	0.0488579	0.00929661	0.0792513	0.0557834	0.0665981	0.022746	0.216103	0.461237	0.0236082
MXRA8	0	0.00838492	0.00135025	0	0.00248601	0	0	0.00530529	0	0	0.0039828	0	0	0	0.00130818	0	0.00224742	0.00280439	0	0.00434496	0	0.00251597	0.00134867	0.00118204	0	0.00224726	0.000909715	0.00789728	0	0.468916	0.011191	0.0189255	0.778662	1.08107	0.116004	0.00228238	0.928123	1.03706	0.587024	0.210435	0.00622853	0.00485433	0.785488	0.00103972	0	0	0	0	0.00106232
MYOC	0	0	0	0	0.000438159	0	0	0	0	0	0	0	0	0	0	0	0	0	0	0.000410171	0	0	0.000333327	0	0	0	0	0	0	0.00374372	0.000483206	0	0.000849378	0.0794167	0	0	0.539087	0.0829581	0	0	0	0	0.00484387	0.00061072	0	0.00384805	0	0	0
NAGA	0.0547313	0.0355496	0.0427443	0.052511	0.0407886	0.260593	0.403817	0.385039	0.228418	0.00785065	0.398376	0.316882	0.274155	0.313502	0.400547	0.114111	0.201285	0.0672965	0.107044	0.305407	0.064587	0.404791	0.0928303	0.0958551	0.0680737	0.10828	0.0736102	0.0398347	0.0604093	0.0834725	0.0359529	0.0426512	0.0966329	0.0912955	0.0557354	0.188101	0.143105	0.0986673	0.0923692	0.0912331	0.0920262	0.052147	0.0885569	0.0803633	0.137688	0.0461936	0.175305	0.390158	0.066626
NFATC3	0.237336	0.21328	0.209331	0.282777	0.338288	0.149383	0.195992	0.144725	0.379769	0.222781	0.245461	0.138514	0.199727	0.0668832	0.114327	0.468214	0.432292	0.40454	0.0963535	0.0913692	0.158658	0.126278	0.0741954	0.11356	0.105667	0.118266	0.102814	0.107504	0.116454	0.0873955	0.349872	0.449905	0.106926	0.128933	0.698083	0.441495	0.0884181	0.071205	0.11664	0.0509648	0.115435	0.04241	0.097931	0.172151	0.413472	0.244734	0.0528884	0.185968	0.15562
NPL	0.0121568	0.0192859	0.0144656	0.0145802	0.0161394	0.174221	0.210493	0.0366448	0.330693	0.00966186	0.179909	0.198429	0	0.00939498	0.564533	0.0477499	0.024633	0.00811717	0.0214514	0.227858	0.0103444	0.162431	0.0133187	0.008049	0.0133901	0.0139082	0.00555101	0.0170291	0.0059914	0.00787922	0.0579455	0.0138169	0.00828562	0.0084413	0.00362874	0.0103822	0.00728841	0.00738911	0.0243884	0.00693084	0.0148534	0.0101125	0.00473956	0.00740516	0.0461264	0.00645504	0.130836	0.160115	0.0063516
NUMB	0.0733883	0.0487784	0.0527223	0.0482666	0.0617097	0.280853	0.255446	0.210704	0.0201944	0.0907462	0.173874	0.352292	0.0866226	0.167716	0.220551	0.117557	0.0978319	0.11018	0.0819518	0.19831	0.0976844	0.186422	0.369667	0.272921	0.204833	0.215838	0.172025	0.208055	0.155016	0.136466	0.113944	0.107908	0.150187	0.10096	0.267134	0.24329	0.0858944	0.101069	0.192839	0.120502	0.415135	0.231428	0.14487	0.0974284	0.0764973	0.0517567	0.622686	0.351672	0.108405
OPTC	0	0	0	0	0	0	0	0	0	0	0	0	0	0	0	0	0	0	0	0	0	0	0	0.000275589	0	0	0	0	0	0	0	0	0	0	0	0	0	0.00234238	0	0	0	0	0	0	0	0	0	0	0
OSCAR	0.00920075	0.00311845	0.0106389	0.00613804	0.016713	0.342164	0.306866	0.302521	0.694136	0.00585205	0.113389	0.30708	0.0226487	0.248322	0.549743	0.0111124	0.00299052	0.00669588	0.0235048	0.678084	0.01751	0.565984	0.00707606	0.00727124	0.0106952	0.0067063	0.00927948	0.0103154	0.0270161	0.0159627	0.0144297	0.0232366	0.0209742	0.0294504	0.00553688	0.0187669	0.0344034	0.0227983	0	0.0757022	0.00653126	0	0.00823682	0.0145784	0.0124966	0.0142595	0.342538	0.268713	0.0118069
PAFAH1B3	0.121473	0.075769	0.0588088	0.0821861	0.0412232	0.0934127	0.0509898	0.188624	0.26742	0.049061	0.0530878	0.0487985	0.117476	0.0758463	0.120549	0.398323	0.913329	0.17258	0.0602943	0.111527	0.14519	0.409294	0.0685646	0.0414324	0.0860019	0.0412738	0.0859721	0.0768464	0.203218	0.0317349	0.105136	0.165004	0.0134516	0.0820851	0.101205	0.246261	0.0187153	0.0241001	0.0243884	0.248279	0.0679249	0.0129265	0.0204369	0.145247	0.483034	0.164579	0.0221289	0.11158	0.173591
PAMR1	0	0	0	0	0	0	0	0	0	0	0.00312552	0	0	0	0	0.00630541	0.0310491	0.0238027	0	0.000619275	0	0.00267333	0.000239592	0	0	0	0	0	0	0.00232812	0.000357756	0	0.00110861	0.732915	0	0.0344923	0.304732	0.0224191	0.287269	0.0772653	0	0	0.018177	0	0	0	0	0	0
PCDH17	0.00433673	0	0.0065233	0.00237538	0.00136859	0.0135271	0.00171364	0.0118772	0	0	0	0.014119	0	0.00714082	0.0154276	0.03914	0.00727725	0.0818473	0.0335064	0.00130547	0.00430396	0.00385993	0.277235	0.481165	0.889736	0.643404	0.415614	0.0292729	0.702318	0.00470986	0.00641345	0.0747738	0.0248126	0	0.0162042	0.12729	0.00775181	0	0	0.00846877	0.452623	0.107435	0.00513282	0.0127776	0	0	0.0153389	0	0.00965476
PDGFRA	0	0	0	0	0.000293888	0	0	0	0.0628298	0	0.00451665	0.00502877	0	0.0180261	0.00681616	0	0	0	0	0.00106234	0.00188094	0.00184555	0.000804329	0.00259655	0.00832158	0.00218035	0.00338988	0.00152172	0.00136585	0.00100726	0.000153639	0	0.0048998	0.416167	0	0.00284327	0.492404	0.467462	0.321382	0.285428	0.00218696	0	0.000934604	0.0058647	0	0	0.00970065	0	0
PDIA3	0.81984	0.655108	0.783171	0.885526	1.04113	0.533381	0.707973	0.983836	1.04537	0.500482	0.795325	0.854022	0.997975	1.04219	1.2172	1.14972	1.38517	1.16853	1.35844	0.974687	0.901905	1.06	1.26523	1.18537	1.15148	1.15907	1.39054	1.41922	1.11176	1.05924	0.927463	1.02761	1.39535	1.32566	0.895375	0.91188	1.57953	1.23996	1.19373	1.11542	1.39913	0.832303	1.18707	1.04208	1.18169	0.958497	0.760246	0.675525	0.950571
PDZK1	0.00165424	0	0.00610034	0	0.00399062	0	0	0	0	0	0	0	0	0	0	0	0	0	0	0.000463194	0.000771101	0	0.00140265	0.0010479	0	0.00079911	0.000586703	0.0016433	0.00249252	0.00106499	0	0.00129484	0.00217563	0	0.00101296	0.000601145	0	0	0	0	0.00265144	0	0	0	0.00793999	0.00428311	0	0	0
PGR	0	0	0	0	0	0	0	0	0	0	0	0	0	0	0	0.00584011	0.0120138	0.00666342	0	0.000548274	0	0	0	0.000415066	0	0.000734714	0	0.00125349	0	0.0764874	0.00505122	0.000364885	0.0546012	0.0716225	0	0.000632543	0.0697305	0.0667946	0.0253852	0	0	0	0.0759382	0.00147859	0	0	0	0	0
PIK3IP1	1.00864	1.21817	0.929105	0.797712	0.911256	0.0411489	0.108852	0.158177	0.196194	0.504233	0.230059	0.0925918	0.0548641	0.0323553	0.242703	0.267872	0.191201	0.120334	0.189513	0.0436682	0.378498	0.0400111	0.720396	0.324248	0.0404	0.171863	0.24435	0.155911	0.163243	0.149657	0.108836	0.076595	0.303489	0.406136	0.415914	0.178685	0.240066	0.410666	0	0.0516296	0.664942	0.178482	0.292798	0.0951309	0.520959	0.820009	0.0405554	0.0515799	0.0799553
PLA2G15	0.022792	0.0132553	0.0138033	0.0254086	0.0236025	0.0234497	0.029751	0.0418324	0.364278	0	0.141472	0.0524822	0.0474186	0.00956308	0.184054	0.0454063	0.0138541	0.0305047	0.0259174	0.26377	0.0349882	0.249013	0.0256952	0.019162	0.0236129	0.0135148	0.0235035	0.0739243	0.0227976	0.0414562	0.0187139	0.0201754	0.0316484	0.0640775	0.0502722	0.0270828	0.0741697	0.0440066	0.0342401	0.0185836	0.0233923	0.00944727	0.0312789	0.0173016	0.119249	0.0304972	0.00691399	0.0425541	0.00574083
PLG	0.000677916	0	0	0.000830228	0.000295611	0	0	0	0	0	0	0	0	0	0	0	0	0.00237488	0	3.33998e-05	0	0	0	0	0	0	0	0	0	0	0.000187479	0	0	0	0	0.0076732	0	0	0	0	0	0	0	0	0	0	0	0	0
PLXDC2	0.00627566	0.017426	0.0112939	0.0134929	0.0317886	0.41971	0.251562	0.573837	0.432194	0.00975025	0.468888	0.578429	0.0461934	0.296777	0.844868	0.0438996	0.0935985	0.087563	0.0243572	0.676788	0.104782	0.641439	0.0856475	0.135938	0.0758548	0.26077	0.329726	0.271219	0.165135	0.099911	0.0140941	0.0176781	0.324011	0.414161	0.0226279	0.0221903	0.599466	0.810079	0.190253	0.35878	0.200603	0.0465562	0.154886	0.0222377	0.0126717	0.00392303	0.348775	0.413299	0.106719
PLXNB2	0.00795762	0.00307277	0.00751199	0.0020129	0.00937814	0.189254	0.361252	0.226769	0.500805	0.00820528	0.29041	0.145608	0.200926	0.121777	0.313274	0.329098	0.391723	0.2729	0.0489878	0.153811	0.0128566	0.19573	0.0395105	0.0436112	0.0319334	0.0636303	0.0441501	0.0584003	0.0717121	0.113707	0.185687	0.388696	0.164075	0.120185	0.456409	0.90787	0.152873	0.130117	0.126412	0.342955	0.0560705	0.026727	0.127349	0.295455	0	0.00520314	0.123473	0.251008	0.00623378
PRSS8	0	0	0	0	0.00159968	0.00365805	0.00275563	0.00136117	0.213862	0	0	0	0	0	0.00209688	0.426232	0.340267	0.315295	0.00545891	0.00330308	0.00317551	0.00615812	0.00162934	0.00175138	0.00830911	0.00208088	0.000894823	0.00342457	0	0.00126	0.46481	0.599819	0.00271524	0.00311984	1.21925	0.0356299	0.00194155	0	0	0	0.00380848	0	0.00393375	0.299836	0	0	0	0.00560972	0
RAP1A	0.839001	0.673871	0.528362	0.640368	0.524111	0.781269	0.780503	0.968199	0.802713	0.455583	0.710808	0.99856	0.537376	0.810125	0.88577	0.363066	0.38466	0.326321	0.457193	0.989432	0.589879	0.909295	0.443408	0.355255	0.404568	0.480865	0.562785	0.733468	0.591349	0.60198	0.522905	0.380785	0.405502	0.273836	0.513916	0.250945	0.286935	0.260827	0.194735	0.461199	0.550351	0.485152	0.397438	0.304013	0.660429	0.82449	0.818557	0.979021	0.558699
RARRES2	0.00579504	0	0	0.00647927	0.0152532	0.00763515	0.00193391	0.00596718	0.140503	0.00577471	0.053356	0.00912489	0.0358861	0.0416368	0.00955617	0.115002	0.104698	0.486438	0.0196138	0.0306861	0.00719748	0.0319589	0.00908652	0.0146607	0.00582676	0.0140226	0.014852	0.722021	0.0566511	1.51072	0.166763	0.329285	1.11632	2.15815	0.754652	0.43234	2.42033	3.47391	2.12367	2.00187	0.0265915	0.0629078	2.00613	0.424824	0.0352293	0.0131092	0	0.0176093	0.00481966
RGMB	0.00240206	0.014784	0.00636493	0.00105645	0.00154306	0.0040453	0.00768979	0.00745221	0.0731635	0.0255051	0.0168553	0.00425978	0	0	0.0302448	0.108185	0.0655417	0.124812	0.0128839	0.0158011	0.00315217	0.0389287	0.147658	0.119328	0.036971	0.0877862	0.103014	0.0536375	0.0577788	0.0172641	0.0468531	0.0702624	0.0315207	0.0262991	0.0760715	0.0975412	0.0825408	0.0230187	0.149993	0.0734781	0.219753	0.0726204	0.025179	0.0710119	0	0	0.00852667	0.0133203	0
RNASE6	0.0302281	0.0304034	0.0198479	0.0186616	0.0196816	1.09	0.234301	1.52655	0.534683	0.629344	1.36664	1.22385	1.69569	1.11874	0.893768	0.0189447	0.0048305	0.00601827	0.207345	0.454147	0.0100945	0.700773	0.00831647	0.0096269	0.00807157	0.00890268	0.00962102	0.00649314	0.0061662	0.00643882	0.0116136	0.00893439	0.00673053	0.0204669	0.00512123	0.00907813	0.00969668	0.012902	0.0246297	0.0654471	0.00279841	0	0.00532511	0.0314331	0.0176007	0.00484287	0.660054	1.0567	0.0146234
RNASET2	0.653817	0.789558	0.433364	0.402821	0.280691	0.975946	1.99908	1.28313	1.09873	1.10313	1.30841	1.01461	2.23031	0.865537	1.16679	0.445163	0.415193	0.379221	1.00148	1.09987	0.358208	0.997955	0.342422	0.385412	0.150629	0.177582	0.119222	0.0982327	0.119213	0.12601	0.179784	0.314406	0.0691318	0.213222	0.186547	0.202454	0.246395	0.230576	0.258645	0.309065	0.49123	0.211357	0.141239	0.213026	0.291068	0.32671	0.635063	1.756	0.476562
ROBO1	0.000277758	0	0	0.0015497	0.000363156	0.000870723	0	0.0113014	0.0943777	0.00473619	0	0	0	0.0523446	0.00567727	0.123237	0.177998	0.0738547	0.0035509	0.0015346	0.00195727	0.00104033	0.000909745	0.00552735	0.0104689	0.0446573	0	0	0.0655889	0.0400906	0.0122306	0.0369579	0.0522446	0.446669	0.0738698	0.0189222	0.115892	0.124667	0.0868911	0.0307312	0.00316843	0	0.0299283	0.0199809	0	0	0	0	0
ROBO2	0	0	0	0	0.000969414	0	0	0.00273172	0	0	0	0	0	0	0	0.014271	0	0.00319301	0	0.000686034	0	0.00278273	0.00328869	0.000171283	0.0088711	0.000967769	0	0.00327886	0	0.00322337	0.000814455	0.0157176	0.00353138	0.493151	0	0.00379881	0.185309	0.461913	0	0	0.00551492	0	0.00187487	0.00219907	0	0	0	0	0
RPA2	0.316721	0.342235	0.368932	0.397998	0.604805	0.158687	0.286184	0.273806	0.336339	0.353059	0.176643	0.28218	0.396406	0.250598	0.158607	0.19058	0.40883	0.195563	0.190462	0.271711	0.311225	0.507839	0.212368	0.176966	0.13922	0.193384	0.208438	0.263943	0.221586	0.218586	0.138542	0.128296	0.186071	0.284346	0.114151	0.327996	0.294174	0.333871	0.173342	0.0462026	0.230668	0.172928	0.226524	0.0916035	0.767624	0.411416	0.197053	0.227158	0.214725
RTN4R	0.00839094	0.00562868	0.003647	0.012685	0.00337678	0.00241483	0	0.00179941	0.0201944	0	0	0	0.00797087	0	0.0337516	0.003837	0.0173752	0.0150133	0	0.00331376	0	0.0145136	0.000324475	0.000988756	0	0.000777513	0.00703548	0.00482754	0.00935094	0.00675764	0.0123608	0.0120232	0.00319563	0.00482836	0.0156664	0.00628727	0.00614904	0	0	0.00846877	0.000785473	0	0.00435669	0.00283347	0.00917196	0.00848636	0	0	0
SCARB2	0.0484127	0.0481191	0.0492378	0.0402002	0.0368218	0.163333	0.263889	0.13169	0.465636	0.0409486	0.334127	0.248896	0.337156	0.0317156	0.499227	0.217069	0.241382	0.202199	0.526832	0.50843	0.0785432	0.600249	0.206888	0.320833	0.299474	0.384634	0.398422	0.445593	0.248982	0.264916	0.274145	0.231496	0.32238	0.462545	0.527519	0.323691	0.442512	0.492441	0.389245	0.361703	0.365433	0.239492	0.311768	0.189337	0.0522232	0.0567389	0.176029	0.324185	0.0588741
SCGB1A1	0.236691	0.24899	0.599574	0.462732	1.07695	0.438598	0.637563	0.31692	2.18432	0.413758	0.842674	0.915898	0.891532	0.86451	0.458154	2.66479	2.03302	1.8265	0.615908	0.995564	1.08662	0.993582	1.40777	1.42173	0.52341	1.24767	1.26189	1.22262	0.495936	0.645786	1.45802	2.6437	1.06146	0.37763	1.65611	2.15318	0.199398	0.510765	0.0854131	0.024202	2.11412	1.57555	0.37823	6.81315	1.04609	0.541172	0.875735	0.719903	0.208023
SDK2	0.00095316	0.0136519	0	0.0015497	0	0	0.00379302	0.0108869	0	0.0225752	0	0.00507835	0.116218	0.0044043	0	0.00425466	0.0189196	0.0179735	0.153346	0.00037886	0.0113322	0.00103982	0	0	0	0.000659598	0.000435237	0.0016433	0.00269582	0	0.00291628	0	0.000693586	0.0310806	0	0.00491582	0.0270517	0.0629741	0.0502542	0.0123873	0	0	0.00210361	0.000598357	0.0025608	0	0	0	0.0205092
SEMA7A	0.00831825	0	0.00926871	0.0150615	0.00555307	0.00275224	0.00376988	0.0367952	0	0.072905	0	0.0144371	0.332401	0.164609	0.00564134	0.0140815	0	0	0.025403	0.0011969	0.13479	0.00110559	0.100358	0.0120664	0.00465574	0.0113782	0.0157444	0.0296861	0.00546954	0	0.00226363	0.000479878	0	0.00682283	0.0331058	0	0	0.00136856	0	0	0.0879416	0.0217369	0	0.00711617	0.0100721	0.0143472	0	0.00747947	0.0606064
SIGLEC9	0.00444121	0	0	0.0028643	0.0197761	0.101147	0.104929	0.114276	0.266861	0	0.0510055	0.197961	0.0326113	0.122824	0.148753	0	0	0.00167592	0	0.138204	0.00723917	0.138464	0.00159739	0.00203877	0	0.00308156	0.00100178	0.00162848	0.00333618	0.00509848	0.00148639	0.00220478	0.00209107	0	0.00673316	0.00475435	0.00414639	0.00266826	0	0.00693084	0.00100466	0	0.00269809	0.00221038	0.016629	0	0.288774	0.122164	0.0081788
SIRT1	0.036003	0.0265043	0.0458494	0.0331661	0.0465079	0.0543144	0.0613393	0.114429	0.025429	0.0321224	0.102898	0.0578799	0.0715834	0.0521596	0.0639901	0.061942	0.0438495	0.0899867	0.0285488	0.0404976	0.0292429	0.0448632	0.0418335	0.0365207	0.0230505	0.0319367	0.046615	0.0502807	0.0413233	0.0464096	0.0393054	0.0805515	0.0449095	0.0619943	0.0576747	0.0918128	0.10512	0.0675135	0.0854616	0.107757	0.0770442	0.00909624	0.044879	0.0645314	0.0376339	0.00760987	0.0290299	0.0427308	0.0329376
SLAMF8	0.0147146	0	0.00656793	0.00961798	0.0108926	0.0304494	0.026799	0.383051	0.113508	0.00921824	0.472786	0.448889	0.00729445	0.364284	0.792841	0	0	0.00402746	0.0108866	0.338732	0.0108345	0.255652	0.00470273	0.00637609	0.00640397	0.0160254	0.00675845	0.0157548	0.00401668	0.000571238	0.0028352	0.00550433	0.0198876	0.010563	0.00364004	0.0101214	0.00998836	0.00950762	0.0605677	0.0126991	0.0165558	0.00342715	0.0026381	0.0177852	0	0.0902661	0.193385	0.109964	0
SMPD3	0.0121241	0	0.0124612	0.0349839	0.011175	0.00232504	0.00774796	0.00757647	0.0201944	0	0	0	1.12658	0.0159742	0.00439174	0.00783349	0.0135896	0	0.00566722	0.00303854	0.001724	0.00728738	0.0302621	0.00853422	0.00649479	0.00382717	0.00367363	0	0	0	0.00157417	0.00143909	0	0	0.00110588	0.166402	0.00111685	0.0026775	0	0.120642	0.0150678	0.00443415	0	0.00825629	0.0329914	0.0376741	0	0	0.00253132
SNX2	0.209783	0.201368	0.229226	0.238389	0.179987	0.433237	0.693398	0.523022	0.967891	0.903349	0.858852	0.443814	0.292291	0.456817	0.984363	0.35228	0.503389	0.305981	0.185779	1.26708	0.547192	1.26453	0.328575	0.227598	0.291167	0.218692	0.304255	0.903658	0.304058	0.463866	0.314268	0.240544	0.319729	0.382726	0.275286	0.41921	0.347755	0.307911	0.254856	0.395687	0.357259	0.20069	0.450057	0.197245	0.195333	0.241024	0.294683	0.500602	0.375609
SPINT1	0.0331221	0.0344154	0.00764792	0.0219184	0.00971485	0.0601372	0.0528195	0.208266	0.322231	0.0344367	0.0684578	0.0574417	0.0127284	0.175398	0.204776	0.91221	0.908156	0.665337	0.0641813	0.23163	0.0584757	0.156297	0.00590471	0.00592197	0	0.00526265	0.0206265	0.00994938	0.0109041	0.0660459	0.334412	0.413714	0.0918557	0.0672732	1.096	0.311708	0.011524	0.0096449	0	0.0614423	0.00254545	0	0.192684	0.623689	0.0372027	0.0174496	0.0249721	0.0444949	0.0427462
SSH3	0.0218606	0.00761979	0.013554	0.0249237	0.0373491	0.0115863	0.0186992	0.0199371	0.174415	0	0.0399676	0.0168176	0	0.0401629	0.0392977	0.212028	0.237061	0.168993	0.00708035	0.0351537	0.0262425	0.0387952	0.0477362	0.0333233	0.0220498	0.0256797	0.0380552	0.0493355	0.0405034	0.1449	0.0649764	0.0740523	0.0695046	0.0645361	0.102769	0.0901328	0.0540635	0.0587176	0	0.0262487	0.056067	0.0282608	0.11858	0.0869948	0.0211892	0.028017	0.0060143	0.0332029	0.0408665
STAB2	0	0.00450703	0	0	0	0	0	0	0	0	0	0	0	0	0	0	0	0	0	1.52556e-05	0.000829828	0	0	0	0	0	0.00336117	0.181115	0	0	0	0	0	0	0	0	0	0	0	0	0	0	0	0	0	0	0	0	0
TFPI	0.0134207	0.022846	0.0222298	0.0144542	0.0132629	0.0270982	0.0241685	0.0323537	0.11303	0.0164746	0.0422438	0.0781942	0.103615	0.11265	0.0762803	0.252619	0.196406	0.670386	0.0413513	0.0223793	0.0312326	0.0418961	0.746014	1.31743	0.948495	1.67813	2.18117	2.54739	0.845187	0.729571	0.990913	0.157762	1.23841	0.563505	0.029405	0.230797	1.28524	1.12219	0.579112	0.073419	1.28064	0.721962	1.23731	0.387099	0.00773738	0.0146897	0.0406455	0.0316084	0.0210771
TGFBR2	0.271387	0.17968	0.182037	0.176549	0.171835	0.28196	0.3194	0.291251	0.284814	0.186512	0.481731	0.306086	0.48247	0.143123	0.33027	0.269048	0.263177	0.309616	0.0830499	0.307815	0.106775	0.263774	0.440098	0.698218	0.691554	0.891007	0.730282	0.869832	0.925187	0.118748	0.384926	0.289068	0.11126	0.333073	0.866753	0.184845	0.358568	0.170659	0.292342	0.373553	0.855677	0.36538	0.0981983	0.152082	0.182851	0.208334	0.154627	0.291159	0.141611
TGM2	0.0252327	0.0340674	0.0505451	0.0391027	0.0300129	0.0484719	0.0465352	0.0908067	0.471457	0.0350772	0.0781476	0.167985	0.0409868	0.0789069	0.254796	0.191071	0.139976	0.113131	0.0421907	0.585572	0.0311893	0.483999	0.503765	1.08342	0.702605	1.63998	1.43164	0.459421	0.595121	1.04785	0.0330963	0.049888	0.047073	0.10925	0.030657	0.247294	0.604076	0.949894	0.0497736	0.192885	1.27847	0.52188	0.419795	0.936237	0.0432062	0.024211	0.175852	0.0898184	0.0350361
TIMD4	0	0	0.0188948	0.00370116	0.00377436	0	0	0	0	0.00638202	0.00828478	0.012275	0.00559047	0.00312294	0.0556261	0	0	0	0.0275694	0.0588047	0.00307025	0.0753997	0	0.000226856	0	0	0	0	0	0.00182704	0.00177195	0.00134616	0.00131284	0.004112	0	0.000397856	0.0017093	0.00123523	0	0	0	0	0	0	0.0265455	0.00486934	0	0	0
TIMP2	0.0181543	0.0117092	0.0214691	0.013874	0.0123144	0.443306	0.291594	0.212536	0.766829	0.0282166	0.665292	0.368222	0.0959562	0.0580682	0.692178	0.0361996	0.0401403	0.0386323	0.122642	0.695704	0.0225318	0.659655	0.0697055	0.0227428	0.0909652	0.0865207	0.153073	0.515212	0.166228	0.4508	0.071635	0.0651212	0.294194	0.699221	0.588714	0.0213852	0.850304	0.466095	0.868152	0.673803	0.076285	0.0286204	0.501267	0.0318891	0.0589175	0.0468907	0.232214	0.453734	0.0138622
TIMP4	0	0	0	0	0	0.00380855	0	0	0	0	0	0.0130971	0	0	0.0041777	0.00936073	0.013417	0.00143849	0	0.00620982	0.00064794	0.0245263	0.000595179	0.000309488	0	0.00103022	0.00268503	0.00568037	0.00636053	0.0116381	0.000245723	0	0.00621655	0.0233948	0	0.0329832	0.00460103	0.00924182	0	0.00846877	0.00220025	0	0.00376238	0	0.00918658	0	0.00936897	0	0
TLR1	0.00891676	0.0557893	0.0209236	0.0250217	0.0478356	0.134557	0.249189	0.160533	0.025429	0.0430825	0.181963	0.284248	0.0283152	0.0741858	0.120579	0.00893224	0.0399719	0.0115214	0.0482278	0.0951861	0.0022528	0.0890313	0.00350461	0.00233648	0.0181927	0.00500686	0.00627108	0.00738657	0.0087756	0.00233951	0.00676906	0.00671234	0.00226167	0.00733212	0.00465879	0.0254973	0.0164832	0.0214565	0	0.0565686	0.00383661	0	0	0.00510791	0.0501419	0.0116473	0.169098	0.261296	0.0034225
TMPRSS11D	0	0	0	0	0	0	0	0	0	0	0	0	0	0	0	0.020658	0.0336495	0.00969185	0	0	0	0	0	0	0	0	0	0	0	0	0.000164204	0	0	0	0	0	0	0	0	0	0	0	0	0	0	0	0	0	0
TNFRSF6B	0	0	0.00167918	0.000837264	0	0	0	0	0	0	0.00472239	0.00460117	0	0	0.00326214	0	0	0.00385721	0	0.000530021	0	0	0.00276643	0.00244152	0	0.00517386	0.00173783	0	0	0	0.000491042	0	0.000755171	0.00510908	0.000907622	0.00141417	0.00102848	0	0	0	0.00293573	0	0	0.00487489	0	0	0.0033936	0	0
TP53BP1	0.0408552	0.033386	0.0310697	0.0418828	0.0218378	0.0128679	0.0102995	0.0535066	0.131116	0.0479734	0.0389747	0.0292946	0.0446403	0.0587419	0.0233775	0.0443834	0.072561	0.0570809	0.040437	0.0491222	0.0593994	0.0652627	0.0283555	0.0269877	0.033242	0.0297114	0.0374171	0.0789595	0.0283053	0.0463801	0.0338214	0.0621195	0.0731395	0.0575422	0.0428415	0.336666	0.0657817	0.0489979	0	0.0969224	0.0605157	0.00515616	0.0402806	0.044184	0.0276036	0.0284604	0.0397191	0.00652271	0.0440791
TRAF3	0.0677037	0.0574896	0.0518229	0.0539336	0.0354122	0.0643023	0.07551	0.0671579	0.0367381	0.120739	0.109562	0.152535	0.16396	0.172068	0.125253	0.0545135	0.0539259	0.0981358	0.163908	0.0823638	0.0268492	0.0910309	0.0260543	0.0201281	0.0236975	0.0231918	0.0256461	0.0604175	0.0255098	0.0387467	0.0410244	0.0658622	0.0240133	0.0203712	0.0441131	0.194738	0.0221094	0.0253729	0	0.112314	0.0264489	0.0211125	0.0338804	0.0523148	0.109193	0.0279155	0.181864	0.105992	0.0251337
TREM2	0.0022561	0.00370739	0.0113092	0.00822835	0.0107246	0.0177884	0.00995612	0.144446	0.518758	0.00460207	0.329074	0.231339	0.0116647	0.079974	1.55177	0.0056293	0.0350636	0.0179416	0.0203311	0.727638	0.0120197	0.619904	0.00432449	0.0082782	0.0104991	0.00935935	0.0112383	0.00760012	0.00250301	0.0185561	0.00868349	0.0112868	0.0106709	0.0223726	0.00812531	0.0166593	0.0118524	0.0184996	0.0272666	0.0727944	0.0163563	0.00513103	0.00326639	0.0125169	0.0126717	0.00428238	0.0119584	0.0189417	0.00651732
TSPAN7	0.0113396	0.0144449	0.0162481	0.00951135	0.00532417	0.0146607	0.0250988	0.00967483	0.0237413	0.00656891	0.00773013	0.0336423	0.0250187	0.00602324	0.0302617	0.00691899	0.027712	0.120326	0.0440958	0.00523762	0.0439244	0.00786278	0.203221	1.00664	0.963481	1.09042	1.62657	0.534037	1.35749	0.0598123	0.126638	0.0479874	0.142587	0.0956648	0.304094	0.00696717	0.0122644	0.00677192	0	0.0734281	0.729488	0.571613	0.0567915	0.0157377	0.0114575	0	0.0346884	0.0307515	0.0924064
TXNL1	0.263598	0.182028	0.20659	0.221566	0.22949	0.278524	0.389209	0.44572	0.638374	0.342003	0.228958	0.314939	0.233128	0.49706	0.600543	0.58584	0.758969	0.557175	0.368654	0.537389	0.318028	0.636782	0.342984	0.24375	0.449335	0.244705	0.298484	0.51885	0.424959	0.446441	0.385161	0.394427	0.480465	0.540629	0.405044	0.427585	0.429024	0.309507	0.525135	0.778675	0.346191	0.171831	0.477609	0.366277	0.400922	0.253771	0.235081	0.245206	0.276008
TYRP1	0	0	0	0	0.000371122	0.00112895	0	0	0	0	0.00473744	0	0	0	0	0	0	0	0.00420433	0.000156147	0	0.00160661	0.00166695	0.000408915	0	0.034532	0	0.00221385	0.00396751	0.00790024	0.000205031	0	0	0.455539	0	0	0.0164742	0.0905539	0	0	0	0	0.00400619	0.00159395	0	0	0	0	0
VCAM1	0.00815762	0	0.0198741	0.0100554	0.00374204	0.00555729	0.00881085	0.0147846	0.0367381	0.00503692	0.0473454	0.0127005	0.00560515	0.0284755	0.0600156	0	0	0.00297071	0.0151235	0.00300646	0.00173249	0	0.0185154	0.0562162	0.102522	1.24791	0.591454	0.0076173	0.664333	0.00622189	0.00387292	0.000828547	0.00464462	0.34233	0	0.00283666	0.0623522	0.0332296	0.306368	0.851405	0.081254	0.0129862	0.0245651	0.0102574	0.00600585	0.140257	0.0104715	0.0066084	0.0140676
VSIG4	0.0385625	0.056379	0.0552935	0.0625429	0.0895755	0.108058	0.0675078	0.836462	1.60694	0.0357481	1.16615	0.890908	0.130233	0.275948	1.36919	0.0439066	0.0816007	0.0431831	0.0708303	2.19131	0.0817907	2.39688	0.0572167	0.0620253	0.063761	0.0578173	0.0769379	0.0833178	0.0900243	0.0929042	0.0740578	0.0692614	0.104169	0.118115	0.0831888	0.0979786	0.0860302	0.143507	0.2194	0.282777	0.10256	0.0796476	0.133538	0.133634	0.0420548	0.0511625	0.233525	0.368935	0.00982688
WASL	0.0223589	0.0220769	0.0202857	0.0286284	0.030539	0.0544865	0.0520494	0.0398547	0.286055	0.0163773	0.0396927	0.0826758	0.0255985	0.0744121	0.0793224	0.268978	0.272589	0.272318	0.0399643	0.0758088	0.0268143	0.0719872	0.113518	0.10307	0.103033	0.131042	0.147834	0.193153	0.10673	0.138279	0.185204	0.261144	0.165746	0.169513	0.251388	0.287173	0.156482	0.126638	0.207637	0.254907	0.214178	0.109439	0.148062	0.214621	0.0360208	0.0365655	0.0749341	0.0758412	0.0186904
WNT9A	0	0	0	0	0	0	0.00127601	0	0	0	0	0	0	0	0	0.00160652	0.014579	0.00234418	0	0	0	0	0.00028696	0	0	0	0	0	0	0	8.09657e-05	0	0	0	0.00264096	0.000578515	0.00181722	0	0	0	0	0	0	0	0	0.00372315	0	0	0
ACE2	0	0	0	0	0	0	0	0	0	0	0	0	0	0	0	0.00901921	0.00526454	0.00940805	0	0	0	0	0.00129189	0	0	0	0	0	0	0	0.0100435	0.00647324	0.00685339	0	0.00110719	0.0132654	0.00644859	0.0011564	0	0	0	0	0.00329766	0.0156247	0	0	0	0	0
ACVRL1	0.0137229	0.0145113	0.0348073	0.0204477	0.0187541	0.0395635	0.0331609	0.047834	0.149287	0.0280606	0.0786479	0.110752	0.0450361	0.0636631	0.135572	0.015301	0.0429859	0.0330155	0.0695571	0.373763	0.0252436	0.414982	1.77679	1.63669	0.93201	1.06333	1.16761	0.513508	0.567077	0.0479333	0.0140786	0.0188039	0.0516101	0.0424135	0.0280575	0.0346722	0.308737	0.0935225	0.130427	0.0153215	1.94771	1.0349	0.140606	0.0503185	0.0408573	0.0407866	0.0506779	0.05662	0.00552946
ADAM8	0.361513	0.180356	0.161463	0.295283	0.440827	0.205777	0.0724176	0.503088	0	0.134466	0.0564548	0.356712	0.0958319	0.818359	0.0560781	0.042135	0.0223813	0.0419099	0.112329	0.00920443	0.0439449	0.00761151	0.00379029	0.0033339	0	0.00460779	0.00456223	0.00220762	0.00776478	0.0029228	0.0202226	0.0249939	0.00668403	0	0.0061008	0.0143885	0	0.00209819	0	0.0157333	0.00147967	0	0	0.0332916	0.206144	0.437097	0.501137	0.121846	0.250439
ADAM9	0.00951275	0.0115864	0.00716024	0.00349254	0.00917585	0.118021	0.0423192	0.11713	0.0882588	0.0068641	0.241164	0.25229	0.0479859	0.0806283	0.267283	0.215542	0.206769	0.256854	0.014283	0.158689	0.0204595	0.218753	0.118746	0.112516	0.0900769	0.11519	0.0900451	0.124552	0.108009	0.281169	0.132724	0.115951	0.403525	0.410557	0.262233	0.179243	0.348573	0.556286	0.160937	0.27743	0.168857	0.0870121	0.374423	0.229454	0.0106566	0.00968106	0.277113	0.110535	0.0271833
ADAMTS13	0.00142669	0	0.00163771	0	0.0006923	0	0	0.00276831	0.0249486	0.00448555	0	0	0	0	0	0.00209349	0.0195379	0.00658724	0	0.00126793	0	0.000848809	0.0119827	0.00402856	0	0.0090269	0.0132068	0.0037345	0	0.00135032	0.00169757	0.00590585	0.00301694	0.00552927	0.000879779	0.0157008	0.00170685	0.00554752	0	0	0.00288486	0.00323111	0	0.00333408	0.00450118	0	0	0	0.000910957
AFP	0	0	0	0	0	0	0	0	0	0	0	0	0	0	0	0	0	0	0	0	0	0	0	0	0	0	0	0	0	0	0	0	0	0.00206323	0	0	0.0140876	0	0	0.0116528	0	0	0	0	0	0	0	0	0
AHSP	0	0	0	0	0	0	0	0	0	0	0	0	0	0	0	0.00228893	0	0	0	4.41112e-05	0	0	0	0	0	0	0	0	0	0	0.000477076	0	0	0	0	0.000633438	0	0	0	0	0	0	0	0	0	0	0	0	0
APOM	0.0135573	0.0254831	0.0154963	0.00996442	0.00891905	0.021394	0.037318	0.0257662	0.0342683	0.0127951	0.0074371	0.00379743	0.0372701	0.0188985	0.0213501	0.03963	0.102006	0.0440136	0.042597	0.024317	0.00739366	0.0329743	0.00276861	0.0040338	0	0.0107949	0.00613548	0.00769216	0.00293163	0.01318	0.0447681	0.0315876	0.0193163	0.0169758	0.0196679	0.0451055	0.00894338	0.00462507	0.0245085	0.0550007	0.0111055	0	0.0175164	0.0271075	0.0361532	0.0187164	0.0132346	0.0214599	0.0151747
ARHGEF5	0.0135486	0.00883212	0.00180107	0.00583646	0.00093926	0	0.00140915	0.00457496	0.0783286	0.0180715	0	0	0.00573859	0	0.0141789	0.135725	0.215023	0.168996	0.00710202	0.057531	0.00238068	0.0803797	0.00451928	0.00640063	0	0.00422037	0.0217253	0.00233017	0.00550526	0.00298318	0.115243	0.163045	0.0124506	0.0162019	0.160132	0.111952	0.0491857	0.0686663	0	0.0149431	0.0130023	0	0.010241	0.0822019	0.0121469	0	0	0	0
ASGR2	0	0	0	0.000476184	0.000359389	0.115717	0.00588995	0.0860992	0.151521	0	0.0200306	0.0598811	0	0.0285741	0.0126663	0	0	0	0.00422559	0.000881296	0	0	0	0	0	0	0	0.00226118	0	0	0	0.00063064	0	0	0	0.00196782	0	0	0	0	0	0	0	0	0	0	0.0493841	0.0284888	0.00155753
B2M	5.59137	5.26137	5.42313	5.53713	5.63315	4.8032	5.14361	4.78972	5.25804	4.81946	4.81984	4.79225	4.85951	4.94562	5.37839	3.61112	3.84384	3.52032	5.25075	5.41042	4.6227	5.47582	6.03642	5.71841	5.41109	5.38458	5.37729	4.82444	5.04885	3.68715	3.63697	3.53738	4.50374	4.25346	4.68796	4.32335	3.99199	3.70554	4.54365	4.78153	5.81406	5.87612	4.17502	3.62362	5.29724	5.6176	4.90118	5.02564	4.57553
BGN	0.00178162	0.00413714	0.00370297	0.00789766	0.00706949	0.00803705	0.00541601	0.00279959	0	0.00340543	0.00875923	0.0146858	0.0075931	0.0133225	0.00223778	0.00112448	0.0266563	0.0149606	0.00187617	0.0198891	0.00745951	0.0263943	0.122202	0.0388928	0.0197845	0.0547346	0.201671	0.0923284	0.048939	2.19724	0.00748661	0.00604389	3.094	2.60046	0.0212933	0.0189879	1.03024	1.09223	1.29692	0.370906	0.164768	0.132756	2.70561	0.0118769	0.0621227	0	0.0067712	0.00348692	0.00185185
BTN2A1	0.122242	0.118932	0.127972	0.0974419	0.158256	0.0941294	0.0978823	0.127877	0.025429	0.0720533	0.0876842	0.108946	0.106908	0.103853	0.0637569	0.0707491	0.0731108	0.0648684	0.0669838	0.125266	0.111249	0.14661	0.150212	0.17526	0.155215	0.126899	0.152785	0.0971315	0.122406	0.182831	0.046732	0.0457945	0.263217	0.0725545	0.0873228	0.160819	0.0520509	0.0855001	0	0.0513072	0.23941	0.103613	0.217776	0.0693259	0.225055	0.12359	0.128954	0.0825022	0.0550727
BTN3A2	0.339762	0.376963	0.37148	0.439721	0.495088	0.116497	0.196241	0.178288	0.164605	0.237642	0.0769802	0.0477443	0.0600735	0.0808409	0.242133	0.0886851	0.158044	0.0647701	0.489875	0.154598	0.247585	0.214077	0.396676	0.30873	0.330475	0.23589	0.267677	0.124148	0.264288	0.0476904	0.0748074	0.0731052	0.0485247	0.134821	0.118056	0.104515	0.109048	0.0749724	0.0814697	0.245962	0.393258	0.297174	0.072459	0.0556462	0.481872	0.310055	0.0299479	0.119147	0.177138
C1QA	0.264056	0.223003	0.295544	0.338764	0.526981	0.313472	0.826267	1.47057	3.27875	0.24955	3.78719	1.51055	0.373095	0.584358	3.44966	0.384122	0.411453	0.397298	0.585336	4.01835	0.463728	4.05272	0.329665	0.292068	0.367698	0.299653	0.306644	0.41916	0.389098	0.604114	0.461032	0.493884	0.592279	0.848892	0.368647	0.572119	0.673882	0.778266	0.893073	1.07667	0.367936	0.16767	0.71992	0.581891	0.506904	0.339175	0.306138	0.807977	0.183832
C1QTNF9	0	0	0	0	0	0	0	0	0	0	0	0	0	0	0	0	0	0	0	2.16251e-05	0	0	0.000435114	0.000802708	0.0578611	0.00281969	0.00218878	0	0.0837279	0	0.00101175	0.00158084	0	0	0	0.00435464	0	0	0	0	0.00329078	0	0	0.000506405	0	0	0	0	0
C2	0.0126329	0.0193304	0.0208711	0.0150979	0.0108571	0.0225797	0.0971231	0.065794	0.54865	0.00602847	0.46869	0.0807105	0	0.051962	0.850425	0.0904059	0.0617527	0.0507976	0.040603	0.648734	0.019576	0.746373	0.0532734	0.0544689	0.047125	0.0671817	0.0820603	0.0210066	0.028867	0.0217367	0.987455	0.268059	0.038044	0.0555811	0.0432482	0.0590305	0.319197	0.106375	0.918976	0.747225	0.0852602	0.0530846	0.0562993	0.357909	0.0166193	0	0.0206621	0.0991024	0.022776
CANT1	0.0776756	0.06227	0.108029	0.0769204	0.0635616	0.0821239	0.0952842	0.0640869	0.29779	0.0645042	0.0860024	0.124324	0.0956366	0.0657028	0.0857483	0.140881	0.184816	0.099054	0.0881118	0.100817	0.0515804	0.187367	0.123732	0.100769	0.133227	0.102978	0.137759	0.113033	0.104914	0.115608	0.125909	0.0951428	0.0867039	0.0939225	0.189975	0.090648	0.0791249	0.0681966	0.0993736	0.132244	0.162766	0.0731054	0.0569068	0.0983364	0.150151	0.0602284	0.147865	0.0931419	0.0374626
CD160	0.0552118	0.00578954	0.138358	0.180175	0.443861	0.00235437	0.00131339	0.00696765	0	0.00585206	0.0039828	0	0	0.0146314	0	0	0	0	0.00590153	0.00115583	0.00075507	0.00388757	0	0.00133529	0	0	0.000578927	0.00270457	0.00326492	0	0.00170154	0	0.00246784	0.00541948	0.00127739	0.000578283	0.00169936	0.000878846	0	0	0	0	0	0.00167052	0.315898	0.113141	0	0.00470411	0.00979056
CD1C	0.00523516	0.00328193	0.00513077	0.00242583	0	0.0585056	0.0322911	1.52605	0	0.0912651	0.037409	0.299875	0	0.652592	0.0450444	0	0	0	0	0.00173729	0	0	0.000340755	0.00144163	0.00694703	0	0	0	0	0	0.000119612	0	0.00101445	0	0	0.00150777	0	0	0	0	0	0	0	0.00247109	0.0186657	0	0.0158079	0.133607	0.0174721
CD302	0.00158358	0	0	0.0036446	0.00213262	0.24101	0.174877	0.152399	0.13238	0	0.181916	0.182412	0.0555288	0.0377541	0.0453268	0.035243	0	0.0292061	0.0105725	0.10909	0.0186393	0.120977	0.00362948	0.0138348	0.0234148	0.0278407	0.0142279	0.024447	0.0242408	0.0624234	0.0673171	0.0355345	0.0636405	0.0609718	0.0389849	0.0228545	0.10943	0.13633	0.0471724	0.00693084	0.014018	0	0.0752494	0.0181692	0.00944883	0	0.129457	0.268407	0.032679
CD48	1.24402	1.41841	1.26135	1.14034	1.05073	1.37084	1.8513	0.910772	0.239149	1.16092	0.107375	0.535821	0.353552	0.632548	0.605294	0	0	0.00972929	0.62976	0.0648001	0.45079	0.113955	0.00650096	0.0142572	0.0165078	0.00938929	0.013186	0.00548586	0.0338073	0.00188359	0.00505154	0.0135991	0.00672912	0.00543218	0.00959056	0.00460507	0.00121058	0.00292142	0	0	0.00438461	0	0	0.00612979	0.897367	1.16786	0.727028	1.63158	0.638298
CD5L	0.000353898	0	0	0.00102036	0.000691015	0	0.00213332	0.00290212	0	0	0.00219075	0.00364437	0	0	0.00721283	0	0	0.00135077	0.0107963	0.0794474	0	0.0812227	0.00112455	0.00108497	0	0.00116203	0.00158732	0	0	0.00307032	0.000708659	0.00384479	0	0.00535366	0.00245767	0.00164314	0	0.002295	0	0	0.00301825	0	0	0.0010309	0	0	0	0	0
CD70	0.036592	0.027472	0.0668309	0.0419103	0.00131354	0	0.00442642	0.0101997	0	0.113228	0.00359391	0.00584869	0	0.0913717	0	0	0	0.001787	0.0334312	0.000197843	0.00357757	0	0.00742918	0.00341762	0	0.00435714	0.0023266	0.00289654	0.00674884	0	0	0.000517316	0	0	0	0.0015937	0.0190338	0	0	0.0104459	0.00475453	0	0	0	0.0702584	0.0220492	0.00281638	0.0031812	0.012736
CD84	0.335976	0.3202	0.365881	0.28857	0.0289637	0.1237	0.046957	0.299401	0.406199	0.13929	0.54468	0.242603	0.107565	0.429099	0.549633	0	0.00163399	0.0090359	0.0449543	0.102256	0.399226	0.13966	0.00428887	0.00449436	0.00392288	0.00569709	0.00950296	0	0.00531229	0.0023635	0.00276231	0.00315679	0.00767879	0.00342793	0.00481753	0.00943012	0.0024096	0.00925094	0.0246297	0.0151827	0.00893694	0	0	0.000388742	0.185728	0.394688	0.0675512	0.158566	0.40865
CD8A	0.194653	0.213761	1.41231	1.30145	0.190523	0.0125164	0.0141407	0.0549334	0.0581243	0.0496264	0.0174108	0.024148	0.0227804	0.0227532	0.00996602	0	0.0157885	0.00095428	0.0699454	0.00364713	0.00763698	0.00163226	0.00468158	0.00416199	0.00507359	0.00436215	0.00231258	0.00221385	0.00442921	0.00122951	0.00289194	0.00257648	0.00147695	0.00944184	0.00453462	0.00510461	0.0606659	0.211793	0	0	0.00100512	0	0.0021079	0.00291754	0.294984	1.13645	0.0164334	0.00580706	0.0292394
CDSN	0	0	0	0	0	0	0	0	0	0	0	0	0	0	0	0.00386882	0	0.00121234	0	2.18597e-05	0	0	0	0	0	0	0.000858404	0.00445746	0	0	0.000128396	0.00094543	0	0	0.00624285	0.00181979	0	0	0	0	0	0	0	0.000873287	0	0	0	0	0
CEACAM6	0	0	0.00230734	0.00130468	0.00377561	0	0.00764286	0	0.28011	0.00422976	0.0120996	0	0.0129733	0	0	0.714933	0.351187	0.206907	0.0134818	0.00578909	0.00725091	0.00389972	0.00380378	0.00268095	0	0.00435052	0.00552636	0.00464208	0.00674793	0.00277951	0.140516	1.23945	0.00288383	0	2.06651	0.222533	0.00126358	0.00582178	0	0	0.0183552	0.00509305	0	0.983172	0	0.00372315	0.00291236	0	0
CFP	0.0122997	0.0413338	0.00578578	0.0110013	0.00225238	1.3385	1.66977	0.718175	0.372875	0.0441911	0.0668911	0.550462	0.0202138	0.524423	0.112102	0.00210799	0	0.00841818	0.0194054	0.138851	0.00821395	0.138498	0.0113443	0.0689643	0.0148058	0.109725	0.0147946	0.00289472	0.0334968	0	0.00320839	0.00223522	0	0	0.00202667	0.05609	0.00121058	0.00189355	0.0184899	0.0211795	0.0576354	0.0215953	0.00341941	0.00401513	0.0404601	0	0.762954	1.45909	0.0206364
CLEC4G	0	0	0	0.00110843	0.00041477	0.0219195	0.00355232	0.0134816	0	0.0231703	0.0636174	0.00663336	0	0.0122266	0.0210917	0	0	0	0	0.000374618	0	0	0	0.000118726	0	0.000905151	0	0	0	0	0	0	0	0	0	0	0	0.00180618	0	0	0	0	0	0	0	0	0.00511493	0.0113492	0
CPXM1	0.000456321	0	0	0	0.00074944	0	0	0.00229084	0	0	0	0	0	0.00445942	0	0.0110083	0.0442451	0.0249289	0	0.000953556	0.000891249	0	0	0	0	0	0.00078568	0.00159953	0	0	0.000661674	0.00282411	0.00194959	0.0432047	0	0.000137058	0.20746	0.0110507	0.791844	0.696599	0	0	0	0.00380274	0	0	0.00393439	0	0.00332343
CRH	0	0	0	0	0	0	0	0	0	0	0	0	0	0	0	0.00547411	0	0	0.00234115	0.00183862	0	0	0	0	0	0	0	0	0	0	0.000131465	0	0	0	0	0	0	0	0	0	0	0	0	0	0	0	0	0	0
CRISP3	0	0	0.00217699	0.00169027	0.00200514	0	0	0	0.0237413	0	0	0	0	0	0	0.0102788	0	0.00715326	0	0.000678159	0	0.00115948	0.00156719	0.00123853	0.00792611	0.000994206	0	0	0	0	0.00147032	0.00348958	0.000817051	0	0.00224745	0.00332537	0	0	0	0	0.00158869	0	0	0.585741	0	0.00334451	0	0	0
CRTAM	0.0322359	0.0244414	0.292927	0.200135	0.0309107	0.0250865	0.0579753	0.0504448	0.183754	0.013748	0.0683791	0.0276229	0	0.0246884	0.101385	0.00369228	0.00203287	0	0.0115144	0.139741	0.00489477	0.138718	0.00157749	0.0021406	0	0	0.0021226	0	0	0.0034158	0.000665833	0.00244804	0.0030181	0.0060139	0.00127184	0.00240275	0	0.00507907	0	0.0178401	0.0021916	0	0	0.00179399	0.0789279	0.244736	0.00487424	0.0363513	0.0131633
CRTAP	0.120423	0.0669804	0.075129	0.094837	0.0598828	0.545485	0.162391	0.397091	0.249001	0.107846	0.36749	0.415074	0.262913	0.131526	0.356635	0.158798	0.32609	0.157558	0.293596	0.360975	0.285297	0.468546	0.126629	0.140907	0.161684	0.199198	0.235899	0.392687	0.309668	0.376909	0.139752	0.117792	0.336059	0.387273	0.0669426	0.0574414	0.363222	0.279337	0.335401	0.39461	0.216738	0.159385	0.322167	0.064054	0.264085	0.103043	0.263815	0.348241	0.285046
CSF3R	0.00971436	0.0114047	0.00813559	0.00755006	0.00261077	0.548496	0.0943212	0.162232	0.122458	0	0.0838252	0.19948	0	0.0691236	0.141848	0.0151179	0.00849499	0.000756275	0.0243164	0.0514329	0.00244764	0.0686611	0.00268879	0.00420471	0.00450864	0.0051728	0.00448662	0.00436451	0.0153132	0.00124484	0.258948	0.0311916	0.00276125	0.0136087	0.00582499	0.0103489	0.00924093	0.00170099	0.0243884	0	0	0.00916722	0	0.0060677	0.0134984	0	0.595124	0.313547	0.0137017
CXCL12	0.00305072	0.00273188	0	0.00351156	0.00277642	0.00916556	0.0039626	0.0131537	0	0	0.290332	0.0176885	0	0.00840904	0.0233729	0	0	0.00782312	0.00865481	0.00338696	0.00278594	0.00222449	0.00735227	0.0797371	0.712095	0.109961	1.57278	0.00642843	0.351866	0.646058	0.00156837	0.00237035	0.00793928	0.1703	0.00452597	0.00322289	0.808786	0.640475	1.57374	0.0609008	0.0732174	0.0513487	0.38117	0.00448611	0	0	0	0.00338381	0.00179944
CXCL8	0.032456	0.0653371	0.070032	0.0486128	0.103947	0.579135	0.165671	0.42623	0.598396	0.018173	1.02815	1.48998	0.0586636	0.808616	0.399873	1.14868	0.350392	1.69875	0.0534586	1.02438	0.117027	1.03522	0.460983	0.414298	0.20478	0.495929	0.42616	0.174841	0.117438	0.109654	0.44985	0.446489	0.266424	0.184333	0.108361	0.193398	0.249216	0.139826	0.0491422	0.0424668	0.920909	0.192181	0.0450641	1.92713	0.0401322	0.0503408	2.12151	0.325775	0.107787
DDR1	0.00214106	0	0.00353344	0.00630638	0.00526996	0.000830305	0.00140813	0.0126826	0.231213	0.0171738	0.0649815	0.0230089	0.0146399	0	0.00736513	0.577366	0.642889	0.661117	0.0296472	0.00465542	0.0083914	0.0163424	0.00357751	0.00715433	0.0157296	0.00675487	0.036726	0.00952007	0.0128289	0.0668633	0.198072	0.344909	0.0492047	0.00757092	0.532013	0.804017	0.0194557	0.0210823	0	0.0438311	0.00835408	0.0135487	0.0281583	0.430415	0.0192742	0.0113776	0	0.00389565	0.00591787
DLL1	0.00327727	0.00410528	0.00419209	0.0136595	0.0273039	0.0017477	0.00473556	0.00279959	0.0285603	0.0112836	0.00719639	0	0	0	0	0.0724937	0.0738831	0.309143	0	0.00200203	0.00274705	0.00192873	0.104021	0.0621565	0.10497	0.225909	0.05574	0.0703397	0.0958025	0.0149855	0.00169066	0.00736094	0.170698	0.0131257	0.000954763	0.0948966	0.0704131	0.0729695	0.0243884	0.0549662	0.10707	0.0396233	0.0384145	0.00783678	0.0218699	0.00831633	0.0118197	0.00470411	0
DXO	0.0385373	0.049444	0.057494	0.0429896	0.0507713	0.0229713	0.0326297	0.0361962	0.0981121	0.0506394	0.0148882	0.0225493	0.03743	0.0305416	0.0583184	0.0883409	0.120809	0.0943856	0.058161	0.0280543	0.0389282	0.0526626	0.0708357	0.0563229	0.039266	0.0363182	0.0869994	0.065071	0.0529154	0.103797	0.0536248	0.0523676	0.100837	0.0613501	0.0625861	0.0779802	0.0458926	0.0690342	0.0734885	0.0661292	0.0955	0.0221882	0.10316	0.0432715	0.0382748	0.032586	0.0235946	0.0403976	0.0456571
EGFL7	0.0755314	0.0898654	0.0619842	0.0748557	0.0420924	0.092828	0.108247	0.0693501	0.0559743	0.03712	0.164614	0.155772	0.0629475	0.0845949	0.0896029	0.0162501	0.0417689	0.0843585	0.0966175	0.085564	0.214821	0.0966749	2.22335	2.51333	1.50183	1.89223	1.70209	1.43035	1.37598	0.0431161	0.218927	0.0329826	0.0411922	0.00942141	0.0601911	0.0656113	0.0164579	0.0260531	0.0252726	0.0415791	2.65856	2.37456	0.0166661	0.140316	0.0886412	0.0395588	0.189921	0.180304	0.168438
ENPP6	0	0	0	0.0012334	0.000504534	0.000773418	0.00120894	0.00660248	0	0	0.00643322	0	0	0	0.00501447	0	0	0	0.0234386	0.0239219	0.00326628	0.0326824	0.00136473	0.00219333	0.0127173	0	0.00286458	0.00858102	0.00495426	0.00120896	0	0.00145953	0.014264	0.0114602	0	0.000137058	0.00586518	0.0023508	0	0	0	0	0.00839128	0.000498595	0	0	0	0	0
EPO	0	0	0	0	0.000230367	0	0	0	0	0	0	0	0	0	0	0	0	0	0	4.29115e-05	0	0	0	0	0	0	0	0	0	0	0.000188718	0	0	0	0	0.000213303	0	0	0	0	0	0	0	0	0	0	0	0	0
ERMAP	0.00848174	0.00336249	0.00934817	0.00711721	0.00723868	0.0451086	0.0343043	0.0420196	0.025429	0	0.0429693	0.0246917	0.0143764	0.0448139	0.0442356	0.04367	0.0561098	0.0237798	0.00842107	0.0312459	0.0119974	0.0496231	0.013289	0.0109596	0.0140552	0.0192231	0.0182248	0.0117926	0.0123153	0.00930843	0.0195496	0.0170813	0.0191584	0.0641108	0.0292276	0.0431928	0.0260452	0.0359768	0	0.0212385	0.0151641	0.00479464	0.0246253	0.0136835	0	0.00880168	0.010346	0.0174662	0.00794191
FAM172A	0.12918	0.113715	0.167458	0.165144	0.197926	0.0706022	0.117763	0.110563	0.105622	0.139544	0.0903425	0.0790807	0.0721093	0.0911863	0.103302	0.165903	0.183342	0.167498	0.0627082	0.0817994	0.0943222	0.0743792	0.0659419	0.0808813	0.0672938	0.117458	0.126053	0.208475	0.118544	0.177737	0.0806221	0.11474	0.149151	0.198092	0.113963	0.333262	0.129377	0.151057	0.100895	0.159894	0.103377	0.0238039	0.174355	0.123152	0.179459	0.16983	0.0331836	0.131812	0.0675645
FAP	0	0	0	0	0	0	0	0	0	0	0	0	0	0	0	0	0	0	0	0.000177481	0	0	0	0.00065723	0.0045055	0	0	0.00268487	0.0126923	0	0.000322336	0	0	0.116913	0	0	0.0871302	0.181535	0.0945594	0.0152623	0	0	0.00230311	0	0	0	0	0	0
FASLG	0.0853273	0.00358173	0.107927	0.149768	0.198616	0.00125716	0	0.00411501	0	0.00510292	0	0	0	0	0	0	0	0.00349163	0.00160517	0.000707214	0.00074581	0	0.000582547	0	0	0.00141224	0.0012396	0	0	0	9.9391e-05	0	0	0	0	0.00106705	0.00169936	0	0	0	0	0	0	0.00109243	0.190629	0.128568	0.0067712	0.00464715	0.0106953
FCER2	0.00209307	0	0	0.00122577	0	0.0152196	0.0220144	0.0033076	0	0.523755	0.0135014	0.0393189	0	0	0.0265097	0	0	0	0.00800541	0.00136755	0	0	0	0	0	0	0	0	0	0	0.00014183	0	0	0	0	0	0	0	0	0	0	0	0	0	0.00627916	0	0.00370197	0.0413883	0.00296892
FCRL1	0.000884221	0	0	0.00236898	0.0019395	0	0.00387961	0	0	0.399973	0.00307467	0	0	0	0.00132064	0	0	0	0.0097948	0.0137312	0.00159552	0.00472232	0	0.000790369	0	0	0	0	0.00173783	0.00129673	0	0.00125376	0	0	0	0.000420092	0.001982	0.000993205	0	0	0	0	0	0.000654567	0.00775907	0.00504554	0	0	0.00143185
FCRL2	0.00110557	0	0	0	0.000727787	0	0	0	0	0.16961	0	0	0	0	0	0	0	0.00120374	0.0454993	0.00599251	0.00080676	0.00104033	0	0	0	0	0	0	0	0.000571238	2.63011e-05	0.00239107	0	0	0	0.0060203	0	0	0	0	0	0	0	0.0122844	0	0	0	0	0
FCRL6	0.134782	0.014558	0.134485	0.423465	0.677976	0	0.0015152	0.0452595	0	0.0117329	0.0188473	0	0.012739	0.0720926	0.0156902	0	0	0.0103265	0.0120482	0.00514242	0.00323468	0.00704848	0.00267649	0.00150141	0.00465912	0.00452035	0.00420733	0.00322782	0.00638658	0.00122951	0.00339813	0.00146706	0.00101417	0.0094015	0.0011829	0.00152575	0.00434995	0.00196159	0	0	0.0030591	0	0	0.00294614	0.380858	0.787721	0.0027789	0	0.0196246
FGFR4	0	0	0.00612756	0	0.00116828	0	0	0	0	0	0	0	0	0	0	0	0	0	0.00305294	0.00214459	0.000851665	0.00432362	0.000251614	0.00165384	0	0.00184243	0.00454066	0.00575729	0.00321317	0.0378433	0.00245045	0.00390245	0.158434	0.0223428	0	0.00169853	0.366026	1.17947	0	0	0	0	0.146063	0	0	0	0	0	0
GFRA3	0.000735984	0	0	0	0	0	0	0	0	0	0	0	0	0	0	0.0155021	0.0165827	0	0	7.36382e-05	0.0259401	0.000877517	0.000324367	0	0	0	0	0	0	0	0.0188801	0.00315232	0	0.0151184	0.005807	0	0	0	0	0	0	0	0.00195653	0.00203978	0	0	0	0	0.0288887
GNLY	0.280328	0.214843	1.16025	2.41095	3.97621	0.0818298	0.0603766	0.139535	0.0854928	0.133199	0.175642	0.045727	0.088622	0.0494547	0.102789	0.0295565	0.0320038	0.0588682	0.329584	0.0666861	0.0806064	0.0737083	0.0488558	0.0369909	0.125988	0.0419033	0.0345907	0.0676121	0.108096	0.043905	0.0648325	0.0498977	0.0371853	0.0971462	0.0428099	0.053568	0.0434724	0.0530229	0.174534	0.102804	0.0366269	0.0187433	0.0357503	0.0765309	2.56255	3.37597	0.0365408	0.0466183	0.162348
GRN	0.26206	0.204086	0.221538	0.277128	0.354594	1.68269	1.3075	2.11885	2.89048	0.538604	1.84858	1.85762	1.97577	1.76055	3.11328	1.03112	1.029	0.828756	0.86805	3.15632	0.670383	3.43629	1.19483	0.793868	0.824574	1.01344	1.08601	1.53225	0.887264	0.852161	0.656945	0.734049	1.30777	0.987881	0.937525	0.410601	1.08979	1.00819	0.712843	1.18443	1.20019	0.44641	1.09533	0.681694	0.416163	0.317229	1.63886	1.65771	0.49106
GZMA	1.61226	0.54241	1.98776	1.80842	2.35184	0.0325998	0.0238311	0.161553	0.0714176	0.07581	0.0943156	0.0593798	0.0830057	0.0261879	0.0432752	0.00655425	0	0.0140096	0.129178	0.0144921	0.0319157	0.0214989	0.0108682	0.0122199	0.0362416	0.0174105	0.014975	0.0187586	0.0141885	0.0122144	0.0142194	0.0155813	0.0108602	0.0158357	0.0110547	0.0131588	0.00918321	0.0078269	0.0214582	0.0417482	0.00304717	0.00438111	0.00137139	0.00955524	2.41003	0.96134	0.0102736	0.0118765	0.0918814
GZMB	0.482421	0.101284	1.50181	2.35815	3.61486	0.0510269	0.0441108	0.135051	0	0.0848296	0.128662	0.0584023	3.89687	0.182921	0.0531412	0.015329	0.0105382	0.0326497	0.149985	0.0463889	0.0538562	0.0390322	0.0370464	0.0333324	0.0259969	0.0400564	0.0314275	0.0295504	0.0206083	0.0113604	0.0290757	0.0218528	0.00734698	0.0423021	0.0276934	0.0448709	0.0174919	0.00703595	0.0372392	0.067156	0.0422605	0.0132618	0.00729432	0.0606391	2.37202	2.50435	0.0642066	0.0677303	0.0638742
GZMH	0.608854	0.0512597	1.37923	2.11271	1.73291	0.01559	0.0104361	0.0613128	0.0237413	0.0544473	0.0619887	0.0350492	0.0496137	0.0158397	0.0274313	0.00735582	0.0105382	0.00222622	0.113369	0.0141868	0.0250529	0.0160388	0.00706036	0.0100933	0.036042	0.00874531	0.0167183	0.0103368	0.0189924	0.00666329	0.0108605	0.00902592	0.0058343	0.0391299	0.00879288	0.00913326	0.00340254	0.00560476	0.0554469	0.0371414	0.00250099	0.00507995	0.00314342	0.0072559	1.31672	1.83321	0.0200708	0.0131666	0.0321522
HBEGF	0.0178062	0.0581321	0.0154613	0.00766142	0.00880286	0.503264	0.197825	0.446641	0.513271	0.00358523	0.331084	0.894433	0.0668071	0.171839	0.371739	0.178345	0.164893	0.262699	0.053166	0.438724	0.00833456	0.212418	0.0982098	0.101746	0.848908	0.171012	0.242106	0.0668794	0.449515	0.0237846	0.14451	0.126142	0.0307861	0.134663	1.25047	0.0303851	0.158159	0.212051	0.102909	0.0823936	0.17322	0.0266664	0.0193867	0.0836895	0.0134395	0	0.404247	0.535286	0.010889
HCG22	0	0	0	0	0	0	0.00357682	0	0	0	0	0	0	0	0	0	0	0	0	0	0	0	0	0	0	0	0	0	0	0	0	0	0.00413833	0	0	0	0	0	0	0	0	0	0.0170087	0	0	0	0	0	0
HSPA1A	0.169098	0.103419	0.0837589	0.105487	0.0901758	0.259601	0.48871	0.293306	0.799532	0.0661319	0.770787	0.380555	0.104304	0.389264	0.73732	0.986119	0.736789	0.749411	0.137235	0.702788	0.269492	0.613486	0.66958	0.560727	0.374559	0.351625	0.320386	0.378873	0.443398	0.697353	0.458905	0.429491	0.375638	0.492341	0.807931	0.672813	0.684941	0.487205	0.184987	0.284867	0.651249	0.136829	0.593427	0.235176	0.203158	0.132926	0.189563	0.20145	0.338535
ICAM3	0.956417	0.941703	0.90105	0.946105	0.871422	0.642691	1.02562	0.557875	0.180714	0.699939	0.0626932	0.235362	0.351986	0.646572	0.0823969	0.0929949	0.0752412	0.0573666	1.22725	0.110471	0.167432	0.114804	0.0598758	0.044651	0.0202633	0.0536953	0.066901	0.0989563	0.0843519	0.0481736	0.0818615	0.0652618	0.0318119	0.0779319	0.029763	0.057076	0.0365929	0.0411676	0	0.0524574	0.0853136	0.046463	0.0434358	0.0496757	0.914558	0.88611	0.489848	0.386086	0.174252
ICAM5	0.00018419	0	0	0	0.000713911	0.0045992	0.00643518	0.00144105	0	0	0	0	0	0	0.00380694	0.0282855	0.0159599	0.020702	0	0.000589252	0.00354237	0	0.00106514	0.00203167	0	0.00418417	0.0015167	0	0.0107111	0.001483	0.0388164	0.0448287	0	0.00304756	0.0781221	0.0690586	0.0353459	0.0490987	0.0218998	0	0.00186597	0	0.00453993	0.00591251	0	0	0	0	0.00185185
IFI30	0.233025	0.229044	0.267558	0.275554	0.343525	2.62814	3.10551	2.46507	3.04045	0.597908	1.47014	2.59271	0.420617	2.19263	3.37578	0.37866	0.432306	0.310217	0.65558	3.35954	0.541401	3.07096	0.323406	0.300462	0.399504	0.253752	0.2759	0.343224	0.350469	0.418564	0.555759	0.449533	0.362303	0.427734	0.266471	0.481832	0.512243	0.476354	0.818368	1.1219	0.358742	0.246661	0.425924	0.495011	0.291561	0.2824	2.60636	3.04031	0.310687
IFNG	0.249629	0.0351	0.143147	0.197225	0.127074	0.0059782	0.00187481	0.00750119	0	0.00306597	0.0109446	0.0114862	0	0.00227456	0.00976512	0	0	0.00132351	0.0127504	0.000802065	0.00277463	0.00119575	0.00103208	0.00124063	0	0.00418391	0.000815923	0	0	0.00303617	0.000720776	0.000901882	0	0	0	0.00167278	0	0	0	0	0.00178698	0	0	0.00195809	0.357647	0.208495	0.00973675	0.00280705	0.0054756
IFNGR1	0.370966	0.193256	0.538147	0.369386	0.507552	0.733102	0.835625	1.00388	0.947906	0.255552	0.757553	0.950424	0.591411	0.751959	0.943554	0.531438	0.628024	1.08017	0.183333	0.868935	0.418632	0.917124	2.36219	1.89263	1.43233	1.2513	1.87911	0.577519	0.966857	0.35088	0.341561	0.3331	0.801154	0.700545	0.655791	0.593491	0.712546	0.678247	0.937998	0.499174	2.35748	1.04622	0.403003	0.505775	0.292364	0.235866	0.774209	0.972174	0.477966
IGFBPL1	0	0	0	0	0	0	0	0	0	0	0	0	0	0	0	0	0.0145998	0.00354197	0	7.37003e-05	0	0	0	0	0	0	0	0	0	0.00654077	0.0233508	0.00330578	0	0	0.0077082	0.00152017	0	0	0	0	0	0	0.00212246	0.00133403	0	0	0	0	0
IL12A	0.00155085	0	0.00372962	0.00115142	0.00239591	0.000695293	0	0.00576619	0.0285603	0.00789185	0.00513732	0	0	0.00714082	0.00267325	0.00270215	0	0.00617944	0.0173284	0.00066993	0.0026969	0	0.00734472	0.0766079	0.031909	0.00763531	0.033294	0.00902102	0.0261173	0	0.00288632	0.00109069	0.0445094	0.00815093	0.00400614	0.0380744	0.00162679	0	0	0	0.0134804	0	0.00226836	0.00272899	0	0.00656313	0	0	0
IL12B	0	0	0	0	0	0	0	0.00211723	0	0	0	0	0	0.0872964	0	0	0	0	0	0	0	0	0	0	0	0	0	0	0.00339402	0	0	0	0	0	0	0	0	0	0	0	0	0	0	0	0	0	0	0	0
IL12RB1	0.216552	0.156296	0.196914	0.203312	0.315885	0.0469855	0.169902	0.128671	0.216219	0.0775466	0.131557	0.0436051	0.0452953	0.0511209	0.116765	0	0.00853107	0.00262106	0.0824777	0.106731	0.0228564	0.135657	0.00237561	0.0031165	0	0.00473675	0.00191101	0.0114759	0.00331726	0.00269771	0.00177348	0.00482682	0.00874667	0.00380392	0.00475794	0.00321804	0	0.00109543	0	0.0126991	0.00374376	0.00468258	0	0.000403074	0.327107	0.211894	0.0434617	0.108979	0.0134846
IL15	0.0285086	0.0340766	0.0656756	0.040554	0.0497325	0.127229	0.191393	0.106204	0.0891431	0.070531	0.138621	0.160299	0.00771718	0.188246	0.133856	0.0187483	0.031643	0.0584871	0.109649	0.107027	0.00827851	0.126162	0.153046	0.12651	0.0589606	0.109189	0.0575228	0.0928474	0.148693	0.0281724	0.0142239	0.0222704	0.0187803	0.0248614	0.0898373	0.0352246	0.0156838	0.00830463	0.279869	0.0539219	0.185439	0.0826982	0.0384273	0.0308477	0.00193169	0.0137731	0.123905	0.254958	0.00399446
IL18RAP	0.0683187	0.0399546	0.186771	0.0818521	0.315853	0.00667085	0.00260339	0.0180571	0.0237413	0.00344374	0	0.0175369	0.0352141	0.0106196	0	0	0	0.00282554	0.00400888	0.00121173	0.00617661	0	0.0024254	0.00728783	0	0.00816477	0.00493674	0	0	0	0.000977111	0	0.00217806	0.0060139	0	0.00099015	0	0	0	0.0133122	0.00976805	0.0037692	0	0.000670725	0.1131	0.0115227	0	0.00343192	0.00903853
IL1R1	0.0116028	0.0127493	0.00704157	0.00909879	0.00407358	0.0847511	0.00700674	0.205044	0.0806738	0.00621096	0.165934	0.269759	0.00957315	0.132625	0.136721	0.203151	0.163205	0.488565	0.00977854	0.0190663	0.00630227	0.0162913	0.0719243	0.127722	0.178545	1.23778	0.288319	0.107227	0.46061	0.0650327	0.358187	0.397809	0.127362	0.207169	0.155538	0.221803	0.411601	0.268103	0.910584	0.888821	0.243686	0.0737376	0.0377412	0.450726	0.0117702	0.0203112	0.423519	0.0341926	0.00973927
IL2RA	0.0509864	0.0918429	0.0100414	0.0502439	0.00232437	0.00147363	0.00193619	0.00677489	0	0.0377088	0.439933	0.126833	0.013324	0.115564	0.00172277	0	0	0	0	0.005623	0.0999688	0.0036473	0.00093261	0.00198462	0	0.011576	0.00313362	0.00255241	0	0	0.000374056	0.000621974	0.00160191	0	0	0.000658608	0.00652975	0	0	0	0.00172266	0	0	0	0.0233034	0.0210525	0.124647	0.00927362	0.0392518
IL5RA	0.0147035	0.00405161	0.014255	0.014533	0.000364524	0	0	0.00251443	0.0902426	0.00727525	0.00462746	0	0	0	0	0.00752624	0.00970995	0.000458044	0.250556	0.0010963	0.214626	0.000896954	0.00394555	0.00142104	0	0	0.000413855	0	0	0.0110109	0.00160625	0.00283944	0.00181855	0	0.0135153	0.313541	0	0.0126701	0	0	0.00263404	0.00472928	0.0190462	0.00315932	0.0247408	0.0726564	0	0	0.185672
IL7R	1.71664	2.28441	1.69801	0.956791	0.0616807	0.093642	0.0627631	0.377107	0.431737	0.102707	0.222761	0.627657	0.118112	1.02265	0.487983	0.0135443	0.0212014	0.0229002	0.125995	0.8987	0.0577271	0.948516	0.286689	1.96657	0.192491	0.801042	0.348058	0.0414063	0.125805	0.030334	0.0174371	0.020618	0.02051	0.0192439	0.025656	0.0328059	0.0154747	0.0133987	0.0127307	0.0783289	1.49124	1.32202	0.0200179	0.0532265	0.217825	1.18853	0.62494	0.0918325	0.108955
ITGA5	0.0684607	0.0814498	0.0536069	0.0545553	0.0922413	0.12891	0.0465132	0.204829	0.0902169	0.0264663	0.146157	0.310919	0.0507578	0.174904	0.28128	0.0327488	0.00163399	0.0398214	0.0321598	0.24718	0.0422442	0.227672	0.827383	0.548562	0.735885	0.814019	0.810517	0.448989	0.489893	0.1963	0.011896	0.0176694	0.0406702	0.12745	0.0154626	0.0219986	0.238191	0.0574772	0.22647	0.220147	1.10127	0.215439	0.0535017	0.0276333	0.0661991	0.0670638	0.620326	0.0788162	0.031305
ITM2A	0.913253	0.768705	0.641462	0.497431	0.250753	0.0410032	0.0295775	0.105807	0.0783286	0.155361	0.0552364	0.0484086	0.074841	0.00572674	0.0517539	0.0276407	0.0284196	0.138211	0.34296	0.00999201	0.666641	0.0149556	1.94305	1.24567	1.70717	0.891443	1.39956	0.598214	1.61786	0.0167073	0.0114808	0.0133454	0.00312594	0.177341	0.0264964	0.0519026	0.631586	0.00954963	0.480458	0	1.67135	0.842443	0.00850544	0.0266598	0.614322	0.491747	0.0465503	0.019899	0.801864
KIR2DL3	0	0	0.00379463	0.0182774	0.190772	0	0	0.00752724	0	0	0	0	0	0	0	0	0	0.00303114	0	0.00048695	0	0.00219025	0.000314785	0.000279424	0	0	0	0	0	0	0	0	0	0	0	0	0	0	0	0	0	0	0	0	0.164816	0.02174	0	0	0
KIR3DL1	0.00605534	0	0.00361782	0.0506188	0.235302	0.0028206	0.00248486	0.00286944	0.0367381	0	0	0	0	0	0	0	0	0	0.00275441	0.000389233	0	0.0019551	0.00032654	0.000137024	0	0	0	0	0	0	0.00021231	0	0	0	0	0.00177174	0	0	0	0	0	0	0	0.00069405	0.184179	0.252194	0	0	0
KLRB1	1.32017	1.16626	1.36018	1.33575	2.77307	0.0423636	0.0318838	0.139993	0.110915	0.0654404	0.0906642	0.0659529	0.0717159	0.0250542	0.03796	0.00263565	0	0.0197834	0.123533	0.0216275	0.0314745	0.0291851	0.0153778	0.0161364	0.00482048	0.0231133	0.0175972	0.0243755	0.0321123	0.00806199	0.0153624	0.00890521	0.00990601	0.01961	0.0137291	0.0141813	0.0178878	0.00861385	0.0363719	0.0690046	0.00953795	0.0225561	0.00737229	0.0224445	1.60189	1.02391	0.0198426	0.0254335	0.0742177
KLRD1	0.0887374	0.0302279	0.775523	1.28938	2.20037	0.00411767	0.0120292	0.0364151	0	0.0275419	0.0332156	0.0111232	0.0187631	0.00597306	0	0.00742439	0	0.0147296	0.0399881	0.00993027	0.0140958	0.0166787	0.00871385	0.00951072	0.00587277	0.00745825	0.0110789	0.020861	0.0072275	0.0107637	0.00962135	0.00482558	0.00581877	0.0231412	0.0117877	0.0109844	0.0100754	0.00854282	0	0.0303819	0.0124265	0.00972964	0.00593967	0.011729	1.3481	1.6272	0.00380087	0.016645	0.0119328
KLRF1	0.0293693	0.00886453	0.176166	0.760524	1.92165	0.00498123	0	0.0310425	0	0.0264196	0.0262929	0.0114856	0.0406203	0	0.0127587	0.00720292	0.00641897	0.0100655	0.0289893	0.00847315	0.0217865	0.00719824	0.00452589	0.0037855	0.0118911	0.00916192	0.00738063	0.0186937	0.00624158	0.00384998	0.00711979	0.00225802	0.00288512	0.0159872	0.00626622	0.00719538	0.0025565	0.00209143	0.0253852	0.0303819	0.00394197	0	0	0.00881249	1.21774	0.241171	0.00453182	0	0.0212009
KLRK1	0.0038252	0	0.0150467	0.0207415	0.0199706	0	0.00137878	0	0	0	0.00383894	0	0	0	0	0	0	0	0	0.000491485	0.00104592	0	0	0.000160993	0	0.00109369	0	0.00153057	0.00402452	0	0.000382658	0.000279302	0	0	0	0.000245483	0	0	0	0	0	0	0	0.000410658	0.0308655	0	0	0.0100929	0
LAG3	0.106136	0.074668	0.550388	0.447686	0.027679	0.00489459	0.00137878	0.0144536	0.0237413	0.0243365	0.0181936	0.0143368	0.0194021	0.129121	0.00661121	0.0174286	0.0084453	0.00778302	0.0372914	0.00277566	0.0043258	0.00368705	0.00312215	0.00264783	0.00688568	0.000356252	0.00404918	0.00514355	0.00336622	0.0146888	0.00170517	0.0105499	0.0077457	0.0225285	0.00388802	0.00508775	0.0284937	0.00650256	0.0451946	0.0701667	0.00264252	0	0.0199974	0.262185	0.105349	0.312916	0.0067712	0	0.0106242
LILRB1	0.00786967	0	0.0304956	0.127042	0.0641586	0.203817	0.769567	0.146093	0.0849501	0.167472	0.124343	0.16891	0.29295	0.118158	0.24471	0.00109393	0	0.00154739	0.182558	0.154682	0.00505936	0.178216	0.0124121	0.00532645	0.00686917	0.00433219	0.00573479	0.00705781	0	0.00389171	0.000986629	0.00153768	0.00444809	0	0.00244064	0.0023424	0.00190487	0.00253197	0	0.0202431	0.00525114	0.00419562	0.00199245	0.00257577	0.0752646	0.0899649	0.451377	0.70031	0.00498885
LILRB2	0.0090021	0	0.0119586	0.0117243	0.00661373	0.736876	1.87706	0.46564	0	0.0208742	0.498119	0.969334	0.3913	0.443567	0.363374	0.00039306	0.00689708	0.00446518	0.0426741	0.150335	0.0119583	0.0801168	0.00973207	0.00928227	0.01381	0.00676845	0.0148134	0.00367367	0.00359293	0.0035927	0.00159873	0.00291246	0.00449943	0	0	0.0064691	0.00261884	0.00426154	0	0	0.00922171	0.00440237	0	0.00578364	0.0164296	0	1.27975	1.80571	0.0332296
LRP1	0.0125239	0.00419453	0.0169302	0.0129272	0.0163193	0.400502	0.27226	0.156636	0.525986	0.0108929	0.421228	0.352363	0.0414721	0.0547826	0.583055	0.0677895	0.103451	0.0992764	0.0593052	0.671027	0.0124495	0.604003	0.0256529	0.0200153	0.0245313	0.017808	0.0260025	0.0181927	0.0120839	0.289126	0.033081	0.0507438	0.388921	0.562416	0.0355988	0.129254	1.0111	0.825274	0.905184	0.408459	0.0309276	0.00514452	0.265589	0.0399521	0.0219979	0	0.283651	0.357848	0.00954078
LRPAP1	0.430113	0.345933	0.368916	0.380752	0.488	0.377614	0.597549	0.553891	1.54302	0.353945	0.404508	0.576933	0.342474	0.350239	1.13418	0.732025	0.900506	0.808431	1.01362	1.49617	0.431819	1.85074	0.59114	0.422931	0.50348	0.403712	0.539332	0.951717	0.422427	0.858635	0.58553	0.49623	1.08162	0.84839	0.668306	0.796393	0.875938	0.742414	0.742317	0.565547	0.655116	0.32397	0.832679	0.364469	0.530824	0.420905	0.287221	0.518449	0.342517
LTA	0.0389075	0.051109	0.0185984	0.0257631	0.00505667	0	0.00781669	0.00200147	0	0.0262423	0.00462746	0	0.0166362	0	0	0.00441298	0	0.00277662	0.012612	0.00040664	0.00165271	0	0.000276825	0.000907935	0	0	0.00240951	0	0	0	0	0.000363287	0	0	0	0	0	0	0	0	0.00144863	0	0	0.000650644	0.0491987	0.0317922	0.00370197	0	0.00505843
LTB	1.24735	2.3362	0.801925	0.354699	0.0905011	0.121642	0.571708	0.449337	0.0237413	2.25986	0.132305	0.103764	1.54912	0.508723	0.0717303	0	0.00704688	0.01076	0.171049	0.0923103	0.0437133	0.0697091	0.00817898	0.00789573	0.0369044	0.00262935	0.00684094	0.0135913	0.0132737	0	0.00521627	0.00807037	0.0019947	0.00938114	0.00228649	0.00558097	0.00218609	0.00229129	0	0.0433131	0	0	0.0121775	0.0105847	0.245248	0.367484	0.0450582	0.231899	0.108607
LY9	0.216858	0.25632	0.213823	0.146926	0.0665643	0.00159195	0.00275052	0.0157821	0	0.321259	0.0219992	0.00450398	0.170975	0.026655	0.031829	0.00213996	0	0.00100399	0.337583	0.000748401	0.00157549	0.00163226	0.00075467	0.000373225	0	0.000909315	0.000770637	0.0010914	0.00536477	0	0.000383401	0	0	0.00549676	0	0.000313552	0	0	0	0	0	0	0	0.00172109	0.0848234	0.16274	0.00705626	0	0.0218064
LY96	0.0635464	0.0689286	0.0349573	0.031748	0.0120166	0.778641	0.642145	0.601911	0.669616	0.14852	0.938944	0.854257	0.491224	0.4551	1.04351	0.0114697	0.0139006	0.0310885	0.877013	0.859912	0.0426527	0.850363	0.0358983	0.0347542	0.112616	0.186098	0.0251493	0.724776	0.387165	0.0618669	0.0182142	0.0226358	0.0709335	0.123355	0.0112231	0.0398311	0.165236	0.0431257	0.366174	0.596718	0.0529526	0.0331477	0.0968694	0.0976643	0.050218	0.00790139	0.931864	0.756055	0.0344765
MANF	0.472489	0.376187	0.307879	0.405183	0.414432	0.177566	0.223417	0.391448	0.453226	0.228331	0.35875	0.435956	0.923666	0.521144	0.539942	0.572426	0.70994	0.387451	1.87635	0.509264	0.35692	0.670813	0.297163	0.337734	0.382126	0.30599	0.498746	0.51255	0.376511	0.457497	0.399673	0.400393	0.368665	0.514331	0.272252	0.449326	0.636332	0.410934	0.465433	0.474626	0.435507	0.186883	0.43016	0.573474	0.639991	0.414354	0.664572	0.241887	0.440818
MICB	0.0362379	0.0378349	0.0437626	0.0327512	0.046012	0.0203133	0.054898	0.0405169	0.163559	0.0335058	0.0317415	0.0323416	0.0112788	0.0175691	0.0407914	0.00130859	0.0307158	0.0045886	0.0158032	0.0346095	0.0238117	0.0856175	0.0315428	0.0267659	0.0108129	0.00748362	0.0348453	0.00152478	0.0119946	0.0123193	0.00752215	0.00326048	0.00337965	0	0.00478697	0.00225578	0.00367973	0.00300674	0	0	0.029747	0.0418185	0.00955423	0.0030504	0.273826	0.0308388	0.0155804	0.0506931	0.00572807
MILR1	0.00104462	0	0	0.000936374	0.00149898	0.074058	0.0602062	0.142049	0.127626	0.0426567	0.171691	0.147696	0.206104	0.0533491	0.113376	0.00212818	0	0	0.0237316	0.0947093	0.0764255	0.118801	0.00162327	0.000624661	0	0.00200687	0.00185287	0	0.00697692	0.000998268	0.00366178	0.00127023	0.00312803	0.0226851	0	9.86664e-05	0.0389459	0.0362338	0	0.00693084	0.00734421	0	0.0057606	0.000945534	0	0	0.0960814	0.129271	0.0945688
MOG	0.00141737	0	0	0.00118705	0	0	0	0	0	0	0	0	0	0	0	0	0	0	0	0.000112154	0	0	0.000755547	0.00132907	0	0.00105847	0	0	0	0	0	0	0.001428	0	0	0	0	0.00117486	0	0	0.00179329	0	0	0	0	0	0.00247681	0	0
MZB1	0.0451581	0.0374723	0.0274292	0.0228647	0.00770978	0.018207	0.012249	0.0346373	0	0.325098	0.0110267	0.00364437	1.69339	0.031151	0.0487792	0.00170738	0.00383743	0.00502576	3.7304	0.00287885	0.00553549	0.00283712	0.00424328	0.00344325	0.0226564	0.00113151	0.00565361	0.00152478	0.0284474	0.00151153	0.00311649	0.00208925	0	0	0.00264467	0.00830604	0.00109983	0.00178367	0	0	0	0	0.00190927	0.00698486	0.0392066	0.0468591	0.00932232	0.00375997	0.0509175
NHLRC3	0.0703501	0.0771966	0.0592446	0.0668172	0.0744922	0.0897449	0.0655342	0.116809	0.189008	0.0928866	0.131945	0.110054	0.0971687	0.0464575	0.151401	0.0971089	0.119658	0.0712965	0.125749	0.158288	0.0484137	0.206034	0.0973336	0.0836569	0.0747888	0.0818468	0.0938841	0.120375	0.095657	0.0548029	0.0422722	0.0598966	0.0893248	0.0570341	0.094145	0.127237	0.13541	0.0924845	0.0762485	0.0705963	0.119517	0.00497141	0.061557	0.0529952	0.0905079	0.0927303	0.0225383	0.0991283	0.0579136
NID1	0.00105909	0	0	0.00232986	0.00345631	0.0435873	0.0507905	0.0114998	0.025429	0	0	0	0.00487535	0.0140396	0.00465017	0.00680003	0	0.00512335	0.00674265	0.00649263	0.00301969	0.0202039	0.00853008	0.0165083	0.0480907	0.10307	0.0380797	0.183132	0.0566553	0.267431	0.000856444	0.000880673	0.89394	0.119504	0.00118992	0.00403916	0.177021	0.159172	0.287276	0.0149431	0.0207795	0.00965454	0.378322	0.00299775	0	0	0.0140095	0.0328413	0
NPTX1	0	0	0	0	0.00363056	0	0	0	0	0	0	0	0	0	0	0.00946486	0	0	0	3.7362e-05	0	0	0	0.000253455	0	0.00120338	0.000798938	0	0	0.00195162	0.000357192	0.0185905	0.00398235	0.00702373	0	0.000144824	0.00342683	0.00217864	0.0253852	0	0.0018351	0	0.00179675	0	0	0	0	0	0.00181648
NPTX2	0.000835864	0	0	0.00139151	0	0	0	0.0030774	0	0.00217533	0.00241353	0	0.053183	0.00844779	0.018919	0	0	0.00276669	0.0227219	0.000153592	0	0	0	0.00013272	0.00177622	0	0.0010503	0.00330103	0.00311157	0.00571839	0.00152221	0.00103496	0	0.00161241	0	0.00433595	0	0.00400453	0	0	0	0	0	0.00738507	0	0	0	0	0
NRP2	0.00100502	0.00450703	0.00298152	0.00159095	0.00110734	0.0111062	0.00250155	0.0369739	0.0974666	0.013309	0.18545	0.093944	0	0.216791	0.184376	0.157334	0.138506	0.187473	0	0.0647101	0.0717815	0.0936424	0.0473621	0.146403	0.0541744	0.0549991	0.0154557	0.824549	0.19352	0.0541305	0.181452	0.30616	0.20253	0.121812	0.186687	0.275344	0.110891	0.186028	0.0213808	0.108328	0.10609	0.0272261	0.0585892	0.368685	0	0.00893235	0.0960615	0.0238837	0.0999045
NUCB2	0.147423	0.278609	0.247503	0.238258	0.319739	0.141157	0.096651	0.136884	0.977645	0.105839	0.165669	0.109134	0.940772	0.053087	0.188225	1.02971	0.98277	0.298719	1.40318	0.25066	0.170439	1.03906	0.50754	0.460037	0.401477	0.687746	0.550193	0.343883	0.524806	0.274528	0.265704	0.440907	0.250645	0.462568	0.208325	1.70586	0.693543	0.419356	0.385349	0.781017	0.647885	0.589221	0.27834	0.84476	1.49062	0.33074	0.0894204	0.0638168	0.168877
PCSK7	0.163889	0.132347	0.179055	0.154004	0.212978	0.0507431	0.089665	0.0544646	0.0954772	0.139863	0.0504016	0.0836399	0.0953295	0.0565595	0.0997751	0.0606879	0.0968213	0.050126	0.064659	0.102504	0.0421026	0.1176	0.0855424	0.0604741	0.075308	0.0780512	0.0676789	0.087436	0.0694434	0.0360072	0.0458504	0.0495975	0.0537558	0.0715761	0.0931541	0.0512915	0.0668497	0.0444612	0.0900994	0.042082	0.0994895	0.0428003	0.0585323	0.0546935	0.246936	0.154212	0.0552145	0.083654	0.0547254
PDCD1	0.18847	0.0710291	0.253769	0.231388	0.0017976	0.00183725	0	0.021217	0	0.00506674	0.00996837	0.0231418	0	0.0453134	0	0	0	0.0023831	0.0123962	0.000442514	0.000935064	0.00163226	0.000410565	0.000887072	0	0.00134768	0	0.00150754	0	0	0.000559172	0	0.00103272	0	0.000777753	0	0	0	0	0	0	0	0	0.000335746	0.0598138	0.0740387	0	0.00280705	0.0107397
PDIA4	0.250494	0.208445	0.183086	0.228856	0.271202	0.172786	0.199332	0.273224	0.43384	0.246718	0.333773	0.327265	0.675832	0.274147	0.520601	0.522953	0.618884	0.469614	1.22194	0.509977	0.19853	0.564456	0.251213	0.271056	0.303472	0.301065	0.465524	0.39649	0.375807	0.283088	0.338707	0.404816	0.407574	0.362774	0.21225	0.83767	0.52356	0.378564	0.396507	0.553209	0.291487	0.164359	0.365648	0.450238	0.370851	0.207746	0.169346	0.20088	0.205978
PDIA5	0.00388463	0.00777843	0.00128155	0.00475158	0.00309634	0.0220941	0.00668479	0.0274195	0.0249486	0.0199897	0.00871868	0.00939994	0.132592	0.0145107	0.0266804	0.0568732	0.107066	0.0491712	0.212544	0.0205028	0.00344295	0.0298329	0.104976	0.222405	0.0507946	0.117736	0.149304	0.231981	0.174769	0.0970789	0.194069	0.108676	0.0360136	0.050517	0.0219168	0.0339293	0.0759931	0.0724127	0.108785	0.0823783	0.261541	0.105359	0.0612609	0.0577622	0	0.0114231	0.0289324	0.0395971	0.0109843
PGLYRP1	0	0	0	0.0012293	0	0	0	0	0	0	0	0	0	0	0	0	0	0	0	7.49048e-05	0	0	0.000641751	0.00028387	0	0.000540898	0.000577766	0	0	0	0	0	0	0	0	0	0	0	0	0	0	0.00456764	0	0	0	0	0	0	0.00296113
PLA2G10	0	0.00674891	0	0	0.000776195	0	0.00363608	0.00248461	0.110441	0	0	0	0	0	0	0.251819	0.128044	0.0169255	0	0.000961597	0	0	0.00140912	0.000584011	0	0.0017511	0	0.00190307	0.00259472	0.00184627	0.167569	0.186954	0	0	0.261588	0.23272	0	0	0	0	0.00162358	0.00432972	0	0.0558405	0	0	0	0.00469481	0
PLB1	0.00294953	0.00370739	0.00375884	0.00111013	0	0.030722	0.0624675	0.107329	0	0	0.0535244	0.0910505	0.00618031	0.0494272	0.0110601	0.0033716	0.00224742	0	0	0.00921023	0.00239044	0.0192355	0.00203956	0.000213652	0	0.000822538	0	0	0	0.00162038	0.000685193	0.00055004	0.00352973	0	0.001934	0.00988462	0	0.00228264	0	0	0	0	0.00857093	0.00078661	0.0112301	0	0.00386072	0.0513213	0
PLXNA4	0.00018419	0	0	0	0.0161526	0	0	0	0	0	0	0	0.219202	0.0105513	0	0.00358438	0	0	0	0.000306485	0.0197293	0	0	0.000219505	0	0.0120907	0.0038781	0.00963603	0.0107084	0.00180969	0.000477214	0.00648988	0	0.0902926	0	0.000868232	0.00208187	0.00778595	0.0436035	0.132794	0	0	0	0.00637076	0.0237617	0.00607161	0	0	0.00605458
PNPT1	0.0720307	0.0514971	0.0687601	0.0577428	0.0547692	0.0380695	0.0645591	0.084884	0.135263	0.0784505	0.0621386	0.0538915	0.0574244	0.0510615	0.077175	0.10061	0.151991	0.181936	0.0502937	0.0891901	0.0734397	0.0909662	0.0846869	0.0886564	0.183655	0.106379	0.113326	0.249907	0.173831	0.109736	0.0845822	0.102195	0.0914741	0.122889	0.118821	0.233412	0.13606	0.0987666	0.253454	0.182232	0.106318	0.016517	0.0858567	0.0838502	0.114213	0.0662346	0.0576168	0.0576612	0.0814415
PODXL	0.00790167	0.0176982	0.00557218	0.0113592	0.00682554	0.0133172	0.0210465	0.00260559	0	0.00726963	0.00341703	0.0312945	0.00780006	0.00870332	0.0241972	0.0954116	0.0484904	0.0314288	0	0.00799431	0.00978193	0.0102547	0.552133	0.740099	0.518171	0.627201	0.655627	0.621892	0.404595	0.011737	0.0168408	0.0313873	0.0131776	0.0123617	0.0468805	0.0522829	0.0318674	0.00241745	0	0.215965	0.932853	0.324848	0	0.257092	0.00193169	0.025023	0.0293748	0.0232826	0.00678701
PRG3	0	0	0	0	0	0	0	0	0	0	0	0	0	0	0	0	0	0	0	0	0.000681558	0	0	0	0	0	0	0	0	0	0	0	0	0	0	0	0	0	0	0	0	0	0	0	0	0	0	0	0
PRTN3	0	0	0	0	0.000422475	0	0.00170439	0	0	0	0	0	0	0	0	0	0	0	0	5.66348e-05	0	0	0	0	0	0	0	0	0	0.00202423	8.62034e-05	0	0.0278822	0	0	0	0.00276163	0.00128913	0	0.0332385	0	0	0.00567889	0	0	0	0	0	0
RGMA	0.0091829	0.0036168	0.00730641	0.00244346	0.000407227	0.00306425	0	0	0	0	0	0	0	0	0	0.0518729	0.123012	0.0443863	0.00117921	0.000335917	0	0	0.000266625	0.000254215	0	0	0	0	0.000618423	0.0259523	0.0141809	0.0434915	0.00267375	0.0187237	0.00703766	0.00543842	0.179037	0.0286175	0	0.0298994	0	0	0.0370063	0.00666262	0	0	0	0	0
SDC4	0.0442115	0.0365763	0.0164223	0.0198441	0.0256671	0.0823804	0.0138165	0.0810212	0.67462	0.00874114	0.0720921	0.244349	0.0189047	0.168153	0.300086	0.903962	0.598227	1.13232	0.0455909	0.486718	0.0284972	0.466115	0.146203	0.0982292	0.0608617	0.258251	0.176493	0.260871	0.0447376	0.265117	1.60378	1.62465	0.0773907	0.303037	1.45987	1.36819	0.221402	0.0839156	0.388642	0.847339	0.209342	0.046744	0.163433	1.38	0.0868331	0.0197549	0.225821	0.0925031	0.0242511
SELPLG	0.368905	0.411936	0.384358	0.464899	0.701074	0.410102	0.767914	0.378204	0.353301	0.0376691	0.455148	0.234764	0.899968	0.447716	0.315463	0.0220013	0.0184185	0.0221276	0.326098	0.576812	0.113484	0.692164	0.0187573	0.0401759	0.0158509	0.0200151	0.0689122	0.00945851	0.0216857	0.0264563	0.0219412	0.0241402	0.0213811	0.0295227	0.0186889	0.0320458	0.0449088	0.0294402	0.176129	0.163161	0.0533635	0.00877078	0.0203397	0.0273704	0.627818	0.463624	0.0960124	0.56878	0.0648889
SEMA4C	0.0133742	0.0244082	0.0301997	0.0241153	0.0446401	0.0043079	0.0527704	0.0304193	0.1334	0.00553649	0.0640417	0.0345563	0	0.00745167	0.00543549	0.0688897	0.0840761	0.108524	0.0276349	0.0024277	0.0168979	0.00160661	0.0636893	0.106232	0.207538	0.129064	0.170577	0.232603	0.16632	0.161807	0.0309078	0.0459706	0.197472	0.162869	0.026825	0.132471	0.104983	0.116715	0.0272666	0.102054	0.159713	0.043771	0.164082	0.0442936	0.0241232	0.0237831	0.00690432	0.00830029	0.00985814
SERPINA9	0	0	0	0	0	0	0	0	0	0.0112867	0.00479729	0	0	0	0.00575173	0	0	0	0	0.020642	0	0.0226215	0.000642616	0.000272575	0	0	0	0	0.00224115	0.00203219	0.000766973	0.000692968	0	0	0	0	0	0.00161143	0	0	0	0	0	0	0	0	0	0	0
SFTPD	0.00301588	0.00316499	0.00393248	0.0104568	0.0223238	0.0188472	0.0555988	0.0156402	0.304694	0.00613002	0.0147624	0.0243933	0.00559047	0.0316456	0.0378734	0.419496	0.342483	0.236141	0.0782553	0.0455262	0.0556314	0.0486701	0.0156191	0.016664	0.0356934	0.023047	0.0196278	0.0401403	0.044802	0.0234094	3.46193	1.50181	0.0162376	0.0154515	1.26453	0.151275	0.0229511	0.023572	0.0484686	0	0.0229882	0.0045872	0.0388834	0.142952	0.0353047	0.0149603	0	0.0376423	0.0673719
SGSH	0.0478155	0.0317072	0.0380467	0.0332702	0.0427537	0.0494007	0.0210184	0.0383235	0.0628286	0.0197802	0.0594298	0.044281	0.0304312	0.0147333	0.0756051	0.0671392	0.0619173	0.0437556	0.0475707	0.0318919	0.00511584	0.0302249	0.0353227	0.053389	0.0428062	0.0679641	0.0651482	0.0488645	0.0326161	0.0550167	0.0422471	0.0357701	0.0630084	0.0889598	0.0774691	0.0489631	0.0564799	0.0686458	0.0400423	0.0605124	0.0725941	0.00338426	0.0585884	0.0247179	0	0.0177789	0.0388319	0.0310098	0.0065915
SIGLEC10	0.0078696	0.00627994	0.00387486	0.00821365	0.0104785	0.141762	0.725715	0.207659	0.0367381	0.130667	0.120796	0.190519	0.0363681	0.267596	0.247653	0	0	0.000900088	0.0124363	0.0382231	0.100724	0.0554741	0.00180774	0.00537303	0	0.00402056	0.00461942	0.00817165	0.00344129	0.00289069	0.000737932	0.00280773	0.00222802	0.0111653	0	0.00320159	0.0105648	0.00708456	0	0	0.00500052	0.00471256	0.00162438	0.000631641	0.00671192	0.0137874	0.348907	0.477991	0.101594
SIGLEC6	0.000973074	0	0	0	0	0	0	0.00594032	0	0	0	0	0	0	0.00609017	0	0	0	0.0104374	0.000658012	0.0792513	0.00103026	0.000467632	0.000207888	0	0	0.000756876	0	0.0040906	0.00117937	0.000753301	0	0.00081104	0	0	0.000477894	0	0	0	0	0.00105114	0.00479464	0.00162438	0.00110093	0	0	0	0	0.061844
SLAMF1	0.275829	0.172251	0.120779	0.110114	0.00206316	0.0100814	0.00499774	0.0123302	0	0.0673078	0.030229	0.0685816	0.0145672	0.0986917	0.00644939	0	0	0.0023275	0.199181	0.0291884	0.0109885	0.0183532	0.00133474	0.00503259	0.00700541	0.0464358	0.00515889	0.00252704	0.0179114	0.00169041	0.000504344	0	0	0	0.00179808	0.00189701	0	0	0	0	0.00355238	0	0	0.00144595	0.0659636	0.116504	0.472542	0.022185	0.00723084
SLAMF7	0.03323	0.0371424	0.178975	0.21145	0.271396	0.0175238	0.0901043	0.113128	0.0996291	0.0389635	0.0173032	0.0579999	0.369305	0.469518	0.441651	0.0324643	0	0.00533895	0.970785	0.0291128	0.00449864	0.0337709	0.00250556	0.00322091	0	0.00732767	0.00237145	0.00217198	0.004877	0	0.00179435	0.00307648	0.00288608	0	0.0005081	0.00272378	0.00355424	0.00752111	0	0	0.00449449	0	0	0.0205977	0.18956	0.236609	0.205023	0.0301516	0.00968605
SLC39A5	0	0	0	0	0	0.000872611	0	0	0	0	0	0	0	0	0	0	0	0	0	0.000157234	0	0	0	0.00067648	0	0.00252377	0.000653448	0	0	0	0.000102633	0	0.00214356	0	0	0.000609338	0	0.00106782	0	0	0	0	0.00552883	0	0	0	0	0	0
SORT1	0.0023363	0	0.00301328	0.0106202	0.0140311	0.147817	0.171331	0.0888213	0.318479	0.00371508	0.130237	0.107768	0.0617238	0.0607429	0.326728	0.109664	0.156177	0.07045	0.0965187	0.459422	0.142554	0.455219	0.104387	0.125936	0.0672183	0.0477525	0.117647	0.0108719	0.044064	0.279736	0.172918	0.114951	0.531831	0.207351	0.176202	0.272284	0.0420578	0.0781855	0.0222821	0.0609106	0.196656	0.0524547	0.159282	0.114642	0.0483157	0.0182506	0.0770589	0.157055	0.0499302
SUMF2	0.259904	0.244756	0.23991	0.222483	0.268027	0.133899	0.210128	0.211515	0.332746	0.127689	0.229392	0.175288	0.411436	0.228008	0.377958	0.334305	0.408237	0.327515	0.396029	0.3957	0.223152	0.529285	0.24872	0.144871	0.110041	0.228767	0.183155	0.299157	0.194363	0.280478	0.238553	0.233325	0.404202	0.370942	0.295292	0.426129	0.322298	0.327975	0.220896	0.284158	0.277294	0.114548	0.347832	0.201958	0.437681	0.217527	0.105778	0.174867	0.199033
TCL1A	0.00231217	0	0	0.00205834	0	0	0.00398073	0.0053235	0	1.07392	0.00582685	0	1.04397	0	0.00163253	0	0	0.00261504	0.0141566	0.000387365	0	0	0.000376888	0.000207502	0	0.00121977	0.000758768	0	0.00258002	0	0.000151899	0	0	0	0	0	0	0	0	0	0	0	0	0.00167281	0.0025608	0	0.00281318	0	0.00658957
TEK	0.00438063	0.010447	0.0053603	0.000741437	0.00336249	0.00323318	0.0109075	0.0179575	0	0.00494976	0.00359625	0.00584869	0	0.0186082	0.00532582	0	0	0.0107874	0.0041762	0.00237951	0.00516098	0.00217056	0.0682946	0.576862	0.426571	0.736475	0.652712	0.211152	0.321755	0.00472126	0.00352233	0.00126536	0	0.00619096	0.00762473	0.00703435	0.00187779	0	0	0	0.489447	0.245319	0.00709613	0.00797535	0	0	0.0118039	0.00967534	0.00337572
TF	0	0	0.00153921	0	0.000462107	0	0	0	0.0689487	0	0	0.00609418	0	0	0.00393094	0.00308802	0	0.00722802	0	3.75231e-05	0	0.000840593	0.00103348	0.00049052	0	0.00259007	0.00268619	0	0	0.00131609	0.000153834	0.00587098	0	0	0.00184081	0	0	0.00442511	0	0	0	0	0.00271299	0.120144	0	0	0	0	0
TFF3	0.00868697	0.0211998	0.00948618	0.000987517	0.00646974	0.00876078	0.0112987	0.0159739	0.380826	0	0.0263589	0.00695082	0.011513	0.009136	0.00378976	0.678068	0.447393	0.174592	0.0092636	0.0103777	0.0096983	0.0155096	0.00973491	0.00859414	0.00622876	0.02007	0.0115516	3.29201	0.00634893	0.0126741	0.112949	0.433341	0.00447216	0	0.038829	0.849354	0	0.00103464	0	0.0199667	0.0146166	0.0181637	0.0024677	1.19097	0.00955909	0.0117668	0.00687215	0.00338381	0.00788928
THBD	0.0222709	0.0220576	0.0229667	0.0249768	0.0178196	0.752813	0.332624	0.42353	0.495589	0.0319338	0.664696	1.22288	0.627305	0.313953	0.182249	0.138364	0.121643	0.233717	0.119795	0.71818	0.02272	0.565453	0.132273	1.45216	1.70479	1.48603	0.95374	1.94385	1.27852	0.0651313	0.043489	0.034955	0.0472202	0.436055	0.0354209	0.0312035	0.177193	0.0344199	0	0.180505	1.07736	0.296122	0.216871	0.0413472	0.0342198	0.0230498	0.733464	1.09732	0.0533667
TIMP1	0.783693	0.644727	0.317749	0.333491	0.339172	1.97527	2.6687	1.55302	1.20821	0.186368	0.614906	2.62516	0.162009	1.76532	0.794312	1.08424	1.16879	1.25728	1.21228	1.11686	1.30295	1.07797	1.20147	1.2327	1.09225	2.48896	1.47465	2.33922	1.61241	1.95607	0.148553	1.00764	2.07169	2.59127	0.100072	0.504537	2.85738	1.72328	4.38878	4.53064	1.40995	0.793894	1.89771	1.22256	0.376228	0.819341	4.22225	2.67077	1.2288
TNF	0.186175	0.117006	0.12635	0.107428	0.0512137	0.016721	0.0946951	0.0528378	0	0.0934505	0.104322	0.0812384	0.0122925	0.0842379	0.0206021	0	0	0.00465406	0.00971132	0.158951	0.0396934	0.22755	0.00698361	0.00334715	0.00942949	0.00403406	0.00422888	0	0.00294148	0.00614034	0.00185456	0.005283	0.00899226	0	0.0011829	0.00796243	0.00368838	0.0074244	0	0	0.00987282	0	0.00271891	0.0101197	0.157583	0.087343	0.0933659	0.0592724	0.15393
TNFRSF10A	0.0172677	0.0144038	0.00435094	0.00466977	0.000687399	0.00951194	0.00638996	0.0116342	0	0.0200286	0.00314619	0.0184588	0	0.00663056	0.00243946	0.0155745	0.0036054	0.027109	0.00284992	0.00501835	0.00886725	0.00546228	0.00758878	0.0209422	0.0416139	0.0151245	0.0194168	0.0047192	0.0254544	0	0.00981798	0.00786346	0	0	0.0037379	0.0201936	0	0.00122461	0	0	0.0164088	0	0	0.0234607	0.0326518	0.0143378	0.0132687	0.00814282	0.00624892
TNFRSF10C	0	0	0	0	0.000362273	0.00927663	0.00552909	0.00233391	0	0	0.00286722	0.0096882	0	0	0.00577691	0.00668064	0	0.00514284	0.00264118	0.00610773	0.00278369	0.0107643	0.00214029	0.00427731	0.040609	0.00969665	0.010424	0.00887313	0.0151822	0	0.00495514	0.0049103	0	0.00575149	0.000910793	0.00870242	0.00133596	0	0	0	0.00311048	0	0	0.00210314	0	0	0.0160905	0.00491089	0.00304901
TNFRSF13B	0.0033377	0.0160282	0	0.00349984	0.000328985	0	0.00105504	0.00144105	0	0.441082	0.00517272	0	0	0.0066578	0.00422133	0	0	0	1.15367	0.000274807	0.000608962	0	0	0.000265438	0	0	0	0	0.0036643	0	0.000286138	0.00159903	0	0	0.00157782	0	0	0	0	0	0	0	0	0	0.0122556	0	0	0	0.00674283
TNFRSF13C	0.00288475	0.00539146	0.00670146	0.00105026	0	0.0022497	0.00116671	0.00248551	0	0.354544	0	0	0	0.0058416	0	0	0	0	0.0799246	0.000133471	0	0.00286559	0.000252163	0	0	0	0	0	0.00200922	0	0	0	0	0	0	0.000565466	0	0	0	0	0	0	0	0	0.0025608	0.00411042	0	0	0
TNFRSF1B	0.615594	0.321543	0.567477	0.549446	0.779955	0.898764	1.44124	0.534221	0.347934	0.233378	0.519645	0.810495	0.487751	0.510078	0.234085	0.00978375	0	0.0373415	0.0541344	0.0961569	0.0331501	0.0638823	0.05019	0.16887	0.182122	0.163196	0.379169	0.0398789	0.213862	0.0180442	0.0154496	0.0361896	0.0507924	0.040064	0.011862	0.0145475	0.0406409	0.111393	0.0799634	0.0257983	0.171324	0.059337	0.0256326	0.0520341	0.65573	0.505572	1.82027	1.32177	0.0540594
TNFRSF4	0.259042	0.329583	0.0662152	0.0875959	0.209366	0.0172283	0.0114873	0.0929052	0.136449	0.0330356	0.0973316	0.164713	0.133764	0.397716	0.169632	0	0	0.0105408	0.441006	0.0106128	0.316553	0.00285335	0.572652	0.230957	0.219554	0.0768242	0.165354	0.262786	0.199122	0.00627954	0.00266329	0.00174638	0.00307121	0.00304756	0.00613572	0.0117189	0.0359702	0.0242673	0.0252012	0	0.609231	0.205408	0.00463901	0.0160255	0.139819	0.190049	0.136041	0.00267871	0.417069
TNFRSF8	0.0016202	0	0	0.00402554	0.000366112	0.0407189	0.229776	0.0170294	0	0	0.00688355	0.0155851	0	0.0107111	0.00921496	0	0	0.000924181	0.0046112	0.000615837	0.00972713	0	0.000803763	0.0133698	0.00812685	0.0152445	0.115936	0	0.0115912	0.00369259	0.000268099	0	0.00184574	0.00206323	0.000894587	0	0.00233092	0.00270579	0.0724186	0.0860897	0.00224694	0	0	0.000463949	0.00354733	0	0.041523	0.0780718	0
TNFSF12	0.173135	0.106293	0.117392	0.126768	0.181769	0.12182	0.094919	0.407964	0.249094	0.0606915	0.567595	0.282165	0.0939589	0.24594	0.49719	0.0511736	0.0458307	0.0672854	0.0352787	0.451627	0.189351	0.333906	0.190334	0.172449	0.119962	0.149383	0.213498	0.215149	0.158986	0.346613	0.0779611	0.0701442	0.328192	0.345263	0.0793002	0.0474014	0.244954	0.203947	0.154091	0.0923155	0.295015	0.222838	0.361156	0.0417008	0.249896	0.142609	0.0488812	0.217401	0.111428
TNFSF13	0.00422969	0	0	0.00273216	0.00347608	0.00626551	0.00856001	0	0	0	0.00485737	0.00964501	0	0	0.00377447	0	0.00904081	0.00310774	0.0148472	0.0156322	0.00293062	0.014108	0.00349589	0.00329383	0	0.00084108	0	0.00353003	0	0.00428834	0.0062591	0.00519696	0.00584172	0.00344223	0.00720869	0.00408279	0.0105886	0.00444448	0	0.0157333	0.00240555	0	0.00244123	0.00333953	0	0.00775173	0	0	0.00178464
TNFSF13B	0.0569414	0.183505	0.0547542	0.0343525	0.0299812	1.27884	1.24289	0.941919	0.545878	0.0348255	0.590868	0.678266	0.384716	0.688459	1.13209	0.0123216	0.00647389	0.0155146	0.0373421	0.59202	0.0198537	0.516207	0.0102816	0.0131349	0.00685003	0.0185204	0.00757112	0.00804436	0.00672551	0.00889416	0.0165813	0.0187172	0.0121735	0.0948108	0.0186038	0.00940745	0.269688	0.143079	0.491641	0.457465	0.0158538	0	0.0169607	0.0099282	0.0346338	0.0259347	0.433226	1.22602	0.0114983
TNFSF8	0.409187	0.486554	0.412144	0.19125	0.0519653	0.169084	0.0418129	0.171876	0.0367381	0.0472447	0.198986	0.447227	0.283515	0.127859	0.0690493	0	0	0	0.0417755	0.0193054	0.00612165	0.00775996	0.00093491	0.00242412	0	0.00249752	0.0066836	0	0.00157741	0.00122951	0.000963724	0	0	0.00342793	0.0010686	0.00156677	0	0	0	0	0	0	0	0.000380853	0.0653337	0.0605887	0.916643	0.097758	0.0127194
TNXB	0.00160753	0.0049485	0.0038876	0	0.000389682	0	0.00106736	0.0030774	0	0	0	0	0	0	0	0	0	0	0	0.00122943	0.00241346	0.00219025	0.0167884	0.0118459	0.00661491	0.0160248	0.00888742	0.0286121	0	0.00304993	0.000324169	0.00352442	0.00248092	0.00920846	0.00198533	0.00183404	0.0422633	0.0501149	0	0.00693084	0.0203625	0.00459424	0.0101551	0.00545025	0.00921689	0	0.0055918	0	0
TXNDC15	0.200818	0.0855778	0.159606	0.151792	0.121837	0.143367	0.196305	0.179485	0.195808	0.106068	0.167415	0.16095	0.167089	0.188045	0.242527	0.253346	0.358324	0.271729	1.23735	0.211102	0.210069	0.271421	0.272447	0.183107	0.210492	0.182174	0.235232	0.407065	0.293728	0.327488	0.164235	0.162137	0.286462	0.338043	0.280512	0.195971	0.421739	0.254325	0.324103	0.275956	0.30813	0.157802	0.359793	0.198632	0.218593	0.216603	0.0648918	0.186919	0.129757
VSTM1	0	0	0	0.000913469	0	0.117142	0.0706361	0.00560012	0	0	0	0.011906	0	0	0.0166972	0	0	0	0.00297624	0.00190014	0	0	0	0	0	0	0	0	0	0	0	0.0016848	0	0	0	0	0	0	0	0	0	0	0	0.000670725	0	0	0.0163695	0.0463694	0.00174449
XCL1	0.697397	0.0577128	0.210405	0.405179	0.105878	0.00833026	0.00401054	0.0316399	0.0237413	0.0244643	0.0212452	0.00721058	0	0.0112657	0.0175653	0	0	0.00340695	0.0412243	0.00164722	0.00612709	0.000972801	0.00207328	0.00329572	0	0.00080405	0.00355496	0.00238525	0.00372518	0	0.00139144	0	0	0.00765105	0	0.00109493	0	0	0	0.0149563	0.00293295	0	0	0.00125144	0.369106	1.43799	0	0.0146524	0.0338876
[truncated: 8 more columns]
