# Supplementary material for: The influence of HLA genetic variation on plasma protein expression
Source: Nat Commun. 2024 Jul 31;15:6469. doi: 10.1038/s41467-024-50583-8 (PMC11291675; doi:10.1038/s41467-024-50583-8)
Supplement: Supplementary file 4 — Supplementary Data 1-21 [file 41467_2024_50583_MOESM4_ESM.zip › Supplementary_tables/Supplementary_Data16.xls]

## Sheet: ST16_legend
Mean log-normalized expression of HLA-I-specific and HLA-II-specific pGenes across all clusters from the Yazar et al. immune cell atlas

## Sheet: ST16
Gene	CD8_effector_memory	CD4_naive	NK	Proliferating_T	CD4_cytotoxic	B_cell	CD8_naive	CD16_monocyte	CD8_central_memory	cDC	ILC	CD14_monocyte	pDC	Plasma_cell
B2M	5.6284	5.03405	5.4512	5.16394	5.23688	4.7272	5.06823	4.98922	5.42051	4.5765	5.18327	4.83493	4.74878	4.56375
CD74	1.57011	0.918522	1.23753	1.87943	1.15472	4.75625	1.00989	3.28791	1.57976	5.0152	1.81907	3.30387	4.61162	2.81688
IFI30	0.0691955	0.0481579	0.0749217	0.115859	0.0561806	0.30407	0.0528469	2.90934	0.055835	2.47373	0.0491062	2.99054	0.26141	0.539924
GABARAP	1.19991	0.980231	1.10696	1.30032	1.09703	1.16449	1.07453	2.35756	0.986808	2.69238	0.965977	2.88977	2.31826	1.13392
AIF1	0.0610503	0.530438	0.0465184	0.151875	0.17115	0.0659431	0.981947	3.57426	0.0820723	2.28312	0.0747615	2.87957	0.525397	0.0685903
PLXDC2	0.0253379	0.0218643	0.180777	0.117201	0.0238406	0.0236665	0.022015	1.66378	0.0260877	1.99289	0.226791	2.10676	0.308757	0.0185784
GRN	0.100389	0.0751199	0.103665	0.157291	0.094067	0.240242	0.0698386	0.793654	0.0763042	1.96407	0.0580836	1.72129	1.7144	0.328742
CSF3R	0.0105927	0.00962217	0.0103038	0.0122557	0.00983531	0.0103827	0.00918891	0.293078	0.00961515	0.914591	0.0105725	1.44457	0.104854	0.00714234
VSIR	0.559043	0.474859	0.495318	0.529396	0.557997	0.193106	0.587587	1.97961	0.443621	1.24786	0.520227	1.42101	0.582338	0.554452
CD83	0.154214	0.103917	0.137248	0.210809	0.181004	1.71183	0.109889	1.46937	0.174154	1.37813	0.24045	1.39707	0.294514	0.0575501
CXCL8	0.0134862	0.0136209	0.0133007	0.017436	0.0141151	0.0135797	0.0148814	0.250508	0.0117032	0.338769	0.0138869	1.34515	0.0128999	0.0166352
CFP	0.0117485	0.0931749	0.0103964	0.0172639	0.0685494	0.0142044	0.0618515	1.3353	0.0135341	1.55781	0.0136521	1.31633	0.10689	0.0206796
CD48	1.45455	1.68499	1.03792	0.937504	1.63972	1.27452	1.82951	1.67641	1.3964	1.55226	0.996307	1.30185	0.540548	1.10933
TNFSF13B	0.023981	0.0414538	0.0336155	0.0337061	0.0686246	0.0347466	0.032209	0.706706	0.0296268	1.00618	0.0431552	1.16327	0.556256	0.0138287
TIMP1	0.244919	0.27738	0.311367	0.328315	0.557255	0.0636754	0.262898	1.74593	0.280049	1.3651	0.22087	1.15594	0.1093	0.175243
FGR	0.378638	0.0306097	0.637083	0.458714	0.0310493	0.227409	0.0328685	1.43522	0.163968	1.10655	0.559394	1.10578	0.0929667	0.135092
RNASET2	0.46986	0.879941	0.360723	0.461026	1.02818	1.1186	0.534662	1.83686	0.498641	1.5645	0.379989	1.0499	2.0429	0.642063
NUMB	0.323273	0.308601	0.326088	0.335636	0.338721	0.6402	0.304521	1.22773	0.310543	0.87443	0.383184	1.03604	0.691813	0.576235
RAP1A	0.955359	0.790792	0.78304	0.904188	1.00433	0.591809	0.815251	1.11586	0.911832	1.25045	0.898962	1.01756	0.659148	0.729671
CPVL	0.00890425	0.00781482	0.0107706	0.00887482	0.00908352	0.00852083	0.00851274	0.637774	0.00950291	1.57936	0.0143296	0.957191	0.138228	0.00978936
CD302	0.0897253	0.093719	0.0663817	0.0504087	0.10252	0.0900608	0.0944199	0.617189	0.0965871	0.819602	0.0729936	0.92864	0.464244	0.0361053
CTSB	0.106456	0.165362	0.0855089	0.265523	0.221476	0.100329	0.0928587	0.740586	0.104836	0.725139	0.0895635	0.926714	1.11623	0.175384
TNFRSF1B	0.430244	0.121481	0.429693	0.387174	0.268637	0.149957	0.0816288	1.57334	0.318542	0.516475	0.167078	0.901331	0.315473	0.107176
FOXO3	0.236841	0.148645	0.282635	0.202166	0.180958	0.183426	0.13993	0.920663	0.242271	0.415234	0.309004	0.888841	0.268169	0.204511
GNAS	0.814937	0.784056	0.633236	1.06274	0.868236	0.919891	0.92902	0.937378	0.841774	1.32936	0.836941	0.837414	1.44025	1.00364
BID	0.24243	0.147728	0.297077	0.463446	0.191429	0.101987	0.195493	1.65913	0.203925	1.38898	0.398057	0.831645	0.984614	0.373285
LY96	0.0148912	0.0994867	0.00795607	0.0429212	0.139277	0.133319	0.0801359	0.554904	0.0249933	0.518295	0.0179321	0.800397	0.384149	0.222592
KYNU	0.019434	0.00903903	0.0107229	0.0152474	0.00982471	0.523421	0.00884061	1.00179	0.0118673	0.702678	0.0215967	0.799838	0.862637	0.191905
ICAM3	0.921178	0.810987	0.785973	0.888447	0.920267	0.708266	0.9088	1.07628	0.786399	1.08897	0.994041	0.780158	0.315322	0.686533
CAPG	0.0257151	0.0511946	0.0185347	0.199328	0.182932	0.361376	0.03823	0.11547	0.0544845	1.27785	0.47134	0.749462	1.04415	0.327077
ADA2	0.238028	0.306294	0.234307	0.227822	0.274649	0.235838	0.342131	0.560939	0.242517	0.745394	0.243961	0.742442	0.677138	0.452299
RNASE6	0.00860461	0.00851134	0.0107015	0.0245499	0.0208632	0.217554	0.00446192	0.0191117	0.00933516	0.983104	0.0198207	0.732349	1.39814	0.476495
B4GALT1	0.918099	0.290074	0.938854	0.74315	0.540177	0.88251	0.35264	0.739917	0.895487	0.942495	1.26709	0.719497	1.68041	0.313271
CSDE1	0.572554	0.720724	0.469441	0.658759	0.731959	0.594833	0.792153	0.743222	0.572309	0.899288	0.553938	0.716301	0.800902	0.695044
ATP6AP2	0.412847	0.359214	0.396344	0.49265	0.357232	0.24479	0.386416	0.676888	0.319674	0.615105	0.340538	0.691623	0.379628	0.457691
IFNGR1	0.216495	0.102489	0.304606	0.184273	0.125867	0.187276	0.102413	0.552473	0.226305	0.650651	0.219504	0.676829	0.263722	0.0722675
PDIA3	1.07115	0.624115	1.16932	1.39754	0.747186	0.61062	0.658204	0.934735	0.814742	1.10499	1.02225	0.669756	1.06658	1.30846
CD86	0.00525512	0.00538131	0.00481575	0.0120024	0.00554423	0.1927	0.00653523	1.35171	0.00520443	1.18257	0.00778288	0.649599	0.12929	0.166032
GNLY	3.33572	0.635179	4.46364	3.05057	0.643261	0.624479	0.666537	0.580141	1.87252	0.647536	4.52929	0.64532	0.598509	0.721556
SNX2	0.253735	0.251282	0.220479	0.333571	0.27237	1.17654	0.269742	0.886575	0.233601	0.665273	0.209728	0.599389	0.358638	0.2686
TIMP2	0.0100463	0.0166563	0.0104121	0.0153928	0.0168527	0.0532502	0.0262102	0.493752	0.0104649	0.39106	0.0542174	0.584837	0.213315	0.0742244
TGFBR2	0.50509	1.15153	0.517036	0.513067	0.708548	0.982976	1.4995	0.88735	0.545806	0.609486	0.395539	0.583812	1.65244	0.24183
CD4	0.0763448	0.390023	0.0195645	0.152957	0.384407	0.0213407	0.0307591	0.510498	0.0986288	0.64669	0.0334501	0.56592	1.427	0.0277873
ANXA11	0.643128	0.602392	0.653772	0.864181	0.665336	0.512561	0.664332	0.616626	0.552308	0.674792	0.583657	0.556897	0.749608	0.524293
CTSC	0.850111	0.173069	0.877248	1.04681	0.286171	0.129481	0.215442	1.24381	0.510669	0.744652	0.674099	0.531249	1.47161	0.31813
CRTAP	0.0814135	0.0696108	0.0613702	0.107186	0.108993	0.0807441	0.0644649	0.0858289	0.0912283	0.496408	0.074193	0.527139	0.300475	0.109335
FAM172A	1.05511	0.899968	1.09407	1.05946	0.971494	1.00647	0.967103	0.845563	1.02344	0.693358	1.14748	0.526129	0.755441	0.494653
LILRB2	0.00553234	0.00471631	0.00450678	0.00694394	0.00541038	0.0120267	0.00512899	1.15422	0.00451904	0.234397	0.00523973	0.526033	0.125025	0.00777768
TRAF3	0.305721	0.356474	0.269858	0.468298	0.485378	0.858347	0.341007	0.586073	0.373952	0.406377	0.398954	0.516042	0.7898	0.718097
OSCAR	0.0126511	0.00566473	0.012038	0.0077012	0.00664262	0.00454894	0.00647717	0.340208	0.00932744	0.406172	0.0059577	0.502558	0.03227	0.00554098
CD300E	0.00760955	0.00986597	0.00861108	0.00614786	0.0090458	0.00745069	0.0118829	0.57381	0.00771102	0.149853	0.00863404	0.493652	0.0073588	0.00299903
TNFSF13	0.0116937	0.0141776	0.012914	0.0146839	0.0123634	0.0481	0.0182761	0.445391	0.0104818	0.452437	0.00913966	0.47622	0.294555	0.00651806
LRP1	0.00744787	0.012941	0.00666203	0.00588032	0.0116998	0.0123463	0.0114809	0.32718	0.00888272	0.241662	0.0073201	0.475911	0.0123187	0.0086966
ITGAM	0.300228	0.0170804	0.523422	0.314629	0.0273323	0.0831512	0.0200602	0.0574887	0.136599	0.136438	0.705175	0.467115	0.0320777	0.0230489
LILRA2	0.00312319	0.00210514	0.0025879	0.00406255	0.00244128	0.00369046	0.00288733	0.559221	0.00279955	0.431698	0.00907693	0.423886	0.0580674	0.00615778
LRRC25	0.00417346	0.00380917	0.00695703	0.00831317	0.00430735	0.0205634	0.00397296	1.24651	0.00367099	0.473842	0.00712684	0.417279	0.113488	0.00598197
NFATC3	1.10421	0.760168	1.16511	1.01621	0.776971	0.672992	0.901744	0.709634	0.922775	0.497483	1.13628	0.414959	0.700821	0.293596
IL15	0.110981	0.0254433	0.0851006	0.0593316	0.0599597	0.152478	0.0184431	0.513086	0.124453	0.13424	0.115754	0.408354	0.00995086	0.0771764
LRPAP1	0.342497	0.257064	0.366699	0.474299	0.277917	0.232089	0.279383	0.530467	0.269333	0.469504	0.298311	0.406433	0.329967	0.713217
LTB	0.583011	2.93044	0.394556	0.69103	3.04339	2.65646	2.71145	0.932621	1.29268	0.560586	1.08869	0.404993	1.54095	0.393605
SELPLG	0.350221	0.2059	0.438291	0.48569	0.288108	0.0421887	0.247191	0.68717	0.250826	0.432334	0.28037	0.387	0.891782	0.224707
IGF2R	0.433415	0.183681	0.630995	0.446759	0.227185	0.14063	0.176656	0.292072	0.335246	0.142089	0.35988	0.376559	0.778106	0.183214
IGLC2	0.350069	0.371334	0.315511	0.341097	0.358416	1.93703	0.396765	0.314867	0.331905	0.362855	0.342763	0.347896	0.624127	3.01821
CD93	0.00223472	0.00124434	0.00532636	0.00319164	0.00165973	0.00120804	0.00172827	0.0370474	0.00158805	0.11565	0.0024134	0.334606	0.0211502	0.00113593
LILRB1	0.229842	0.00815929	0.105477	0.0608399	0.0091126	0.230639	0.00789336	0.806877	0.0921769	0.218578	0.0148304	0.312584	0.478464	0.242262
TXNL1	0.287021	0.285894	0.276244	0.478709	0.310259	0.296221	0.327629	0.406247	0.250271	0.514793	0.332777	0.296323	0.392145	0.556379
LILRB4	0.00361464	0.00310757	0.00369873	0.00464826	0.00305121	0.00949579	0.00366326	0.20039	0.00328965	0.550678	0.00414736	0.271179	1.00035	0.252522
FOLR3	0.00168672	0.00143446	0.0018168	0.00175698	0.00154708	0.00250411	0.00185437	0.00762871	0.00157312	0.0187439	0.000201638	0.263989	0.00334828	0.00163594
GIGYF2	0.286423	0.278581	0.297329	0.343563	0.293384	0.271569	0.28459	0.284775	0.280801	0.376861	0.343738	0.262674	0.418345	0.369877
MCTS1	0.228518	0.228188	0.218848	0.444132	0.231798	0.230722	0.283134	0.298688	0.184909	0.411629	0.256036	0.261229	0.442489	0.540691
TNFSF8	0.0738604	0.363476	0.0313034	0.0649347	0.405576	0.0401727	0.376229	0.0620649	0.205717	0.176178	0.0570182	0.259659	0.128611	0.0197374
CARHSP1	0.285865	0.200278	0.377706	1.18244	0.232579	0.20932	0.254108	0.290603	0.228146	0.307821	0.371334	0.259081	0.55356	0.456006
INSR	0.0302514	0.0439866	0.0305759	0.0429461	0.0379315	0.0578941	0.0346599	0.450637	0.032921	0.378845	0.0490446	0.251405	0.286465	0.126556
PLXNB2	0.0031588	0.00339546	0.00297918	0.0032058	0.00378051	0.0046254	0.00684661	0.314122	0.00264269	0.199735	0.00415542	0.245612	0.281747	0.00967034
SUMF2	0.463462	0.52309	0.475912	0.534876	0.473263	0.378289	0.540082	0.440971	0.436497	0.419836	0.414826	0.245387	0.619006	0.434252
CR1	0.00638884	0.0193639	0.00611135	0.00897446	0.0374945	0.316734	0.027119	0.142364	0.0112182	0.0350377	0.0101299	0.243973	0.0101887	0.108921
NPL	0.0358991	0.0217546	0.0268648	0.0377853	0.0243194	0.0130216	0.0250601	0.271775	0.0305171	0.0196547	0.0147547	0.240317	0.00797103	0.0156923
ATP6V1D	0.227376	0.132778	0.268761	0.400118	0.180844	0.168073	0.151482	0.309234	0.169035	0.334051	0.238495	0.235438	0.388601	0.247124
PCSK7	0.787681	0.631424	0.833585	0.69636	0.725257	0.591943	0.639164	0.33883	0.727273	0.354781	0.786484	0.229057	0.30585	0.26264
CSF1R	0.00442243	0.00513239	0.00475557	0.00389375	0.00504083	0.00489531	0.00471487	1.0182	0.00425572	0.289013	0.00490187	0.225736	0.115005	0.00362464
IGFBP7	0.0430534	0.0156244	1.02438	0.835257	0.0148012	0.0164615	0.014376	0.119864	0.0168317	0.712857	0.640461	0.219832	0.0577392	0.0213544
EFCAB14	0.271873	0.225894	0.267475	0.298658	0.256861	0.241426	0.232383	0.244764	0.253358	0.253851	0.278994	0.218147	0.395668	0.161686
LGALS8	0.145253	0.152778	0.143445	0.211788	0.19536	0.0949787	0.153836	0.12592	0.145424	0.227179	0.148613	0.212219	0.167914	0.0835005
CCL4	1.56516	0.102166	1.96262	1.2268	0.106878	0.120036	0.110197	0.133476	0.911811	0.121101	0.38263	0.211661	0.102827	0.125892
CXCL16	0.00335636	0.00599263	0.0027174	0.0038557	0.00918873	0.0289599	0.0131133	0.769253	0.00661184	0.216304	0.00476586	0.203036	0.0647555	0.011627
IL16	0.415371	0.501424	0.437647	0.425439	0.468125	0.500167	0.57211	0.349994	0.391724	0.550643	0.482729	0.201096	0.448842	0.380389
ADAM9	0.0393015	0.0116648	0.0488348	0.0544969	0.0306914	0.030472	0.0144314	0.136581	0.0390757	0.222596	0.0932724	0.200153	0.206937	0.0272731
NAGA	0.0241531	0.0145358	0.023706	0.070719	0.0219154	0.0143771	0.0151187	0.270984	0.0182467	0.294158	0.0221377	0.197937	0.241754	0.105974
ASGR2	0.000887711	0.00125634	0.000745016	0.00172007	0.0013438	0.00107322	0.00138454	0.00328744	0.000850068	0.165437	0.0021177	0.197284	0.00828706	0.00074732
VSTM1	0.00271272	0.00373891	0.00275517	0.00179356	0.00364196	0.00379457	0.00306529	0.126983	0.00284021	0.010318	0.00409492	0.186241	0.00463567	0.00183238
HAVCR2	0.0570282	0.037071	0.415735	0.277082	0.0405314	0.033155	0.0477956	0.236571	0.0359437	0.485618	0.303987	0.180328	0.0787371	0.0257116
LAIR1	0.174906	0.106371	0.300469	0.245539	0.0792008	0.158592	0.144684	0.249935	0.10476	0.0902485	0.26068	0.180188	0.794219	0.0611667
SCARB2	0.0636788	0.0813459	0.0623044	0.0649726	0.0769104	0.0765793	0.0934558	0.259716	0.0696248	0.135531	0.0584734	0.178885	0.756248	0.224828
IL18	0.0159246	0.0143459	0.0590826	0.0486885	0.0134602	0.0236993	0.0160326	0.106743	0.0146618	0.594871	0.190253	0.175214	0.146907	0.0120969
ADAM8	0.235202	0.0615143	0.335119	0.266279	0.137192	0.0861878	0.0387416	0.0808541	0.154749	0.521762	0.30869	0.173024	0.0191571	0.137744
TNFSF12	0.135199	0.0847449	0.152093	0.110677	0.113275	0.0741295	0.0778376	0.0837053	0.098511	0.161799	0.11619	0.162071	0.0597209	0.0106697
SIGLEC9	0.0181706	0.00510547	0.0356796	0.021271	0.00524898	0.00271121	0.00624405	0.13868	0.0105567	0.167133	0.00999267	0.161237	0.0485437	0.00103945
LTBR	0.00683799	0.00726735	0.0112788	0.0142322	0.00807124	0.00724133	0.00566076	0.113872	0.00638803	0.213846	0.0227164	0.154214	0.0709591	0.00740604
SORT1	0.003164	0.00354948	0.00613659	0.00988588	0.00380661	0.00351837	0.00688114	0.283588	0.00399464	0.111196	0.0141808	0.153553	0.0918277	0.00905004
SIRT1	0.136128	0.129517	0.142122	0.0993522	0.151792	0.179394	0.134226	0.227955	0.157555	0.28498	0.148042	0.14904	0.158771	0.0738956
HSPA1A	0.0676865	0.0268271	0.0422408	0.0837896	0.0718201	0.0112627	0.0166752	0.109384	0.0557435	0.0864247	0.0346738	0.14901	0.0189859	0.0239344
BTN3A2	0.528602	0.403968	0.520936	0.442493	0.411718	0.225794	0.506673	0.238697	0.443246	0.143221	0.478388	0.14655	0.119276	0.385092
ALCAM	0.0331434	0.046793	0.0167908	0.097664	0.13839	0.292423	0.0427066	0.104569	0.0797299	0.703419	0.0442529	0.14618	0.853976	0.341912
PDIA4	0.198431	0.136809	0.227716	0.397146	0.162189	0.0886856	0.157964	0.146211	0.140203	0.205709	0.167802	0.143298	0.530038	1.49449
TXNDC15	0.146505	0.101299	0.14163	0.204146	0.13093	0.108145	0.108878	0.171064	0.116477	0.173538	0.126794	0.138822	0.134457	0.552071
TLR1	0.0167024	0.0216055	0.0303269	0.0385857	0.0245821	0.0909862	0.0130563	0.140454	0.0132611	0.131202	0.0299155	0.138682	0.0734533	0.0272744
IGF1R	0.0924069	0.751253	0.290839	0.188183	0.181899	0.178595	0.596824	0.201916	0.0933994	0.0729149	0.363655	0.138615	0.156245	0.030958
NHLRC3	0.18897	0.185771	0.252697	0.280871	0.164325	0.238567	0.282086	0.167551	0.186222	0.246337	0.432677	0.138312	0.397171	0.189211
HBEGF	0.00153508	0.00147474	0.00122025	0.000993801	0.00320588	0.00142982	0.0016646	0.0444312	0.00166064	0.11666	0.00115187	0.137602	0.00404151	0.00219694
PLB1	0.0295837	0.0772681	0.0372111	0.0420709	0.0998833	0.0154934	0.059877	0.120325	0.0402489	0.255249	0.0376825	0.136072	0.0388234	0.00679062
ASPSCR1	0.143161	0.116403	0.150196	0.196756	0.124823	0.15492	0.135966	0.176108	0.114284	0.246794	0.158886	0.134159	0.213389	0.192203
ITGA5	0.107639	0.0631949	0.115661	0.10216	0.0712897	0.00944008	0.0541998	0.0470636	0.0793106	0.175105	0.145399	0.132179	0.0372135	0.00706564
MANF	0.341006	0.168063	0.359883	0.563673	0.229435	0.105251	0.198906	0.159162	0.235798	0.191411	0.234401	0.130703	0.563352	1.48571
NUCB2	0.399607	0.574312	0.36349	0.945455	0.267143	0.0863343	0.931383	0.110596	0.404361	0.169168	0.599869	0.128753	0.855587	0.677233
PIK3IP1	0.415179	1.31224	0.367167	0.301311	1.00283	0.430462	1.41445	0.247697	0.562441	0.0857338	0.412833	0.126468	0.0903273	0.0929703
GORASP2	0.309933	0.261286	0.323797	0.426767	0.310351	0.202485	0.289601	0.191395	0.280748	0.250983	0.413057	0.126195	0.540582	0.767976
CLEC10A	0.00148987	0.00165643	0.00146278	0.00227008	0.00177919	0.00151067	0.00180623	0.00940602	0.00151451	1.4896	0.00159086	0.116298	0.118757	0.00260295
MILR1	0.00318444	0.00420252	0.00354213	0.00342289	0.00512937	0.0635484	0.0048428	0.0533558	0.00495221	0.182143	0.0050608	0.112943	0.359172	0.0075454
CD84	0.205357	0.092988	0.0254974	0.125301	0.244792	0.108989	0.130756	0.0404381	0.256624	0.0948188	0.04349	0.109689	0.092783	0.0211199
WASL	0.0811025	0.0666852	0.0736383	0.0752368	0.0679804	0.053626	0.0644345	0.0880931	0.0772217	0.119353	0.0992891	0.108949	0.120008	0.0508128
KLRB1	1.11476	0.217324	2.67747	1.48629	0.827251	0.113255	0.130773	0.100017	1.01908	0.115308	2.34612	0.108485	0.105112	0.127013
GZMB	1.68035	0.106563	2.75993	1.87184	0.107128	0.103962	0.112182	0.101286	0.525413	0.10792	0.967749	0.107108	3.05203	0.126155
RPA2	0.350166	0.23457	0.389254	0.731994	0.23623	0.212971	0.285263	0.208581	0.242497	0.198187	0.26242	0.102798	0.234125	0.264659
TP53BP1	0.175994	0.199651	0.203768	0.237282	0.226296	0.252102	0.287521	0.18318	0.183644	0.175883	0.294078	0.102062	0.233921	0.111423
PAFAH1B3	0.111876	0.13377	0.0516776	0.290053	0.143632	0.0982959	0.148515	0.052581	0.0977246	0.261567	0.0792564	0.100209	0.136789	0.220645
KDM3A	0.136017	0.11521	0.148253	0.143572	0.126978	0.0819788	0.120099	0.105128	0.12207	0.110597	0.144861	0.0986968	0.211436	0.0881094
DSCAM	0.0651021	0.0721164	0.0632344	0.0671274	0.0858902	0.0732121	0.07413	0.10336	0.0732404	0.0904605	0.0724683	0.0897093	0.0675195	0.0627545
BTN2A1	0.132365	0.089218	0.141516	0.140376	0.0910953	0.0850543	0.111928	0.12431	0.105191	0.107479	0.120783	0.0885124	0.106454	0.10436
CCDC134	0.189728	0.119225	0.179768	0.197747	0.140325	0.0883275	0.124121	0.206233	0.162304	0.112858	0.152511	0.0878037	0.0709286	0.158822
GZMA	2.24117	0.0961027	2.4276	2.18867	0.258116	0.0815498	0.113725	0.0786263	1.69515	0.0885646	1.52895	0.0857144	0.0813376	0.103124
GZMH	2.65381	0.0908537	1.68603	1.40098	0.0939887	0.0882409	0.0977221	0.0858676	1.13246	0.0938872	0.468338	0.0847599	0.0991926	0.116992
IL7R	0.521396	1.82185	0.0924906	0.26565	2.02677	0.0926697	1.80305	0.0870471	1.30839	0.0955885	0.732992	0.0842516	0.0852488	0.10632
PNPT1	0.100437	0.119072	0.0928017	0.131663	0.113756	0.109092	0.138745	0.0847564	0.0965179	0.144038	0.120457	0.0831166	0.142468	0.119528
DDI2	0.0711343	0.066396	0.0699719	0.087241	0.0748606	0.115314	0.0792575	0.0924381	0.0744098	0.137778	0.0814253	0.081099	0.233973	0.0910422
JCHAIN	0.0775366	0.0839511	0.0702214	0.0911697	0.081317	0.729326	0.0932257	0.0707292	0.0747733	0.0874145	0.0780487	0.0790403	2.85632	4.87009
SIGLEC10	0.00823734	0.00350937	0.0156599	0.0119563	0.00407081	0.100362	0.00421593	0.708865	0.00493747	0.0913227	0.00735274	0.0689616	0.00773739	0.0105761
FAS	0.0985742	0.0226287	0.0353416	0.139831	0.133174	0.0241484	0.0121314	0.0914702	0.095747	0.0738785	0.0254643	0.0680092	0.0241414	0.110565
MSR1	0.00565351	0.00625388	0.00553634	0.00378109	0.00641003	0.0248651	0.00673307	0.243579	0.00565082	0.0548152	0.00708934	0.0677188	0.00758986	0.0168074
DSC2	0.000217256	0.00039663	0.000337621	7.91561e-05	0.000375804	0.00034988	0.000444025	0.00439363	0.000207863	0.00340009	0	0.066818	0	0
SPINT1	0.00394153	0.00780798	0.00211744	0.00910971	0.0156012	0.0277713	0.00266175	0.050286	0.00652116	0.191961	0.00212488	0.066473	0.0264132	0.0102902
NID1	0.00762696	0.00663916	0.00528789	0.0080042	0.00820345	0.00574777	0.00708142	0.0872202	0.00739748	0.0441599	0.00697695	0.0640764	0.00302505	0.00406079
IL12RB1	0.302359	0.134266	0.333553	0.364747	0.187706	0.0723476	0.143977	0.168261	0.214831	0.108967	0.251014	0.0640227	0.0696866	0.120909
FOLR2	0.000487135	0.000485283	0.000593181	0.00167502	0.000632276	0.0275527	0.000493366	0.02215	0.000355715	0.0214606	0.0087832	0.0613883	0	0.0149489
PDIA5	0.0629278	0.0746755	0.0639236	0.0704551	0.0792483	0.0692134	0.0754417	0.0439393	0.0731996	0.0598813	0.0758867	0.0597733	0.140611	0.260153
ERMAP	0.0188333	0.0188211	0.0188043	0.0309471	0.0224623	0.0190935	0.0198612	0.0704404	0.0171045	0.0745551	0.0284987	0.0586077	0.0432128	0.0258088
ITGB7	0.497853	0.228077	0.423163	0.615208	0.313239	0.192945	0.25624	0.0275143	0.290006	0.550497	0.305168	0.0585483	0.191696	0.92135
SGSH	0.0291029	0.028514	0.0255751	0.0260014	0.0382018	0.0162357	0.0284236	0.0189926	0.0293072	0.0649763	0.0285443	0.0568014	0.0144484	0.0176465
TNFRSF8	0.014055	0.0149172	0.0140966	0.0321177	0.0154135	0.0151481	0.0166556	0.346498	0.0110162	0.0302368	0.0137805	0.0565777	0.0212859	0.0219092
CTSL	0.0021019	0.0364147	0.0023547	0.00369324	0.0227658	0.00227134	0.0054706	0.43601	0.00312133	0.0272558	0.00327916	0.0544977	0.00394413	0.00234473
MICB	0.0732917	0.0337626	0.0794471	0.175294	0.0478521	0.0493138	0.0327226	0.0534124	0.0502322	0.0399157	0.0605553	0.0508668	0.0335901	0.0759983
CD22	0.0105204	0.0128595	0.0109094	0.0138678	0.0128376	0.984094	0.0145363	0.0284322	0.011916	0.13064	0.0151918	0.050257	0.0691282	0.0333401
CANT1	0.0496154	0.0324938	0.0421294	0.0845439	0.0426917	0.0316469	0.0308095	0.0503689	0.0391258	0.0444667	0.0364366	0.050132	0.0436704	0.0692406
ROBO2	0.0657183	0.0618911	0.0690913	0.0780663	0.0690226	0.0659472	0.0648061	0.089598	0.0607863	0.0901524	0.0750983	0.0476405	0.0760248	0.0316706
KLRD1	1.44525	0.046849	1.82876	1.18864	0.0631729	0.0447826	0.0517673	0.0454892	0.721432	0.0487827	1.90718	0.046569	0.046101	0.0469378
KLRK1	1.23298	0.0953496	1.19645	0.976564	0.160853	0.0761747	1.23377	0.0427797	0.898273	0.060981	1.32203	0.0435992	0.0502254	0.0551385
CXCL3	0.000409157	0.000312035	0.000424201	0.00172431	0.000530358	0.000372429	0.000418168	0.0201837	0.000221294	0.0142809	0.000525596	0.0433042	0.00330428	0.000313231
TNF	0.237692	0.0554279	0.106895	0.146212	0.157997	0.0526867	0.0207859	0.116992	0.207354	0.0615698	0.068943	0.0430189	0.0284381	0.0123901
CLEC4G	0.000143721	0.000124085	0.000139418	0.000221953	0.000165825	0.00374403	0.000268677	0.00670488	0.000282332	0.0299607	0.000569065	0.042778	0.0012063	0
TNFRSF10A	0.0247351	0.0988763	0.0134076	0.0416565	0.0979836	0.107884	0.0651463	0.0278217	0.0463924	0.042967	0.0418359	0.0424792	0.0102197	0.0482093
IL1R2	0.00131649	0.00104985	0.00122322	0.00420551	0.00183025	0.00115884	0.000598957	0.00366872	0.00111975	0.211878	0.00113576	0.0422384	0.00963118	0.000648962
CD1C	0.00286175	0.00347823	0.00225004	0.00222833	0.00301926	0.170329	0.00326807	0.00459563	0.00344896	1.09397	0.00273414	0.0420272	0.00620308	0.0110963
HEG1	0.128804	0.0816464	0.181815	0.151055	0.0770979	0.042951	0.0505572	0.294003	0.106521	0.0331158	0.18282	0.0395222	0.0356791	0.0199283
PLA2G15	0.0282306	0.0181162	0.020987	0.0289311	0.0230257	0.0166458	0.0180059	0.0559884	0.0222851	0.0289979	0.0188143	0.0390316	0.0423462	0.0267018
STAB2	0.0637647	0.06762	0.064348	0.0651902	0.0663307	0.0654232	0.0592578	0.0593618	0.0661828	0.0522747	0.0660939	0.0389945	0.0453316	0.0580053
MERTK	0.00345138	0.00433871	0.00458316	0.0044089	0.00465765	0.00486369	0.00367783	0.0909089	0.00435841	0.0078507	0.00774408	0.0388453	0.00424619	0.00262188
CD101	0.0110178	0.0085398	0.0021677	0.0102809	0.0110614	0.00257814	0.0236573	0.110184	0.0128534	0.0730823	0.00339823	0.0381723	0.00526023	0.00155115
LGALS3BP	0.0194525	0.131997	0.008529	0.0501409	0.105438	0.0165041	0.136455	0.0301703	0.0381889	0.0368335	0.0370133	0.0371674	0.0104231	0.0120796
TNFRSF10C	0.00055131	0.00348518	0.000555743	0.000510538	0.00150783	0.000599532	0.00291595	0.0319272	0.000714864	0.0159446	0.00226085	0.0368608	0	0.000623627
CNTN5	0.0705546	0.0636178	0.0594214	0.0648044	0.0824719	0.132478	0.0693412	0.0559891	0.0781203	0.0579594	0.0641339	0.0365512	0.0629093	0.05464
C1QA	0.000740794	0.00106922	0.0011789	0.000274756	0.00136852	0.00118404	0.00092206	0.399709	0.00094407	0.040981	0.00098213	0.0349566	0.0039032	0.000757673
DXO	0.0530983	0.0610699	0.0604965	0.0581932	0.0550675	0.0689788	0.0690534	0.0459979	0.0475982	0.0558846	0.0771049	0.032484	0.056838	0.0626046
APOM	0.0294461	0.0288105	0.0210676	0.0544352	0.0303169	0.0515731	0.0404654	0.0467178	0.031319	0.0401251	0.0296544	0.0320383	0.0243932	0.0813424
KLRF1	0.637788	0.0281839	1.77763	1.01967	0.0283881	0.035069	0.030579	0.0260989	0.256492	0.037135	1.69861	0.0319097	0.0422693	0.0361805
GP1BB	0.00512779	0.00614386	0.00498505	0.00929878	0.00712211	0.00420269	0.00522095	0.0154532	0.00547526	0.0185919	0.00573823	0.0308752	0.0144122	0.00559583
C1S	0.0824956	0.0935046	0.0816836	0.0888733	0.086555	0.0691953	0.103106	0.0899687	0.0871634	0.0598161	0.0736235	0.0300742	0.107902	0.0455113
CXCL1	0.000200951	0.000187441	0.000170259	0.000269978	0.000183255	0.000288588	0.000120262	0.000525945	0.000284481	0.000972498	0.00019907	0.0298573	0	0
CD72	0.051779	0.0217454	0.0887032	0.0788279	0.0238985	0.343326	0.0225199	0.0160051	0.0409122	0.144874	0.0950399	0.0298191	0.0931651	0.0235872
C2	0.0270633	0.0570018	0.028105	0.0352133	0.0363899	0.0333644	0.0569663	0.0770284	0.0317588	0.0159985	0.0251247	0.0297899	0.0341786	0.0170505
CRTAM	0.219049	0.0226604	0.0409743	0.109154	0.0210094	0.00567387	0.271422	0.0347796	0.219039	0.0297018	0.230898	0.0289189	0.00121031	0.00537482
AGER	0.0159931	0.0209564	0.0152668	0.0168516	0.0206456	0.0166877	0.0213538	0.0228998	0.0164967	0.0359638	0.0199361	0.0279949	0.056672	0.0142797
CD8A	1.1672	0.0610803	0.204688	0.419204	0.125596	0.027739	1.10844	0.022827	0.902145	0.0266091	0.128835	0.0254172	0.0295034	0.032304
FCER2	0.0122908	0.0128811	0.0107298	0.0117044	0.012396	0.923718	0.0138385	0.0277656	0.0110124	0.0209488	0.0125355	0.0250635	0.012533	0.126706
VSIG4	0.0003558	0.000299098	0.000366154	0.000176749	0.000346698	0.00131502	0.000123762	0.00126527	0.000647311	0.0689289	0.00105158	0.0243349	0.00139055	0.000129865
LY9	0.303523	0.283205	0.192487	0.140207	0.269627	0.38284	0.343884	0.0258432	0.280063	0.0578017	0.157267	0.02429	0.259338	0.205644
MAPRE3	0.0138186	0.0219219	0.0181878	0.0163134	0.0191715	0.0178893	0.02999	0.0453082	0.0136638	0.0280998	0.0227219	0.023534	0.0042653	0.00915752
TF	0.0324228	0.0400499	0.0398212	0.036816	0.033462	0.041005	0.0418135	0.0393751	0.0363504	0.0308483	0.0410758	0.0229726	0.0424062	0.0246035
THBD	0.000148869	8.87185e-05	0.000284069	0.000102942	0.000139564	0.000184931	0.000179971	0.0184956	0.000226229	0.0490138	0	0.0225893	0.0743115	0
CLEC5A	0.000294929	0.000496598	0.000533503	0.000534205	0.000388342	0.000325882	0.0003078	0.000338044	0.000156947	0.00147243	0.000379532	0.0223725	0	0.000453208
CD5	0.311742	0.431382	0.0272816	0.245647	0.554201	0.0461909	0.353567	0.0271786	0.351103	0.103242	0.0436809	0.0219921	0.0652152	0.0320756
SSH3	0.017168	0.0127562	0.0279203	0.0216886	0.0182803	0.00485417	0.0130598	0.0242149	0.0165265	0.0333821	0.0294234	0.021862	0.015141	0.00486484
GAS6	0.00118318	0.00297061	0.000924944	0.00344572	0.00711035	0.00209149	0.00207751	0.00475156	0.00271941	0.196067	0.00143907	0.0214785	0.745682	0.0551596
MZB1	0.028747	0.0222823	0.0235524	0.0488764	0.0229715	0.267886	0.0235151	0.0206683	0.0283039	0.0239481	0.0436841	0.0205347	1.50478	2.98828
SLAMF7	0.269886	0.00915714	0.291623	0.221682	0.013538	0.0337056	0.0102208	0.109282	0.164954	0.142616	0.180115	0.0204752	0.424418	0.55403
CAPS	0.0280827	0.0382175	0.0321234	0.0315986	0.036176	0.0266225	0.0391875	0.0171177	0.028168	0.0279862	0.0395862	0.020309	0.0249762	0.0211659
FCRL6	0.960823	0.0198794	0.898394	0.450857	0.0263108	0.0211872	0.0204532	0.0184232	0.504747	0.04356	0.21119	0.0197304	0.0200733	0.0226427
GFRA2	0.0116748	0.0136076	0.0132297	0.00731215	0.0131991	0.0135237	0.00977893	0.0205017	0.0112925	0.066319	0.0128088	0.0193404	0.0134097	0.0078851
ITM2A	0.404337	0.407525	0.202978	0.589642	0.555921	0.0683728	0.311852	0.0186443	0.366767	0.0168803	0.261415	0.0184168	0.0260653	0.258263
ARHGEF12	0.110972	0.0127343	0.157134	0.113929	0.0328347	0.0631752	0.0169124	0.0421848	0.0798588	0.0283983	0.147586	0.0182724	0.0444726	0.0704132
SDK2	0.0197449	0.102809	0.0203234	0.0161763	0.0569939	0.235629	0.154175	0.0526861	0.0273771	0.0283987	0.0354095	0.0181211	0.284084	0.0109087
CNPY4	0.072386	0.0693427	0.0597052	0.110974	0.0795104	0.0186032	0.082078	0.0510289	0.0689137	0.0314576	0.0701923	0.0180535	0.0214673	0.024045
IL1R1	0.00409465	0.00566845	0.00430329	0.00615375	0.0102688	0.00511115	0.00531224	0.00572089	0.00497132	0.0305342	0.0184555	0.0172912	0.00573681	0.00496954
CNTNAP4	0.113096	0.0296796	0.0830425	0.0618654	0.0367992	0.0371503	0.0347037	0.0295703	0.0886936	0.0337048	0.0503506	0.0164037	0.035798	0.0488177
ROBO1	0.0232634	0.0276904	0.0229779	0.0190521	0.0249266	0.042271	0.117182	0.0271934	0.0235425	0.0431615	0.0280163	0.0159985	0.0299138	0.0238454
ITGA6	0.0662832	0.437284	0.0881316	0.108016	0.246838	0.0297672	0.417586	0.013819	0.116321	0.0163371	0.114036	0.0155882	0.0147765	0.0769242
IL2RA	0.0100674	0.102577	0.01112	0.0454519	0.215273	0.113797	0.0143485	0.00827167	0.0221179	0.011522	0.0559305	0.0141965	0.0130999	0.0136294
SDC4	0.00260474	0.00102342	0.00168735	0.0332411	0.00648285	0.0010197	0.0009805	0.00153711	0.0035702	0.00988947	0.00185012	0.0140615	0.00204328	0.00141273
CXCL10	0.000157797	0.000222842	5.39394e-05	0.000100006	0.00027098	0.000230806	0	0.0190703	0.000269621	0.00207419	0.000386278	0.0140074	0.00070029	0.000342441
NRP2	0.00156338	0.00146023	0.00122796	0.000588713	0.00229631	0.0105079	0.00192518	0.00334764	0.001258	0.0095309	0.00112379	0.0137405	0.000756477	0.00229489
CDCP1	0.00225663	0.00454765	0.0026348	0.00321445	0.00436423	0.00280155	0.00303091	0.00653633	0.00306084	0.0296809	0.0260153	0.0131133	0.00181511	0.00152436
TCL1A	0.0105791	0.0119367	0.0100247	0.0107313	0.0113893	0.968697	0.0122301	0.0109943	0.0108795	0.0133953	0.00899429	0.0128139	1.09964	0.0209542
IL1A	4.03207e-05	5.01106e-05	8.07601e-05	0.000275219	4.4253e-05	0.000504072	0	0.000835861	3.46522e-05	0.0113602	0	0.0123699	0	0.000208358
TNFRSF4	0.0213154	0.0316897	0.084695	0.0612545	0.229624	0.0120911	0.0171377	0.0113751	0.0312731	0.0109508	0.150804	0.0121081	0.0206833	0.0295602
IL10	0.000609057	0.000321106	0.000426952	0.00393759	0.00157133	0.00113879	0.000363941	0.00334287	0.000714113	0.00871398	0.000208743	0.0112747	0.000639017	0.000796716
TNXB	0.00893751	0.0169728	0.00939309	0.00747644	0.0138804	0.0091653	0.0167397	0.007595	0.0114189	0.0108436	0.00827912	0.0102371	0.00976221	0.00367285
FCRL1	0.0121587	0.0134923	0.0118597	0.0115067	0.0144448	1.30372	0.0156186	0.0190861	0.013474	0.0129068	0.0125005	0.00992973	0.00456002	0.16532
RGMA	0.00412156	0.00439264	0.00360064	0.00169642	0.00463838	0.00252329	0.00448942	0.00459993	0.00329629	0.0050563	0.00261501	0.00984415	0.00349844	0.004486
CD200R1	0.00882762	0.0204025	0.00271574	0.0198228	0.0424354	0.0105573	0.0166622	0.00171279	0.0153073	0.0810384	0.00995834	0.00983342	0.0038142	0.00875268
PLXNA4	0.0151584	0.0548808	0.12447	0.0646203	0.103599	0.0157089	0.121106	0.0154658	0.0151357	0.0245333	0.296002	0.00963449	1.34186	0.0126404
KIR2DL3	0.0909987	0.00275079	0.238946	0.165802	0.00272277	0.0026663	0.00280686	0.00298413	0.0244029	0.00174036	0.0469691	0.00949075	0.00448383	0.00251112
IFNG	0.308504	0.0102514	0.223401	0.24604	0.0380835	0.00866747	0.00949423	0.00859792	0.152677	0.00817884	0.0566295	0.0094519	0.00563383	0.00984769
IKZF2	0.35947	0.0275866	0.245647	0.310909	0.11654	0.0636862	0.0661911	0.0133209	0.168088	0.0196428	0.332638	0.00937339	0.0626707	0.0201461
SLAMF1	0.0920349	0.129674	0.00928584	0.0733114	0.278608	0.151249	0.0562234	0.00953326	0.195075	0.0133047	0.0203972	0.00925299	0.0422686	0.249554
FKBPL	0.0112159	0.00539412	0.0139442	0.0323098	0.00632246	0.00667965	0.00751097	0.011376	0.00672823	0.0110364	0.0138288	0.00924532	0.00469212	0.0195087
CD160	0.294772	0.0115859	0.639157	0.50327	0.0115865	0.0118271	0.0126383	0.00757777	0.156584	0.0112103	0.286031	0.0089851	0.0117167	0.0126021
KIR3DL1	0.062901	0.00241279	0.192888	0.104656	0.00265447	0.00272205	0.00276013	0.00271973	0.0174175	0.00457325	0.0328345	0.00845233	0.00246518	0.0032419
TNFRSF13C	0.0120591	0.0191602	0.00780443	0.0145162	0.0271489	0.776216	0.0230026	0.00974887	0.0212271	0.0106241	0.00876948	0.00823732	0.0291354	0.0926854
LAMB1	0.0207895	0.0300174	0.018358	0.0260206	0.0301656	0.0250125	0.0313738	0.0238379	0.0240678	0.0177349	0.0215364	0.00822003	0.0288218	0.0105181
EGFL7	0.000741218	0.00070432	0.000582129	0.00433728	0.000915912	0.000827611	0.00239453	0.00873269	0.000504723	0.0017276	0.000611256	0.00797404	0.0230774	0.00198674
ACVRL1	0.000570292	0.000479235	0.000565734	0.000782969	0.000361589	0.000637344	0.000605561	0.00109914	0.000369335	0.0116608	0.000520966	0.00793723	0	0
AXL	0.00414345	0.00652143	0.00341821	0.00427379	0.00665341	0.00435663	0.00755174	0.00448817	0.0045565	0.214536	0.00408371	0.00774824	0.176994	0.0034944
LAG3	0.323586	0.0175353	0.0448019	0.117858	0.0350053	0.00922569	0.0201968	0.00599348	0.233413	0.00652339	0.00845437	0.00756741	0.0100163	0.010632
AGRP	0.000124596	0.000104105	4.08982e-05	0	9.90011e-05	0.000607179	0.000342121	0.000104371	6.98889e-05	0.00369816	0	0.00754779	0	0.00283949
SLAMF8	0.0141152	0.00044635	0.00957527	0.0134717	0.00111126	0.000552762	0.00089268	0.00280474	0.0119676	0.057624	0.0181243	0.00753431	0.000582139	0.000347898
MANSC1	0.0113165	0.0154566	0.0107738	0.00812733	0.0123949	0.0130721	0.0132163	0.0100211	0.0122184	0.0122343	0.0138281	0.00728442	0.0105211	0.00917178
PDZK1	0.0296137	0.0376432	0.0319454	0.0303525	0.0301069	0.022174	0.0379996	0.0104752	0.030439	0.0104622	0.0343133	0.00656902	0.0286773	0.020689
TGM2	0.000245543	0.000354141	0.000385525	0.000628581	0.000335236	0.00322935	0.000294963	0.00423159	0.000212794	0.0160296	0.000830431	0.00624842	0.000589591	0.00208463
TNFRSF13B	0.00588429	0.00634879	0.00613365	0.0070103	0.00718658	0.329215	0.00674654	0.00419762	0.00548314	0.0102435	0.00461646	0.00583406	0.00342087	0.91675
CD70	0.0904815	0.00993907	0.0142577	0.100344	0.0362306	0.159125	0.0103368	0.00655828	0.0734982	0.0104023	0.0239988	0.00583207	0.0068053	0.221309
MRC1	0.00463336	0.00403537	0.00507041	0.00474563	0.00648381	0.00458376	0.00431383	0.00397364	0.00376169	0.12051	0.00450723	0.00579732	0.00764016	0.0024389
SEMA4C	0.0296963	0.0182462	0.0385134	0.0225061	0.0248225	0.00351544	0.0144535	0.0272309	0.0250759	0.00705501	0.0321521	0.00572277	0.0159415	0.00655691
ADAMTS13	0.00480574	0.00558621	0.00467683	0.00485063	0.00496795	0.0166104	0.00653366	0.0120799	0.00557137	0.0130493	0.00341462	0.00556601	0.0356937	0.00403221
IL18RAP	0.0592684	0.00626399	0.272599	0.164577	0.0113153	0.00584291	0.00661094	0.00607913	0.0684164	0.0113403	0.490633	0.00548014	0.0298807	0.00656677
TNFRSF6B	0.00323459	0.00281399	0.00345069	0.00875453	0.00290709	0.0026732	0.00413907	0.0064584	0.00299204	0.00813645	0.00387559	0.00507335	0.0506551	0.00323331
FAM3B	0.000523344	0.000446094	0.000456174	0.000589463	0.000533876	0.0012887	0.000515863	0.00585915	0.000433156	0.00819829	0.000146636	0.00471088	0.00251439	0.00073864
ENPP6	0.00997557	0.0115265	0.00974505	0.00934229	0.0130902	0.00980836	0.0113234	0.0127181	0.00983977	0.00950813	0.0139118	0.00469348	0.0114998	0.0354429
SFTPD	0.00823086	0.00808953	0.00786215	0.00805723	0.00902877	0.0102675	0.00827573	0.123275	0.00933008	0.0113607	0.00781605	0.004684	0.0127598	0.00438591
MELTF	0.00391441	0.00245339	0.00312759	0.0236992	0.00307731	0.00169337	0.00153902	0.00754774	0.00317074	0.00633188	0.00457607	0.00413028	0.0130501	0.00756357
XCL1	0.12294	0.00459334	0.17457	0.234273	0.00935802	0.00394704	0.00497998	0.00375681	0.109197	0.00604074	1.40411	0.00411513	0.00332087	0.00474178
PLA2G10	0.007951	0.00986385	0.00787807	0.00570109	0.00796789	0.0133223	0.00960704	0.00455117	0.00811267	0.00562858	0.0106745	0.00404858	0.00986759	0.00556837
SMPD3	0.0147953	0.00538769	0.015075	0.0214979	0.00563755	0.00832698	0.00423897	0.0110319	0.00749026	0.0260082	0.00692361	0.00399908	0.793196	0.0178562
DLL1	0.00414564	0.00818198	0.011483	0.0196784	0.00672218	0.00776028	0.0159003	0.0068532	0.00512932	0.00934191	0.0576568	0.00395522	0.00167798	0.00374259
FCRL2	0.00367996	0.00396816	0.00400774	0.00231087	0.00439722	0.352941	0.00460988	0.00392874	0.00393325	0.00522291	0.00455692	0.00365236	0.00435593	0.0685945
CD80	0.00215422	0.00181602	0.00197581	0.00491938	0.00538452	0.0462564	0.00242996	0.0036634	0.00342703	0.00533497	0.00233022	0.00357328	0.000778731	0.0447244
RGMB	0.00488424	0.0518683	0.00329421	0.00354334	0.0383518	0.0329593	0.042487	0.00363382	0.00824139	0.0043123	0.00806023	0.00274096	0.00500295	0.019047
IL5RA	0.0907408	0.00668103	0.0107149	0.0218102	0.0358693	0.0190712	0.00613976	0.00337437	0.0601547	0.00549625	0.00847663	0.00268461	0.00119081	0.0145556
LTA	0.0196319	0.0560942	0.0106702	0.0186261	0.049577	0.0262118	0.0636348	0.0142908	0.01974	0.00255928	0.0221798	0.00259412	0.00767353	0.00588549
C1R	0.00497934	0.00456341	0.00793743	0.0131113	0.0040978	0.00238441	0.00440023	0.00300886	0.00412438	0.00482558	0.00997988	0.00245614	0.00400858	0.00490054
SCGB1A1	0.00296874	0.00249129	0.00278912	0.00281222	0.00340531	0.00227968	0.00222292	0.00420887	0.0027804	0.00483166	0.00133918	0.00225475	0.0032249	0.00172468
ICAM5	0.000849293	0.000218794	0.00119042	0.000564623	0.000535141	0.000249981	0.000302617	0.00687387	0.000582251	0.00459781	0.000596819	0.00221374	0	0.000880725
B3GNT7	0.00824397	0.00161213	0.104099	0.0562761	0.00172381	0.0120829	0.0016849	0.00135062	0.00452879	0.0289588	0.129727	0.00220833	0.0164004	0.00792497
PODXL	0.00658866	0.0046203	0.00507417	0.00432492	0.00537179	0.00521598	0.00532201	0.00139089	0.00688402	0.00522688	0.00290082	0.00212704	0.00222804	0.00827082
FABP6	0.00329984	0.0035417	0.0076389	0.00353033	0.00368384	0.00383681	0.00238869	0.0023589	0.00327209	0.00461101	0.0149542	0.00201066	0.00751775	0.00205756
SLC39A5	0.00279559	0.00241637	0.00224508	0.00409954	0.00280555	0.00275709	0.00219014	0.00270606	0.00290678	0.00251648	0.00284356	0.00199672	0.00641184	0.00118128
EBI3	0.00108516	0.00105297	0.00124489	0.00244437	0.00136216	0.0390144	0.00122516	0.00881968	0.000899346	0.0116546	0.00118192	0.00192495	0.00310994	0.0135929
CCNE1	0.00433689	0.00743754	0.00236356	0.0867152	0.00869339	0.00709584	0.00890043	0.0220121	0.00388639	0.00770475	0.00246419	0.00189403	0.0102048	0.0512504
SEPTIN3	0.00311317	0.00349592	0.00297496	0.00474674	0.00347279	0.00518119	0.00429369	0.00316599	0.00311961	0.00965433	0.00407464	0.00188405	0.00649927	0.00435283
TREM2	0	6.45662e-06	1.75993e-05	0	7.12387e-06	0.000146205	0	9.77051e-05	3.12151e-05	0.00162643	0	0.00183143	0.00672225	0
TSPAN7	0.00228775	0.00334624	0.00269614	0.00253938	0.00320209	0.00321358	0.00375471	0.00146408	0.00231981	0.00216207	0.00305345	0.00166241	0.00322067	0.000859048
FASLG	0.0507053	0.00182118	0.103995	0.0913877	0.00540549	0.00160874	0.00166289	0.00110633	0.0202448	0.00240797	0.0413945	0.00163006	0.0047905	0.0020068
TEK	0.00214268	0.00241501	0.00228543	0.00335713	0.00227677	0.00256537	0.00257558	0.00242585	0.002062	0.00189204	0.0021702	0.0015002	0.00286639	0.000672146
CR2	0.00127931	0.00445916	0.000953341	0.00074465	0.00383662	0.0558252	0.01263	0.00114188	0.00190179	0.000555638	0.00190918	0.00146445	0.000824397	0.0127545
SEMA7A	0.00480673	0.00161368	0.00494389	0.00709404	0.00179761	0.0184797	0.00213225	0.0035985	0.00465594	0.0255191	0.0212806	0.00145988	0.0770807	0.00802891
CD5L	0.00129209	0.00111108	0.0009216	0.000279701	0.00110546	0.00506938	0.00134404	0.0111219	0.00112904	0.000905952	0.00156117	0.00141268	0.000847155	0.00313391
FCGR3B	0.00438259	0.001075	0.00842607	0.00825095	0.0012188	0.00110863	0.00143963	0.0680144	0.0023057	0.00215646	0.00353918	0.00141087	0.00218997	0.00197015
DDR1	0.00250978	0.00473053	0.00167689	0.00250037	0.00246977	0.00600178	0.0041398	0.00059269	0.00232894	0.00260287	0.000902335	0.00139768	0.00723379	0.00209634
LAMP3	0.00527323	0.0154479	0.00452087	0.0107797	0.0153034	0.00608834	0.0186791	0.00323145	0.00918241	0.00981135	0.00742145	0.0013136	0.00648117	0.00484275
PDCD1	0.0284507	0.00207435	0.00232837	0.0258475	0.0215662	0.00230226	0.00138185	0.00115853	0.0351453	0.00166374	0.00182385	0.00131311	0	0.00261329
C1QTNF9	0.00347636	0.00336651	0.00310024	0.00356123	0.00342923	0.00210094	0.00422076	0.00158487	0.00379683	0.00152029	0.00191878	0.00125666	0.00332433	0.00142007
TIMD4	0.00633733	0.0211757	0.0087812	0.0292352	0.0115624	0.00223123	0.0309405	0.00186982	0.00891733	0.00207228	0.00895072	0.00124122	0.00462009	0.0381786
CFB	9.14769e-05	7.12051e-05	7.23273e-05	0	0.000119579	7.86573e-05	0.00027155	0.0014937	8.13837e-05	0	0.000163053	0.0012307	0	0.000218135
MANSC4	0.00172482	0.00348232	0.00181477	0.00150698	0.00318862	0.00290889	0.00326979	0.00205331	0.00187758	0.000938236	0.00182059	0.00120738	0.00310113	0.00240714
ACE2	0.00246003	0.00228705	0.00250615	0.00138575	0.00236448	0.00222122	0.00177323	0.00144026	0.00245603	0.00132541	0.00243764	0.00120125	0.00174445	0.0016732
CDH17	0.00102985	0.00126092	0.00098302	0.00204286	0.00126749	0.00129837	0.00120188	0.00144846	0.00145809	0.00296009	0.00122709	0.00119298	0.0013679	0.000754113
IL12A	0.00735806	0.0013497	0.0036064	0.00758619	0.00200381	0.0143542	0.00276045	0.0012894	0.00562913	0.000935383	0.00227623	0.00118995	0.00118896	0.0422492
CXCL6	1.96403e-05	1.55733e-05	0	0	3.61655e-05	1.81335e-05	0	0	0	0	0	0.00113352	0	0
LIFR	0.00173582	0.00207963	0.00198208	0.00136363	0.00245371	0.00267372	0.00222558	0.00160314	0.00240586	0.00191889	0.00233817	0.00110629	0.00183869	0.00190984
PGR	0.00106081	0.000937804	0.000930487	0.000755411	0.00106033	0.00133176	0.00135909	0.00116592	0.00105093	0.000285685	0.00190806	0.00107177	0.00141052	0.000695495
TFPI	0.000768814	0.00146466	0.000822765	0.00169914	0.00118104	0.00111927	0.001545	0.00115209	0.00111233	0.0101606	0.00376428	0.00102372	0.0718728	0.00101888
ARHGEF5	0.00840854	0.0100441	0.00221649	0.0104284	0.0145176	0.0113967	0.0110845	0.00119362	0.00982565	0.00246647	0.00367942	0.000971241	0.00496854	0.0188249
FAP	0.000461694	0.000655853	0.000428175	0.000732641	0.000707319	0.00109075	0.000770568	0.000277127	0.000586949	0.000355854	0	0.000902583	0.00161221	0.000656946
PAMR1	0.00146776	0.00154156	0.00141634	0.000109803	0.00152972	0.00165668	0.000978795	0.000716258	0.00116679	0.00107201	0.0013427	0.000893031	0.000750531	0.000389145
PGLYRP1	0.00257826	0.00376003	0.00217109	0.00198166	0.00324602	0.00275028	0.00345098	0.00139354	0.00266962	0.00111935	0.0025895	0.000866259	0.00448382	0.00174809
PLG	0.00169978	0.00126022	0.00217358	0.00196474	0.00126717	0.00111841	0.00112304	0.00143255	0.00170553	0.000788564	0.00101355	0.000773311	0	0.0010701
CA4	0.000947299	0.00101319	0.00103559	7.42191e-05	0.000892727	0.00111301	0.000626455	0.00101168	0.000908818	0.000628368	0.00121245	0.000701617	0.00169253	0.000377406
CBLIF	0.000752093	0.000948385	0.00102489	0.000534195	0.00115496	0.0011804	0.000929493	0.000840899	0.00132861	0.00162322	0.00162816	0.000692626	0	0.00122535
FLT4	0.0035406	0.0040821	0.00101195	0.00172898	0.00406065	0.000853699	0.00524277	0.000912805	0.00823468	0.000733033	0.00097964	0.000689956	0.00227421	0.000843772
DSG3	0.00131116	0.00156897	0.00111168	0.00145835	0.00141781	0.00123746	0.00195852	0.000558087	0.00109302	0.000513714	0.000579068	0.000658714	0.000920618	0.000490953
MOG	0.00165525	0.00217583	0.00158786	0.000977333	0.00214562	0.0014883	0.00185331	0.000581721	0.0013047	0.00121389	0.00153099	0.000646328	0	0.000659701
SIGLEC6	0.000493023	0.000755981	0.000597335	0.000271176	0.000700645	0.0313102	0.000386204	0.0003964	0.00088766	0.0930721	0.00111441	0.000645169	0.166114	0.00583608
IGSF21	0.00246528	0.00204303	0.00342151	0.000933897	0.00204105	0.00344395	0.00158582	0.00284526	0.00176497	0.00204648	0.00353722	0.000642735	0.00316184	0.000573372
AFP	0.00112662	0.00121338	0.00115865	0.000166788	0.00132614	0.00172962	0.00161875	0.000808079	0.00105152	0.00137268	0.00182326	0.000603658	0.00250255	0.00177551
WNT9A	0.000498389	0.000650652	0.000471982	0.00231206	0.00402584	0.00115338	0.00111013	0.000550023	0.00139425	0.00154208	0.00140528	0.000589781	0.00670211	0.00040159
PDGFRA	0.00162565	0.00271139	0.00127145	0.00125995	0.00237008	0.00135419	0.00222677	0.00144717	0.00226699	0.00131937	0.0027379	0.000578687	0.00325318	0.00117635
CEACAM6	0.00250076	0.00170342	0.0044262	0.00299178	0.00265372	0.00413536	0.000893034	0.00078251	0.00296209	0.000934251	0.00170237	0.000563902	0.000328255	0.000948779
GFRA3	0.00113935	0.00101764	0.00133047	0.00478323	0.000922448	0.00152758	0.000835273	0.00122774	0.000895755	0.000858646	0.00163903	0.000555446	0.003114	0.000584745
PCDH17	0.000653509	0.000678306	0.000697708	0.000859212	0.00072943	0.000986536	0.000997474	0.000213495	0.000505034	0.000525904	0.00135598	0.000536882	0.00156226	0.00154744
IFNL1	0.0116203	0.000910202	0.027197	0.0157054	0.00381595	0.00058192	0.00285221	0.000365506	0.00988114	0.0291565	0.0257577	0.000536746	0.000678893	0.000772155
PRSS8	1.88443e-05	4.57265e-05	5.27354e-05	0	7.75419e-05	2.42726e-05	0	0	0	0	0	0.000497136	0	0
CCL19	0	0	3.83737e-05	0	9.86706e-06	8.90853e-05	0	0.000290288	0	0.000522061	0	0.000493647	0	0
MXRA8	0.000498648	0.00443146	0.000331915	0.000990315	0.00226305	0.000779837	0.0486077	0.000264761	0.00048428	0.000576604	0.000320322	0.000466	0.00131516	0.000192875
TMPRSS11D	0.000601077	0.00141356	0.00109885	0.000110155	0.0011917	0.00153629	0.00091557	0.000760921	0.000860259	0.000644119	0.00122197	0.00044673	0.00036276	0.000591517
FOLH1	0.000737798	0.000710349	0.000745402	0.000589519	0.000943229	0.000764318	0.000664666	0.00120596	0.000964088	0.00124378	0.00101463	0.000423005	0.00193547	6.28614e-05
FGFR4	0.00051538	0.00099707	0.000510149	0.000445479	0.000885331	0.00125592	0.000710806	0	0.000403485	0	0.000366365	0.000401709	0	0.00119347
BCAM	0.00153366	0.00132787	0.00142179	0.000564539	0.00154779	0.00139605	0.00147891	0.000948573	0.00136415	0.000470028	0.00134084	0.00039784	0.00156674	0.00107656
MYOC	0.000827148	0.00074627	0.000796468	0.000866248	0.00097889	0.00101079	0.00110653	0.00123276	0.000914917	0.000389693	0.000793238	0.000396917	0	0.000665066
CGREF1	0.0015809	0.00206198	0.00161511	0.00326648	0.00212045	0.0018373	0.00249098	0.00207727	0.00130791	0.00280405	0.00265463	0.00037396	0.00305564	0.00154547
CCL22	0.000161261	0.000253577	0.000279424	0.000390118	0.000356314	0.000743181	0.000268213	0.000369343	0.000317986	0.00306493	0.000392611	0.000345098	0.000795335	0.00131819
CX3CL1	0.000501275	0.000458548	0.000383462	0	0.0005638	0.000593015	0.000376111	0.000506232	0.000433875	0	0.000225177	0.000337496	0	0
CTSE	0.000361544	0.000588425	0.00020694	0	0.000332259	0.000453055	0.000595744	0.000122449	0.000421782	0.000850434	0.000392979	0.00026976	0.000643929	0.000811601
MLN	0.000368223	0.000330396	0.000246514	9.04358e-05	0.000333061	0.00043617	0.000589397	0.000147143	0.000313622	0.000159489	0.000418954	0.000257025	0.000989526	0.000287554
RTN4R	0.00607992	0.00258099	0.00519502	0.0124494	0.00330369	0.000873357	0.00589216	0.000513884	0.00417318	0.000845332	0.00201697	0.000209524	0.00174557	0.00110007
PRTN3	0.000245079	0.000385331	0.000322132	0.00120558	0.000313055	0.000362505	0.000160653	0.000156595	0.000311092	0.000858846	0.000281037	0.00020469	0	0.000489937
CPXM1	0.000127011	0.000322952	0.00175888	0.0164553	0.00028042	0.00051596	0.00127866	0.000269689	0.000140653	0.00180132	0.00653516	0.00019217	0.000769885	0.00846144
OPTC	0.00015225	0.000179843	0.000149436	0	0.000158084	0.000252079	0.000204818	6.89496e-05	0.000144136	0	0.000171977	0.000160216	0	0
NPTX2	0.000224135	0.000121299	0.000402438	0.00192712	0.000208106	0.00016537	5.155e-05	0.000110858	0.000546206	0.00162669	0.0027084	0.000138283	0.00961403	0.00158062
SERPINA9	0.000173605	0.000190921	0.000127512	0	0.000149571	0.000505523	0.00037197	0.000252839	6.43752e-05	0	0.00031125	0.000136624	0	0.000206214
FOLR1	5.70246e-05	6.37347e-06	1.54736e-05	0	7.37809e-05	4.56683e-05	0.000101631	9.89331e-05	2.706e-05	0.000268251	0	0.000129808	0	0
IL12B	4.97389e-05	9.37779e-06	2.87086e-05	0.000193025	2.99311e-05	0.000434202	0	7.59494e-05	0	0	0	0.00012695	0	0
CDSN	0.000309261	0.0003583	0.000345467	0	0.000351586	0.000219513	0.000181304	0.000506036	0.000298043	0.000425806	0.000671386	0.000114909	0	0.000136457
GAST	0.000190011	0.000432996	0.000378054	0.000579486	0.000405535	0.000326501	0.000596216	5.91121e-05	0.000468765	0.000301414	0.000325099	0.000111655	0	0.000166654
CXCL12	0	0	1.60501e-05	0	2.21164e-05	0	0	0.000275192	0	0	0	0.000110055	0	0
BPIFA2	0.000508289	0.000397933	0.000599811	0.000121154	0.000502706	0.000363404	0.000538673	0.000320934	0.00027096	0.000128522	0.000199258	0.000105892	0	0
AHSP	0.000304777	0.000225036	0.000451663	0.0001832	0.000212083	0.000503752	0.000120387	0.000166135	0.000255516	0.000248479	0.000218535	9.29882e-05	0	0
CD207	0	9.33444e-06	1.65224e-05	0	0	0	0	0	0	0.0128738	0	9.06972e-05	0	0
FRZB	8.67597e-05	0.000171768	0.00016479	0	0.000127815	0.000791123	9.56689e-05	0.000196292	0.000217975	0	0.000318876	8.58496e-05	0	0.00113532
IGFBPL1	0.000244554	0.000301693	0.000168551	0	0.000174589	6.91552e-05	0.000117672	0	0.000122412	0	8.48493e-05	8.56784e-05	0	0.000572028
BCAN	0.00107119	6.94882e-05	0.00271785	0.00136699	6.22365e-05	0.000144909	0.000122511	8.16388e-05	0.000283281	0	0.000340517	8.14221e-05	0	0
NPTX1	0.00138397	0.000434116	0.00237315	0.00331913	0.000658612	0.000280272	0.000205856	0.00012161	0.000573954	0	0.00260036	6.16617e-05	0.00156611	0
TRIM40	0.000138065	4.9445e-05	0.000108623	0.000158346	0.000121698	0.000132628	7.51791e-05	7.8467e-05	6.24294e-05	0	0.000343566	5.93131e-05	0	0
ALPP	2.15609e-05	4.31404e-05	3.12447e-05	0.000236661	2.63613e-05	0.000102107	0	9.96172e-05	5.701e-05	0	0	5.68734e-05	0	0
TFF3	0.00043206	2.30942e-05	7.96219e-05	0	5.53934e-05	2.15732e-05	0	0.000231462	0.000219585	0	0	5.60445e-05	0	0
VCAM1	0.00440451	6.30401e-05	0.000135808	0.00176619	6.29711e-05	4.41927e-05	0	0	0.0042141	0.000810937	0.000472765	5.51663e-05	0	8.74067e-05
EPO	7.08267e-05	9.63564e-05	0.000126009	0.000374508	3.89244e-05	9.28631e-05	6.07809e-05	0	5.79611e-05	0	0	3.98032e-05	0.000402986	0
IL22	2.28169e-05	2.87176e-05	1.48976e-05	0.000475449	0.000842512	0.00021192	6.56101e-05	0.000131255	0.000163094	0	0	3.80231e-05	0	0.000189185
KDR	0.000555073	0.000324982	0.000421321	0	0.000568538	0.000570998	0.000189845	0.000206358	0.000241174	0	0.000655176	2.76379e-05	0.000791446	0
CSF2	4.2742e-05	0	0.000397305	0.000419716	0.000593403	0	0	0	0.00011139	0	0.000687832	0	0	0
CRISP3	0	8.68466e-06	3.0956e-05	0	4.35592e-05	4.95534e-05	0	0	3.77651e-05	0	0.00022187	0	0.000707735	0
TYRP1	8.71017e-05	3.80472e-05	3.86571e-05	0.000462271	5.6016e-05	0.000129361	0.000182701	0	6.81166e-05	0	0	0	0	0
DEFA1	7.70035e-05	5.46317e-05	5.54364e-05	0	1.65498e-05	0.000127738	0	6.04953e-05	9.47344e-05	0	0	0	0	0
BGN	2.44002e-05	6.39547e-06	1.18758e-05	0	0	0	0	0	0	0	0	0	0	0
PRG3	2.32387e-05	0	9.61074e-06	0	0	4.2939e-05	0	0	0	0.000283664	0	0	0	0
TSHB	2.09959e-05	6.48364e-06	0	0	2.01538e-05	0	0	0	0	0.00031892	0	0	0	0
RARRES2	1.95013e-05	2.2671e-05	1.96285e-05	0	3.44449e-05	1.91653e-05	0.000195707	0	2.52059e-05	0.000997164	0	0	0.011362	0
APOA4	0	0	1.797e-05	0	0	0	0	0	4.03652e-05	0	0	0	0	0
TIMP4	0	7.89139e-06	1.6518e-05	0	6.22165e-06	0	0	0.00016107	0	0	0	0	0	0
CRH	0	1.25513e-05	0	0	8.7016e-06	0	0	0	0	0	0	0	0	0
DEFB4A	0	0	0	0	5.4038e-06	0	0	0	0	0	0	0	0	0
