# Supplementary material for: The influence of HLA genetic variation on plasma protein expression
Source: Nat Commun. 2024 Jul 31;15:6469. doi: 10.1038/s41467-024-50583-8 (PMC11291675; doi:10.1038/s41467-024-50583-8)
Supplement: Supplementary file 4 — Supplementary Data 1-21 [file 41467_2024_50583_MOESM4_ESM.zip › Supplementary_tables/Supplementary_Data14.xls]

## Sheet: ST14_legend
ID	Gene ontology (GO) ID
Description	Pathway name
FDR_pval	FDR adjusted p-value. P-values are two-sided, adjusted for multiple comparisons using the FDR method, obtained from permutation test and determined from gene-set enrichment analysis
geneID	HLA-I-specific genes enriched in pathway

## Sheet: ST14
ID	Description	FDR_pval	geneID
GO:0030109	HLA-B specific inhibitory MHC class I receptor activity	1.13796815895259e-36	KIR3DL1/LILRB1
GO:0038023	signaling receptor activity	9.7029718211812e-28	ACVRL1/CD160/CD302/CD48/CD8A/CSF3R/DDR1/FCRL1/FCRL2/FCRL6/FGFR4/GFRA3/GP1BB/IFNGR1/IL12B/IL12RB1/IL18RAP/IL1R1/IL2RA/IL5RA/IL7R/KIR2DL3/KIR3DL1/KLRB1/KLRD1/KLRF1/KLRK1/LAG3/LILRB1/LILRB2/LRP1/LY96/MILR1/NRP2/PGLYRP1/PLXNA4/RGMA/SDC4/SLAMF1/SORT1/TEK/THBD/TNFRSF10A/TNFRSF10C/TNFRSF13B/TNFRSF13C/TNFRSF1B/TNFRSF4/TNFRSF8
GO:0032393	MHC class I receptor activity	6.7584910728955e-26	CD160/KIR3DL1/KLRF1/LILRB1/LILRB2
GO:0032396	inhibitory MHC class I receptor activity	1.16804416441956e-24	KIR3DL1/LILRB1/LILRB2
GO:0005164	tumor necrosis factor receptor binding	9.32090207297641e-22	CD70/FASLG/LTA/LTB/TNF/TNFSF12/TNFSF13/TNFSF13B/TNFSF8
GO:0140375	immune receptor activity	4.98544056982388e-21	CD160/CSF3R/GFRA3/IFNGR1/IL12B/IL12RB1/IL18RAP/IL1R1/IL2RA/IL5RA/IL7R/KIR3DL1/KLRD1/KLRF1/KLRK1/LILRB1/LILRB2
GO:0003823	antigen binding	1.48672439294257e-15	CD1C/CD48/IGLC2/IL7R/KIR2DL3/KLRD1/LAG3/SLAMF1
GO:0004888	transmembrane signaling receptor activity	2.88900198727851e-14	ACVRL1/CD160/CSF3R/DDR1/FCRL1/FCRL2/FCRL6/FGFR4/GFRA3/GP1BB/IFNGR1/IL12B/IL12RB1/IL18RAP/IL1R1/IL2RA/IL5RA/IL7R/KIR3DL1/KLRB1/KLRD1/KLRF1/KLRK1/LAG3/LILRB1/LILRB2/MILR1/NRP2/PLXNA4/SLAMF1/SORT1/TEK/THBD/TNFRSF10A/TNFRSF10C/TNFRSF1B/TNFRSF4/TNFRSF8
GO:0005125	cytokine activity	6.81494838522319e-11	CD70/CXCL12/CXCL8/EPO/FASLG/GRN/IFNG/IL12A/IL12B/IL15/LTA/LTB/TIMP1/TNF/TNFSF12/TNFSF13/TNFSF13B/TNFSF8/VSTM1/XCL1
GO:0023025	MHC class Ib protein complex binding	1.10468482417415e-10	KLRD1/LILRB1/LILRB2
GO:0023023	MHC protein complex binding	9.05028775086511e-08	B2M/CD160/CD8A/KLRD1/LILRB1/LILRB2
GO:0008157	protein phosphatase 1 binding	2.18683761564779e-07	LILRB1/LILRB2
GO:0060090	molecular adaptor activity	4.70571150876016e-06	FCRL2/KIR3DL1
GO:0005518	collagen binding	1.71146288067443e-05	ADAM9/CRTAP/DDR1/NID1/TNXB
GO:0001618	virus receptor activity	3.54195431303938e-05	ACE2/CLEC4G/HSPA1A/ITGA5/MOG/SELPLG/SLAMF1/TNFRSF4
GO:0005126	cytokine receptor binding	7.99211818964798e-05	CD70/CXCL12/CXCL8/EPO/FASLG/IFNG/IL12A/IL12B/IL12RB1/IL15/ITGA5/LTA/LTB/TNF/TNFSF12/TNFSF13/TNFSF13B/TNFSF8/XCL1
GO:0042288	MHC class I protein binding	0.000105961	CD8A/KLRK1/LILRB1/LILRB2
GO:0048018	receptor ligand activity	0.000152208	C1QTNF9/CD70/CRH/CXCL12/CXCL8/EPO/FASLG/GRN/HBEGF/IFNG/IL12A/IL12B/IL15/LRPAP1/LTA/LTB/MANF/SEMA4C/TIMP1/TNF/TNFSF12/TNFSF13/TNFSF13B/TNFSF8/VSTM1/XCL1
GO:0004527	exonuclease activity	0.00356071	DXO/PNPT1
GO:0046703	natural killer cell lectin-like receptor binding	0.00404073	MICB
GO:0038064	collagen receptor activity	0.0109607	DDR1
GO:0140662	ATP-dependent protein folding chaperone	0.0109607	HSPA1A
GO:0005178	integrin binding	0.0172313	ADAM9/ADAMTS13/CXCL12/FAP/FCER2/ICAM3/ICAM5/ITGA5/TNXB
GO:0042169	SH2 domain binding	0.0188527	LILRB1/SIGLEC10/SLAMF1
GO:0019903	protein phosphatase binding	0.0498443	FCRL2/FCRL6/LILRB1/LILRB2
GO:0019902	phosphatase binding	0.0620684	FCRL2/FCRL6/LILRB1/LILRB2/SIGLEC10
GO:0019199	transmembrane receptor protein kinase activity	0.0620684	ACVRL1/DDR1/FGFR4/NRP2/TEK
GO:0004714	transmembrane receptor protein tyrosine kinase activity	0.0687091	DDR1/FGFR4/NRP2/TEK
