# Supplementary material for: The influence of HLA genetic variation on plasma protein expression
Source: Nat Commun. 2024 Jul 31;15:6469. doi: 10.1038/s41467-024-50583-8 (PMC11291675; doi:10.1038/s41467-024-50583-8)
Supplement: Supplementary file 4 — Supplementary Data 1-21 [file 41467_2024_50583_MOESM4_ESM.zip › Supplementary_tables/Supplementary_Data15.xls]

## Sheet: ST15_legend
ID	Gene ontology (GO) ID
Description	Pathway name
FDR_pval	FDR adjusted p-value. P-values are two-sided, adjusted for multiple comparisons using the FDR method, obtained from permutation test and determined from gene-set enrichment analysis
geneID	HLA-II-specific genes enriched in pathway

## Sheet: ST15
ID	Description	FDR_pval	geneID
GO:0038024	cargo receptor activity	1.62976883560571e-06	AGER/CD5/CXCL16/FOLR1/FOLR2/INSR/ITGAM/LGALS3BP/MRC1/MSR1/SCARB2/STAB2
GO:0001848	complement binding	1.62976883560571e-06	CD93/CFB/CR1/CR2/ITGAM/VSIG4
GO:0038023	signaling receptor activity	3.31742167405799e-06	AGER/ATP6AP2/AXL/BCAM/CD200R1/CD300E/CD4/CD5/CD72/CD74/CD80/CD86/CD93/CR1/CR2/CSF1R/EBI3/FAS/FCGR3B/FLT4/FOLR1/FOLR2/FOLR3/GFRA2/IGF1R/IGF2R/IL1R2/INSR/ITGB7/KDR/LIFR/LILRA2/MERTK/MRC1/OSCAR/PDGFRA/PGR/PLXNB2/RGMB/ROBO1/ROBO2/RTN4R/SCARB2/SLAMF8/TGFBR2/TLR1/TNFRSF6B/TREM2
GO:0060089	molecular transducer activity	3.31742167405799e-06	AGER/ATP6AP2/AXL/BCAM/CD200R1/CD300E/CD4/CD5/CD72/CD74/CD80/CD86/CD93/CR1/CR2/CSF1R/EBI3/FAS/FCGR3B/FLT4/FOLR1/FOLR2/FOLR3/GFRA2/IGF1R/IGF2R/IL1R2/INSR/ITGB7/KDR/LIFR/LILRA2/MERTK/MRC1/OSCAR/PDGFRA/PGR/PLXNB2/RGMB/ROBO1/ROBO2/RTN4R/SCARB2/SLAMF8/TGFBR2/TLR1/TNFRSF6B/TREM2
GO:0004888	transmembrane signaling receptor activity	7.53330361091352e-06	AGER/AXL/BCAM/CD200R1/CD300E/CD4/CD72/CD74/CR1/CR2/CSF1R/EBI3/FAS/FCGR3B/FLT4/GFRA2/IGF1R/IGF2R/IL1R2/INSR/KDR/LIFR/LILRA2/MERTK/MRC1/OSCAR/PDGFRA/PLXNB2/ROBO1/ROBO2/RTN4R/SCARB2/TGFBR2/TLR1/TREM2
GO:0038064	collagen receptor activity	7.53330361091352e-06	OSCAR
GO:0005044	scavenger receptor activity	7.53330361091352e-06	AGER/CD5/CXCL16/LGALS3BP/MSR1/SCARB2/STAB2
GO:0042379	chemokine receptor binding	1.85054715917888e-05	CCL11/CCL19/CCL21/CCL22/CCL4/CX3CL1/CXCL1/CXCL10/CXCL16/CXCL3/CXCL6/DEFB4A
GO:0044548	S100 protein binding	2.1454051714545e-05	AGER/ANXA11
GO:0001664	G protein-coupled receptor binding	0.000103105	ADA2/AGRP/ARHGEF12/CCL11/CCL19/CCL21/CCL22/CCL4/CX3CL1/CXCL1/CXCL10/CXCL16/CXCL3/CXCL6/DEFB4A/GNAS/MLN/MYOC/WNT9A
GO:0048020	CCR chemokine receptor binding	0.000466451	CCL11/CCL19/CCL21/CCL22/CCL4/CX3CL1/DEFB4A
GO:0008009	chemokine activity	0.00131304	CCL11/CCL19/CCL21/CCL22/CCL4/CX3CL1/CXCL1/CXCL10/CXCL16/CXCL3/CXCL6
GO:0044877	protein-containing complex binding	0.00131304	AGER/AIF1/ANXA11/CAPG/CD22/CD4/CD74/CD93/CDH17/CTSB/CTSL/CX3CL1/FCGR3B/FGR/GNAS/IGF1R/IGF2R/INSR/ITGA6/ITGAM/ITGB7/JCHAIN/KDR/LAMB1/LGALS8/LILRA2/MSR1/PAFAH1B3/PDGFRA/PDZK1/RAP1A/RTN4R/SEMA7A/SIRT1/SNX2/STAB2/TGFBR2/TREM2/VCAM1
GO:0034185	apolipoprotein binding	0.00134997	LILRB4/PLG/TREM2
GO:0072341	modified amino acid binding	0.00141622	AXL/FOLR1/FOLR2/FOLR3/GAS6/SCARB2/SMPD3/TIMD4/TREM2
GO:0005126	cytokine receptor binding	0.0026201	BID/CCL11/CCL19/CCL21/CCL22/CCL4/CSF2/CX3CL1/CXCL1/CXCL10/CXCL16/CXCL3/CXCL6/DEFB4A/EBI3/IFNL1/IL10/IL18/IL1A/IL22/LIFR/TGFBR2/TRAF3
GO:0001540	amyloid-beta binding	0.00757252	AGER/CD74/INSR/ITGAM/MSR1/TREM2
GO:0001786	phosphatidylserine binding	0.00964012	AXL/GAS6/SCARB2/SMPD3/TIMD4/TREM2
GO:0031731	CCR6 chemokine receptor binding	0.00964012	DEFB4A
GO:0001968	fibronectin binding	0.00964012	CTSL/LILRB4/MYOC
GO:0030545	signaling receptor regulator activity	0.0106443	ADA2/AGRP/CCL11/CCL19/CCL21/CCL22/CCL4/CSF2/CX3CL1/CXCL1/CXCL10/CXCL16/CXCL3/CXCL6/DEFB4A/EBI3/FAM3B/GAS6/GAST/IFNL1/IL10/IL16/IL18/IL1A/IL22/LILRB4/MLN/SEMA7A/TSHB/WNT9A
GO:0005543	phospholipid binding	0.0295636	ANXA11/APOA4/AXL/CAPG/DEFB4A/FCGR3B/GAS6/JCHAIN/PLA2G15/SCARB2/SMPD3/SNX2/TIMD4/TREM2
GO:0019902	phosphatase binding	0.0306012	CARHSP1/CD22/CSF1R/CTSC/FLT4/LILRB4/RPA2/TRAF3
GO:0005546	phosphatidylinositol-4,5-bisphosphate binding	0.0364323	CAPG/DEFB4A
GO:0005520	insulin-like growth factor binding	0.0364323	IGF1R/IGF2R/IGFBP7/INSR/ITGA6
GO:0045236	CXCR chemokine receptor binding	0.0364323	CX3CL1/CXCL1/CXCL10/CXCL3/CXCL6
GO:0019199	transmembrane receptor protein kinase activity	0.0389539	AXL/CSF1R/FLT4/IGF1R/IGF2R/INSR/KDR/MERTK/PDGFRA/TGFBR2
GO:0043548	phosphatidylinositol 3-kinase binding	0.0427284	AXL/IGF1R/INSR/PIK3IP1
GO:0005125	cytokine activity	0.0490809	CCL11/CCL19/CCL21/CCL22/CCL4/CSF2/CX3CL1/CXCL1/CXCL10/CXCL16/CXCL3/CXCL6/EBI3/FAM3B/IFNL1/IL10/IL16/IL18/IL1A/IL22/WNT9A
GO:0004714	transmembrane receptor protein tyrosine kinase activity	0.0490809	AXL/CSF1R/FLT4/IGF1R/IGF2R/INSR/KDR/MERTK/PDGFRA
GO:0048018	receptor ligand activity	0.0554469	ADA2/AGRP/CCL11/CCL19/CCL21/CCL22/CCL4/CSF2/CX3CL1/CXCL1/CXCL10/CXCL16/CXCL3/CXCL6/DEFB4A/EBI3/FAM3B/GAS6/GAST/IFNL1/IL10/IL16/IL18/IL1A/IL22/MLN/SEMA7A/TSHB/WNT9A
GO:0030546	signaling receptor activator activity	0.0593315	ADA2/AGRP/CCL11/CCL19/CCL21/CCL22/CCL4/CSF2/CX3CL1/CXCL1/CXCL10/CXCL16/CXCL3/CXCL6/DEFB4A/EBI3/FAM3B/GAS6/GAST/IFNL1/IL10/IL16/IL18/IL1A/IL22/MLN/SEMA7A/TSHB/WNT9A
GO:0019865	immunoglobulin binding	0.0612204	CD22/FCGR3B/JCHAIN/LILRA2
GO:0019903	protein phosphatase binding	0.0612204	CD22/CSF1R/FLT4/LILRB4/RPA2/TRAF3
GO:1902936	phosphatidylinositol bisphosphate binding	0.0642007	CAPG/DEFB4A
GO:0008289	lipid binding	0.0692603	ANXA11/APOA4/AXL/BPIFA2/CAPG/CD4/DEFB4A/FABP6/FCGR3B/GAS6/IGF2R/JCHAIN/PGR/PLA2G15/RTN4R/SCARB2/SMPD3/SNX2/TIMD4/TLR1/TREM2
GO:0004175	endopeptidase activity	0.0696689	C1R/C1S/CFB/CTSB/CTSC/CTSE/CTSL/DDI2/PDIA3/PLG/PRSS8/TMPRSS11D
GO:0004713	protein tyrosine kinase activity	0.0700989	AXL/CSF1R/FGR/FLT4/IGF1R/IGF2R/INSR/KDR/MERTK/PDGFRA
GO:0008236	serine-type peptidase activity	0.0722342	C1R/C1S/CFB/CPVL/CTSC/PLG/PRSS8/TMPRSS11D
GO:0033218	amide binding	0.0739266	AGER/CD74/EBI3/FOLH1/FOLR1/FOLR2/FOLR3/IGF1R/INSR/ITGAM/MSR1/RTN4R/TLR1/TREM2
GO:0017171	serine hydrolase activity	0.07473	C1R/C1S/CFB/CPVL/CTSC/PLG/PRSS8/TMPRSS11D
GO:0004252	serine-type endopeptidase activity	0.0790238	C1R/C1S/CFB/CTSC/PLG/PRSS8/TMPRSS11D
GO:0030547	signaling receptor inhibitor activity	0.083595	LILRB4
GO:0001618	virus receptor activity	0.083595	AXL/CD4/CD80/CD86/CLEC5A/CR1/CR2/ITGB7/MRC1/SCARB2
GO:0140272	exogenous protein binding	0.083595	AXL/CD4/CD80/CD86/CLEC5A/CR1/CR2/ITGB7/MRC1/SCARB2
GO:0004860	protein kinase inhibitor activity	0.0974253	LILRB4
